# Supplementary material for: Unraveling metal effects on CO2 uptake in pyrene-based metal-organic frameworks
Source: Nat Commun. 2025 Feb 11;16:1516. doi: 10.1038/s41467-025-56296-w (PMC11814143; doi:10.1038/s41467-025-56296-w)
Supplement: Supplementary file 3 — Source Data [file 41467_2025_56296_MOESM3_ESM.zip › SourceCode/SuppInf/FigureS5_Ga-TBAPy_InSitu_VariableT_PXRD/Data/GaTBAPy_0101p.dat]

0.002613777476707968 14.58332799737872 4.214866645511672
0.007841332430123905 19.30161249869296 4.286830144689637
0.01306888738353984 19.851962186690024 3.8827360632181933
0.018296442336955775 24.111128493615258 3.408418320264631
0.02352399729037171 24.43313830189825 3.25899987573284
0.028751552243787646 22.458491294552015 3.1259122377560056
0.03397910719720358 21.752662381066624 2.452489370844125
0.03920666215061952 19.974523967516788 2.2166390281271813
0.04443421710403546 19.40646560407685 2.039901600606666
0.0496617720574514 20.195580890089577 2.0613636442671295
0.054889327010867336 15.691111533090258 1.9361482813836501
0.060116881964283275 14.227037789685683 1.7961066322094226
0.06534443691769921 14.310818536459204 1.6531128836217701
0.07057199187111515 15.052039342743113 1.5493086252823167
0.07579954682453109 15.184995857835363 1.489343754473683
0.08102710177794703 17.649231311178166 1.5996117518090813
0.08625465673136297 17.798431887747267 1.5825848199518981
0.09148221168477891 19.324239832870763 1.5198818058691677
0.09670976663819485 20.007799293495346 1.4340164566672409
0.10193732159161079 18.91111376181477 1.3681754679716407
0.10716487654502672 18.820654520445945 1.34000029809505
0.11239243149844266 20.811110904513672 1.4012599526897471
0.1176199864518586 21.041088207907045 1.453329153289467
0.12284754140527454 21.114992959126745 1.4166209088619415
0.12807509635869047 21.403703778730726 1.4238849337636958
0.1333026513121064 19.722076261402837 1.3764779162549674
0.13853020626552232 20.89526200696741 1.2929293597087967
0.14375776121893824 19.85794526177736 1.2105792804169917
0.14898531617235417 17.971006150521966 1.1300500362257988
0.1542128711257701 16.619616173445554 1.0465937718375142
0.15944042607918602 15.127548051092967 1.004509732510031
0.16466798103260194 17.129347819254736 1.0441993214183702
0.16989553598601786 19.899265679706023 1.0870715010189147
0.1751230909394338 21.265725667361398 1.105762448375892
0.18035064589284971 21.142434491707416 1.0705505572741765
0.18557820084626564 18.687948148750227 0.9973402183375525
0.19080575579968156 18.24902420613064 0.9879002161402888
0.1960333107530975 18.16203978457693 0.985229823208011
0.20126086570651341 17.647466672767806 0.9655818815761169
0.20648842065992934 16.886625778150155 0.9258890607837065
0.21171597561334526 16.99801147788475 0.9354941960326241
0.2169435305667612 17.993026116669782 0.9555904629378092
0.22217108552017711 18.61663572415952 0.9717130621246466
0.22739864047359304 20.167098237891352 1.0183027798162814
0.23262619542700896 17.24574201152961 0.9305774521177221
0.2378537503804249 17.419609917530902 0.9424403967842555
0.2430813053338408 16.765040613312962 0.9258860256909143
0.24830886028725674 18.9158340167418 0.9428717035260866
0.25353641524067266 20.809959385872233 0.9585199636562431
0.2587639701940886 21.28945986438867 0.9511976877382674
0.2639915251475045 22.335917967931383 0.9852145086829834
0.26921908010092044 22.422964096753315 0.9853766574783509
0.27444663505433636 22.170799322490815 0.9877513984922752
0.2796741900077523 21.328687759964385 0.9642581357922294
0.2849017449611682 19.72798651896639 0.9128905708638211
0.29012929991458414 18.717062689603658 0.8764041140086092
0.29535685486800006 20.029012088422494 0.9082281711799158
0.300584409821416 21.106613522824627 0.9076180803624883
0.3058119647748319 19.962074315323136 0.8650761027003385
0.31103951972824784 18.96815047239697 0.8429501065303149
0.31626707468166376 17.022266051797484 0.7969030160272639
0.3214946296350797 15.582053326023411 0.7576292822009643
0.3267221845884956 15.169970297736315 0.7468282114727364
0.33194973954191154 14.91838691616876 0.7567222740734998
0.33717729449532746 15.716207755131515 0.768038257888285
0.3424048494487434 17.1456876890758 0.8126842255237741
0.3476324044021593 18.395122857324193 0.8274550445215523
0.35285995935557524 19.102284564138866 0.832201336350946
0.35808751430899116 19.06548598254156 0.8272324897922053
0.3633150692624071 17.370258906934648 0.783907264831828
0.368542624215823 17.524612819875603 0.7986854120092718
0.37377017916923894 17.774760179066018 0.7981745782041717
0.37899773412265486 18.28269783315931 0.8220173671156303
0.3842252890760708 18.759676692882948 0.8589782533598284
0.3894528440294867 18.275899563142975 0.8512542422127345
0.39468039898290264 18.20394096470634 0.8530674299208985
0.39990795393631856 18.701433876932654 0.832628677094203
0.4051355088897345 18.471951008622014 0.7902294877114235
0.4103630638431504 18.429700822208133 0.7884306565285555
0.41559061879656634 18.673046071371537 0.7965604570769808
0.42081817374998226 18.68735473787428 0.7953462345130498
0.4260457287033982 17.980859166263528 0.7868873514347358
0.4312732836568141 17.97692445954377 0.7732753723608268
0.43650083861023004 17.6060975173524 0.7594574125069914
0.44172839356364596 18.727450479667944 0.7740767179987662
0.4469559485170619 20.450819546198613 0.8183850344049238
0.4521835034704778 20.216326339366056 0.81788441970708
0.45741105842389373 19.67106295102429 0.810246246999261
0.46263861337730966 19.785898221505537 0.8020135971375822
0.4678661683307256 19.35931744218062 0.7788018596961841
0.4730937232841415 20.081212654320414 0.7848691874287338
0.47832127823755743 19.881014964119455 0.7714309523452098
0.48354883319097336 19.172448645873494 0.740202643286184
0.4887763881443893 19.057142580572105 0.7347403227365974
0.4940039430978052 19.451943914774755 0.7329560989441212
0.49923149805122113 20.432902368591193 0.7654444455967531
0.5044590530046371 20.585334062362126 0.7921770555986177
0.5096866079580531 20.42625289049594 0.8219348888486125
0.5149141629114691 20.397904889905437 0.8600505885524239
0.5201417178648851 19.834651573627408 0.8342999879500183
0.525369272818301 19.96296961409569 0.8014921052942389
0.530596827771717 18.832490901273903 0.7609062154984224
0.535824382725133 18.76628023346148 0.7459182462349192
0.541051937678549 18.461610959205885 0.7498201759779635
0.546279492631965 19.059657844065132 0.7575585635733252
0.5515070475853809 19.52092508292581 0.7771046623376053
0.5567346025387969 18.723920764906897 0.7564619944748837
0.5619621574922129 18.478306003865622 0.7533807958438599
0.5671897124456289 18.97263043328345 0.7539038544238263
0.5724172673990449 18.995845133439715 0.7342671229218127
0.5776448223524608 19.80935446440309 0.7329371802569307
0.5828723773058768 20.259991938054963 0.7425712165081968
0.5880999322592928 19.866059675812966 0.743433104234565
0.5933274872127088 19.387381649335836 0.765407917576354
0.5985550421661248 18.263441883807666 0.7516260696930087
0.6037825971195407 17.844843925400856 0.7488434441417554
0.6090101520729567 18.453689283240923 0.7353364597968772
0.6142377070263727 20.72350802949122 0.753557333864264
0.6194652619797887 21.52950700148072 0.7597279299684209
0.6246928169332047 21.186203056089003 0.7445150364782739
0.6299203718866206 21.463110976959275 0.7560200490910572
0.6351479268400366 20.455234130349616 0.7281709888242749
0.6403754817934526 21.212640090055746 0.7345439026291869
0.6456030367468686 20.84241655254641 0.7184808254444891
0.6508305917002846 20.4408867806907 0.7085023029285948
0.6560581466537005 20.513029193023684 0.7050457340029587
0.6612857016071165 21.414787133448144 0.730892484326566
0.6665132565605325 21.925784129321364 0.7254923431619443
0.6717408115139485 21.69227624959945 0.7248024845383586
0.6769683664673645 22.109091924370485 0.7144903483322056
0.6821959214207804 21.454776295477906 0.7061241674227878
0.6874234763741964 22.08545397972542 0.7359588868179798
0.6926510313276124 20.961040283258797 0.7068422514182249
0.6978785862810284 20.545120683225928 0.6980066952780274
0.7031061412344444 21.352936031346495 0.7026119209289251
0.7083336961878604 21.59605517475634 0.6891134379649284
0.7135612511412763 21.35595759801542 0.6850940673483195
0.7187888060946923 21.56058971934122 0.7056068418750587
0.7240163610481083 22.642132746640268 0.7392047269959263
0.7292439160015243 24.49399022573503 0.7865492623396164
0.7344714709549403 26.056169138464114 0.831451190261037
0.7396990259083562 27.029162934252124 0.839202601935061
0.7449265808617722 25.978383061597174 0.8145919261949498
0.7501541358151882 26.001606132044625 0.8173474827275737
0.7553816907686042 24.96684407968262 0.7831422443645518
0.7606092457220202 26.004275817063697 0.787687314885215
0.7658368006754361 26.711726600822054 0.793852655534403
0.7710643556288521 28.78070851238134 0.7983559995638679
0.7762919105822681 29.31439968790142 0.8022137703570607
0.7815194655356841 30.27900642845421 0.8070602153429243
0.7867470204891001 32.73250192037307 0.8589159416835321
0.791974575442516 33.66975680996325 0.8873773066561895
0.797202130395932 34.11333547738945 0.9021432899455456
0.802429685349348 34.50374079691665 0.9164504798219318
0.807657240302764 36.49666736445685 0.9512116635363818
0.81288479525618 39.86874780415612 0.9836875791005452
0.8181123502095959 42.343932048335766 1.0106617606261843
0.8233399051630119 42.147308938082006 1.0003789192057069
0.8285674601164279 39.88940283214464 0.9729749320690145
0.8337950150698439 41.40417572630738 1.0168378948347851
0.8390225700232599 44.77010088670053 1.0443472794632866
0.8442501249766758 49.62207778433639 1.0983795822642202
0.8494776799300918 52.546801100612846 1.132319812724178
0.8547052348835078 56.71241938475041 1.1684113703939616
0.8599327898369238 63.60842669044012 1.2766007053982433
0.8651603447903398 68.86771137606844 1.3464897072628337
0.8703878997437557 72.06084082300005 1.3913048465680833
0.8756154546971717 72.78027642549671 1.3512757438796617
0.8808430096505877 74.34913713744366 1.335223114572077
0.8860705646040037 74.12423009628927 1.2896236131990053
0.8912981195574197 78.15243607604418 1.33087800517099
0.8965256745108356 81.06199050455298 1.3707823790594866
0.9017532294642516 82.85999106017378 1.3950578433535963
0.9069807844176676 83.88261584346876 1.401801781315161
0.9122083393710836 86.86756943233341 1.4335948559798126
0.9174358943244996 87.90475044169537 1.4505024628894267
0.9226634492779155 86.45732503560156 1.4331573667389321
0.9278910042313315 87.34909937315649 1.4371177185839565
0.9331185591847475 88.28910075869315 1.4192512481334913
0.9383461141381635 88.24436694737938 1.4074608558955914
0.9435736690915795 90.19342519641972 1.4336160172622099
0.9488012240449955 94.8808813883561 1.4699790988661383
0.9540287789984114 96.66840567655697 1.4706411373362716
0.9592563339518274 102.73169117504132 1.5296538675296216
0.9644838889052434 102.50609140303409 1.5192103707264324
0.9697114438586594 107.03586035158676 1.5533288303272677
0.9749389988120754 109.61547208648389 1.5572016701782283
0.9801665537654913 108.92822857857799 1.5296224666462381
0.9853941087189073 115.36639122103838 1.5763905527498037
0.9906216636723233 115.29159529806235 1.5635777197138137
0.9958492186257393 116.18509911253771 1.5961462827729462
1.0010767735791553 113.80404813419297 1.5799543254691493
1.0063043285325712 109.89973218061918 1.5464902375357454
1.0115318834859872 107.25464225350231 1.5315006538055829
1.0167594384394032 107.65512211468769 1.5127842161066687
1.0219869933928192 114.78567155287197 1.5610851422809913
1.0272145483462352 120.79338852128193 1.5931815240647815
1.0324421032996511 127.35260318975966 1.638061922673202
1.0376696582530671 130.9220722074802 1.663347020532273
1.042897213206483 131.20216743350656 1.6573228363963024
1.048124768159899 127.47717251996296 1.6184366131574361
1.053352323113315 126.03980456292275 1.6049276420599556
1.058579878066731 127.5271912945163 1.6097261649842771
1.063807433020147 130.61530429233622 1.6338098399590606
1.069034987973563 135.2749596356188 1.6502059985763218
1.074262542926979 134.38273962417537 1.6577434528067996
1.079490097880395 134.81833052096368 1.674391668054
1.084717652833811 136.27159603998024 1.694381444478506
1.089945207787227 133.0444800808649 1.6788542953576142
1.095172762740643 137.7334125779753 1.688808221917389
1.1004003176940589 136.67742626398945 1.6697888381989685
1.1056278726474749 135.7028424931469 1.6754469790633633
1.1108554276008908 135.06128043685547 1.6869668413899808
1.1160829825543068 135.06881192346603 1.7011045823541269
1.1213105375077228 132.064149889874 1.6437079531443042
1.1265380924611388 135.65918200086082 1.6457211000364893
1.1317656474145548 134.488267456907 1.615163406742665
1.1369932023679707 133.63301926486434 1.6102984059415244
1.1422207573213867 136.36811817344537 1.6398012251171732
1.1474483122748027 138.78149508709865 1.6601577095831506
1.1526758672282187 143.1764352545078 1.68477579012183
1.1579034221816347 145.5818336788185 1.6994729510434423
1.1631309771350506 146.38003494304192 1.7148734728324708
1.1683585320884666 150.23066809372287 1.727005386842421
1.1735860870418826 152.71658431238203 1.7511416388501357
1.1788136419952986 155.4445350530556 1.7774177824201463
1.1840411969487146 152.3860310749532 1.7314739374429895
1.1892687519021305 150.41102837466866 1.7134051287790462
1.1944963068555465 151.05974820409523 1.6989493412112453
1.1997238618089625 153.21774257806067 1.6995903453404664
1.2049514167623785 151.88101120209072 1.7132780762564417
1.2101789717157945 149.18677687044186 1.675634523041491
1.2154065266692105 150.98819671134936 1.674661259010458
1.2206340816226264 152.6702250473636 1.6793738409825578
1.2258616365760424 156.7085983142688 1.7132276369621897
1.2310891915294584 162.41324667178608 1.7521205157366042
1.2363167464828744 163.7482571823449 1.7652720956236596
1.2415443014362904 161.71284876348784 1.767450221936809
1.2467718563897063 154.36390880046437 1.7268572490323288
1.2519994113431223 155.54054924170688 1.7503062029001708
1.2572269662965383 155.59787524364694 1.742645982934517
1.2624545212499543 158.5098042649018 1.7483390489420747
1.2676820762033703 159.12204639467762 1.7373298841565772
1.2729096311567862 157.50933045824814 1.7318460183766198
1.2781371861102022 159.12678307357479 1.7450190291971834
1.2833647410636182 153.50573438467015 1.6998733516516038
1.2885922960170342 152.60896516297268 1.675395547780094
1.2938198509704502 154.20194480241796 1.67543255941059
1.2990474059238661 152.6861856551722 1.667619170818848
1.3042749608772821 156.07983322028585 1.6895940728170362
1.309502515830698 154.2216924344127 1.6661491406089768
1.314730070784114 151.71032409122026 1.6498605001180089
1.31995762573753 156.25413542758406 1.6743309960609973
1.325185180690946 154.9851223236182 1.6841162719490996
1.330412735644362 155.77185242429374 1.7057761709828065
1.335640290597778 155.40494945736913 1.6929329732321396
1.340867845551194 157.00090026648795 1.6966798880382887
1.34609540050461 153.09874700277186 1.6665706392204849
1.351322955458026 154.33628566028568 1.6606056859454712
1.356550510411442 151.8635962005699 1.6359933551436772
1.361778065364858 148.8766927778761 1.6285150181327916
1.3670056203182739 152.1552897809949 1.6541659189689966
1.3722331752716899 151.40483753677597 1.6614985463874048
1.3774607302251058 155.7201540477262 1.6881205907273977
1.3826882851785218 160.44303403749015 1.732206306289785
1.3879158401319378 163.7177993143863 1.761081450983067
1.3931433950853538 157.37266226495174 1.7192427720890777
1.3983709500387698 150.21574978818887 1.655219186758137
1.4035985049921857 143.70352781012818 1.5928783896572685
1.4088260599456017 142.87326547492725 1.6094572340289004
1.4140536148990177 152.37617572626104 1.6833776614930878
1.4192811698524337 161.51933010496754 1.7497011152575173
1.4245087248058497 163.90000052672775 1.7610152658049552
1.4297362797592656 161.60628925215514 1.737108105139502
1.4349638347126816 156.48650462741656 1.7009414714104076
1.4401913896660976 154.69097827744326 1.6852311169164618
1.4454189446195136 153.16659156585607 1.6617587242535103
1.4506464995729296 154.30209862489565 1.6704270697031645
1.4558740545263456 150.8749272638428 1.6435145921812688
1.4611016094797615 151.05721982180077 1.6379938129622347
1.4663291644331775 147.42924667736446 1.6241129955828888
1.4715567193865935 145.51237821567474 1.6077314553299542
1.4767842743400095 147.26429877242958 1.6265591219893396
1.4820118292934255 144.51048579325666 1.6299701003206146
1.4872393842468414 149.13465913153925 1.6597531586596865
1.4924669392002574 147.3171371205133 1.653573201089769
1.4976944941536734 141.60446053345285 1.6051899178178437
1.5029220491070894 138.66292551989244 1.592633053744887
1.5081496040605054 141.3456137986785 1.589259223747463
1.5133771590139213 142.8133508053164 1.6063431913111978
1.5186047139673373 145.31501904905303 1.6183521622210917
1.5238322689207533 145.43182155053722 1.6106437637162752
1.5290598238741693 144.08346334543486 1.6152274621057452
1.5342873788275853 146.58159984902684 1.6334719064344942
1.5395149337810012 145.8139838822012 1.6228323428196785
1.5447424887344172 149.68399613189058 1.665303782391401
1.5499700436878332 153.3445166134935 1.692211851123253
1.5551975986412492 153.03524364427363 1.665828606181044
1.5604251535946652 155.05127491758256 1.6879750360307275
1.5656527085480811 157.39405363761867 1.6966748715659943
1.5708802635014971 162.06240912765062 1.7186828710260118
1.576107818454913 163.82925766823968 1.7508629336268846
1.581335373408329 160.33609263826864 1.7148427556634138
1.586562928361745 157.5489686385258 1.6860992102858765
1.591790483315161 157.49787250755918 1.688385005280784
1.597018038268577 160.49654377499436 1.6837688745098842
1.602245593221993 161.92421522409208 1.6950643438212287
1.607473148175409 171.9237296746985 1.7538061287146993
1.612700703128825 177.81093593588605 1.7791076553271294
1.617928258082241 183.7032980849204 1.8104846371422045
1.623155813035657 187.094396274432 1.8206385251302282
1.628383367989073 186.80493098794355 1.8038431770536416
1.6336109229424889 186.26158453316228 1.8032014183159306
1.6388384778959049 189.0253449062011 1.809431653218395
1.6440660328493208 190.62842140379115 1.8290389130100564
1.6492935878027368 192.56343922733998 1.832787015613463
1.6545211427561528 196.18752662024954 1.8476697058225287
1.6597486977095688 200.6046177075817 1.8609220633651111
1.6649762526629848 211.1802673810509 1.8996142890306378
1.6702038076164007 213.68959397730472 1.9005266795044502
1.6754313625698167 215.07913750641666 1.8859321958466848
1.6806589175232327 218.08360203589984 1.9227760047022904
1.6858864724766487 225.7024400150965 1.9808170327175345
1.6911140274300647 232.34396704490086 2.0283888181108587
1.6963415823834807 233.23319535009114 1.9958323888092664
1.7015691373368966 222.8720867672357 1.934758722169807
1.7067966922903126 216.42658902268028 1.8698402785362351
1.7120242472437286 215.321500957958 1.8581471972994261
1.7172518021971446 212.67088760348244 1.8399228015883842
1.7224793571505606 226.8514583188176 1.8956679333701076
1.7277069121039765 241.45819115080124 1.9671890803658076
1.7329344670573925 243.46296605923578 1.968501391710722
1.7381620220108085 245.36878756314783 1.9677230620105333
1.7433895769642245 248.27105516284325 1.9785620910153037
1.7486171319176405 252.14079367334034 2.0021062983484206
1.7538446868710564 260.8427093958959 2.044237774833644
1.7590722418244724 258.1027424425887 2.030799895506749
1.7642997967778884 254.64725692657018 2.029409099771761
1.7695273517313044 248.8213492034224 1.981468693212015
1.7747549066847204 248.9379934012842 1.9822942839667714
1.7799824616381363 247.3229376563821 1.9624974549349714
1.7852100165915523 257.55467409510294 1.9865370421650936
1.7904375715449683 262.8408398074684 1.9963210466876191
1.7956651264983843 260.5586882122645 1.9726097765219779
1.8008926814518003 258.43422173599606 1.9270525849601767
1.8061202364052162 253.47943776531616 1.8924554496881503
1.8113477913586322 253.12235788436675 1.8710971824861105
1.8165753463120482 261.37419161370707 1.899825198277307
1.8218029012654642 257.8896573607589 1.9007074224758493
1.8270304562188802 257.7166936633765 1.9036185691064835
1.8322580111722961 262.9907500532637 1.942566099665957
1.8374855661257121 256.80360390302496 1.8887146922211044
1.842713121079128 254.99938768871516 1.847845547321858
1.847940676032544 254.397295051477 1.8164497993386652
1.85316823098596 251.7409997317898 1.7844017423836442
1.858395785939376 259.1515536178855 1.8265294787099338
1.863623340892792 267.28381485328333 1.8667597610081574
1.868850895846208 265.6892085563453 1.8606808229309586
1.874078450799624 262.6506932699379 1.8563192959619723
1.87930600575304 262.62430403536786 1.8525060425204258
1.884533560706456 260.7067869147744 1.8497081625082357
1.889761115659872 265.4058932907048 1.872470324967249
1.894988670613288 275.3537248538747 1.9067593926246633
1.9002162255667039 282.4082708454977 1.9312769284279578
1.9054437805201199 275.99867032889745 1.874590125745984
1.9106713354735358 272.8595855492952 1.8410996624463125
1.9158988904269518 264.6895138761204 1.8008819293315006
1.9211264453803678 264.24823649205865 1.7864122476610098
1.9263540003337838 264.7015299711479 1.777580963685663
1.9315815552871998 267.91708754899497 1.8003907988958674
1.9368091102406157 262.64111943646816 1.7593851255205792
1.9420366651940317 264.3838088996889 1.7696075942650444
1.9472642201474477 260.0448136194096 1.758789456955402
1.9524917751008637 264.37214631804073 1.7659408257229297
1.9577193300542797 265.51125492156774 1.7709303301555925
1.9629468850076957 260.9655298401222 1.7551759148867536
1.9681744399611116 257.7035972051045 1.717006026853537
1.9734019949145276 260.60800283419013 1.7260134379708267
1.9786295498679436 253.8852066539632 1.6894018861775038
1.9838571048213596 248.0127689211484 1.6519248368889046
1.9890846597747756 242.1685775383718 1.631723806853642
1.9943122147281915 236.85096595114663 1.6024319131577658
1.9995397696816075 244.71408302544788 1.6335345105134558
2.0047673246350235 244.14457577622738 1.631091899237925
2.0099948795884393 236.75713230852253 1.5956381897304268
2.015222434541855 237.2692406069169 1.5831777577249204
2.0204499894952708 241.10228070917285 1.5909554103528392
2.0256775444486865 243.8701944164652 1.6032450214050722
2.0309050994021023 246.9992092726578 1.6069710388418672
2.036132654355518 247.87629229499706 1.6190234565597925
2.041360209308934 247.21790957052426 1.6288952316114593
2.0465877642623496 251.3691540241315 1.6469076648970487
2.0518153192157653 241.83848878220778 1.6049852330140921
2.057042874169181 234.76591678362038 1.566714762798761
2.062270429122597 234.80370381927744 1.570352229040472
2.0674979840760126 236.18918410949843 1.5698113482816778
2.0727255390294284 243.2350903974653 1.6047887040867792
2.077953093982844 253.17297502518554 1.642432853303316
2.08318064893626 245.851284385448 1.622600711033188
2.0884082038896756 245.08468991941726 1.6432917319865938
2.0936357588430914 235.0123813984907 1.6032460118397482
2.098863313796507 237.9786585408026 1.6141822248060713
2.104090868749923 241.36996652157242 1.6236437775621084
2.1093184237033387 240.8920439182911 1.608874247765933
2.1145459786567544 244.7546424609533 1.622558128163485
2.11977353361017 237.8386165136409 1.592883003196656
2.125001088563586 237.43726441007112 1.584779728586174
2.1302286435170017 234.51221753099256 1.569256999407807
2.1354561984704175 228.5824556118165 1.5406092316755848
2.140683753423833 226.26561017749574 1.5352989119967806
2.145911308377249 227.4964327131955 1.5507898479019269
2.1511388633306647 228.62332557337896 1.566472701358932
2.1563664182840805 233.19448506415142 1.587935216089269
2.1615939732374962 234.29329069539526 1.587490925921696
2.166821528190912 230.09498163261333 1.5580270899397461
2.1720490831443278 237.63774328061206 1.5875593168849575
2.1772766380977435 235.19304795108647 1.583499576973343
2.1825041930511593 236.92716693485409 1.5914906288189121
2.187731748004575 239.04737279214666 1.5915932253284915
2.192959302957991 234.37383735504227 1.557378899400572
2.1981868579114066 231.7318740913249 1.540951754805011
2.2034144128648223 229.46614740857092 1.553635364007271
2.208641967818238 230.81853326249083 1.5847598625300616
2.213869522771654 233.34235435376078 1.6080212170490882
2.2190970777250696 236.90042176306545 1.6366112459210644
2.2243246326784853 233.9645320945938 1.6058303951070871
2.229552187631901 233.4454882228926 1.5981271151557066
2.234779742585317 235.11700765809618 1.5864059085161222
2.2400072975387326 234.0872960331737 1.5614866343378628
2.2452348524921484 234.22538271918867 1.5680343254680256
2.250462407445564 235.20152194336694 1.584956335041414
2.25568996239898 228.8874348670266 1.5692577969311214
2.2609175173523957 227.06935648255725 1.5582178504546371
2.2661450723058114 226.12092293838543 1.543161383324833
2.271372627259227 226.27469807391014 1.5481637217456072
2.276600182212643 232.1594939506265 1.5702817614134919
2.2818277371660587 234.95007106190883 1.5770347477915259
2.2870552921194744 229.25775109526177 1.5444302366609024
2.29228284707289 227.5129491101848 1.5341556101876928
2.297510402026306 230.24444105351088 1.5421671622620248
2.3027379569797217 232.35544053399443 1.5523743636373635
2.3079655119331375 247.40701412144486 1.6173592440913502
2.3131930668865532 243.90483401899976 1.5965763133326991
2.318420621839969 232.15958620330366 1.5384846261136813
2.3236481767933848 226.61390121845886 1.5099859310018564
2.3288757317468005 217.49372311100635 1.478698413687769
2.3341032867002163 220.98807613547342 1.491810973988554
2.339330841653632 225.9386429535388 1.5136890179138898
2.344558396607048 230.84888143061568 1.5359217364857685
2.3497859515604635 241.75800970625323 1.5903065694342247
2.3550135065138793 246.42828127560887 1.6031158283292701
2.360241061467295 248.21521361169954 1.6123111885139043
2.365468616420711 246.2184742031423 1.5952739195394225
2.3706961713741266 242.56696013336074 1.554451486210117
2.3759237263275423 241.52143308735955 1.5328118417680794
2.381151281280958 238.1306431828817 1.5086438480927185
2.386378836234374 232.7609183153585 1.4789246815609554
2.3916063911877896 228.18247985403488 1.4614972478339436
2.3968339461412054 226.1421508294457 1.4631685366827896
2.402061501094621 228.3543146226483 1.4740389575402844
2.407289056048037 233.88420903400396 1.5049223416361466
2.4125166110014526 230.9599796864881 1.4991520767521773
2.4177441659548684 226.45438999545456 1.4832000412795072
2.422971720908284 219.44724879229636 1.447983692998655
2.4281992758617 226.17803323869126 1.4736692196096879
2.4334268308151157 233.69365537019536 1.4820240127001496
2.4386543857685314 237.85816717083958 1.4822122493815997
2.443881940721947 238.30793534326216 1.4689342890952164
2.449109495675363 234.75585142220746 1.4288680488846466
2.4543370506287787 238.7242130144866 1.4220358584927164
2.4595646055821945 247.3876599700998 1.4109833013829296
2.4647921605356102 270.6138447095739 1.4308420805665096
2.470019715489026 301.5156987788024 1.4518510350183866
2.4752472704424417 372.01161481484297 1.5551043373339573
2.4804748253958575 510.2809717146155 1.75842107235545
2.4857023803492733 731.3113606028988 2.0489300997872664
2.490929935302689 1039.3541480097103 2.4108774624850797
2.496157490256105 1430.7346777210234 2.8130328185583977
2.5013850452095205 1831.5185503542896 3.1742850317469706
2.5066126001629363 2165.439686715477 3.442761353762368
2.511840155116352 2459.1462100599606 3.6843144510678845
2.517067710069768 2688.7066020356574 3.8590660046564396
2.5222952650231836 2949.2775425179775 4.059512544492031
2.5275228199765993 3287.44619109244 4.269826032012517
2.532750374930015 3724.4021302339024 4.526507924662603
2.537977929883431 4397.747151696324 4.920719259449134
2.5432054848368466 5200.176345904574 5.349891102656887
2.5484330397902624 5999.5684107828765 5.7334362296083965
2.553660594743678 6540.777541849061 5.95586526154318
2.558888149697094 6761.815830189761 6.025569252968364
2.5641157046505096 6667.772609144338 5.9821467311180205
2.5693432596039254 6305.662333702253 5.8246576592325185
2.574570814557341 5816.11850253898 5.603123830549118
2.579798369510757 5287.315721786444 5.33618647745319
2.5850259244641727 4858.266021088692 5.099379542687857
2.5902534794175884 4557.284949189824 4.939207947543514
2.595481034371004 4300.59769773012 4.799911410966896
2.60070858932442 3972.4826555344735 4.610395271548241
2.6059361442778357 3517.361435502881 4.34010047802075
2.6111636992312515 2957.3023019652696 3.977186827589433
2.6163912541846672 2372.5825077089567 3.5669675879793723
2.621618809138083 1772.3043880769044 3.079756250512487
2.6268463640914987 1276.7421593172558 2.605045485980784
2.6320739190449145 890.957751931535 2.1786060623657963
2.6373014739983303 643.7138179073497 1.8732913717205832
2.642529028951746 492.45113706020857 1.6797362231203417
2.6477565839051618 386.1628207377643 1.5259409194779412
2.6529841388585775 326.7011031390698 1.4302712157204454
2.6582116938119933 291.1423090289076 1.3782768211464949
2.663439248765409 273.5750393660685 1.3722377942017046
2.668666803718825 269.0584907818342 1.4068105290101658
2.6738943586722406 258.8490478123377 1.4111709715937002
2.6791219136256563 248.84334248161375 1.4054257120485365
2.684349468579072 243.48350493567312 1.395371251376561
2.689577023532488 238.55562611681347 1.39296902789995
2.6948045784859036 239.62222911459878 1.4087629593874764
2.7000321334393194 236.6744078583671 1.4070239342855786
2.705259688392735 234.63485122102526 1.407686519209928
2.710487243346151 232.82114336743047 1.396488041878291
2.7157147982995666 232.92076905880427 1.4043403306802702
2.7209423532529824 234.20331007990987 1.4310594913824815
2.726169908206398 234.37642187962214 1.4492356221135898
2.731397463159814 231.32553690984244 1.4583587044876716
2.7366250181132297 230.19242037065743 1.4745829094591252
2.7418525730666454 228.96254816602263 1.488926816209717
2.747080128020061 227.77881107192215 1.4995793170333034
2.752307682973477 226.89261696340753 1.4944482132680132
2.7575352379268927 223.2179437673282 1.4653616153013023
2.7627627928803085 221.5916902737027 1.4585080018085512
2.767990347833724 221.5786552136463 1.4627035784475775
2.77321790278714 224.82560259333508 1.4722840867451445
2.7784454577405557 227.06794847864327 1.4829223783356589
2.7836730126939715 226.3726470871992 1.4765588471768643
2.7889005676473873 224.27727210839598 1.462839188546299
2.794128122600803 220.15123063506604 1.4503457176236143
2.7993556775542188 223.4115533319811 1.4593326329848924
2.8045832325076345 224.3593504056225 1.4660875601063001
2.8098107874610503 228.86520960653368 1.4864820358645963
2.815038342414466 232.3371953360692 1.4988507193637464
2.820265897367882 231.22241564560997 1.497922234184461
2.8254934523212976 230.4914802380965 1.503297184141434
2.8307210072747133 229.93195165304917 1.5083799508039804
2.835948562228129 228.02573087515188 1.4993685574417903
2.841176117181545 232.8860274730494 1.537649408282184
2.8464036721349606 236.07240197090795 1.5513593784673938
2.8516312270883764 231.66836296673566 1.537361812974523
2.856858782041792 230.58908102714344 1.5181791303770658
2.862086336995208 231.417147787028 1.5150148351126431
2.8673138919486236 230.47825810086718 1.5185101215220513
2.8725414469020394 228.88372359203967 1.5154227180207904
2.877769001855455 230.86991044550672 1.5215174146354653
2.882996556808871 229.6693368518356 1.5235448179496809
2.8882241117622867 228.3107556416656 1.508885321028303
2.8934516667157024 232.72908011659052 1.5214806166261827
2.898679221669118 235.208436409301 1.5444715434428948
2.903906776622534 229.352781990633 1.5223960632018017
2.9091343315759497 238.84105135097215 1.5647351533064628
2.9143618865293655 236.0201166163212 1.544468500352342
2.919589441482781 233.22555603533755 1.5119053109265719
2.924816996436197 229.66932792116404 1.4845994739734059
2.9300445513896127 229.8357539579094 1.492553473275588
2.9352721063430285 230.9305842220837 1.5030079609181823
2.9404996612964442 234.98154594148187 1.5285588043374674
2.94572721624986 233.18435129544824 1.5225549630102784
2.9509547712032758 233.1024153319024 1.51176704469236
2.9561823261566915 232.876356057217 1.5183397370948315
2.9614098811101073 224.84244050186575 1.4728129156554433
2.966637436063523 220.12231233182976 1.453991840860009
2.971864991016939 218.79539257600587 1.4630310678169056
2.9770925459703546 221.6453086059784 1.4680492919694317
2.9823201009237703 229.15870916579487 1.4932159537254506
2.987547655877186 233.22524869362852 1.4949263533908865
2.992775210830602 225.61781411016102 1.4423188262303799
2.9980027657840176 217.88041558914594 1.4151689148697515
3.0032303207374333 214.91908496449392 1.4043629036952863
3.008457875690849 215.90967899080314 1.411904629743289
3.013685430644265 221.7079118469864 1.4341942828690561
3.0189129855976806 226.6563093635737 1.4550438552307092
3.0241405405510964 224.9877296671848 1.444314926470029
3.029368095504512 222.3277818581051 1.4246127198961251
3.034595650457928 221.45563029293643 1.4054685943179137
3.0398232054113437 221.90456516399618 1.3960718133840861
3.0450507603647594 229.55350481606652 1.4271021115647218
3.050278315318175 235.74740976105883 1.4507522032820737
3.055505870271591 237.57698427575446 1.4631489730170406
3.0607334252250067 236.162832750542 1.4652421249832155
3.0659609801784224 229.82891606460996 1.4261355880914484
3.071188535131838 222.63476117248396 1.3948205972060692
3.076416090085254 227.60442989772403 1.4109467637545392
3.0816436450386697 228.96870007285636 1.4014483417872363
3.0868711999920855 230.07915412923802 1.4061648144130265
3.0920987549455012 231.73642824634538 1.396344319587799
3.097326309898917 234.71864307977646 1.3988478020142157
3.1025538648523328 236.69712149830298 1.3998463550372402
3.1077814198057485 241.74481947778173 1.4203967194600142
3.1130089747591643 237.91820639774707 1.3908257460193862
3.11823652971258 232.64910297003178 1.3537109015865507
3.123464084665996 232.18061979877157 1.3316177972594063
3.1286916396194115 232.37772619641194 1.3148565914841444
3.1339191945728273 235.13523289683633 1.3178058025032107
3.139146749526243 242.82742343589874 1.3362350359393322
3.144374304479659 244.62886079552706 1.3272518839607104
3.1496018594330746 244.04592371785128 1.3119831636887407
3.1548294143864903 248.44469325438422 1.3242049699483844
3.160056969339906 250.7788496273729 1.3185405138168413
3.165284524293322 263.07652772011704 1.3390547911354653
3.1705120792467376 284.9760341007552 1.371198367110725
3.1757396342001534 305.74159455166887 1.3906681564810952
3.180967189153569 316.5185089138139 1.3848881788526346
3.186194744106985 358.47518645872486 1.4530204654374508
3.1914222990604006 366.4875572839826 1.4452595397306653
3.1966498540138164 379.2318440626398 1.4567651584129448
3.201877408967232 405.7669224319447 1.494784769560014
3.207104963920648 386.70120606049136 1.4448916270317291
3.2123325188740637 393.75319223197164 1.4448766511909177
3.2175600738274794 401.4107506082554 1.4428653099895379
3.222787628780895 400.6140097285246 1.428867951766204
3.228015183734311 417.55230110849743 1.4462145023790605
3.2332427386877267 446.9834134123772 1.4908252575232104
3.2384702936411425 476.3043974894131 1.53095623542737
3.2436978485945582 503.65664940976114 1.569666969681187
3.248925403547974 537.6048722670615 1.6221342186925014
3.2541529585013897 573.3171508438701 1.6702337453595641
3.2593805134548055 605.6155991353071 1.714046468155554
3.2646080684082213 643.69476273457 1.764563030070691
3.269835623361637 677.08925392154 1.8073696198769307
3.275063178315053 716.9803859999661 1.8579349959398768
3.2802907332684685 757.6449410691124 1.903078233734499
3.2855182882218843 804.2713522548805 1.9600539414882654
3.2907458431753 851.4187658629335 2.023464461549536
3.295973398128716 901.7331409173238 2.0816426190135897
3.3012009530821316 950.6923628637575 2.1272793413097304
3.3064285080355473 983.5337044219359 2.1511879994870537
3.311656062988963 1016.8846188780497 2.1817122857493585
3.316883617942379 1034.462339845957 2.200375053795485
3.3221111728957946 1039.0772147510954 2.210569169183365
3.3273387278492104 1017.0202584281138 2.1859858460932298
3.332566282802626 970.98702189231 2.1316787620394093
3.337793837756042 913.517458662987 2.067094224675138
3.3430213927094576 839.911840214103 1.9777058290309601
3.3482489476628734 768.2789404559288 1.8951530625522748
3.353476502616289 694.2500627061288 1.7997136964219258
3.358704057569705 623.1005087571925 1.7042144399917996
3.3639316125231207 552.1173450466932 1.60438644492623
3.3691591674765364 490.64748154293414 1.5163254272346298
3.374386722429952 439.53336011697525 1.4459895561703242
3.379614277383368 398.56984070406816 1.390604094940297
3.3848418323367837 367.1986229693271 1.348447147994359
3.3900693872901995 336.97179508429565 1.3029629712828565
3.3952969422436152 315.8974142573476 1.2729651896207264
3.400524497197031 299.76265025870356 1.2538201644501974
3.4057520521504467 285.6469624899365 1.2387577346647827
3.4109796071038625 271.35936303363405 1.229141681817557
3.4162071620572783 262.6212099013197 1.2245171286773182
3.421434717010694 251.20134661982698 1.2075763944738582
3.4266622719641098 244.61298639534382 1.1966279576469745
3.4318898269175255 242.47317803287837 1.198298804187723
3.4371173818709413 240.00067559322352 1.208873805433486
3.442344936824357 242.33298386600947 1.2263671400252771
3.447572491777773 241.54394526142525 1.2399702889149358
3.4528000467311886 232.1480468189634 1.217401332049953
3.4580276016846043 226.06897142985287 1.2039608928783982
3.46325515663802 220.02167073015065 1.1833245636166492
3.468482711591436 218.96381813457734 1.1742842333327825
3.4737102665448516 221.58024085781062 1.1825602098027088
3.4789378214982674 222.60745021649927 1.1984956330050696
3.484165376451683 225.65421805506503 1.21269385466687
3.489392931405099 234.57033801072905 1.2603878916475173
3.4946204863585146 239.6706216272792 1.2643722500061918
3.4998480413119304 242.74666894254383 1.2577741261140658
3.505075596265346 243.5819726212973 1.256735515569278
3.510303151218762 248.11679412166896 1.2625767917057458
3.5155307061721777 250.12287873881044 1.2487126807143731
3.5207582611255934 255.49144622772675 1.2528281965962225
3.525985816079009 257.9517549676145 1.2194465619671906
3.531213371032425 264.011738534604 1.2139219489437882
3.5364409259858407 270.5320955111553 1.2005116614282747
3.5416684809392565 290.6510778061228 1.2239196196547182
3.546896035892672 313.7334068065194 1.2480097051221897
3.552123590846088 356.09475959836027 1.3099451287120207
3.5573511457995037 434.2385342004728 1.4305495959955594
3.5625787007529195 566.9784302636491 1.6200620746957377
3.5678062557063353 806.1574116471664 1.9234158098085186
3.573033810659751 1259.4726372487485 2.401222774339151
3.5782613656131668 2047.6345662899962 3.0634136882674343
3.5834889205665825 3454.590382126712 3.980283677571441
3.5887164755199983 5834.540098433785 5.172403384671156
3.593944030473414 9289.262044710551 6.480329589689094
3.59917158542683 13138.315669445486 7.666462559214201
3.6043991403802456 16841.07189940688 8.650429921417913
3.6096266953336613 19077.092979119858 9.191931076599854
3.614854250287077 19316.841366686233 9.251828461621937
3.620081805240493 17545.422226830873 8.819795310579263
3.6253093601939086 14325.933841961858 7.970293432752217
3.6305369151473244 10849.004951762625 6.921209821846924
3.63576447010074 7505.5912456489805 5.742348298867584
3.640992025054156 5039.433764362962 4.699701911818957
3.6462195800075716 3214.280881714708 3.7502352022087853
3.6514471349609874 2036.0911500343227 2.978700628468424
3.656674689914403 1305.6889089189947 2.3790672159253368
3.661902244867819 903.000521495455 1.9746954966653871
3.6671297998212347 672.5919629880046 1.7042470738111002
3.6723573547746504 550.849255648246 1.552253821373944
3.677584909728066 464.8588912813766 1.4308465828016201
3.682812464681482 408.7957908609376 1.3428900130786903
3.6880400196348977 373.3278197776085 1.2922810402719807
3.6932675745883135 352.0719621522443 1.2654653110774456
3.698495129541729 334.40967965008855 1.2474784947982407
3.703722684495145 322.538195248496 1.2301165887119538
3.7089502394485607 310.7985977042557 1.2114747702575057
3.7141777944019765 300.1122984890761 1.1895841855793365
3.7194053493553922 295.942370685504 1.183051785050939
3.724632904308808 286.3564570629796 1.1694830244630736
3.7298604592622238 277.89789795660926 1.1559852491472966
3.7350880142156395 274.31054414333573 1.1515888209374063
3.7403155691690553 268.62187554347923 1.146214018845234
3.745543124122471 267.2175907051253 1.1459995160666192
3.750770679075887 260.56272044939334 1.12569742679532
3.7559982340293026 258.6824101915961 1.1213167178543761
3.7612257889827183 257.9975675488473 1.1197288204948515
3.766453343936134 261.75627096610776 1.1297442922182912
3.77168089888955 267.8413391466334 1.1473977746791504
3.7769084538429656 264.7649229504076 1.1443497792279975
3.7821360087963813 257.7164425913126 1.1241142942527205
3.787363563749797 254.4162421334356 1.1135397774006175
3.792591118703213 253.77384343764066 1.1066750378940127
3.7978186736566286 256.29835359057165 1.1077211662569966
3.8030462286100444 265.33170086774976 1.1167923208881556
3.80827378356346 273.2044411935082 1.1246153966939496
3.813501338516876 284.0657627476653 1.1339543541946366
3.8187288934702917 291.2675278699068 1.1425286532758099
3.8239564484237074 294.30290609525235 1.1426209086175816
3.829184003377123 299.67397311404346 1.1522826852789787
3.834411558330539 306.09581679312566 1.1602208015282014
3.8396391132839547 307.46208020386496 1.1549345381681002
3.8448666682373704 314.41018981736676 1.1655479103812514
3.850094223190786 313.54085997957037 1.1663217523600753
3.855321778144202 314.44987247689136 1.1828183721119763
3.8605493330976177 313.45773702785914 1.1949067952023287
3.8657768880510335 310.06776707542673 1.1925586746946852
3.8710044430044492 301.23723127374456 1.1760062305661323
3.876231997957865 290.4857827112393 1.1534802091116576
3.8814595529112808 282.33935089065346 1.1381270401933317
3.8866871078646965 278.14298516988555 1.134774290330477
3.8919146628181123 277.8520333135491 1.1349613793779894
3.897142217771528 276.38898115349303 1.1244655523150844
3.902369772724944 274.84445748872736 1.1193689471021544
3.9075973276783595 273.1072253158458 1.1108430697133889
3.9128248826317753 268.3207692078591 1.0919366337281704
3.918052437585191 268.6855701697639 1.0951897468442389
3.923279992538607 272.59856117503045 1.0969354796894484
3.9285075474920226 280.40676637430687 1.1060978992355561
3.9337351024454383 287.34551666346505 1.1139905271897268
3.938962657398854 293.1875141107882 1.1199699920398745
3.94419021235227 292.6170411098813 1.1123182320084717
3.9494177673056856 296.4584016166343 1.1188684212917792
3.9546453222591014 302.6400971463417 1.1235780825553277
3.959872877212517 312.5634024397786 1.1336140519793003
3.965100432165933 322.252532206837 1.1453937779292112
3.9703279871193486 339.24605666987475 1.1736200460726927
3.9755555420727644 355.66566998710925 1.197246730120335
3.98078309702618 371.25004081926045 1.2175531777434685
3.986010651979596 390.246261134774 1.2437819669179015
3.9912382069330117 407.4799682347726 1.2668682333537906
3.9964657618864274 430.59628603017654 1.3021425890662248
4.001693316839844 457.8012742094516 1.339789227715688
4.00692087179326 494.8980307425502 1.3862565677395544
4.012148426746676 554.8354720263898 1.4699734659664405
4.017375981700092 646.5319409445766 1.6057169035252734
4.0226035366535084 748.06022314829 1.7386309021384436
4.027831091606925 871.1434928139049 1.883604191538614
4.033058646560341 958.8525804062718 1.9807851420687892
4.038286201513757 994.4514127610184 2.013650924428818
4.043513756467173 1014.8748181946338 2.0407753562053834
4.0487413114205895 993.1341282881991 2.0193263050409738
4.053968866374006 1005.5806355578812 2.0307642135531876
4.059196421327422 1041.7963657595342 2.0689436639843817
4.064423976280838 1102.9483286048203 2.1294663872082986
4.069651531234254 1201.7583977207296 2.221272850701455
4.0748790861876705 1318.6895859447877 2.329789159867591
4.080106641141087 1458.2959657791403 2.4500143456475154
4.085334196094503 1618.5696530597857 2.578425527088205
4.090561751047919 1797.8036138862678 2.719655336790663
4.095789306001335 2014.239031090724 2.879643123217521
4.1010168609547515 2261.8130304929473 3.0597769868902795
4.106244415908168 2514.611603417969 3.229248470462908
4.111471970861584 2804.4376932408804 3.407852757244561
4.116699525815 3112.5565673040696 3.588221387586964
4.121927080768416 3422.732605213883 3.7185227977065094
4.1271546357218325 3745.176198351715 3.8491718023905874
4.132382190675249 4069.692746234228 3.9913417255203507
4.137609745628665 4428.503582345953 4.148194361347014
4.142837300582081 4784.005137076849 4.2973376766066425
4.148064855535497 5103.616786490024 4.431119268515341
4.1532924104889135 5416.4701218495875 4.551266228259331
4.15851996544233 5727.129644862004 4.672486213482405
4.163747520395746 6000.785593305968 4.782589932710974
4.168975075349162 6234.008000818874 4.871403372661881
4.174202630302578 6396.4540787125425 4.923656742626454
4.1794301852559945 6480.08652515875 4.950211648265027
4.184657740209411 6488.060435814444 4.941578809428451
4.189885295162827 6420.7604953003765 4.9134737580244625
4.195112850116243 6244.38705507618 4.837161362347934
4.200340405069659 6001.441613846711 4.732182001948605
4.2055679600230755 5660.0779754709765 4.588573468071707
4.210795514976492 5292.009327686729 4.443158029646196
4.216023069929908 4870.858736645984 4.263651685389161
4.221250624883324 4408.359390660574 4.049673823742436
4.22647817983674 3971.558125330182 3.8370364452931534
4.2317057347901565 3536.9976790222195 3.6149785423496605
4.236933289743573 3139.590838529024 3.400328622303482
4.242160844696989 2787.5788921344338 3.2039095552332815
4.247388399650405 2463.0747100822828 3.007906252227285
4.252615954603821 2183.685692942795 2.833953806289677
4.257843509557238 1959.6043968052459 2.688609318272453
4.263071064510654 1727.9873906530681 2.5200635008342425
4.26829861946407 1529.3858021509868 2.3666502718072673
4.273526174417486 1358.0115380290465 2.225525835720116
4.278753729370902 1210.2567689438497 2.1006608779659373
4.283981284324319 1090.1844657299378 1.9955751237553563
4.289208839277735 985.7499645914766 1.8962853256644043
4.294436394231151 889.8836330768822 1.8019664912020403
4.299663949184567 811.693152403909 1.7196666123600668
4.304891504137983 740.7595109849884 1.6398679006362347
4.3101190590914 676.7349814332168 1.5651530443928567
4.315346614044816 618.862733213371 1.494305374596164
4.320574168998232 570.9134409434248 1.433705011991765
4.325801723951648 529.3306107320517 1.3832145704022762
4.331029278905064 491.0032445543328 1.3352231967110053
4.336256833858481 463.84791486057617 1.3009404111047713
4.341484388811897 434.94186735715056 1.2628634314814284
4.346711943765313 417.4881882539526 1.2396207879419119
4.351939498718729 401.0239503259642 1.215310578676141
4.357167053672145 384.9859896249195 1.1908957379896337
4.362394608625562 367.45186801701897 1.1650378322614463
4.367622163578978 350.20160539411535 1.1390048658554421
4.372849718532394 333.99088618331865 1.1155880246592114
4.37807727348581 320.76488632671123 1.0969141996899656
4.383304828439226 310.37235463308946 1.0846340406479196
4.388532383392643 302.1709957701256 1.077207181368714
4.393759938346059 292.1015980295408 1.066554155956804
4.398987493299475 275.79521841748544 1.038472816432319
4.404215048252891 265.8763373439772 1.0315303620919398
4.409442603206307 256.6399752049736 1.0174402982188075
4.414670158159724 252.78992226376454 1.0244759806016086
4.41989771311314 249.46601415269052 1.0271815016150367
4.425125268066556 240.82825637693483 1.011791468859774
4.430352823019972 234.04136492675067 0.999349130491045
4.435580377973388 230.0456556840832 0.9904761001818033
4.440807932926805 225.80118356853703 0.9871772013561969
4.446035487880221 219.69601203146613 0.9860131256005452
4.451263042833637 211.4925772022525 0.9740003242400702
4.456490597787053 207.8633703002394 0.9741064906901038
4.4617181527404695 203.4944248368934 0.9755073759751692
4.466945707693886 200.59485975676483 0.9729856705006571
4.472173262647302 200.94416982603173 0.9826927072824703
4.477400817600718 196.36422786712544 0.9678964188609437
4.482628372554134 194.3802638642553 0.961773411123913
4.4878559275075505 195.49180478892612 0.9646697633530049
4.493083482460967 195.77588945881402 0.9689521506952908
4.498311037414383 195.8760917598046 0.9782308987455146
4.503538592367799 196.28962135280204 0.985398324368248
4.508766147321215 192.6947076868094 0.9777639351514696
4.5139937022746315 186.96686041103752 0.9706141341658658
4.519221257228048 186.18016157633724 0.9723158271984569
4.524448812181464 183.62219226920527 0.9633149590163816
4.52967636713488 182.53238626933032 0.9677411719539396
4.534903922088296 183.66935550600607 0.9624736873313556
4.5401314770417125 184.11400147557956 0.9594678112596643
4.545359031995129 179.34535037178188 0.9474977026520426
4.550586586948545 182.09247056071067 0.9588085165046656
4.555814141901961 178.9541134084915 0.9494436180070213
4.561041696855377 179.15908954769824 0.957012019497187
4.5662692518087935 181.65687734524892 0.9653342463739729
4.57149680676221 181.81713504776027 0.964215664310349
4.576724361715626 184.1668611960382 0.9709667659678068
4.581951916669042 184.25227868368097 0.9644429983130756
4.587179471622458 179.1019834533136 0.95010533763184
4.5924070265758745 179.8306755725643 0.9607668980468439
4.597634581529291 177.65140216262807 0.9639413208889718
4.602862136482707 179.39261410845228 0.9803577123004897
4.608089691436123 177.68212837925225 0.983945723838573
4.613317246389539 175.45241184669544 0.9784583752965993
4.6185448013429555 174.39377613359062 0.9767559922154853
4.623772356296372 175.27145892495676 0.976910947355155
4.628999911249788 178.2860465550998 0.992352012532161
4.634227466203204 175.71769015235284 0.9820624827891662
4.63945502115662 174.63294037483232 0.9800815301813341
4.6446825761100365 169.93406820789332 0.9606512836304
4.649910131063453 169.72507518880707 0.9623199517704796
4.655137686016869 170.65682946508812 0.9729340363104186
4.660365240970285 163.95806619796576 0.9542154961608068
4.665592795923701 162.7843867656655 0.9582345424580099
4.6708203508771176 161.11129231523563 0.9597622409246213
4.676047905830534 165.60501984646848 0.9715680622924459
4.68127546078395 168.51643711330217 0.9837242246739676
4.686503015737366 170.84379501672123 0.9904548893336135
4.691730570690782 168.9129484456387 0.9790271185107348
4.696958125644199 169.82851670176265 0.9756650200256888
4.702185680597615 169.0430831903628 0.9656784311783253
4.707413235551031 171.02403396595156 0.9609344870934978
4.712640790504447 168.20854267015827 0.9521056713468066
4.717868345457863 171.0384400803382 0.983167525593224
4.72309590041128 167.79933908922226 0.9875983330427159
4.728323455364696 167.79353594481626 0.9958053361187884
4.733551010318112 169.54250475073954 0.9955445050733028
4.738778565271528 173.37395162648247 0.995966080604571
4.744006120224944 177.96466786478885 1.003961638246352
4.749233675178361 177.72544909912898 1.011330165328018
4.754461230131777 171.19327400161265 0.9888327094550062
4.759688785085193 168.36247236415372 0.9965639211923918
4.764916340038609 162.8656451835818 0.9718443541568107
4.770143894992025 160.15588070178504 0.9661987441539401
4.775371449945442 157.16711018536014 0.9458872248891986
4.780599004898858 160.39545693743258 0.9461803695078818
4.785826559852274 159.23717864647625 0.9348952831101195
4.79105411480569 160.53255782133243 0.9325132119015043
4.796281669759106 162.99793538238396 0.9419715109911014
4.801509224712523 167.6921675812993 0.9528732998253719
4.806736779665939 173.93508138499683 0.9893929500124841
4.811964334619355 174.9728750409878 0.9976806332089916
4.817191889572771 170.59442150487615 0.9904195452716194
4.822419444526187 167.4700918720907 0.9882449940186293
4.827646999479604 162.4339770899627 0.9652532591411043
4.83287455443302 160.2220522914221 0.9544135381009364
4.838102109386436 160.48502719581592 0.9445691512524976
4.843329664339852 159.93694985762755 0.9401287356176318
4.848557219293268 160.1003757613747 0.9327490597399912
4.853784774246685 162.32113123823376 0.9463465335770215
4.859012329200101 162.87633106439 0.9563812490081419
4.864239884153517 161.90033454585796 0.9500010972238843
4.869467439106933 161.86148237050642 0.9520800513928761
4.8746949940603495 162.12195257677172 0.953249819871361
4.879922549013766 163.1924246603657 0.9579418921046022
4.885150103967182 167.4605047443479 0.9724415859841467
4.890377658920598 168.6423076163174 0.9632989304495437
4.895605213874014 168.62443482624542 0.9597998460618969
4.9008327688274305 169.35163348186725 0.9543794708526879
4.906060323780847 166.64075569444955 0.9419563082160617
4.911287878734263 166.17581798273983 0.9340259215491955
4.916515433687679 166.23190573931817 0.9352842808833756
4.921742988641095 166.92226307427717 0.9450402793233642
4.9269705435945115 169.04628287423512 0.9493898514169082
4.932198098547928 171.1341496813796 0.956841553978934
4.937425653501344 171.30039261376618 0.9571596487720423
4.94265320845476 170.48033515960708 0.9561435154578293
4.947880763408176 170.8190185842201 0.9605298025342512
4.9531083183615925 169.41442183733852 0.9578975588873128
4.958335873315009 170.41119458785988 0.9561337929634612
4.963563428268425 167.46067594429206 0.9424245003761291
4.968790983221841 165.74030267636866 0.9307946375602736
4.974018538175257 163.66512074393023 0.9125369760696204
4.9792460931286735 165.17644149550594 0.9120220539512607
4.98447364808209 163.6103228153753 0.907997996012252
4.989701203035506 166.5142779676439 0.9150479102353728
4.994928757988922 169.06382892159385 0.9119113545781216
5.000156312942338 177.96716622902977 0.9186517078562435
5.0053838678957545 182.1612494467731 0.8947557673228365
5.010611422849171 186.78683702784247 0.8871392437950204
5.015838977802587 188.45120380545148 0.8779424785117924
5.021066532756003 187.37863021886554 0.8682348947630647
5.026294087709419 190.10288374207667 0.875864200090291
5.0315216426628355 189.87035315332903 0.8686888504186708
5.036749197616252 195.15922540398594 0.881302824368187
5.041976752569668 198.30127766662616 0.8920870851567604
5.047204307523084 199.44972727438883 0.8963553904539294
5.0524318624765 200.43115515710704 0.8990848942820379
5.0576594174299165 202.4546021831916 0.9011504950986833
5.062886972383333 206.20145684771916 0.9013315205257124
5.068114527336749 214.50674578214768 0.9107277142917034
5.073342082290165 224.06792085899446 0.9162602035041688
5.078569637243581 234.39932080246945 0.9130247260357853
5.0837971921969975 244.40543766128746 0.9118131124962201
5.089024747150414 257.8347340239526 0.9217674437799388
5.09425230210383 272.6158595676679 0.9407362575969469
5.099479857057246 292.7045223610982 0.967537082321607
5.104707412010662 318.24498831513563 0.9981604383077701
5.109934966964079 347.56159496127464 1.0338962927510649
5.115162521917495 369.5274990502757 1.0584011301694662
5.120390076870911 390.77380613717787 1.0872875355393756
5.125617631824327 399.14469721955055 1.0968354697910891
5.130845186777743 393.6637997257198 1.0888324510180818
5.13607274173116 380.8953091967154 1.0738238399030304
5.141300296684576 358.1715817435002 1.051087448501038
5.146527851637992 331.7776213419282 1.0267811415214059
5.151755406591408 304.0859021198803 1.0015050859898424
5.156982961544824 279.57894481842004 0.9820704025389924
5.162210516498241 261.0998305421985 0.9720112735680394
5.167438071451657 239.78781834893468 0.9480513311789778
5.172665626405073 221.85897764880283 0.9350840214487822
5.177893181358489 203.697167422485 0.9051069338739649
5.183120736311905 192.09862463560052 0.8880276340310859
5.188348291265322 185.5048002642664 0.8751444960209971
5.193575846218738 182.39343598249695 0.872720223469758
5.198803401172154 180.12715217391798 0.8699538866329858
5.20403095612557 179.70178760936128 0.8843743076837535
5.209258511078986 176.00130405485655 0.8796550645399843
5.214486066032403 175.49608295942076 0.8775873289091132
5.219713620985819 175.41842745427422 0.8785958922283502
5.224941175939235 171.8416243858569 0.8576616449231207
5.230168730892651 169.38103592540685 0.8627335050457953
5.235396285846067 167.57878669470625 0.8640205551550703
5.240623840799484 168.86821789298887 0.8799895532803201
5.2458513957529 169.43392108589282 0.8966495767544391
5.251078950706316 170.21275595583177 0.9033325773235528
5.256306505659732 175.25026913745927 0.9161942596825154
5.261534060613148 174.10643232201812 0.9112392967017993
5.266761615566565 171.97780825882577 0.9036714875346001
5.271989170519981 167.54742727651472 0.8932336191473685
5.277216725473397 166.3949704933828 0.8953982534967182
5.282444280426813 168.89421339574903 0.9141022591736674
5.2876718353802294 170.44521312426008 0.9250727527991061
5.292899390333646 171.00932513993646 0.9227516863875301
5.298126945287062 167.15862765823402 0.9077215908755095
5.303354500240478 164.78484997361923 0.8898822166556574
5.308582055193894 162.76061286108342 0.8873451327823393
5.3138096101473105 161.05315585807892 0.8783874711860433
5.319037165100727 163.7995778701659 0.8791463393308004
5.324264720054143 161.97072679544934 0.869013310561042
5.329492275007559 163.0547120449924 0.8777162693693004
5.334719829960975 159.8804392879537 0.8784049198068565
5.3399473849143915 159.02657004566083 0.8867438353259267
5.345174939867808 157.56085384131745 0.8806217093645745
5.350402494821224 158.80103383148426 0.8758371712973375
5.35563004977464 158.01382657480977 0.8654020292093116
5.360857604728056 159.1511638893482 0.8549095787223295
5.3660851596814725 161.81242850440907 0.8635371156306725
5.371312714634889 165.95556937843298 0.8748035508177157
5.376540269588305 166.28667704447832 0.8757068297744878
5.381767824541721 167.09005341066222 0.8811922059474767
5.386995379495137 164.52916532759858 0.8721942880131107
5.3922229344485535 162.7655839837057 0.8636994892519869
5.39745048940197 156.35953504638002 0.8399576391172114
5.402678044355386 157.06052141955269 0.8382316457804948
5.407905599308802 160.56322453039778 0.8478104741215434
5.413133154262218 165.6534573313997 0.8544870330489833
5.4183607092156345 172.764526956735 0.8625248985331523
5.423588264169051 175.7955232141426 0.8497100214377146
5.428815819122467 178.95184179413155 0.8345597734442637
5.434043374075883 180.30099339476592 0.8201322009102953
5.439270929029299 180.5857297339274 0.8120774974237206
5.4444984839827155 181.57034383182102 0.8189688341373071
5.449726038936132 183.9352365661725 0.8292046359851278
5.454953593889548 187.5514243368078 0.8443934148229741
5.460181148842964 185.80612864322768 0.846105021847671
5.46540870379638 181.26424289515305 0.8360151063297088
5.4706362587497965 178.02012984602425 0.8377831724967231
5.475863813703213 176.078962095789 0.842261818204436
5.481091368656629 179.30119358097912 0.8553664888040012
5.486318923610045 179.99739422927664 0.8642625497320523
5.491546478563461 177.50008461812567 0.8549714837093209
5.4967740335168775 173.93064651836042 0.841310932573408
5.502001588470294 173.31077483878937 0.8439817113508128
5.50722914342371 169.12209347908183 0.8374504781736362
5.512456698377126 167.97803987796033 0.8405081517406626
5.517684253330542 164.2024389436847 0.838926193508863
5.522911808283959 162.65298586290012 0.8299244824048566
5.528139363237375 166.61653171223068 0.8410524089888294
5.533366918190791 164.59886149143196 0.8354646565207845
5.538594473144207 166.14477193261646 0.850493071997326
5.543822028097623 165.49235998488868 0.851913267308826
5.54904958305104 166.79188129399387 0.8499952257985184
5.554277138004456 164.41963956307183 0.8248434430707945
5.559504692957872 162.59987903563047 0.8077863391568073
5.564732247911288 162.41183245282656 0.80546576673414
5.569959802864704 164.1436535150629 0.8168292481683592
5.575187357818121 166.6290086601566 0.8253520654940899
5.580414912771537 167.29300983555098 0.8242158056221666
5.585642467724953 169.38378869275215 0.8220844028343963
5.590870022678369 175.00773084237827 0.8345944005992986
5.596097577631785 175.6717678907446 0.8330639624497342
5.601325132585202 178.02719445328916 0.8290886168554618
5.606552687538618 185.3125110104067 0.8418987966365471
5.611780242492034 188.77779259587834 0.8361734874259865
5.61700779744545 195.53764872411043 0.8327985393600957
5.622235352398866 206.9401546357581 0.8350891830537822
5.627462907352283 231.22060887770414 0.8542015632091675
5.632690462305699 276.5406679968159 0.9072627975339562
5.637918017259115 339.1438642045931 0.9819449671355326
5.643145572212531 427.0369591619742 1.0848283426840692
5.648373127165947 531.4943755340377 1.1983640876098636
5.653600682119364 636.6909507687767 1.3058668105567606
5.65882823707278 730.6234839973183 1.3932284368540915
5.664055792026196 789.1361480655447 1.4430450067136764
5.669283346979612 823.6878452712975 1.472323777131252
5.674510901933028 830.4701978305569 1.4764463323711379
5.679738456886445 827.081434146376 1.474064624671921
5.684966011839861 812.8006285156894 1.4611351626389675
5.690193566793277 799.8764614694805 1.4486049978422917
5.695421121746693 787.4510612211755 1.435916432959888
5.700648676700109 781.7974970472205 1.4305599355648873
5.705876231653526 775.5694552995604 1.4241227268737526
5.711103786606942 770.2140176853561 1.4181638323465624
5.716331341560358 773.6916660622289 1.4202192157048643
5.721558896513774 777.0125186370054 1.422275786299082
5.7267864514671905 787.8024576777514 1.4320674092563723
5.732014006420607 796.7894500824455 1.44001502375741
5.737241561374023 805.6490000002241 1.4471862251256205
5.742469116327439 831.1006942378322 1.4684757369647425
5.747696671280855 873.0729128595863 1.5044265607417484
5.7529242262342715 927.3922731137447 1.5488577307576734
5.758151781187688 994.4346630667906 1.602246069090566
5.763379336141104 1069.3958624725792 1.661565820302683
5.76860689109452 1139.8759477945646 1.7139712769904125
5.773834446047936 1209.8503842400735 1.7654402062255796
5.7790620010013525 1255.9609438663902 1.7976769984401801
5.784289555954769 1270.7303535952406 1.8074613177785752
5.789517110908185 1248.6314316833486 1.7909787349616297
5.794744665861601 1165.760349950096 1.729310475321582
5.799972220815017 1038.4327586373886 1.6320419443965122
5.8051997757684335 888.5028900191323 1.510787681238509
5.81042733072185 731.8613807498136 1.373824165396084
5.815654885675266 597.8473940572076 1.2466396769208956
5.820882440628682 482.6044335031602 1.1248472039913051
5.826109995582098 399.1044987449005 1.0337708505137
5.8313375505355145 338.56240194122387 0.9643980369003328
5.836565105488931 295.5835588990005 0.9146261029961412
5.841792660442347 260.9024996958164 0.8718287332444519
5.847020215395763 239.80671573661152 0.8468674073901203
5.852247770349179 222.35516091428977 0.8215660090856491
5.8574753253025955 213.69079809536083 0.8117967526620329
5.862702880256012 208.23004157393777 0.8074652568880365
5.867930435209428 209.61738190296296 0.8159235948661532
5.873157990162844 206.33336019889182 0.8081186338981518
5.87838554511626 203.71896342574416 0.8027292909447498
5.8836131000696765 198.74273204657632 0.7949609133504252
5.888840655023093 196.39448768455128 0.7880757516612142
5.894068209976509 199.8581497955569 0.7961073868550416
5.899295764929925 202.52788674327465 0.7998413323050055
5.904523319883341 208.19624387693847 0.810611736870308
5.9097508748367575 210.60363709880727 0.8136380436227224
5.914978429790174 210.70684953068834 0.8115407237573508
5.92020598474359 208.39460280483328 0.800713888286847
5.925433539697006 208.18787652319926 0.7955171380681471
5.930661094650422 212.56952084911094 0.7941884664255272
5.9358886496038386 212.921153549194 0.7901358508069706
5.941116204557255 217.88835452890544 0.7972644997570089
5.946343759510671 223.36734289906857 0.8073273335307146
5.951571314464087 227.71412852193006 0.8218511883488444
5.956798869417503 235.11746926436047 0.8336876240613239
5.96202642437092 244.99376677220894 0.8505433809662699
5.967253979324336 253.32593684909577 0.8634452567093244
5.972481534277752 266.87958041144344 0.881397269519909
5.977709089231168 278.2897837123606 0.8933849533875862
5.982936644184584 292.22799138160394 0.9113350811166214
5.988164199138001 313.70103294252345 0.9391991219419306
5.993391754091417 332.35578405745645 0.9636037955740009
5.998619309044833 361.91071381749094 1.006308292374941
6.003846863998249 398.1138627397862 1.0552734929940468
6.009074418951665 442.9588799534727 1.1115650599756315
6.014301973905082 494.5905079867701 1.1764951265210621
6.019529528858498 560.3730339527532 1.2498546568385862
6.024757083811914 640.0049489617189 1.3354206158580537
6.02998463876533 730.9528738490663 1.42396215625113
6.035212193718746 852.3734311297212 1.5386699780379414
6.040439748672163 999.3030489464591 1.668198533063945
6.045667303625579 1167.8060423369468 1.8050245474334548
6.050894858578995 1368.9287479110556 1.9564719810470903
6.056122413532411 1556.6034409138094 2.0880027268365633
6.061349968485827 1726.1440198852795 2.200948578769871
6.066577523439244 1866.7207245779762 2.2880413541141245
6.07180507839266 1941.8068416220237 2.336129582808118
6.077032633346076 1965.4941955859586 2.3536264808124936
6.082260188299492 1927.2151711792862 2.332099528761621
6.087487743252908 1844.530781049198 2.2812852459326614
6.092715298206325 1731.1134376164166 2.2115928731720373
6.097942853159741 1603.205789169754 2.130322977828885
6.103170408113157 1473.12313770613 2.0482402441625687
6.108397963066573 1337.5208769256628 1.9505176652195308
6.113625518019989 1205.7396013169976 1.8537330490521409
6.118853072973406 1088.345281654125 1.764134496084724
6.124080627926822 986.1165893038374 1.6835663457084704
6.129308182880238 891.2855304067435 1.6048329218661632
6.134535737833654 802.0855512066971 1.522939654909187
6.1397632927870704 720.6096447334179 1.443177550820804
6.144990847740487 644.7742146821793 1.3685750157381913
6.150218402693903 583.3848955039144 1.3040670223341349
6.155445957647319 524.9384175644848 1.2387454911971074
6.160673512600735 474.2888327278025 1.181127426017442
6.1659010675541515 434.23576752945 1.1360226790071637
6.171128622507568 400.5201086236754 1.099449238227333
6.176356177460984 367.6507317280138 1.0587432823800824
6.1815837324144 342.5822615738369 1.0255276093418026
6.186811287367816 317.4329925560671 0.98870193703684
6.1920388423212325 297.89934404572205 0.9594987648138823
6.197266397274649 288.690923335544 0.9515125416076068
6.202493952228065 282.5925748091191 0.9461466009496527
6.207721507181481 272.65777588357247 0.9255321324042707
6.212949062134897 266.835977844053 0.9177840651007098
6.2181766170883135 258.04125629734324 0.9034842958716179
6.22340417204173 251.19047158205618 0.8944230812599079
6.228631726995146 248.67778473125608 0.8929687223729852
6.233859281948562 244.61092595443375 0.8844978799281936
6.239086836901978 241.48072818821024 0.8787786102574878
6.2443143918553945 237.128848881359 0.8727047281404577
6.249541946808811 235.1611519956891 0.8693620115876854
6.254769501762227 228.3028373682562 0.8543702422970402
6.259997056715643 226.95008740763953 0.8521954374066657
6.265224611669059 224.10093582898872 0.8479152300345052
6.2704521666224755 220.0792389975552 0.838822481505684
6.275679721575892 216.38510937449738 0.8304663943434866
6.280907276529308 212.93243802999905 0.8250204798186389
6.286134831482724 212.7382762875466 0.8324445448075151
6.29136238643614 213.5105047899253 0.8399900967033026
6.2965899413895565 212.58490597930452 0.841485050746966
6.301817496342973 209.3950474102984 0.8316479773413937
6.307045051296389 206.6355844447954 0.8214975435578941
6.312272606249805 204.44369357446325 0.8134016079505503
6.317500161203221 205.23262587784788 0.8116653806329863
6.3227277161566375 207.67598802105658 0.8147076988124775
6.327955271110054 207.03725427514712 0.8122041477282048
6.33318282606347 208.1024077609417 0.811819331485247
6.338410381016886 206.1680093046968 0.8129011071026903
6.343637935970302 207.62291863254904 0.8178267092206605
6.3488654909237185 208.7370350709216 0.8216308235972517
6.354093045877135 209.23707046470307 0.8263490404049231
6.359320600830551 210.38308258461362 0.824191032474131
6.364548155783967 214.75171856666987 0.8318463045566281
6.369775710737383 214.70083861015934 0.8313636821901988
6.3750032656908 215.26142223066785 0.8298415382690784
6.380230820644216 215.19374653005417 0.827538818456311
6.385458375597632 213.95470283741287 0.8246641063922984
6.390685930551048 209.9741435278426 0.8135795420129059
6.395913485504464 207.21913755739303 0.8115875058818838
6.401141040457881 203.6129534119586 0.8034618964706569
6.406368595411297 200.65376084296383 0.8004023617591088
6.411596150364713 203.3237223521976 0.8047877985529884
6.416823705318129 208.47902137017383 0.8135535433538627
6.422051260271545 214.67413309824195 0.827472340193072
6.427278815224962 215.13950347382755 0.826154422389869
6.432506370178378 212.56485127912183 0.8227420432896237
6.437733925131794 207.65306100867915 0.8072866221159906
6.44296148008521 209.03822768174877 0.8049553644149229
6.448189035038626 208.74823383280753 0.7958079084254039
6.453416589992043 210.94218498817094 0.7949868737096244
6.458644144945459 216.8804048746802 0.8068044442579241
6.463871699898875 216.36823524986994 0.8034512945747275
6.469099254852291 217.12938715337782 0.8042967869881509
6.474326809805707 217.28603466413537 0.8023123792286752
6.479554364759124 219.32162829056438 0.8034594746774156
6.48478191971254 220.51890860394423 0.8020558086901857
6.490009474665956 223.47307120692136 0.8035507707611008
6.495237029619372 225.64622008523176 0.804051267295671
6.500464584572788 230.44223032273226 0.8034727189755724
6.505692139526205 235.03384963638783 0.8044145627143979
6.510919694479621 249.85983726100724 0.8239473247690279
6.516147249433037 261.1116391990746 0.8361218058286616
6.521374804386453 276.8107805486312 0.8561691761139012
6.526602359339869 292.46603214544353 0.8732082663258451
6.531829914293286 311.4374592725374 0.8905536033751509
6.537057469246702 334.39987530248635 0.9178426934432272
6.542285024200118 362.97268682715355 0.9517576450183495
6.547512579153534 397.86434204068667 0.9938482110963847
6.55274013410695 435.03695014111065 1.0369490718084977
6.557967689060367 474.28498851703745 1.07799273204106
6.563195244013783 509.1143703953849 1.114006639137805
6.568422798967199 534.7694377444833 1.1405370860935773
6.573650353920615 547.662506056489 1.1505093411518852
6.5788779088740315 550.5713738193385 1.1512947838705874
6.584105463827448 542.0292191653905 1.1422435042339814
6.589333018780864 520.5651058217672 1.1202380231234152
6.59456057373428 494.7469096382645 1.092336201375365
6.599788128687696 467.6256968604637 1.0626509817380543
6.6050156836411125 441.38037027056447 1.034208616192641
6.610243238594529 414.459799754897 1.005076587928582
6.615470793547945 388.5412333876126 0.9737973449012866
6.620698348501361 361.112486207075 0.9406481323171352
6.625925903454777 338.66944420018484 0.9146379030322078
6.6311534584081935 323.6162257962405 0.8993141683726799
6.63638101336161 312.7590461608339 0.8897616875932941
6.641608568315026 306.32876490817875 0.8823652367521567
6.646836123268442 298.94106013132705 0.8714554702365204
6.652063678221858 282.7398648747072 0.844680096755744
6.6572912331752745 270.3392950006007 0.8278844911299603
6.662518788128691 259.94761014445663 0.814741474416624
6.667746343082107 254.92406405178832 0.8097515991382773
6.672973898035523 253.4943330972174 0.8112956949655239
6.678201452988939 250.06513242854533 0.8073337926614986
6.6834290079423555 245.7321288354469 0.8039263343181988
6.688656562895772 245.76653700773002 0.806592313487981
6.693884117849188 243.06438890616198 0.8011940856081173
6.699111672802604 239.21277007642 0.7953565249357865
6.70433922775602 235.34515646001933 0.7929537791639926
6.7095667827094365 232.73697899299617 0.7930470586015627
6.714794337662853 234.48565526240955 0.7989953028237118
6.720021892616269 236.06638106803535 0.8029156443566944
6.725249447569685 235.83789049977574 0.8010156347053894
6.730477002523101 234.45194769691608 0.7972387429658749
6.7357045574765175 235.22366504976418 0.8000481375830744
6.740932112429934 237.96443728893854 0.8051878612480193
6.74615966738335 238.05911023552733 0.8094056765052122
6.751387222336766 235.19685282534047 0.8061235974262976
6.756614777290182 230.44172053971414 0.7925376249262361
6.7618423322435985 228.30815489409017 0.7865211796811415
6.767069887197015 230.29083630824636 0.7871503429339604
6.772297442150431 228.19189682893455 0.7821310822949362
6.777524997103847 228.29907294060078 0.7823455150849511
6.782752552057263 226.828487700898 0.7764503418594889
6.7879801070106796 225.88075465952994 0.7759504682259877
6.793207661964096 226.13181964022942 0.7774404023789636
6.798435216917512 226.42196040644137 0.7832176179441979
6.803662771870928 230.28358696474862 0.7898079280621039
6.808890326824344 234.40695496249594 0.7948067432581457
6.814117881777761 236.9723703656382 0.7963010952553736
6.819345436731177 234.7251820153597 0.7882744717830568
6.824572991684593 234.10497764855748 0.7874442139593645
6.829800546638009 236.59170549497605 0.7908827639959416
6.835028101591425 235.25586962877207 0.7881596519910303
6.840255656544842 237.0543247048468 0.7917186213069896
6.845483211498258 237.41463548189913 0.7914169115284837
6.850710766451674 238.73561778019317 0.7915867074965716
6.85593832140509 243.21715136262773 0.7987175750578412
6.861165876358506 244.67624504437416 0.8000556190123909
6.866393431311923 244.0638761465703 0.7948346786144869
6.871620986265339 245.4487774888193 0.7958596010416166
6.876848541218755 248.17982762043658 0.7979908537079388
6.882076096172171 249.7508628829593 0.8004388881906638
6.887303651125587 251.09429438173865 0.8019803037718463
6.892531206079004 254.65749040648825 0.8079109908143963
6.89775876103242 254.78505632513398 0.8048782012416091
6.902986315985836 257.07548244035786 0.804197551465812
6.908213870939252 261.450518166849 0.8070880442879108
6.913441425892668 264.5835717027774 0.8071783383589552
6.918668980846085 271.24661739759216 0.8164523376729416
6.923896535799501 274.3243497114719 0.8213794764189053
6.929124090752917 280.79144123081005 0.828623968208282
6.934351645706333 280.84173622061354 0.8248832431740157
6.939579200659749 281.0742047862746 0.8196826718015179
6.944806755613166 285.1003408366313 0.8227918527374737
6.950034310566582 291.68057305692594 0.8312042474301503
6.955261865519998 299.7445269774263 0.840303445992566
6.960489420473414 309.92329233773756 0.8519778594638053
6.96571697542683 317.97919799580075 0.8595272730779102
6.970944530380247 325.26083376556613 0.8656410603372989
6.976172085333663 339.79672642032114 0.8826370844314247
6.981399640287079 356.8209562252751 0.9010664599199708
6.986627195240495 380.5974176329483 0.9258450867345512
6.9918547501939114 408.10523515333745 0.9540732439877545
6.997082305147328 447.56352089969425 0.9959073196497671
7.002309860100744 505.65880000649804 1.0564513651651875
7.00753741505416 595.2555116145631 1.1449503566103607
7.012764970007576 713.8878352131203 1.2520689836721424
7.0179925249609925 865.1705611012328 1.3783568117727196
7.023220079914409 1021.765942578075 1.4970754495793774
7.028447634867825 1166.6007265889796 1.5962878105883886
7.033675189821241 1274.1168327106243 1.6634432428094843
7.038902744774657 1339.5496934947437 1.7037021827093888
7.0441302997280735 1341.1520481863693 1.7036175535456657
7.04935785468149 1294.4543801697396 1.6717650628335958
7.054585409634906 1212.9515245653383 1.616043295530855
7.059812964588322 1114.2354991772406 1.5493487876409926
7.065040519541738 1020.9865945171766 1.4838297358186576
7.0702680744951545 933.6947867418772 1.4192951107407878
7.075495629448571 856.1211983859097 1.3583927294414553
7.080723184401987 790.5083569655027 1.3053674702755687
7.085950739355403 736.344327703691 1.2592471910337926
7.091178294308819 694.5214734234626 1.222737518656779
7.0964058492622355 664.1961534739597 1.1952750510087344
7.101633404215652 634.3769445993876 1.1688637917411344
7.106860959169068 609.2785386017457 1.144915655433804
7.112088514122484 583.6987722464555 1.1202988062692294
7.1173160690759 564.5945439045464 1.1016021496068602
7.1225436240293165 547.9711777823846 1.0861408391105074
7.127771178982733 528.7388758698678 1.0667944262962754
7.132998733936149 513.2712789095937 1.0509342526755747
7.138226288889565 497.2481963605469 1.0345889394697756
7.143453843842981 488.3335926611785 1.026025324159781
7.1486813987963975 483.7548193374275 1.0222178678178626
7.153908953749814 486.12965506214675 1.0257361977078616
7.15913650870323 488.970807849309 1.027287780375393
7.164364063656646 490.9282897363423 1.028041213991096
7.169591618610062 497.42457005216534 1.0330728584155573
7.1748191735634785 506.5576932013403 1.0416562361630728
7.180046728516895 525.3363966968649 1.0597987079328306
7.185274283470311 559.1067718329929 1.0917316358911062
7.190501838423727 612.5731264030177 1.1419257743335367
7.195729393377143 693.6624818010049 1.2137539802502544
7.2009569483305595 811.2694801203418 1.3120109289122281
7.206184503283976 964.9309440578085 1.4292911737261567
7.211412058237392 1174.58112283745 1.5750151666923966
7.216639613190808 1437.2014504296492 1.7402169314789866
7.221867168144224 1769.8504530299376 1.9274169414791176
7.227094723097641 2146.467776114922 2.1215180444616624
7.232322278051057 2492.9460564302944 2.2853163545155972
7.237549833004473 2741.49054926751 2.394197266073226
7.242777387957889 2798.0378091420575 2.415308350063913
7.248004942911305 2676.616725487975 2.3598284883085823
7.253232497864722 2407.500477137507 2.2374446409142874
7.258460052818138 2038.9864291170454 2.0599075474438875
7.263687607771554 1658.612742105808 1.8580740308498789
7.26891516272497 1307.647830300998 1.6493634955917071
7.274142717678386 1025.3541317521897 1.4610043356941165
7.279370272631803 812.6308953267531 1.3012098483425427
7.284597827585219 654.1243677664007 1.1688791355796564
7.289825382538635 550.4853584569165 1.0716332802575514
7.295052937492051 480.812669956856 1.003478932125971
7.300280492445467 434.4151008017163 0.9574082969498461
7.305508047398884 402.6478236714232 0.9243435229626354
7.3107356023523 382.578614459023 0.9024526802944101
7.315963157305716 368.0677402725637 0.8842537408456019
7.321190712259132 358.9588452771859 0.8730331117599621
7.326418267212548 352.45565380652516 0.8668727865341935
7.331645822165965 347.9226131917325 0.8621523061286784
7.336873377119381 340.3110672773243 0.8540244386243472
7.342100932072797 334.4651450760386 0.8460701759510101
7.347328487026213 332.63353968439947 0.8439516264531765
7.352556041979629 332.9849778246747 0.8484491925355127
7.357783596933046 329.32270592368957 0.8450917335996445
7.363011151886462 329.8400916084896 0.8468840897918632
7.368238706839878 326.4351294070693 0.8428924496343088
7.373466261793294 330.4354097755283 0.8473891248971834
7.37869381674671 327.6129158487929 0.841269456485782
7.383921371700127 322.77389242151764 0.8352791792810144
7.389148926653543 317.70070704863343 0.8275964803289182
7.394376481606959 315.25953822139195 0.8229153284950071
7.399604036560375 320.2851255127264 0.8304961766322709
7.4048315915137914 323.5821233968923 0.8332670578120626
7.410059146467208 328.3144560790983 0.8386908083860544
7.415286701420624 327.9493273004841 0.8393234411054433
7.42051425637404 326.5988412872094 0.8387374036642213
7.425741811327456 324.4624518762027 0.8384048873909339
7.4309693662808725 327.13652555898324 0.8411568579012262
7.436196921234289 329.8318831542315 0.8431152882038881
7.441424476187705 334.55711282357635 0.8485680179478922
7.446652031141121 341.2547366818363 0.8540733112838823
7.451879586094537 349.2600546804362 0.8639498834908217
7.4571071410479535 353.7555246727331 0.8670494861985093
7.46233469600137 359.9931448721187 0.8726715551414858
7.467562250954786 363.06519930042873 0.8743141064832108
7.472789805908202 363.5161740053726 0.8713136055491459
7.478017360861618 367.3242104636522 0.8735708838239261
7.4832449158150345 372.5173943520662 0.8773571363277762
7.488472470768451 380.60162921274883 0.8861502611847123
7.493700025721867 388.78742161292234 0.8954736650591318
7.498927580675283 407.00071156178967 0.9144268614363906
7.504155135628699 426.8728516986911 0.9357182027202124
7.5093826905821155 448.0619438394815 0.9561480953476637
7.514610245535532 463.70663429378567 0.9707221553209731
7.519837800488948 477.7281219750059 0.9834804266264949
7.525065355442364 496.7460264396489 1.0023418366680268
7.53029291039578 508.13576006595974 1.0126708290465956
7.5355204653491965 519.2119023199222 1.0233825098302702
7.540748020302613 522.8803433553957 1.0271923741585147
7.545975575256029 517.9892033293132 1.0204473734430008
7.551203130209445 516.870990582105 1.0192466809909562
7.556430685162861 510.76233680142434 1.0133330307527715
7.5616582401162775 500.91914224509105 1.0033916130444083
7.566885795069694 488.0820243860892 0.9908691754239247
7.57211335002311 472.9962948186309 0.9753000615945855
7.577340904976526 461.9699321294929 0.9632476643848358
7.582568459929942 453.18609535880796 0.952781006670036
7.5877960148833585 449.05696733393233 0.9504267858853194
7.593023569836775 438.9264676005175 0.9425805824334933
7.598251124790191 430.04864476220854 0.9334309429312153
7.603478679743607 420.3114337024885 0.9220012001229186
7.608706234697023 416.1366125504239 0.9166777016434552
7.6139337896504395 417.4374067639221 0.9179455627557971
7.619161344603856 416.59071307861495 0.9173950661094067
7.624388899557272 418.2235683521142 0.9185249352673911
7.629616454510688 416.54331397188963 0.9169099401345705
7.634844009464104 415.8718633539216 0.9157121788597473
7.6400715644175206 418.0047691501111 0.9170691671909621
7.645299119370937 426.05945779561205 0.9246317101426836
7.650526674324353 436.8473944333743 0.9342721116172942
7.655754229277769 448.6809732042956 0.9453621054614294
7.660981784231185 459.0253905736928 0.955611136482416
7.666209339184602 468.15919520891816 0.9639250628936351
7.671436894138018 478.60372559486706 0.9748951380085039
7.676664449091434 485.8866519300801 0.9810390321488481
7.68189200404485 497.5895268448214 0.9923780260405496
7.687119558998266 509.23065185182946 1.0039898234553601
7.692347113951683 522.9293526891184 1.0163515455088976
7.697574668905099 533.5832751405025 1.0260134835524624
7.702802223858515 539.4682577270311 1.0310701936807933
7.708029778811931 539.6541019795541 1.0311737524946278
7.713257333765347 539.5669375493072 1.0299973256879322
7.718484888718764 529.3267033481811 1.019244108893425
7.72371244367218 518.466917374442 1.009358636950226
7.728939998625596 509.46115236282054 0.9989926564254468
7.734167553579012 503.17375717765697 0.9927687506745645
7.739395108532428 504.2634065778254 0.9937021140049948
7.744622663485845 505.80035850646885 0.9943539422009126
7.749850218439261 505.3566496320747 0.9934635523421192
7.755077773392677 506.0838837832086 0.9940643188807207
7.760305328346093 501.758727013706 0.989285518997702
7.765532883299509 499.3658998493936 0.9865786552880619
7.770760438252926 492.30384787910765 0.9787383609630399
7.775987993206342 484.116406994468 0.9698103185871174
7.781215548159758 476.6319991142088 0.9622542495586384
7.786443103113174 467.08873319334987 0.9538529113829259
7.79167065806659 462.7334169807259 0.9511913688618207
7.796898213020007 453.72773173128644 0.9420768826835059
7.802125767973423 448.3344832032304 0.9356110444617027
7.807353322926839 440.8445791588255 0.9279781554195925
7.812580877880255 431.4466232167031 0.9182270302990154
7.817808432833671 426.38485501171795 0.9136273530193382
7.823035987787088 426.1018051785152 0.914316779241926
7.828263542740504 427.0048779255546 0.915221823309342
7.83349109769392 427.29598547993623 0.9152633536624822
7.838718652647336 426.00647389644627 0.9136182254823326
7.8439462076007525 423.73621247449336 0.9106040953211795
7.849173762554169 423.6679135952766 0.9079376381349503
7.854401317507585 422.977014500238 0.906444413788203
7.859628872461001 421.3214342396097 0.903650450892071
7.864856427414417 420.7439476834317 0.9027129417489583
7.8700839823678335 422.4058876903219 0.9049187533882664
7.87531153732125 425.2367172850813 0.9084702078624594
7.880539092274666 429.14116529335377 0.9115812129410105
7.885766647228082 435.6690496383428 0.9172946353972343
7.890994202181498 440.8325421756668 0.9229604876927144
7.8962217571349145 447.8143278842918 0.929438697962922
7.901449312088331 455.8333589986652 0.9374575250646395
7.906676867041747 458.0142418193724 0.938571382572695
7.911904421995163 460.58437875893645 0.9408350283270579
7.917131976948579 463.83268267429384 0.9430278004735527
7.9223595319019955 469.8325206762856 0.9486352539827546
7.927587086855412 477.1201558792913 0.9553084523125557
7.932814641808828 484.3529742879625 0.9615457533480227
7.938042196762244 489.7446451664856 0.9659916205947664
7.94326975171566 495.0712699591428 0.970425932352889
7.9484973066690765 503.74730996103716 0.9778699398317783
7.953724861622493 521.0036114943035 0.9942101632992488
7.958952416575909 535.6983803048162 1.007708404689703
7.964179971529325 551.7152727865251 1.0222826232274298
7.969407526482741 558.2937860497055 1.0263432137911326
7.9746350814361575 569.8593913617185 1.0354030948191923
7.979862636389574 576.6149162588007 1.0417069753577404
7.98509019134299 585.5967005353251 1.0497694976669987
7.990317746296406 596.5366623830479 1.0598052587563211
7.995545301249822 607.3569905674022 1.0694784840091058
8.000772856203238 619.6365788933113 1.0793788486015619
8.006000411156654 628.7565627615716 1.087792509751737
8.01122796611007 635.6508773902942 1.0933748904775638
8.016455521063486 638.8831361282412 1.0947295737639735
8.021683076016902 643.4832180889961 1.0972475173438168
8.026910630970319 645.5979625919931 1.0973764449320116
8.032138185923735 648.6257021191439 1.0996545643490963
8.037365740877151 655.6056222874579 1.1054450180112347
8.042593295830567 663.1591721222703 1.1113753321432513
8.047820850783983 671.1227427846403 1.1176416379110108
8.0530484057374 678.8504849627532 1.1231223221079643
8.058275960690816 683.3461572986415 1.1261749311578708
8.063503515644232 688.4229593920352 1.1307937770269325
8.068731070597648 691.4568458196982 1.1327426921758144
8.073958625551064 695.120515003464 1.135930395775474
8.07918618050448 695.4368433442926 1.1364908083836645
8.084413735457897 698.1739301904286 1.138105317451888
8.089641290411313 697.0102804409114 1.135992653196639
8.09486884536473 691.6872232724116 1.1298833703609983
8.100096400318145 688.3262163856766 1.1270508806679556
8.105323955271562 683.2319340364634 1.1231243401253799
8.110551510224978 673.5958654980217 1.1147728631498564
8.115779065178394 668.1074781609669 1.1093148619789739
8.12100662013181 663.622408052614 1.1045680144782475
8.126234175085226 667.1281962018238 1.1074839588505474
8.131461730038643 668.8444349154076 1.109032071866039
8.136689284992059 673.5063534102129 1.112450164536991
8.141916839945475 675.9534975080636 1.1142567329527333
8.147144394898891 686.0407716655726 1.1222623844767554
8.152371949852308 701.1397723778043 1.1336136472349916
8.157599504805724 715.7736059345524 1.1447237153876066
8.16282705975914 736.4480597057405 1.1602705134261388
8.168054614712556 750.082010434388 1.1700510353827145
8.173282169665972 762.1530876223161 1.1792085636658267
8.178509724619389 768.4696396082958 1.1839506674504616
8.183737279572805 773.3095865398616 1.18747563216989
8.188964834526221 767.6202590033563 1.1823380812393889
8.194192389479637 761.2331761908072 1.176976760454479
8.199419944433053 748.6437713080342 1.1665644327711056
8.20464749938647 735.5485418560072 1.1555599202431823
8.209875054339886 725.2000384229243 1.147500806605407
8.215102609293302 716.3408147616162 1.1414815500571454
8.220330164246718 703.0903335563241 1.1306672350097737
8.225557719200134 696.9258518192823 1.1255649486279256
8.23078527415355 686.1895226184758 1.1156340855962572
8.236012829106967 682.442636129318 1.1126840747602198
8.241240384060383 672.7754660942329 1.104265038816987
8.2464679390138 665.7921555589617 1.099281695144599
8.251695493967215 661.8008782840634 1.0950034187338966
8.256923048920632 660.8638145887718 1.093550637270879
8.262150603874048 662.420983918478 1.0939942825307847
8.267378158827464 660.6931199143081 1.0928678776724314
8.27260571378088 661.5249808279661 1.0925079294824729
8.277833268734296 655.0834067568317 1.0856143957032836
8.283060823687713 654.9803408503831 1.0856657913505567
8.288288378641129 652.5085886802319 1.0836834780007762
8.293515933594545 650.7826712715961 1.0824688329532126
8.298743488547961 649.6903761923451 1.0808527548311657
8.303971043501377 653.7564899374884 1.0841864217423416
8.309198598454794 660.770626735882 1.0898767928247188
8.31442615340821 666.1336160413239 1.0938905653890107
8.319653708361626 669.7590446689704 1.095873331485135
8.324881263315042 670.532999723076 1.0960232816266358
8.330108818268458 678.6891361398913 1.1023283629484526
8.335336373221875 685.1305016258185 1.107524466697489
8.34056392817529 696.3416268491944 1.1150291386125295
8.345791483128707 701.4331633664351 1.117979774651468
8.351019038082123 702.4560758502993 1.1170010873691234
8.35624659303554 703.6434534576755 1.1178956781887148
8.361474147988956 705.7375289471428 1.1191961835039024
8.366701702942372 707.8662130150009 1.121272344529869
8.371929257895788 714.1875617190145 1.1254321766311017
8.377156812849204 721.7072374872166 1.1311386946485327
8.38238436780262 726.5196931392 1.1356982035390937
8.387611922756037 727.5092940979107 1.1364828592801512
8.392839477709453 728.0725904771131 1.1366626369264676
8.398067032662869 724.3139810904228 1.132610020184745
8.403294587616285 721.0046253708634 1.1298874761110864
8.408522142569701 719.264447408248 1.127885610067132
8.413749697523118 715.0149030994723 1.124295063816996
8.418977252476534 709.5165690112109 1.1201655809131965
8.42420480742995 699.8514864071636 1.1112395013192802
8.429432362383366 687.4193006902623 1.1017615372211689
8.434659917336782 675.1684963188322 1.0917407972669328
8.439887472290199 662.777763745018 1.0815497607079223
8.445115027243615 648.1151123344755 1.0684582062259502
8.450342582197031 637.6601946333251 1.0599284489607488
8.455570137150447 627.0059355772903 1.0498024209939496
8.460797692103863 620.4661342398066 1.043969707248656
8.46602524705728 613.7298995097316 1.0376972519935561
8.471252802010696 604.4327634302851 1.0307303377610517
8.476480356964112 594.5451642650704 1.0220416532249335
8.481707911917528 586.9581480154277 1.0154548139224455
8.486935466870944 580.7671264658018 1.009577554165308
8.49216302182436 576.9813691111966 1.0059511817279538
8.497390576777777 572.8246461083952 1.0018817628133876
8.502618131731193 571.3476238111749 1.0003945239789707
8.50784568668461 568.8647212924415 0.9977982708127446
8.513073241638025 566.0537210934489 0.9947167166092006
8.518300796591442 560.68401429334 0.9892343911313684
8.523528351544858 553.5836539732725 0.9824606603909279
8.528755906498274 549.7054615936654 0.978633710610666
8.53398346145169 542.9391695158075 0.9728113248277216
8.539211016405106 538.1789211531325 0.9685029460723213
8.544438571358523 535.8698012941098 0.966464178071866
8.549666126311939 532.8585878319566 0.9646825425397053
8.554893681265355 533.1561014805834 0.9647151799613721
8.560121236218771 529.3458660719609 0.9589408608388316
8.565348791172188 529.2009336863744 0.9586403958636165
8.570576346125604 534.7748507751523 0.9636176332933263
8.57580390107902 540.8169700769987 0.968336147319662
8.581031456032436 547.050515549001 0.9736255795883141
8.586259010985852 545.5065857028002 0.9710740579924624
8.591486565939269 546.6066078617431 0.9721639838555742
8.596714120892685 547.8140731522042 0.9734611290615908
8.601941675846101 547.1779720730033 0.9729822362528898
8.607169230799517 549.8179949301864 0.9754132872440586
8.612396785752933 551.7206936200665 0.976082689305297
8.61762434070635 555.0612157467393 0.9784868939423126
8.622851895659766 556.1656141200049 0.9792577071922216
8.628079450613182 559.4641498587846 0.9813228606412984
8.633307005566598 563.7245910994681 0.9847880497445926
8.638534560520014 565.1486497800813 0.9849490804461827
8.64376211547343 566.9232541190554 0.9866897096571935
8.648989670426847 567.5973913099076 0.9871852433043622
8.654217225380263 573.1915901087019 0.9929146516127827
8.65944478033368 580.0543643863883 0.998073994211289
8.664672335287095 589.334182026758 1.0049606434207135
8.669899890240512 594.3609300671876 1.0079845253749236
8.675127445193928 604.2395089545245 1.0162525569701557
8.680355000147344 611.1290207666598 1.0211340369760349
8.68558255510076 622.0481079344281 1.0299656860527158
8.690810110054176 630.3736289506757 1.0360671597886364
8.696037665007593 644.477596536006 1.0468771459359694
8.701265219961009 659.0907881236907 1.0586560553398228
8.706492774914425 673.751766285298 1.069970919416358
8.711720329867841 684.215454727119 1.0784217387327495
8.716947884821257 692.06763957111 1.083523384384072
8.722175439774674 698.57553151816 1.088097164570012
8.72740299472809 699.4892011525769 1.087644067195047
8.732630549681506 697.1492702467417 1.0861613712806537
8.737858104634922 693.0851480901953 1.0837290719450101
8.743085659588338 693.2929320600566 1.0854232171431197
8.748313214541755 694.4437901945379 1.0869589873951453
8.75354076949517 690.3423081942228 1.084190040958958
8.758768324448587 681.5342454622569 1.0756568341043957
8.763995879402003 668.4702001647863 1.0639747539434015
8.76922343435542 654.1771616346199 1.0509035272815352
8.774450989308836 643.966647447554 1.0421304276825596
8.779678544262252 630.4195475880449 1.0302176956160636
8.784906099215668 624.356523606804 1.0253175841891464
8.790133654169084 621.120961558321 1.0229405735649686
8.7953612091225 614.1275520984047 1.0174291579416517
8.800588764075917 607.8133232453093 1.0115447885556155
8.805816319029333 599.2252421951566 1.00381696011767
8.811043873982749 594.2683816047182 0.9998244217440492
8.816271428936165 589.1473978634432 0.9941891022559739
8.821498983889581 581.5490144701802 0.9872334062491749
8.826726538842998 576.4688554333256 0.9827688074621403
8.831954093796414 569.9310175586091 0.9781320338323822
8.83718164874983 565.3007990030994 0.9742102127720577
8.842409203703246 560.9714048234819 0.9699502922109946
8.847636758656662 554.5749382022829 0.96381341803102
8.852864313610079 554.7093965404023 0.9631261068482446
8.858091868563495 559.1192466813109 0.9666733353913581
8.863319423516911 559.0564087989512 0.9665732462936425
8.868546978470327 559.9862897448965 0.9672858926648656
8.873774533423743 556.693120777817 0.9641553840254855
8.87900208837716 553.7734315704769 0.9612065112067648
8.884229643330576 552.3143458014305 0.959706046764545
8.889457198283992 554.743002467744 0.9614263584562794
8.894684753237408 555.8123056711024 0.9617518542568052
8.899912308190824 560.4467122473166 0.9670035753162594
8.90513986314424 560.0478491662658 0.9656747194486313
8.910367418097657 559.8184867839227 0.9642025638229728
8.915594973051073 562.7303711991793 0.9652951965741444
8.92082252800449 567.9677347504359 0.9688655051311659
8.926050082957905 572.7938786262165 0.9738347096155654
8.931277637911322 576.6030259822485 0.9770371010350164
8.936505192864738 575.5360079610026 0.9758156622971824
8.941732747818154 574.652030339473 0.9752319045802761
8.94696030277157 578.6051029892025 0.9781433950002184
8.952187857724986 582.95669739657 0.9810353027644626
8.957415412678403 585.7918829502851 0.9829431641404677
8.962642967631819 588.1300470332599 0.9844506361263534
8.967870522585235 591.1071077164843 0.9867358670416467
8.973098077538651 590.7941447020414 0.9854918976525217
8.978325632492067 596.4729970244261 0.9899342430703939
8.983553187445484 600.4874385094452 0.9935867744896182
8.9887807423989 606.0887155860314 0.99742683686683
8.994008297352316 610.2600831656935 1.00098088419431
8.999235852305732 611.9030253680786 1.0034107478680199
9.004463407259149 615.0568366612671 1.0049412114902672
9.009690962212565 622.2236932986507 1.009871423971072
9.014918517165981 632.5667638767478 1.015955911296226
9.020146072119397 641.9702090078689 1.0230557423503228
9.025373627072813 652.0964342006623 1.031264269231724
9.03060118202623 659.487289410953 1.0365753538966773
9.035828736979646 674.2261405602643 1.0484784877861457
9.041056291933062 689.8413235828745 1.060531960574247
9.046283846886478 706.4962970928035 1.0731614444118927
9.051511401839894 718.6259944138426 1.0816310222387984
9.05673895679331 738.5172241318871 1.094903888282893
9.061966511746727 763.3005531624494 1.1125220357118104
9.067194066700143 793.9664261364693 1.1342013317702098
9.07242162165356 816.1017168428052 1.1492621453440297
9.077649176606975 838.4958649708366 1.164112629176093
9.082876731560392 853.5015368102077 1.1741983181430973
9.088104286513808 867.4448862518534 1.1837363644855745
9.093331841467224 876.1030781642824 1.189147871144737
9.09855939642064 872.8535796638695 1.1862676907701828
9.103786951374056 869.0017804038008 1.1822238462644175
9.109014506327473 861.9244723204685 1.1759955149049035
9.114242061280889 859.1464106051411 1.1746011472481033
9.119469616234305 852.459434629373 1.169175640981445
9.124697171187721 845.9331743517472 1.1646106438264232
9.129924726141137 842.0475415296941 1.1615088502898239
9.135152281094554 843.8565014079534 1.1632075801930108
9.14037983604797 853.5858673308464 1.1701117350123642
9.145607391001386 870.2291399258776 1.1813291842883464
9.150834945954802 898.8178299809066 1.2006951366019771
9.156062500908218 933.212902361305 1.2237596366438028
9.161290055861635 972.6656813065691 1.2589900807192833
9.16651761081505 1017.9533942681135 1.29581912675153
9.171745165768467 1058.1249567824307 1.326471356190841
9.176972720721883 1083.1999279724137 1.3454597712928253
9.1822002756753 1090.2225528361278 1.3514940164990898
9.187427830628716 1089.2724307847006 1.3540647287430914
9.192655385582132 1074.2948149973977 1.347220463431188
9.197882940535548 1063.4943995190724 1.3430842760716573
9.203110495488964 1047.6939025261468 1.3352326375024848
9.20833805044238 1031.8864398905453 1.3270386217325225
9.213565605395797 1022.9532414321602 1.3223437960273603
9.218793160349213 1009.7141126867676 1.3161677358120736
9.224020715302629 999.1305573863145 1.3128123568766628
9.229248270256045 989.1948985940927 1.3085101742094858
9.234475825209461 975.1196614732446 1.3003627779368818
9.239703380162878 967.3621510519371 1.2954627174028017
9.244930935116294 967.4740571665136 1.2962579167764279
9.25015849006971 967.8368722983186 1.299070147856347
9.255386045023126 971.4087368614522 1.3037959644558121
9.260613599976542 973.0189028264517 1.3063743055886634
9.265841154929959 978.4865611925193 1.312678505195272
9.271068709883375 990.106749343286 1.3205984083663458
9.276296264836791 1012.1266333470262 1.336417499172611
9.281523819790207 1032.4852713229084 1.3501700415276505
9.286751374743623 1054.9291840009364 1.3647154830733943
9.29197892969704 1078.3578271992167 1.3816775692563261
9.297206484650456 1096.1145140428382 1.3945540463060149
9.302434039603872 1106.385150917686 1.4025197875946323
9.307661594557288 1102.0217353979717 1.4018180751699103
9.312889149510704 1081.2418849024066 1.3899252187663487
9.31811670446412 1047.1889868890232 1.368473769085712
9.323344259417537 1001.2783648531638 1.340034885773818
9.328571814370953 955.1021071116734 1.3097914592786364
9.33379936932437 906.242795930051 1.2769517492169449
9.339026924277785 855.4196306488383 1.2418649545633524
9.344254479231202 811.7360762615175 1.2112929638117584
9.349482034184618 766.4095571876566 1.1778449208398252
9.354709589138034 733.6566463829506 1.1535756025425665
9.35993714409145 711.0821135977965 1.136333362707556
9.365164699044866 697.9023142368187 1.1271371087815505
9.370392253998283 686.8515867199127 1.1184053585770657
9.375619808951699 675.9631831878497 1.1094138288884479
9.380847363905115 664.4788322406025 1.1005541488737167
9.386074918858531 658.4173689583281 1.0971805889681658
9.391302473811947 654.9159171370492 1.0957488946492202
9.396530028765364 654.049840568189 1.0964016721418253
9.40175758371878 653.9490254039962 1.0958406008126649
9.406985138672196 651.9917793414492 1.0941071832454712
9.412212693625612 653.1199585383906 1.0939572670252073
9.417440248579029 650.54371357888 1.081707248779182
9.422667803532445 650.3761343110405 1.0756721303187502
9.427895358485861 648.9269594534073 1.0707031301517107
9.433122913439277 649.5642168239415 1.0688720471162578
9.438350468392693 649.5119524638461 1.0667571182337114
9.44357802334611 648.3521879713925 1.0640274328192292
9.448805578299526 650.5906917153164 1.0651340156353597
9.454033133252942 649.1562981992107 1.062286314789965
9.459260688206358 647.3374345842318 1.058517189930212
9.464488243159774 646.5705873568382 1.0546170848618521
9.46971579811319 645.9667358526593 1.0520468147077542
9.474943353066607 641.9877516194553 1.0476237460553368
9.480170908020023 640.7822616487788 1.0446272409181254
9.48539846297344 639.5777792890339 1.0419968746316746
9.490626017926855 640.4734160910928 1.0394569992162632
9.495853572880272 643.0761658805907 1.0409919715484346
9.501081127833688 643.0107617736438 1.0401782684323904
9.506308682787104 647.6351611955463 1.0440884381999331
9.51153623774052 643.0041076382722 1.0395734555128116
9.516763792693936 639.6478991329328 1.0359543599126322
9.521991347647353 639.687262317845 1.0344598745177516
9.527218902600769 639.7855214644535 1.0336271736630651
9.532446457554185 641.3624887533069 1.034248029103808
9.537674012507601 640.194976262502 1.0328024034929295
9.542901567461017 638.318777111842 1.030234232611657
9.548129122414434 639.825010940564 1.0307987465883321
9.55335667736785 641.8709116228156 1.0314355174598746
9.558584232321266 645.5871853919209 1.0335263479381152
9.563811787274682 648.6003023610134 1.0357085635124665
9.569039342228098 646.8409338490115 1.034250726754147
9.574266897181515 641.1779915112176 1.029076467276483
9.57949445213493 641.8548553610918 1.0284198598445782
9.584722007088347 644.251058460959 1.0293749897438942
9.589949562041763 648.4233371101657 1.0319012122246134
9.59517711699518 647.5957007850647 1.0302738123292692
9.600404671948596 646.2926100885375 1.0287391387361848
9.605632226902012 642.7096299938079 1.0245851296026958
9.610859781855428 641.2036005685205 1.0221831532986465
9.616087336808844 637.4559325016361 1.0186257183690366
9.62131489176226 639.2426825781893 1.0196856035371527
9.626542446715677 635.9333849363952 1.0164789328800008
9.631770001669093 639.9019830750445 1.0197423068945222
9.636997556622509 645.2991917003784 1.0236234504879576
9.642225111575925 646.9412895435485 1.0241820743649412
9.647452666529341 645.5487994921532 1.0226602550923978
9.652680221482758 642.4819888100423 1.0201212141252791
9.657907776436174 642.9275037688888 1.0192884683941612
9.66313533138959 644.651371962958 1.0191060968397285
9.668362886343006 649.3252196825965 1.0227152861758941
9.673590441296422 652.5674708607955 1.025692258231876
9.678817996249839 651.9271743999329 1.02478325727176
9.684045551203255 647.2352373791533 1.0202613420877715
9.689273106156671 646.4695798356086 1.018566254888134
9.694500661110087 647.4839889773956 1.0177794402136535
9.699728216063503 651.68819928576 1.0205118014082302
9.70495577101692 655.0375954618029 1.0227027704388953
9.710183325970336 660.4479887471913 1.0271729680750832
9.715410880923752 657.9903715971014 1.0246325644757843
9.720638435877168 657.6381989761938 1.0232945905913733
9.725865990830584 656.5519729368112 1.02203146896562
9.731093545784 655.5269386818381 1.0200648765827756
9.736321100737417 663.586806274836 1.0262267045713585
9.741548655690833 666.1096122482475 1.0279695981602865
9.74677621064425 668.0732996215112 1.0282217201163055
9.752003765597665 670.0052954759092 1.0290474338896936
9.757231320551082 673.1869141909108 1.0313486723117877
9.762458875504498 675.3180694849488 1.032515860304647
9.767686430457914 677.8118585753473 1.0343564808994687
9.77291398541133 676.4142549620043 1.0329905712865013
9.778141540364746 676.6519319660737 1.0313154766324322
9.783369095318163 674.6749994147165 1.028809416984846
9.788596650271579 672.2279125779216 1.026578035495587
9.793824205224995 675.5621208138182 1.0311599829349616
9.799051760178411 681.2124860020998 1.0346838951396955
9.804279315131827 681.7211992576706 1.0338095042558173
9.809506870085244 684.6383852577179 1.0343275814749806
9.81473442503866 685.181319820516 1.0338697484083317
9.819961979992076 686.721133558595 1.034747252228972
9.825189534945492 691.5936128611357 1.0380337262348625
9.830417089898909 696.5823463440456 1.0414372671313883
9.835644644852325 695.7928895513573 1.039519725171666
9.840872199805741 699.1629388516623 1.042376235782793
9.846099754759157 700.2873526964629 1.0430104999040093
9.851327309712573 701.8974015736951 1.0436087608721094
9.85655486466599 700.1269894906393 1.040648671617766
9.861782419619406 697.0679202510001 1.0376996338251143
9.867009974572822 698.2841686248347 1.0378709650716187
9.872237529526238 699.2738477481773 1.038463722857506
9.877465084479654 702.7610340196459 1.0408773386703254
9.88269263943307 707.8252956849169 1.0439352325667477
9.887920194386487 714.3257832607359 1.0485865723596832
9.893147749339903 717.6736033568806 1.0513579747252246
9.89837530429332 714.7170590875086 1.0487683911005528
9.903602859246735 714.1550193502565 1.0479862667614233
9.908830414200152 716.8147622955394 1.0493591458686768
9.914057969153568 723.049248790325 1.052277851388648
9.919285524106984 729.2651096333609 1.0558521744705696
9.9245130790604 731.6653393622446 1.0561289143037027
9.929740634013816 734.0064489618297 1.0583162450883108
9.934968188967233 735.9265700131931 1.0594804611561814
9.940195743920649 738.6404146367486 1.0623551277984735
9.945423298874065 741.4704549834955 1.0646430957046324
9.950650853827481 744.1520186336336 1.066277796551332
9.955878408780897 746.1430087627217 1.066952054673061
9.961105963734314 745.9651222658741 1.0663186410068628
9.96633351868773 744.6687758757547 1.0652843707260096
9.971561073641146 745.0054010386058 1.0645466167870168
9.976788628594562 750.1554167002467 1.0672800708703059
9.982016183547978 746.4666576214637 1.0641174116659142
9.987243738501395 741.5693129765458 1.0587220389204752
9.99247129345481 736.0056337879122 1.0533110665459458
9.997698848408227 732.0337794634593 1.0502950793259886
10.002926403361643 730.5992334455728 1.0483191857667522
10.00815395831506 728.30931267144 1.046449006794232
10.013381513268476 720.0213790658919 1.0404274607753028
10.018609068221892 715.5335513610589 1.0365562401118589
10.023836623175308 709.5594953750582 1.031932679515017
10.029064178128724 709.2875511998875 1.0316217122629958
10.03429173308214 711.3509129500512 1.0332107149263683
10.039519288035557 715.9816146729357 1.0364960065880535
10.044746842988973 713.4625398664265 1.0334079663705908
10.049974397942389 713.926845064302 1.033219489760316
10.055201952895805 709.6122579532132 1.0299816901534944
10.060429507849221 711.7190275982266 1.03146309245991
10.065657062802638 705.5874970473158 1.027149435963567
10.070884617756054 700.9025195294004 1.0237180330335083
10.07611217270947 694.7277856081105 1.019021917912696
10.081339727662886 691.1480279578609 1.0158484383048398
10.086567282616302 691.9399939611925 1.0163546820040361
10.091794837569719 692.4003404038469 1.0160245829071275
10.097022392523135 691.4244704322649 1.0143009453102696
10.102249947476551 694.9033093110228 1.0168353885584487
10.107477502429967 696.9784885511895 1.018457092230843
10.112705057383383 697.3594057374434 1.0184145456671228
10.1179326123368 694.4781127794982 1.0161353141861746
10.123160167290216 690.2531836432556 1.0129248954534025
10.128387722243632 686.3242371859004 1.0096304442454938
10.133615277197048 683.4831778643165 1.0071799298913977
10.138842832150464 685.6977761137579 1.0072978162972583
10.14407038710388 688.1636293497381 1.0088679265214988
10.149297942057297 691.8587601503425 1.011221066741156
10.154525497010713 692.1627392642347 1.0116135802580382
10.15975305196413 693.7800510005997 1.0127258718919396
10.164980606917545 694.5080634927241 1.012600216227045
10.170208161870962 693.9791352115429 1.0110160554125613
10.175435716824378 693.8646583086697 1.0108127188788283
10.180663271777794 695.882384833408 1.012120437260264
10.18589082673121 694.1232539391417 1.010903944889483
10.191118381684626 692.3484577806926 1.0096372486180305
10.196345936638043 688.5825064784955 1.0059982340923215
10.201573491591459 689.0960792429311 1.0061414330882605
10.206801046544875 686.8938296243166 1.0043541544134118
10.212028601498291 687.4227629837956 1.004671148385967
10.217256156451707 688.5812919161068 1.005143784641372
10.222483711405124 690.1801065826669 1.0063117880321923
10.22771126635854 693.4533660803465 1.0083234425613254
10.232938821311956 693.9851540305795 1.008582445532082
10.238166376265372 692.3072995644495 1.0066852262556376
10.243393931218788 693.3852698131298 1.0074576038749847
10.248621486172205 686.5648818262065 1.0022436574491287
10.253849041125621 681.6954100780446 0.9986592764000571
10.259076596079037 678.8302723231805 0.9975416835263159
10.264304151032453 675.7275548161468 0.9952692500302632
10.26953170598587 678.9178009303198 0.9972131408526639
10.274759260939286 678.2549792026621 0.9957218316878508
10.279986815892702 681.4251463093723 0.997901109269948
10.285214370846118 681.9402856801831 0.997536463709278
10.290441925799534 680.0349068963131 0.9950020447194646
10.29566948075295 676.9496020253647 0.9924346925106985
10.300897035706367 670.5311627784386 0.9871254741764881
10.306124590659783 670.2563455449468 0.9866941022725866
10.3113521456132 663.984289318503 0.9822800812589315
10.316579700566615 663.954990058113 0.9828564642822327
10.321807255520032 656.8288474165585 0.9769710250468766
10.327034810473448 654.1037077256992 0.9744532442989992
10.332262365426864 652.8318679887057 0.9719439962920849
10.33748992038028 653.978205923675 0.9725570178228413
10.342717475333696 650.0061159599782 0.9694219447598446
10.347945030287113 652.3764711546537 0.9701734974760119
10.353172585240529 657.5582417845391 0.9736712969116476
10.358400140193945 661.5608981064619 0.9764257325280132
10.363627695147361 669.2725281162442 0.982403320837779
10.368855250100777 671.3846264101588 0.9838957570822906
10.374082805054194 671.7323964589374 0.9837224930376957
10.37931036000761 673.0219968872192 0.9838903480362672
10.384537914961026 673.636243162951 0.9842732919393877
10.389765469914442 673.4339485001533 0.983787490021786
10.394993024867858 675.4063879027159 0.9846892582995576
10.400220579821275 672.6790879950773 0.9827649497355703
10.40544813477469 667.7045917422499 0.9785616246098886
10.410675689728107 662.710190545935 0.9748251906358292
10.415903244681523 657.0337636889024 0.9707599236755828
10.42113079963494 652.749336299051 0.9670412627210493
10.426358354588356 643.4768815805623 0.9600684313314465
10.431585909541772 636.3786805721321 0.9548730903121986
10.436813464495188 633.5332336517083 0.953559480437595
10.442041019448604 627.5348614140742 0.9490107398484023
10.44726857440202 622.5832763778413 0.9439147871545079
10.452496129355437 620.3633268788602 0.9408032138316997
10.457723684308853 618.1422105195667 0.9388057459200821
10.462951239262269 614.5959102946651 0.9358797332284735
10.468178794215685 610.3549006815598 0.9327104651366582
10.473406349169101 603.5455447850995 0.9275853346011391
10.478633904122518 601.1859752250505 0.9254365994050666
10.483861459075934 597.8019932132147 0.9227748113259925
10.48908901402935 591.8134601125419 0.9179210821049808
10.494316568982766 586.557991329333 0.9131793018384549
10.499544123936182 583.8297378194003 0.9103249068234275
10.504771678889599 578.3783674028689 0.9055892311336139
10.509999233843015 579.3815413584713 0.9068785435702453
10.515226788796431 580.5564033483142 0.9074885420312564
10.520454343749847 574.514995870203 0.9022135390612106
10.525681898703263 573.5125681757378 0.9012471456646319
10.53090945365668 570.6051868729851 0.8987078739217084
10.536137008610096 568.8724764057342 0.8971730262309173
10.541364563563512 567.3597279267271 0.8962109808848373
10.546592118516928 564.6790361846195 0.8937939398825389
10.551819673470344 562.4122211156167 0.8924237847448094
10.55704722842376 558.8572362405804 0.8900632720628437
10.562274783377177 555.8809609618861 0.8872968415693266
10.567502338330593 552.8353640556361 0.8845525049378455
10.57272989328401 553.3999794963439 0.8844160276906803
10.577957448237425 553.7651755390165 0.884200380519434
10.583185003190842 551.0291204569817 0.8808877481125408
10.588412558144258 547.3139633795679 0.8774807353059687
10.593640113097674 546.1411225896943 0.8767045587156722
10.59886766805109 542.9626093680536 0.8728646536792547
10.604095223004506 539.8335633088603 0.8693868036138954
10.609322777957923 539.593068095834 0.8697868350608271
10.614550332911339 537.3110924919072 0.867598151609124
10.619777887864755 539.3841481635984 0.8694224657119614
10.625005442818171 537.9427939517199 0.8691765792780187
10.630232997771587 532.6097313835811 0.8638809412276924
10.635460552725004 532.5891270280055 0.8637583049712406
10.64068810767842 532.4313126642124 0.863103004081778
10.645915662631836 535.5839361178311 0.865135702588488
10.651143217585252 536.2818792849802 0.8660676663707756
10.656370772538668 535.606525798888 0.8653759671158935
10.661598327492085 533.6106957137437 0.864498249400205
10.666825882445501 535.9124759331539 0.8663332252109924
10.672053437398917 538.9344766052867 0.8668220692609719
10.677280992352333 546.2456292963074 0.8722076018222746
10.68250854730575 549.1556774872859 0.8740410410160859
10.687736102259166 555.2953787072187 0.8784752040150661
10.692963657212582 556.8317109408034 0.8800407232820618
10.698191212165998 560.8275701626632 0.8832989474899122
10.703418767119414 563.1456753346974 0.8843575013407053
10.70864632207283 560.1601294122753 0.8810087765966529
10.713873877026247 564.3232599744175 0.8835772324970436
10.719101431979663 566.2071446104039 0.8841529433605287
10.72432898693308 577.7112030613386 0.8927199496696625
10.729556541886495 588.6479539107138 0.9008901132225264
10.734784096839912 602.8591944118609 0.9126105132783104
10.740011651793328 610.229294457946 0.9176862434471236
10.745239206746744 614.9019208492069 0.9204324275913857
10.75046676170016 619.8417587370367 0.9232895300519632
10.755694316653576 624.6017014737769 0.926439166774726
10.760921871606993 630.3706861440576 0.9303887090371246
10.766149426560409 637.4081123413198 0.9353011367179016
10.771376981513825 633.6610422107983 0.9320912787430424
10.776604536467241 630.7986039232793 0.9301776577845907
10.781832091420657 626.2691743349209 0.926284977079712
10.787059646374074 621.0944216529617 0.9225758102456517
10.79228720132749 614.7508890798445 0.9175442532620857
10.797514756280906 610.8466843706287 0.9145188237630184
10.802742311234322 607.8231057697673 0.9125622874827884
10.807969866187738 612.0639854692289 0.9150276380942056
10.813197421141155 613.4189522331031 0.9153514855993802
10.81842497609457 617.6719341623276 0.9180596470011364
10.823652531047987 620.1633936069346 0.9195674387031623
10.828880086001403 620.6955126155746 0.9197460375173152
10.83410764095482 625.8972061337993 0.9235574969891078
10.839335195908236 634.6454327809505 0.929180055543453
10.844562750861652 651.7466141190791 0.941518772232882
10.849790305815068 673.1297224470047 0.955945162773256
10.855017860768484 697.3146778850366 0.9719503069690871
10.8602454157219 722.0370321531174 0.9891149726609478
10.865472970675317 748.4689299298466 1.007021195077027
10.870700525628733 765.0874180856355 1.0176743811349354
10.875928080582149 775.3139630794784 1.0246189446079335
10.881155635535565 773.5354771321015 1.023187157825314
10.886383190488981 762.6378156311304 1.0156253767301466
10.891610745442398 745.794874033071 1.004197804024801
10.896838300395814 727.2418100335226 0.9897308006716282
10.90206585534923 708.7898420113355 0.9768972532758498
10.907293410302646 695.2034130788529 0.9673471608207461
10.912520965256062 679.3205209915758 0.9567876837747835
10.917748520209479 663.7471762527904 0.9460166572446984
10.922976075162895 647.3481400200232 0.9342641056286893
10.928203630116311 633.3176206251098 0.9239273323920071
10.933431185069727 620.7831968399862 0.9143067322457786
10.938658740023143 611.272287224752 0.9070098729944015
10.94388629497656 600.702451049896 0.8991213087622981
10.949113849929976 591.37539606265 0.8919931971493906
10.954341404883392 585.7001009137075 0.8871351669406039
10.959568959836808 580.9624741561069 0.883426994576275
10.964796514790224 576.0278323340519 0.8797147939756318
10.97002406974364 575.1456988159612 0.8804646200534842
10.975251624697057 566.7948159587404 0.8762273446986465
10.980479179650473 561.1879684009582 0.8732795633514081
10.98570673460389 554.6405501377092 0.869225282232502
10.990934289557305 550.5079375676164 0.8667359273179416
10.996161844510722 547.3886158302768 0.8650375526571729
11.001389399464138 541.1930908036089 0.8607085556360408
11.006616954417554 540.7331468518473 0.8609149026281694
11.01184450937097 537.7594907883366 0.8595971905487636
11.017072064324386 533.375760870717 0.8569888219799028
11.022299619277803 529.3978220005733 0.8542543879762348
11.027527174231219 524.2371817459501 0.8506301637761537
11.032754729184635 521.404526496808 0.8486163245884257
11.037982284138051 519.1618840095526 0.8477096342678229
11.043209839091467 518.4789115555341 0.8478384624232177
11.048437394044884 519.7787060533935 0.8490472791143661
11.0536649489983 519.1424977595611 0.8489635139216324
11.058892503951716 515.8402023901389 0.84627715646471
11.064120058905132 514.979750144645 0.8454899649338243
11.069347613858548 512.9073165149746 0.8442274842855416
11.074575168811965 511.66247876742295 0.8434956165767401
11.079802723765381 510.0557047508507 0.842365296451938
11.085030278718797 506.63159828272654 0.8400972965079369
11.090257833672213 506.77354778998836 0.8403648411326033
11.09548538862563 506.06183476680167 0.840050332198998
11.100712943579046 503.89141417012667 0.8389433378168594
11.105940498532462 501.26430415322454 0.8376801257449987
11.111168053485878 501.3934508795 0.8383259575321153
11.116395608439294 498.2586260353301 0.836633355119097
11.12162316339271 494.93119321440656 0.8343165363106266
11.126850718346127 493.4230279177099 0.8324867107762296
11.132078273299543 494.26608369210567 0.8333295815158756
11.13730582825296 494.8215356822459 0.8331318673272533
11.142533383206375 494.2583696277446 0.8324433300394716
11.147760938159792 492.19338288264095 0.8305790604473343
11.152988493113208 493.0970758766858 0.8313076662232809
11.158216048066624 494.60098151609924 0.8328457953304989
11.16344360302004 493.4934948574763 0.8319215054703002
11.168671157973456 489.0886814479338 0.8281444380423186
11.173898712926873 490.7639104804713 0.8300056968473754
11.179126267880289 486.27162447269535 0.8259952881034077
11.184353822833705 486.90062142367736 0.8263103490688406
11.189581377787121 482.9884868699576 0.8237166340730216
11.194808932740537 482.6356079564231 0.8240634757004944
11.200036487693954 484.5895174698114 0.8257745385717947
11.20526404264737 488.0859716731932 0.8285774534918809
11.210491597600786 490.18713651741564 0.8302391319026464
11.215719152554202 487.05378570453644 0.8278366434310478
11.220946707507618 487.3402093620812 0.8284961258097324
11.226174262461035 487.4970868735062 0.8287625994944248
11.23140181741445 486.82036164804606 0.8288916318386998
11.236629372367867 486.2669375746086 0.8279984879453287
11.241856927321283 485.5667056621231 0.8276283766791365
11.2470844822747 486.34681726475407 0.828684330350789
11.252312037228116 488.1448268799702 0.8300304269513221
11.257539592181532 488.2749247238192 0.8303346738484789
11.262767147134948 487.8893034042264 0.8303596396782656
11.267994702088364 486.79588582416835 0.8290827041647989
11.27322225704178 486.23360953803535 0.828200223318585
11.278449811995197 485.7736620631914 0.8271721033363809
11.283677366948613 485.9879048276647 0.8270643027687974
11.288904921902029 487.5018686862217 0.8283052979142217
11.294132476855445 487.5398273879651 0.8280303303062456
11.299360031808861 485.09181944870517 0.8259033387054401
11.304587586762278 488.13350315148966 0.8282388879037852
11.309815141715694 485.010499648736 0.8252346340593193
11.31504269666911 485.32939377695493 0.8256650290687407
11.320270251622526 488.28646221043556 0.8275469923740765
11.325497806575942 486.55413245847996 0.8262052536424593
11.330725361529359 490.73807857847123 0.8293938696284857
11.335952916482775 491.52539703215473 0.8294321650465152
11.341180471436191 490.49349802049744 0.8286780668422306
11.346408026389607 486.46943799283747 0.8256681194125668
11.351635581343023 484.823629061931 0.824123054891718
11.35686313629644 480.2980718274061 0.8206057087337529
11.362090691249856 475.999405238121 0.8163305609079177
11.367318246203272 475.01734071708984 0.8153173209966287
11.372545801156688 475.62956284562273 0.8161260015707524
11.377773356110104 477.8953880131129 0.8178576903533396
11.38300091106352 478.7768557661099 0.8188968974089713
11.388228466016937 478.0056765110874 0.8184486424693727
11.393456020970353 471.16769796398046 0.8119983071865097
11.39868357592377 465.0293873966349 0.807240757374024
11.403911130877185 457.62334280317924 0.8009718456859359
11.409138685830602 453.87423847462776 0.797876259246129
11.414366240784018 452.84359406355355 0.7975213602534504
11.419593795737434 449.1357056992527 0.7943745230969655
11.42482135069085 445.6811255522651 0.7921680723246302
11.430048905644266 441.92152301456167 0.7889238241549298
11.435276460597683 437.6858970521512 0.7855320712260788
11.440504015551099 439.3363107443705 0.788095658921056
11.445731570504515 439.6484983571959 0.7882748470957587
11.450959125457931 436.6344729707209 0.7849893540528716
11.456186680411347 437.16206166692746 0.7848045261176981
11.461414235364764 433.6407111304148 0.7818720482256234
11.46664179031818 429.124651268998 0.7783168236345906
11.471869345271596 427.6741472751912 0.7775732508769455
11.477096900225012 422.7982871811193 0.7732920011861152
11.482324455178428 421.89087506757875 0.7789920922043384
11.487552010131845 424.15285232677036 0.7828839558852324
11.49277956508526 423.25661020111045 0.7839169336987192
11.498007120038677 425.6131988987068 0.7877302102777227
11.503234674992093 424.61617856746074 0.7870701457770145
11.50846222994551 427.6268012351753 0.7910234439860198
11.513689784898926 431.3239288649738 0.7950828910899342
11.518917339852342 434.0734379294588 0.7981029682458289
11.524144894805758 435.88258464437615 0.8011555196882514
11.529372449759174 434.40554816577975 0.8008038970249942
11.53460000471259 437.23442637843954 0.8043059756584502
11.539827559666007 441.29359424950434 0.8092741829385902
11.545055114619423 444.2369402440288 0.8121958809410547
11.550282669572839 444.1144094661022 0.8127221646923484
11.555510224526255 443.8255710876382 0.813231676403955
11.560737779479672 439.22006875480645 0.8090225836488695
11.565965334433088 437.33813657187613 0.8079410445445774
11.571192889386504 432.29728715280817 0.8033266608103681
11.57642044433992 427.7049759992612 0.7997433494617879
11.581647999293336 425.1335270423922 0.7982016432920892
11.586875554246753 423.7288639221015 0.7974414658619139
11.592103109200169 422.13800080052306 0.7963157919145614
11.597330664153585 419.21739978437415 0.7939252387599697
11.602558219107001 416.3322689917567 0.7913200794062235
11.607785774060417 413.7030178284972 0.7887006339031399
11.613013329013834 412.4926791149805 0.7876193822133276
11.61824088396725 407.7154676865559 0.783856532416108
11.623468438920666 405.2939268299284 0.7819605385935063
11.628695993874082 402.1287725994933 0.7802056097306983
11.633923548827498 405.0757153238909 0.7844242965540238
11.639151103780915 407.12050592181487 0.7869409806934312
11.64437865873433 403.74891886218984 0.7849631435728102
11.649606213687747 401.59816887677493 0.7828729088109824
11.654833768641163 392.64064356057077 0.7745638644167133
11.66006132359458 391.99628061841014 0.7744597133955131
11.665288878547996 391.39501885788104 0.7731670846405889
11.670516433501412 391.8475778877844 0.7745108463229639
11.675743988454828 392.0172428533583 0.7764041707583494
11.680971543408244 390.91983518613034 0.7762115107458798
11.68619909836166 392.3025760032035 0.7789831257927391
11.691426653315077 392.8964620788781 0.779919923156849
11.696654208268493 392.32458381893775 0.7788965766162834
11.701881763221909 390.55062057147865 0.7767409776999752
11.707109318175325 389.7199688886146 0.7757498170435682
11.712336873128741 391.36997533206716 0.7781562964474553
11.717564428082158 392.22111466215836 0.7802856334545005
11.722791983035574 390.69853618394296 0.7805162319938793
11.72801953798899 386.0544045950787 0.7756590329035972
11.733247092942406 384.46300459085785 0.7743685636166929
11.738474647895822 382.2660934901628 0.7715238705497267
11.743702202849239 384.7946261117827 0.773668380930869
11.748929757802655 385.33504699667384 0.7746813287118922
11.754157312756071 383.92356611953187 0.7730104660765811
11.759384867709487 384.40977601992745 0.7747905290540182
11.764612422662903 383.9818577573673 0.7747075961791373
11.76983997761632 385.51221740893027 0.7759062499321281
11.775067532569736 385.1201063429379 0.7756441680102673
11.780295087523152 386.1995116569078 0.7757556890981122
11.785522642476568 389.26686276485935 0.7782263669096338
11.790750197429984 390.78660262655154 0.7796970624892964
11.7959777523834 391.75833678426744 0.7807847021754096
11.801205307336817 391.4774736403499 0.7800965155600488
11.806432862290233 395.8096899161069 0.7846210110732835
11.81166041724365 399.5154899911651 0.7884710344799412
11.816887972197065 402.5311903483996 0.7918946924084326
11.822115527150482 404.61080527255115 0.7939805137516875
11.827343082103898 404.33969755208585 0.7934664480862123
11.832570637057314 404.30339930628065 0.7929630539327709
11.83779819201073 403.0896312695645 0.7922333830965237
11.843025746964146 399.0930275051099 0.7889004281873394
11.848253301917563 400.754158451112 0.7911970769787134
11.853480856870979 400.5225091035812 0.791300809256977
11.858708411824395 400.90421528007664 0.7912742216347249
11.863935966777811 397.5983356504705 0.7878242832348699
11.869163521731227 392.1569363230672 0.783490628023187
11.874391076684644 390.84138752691393 0.7831158722470429
11.87961863163806 390.27036173591125 0.7822812702985196
11.884846186591476 386.4922607081169 0.7786818108310557
11.890073741544892 383.20412811915685 0.7751531299227185
11.895301296498308 380.20525842076427 0.7724227495935486
11.900528851451725 378.1236377300243 0.7709867220420218
11.90575640640514 378.4419937486495 0.7716445159321642
11.910983961358557 378.01586982755634 0.7713920633075957
11.916211516311973 378.9120695220812 0.7713672538209985
11.92143907126539 376.2684046803968 0.76863372819619
11.926666626218806 375.2220255343913 0.7680657125593181
11.931894181172222 373.55177317212446 0.7677755600662678
11.937121736125638 371.76969009682256 0.7669828521503084
11.942349291079054 369.4320960267453 0.7653192131618538
11.94757684603247 368.82355833689155 0.7651610001589575
11.952804400985887 367.356988166631 0.76310565293059
11.958031955939303 367.3293084003548 0.7630329140368515
11.963259510892719 367.8660990518024 0.7635350859658272
11.968487065846135 367.6586390286549 0.7644520609410931
11.973714620799552 371.7707806610209 0.7692698779477458
11.978942175752968 372.0832186899992 0.769773619908674
11.984169730706384 370.48073814863267 0.7676240834813599
11.9893972856598 368.73762292184176 0.765921584082604
11.994624840613216 366.19101404634466 0.7636915996838798
11.999852395566633 363.9037576105634 0.7617886870616883
12.005079950520049 366.72232425558093 0.7642527356669545
12.010307505473465 366.1423813266606 0.7634034859243731
12.015535060426881 365.1825330320704 0.7623119155971275
12.020762615380297 368.02078691810226 0.7648444936828396
12.025990170333714 367.81493398872425 0.7656025732556944
12.03121772528713 366.7160791709043 0.7653819021585271
12.036445280240546 368.1392703522597 0.7680902020234569
12.041672835193962 369.05644842133205 0.7706037344287014
12.046900390147378 369.1513970142823 0.7718939639745193
12.052127945100795 371.7648979093881 0.7742659222083265
12.05735550005421 377.7465163330261 0.7802318441576971
12.062583055007627 377.9141004157646 0.778672509365341
12.067810609961043 379.4465858459788 0.7791426560862885
12.07303816491446 382.0973268091436 0.7816714996543881
12.078265719867876 384.43739355801324 0.7843722115513619
12.083493274821292 393.59565739082484 0.7933564806308028
12.088720829774708 398.4351337364541 0.7975992390023793
12.093948384728124 404.6483498820417 0.8034142934122387
12.09917593968154 409.3715660760887 0.8072164152176817
12.104403494634957 411.48063273196095 0.8091997604893458
12.109631049588373 424.36071478333565 0.8218349373017972
12.114858604541789 443.2723185940876 0.8399516356555244
12.120086159495205 466.8182972339329 0.8624758612233133
12.125313714448621 487.58819492708767 0.8805916227239944
12.130541269402038 507.71368334205084 0.8980541079074756
12.135768824355454 522.9970414122894 0.9115494438390646
12.14099637930887 537.6257723586513 0.9237724902030499
12.146223934262286 554.3584021361135 0.9385393727646053
12.151451489215702 561.2128706301755 0.9443050072579849
12.156679044169119 562.190596014539 0.9450688291194669
12.161906599122535 561.8969687895199 0.945830380718096
12.167134154075951 550.1886521671265 0.9358900418101957
12.172361709029367 538.7454283466981 0.9265721905609877
12.177589263982783 528.2540085207836 0.9176441831157329
12.1828168189362 513.591279058955 0.9043792422824174
12.188044373889616 501.11540403251183 0.8936972742318908
12.193271928843032 488.8448853753891 0.8829776495012832
12.198499483796448 476.62118953089526 0.8719442274169468
12.203727038749864 464.7610862925134 0.8618139395325306
12.20895459370328 454.6318586755397 0.8528964240359204
12.214182148656697 440.89711948857655 0.840271012858469
12.219409703610113 429.30158139638826 0.8302960562780644
12.22463725856353 422.62193936854055 0.8241513163945368
12.229864813516945 417.1471340997383 0.819896288442325
12.235092368470362 413.5131784270832 0.8163410955901746
12.240319923423778 408.41317179954706 0.8129630187160256
12.245547478377194 398.22365742269415 0.8037950296934383
12.25077503333061 389.2715637560535 0.7953756903282002
12.256002588284026 382.2000019976483 0.7887033215022203
12.261230143237443 378.6326262753993 0.7847634085976549
12.266457698190859 373.27564762375147 0.7796096273632916
12.271685253144275 371.48346774893287 0.7782349077175151
12.276912808097691 366.132095690109 0.7726745382945124
12.282140363051107 363.2382649155614 0.7695548289917906
12.287367918004524 360.5295568504129 0.7668661122371905
12.29259547295794 355.2627808041549 0.7617908692247556
12.297823027911356 351.32723504573363 0.7580215326420794
12.303050582864772 348.69331007888655 0.7553231449610682
12.308278137818188 352.0544882298827 0.7582489268037598
12.313505692771605 355.3306764630205 0.7647415314339405
12.31873324772502 359.12728762803573 0.7779657890940422
12.323960802678437 358.03148562749925 0.7816305419916959
12.329188357631853 356.5846388250102 0.7837396388959188
12.33441591258527 354.9703846273771 0.7850981886791069
12.339643467538686 351.18626463979433 0.7830155169259242
12.344871022492102 347.99153771627346 0.7833562046467976
12.350098577445518 347.7655666018277 0.7862505832771708
12.355326132398934 345.8873970929971 0.7873690825935057
12.36055368735235 346.57408987966716 0.7908269773597186
12.365781242305767 345.50294317984736 0.7903801203579763
12.371008797259183 342.2458554529001 0.7879634195635116
12.376236352212599 342.8930244003423 0.7901582173580111
12.381463907166015 343.92226018207106 0.7935233538246149
12.386691462119432 345.68209185642536 0.7982309658850915
12.391919017072848 340.2098958279375 0.7931870040215251
12.397146572026264 338.5249356708874 0.7942615623900142
12.40237412697968 335.46640295007467 0.7928211286315806
12.407601681933096 334.4873381515375 0.7946589722692309
12.412829236886513 337.102671345632 0.8001786652681139
12.418056791839929 335.0755806440053 0.7980893369688097
12.423284346793345 332.33986788975176 0.797863292515984
12.428511901746761 326.8435478944629 0.7925587097253737
12.433739456700177 329.5742930495782 0.7979926655161699
12.438967011653594 333.20325297758035 0.8034404059638469
12.44419456660701 333.5317562233333 0.8038168985270622
12.449422121560426 333.4849698113181 0.8036064718601287
12.454649676513842 328.34014966379715 0.7976959011543425
12.459877231467258 325.8385381707932 0.7952191845847693
12.465104786420675 325.9774816794878 0.7966693741389436
12.47033234137409 325.58443541445166 0.7980176183720646
12.475559896327507 325.05820537861 0.7992576146384882
12.480787451280923 323.18959953277135 0.798568229377891
12.48601500623434 320.5276581876579 0.7967253497787514
12.491242561187756 321.2231914862646 0.7992240224957444
12.496470116141172 320.46899145974334 0.7992691020158712
12.501697671094588 320.54483599333463 0.7994514231197416
12.506925226048004 323.04202836550974 0.803091206796724
12.51215278100142 320.1773791960808 0.8016409320310853
12.517380335954837 320.25787693319876 0.8055865803390705
12.522607890908253 321.5023492076889 0.8104509677637277
12.527835445861669 319.2171087233614 0.8104204209561076
12.533063000815085 320.78207812147934 0.8111184551556722
12.538290555768501 315.33752381544247 0.8024783781279451
12.543518110721918 315.8761942357014 0.8028615767710346
12.548745665675334 313.61541825217927 0.8003496438457979
12.55397322062875 312.2184119998128 0.8015795538521738
12.559200775582166 314.5331195097515 0.8057208038779521
12.564428330535582 315.28489659276937 0.8016121489614493
12.569655885488999 313.7267577677202 0.7911685829052402
12.574883440442415 312.61452155795007 0.7845934254480313
12.580110995395831 313.744082634359 0.7823182106208483
12.585338550349247 312.59873397028116 0.7781291157137077
12.590566105302663 312.63351028632303 0.7772901309525767
12.59579366025608 311.7518213432946 0.7752628396023623
12.601021215209496 311.00825132379134 0.7730289608500833
12.606248770162912 313.53423780009507 0.7744369319633853
12.611476325116328 314.0967347315269 0.7724197763008678
12.616703880069744 315.4564636357156 0.7732268827125137
12.62193143502316 316.8952518662567 0.7752464074609126
12.627158989976577 319.003532841997 0.7769094540141321
12.632386544929993 321.2782521300527 0.778653415503501
12.63761409988341 320.1811514937118 0.774881004134864
12.642841654836825 319.72498038018574 0.773373193440791
12.648069209790242 319.29862777213475 0.7733243469122308
12.653296764743658 319.80267971305113 0.7745719688239564
12.658524319697074 321.53319866448624 0.7763641955392458
12.66375187465049 327.03296632003423 0.7828594426685789
12.668979429603906 330.2641368439385 0.7845688082981334
12.674206984557323 333.4929581444427 0.7863328280748747
12.679434539510739 338.2813922146087 0.7911429652232171
12.684662094464155 342.8414333179145 0.7943945039435396
12.689889649417571 345.64607082091953 0.7973725391461362
12.695117204370987 351.39371522939655 0.8027745739570006
12.700344759324404 356.7503769440532 0.807608367976407
12.70557231427782 364.3981117610499 0.8157732425996914
12.710799869231236 369.6086826746938 0.8200556979744442
12.716027424184652 378.63834250975054 0.8297386387926625
12.721254979138068 387.56045167189177 0.8390591854665843
12.726482534091485 398.1682544614143 0.8497084581364911
12.7317100890449 409.48499242767184 0.8615299428688016
12.736937643998317 419.01084997636184 0.8712866339635474
12.742165198951733 428.8419830970239 0.8808786298301732
12.74739275390515 437.47986147229255 0.8895515958335922
12.752620308858566 447.90033314544206 0.899597623559271
12.757847863811982 452.9834746816096 0.904365740048209
12.763075418765398 452.9084178726751 0.9042742961678566
12.768302973718814 447.1456250694262 0.8975943711936363
12.77353052867223 437.00613819977985 0.8864453207895936
12.778758083625647 429.3415788186829 0.8788292700020534
12.783985638579063 416.80667250940934 0.8655570521423883
12.789213193532479 410.9654605832634 0.8598800516916998
12.794440748485895 402.75036237790374 0.8506982907106898
12.799668303439312 396.7200757336481 0.8434503447982185
12.804895858392728 393.5180333448406 0.8403984023167601
12.810123413346144 388.41320147200685 0.8347822596195343
12.81535096829956 382.12571194075423 0.8280405166857043
12.820578523252976 378.568448238214 0.8239728585791923
12.825806078206393 375.80498085714197 0.8210266664942144
12.831033633159809 376.8971736487057 0.8226685504403931
12.836261188113225 377.7208830107216 0.8237050741934151
12.841488743066641 383.8936263618731 0.8299100060756556
12.846716298020057 387.66235659678074 0.8324569352384177
12.851943852973474 393.5588809993258 0.8382273024208561
12.85717140792689 395.45133777701267 0.8396599250732221
12.862398962880306 401.730602619421 0.8462140747559901
12.867626517833722 403.5638741569572 0.8479131533618595
12.872854072787138 408.1207730066649 0.8516416267309735
12.878081627740555 415.53733304951595 0.8593825705345502
12.88330918269397 418.3283726363115 0.8621707995904705
12.888536737647387 421.74945128659834 0.8653130967451749
12.893764292600803 421.2279577916379 0.8646470870535424
12.89899184755422 418.3134939437737 0.8615405544544433
12.904219402507636 415.8173472887794 0.8581922821490854
12.909446957461052 409.48329759951463 0.8513937320720374
12.914674512414468 397.5893044507138 0.8395361656618272
12.919902067367884 384.63087344785305 0.8254268916660051
12.9251296223213 371.1973036234157 0.8108455629542064
12.930357177274717 360.94936718913016 0.799920547386818
12.935584732228133 350.59977406701734 0.7884337568693811
12.940812287181549 341.4230899401264 0.7786274812569375
12.946039842134965 336.0589373767758 0.7719868214611468
12.951267397088381 331.13245206157313 0.7656686608073721
12.956494952041798 327.2795475378145 0.7615349905073096
12.961722506995214 327.1431848429993 0.7610283649535978
12.96695006194863 322.6772745455173 0.7563456777041914
12.972177616902046 322.092001688415 0.7562843682561547
12.977405171855462 318.0785396223756 0.7513712514961594
12.982632726808879 318.9340079242505 0.7526514686800265
12.987860281762295 322.7445032009149 0.7564940547266149
12.993087836715711 324.4414222093264 0.7578617671720237
12.998315391669127 324.9437153835087 0.7591527433057926
13.003542946622543 322.24860880823627 0.7565765831304767
13.00877050157596 319.8840670143678 0.7553000448976356
13.013998056529376 321.9948160761055 0.7576233975740815
13.019225611482792 323.9767439089399 0.7591769266615993
13.024453166436208 325.46374316134467 0.7595683460308995
13.029680721389624 322.96474852570896 0.7564340502922271
13.03490827634304 319.55878542236206 0.7519967290916836
13.040135831296457 320.146423921548 0.7532553427166173
13.045363386249873 326.4870953399337 0.7610022404613282
13.05059094120329 332.44684455655045 0.7684528182447078
13.055818496156705 335.69610096782606 0.7728884369962189
13.061046051110122 340.6126527314325 0.7777255645573375
13.066273606063538 345.8354897462895 0.7824569471929074
13.071501161016954 354.1253727488603 0.7912640638484286
13.07672871597037 362.56674988380604 0.8005325429621393
13.081956270923786 364.6602055820836 0.8022910905755359
13.087183825877203 364.94975851371896 0.8031590851393666
13.092411380830619 363.2676528184138 0.8002135238327315
13.097638935784035 359.8898252207856 0.7963307041430765
13.102866490737451 354.80964903078757 0.7922395438016733
13.108094045690867 348.2027233513238 0.7860498316806902
13.113321600644284 343.61435232708214 0.7821050628590537
13.1185491555977 340.8796396917749 0.7781706700887475
13.123776710551116 340.32042921364734 0.7757724685515843
13.129004265504532 339.9840231429107 0.7754515911493799
13.134231820457948 339.24941270473505 0.7751342690041773
13.139459375411365 341.6530663898189 0.7783915095871619
13.14468693036478 342.65160986565286 0.7799138605199215
13.149914485318197 344.5078903795026 0.7828688669566386
13.155142040271613 346.56726735058237 0.7839754358454708
13.16036959522503 349.4960408775872 0.7871656757319653
13.165597150178446 351.70683486679 0.788640411714151
13.170824705131862 350.83816072740603 0.7878491875014594
13.176052260085278 351.6503633307552 0.789626335098211
13.181279815038694 351.70182868184503 0.7897195273986374
13.18650736999211 354.37013450660044 0.7922836870143806
13.191734924945527 356.41937845991174 0.7948924058604508
13.196962479898943 357.41476818905574 0.7960312063633523
13.202190034852359 358.72603883705557 0.7981683207329671
13.207417589805775 360.4020812575922 0.7992839223295253
13.212645144759191 359.512641842514 0.7978357182149675
13.217872699712608 357.15919337539265 0.7953512724640054
13.223100254666024 354.2293454832366 0.7921311032067748
13.22832780961944 352.4817609588256 0.7904669479292662
13.233555364572856 347.1430714950222 0.7842051853545182
13.238782919526273 343.46378534971166 0.7806239212610508
13.244010474479689 339.30894023655173 0.7756636194798658
13.249238029433105 338.1094396838889 0.7755449767244159
13.254465584386521 342.33125997679 0.7811485356302321
13.259693139339937 341.2420663325259 0.7809403525357874
13.264920694293354 338.8883010113892 0.7777978041068353
13.27014824924677 332.79259187715974 0.7693265959932637
13.275375804200186 329.3343200177017 0.7655368470094699
13.280603359153602 326.92929805033964 0.7635930794560112
13.285830914107018 325.01510783824244 0.7634210570074869
13.291058469060435 325.3842580976232 0.7659152640418484
13.29628602401385 324.6392594296238 0.7652923925140621
13.301513578967267 325.72430426496965 0.7665356159294301
13.306741133920683 322.2658508133238 0.76372410963626
13.3119686888741 317.60799798881146 0.7568604183004527
13.317196243827516 312.22496735589823 0.7498293369054129
13.322423798780932 310.3521773073598 0.747057759286218
13.327651353734348 311.2544829615375 0.7467075304706835
13.332878908687764 310.8470088374421 0.7460981359227483
13.33810646364118 309.84935626595853 0.7446456907631156
13.343334018594597 308.9916841117005 0.7442249635526329
13.348561573548013 307.4677778481674 0.7433798332510158
13.353789128501429 308.6068913616048 0.7456394888238643
13.359016683454845 307.5561730376937 0.7433016820436664
13.364244238408261 307.9876965392866 0.7424438114328431
13.369471793361678 310.2928453999576 0.7439396125595091
13.374699348315094 311.5726632330565 0.744608039436928
13.37992690326851 312.020651870095 0.7466552689518043
13.385154458221926 313.24073509982344 0.7491175699508685
13.390382013175342 315.54444079016207 0.7527852229878603
13.395609568128759 315.57158807200847 0.7527496622363028
13.400837123082175 315.609913713629 0.7514391915242659
13.406064678035591 314.4968093653448 0.7502101549339307
13.411292232989007 313.5697717066893 0.7484868199767554
13.416519787942423 315.5314852312414 0.7506615962400398
13.42174734289584 316.1251558398069 0.7510792873068556
13.426974897849256 317.1643899840854 0.7515133548368814
13.432202452802672 320.63135236906896 0.7557609981594943
13.437430007756088 324.63188645774545 0.7618725246256337
13.442657562709504 327.8510245741871 0.765979684216538
13.44788511766292 326.93935547851777 0.7647769715157616
13.453112672616337 325.7013633511043 0.7626161040581162
13.458340227569753 327.7580661073225 0.7642806997040434
13.46356778252317 326.976756217856 0.7638825045805475
13.468795337476585 328.2139915924032 0.7657988478506759
13.474022892430002 329.37740920308534 0.7675832878569262
13.479250447383418 331.1804022606283 0.769506042748599
13.484478002336834 332.78502373522474 0.7708722117157877
13.48970555729025 333.70369147602713 0.7710997092682627
13.494933112243666 331.2338444949481 0.7679554691968461
13.500160667197083 329.490949031707 0.7660073210625415
13.505388222150499 325.7939655191078 0.7626415988218126
13.510615777103915 322.93757182895047 0.7592557189062227
13.515843332057331 323.87454784108144 0.7601850614691144
13.521070887010747 323.80911147733747 0.7595459748324712
13.526298441964164 323.71473814551365 0.7593751366526322
13.53152599691758 322.8760995852964 0.7596223300676105
13.536753551870996 319.2329663420922 0.7565853708494876
13.541981106824412 312.93311707973567 0.7506945780682315
13.547208661777828 309.94610837440393 0.7465072714546079
13.552436216731245 306.60301822675154 0.7428219432713354
13.55766377168466 305.2235543026848 0.7413008187153824
13.562891326638077 303.13293132544555 0.7397749947975993
13.568118881591493 299.5431527214206 0.7367308755497664
13.57334643654491 294.1762514567164 0.7310009366033141
13.578573991498326 291.0199441499178 0.7286045129873783
13.583801546451742 287.91818508238805 0.7238394605768019
13.589029101405158 286.4805835009976 0.722566891735249
13.594256656358574 284.0356716790205 0.7182989233908523
13.59948421131199 282.7990974572915 0.7171973333715436
13.604711766265407 280.026412813533 0.713127661551373
13.609939321218823 280.2681677651371 0.7139668365530962
13.615166876172239 279.0604380802885 0.7132146582042644
13.620394431125655 278.2089922792217 0.712597108007486
13.625621986079071 276.56107972530117 0.7113678088908265
13.630849541032488 273.6052367441666 0.7073213447467667
13.636077095985904 273.951190541241 0.7067247200225856
13.64130465093932 274.317133664721 0.7063011040937972
13.646532205892736 272.735788813901 0.7028033273729243
13.651759760846153 272.33295216153124 0.7027755541788856
13.656987315799569 274.5694665573474 0.7065649478905132
13.662214870752985 274.64417102745057 0.7078949327923316
13.667442425706401 271.49491459270655 0.7057685004189678
13.672669980659817 270.2628265852551 0.7041651061139135
13.677897535613234 269.8858524554996 0.7026633596116239
13.68312509056665 271.5236007597856 0.7060914311536114
13.688352645520066 275.56312551314517 0.7120629138648867
13.693580200473482 275.4314250513986 0.7117015479105248
13.698807755426898 275.1666440723476 0.7105489860409682
13.704035310380315 276.4788005151579 0.711133915220077
13.70926286533373 275.26551160803444 0.7091777314299763
13.714490420287147 275.7622786086698 0.7098780094377535
13.719717975240563 275.0176061680464 0.7088249033572761
13.72494553019398 275.33001578025096 0.7095044092088472
13.730173085147396 273.47672277570877 0.7058163414786177
13.735400640100812 275.34471253573884 0.7077841352556481
13.740628195054228 277.7330295845006 0.7112059593066271
13.745855750007644 282.88649315818924 0.7175699042935145
13.75108330496106 286.4956036303693 0.7214968969132265
13.756310859914477 283.53033140778325 0.7191569965787022
13.761538414867893 278.4828531665404 0.714584368551527
13.766765969821309 274.5869706188211 0.7089642074130663
13.771993524774725 272.5331190539493 0.7065226907456514
13.777221079728141 275.1363689229378 0.7085196717978892
13.782448634681558 271.1388997885148 0.703964840676017
13.787676189634974 267.18755709364405 0.700360284178348
13.79290374458839 263.9388041543112 0.6948305224418753
13.798131299541806 262.6144513326153 0.693167517802587
13.803358854495222 265.0195017520974 0.697245598786261
13.808586409448639 266.318308603725 0.7013746439091078
13.813813964402055 268.0588694785881 0.7068339926332606
13.819041519355471 268.8539258256626 0.706819394287546
13.824269074308887 270.0534361616724 0.7067415479515746
13.829496629262303 269.0333792786294 0.7028374287808035
13.83472418421572 268.2630713837418 0.7011475426187996
13.839951739169136 271.2890809675894 0.7042192899155181
13.845179294122552 271.1565902577948 0.7046694926579488
13.850406849075968 275.5363256212924 0.7111931221274115
13.855634404029384 275.8277588775232 0.7112764109745068
13.8608619589828 274.84447863330007 0.7104871849438934
13.866089513936217 276.17743059516914 0.7113153443021609
13.871317068889633 275.74181503089056 0.7103997631334595
13.87654462384305 277.44070225699977 0.7129893486263101
13.881772178796465 277.70628294666085 0.7129647362188138
13.886999733749882 278.8217747493531 0.7128478635814188
13.892227288703298 281.45123228575613 0.7168338880892299
13.897454843656714 284.559827734272 0.7214534168846682
13.90268239861013 288.9816688477388 0.728033803764896
13.907909953563546 291.84882212501805 0.7310448313053846
13.913137508516963 295.13822986343575 0.7336327496260167
13.918365063470379 294.2102648044931 0.7315829248902553
13.923592618423795 294.70684544189163 0.7314609722177622
13.928820173377211 290.58314047799996 0.7255743670237956
13.934047728330627 290.0058341106217 0.7249655773839713
13.939275283284044 289.62392285905304 0.7240167257254828
13.94450283823746 293.3832240701127 0.7295042872633275
13.949730393190876 293.09357120525124 0.7299191602776657
13.954957948144292 291.9443982953163 0.7278310377448167
13.960185503097708 291.3830734599414 0.7284801534583566
13.965413058051125 289.47473653127537 0.7253561095614764
13.97064061300454 290.1212058519121 0.7254097425755838
13.975868167957957 286.705629099277 0.7221451373220727
13.981095722911373 282.9160233756727 0.7170993154882307
13.98632327786479 279.5409751079125 0.7130533864722866
13.991550832818206 278.1227110150909 0.7117219729432517
13.996778387771622 277.38555155939963 0.7110594016286979
14.002005942725038 274.1337099238551 0.7081004441141399
14.007233497678454 274.5345190466755 0.7087357219476567
14.01246105263187 276.1774079750149 0.7109806485158033
14.017688607585287 276.0414231421666 0.7109898844956251
14.022916162538703 279.8397856489134 0.714312447175611
14.028143717492119 276.57253778614546 0.7083553826181912
14.033371272445535 277.35353879972865 0.7093984708653348
14.038598827398951 280.9390111669587 0.7151152562966476
14.043826382352368 282.41060700850625 0.7175568630173804
14.049053937305784 284.9705638495324 0.721324638915634
14.0542814922592 280.2619417332176 0.7152678151474009
14.059509047212616 278.3691712144275 0.7135998197301154
14.064736602166032 278.6395752370468 0.7135996334357614
14.069964157119449 279.271635450506 0.7148115154379823
14.075191712072865 283.51599900603424 0.71969649561682
14.080419267026281 285.7170471144784 0.7226917803084418
14.085646821979697 289.0164543310173 0.725162048952658
14.090874376933114 291.5841938041808 0.7285469885040151
14.09610193188653 294.69152076917203 0.7310550404901419
14.101329486839946 298.48357985487695 0.734096156484361
14.106557041793362 303.1998422563598 0.740158992325863
14.111784596746778 306.6551157673361 0.7432498780250673
14.117012151700195 307.658042072768 0.7457694516282442
14.12223970665361 305.4554237782213 0.7439063539677673
14.127467261607027 302.118257357657 0.7394475106362383
14.132694816560443 298.22231352023545 0.7338066046766687
14.13792237151386 296.56859642121 0.7315714323275517
14.143149926467276 294.761084293596 0.7287756906424399
14.148377481420692 293.15385598287463 0.7273783169984384
14.153605036374108 290.8067308315707 0.7249463515212624
14.158832591327524 290.0184712238791 0.7242586432658445
14.16406014628094 288.89143352639326 0.7228393962425466
14.169287701234357 289.4015084312642 0.7238892058577499
14.174515256187773 290.3971051090673 0.7243728397216938
14.179742811141189 287.91638926856706 0.7211103545451573
14.184970366094605 290.96414008569116 0.7231598457508047
14.190197921048021 288.32699274359885 0.7196014693514202
14.195425476001438 285.99690646361023 0.7168730699320237
14.200653030954854 287.70814577158774 0.7189763271597965
14.20588058590827 288.37338111474816 0.7204843374735448
14.211108140861686 290.0549563983579 0.7229245881364867
14.216335695815102 292.6362028404634 0.7264336195542991
14.221563250768519 293.8155834758029 0.727393425239776
14.226790805721935 295.2583947881246 0.7293216096637289
14.232018360675351 293.3027431293169 0.7260285179255992
14.237245915628767 291.8147653954586 0.7245705870434369
14.242473470582183 292.0991732500911 0.7253084911899658
14.2477010255356 294.25224931067055 0.7284191036158144
14.252928580489016 294.41956609773956 0.728169451414381
14.258156135442432 296.0510120258485 0.7282646622576622
14.263383690395848 298.6311703360505 0.7297542643500406
14.268611245349264 299.56850349243973 0.7303505968900301
14.27383880030268 302.40156604273824 0.7341192250271102
14.279066355256097 301.8751863447996 0.7338957820212019
14.284293910209513 300.47072101582654 0.7321301753160903
14.28952146516293 303.5339421118636 0.7354426826691327
14.294749020116345 303.90622952513564 0.7358455970448612
14.299976575069762 306.0516740904017 0.7378228013286261
14.305204130023178 307.5178296022984 0.7393668048606942
14.310431684976594 309.776988399909 0.7420526251781774
14.31565923993001 313.63673134540693 0.7457140368815303
14.320886794883426 316.32186683454177 0.7480220684490984
14.326114349836843 319.30118995217373 0.7519838112787213
14.331341904790259 319.9453201653097 0.7516413702871952
14.336569459743675 318.9739431423194 0.7511335469508649
14.341797014697091 317.6267578621627 0.7486326480726468
14.347024569650507 321.18505784034187 0.7530145035871034
14.352252124603924 322.84793724365073 0.7554708082407599
14.35747967955734 326.0349506009672 0.7599896206937558
14.362707234510756 325.41539575519107 0.7607120430339043
14.367934789464172 324.62323159816043 0.760616743909202
14.373162344417588 327.53307857574026 0.7631309425565357
14.378389899371005 329.3103101408119 0.7655503296825603
14.38361745432442 331.18708622778024 0.7665623950609259
14.388845009277837 330.8845824294211 0.7659840506294108
14.394072564231253 326.92064300869583 0.76186501226386
14.39930011918467 325.2712586243895 0.7591144649310793
14.404527674138086 329.47519238081225 0.7632675183053722
14.409755229091502 332.8535676477533 0.7673031446213963
14.414982784044918 336.6417155367572 0.7713669849654535
14.420210338998334 336.19616944385393 0.7705992636011003
14.42543789395175 338.4566396629311 0.7736163009639482
14.430665448905167 342.50181997167067 0.7770827153524071
14.435893003858583 346.22401450929755 0.7815449631597944
14.441120558811999 347.5843753224334 0.7827530018993379
14.446348113765415 346.6202633072687 0.7815792601995246
14.451575668718831 344.1445265596529 0.7796226275848008
14.456803223672248 341.828349217155 0.777096730876005
14.462030778625664 343.19639148893276 0.7783053771707391
14.46725833357908 343.82596206159667 0.7788147650181512
14.472485888532496 348.2425972328692 0.78347467837308
14.477713443485912 353.02901360673326 0.7889386976928653
14.482940998439329 359.4446082596105 0.7959801319777141
14.488168553392745 365.2773157379539 0.8018785667169047
14.493396108346161 371.5582915584052 0.8079406590520762
14.498623663299577 376.5632389087875 0.8131917497673219
14.503851218252994 380.18020594446926 0.8166020723032672
14.50907877320641 387.1338336464046 0.8241137398314248
14.514306328159826 391.3403130208529 0.8285615204879843
14.519533883113242 396.34907343607114 0.8342557460294455
14.524761438066658 395.8739572429927 0.8344265584250458
14.529988993020075 387.5984011283182 0.8259615795682168
14.53521654797349 378.5998841146765 0.8159388118141004
14.540444102926907 364.38991029303605 0.8008265798307139
14.545671657880323 352.3807359398281 0.788376254913588
14.55089921283374 339.9699703076518 0.7751403202599375
14.556126767787156 331.5731235060183 0.7677727053165011
14.561354322740572 323.6794242218632 0.7589415781814597
14.566581877693988 318.88145242857394 0.7541183918078072
14.571809432647404 317.4523966465341 0.7517243429973066
14.57703698760082 313.816440578009 0.7475110253266168
14.582264542554237 311.96456509349497 0.7446095022862652
14.587492097507653 310.03277279375254 0.7426745958738674
14.592719652461069 310.45156550243263 0.7432326913660542
14.597947207414485 314.3961832824441 0.7480015420957762
14.603174762367901 319.3882318539962 0.7540751235053528
14.608402317321318 325.1460379122567 0.7604587214984323
14.613629872274734 328.7984525661044 0.7624483863930211
14.61885742722815 329.5966393127216 0.7624778346290467
14.624084982181566 331.30667489933415 0.7630840820275857
14.629312537134982 337.75709466537324 0.7698794983373929
14.634540092088399 344.30592695861185 0.7768548440408323
14.639767647041815 350.05476388473784 0.7832735015753749
14.644995201995231 349.2540027628225 0.7821764574302424
14.650222756948647 350.2562294248757 0.782449404786502
14.655450311902063 351.65772758996064 0.7838347106115695
14.66067786685548 351.4750317361506 0.7839983199752523
14.665905421808896 348.95374515114054 0.7812683777017495
14.671132976762312 345.0252511841138 0.7762757052952673
14.676360531715728 344.6211579431168 0.7753765550469606
14.681588086669144 343.7642348606605 0.7740066403169359
14.68681564162256 344.8151274730008 0.7757580090497149
14.692043196575977 341.83855936862886 0.7713097835600397
14.697270751529393 337.1097643591507 0.7656391421626245
14.70249830648281 340.06163419070543 0.769000719132698
14.707725861436225 345.37866162264066 0.7752674616692347
14.712953416389642 349.1349757246559 0.7806048807357743
14.718180971343058 351.5550183753803 0.783318615451342
14.723408526296474 351.78764977618505 0.7833725759909811
14.72863608124989 354.9876508504746 0.7867255547790378
14.733863636203306 358.58305485184786 0.7900855185726217
14.739091191156723 359.08345917219805 0.7897424191205241
14.744318746110139 355.93316359169074 0.7864372715475799
14.749546301063555 352.7120051721313 0.7833176907653038
14.754773856016971 345.62027645013023 0.7761922980228201
14.760001410970387 343.01677326189343 0.7740216064797173
14.765228965923804 342.33862836672495 0.7728842005498341
14.77045652087722 339.0013082947066 0.7690125933982578
14.775684075830636 338.7639385410185 0.7687600941471038
14.780911630784052 335.96548482544216 0.7659480169871825
14.786139185737468 333.92719895326104 0.7641157472397511
14.791366740690885 334.3949135836503 0.7651580003809612
14.7965942956443 333.69312729710845 0.7641550431463681
14.801821850597717 334.7077969583951 0.7655359490071122
14.807049405551133 335.95667431580506 0.7661302573519709
14.81227696050455 337.1020419558212 0.7677661780912961
14.817504515457966 343.6759163697688 0.7751336046859528
14.822732070411382 347.35030514718 0.778359027401623
14.827959625364798 352.9019713150624 0.7847356158487867
14.833187180318214 355.7469957691307 0.7876319970285776
14.83841473527163 358.1400987873882 0.7898074708721267
14.843642290225047 359.39494917888226 0.7920772242640335
14.848869845178463 361.194389709999 0.7941243007736244
14.854097400131879 360.1245928382886 0.7925598839587231
14.859324955085295 361.1462856765072 0.7933266390701876
14.864552510038711 363.2282713341669 0.7950759970082116
14.869780064992128 365.5707191238353 0.7976302243351858
14.875007619945544 366.4843849741437 0.7990713957984422
14.88023517489896 365.15294922762286 0.7974979550405537
14.885462729852376 364.4838661606021 0.797175397920625
14.890690284805792 363.7915636506765 0.7957674797960645
14.895917839759209 364.39972526886703 0.7956927653297253
14.901145394712625 364.62151844259023 0.7961678750959637
14.906372949666041 368.3327032907059 0.8000581497740052
14.911600504619457 368.4186454635442 0.8005573715990747
14.916828059572873 369.7147219775706 0.8024982331954539
14.92205561452629 363.95071893531536 0.7958187230666488
14.927283169479706 359.595684114812 0.7916422735179935
14.932510724433122 354.3580119129957 0.7860302456050962
14.937738279386538 348.66805323376053 0.779453235031508
14.942965834339955 340.6901507114548 0.7711712770369873
14.94819338929337 334.516321266941 0.7647186996458446
14.953420944246787 330.009883155862 0.7608261152253446
14.958648499200203 329.5027743837086 0.7610185402521019
14.96387605415362 327.8774442580376 0.7593176248920743
14.969103609107036 322.5006724117681 0.7524231586231657
14.974331164060452 318.52937228222464 0.7479744440436901
14.979558719013868 314.73082649494734 0.7442394988347364
14.984786273967284 312.090262730024 0.7412653959559361
14.9900138289207 309.4412298033105 0.7394214805451612
14.995241383874117 310.54245160238474 0.7413007591115397
15.000468938827533 314.3179308018374 0.7461004862770476
15.005696493780949 318.2362412367349 0.7501631471829914
15.010924048734365 318.28905039541 0.7503437526164961
15.016151603687781 316.17731768197217 0.7470249113710303
15.021379158641198 317.6477944464418 0.7490146165014339
15.026606713594614 317.89177937972977 0.7485603156851064
15.03183426854803 322.0081316497481 0.7530889759710881
15.037061823501446 323.64766704634644 0.7545159071647868
15.042289378454862 320.404024284841 0.7509349782225025
15.047516933408279 318.15398822174444 0.7485353685568374
15.052744488361695 316.83811709715116 0.7464170169761767
15.057972043315111 318.594172255981 0.7493956451956376
15.063199598268527 319.94625193281126 0.7506958140555388
15.068427153221943 319.60723568005164 0.7501897104768708
15.07365470817536 321.15006358507856 0.7512025928766658
15.078882263128776 319.70293440702756 0.7490498407560866
15.084109818082192 320.159712208262 0.7498857178363841
15.089337373035608 318.60785396239123 0.7486825464584023
15.094564927989024 318.827690956119 0.7491169598518492
15.09979248294244 319.99426452823883 0.7500301683391646
15.105020037895857 320.0039173619308 0.7497406439184041
15.110247592849273 316.77630308198053 0.745467570871883
15.11547514780269 313.5199594884957 0.7419972444707861
15.120702702756105 313.35363260929995 0.7422360793793286
15.125930257709522 314.4718417978531 0.743813343560891
15.131157812662938 310.299403290589 0.739464579024788
15.136385367616354 307.3854523865393 0.7358100159193067
15.14161292256977 304.01612857827405 0.7322391209482708
15.146840477523186 303.70034518414195 0.7331368301746061
15.152068032476603 302.6864356836347 0.7321009459819631
15.157295587430019 300.5344093103817 0.730641234731635
15.162523142383435 297.4259292069639 0.7263609669196399
15.167750697336851 291.9926290159385 0.7202378528789671
15.172978252290267 290.74823647777345 0.7189929783603872
15.178205807243684 288.33279958514265 0.7167421797864156
15.1834333621971 286.0844694593905 0.7145355212460408
15.188660917150516 280.6065780026717 0.7081816094207088
15.193888472103932 276.196881364797 0.7031024659837529
15.199116027057348 273.92534976167633 0.7005081525917172
15.204343582010765 275.0628786951608 0.7020075509397011
15.20957113696418 278.00553503307566 0.7049346702760314
15.214798691917597 279.5361864111486 0.7065458256162798
15.220026246871013 278.14420212401177 0.7044773588937645
15.22525380182443 274.7441444056954 0.699786052997989
15.230481356777846 274.3986594515619 0.6993003589840325
15.235708911731262 272.318247280674 0.697847826144501
15.240936466684678 273.0223987696972 0.6988483757054779
15.246164021638094 273.2607249222641 0.6987011790833181
15.25139157659151 270.82944517524777 0.6957834186052829
15.256619131544927 271.44574765162804 0.697556708603549
15.261846686498343 269.51805743719774 0.6958041680053951
15.267074241451759 270.1661391263848 0.6962621436162718
15.272301796405175 269.24366236640384 0.695602600943483
15.277529351358591 270.1455449000206 0.6959198359273756
15.282756906312008 270.32055027965566 0.6955344146864486
15.287984461265424 272.17342588423566 0.6963464760011817
15.29321201621884 272.3403685078292 0.6963703862061007
15.298439571172256 272.3218582614064 0.6965471659215143
15.303667126125672 273.113269676921 0.6981015392436918
15.308894681079089 275.3566586232074 0.700352866210187
15.314122236032505 277.5465385133372 0.7025197311005167
15.319349790985921 277.60649172632776 0.7027516830062926
15.324577345939337 279.6703111693207 0.7049168708866219
15.329804900892753 278.8516266069769 0.7049783187109688
15.33503245584617 280.7299420511862 0.7082794397451568
15.340260010799586 281.3740422039137 0.7097058000479339
15.345487565753002 284.26230615292 0.7143384336604044
15.350715120706418 287.86954181697064 0.7177113492703209
15.355942675659835 290.71622003302036 0.7187047237217439
15.36117023061325 292.4732908525634 0.7204382351023808
15.366397785566667 292.98123019923435 0.720979106726835
15.371625340520083 291.54037517393874 0.7198781755487458
15.3768528954735 291.56259098042653 0.7202532046915331
15.382080450426916 291.0352586294433 0.7177722854115535
15.387308005380332 291.88892861501137 0.7181077040805791
15.392535560333748 292.5902152140314 0.7199705984509023
15.397763115287164 296.1527819169077 0.7347173904353134
15.40299067024058 298.58504083191843 0.7457798343394422
15.408218225193997 299.4790601404598 0.7510218197230027
15.413445780147413 299.85132781928803 0.7545201017059252
15.418673335100829 297.0810667945304 0.7552147103181404
15.423900890054245 297.91860595812585 0.7594769281891607
15.429128445007661 296.8401412101385 0.7614891724857369
15.434355999961078 294.9452801087441 0.7613926960328118
15.439583554914494 295.3214145960786 0.7643069175562288
15.44481110986791 292.71518777253254 0.7632935331718093
15.450038664821326 295.1466712391871 0.7689671261960294
15.455266219774742 292.2142586908506 0.7667036751421474
15.460493774728159 294.0951137792291 0.77118179485677
15.465721329681575 295.52994185618013 0.7752672145668555
15.470948884634991 295.69705958740576 0.7765750040161628
15.476176439588407 296.75507113454995 0.7808058261434254
15.481403994541823 296.74038922972954 0.7837941590103318
15.48663154949524 293.7807427666545 0.7820531956001856
15.491859104448656 295.1851232029755 0.7849004779628078
15.497086659402072 293.78366614862995 0.7837906588240331
15.502314214355488 296.77300068669626 0.7887517981071952
15.507541769308904 298.18629213963465 0.7937408823789631
15.51276932426232 297.36176182642805 0.7960152758902469
15.517996879215737 298.8126591633613 0.799560286096023
15.523224434169153 297.57267788535415 0.7984074658643573
15.52845198912257 301.57465696196954 0.8050905014029602
15.533679544075985 305.1261070867098 0.8115660859510979
15.538907099029402 306.2912250247382 0.8146895988125888
15.544134653982818 307.04108315369325 0.8173556168250916
15.549362208936234 307.530514563829 0.8189243812835459
15.55458976388965 307.20610043387614 0.820315653481582
15.559817318843066 307.6615761731215 0.823201305721661
15.565044873796483 307.1020970160324 0.8243070767252212
15.570272428749899 310.3090578697165 0.8288652329496999
15.575499983703315 312.28950009594126 0.8321910536061781
15.580727538656731 316.1700254857051 0.8384268497082454
15.585955093610147 312.70326561498706 0.8350042254323923
15.591182648563564 308.08642340630763 0.8304804334749851
15.59641020351698 304.3348039193576 0.8279013950169708
15.601637758470396 299.21660306172186 0.8223683082802299
15.606865313423812 299.83820834695007 0.8270408788908833
15.612092868377228 297.9683440838928 0.8263730158401031
15.617320423330645 299.73758278104634 0.830562625347174
15.62254797828406 295.74177195586117 0.8260134387644088
15.627775533237477 295.3058794611827 0.8259578206437773
15.633003088190893 291.1418624797341 0.8225594001531246
15.63823064314431 289.50799375698875 0.8176553129512779
15.643458198097726 286.8775178738686 0.8015610913688896
15.648685753051142 284.23042677684583 0.7908202194951129
15.653913308004558 282.2210947872612 0.7835154063100842
15.659140862957974 279.4155560574531 0.7780550438168593
15.66436841791139 278.48452860048275 0.7763206844128826
15.669595972864807 278.92511415374435 0.7757214472251628
15.674823527818223 279.58692804170323 0.775285606787953
15.680051082771639 281.50710761775866 0.7753322566327635
15.685278637725055 283.3724968631126 0.7751005675935639
15.690506192678471 282.9445451158719 0.7736334199708375
15.695733747631888 282.2230440844724 0.7707616663844963
15.700961302585304 278.3048215451993 0.7643965845158589
15.70618885753872 279.1667167343952 0.7645107611968357
15.711416412492136 279.8023690979981 0.7631637418037106
15.716643967445552 280.7019487110848 0.7637526409276952
15.721871522398969 283.6421400471528 0.7666153350620679
15.727099077352385 284.70560575140934 0.7666726946437344
15.732326632305801 283.4699632374974 0.7641709059935359
15.737554187259217 280.252997817287 0.7593654777452971
15.742781742212633 278.9292911135154 0.7567812039793193
15.74800929716605 281.4452331520013 0.7585114871410238
15.753236852119466 281.18664132264627 0.757236005159164
15.758464407072882 283.1321255075269 0.7583224765777
15.763691962026298 281.27479959953877 0.7531316428019286
15.768919516979715 282.4975353069787 0.7541697050366064
15.77414707193313 285.00306594917856 0.7562905416706843
15.779374626886547 285.4235617799841 0.7569474218554891
15.784602181839963 286.71798969130106 0.7576724633744926
15.78982973679338 289.17717091833384 0.7609424983487302
15.795057291746796 287.6756330927362 0.7584750487599655
15.800284846700212 288.9265778859787 0.7598754219663638
15.805512401653628 288.7330534192009 0.759422444480545
15.810739956607044 290.7154747994401 0.7606656482593172
15.81596751156046 289.68974184176045 0.7583444974771849
15.821195066513877 287.45357772840174 0.7547422435611497
15.826422621467293 288.8388376482039 0.7567622066072772
15.831650176420709 291.16966774992505 0.7593740805346467
15.836877731374125 292.87248639786145 0.7610475610909744
15.842105286327541 292.34444814397347 0.760060435519387
15.847332841280958 294.88038883296264 0.7630383331467999
15.852560396234374 295.6361869718349 0.764271508212992
15.85778795118779 293.4180115974244 0.759688662726202
15.863015506141206 294.2231737397857 0.7611291245276702
15.868243061094622 291.05004208908576 0.7571076749567999
15.873470616048039 290.98079822542866 0.7573463816996494
15.878698171001455 290.1983937211233 0.7555400890987694
15.883925725954871 291.31505567324103 0.7551591339177333
15.889153280908287 291.31333040605836 0.7533716971666392
15.894380835861703 290.26664154485616 0.7523402257953636
15.89960839081512 287.365436062566 0.7486584004742705
15.904835945768536 288.1187720652087 0.7487423938812694
15.910063500721952 290.5716975689412 0.7506749177728639
15.915291055675368 288.9325407026823 0.7476731575883538
15.920518610628784 288.7870877863727 0.7478266155047458
15.9257461655822 287.8229693145008 0.7467425190794683
15.930973720535617 289.5777732875583 0.7491242151089884
15.936201275489033 288.57204770187826 0.7474942664501669
15.94142883044245 289.36053700270674 0.7476181962752256
15.946656385395865 289.16597091664516 0.747222012265169
15.951883940349282 287.21670278296415 0.7447842686699107
15.957111495302698 287.6061944224883 0.7444183156951377
15.962339050256114 286.90693285458644 0.7433316109205899
15.96756660520953 287.63365619013854 0.7440438789191993
15.972794160162946 287.4883955375007 0.744899242274555
15.978021715116363 289.29940174129695 0.7477374689289088
15.983249270069779 291.6255013143294 0.7510209387618008
15.988476825023195 292.40898100878434 0.752147112085891
15.993704379976611 289.39391202553435 0.748971030295419
15.998931934930027 286.12200375374374 0.7447808515128215
16.004159489883442 284.35264509425326 0.7424119161955244
16.009387044836856 285.31850596368446 0.7433253976434527
16.01461459979027 285.7916488063206 0.7441995901106911
16.019842154743685 285.7106649939494 0.742980454888677
16.0250697096971 283.58651696679834 0.7398317905051364
16.030297264650514 286.22668260857796 0.7424684618771789
16.03552481960393 290.15299359710565 0.748347276596175
16.040752374557343 296.316829460267 0.7566148350807744
16.045979929510757 299.4590321571813 0.7610517863955688
16.05120748446417 301.0535929503254 0.7617664338995228
16.056435039417586 303.51872962196404 0.7648480438206046
16.061662594371 306.1826226730576 0.7673637923421993
16.066890149324415 312.5575545538807 0.7748015143744615
16.07211770427783 316.91548792801404 0.7789528387402066
16.077345259231244 319.8728867065504 0.7811614281827521
16.08257281418466 323.09888494525615 0.7843532234087764
16.087800369138073 325.9081473928106 0.7876053527582474
16.093027924091487 328.1979331175751 0.7901645079035017
16.0982554790449 330.38015888018543 0.7925442260651547
16.103483033998316 333.41376725884 0.7971054647701443
16.10871058895173 336.1297912150089 0.7997744446901542
16.113938143905145 334.58777706605343 0.7981075468301437
16.11916569885856 331.68064323508764 0.794708094298836
16.124393253811974 327.56073039321024 0.7898509939169148
16.129620808765388 326.1309075349694 0.7886530688390164
16.134848363718802 331.4602367819863 0.7955053627719667
16.140075918672217 335.7027048564275 0.8008418375644716
16.14530347362563 338.49663892403566 0.804935657510915
16.150531028579046 339.64139629847955 0.8068479591339104
16.15575858353246 340.74675414507374 0.8074694950904866
16.160986138485875 339.268311200015 0.8054623146374821
16.16621369343929 335.66086351294 0.800741190329366
16.171441248392703 329.38581995091033 0.7944604761427726
16.176668803346118 324.4563666581592 0.7888189855079594
16.181896358299532 319.64528231284385 0.7823760665251405
16.187123913252947 317.4241775344141 0.7788721380749591
16.19235146820636 312.99909011199867 0.7734018929747997
16.197579023159776 305.1530228751537 0.7638302612905442
16.20280657811319 295.4589952247033 0.7520354981480479
16.208034133066604 289.697564422777 0.7452839080488488
16.21326168802002 285.1096073841049 0.7392665456378253
16.218489242973433 280.38141186932273 0.7336294103856945
16.223716797926848 275.5493434823396 0.7265271929094687
16.228944352880262 275.45364845217716 0.7267918571919912
16.234171907833677 276.1753907085116 0.7286924747280745
16.23939946278709 274.9890070842003 0.7264921304282914
16.244627017740505 273.4478628852921 0.724461509061497
16.24985457269392 271.92909780967983 0.7237721925829071
16.255082127647334 268.3119200089696 0.7200154194075925
16.26030968260075 262.1452993028949 0.7122076347478616
16.265537237554163 261.28415276453654 0.711443629049583
16.270764792507578 260.4213973348721 0.7085712978667762
16.275992347460992 259.39552244733454 0.7086261068580465
16.281219902414406 258.04778083812033 0.7078697564516673
16.28644745736782 254.91848972644573 0.703395636811255
16.291675012321235 255.87433089389074 0.7049239469716179
16.29690256727465 257.81919763329876 0.7061037474845575
16.302130122228064 256.76530946968245 0.704219417223235
16.30735767718148 259.13719651659477 0.7066501270412114
16.312585232134893 257.11887163325883 0.7029473127184503
16.317812787088307 257.3084569246432 0.7027231780831757
16.323040342041722 256.3426449529401 0.7017311902245131
16.328267896995136 256.32331725678546 0.7033026007988106
16.33349545194855 260.5646769939451 0.7105810663043023
16.338723006901965 261.38664131733105 0.7115023224703902
16.34395056185538 264.083679339137 0.7123539238825395
16.349178116808794 264.568085985629 0.7119744571163241
16.35440567176221 264.5711183657054 0.7103803867807126
16.359633226715623 268.5465157222875 0.7153392410969722
16.364860781669037 271.7745381013168 0.7185588468944692
16.37008833662245 278.390329796227 0.7249201371477442
16.375315891575866 281.74744732451694 0.7288324026372507
16.38054344652928 285.131151193433 0.7330745670387413
16.385771001482695 290.0344275603725 0.7387634685477428
16.39099855643611 295.14353423679677 0.7463475272004885
16.396226111389524 299.77975926154147 0.75112270082857
16.401453666342938 300.53147066969336 0.7516552164952645
16.406681221296353 301.8097438566608 0.752282873665295
16.411908776249767 298.6895496890815 0.747928299355801
16.41713633120318 296.75059888527426 0.745519532293473
16.422363886156596 292.74727551812117 0.7418477763683107
16.42759144111001 288.92147448034325 0.7359956794845239
16.432818996063425 287.47558129419457 0.7337915914581762
16.43804655101684 284.31006848640396 0.7287325597756736
16.443274105970254 281.0369476075164 0.7241000922928529
16.448501660923668 282.22685537461615 0.7274834682109864
16.453729215877082 282.3148624161201 0.7271421344563336
16.458956770830497 282.4250088788027 0.727777065006335
16.46418432578391 282.07375979888377 0.7275383094108591
16.469411880737326 283.36440641388964 0.7276162032289443
16.47463943569074 283.40871302956816 0.7284824582449064
16.479866990644155 281.77466313211363 0.7265587970380459
16.48509454559757 282.55900641652204 0.7278483223558821
16.490322100550983 283.3312916833277 0.7291279258597444
16.495549655504398 286.58817794978154 0.7334154957450404
16.500777210457812 286.3911260802114 0.7334320543583854
16.506004765411227 287.38726232114567 0.7346785653874276
16.51123232036464 287.34162416725917 0.7341130233200648
16.516459875318056 287.1111163297834 0.7330862975137148
16.52168743027147 285.6489566993968 0.7305869894689133
16.526914985224884 283.0039028484218 0.7254835859582406
16.5321425401783 283.027197081676 0.7253002473233158
16.537370095131713 279.3161521689923 0.7199279481333726
16.542597650085128 276.12530644722534 0.7174563283475958
16.547825205038542 272.0631277270511 0.7130824491032722
16.553052759991957 268.3624504553917 0.7091322260839804
16.55828031494537 263.40496325674286 0.703674856467776
16.563507869898785 258.49704735326 0.6969561946858155
16.5687354248522 254.43429082149973 0.6913776309717504
16.573962979805614 253.01917006400473 0.6901623362955406
16.57919053475903 252.1443526434837 0.6885499520442411
16.584418089712443 250.86252467452084 0.6877575541057817
16.589645644665858 249.26963121488126 0.6850132677125552
16.594873199619272 246.59419453437596 0.6807479733330432
16.600100754572686 244.69273140080057 0.6776751307716457
16.6053283095261 244.63589343960498 0.6772450977854053
16.610555864479515 245.98664918863255 0.6790637469794956
16.61578341943293 248.94458808123625 0.6844597327229203
16.621010974386344 252.51315148851697 0.6893734646182068
16.62623852933976 252.71556348925918 0.6888536054894724
16.631466084293173 253.47742011739138 0.6900676516048377
16.636693639246587 253.44315808302633 0.6885447851311487
16.641921194200002 252.77417884360258 0.6888533776201314
16.647148749153416 253.6844268399097 0.6896973216044252
16.65237630410683 255.90284257019763 0.6936279292527738
16.657603859060245 258.50249708622744 0.6972195963621513
16.66283141401366 259.4176501296568 0.6984663359111095
16.668058968967074 259.3509511599128 0.6972883914753036
16.67328652392049 254.4213731337979 0.6891539100630572
16.678514078873903 253.47973382728796 0.6874357576665735
16.683741633827317 253.80503438000292 0.6870754328589742
16.68896918878073 253.40868092990237 0.685541849358632
16.694196743734146 253.30873162313804 0.6843309502042297
16.69942429868756 250.79345960474706 0.6803080770476084
16.704651853640975 252.12985612916762 0.6832527292399918
16.70987940859439 253.06637964759648 0.686448412186731
16.715106963547804 252.28118438539357 0.6883175425852373
16.720334518501218 250.5092702938231 0.6867626275853447
16.725562073454633 247.4880655126049 0.6817170567887144
16.730789628408047 248.35287994905434 0.6810270214984665
16.73601718336146 247.42434568329324 0.6787493434523545
16.741244738314876 247.42558717131183 0.6784175590386435
16.74647229326829 245.84855848310931 0.6768967158271687
16.751699848221705 242.93852703559853 0.6727312352380396
16.75692740317512 239.06469208922755 0.6679651780205194
16.762154958128534 236.70086552456962 0.6644460758252415
16.767382513081948 234.02014505844926 0.6616964889208691
16.772610068035362 233.3239792292514 0.660107209253323
16.777837622988777 232.3451228043605 0.6590576445840551
16.78306517794219 232.68874203475184 0.6576381158521913
16.788292732895606 233.09923609771374 0.6587190008316819
16.79352028784902 234.85027674839063 0.6626158389958471
16.798747842802435 232.7058490443896 0.6584954039220094
16.80397539775585 231.18785666863812 0.6568688944112451
16.809202952709263 230.23457656779243 0.6560231724000064
16.814430507662678 230.1031077699541 0.6571026589667002
16.819658062616092 229.22244230193675 0.6568567927273804
16.824885617569507 226.39334716798868 0.6513848631086047
16.83011317252292 226.14493488998758 0.6506356765250572
16.835340727476336 227.02124334102967 0.6534181769861405
16.84056828242975 226.69923506718257 0.6542667759671614
16.845795837383164 226.3016404041492 0.6543811931847917
16.85102339233658 224.5739317941573 0.651478061741967
16.856250947289993 225.44416955523621 0.6517613167686406
16.861478502243408 224.61270732637644 0.6494826886582641
16.866706057196822 222.5352362999133 0.6471760485339874
16.871933612150237 220.88517305684258 0.6460363623569592
16.87716116710365 221.45624832462778 0.647982352869293
16.882388722057065 221.68009770578817 0.648998877692035
16.88761627701048 221.1493050903914 0.6481638513392516
16.892843831963894 220.02879731919865 0.6462157510931298
16.89807138691731 219.9916937339999 0.6467333523898394
16.903298941870723 221.51851536310448 0.6502124509664837
16.908526496824138 222.69787263997725 0.6536639107810427
16.913754051777552 224.66704994768574 0.6558817885711655
16.918981606730966 221.5169525050005 0.6502371741388095
16.92420916168438 218.20746862173766 0.6418388893638688
16.929436716637795 216.8515136056464 0.64037597312989
16.93466427159121 214.16215982007347 0.6363476304154626
16.939891826544624 215.73520721517437 0.6399213718685802
16.94511938149804 216.42513833176122 0.6397495810847033
16.950346936451453 217.1826437741991 0.6389529229830739
16.955574491404867 217.4405412644526 0.6389584240787528
16.960802046358282 218.53407406617023 0.6415914206736711
16.966029601311696 218.096485004653 0.6404236449450645
16.97125715626511 219.0187344369983 0.6425991240324338
16.976484711218525 219.35198478096262 0.6425192025140717
16.98171226617194 217.83980073530327 0.6409872181675736
16.986939821125354 214.97381446321634 0.6375603935449944
16.99216737607877 212.29461572824604 0.6324673941413299
16.997394931032183 215.84666055256497 0.6367183752765365
17.002622485985597 216.18177070831325 0.6366144823977303
17.00785004093901 219.09312512270074 0.6396752757437534
17.013077595892426 218.60950796310456 0.6392009574132502
17.01830515084584 220.9770731553323 0.6427452745022586
17.023532705799255 221.78873225623786 0.6442621183550457
17.02876026075267 221.68255215161082 0.6446752242311009
17.033987815706084 219.4811116934299 0.6393382779453024
17.039215370659498 219.5532638170694 0.6400097115881243
17.044442925612913 220.45620891171436 0.6428270017729469
17.049670480566327 222.16308826372892 0.647145047907394
17.05489803551974 224.26155626912617 0.6515879072389827
17.060125590473156 225.83559826909297 0.6526871376531678
17.06535314542657 226.6876222565494 0.6544995564923591
17.070580700379985 227.13747125935365 0.6547087346016836
17.0758082553334 225.91923183022175 0.6524557803411778
17.081035810286814 223.9499698285683 0.6481450740218918
17.086263365240228 226.28457245408197 0.6501751837130848
17.091490920193642 225.0356964637013 0.6474877108881899
17.096718475147057 225.80442695031715 0.6488697691775689
17.10194603010047 224.29576540222658 0.6480502316742225
17.107173585053886 222.56596880579505 0.6450789321770987
17.1124011400073 224.18904925740566 0.6466088893021819
17.117628694960715 224.9505738103777 0.6476604396955542
17.12285624991413 225.7932915908848 0.6488852357840861
17.128083804867543 227.84010129000947 0.652912048203134
17.133311359820958 229.26734798089703 0.6541792943915967
17.138538914774372 228.63920359375302 0.6537086193836262
17.143766469727787 228.036539019499 0.6531217060045571
17.1489940246812 227.6225842756704 0.6525082620241064
17.154221579634616 229.38033049448924 0.654718673535289
17.15944913458803 232.57688047704335 0.6572594522343093
17.164676689541444 231.88324383616776 0.6547274884964847
17.16990424449486 235.31813448978414 0.6589271747224975
17.175131799448273 239.86826934162045 0.6656968996104823
17.180359354401688 239.44237680969 0.6666227288877591
17.185586909355102 240.1960420444829 0.6679938922197788
17.190814464308517 240.09612657627986 0.6679793249475116
17.19604201926193 243.17468170933418 0.6709221150312168
17.201269574215345 243.1839101801501 0.6688205964219452
17.20649712916876 243.36273959711875 0.6672130889815019
17.211724684122174 244.47696598758554 0.6689333833246156
17.21695223907559 246.45726121688966 0.6728096906285113
17.222179794029003 248.13378997665876 0.6750515984679591
17.227407348982418 249.43719824574092 0.6767271374587795
17.232634903935832 248.97477362227875 0.6759257992585852
17.237862458889246 251.19007151202823 0.6782894471246587
17.24309001384266 249.400126626239 0.6758836349602888
17.248317568796075 247.77445163266674 0.6733939072204509
17.25354512374949 246.12238003429013 0.6709561573741082
17.258772678702904 245.32368730532914 0.6681573717191894
17.26400023365632 244.35537942949105 0.6685824160758832
17.269227788609733 244.39335771628873 0.6699365883674765
17.274455343563147 240.66758182712425 0.6661422618540498
17.279682898516562 241.89104829459495 0.669857086981736
17.284910453469976 239.41292659588404 0.665427085076839
17.29013800842339 240.7268797447071 0.6673928111994424
17.295365563376805 242.06959925102214 0.6684831129263916
17.30059311833022 244.6712246999281 0.6721409048686092
17.305820673283634 243.92871239129462 0.672119716285612
17.31104822823705 242.7324701226895 0.6696036731291872
17.316275783190463 242.92347249532546 0.6703048837659901
17.321503338143877 242.88440763542576 0.6701626686160066
17.32673089309729 241.74600877631795 0.6689631141208708
17.331958448050706 241.37507526696484 0.6684434678832598
17.33718600300412 240.1294102267219 0.6646181709057322
17.342413557957535 242.84697591517397 0.6686949170086871
17.34764111291095 244.04282254181146 0.6705429747309024
17.352868667864364 243.83009072838172 0.6712400583547402
17.358096222817778 240.9535491291659 0.6681045889740861
17.363323777771193 236.7504596403967 0.6622018360078745
17.368551332724607 233.81836184963308 0.6567089963817818
17.37377888767802 230.45489798868107 0.6511993120232433
17.379006442631436 231.24347188379886 0.6519137986775401
17.38423399758485 232.61943545116694 0.6537384723239907
17.389461552538265 233.2141033073715 0.6546234655444293
17.39468910749168 234.845739162597 0.6567993246865297
17.399916662445094 238.75821450774566 0.6615191004269954
17.405144217398508 240.31553095917005 0.6638821635077459
17.410371772351922 239.75023170201288 0.6631248759717759
17.415599327305337 237.68392852633139 0.6596372923299294
17.42082688225875 236.84675692603466 0.6591410189444127
17.426054437212166 237.0764642957614 0.6604956913130862
17.43128199216558 238.1591671985123 0.6615062848802413
17.436509547118995 237.0353292868617 0.6612327469609939
17.44173710207241 237.78443323925725 0.6620960171728734
17.446964657025823 236.62187362076926 0.6602027601339431
17.452192211979238 237.62576130224215 0.6607958247495179
17.457419766932652 237.1468502485466 0.6586441924545002
17.462647321886067 238.21507165456796 0.6608046234631788
17.46787487683948 236.63778871053185 0.6592596566530616
17.473102431792896 235.76417554827256 0.659589209683974
17.47832998674631 236.05546553010453 0.6609415505594547
17.483557541699724 235.8717137511038 0.6607996306582826
17.48878509665314 234.30843836670377 0.6570324985962157
17.494012651606553 234.20044521064995 0.6556188140634397
17.499240206559968 235.52097933785421 0.6570600387177017
17.504467761513382 238.9318718256926 0.6623711834275124
17.509695316466797 241.86948939451145 0.6668977128702261
17.51492287142021 243.38810603230638 0.6694864550141575
17.520150426373625 240.83481568714893 0.6654497757000991
17.52537798132704 241.68066234104055 0.6658215535246598
17.530605536280454 239.54951464190557 0.6631699684195241
17.53583309123387 241.38010848957975 0.6653803597467223
17.541060646187283 241.67550235125321 0.6650215556315452
17.546288201140698 243.7224011260495 0.668700709625774
17.551515756094112 243.20737720203033 0.6683166099032603
17.556743311047526 244.9559231023928 0.6704824391531479
17.56197086600094 245.31375414719622 0.6704762357364875
17.567198420954355 245.45112981866527 0.6700942681761402
17.57242597590777 244.62401614499308 0.6691300845619855
17.577653530861184 243.46364803261505 0.6682337011638075
17.5828810858146 245.16641394874756 0.6696481667646912
17.588108640768013 243.66525837460875 0.6668171458516126
17.593336195721427 245.6100145393267 0.6692628910811828
17.598563750674842 247.3466649299439 0.6725285382865246
17.603791305628256 250.00191480266102 0.677005060902109
17.60901886058167 251.71733413868668 0.6790512478372623
17.614246415535085 254.27536401545143 0.6822100206768734
17.6194739704885 253.8423764652368 0.6813048910273168
17.624701525441914 253.77129182341912 0.6810839079676256
17.62992908039533 255.28842690051505 0.6823799082030465
17.635156635348743 257.003121054578 0.6845161743858266
17.640384190302157 255.7321346249546 0.6826818506498105
17.64561174525557 253.34080830964405 0.6789789242300704
17.650839300208986 250.26135587340252 0.6743747181210384
17.6560668551624 252.86914606478874 0.6780363410253512
17.661294410115815 257.5658976437281 0.6847890429879692
17.66652196506923 263.7059349948309 0.6933718147936173
17.671749520022644 267.489082055071 0.6985779009843802
17.676977074976058 267.6948700937323 0.696945102639178
17.682204629929473 270.4598127413458 0.6998593692813975
17.687432184882887 272.3607769021162 0.7011962024871785
17.6926597398363 275.1040101022302 0.7046912600449778
17.697887294789716 279.96442753684437 0.7100278382865062
17.70311484974313 284.4527310739585 0.7149323132419975
17.708342404696545 289.5658273143532 0.7202868585394681
17.71356995964996 291.62695249946097 0.7223076517421038
17.718797514603374 296.4413395765098 0.7293141030667494
17.724025069556788 301.73356974193047 0.7358151245474321
17.729252624510202 306.21167877665073 0.7409281993314271
17.734480179463617 309.7667819328457 0.7438997551746501
17.73970773441703 309.6240187254002 0.7425369265726905
17.744935289370446 310.3510210490565 0.7440714713886684
17.75016284432386 311.7369932863026 0.7464326266491885
17.755390399277275 316.08344652894937 0.7521997194782216
17.76061795423069 320.01661174262694 0.7566451693676534
17.765845509184103 321.09671165172017 0.7571086107074826
17.771073064137518 323.8323654205317 0.7599257829408598
17.776300619090932 325.70974184618956 0.7622687973516705
17.781528174044347 326.05148625005575 0.7622443393404317
17.78675572899776 323.5870422177984 0.7596443138148238
17.791983283951176 318.5032233686287 0.753311020059464
17.79721083890459 314.53700041765654 0.748673915288431
17.802438393858004 315.40901412622804 0.7501625829768459
17.80766594881142 312.8761685157961 0.7471194016403023
17.812893503764833 310.12546166050083 0.7445931636577374
17.818121058718248 304.6623152220593 0.7379244359711121
17.823348613671662 301.5609149432942 0.7340868056163965
17.828576168625077 299.35296273808746 0.731846558092211
17.83380372357849 297.6859696652258 0.7298822998279816
17.839031278531905 292.5990827885013 0.7237376717677304
17.84425883348532 289.67004728983477 0.7206782924146913
17.849486388438734 290.07082001094403 0.7207042631666416
17.85471394339215 293.3354103905739 0.7252039308583328
17.859941498345563 294.37728268058345 0.7270884847761157
17.865169053298978 292.3898751915548 0.7248466134013213
17.870396608252392 291.910754773055 0.7241097340647157
17.875624163205806 292.91382264010224 0.7239955046862836
17.88085171815922 297.31552384353546 0.7293100811775495
17.886079273112635 301.55994385111063 0.7340463687907104
17.89130682806605 305.2160992443045 0.7388346792175848
17.896534383019464 307.78956189288186 0.7420749557725254
17.90176193797288 313.0681952318179 0.7480159013381737
17.906989492926293 319.17413775132496 0.7544368631140983
17.912217047879707 323.98448091602705 0.7603908580227361
17.917444602833122 329.0883668936527 0.766407850570249
17.922672157786536 329.69393774631374 0.7676303568801236
17.92789971273995 329.05793057296717 0.7663773178661301
17.933127267693365 329.2399097733293 0.7658414163405804
17.93835482264678 330.8847106306722 0.7687875467566764
17.943582377600194 328.7098871869581 0.766345667763549
17.94880993255361 323.30029834827997 0.7602604755859935
17.954037487507023 316.2410838905078 0.7521938466836593
17.959265042460437 310.90236435516914 0.7458507913842496
17.96449259741385 306.2513284103605 0.7404172047638093
17.969720152367266 301.5968770016099 0.7348445259421846
17.97494770732068 296.0987589287714 0.7271898724484576
17.980175262274095 290.76713678156113 0.7211620683882065
17.98540281722751 285.1078317542533 0.7147649671255626
17.990630372180924 280.06275029636487 0.7093727533943748
17.995857927134338 276.21564253324937 0.7059526847403325
18.001085482087753 273.93287302002125 0.7025452187413751
18.006313037041167 270.29207157721896 0.6978033257599032
18.01154059199458 265.9696813150141 0.6925767601983697
18.016768146947996 265.3099040096222 0.6921096394702829
18.02199570190141 265.43721935413237 0.6937080201130268
18.027223256854825 263.78060621092993 0.691601538770819
18.03245081180824 259.82784627302055 0.6859419152730322
18.037678366761654 257.3691702431396 0.6818863136768504
18.042905921715068 258.20117994477346 0.6818426584422425
18.048133476668482 259.8170426828924 0.6846417268771405
18.053361031621897 262.0207166154945 0.6873077120290997
18.05858858657531 260.67508062237033 0.686160746510002
18.063816141528726 261.9781547572299 0.6893799704769337
18.06904369648214 263.9182390629585 0.6919669116840804
18.074271251435555 269.6015422341931 0.6986547523361598
18.07949880638897 271.1090348071905 0.6997277589726186
18.084726361342383 272.30387359661614 0.6999579783472318
18.089953916295798 271.57151571408735 0.6992061534608351
18.095181471249212 273.5809480711982 0.7008874137294746
18.100409026202627 276.6455952766442 0.7045721997692052
18.10563658115604 281.20119956953124 0.7102395024701966
18.110864136109456 285.03896461990894 0.7145189970406792
18.11609169106287 289.2588004023802 0.7207236291943274
18.121319246016284 291.7736509964177 0.7244132652536481
18.1265468009697 293.20532207762324 0.7254640113657579
18.131774355923113 295.1477004665497 0.7274299078930555
18.137001910876528 300.0857120080365 0.7320637037708486
18.142229465829942 308.1048891766581 0.7409512949166657
18.147457020783357 316.01559887021284 0.7495697625802726
18.15268457573677 321.8234206254723 0.7555645229719555
18.157912130690185 330.9108711189652 0.7663316633698317
18.1631396856436 339.3101578437928 0.7757655201499837
18.168367240597014 355.8112182561458 0.794093566253365
18.17359479555043 369.09450380326007 0.8093431520802655
18.178822350503843 380.680068561597 0.8214161424166365
18.184049905457258 386.1637020075905 0.8277500159093516
18.189277460410672 391.30849458799133 0.8327039950669889
18.194505015364086 392.7829948141964 0.8339905432658882
18.1997325703175 392.094827040216 0.8335629444939284
18.204960125270915 390.27059551873106 0.8316635233901253
18.21018768022433 385.95608701042323 0.8273843834198483
18.215415235177744 381.66447819659936 0.822805547623045
18.22064279013116 379.239563223942 0.8201979201718805
18.225870345084573 380.23288992484606 0.8208615446525904
18.231097900037987 379.25630877307293 0.8196578184964345
18.236325454991402 382.4128936606617 0.8227142290791901
18.241553009944816 381.78384981036766 0.8222013305506204
18.24678056489823 381.6779716213614 0.8218829350014356
18.252008119851645 381.75931794612745 0.82237258913391
18.25723567480506 382.74471093238503 0.82329378223353
18.262463229758474 380.3264522317805 0.8207139343059732
18.26769078471189 375.0233385025109 0.8150090789635399
18.272918339665303 367.512869472682 0.8070449507655185
18.278145894618717 356.4779831667146 0.7953193387937474
18.28337344957213 343.8751846801184 0.7816180450245701
18.288601004525546 335.070348866233 0.771740641341765
18.29382855947896 327.56769557202887 0.7633905732288413
18.299056114432375 322.2950435257702 0.7570983066273177
18.30428366938579 316.7283017836494 0.7508663268613399
18.309511224339204 311.9528112164586 0.7451808137972753
18.314738779292618 307.48513862903786 0.7398169989717801
18.319966334246033 302.2052120737364 0.7339571508605668
18.325193889199447 295.35815344047796 0.7253604357694532
18.33042144415286 290.90820302861266 0.7202158478216747
18.335648999106276 288.64439337848006 0.7176598732100892
18.34087655405969 287.7636338850175 0.7171219633845235
18.346104109013105 288.6038260572831 0.7186306456530168
18.35133166396652 284.433058616593 0.7137590901476836
18.356559218919934 283.51085322823 0.7117561021656096
18.361786773873348 283.4644053822708 0.7114658345351547
18.367014328826762 284.23107065705267 0.7121059002750671
18.372241883780177 285.36632300926937 0.7132213007880213
18.37746943873359 284.57014144913035 0.7118873618476791
18.382696993687006 286.50170250716286 0.7135161000131335
18.38792454864042 295.42413372704334 0.7271551072185525
18.393152103593835 306.14980927821887 0.7516840170388084
18.39837965854725 315.63023981240354 0.7703724241252962
18.403607213500663 323.18039877669696 0.7855594519686339
18.408834768454078 328.8665541955473 0.7966405114035431
18.414062323407492 338.7206733128085 0.8123644927760989
18.419289878360907 345.4442584841578 0.8239768496937195
18.42451743331432 350.1605550355353 0.8326852605979135
18.429744988267736 350.0640856575466 0.837109414268642
18.43497254322115 345.6291881475495 0.8347227120661133
18.440200098174564 341.7657806749616 0.8330559050611105
18.44542765312798 337.572477279032 0.8318357667193209
18.450655208081393 334.29394536845086 0.8311509760580417
18.455882763034808 329.50094559573085 0.828742314074179
18.461110317988222 326.14356204907574 0.8270793688540533
18.466337872941637 321.96647430792774 0.8236648615033246
18.47156542789505 320.7619308443271 0.8244332083268963
18.476792982848465 315.7473695081084 0.820283907086713
18.48202053780188 311.6994275074999 0.8183619505860984
18.487248092755294 310.67175112083083 0.8196295417674849
18.49247564770871 309.3879267494825 0.8202823709778854
18.497703202662123 306.30102316311 0.8191131451956122
18.502930757615538 305.89272831947136 0.8203327527120432
18.508158312568952 303.77408885107525 0.8194136073170076
18.513385867522366 304.8453799763516 0.822693964136584
18.51861342247578 304.1914038938754 0.8232093703638097
18.523840977429195 302.2539064418561 0.8230888834930568
18.52906853238261 300.90543564861423 0.8241048467140142
18.534296087336024 297.7388341987721 0.8225766966960238
18.53952364228944 298.18509490772334 0.8266167582024362
18.544751197242853 296.86824491206613 0.8267214477163066
18.549978752196267 294.2207876864969 0.8243578802125531
18.555206307149682 291.42227777192073 0.822056001707288
18.560433862103096 290.35512936539794 0.8215456134863044
18.56566141705651 290.4413587776185 0.8234524880552384
18.570888972009925 292.94914531955783 0.8274854755162578
18.57611652696334 294.1156347843585 0.8308850522389382
18.581344081916754 296.4423933791357 0.8379229838954994
18.58657163687017 296.581072941634 0.842165214707252
18.591799191823583 295.25425608427366 0.8435745383371777
18.597026746776997 293.8402552783558 0.8423853282361007
18.60225430173041 294.34014551034755 0.8425680095465137
18.607481856683826 295.2358077205014 0.8450617679842689
18.61270941163724 299.62148064992664 0.8526452414451108
18.617936966590655 301.00843857512916 0.8568066189254944
18.62316452154407 304.9371242566941 0.8620922495408719
18.628392076497484 307.7241969451992 0.8491927438710973
18.633619631450898 312.1055401271623 0.8460982837807527
18.638847186404313 315.4748528325679 0.8436108572949851
18.644074741357727 321.3855888203189 0.8463948841470793
18.64930229631114 324.6739663400494 0.8473021316655219
18.654529851264556 327.64801788328634 0.8466719318378355
18.65975740621797 331.4681683089 0.8483338968366417
18.664984961171385 334.3759061331535 0.8485974268704571
18.6702125161248 335.8939220619999 0.8472584018867002
18.675440071078214 339.84302839275927 0.8501285319213825
18.680667626031628 345.4772614956945 0.8539450574774601
18.685895180985042 349.9432857707384 0.856962814916197
18.691122735938457 352.35056755604637 0.8584995887122104
18.69635029089187 354.8909888779774 0.85904589990005
18.701577845845286 354.84677127653566 0.8572251600395391
18.7068054007987 352.25070976462536 0.8521652912714479
18.712032955752115 351.4533708912288 0.8494560045784232
18.71726051070553 352.89381687247715 0.8501083701819833
18.722488065658943 354.31648901587414 0.8501203451937361
18.727715620612358 352.40487540199047 0.8467568759102907
18.732943175565772 350.8446354149581 0.8438664173486451
18.738170730519187 353.0013312895875 0.8459629991623921
18.7433982854726 355.84545845344724 0.8484379184987084
18.748625840426016 354.2533989479722 0.8453202484378864
18.75385339537943 350.0644410004161 0.8389877494886356
18.759080950332844 349.84806910711285 0.8375638811314431
18.76430850528626 349.2888364565235 0.8352084009468745
18.769536060239673 350.48483486542347 0.8355023790940899
18.774763615193088 348.1919541710008 0.831491628542197
18.779991170146502 342.8908982943237 0.8232762191085319
18.785218725099917 337.2242648810041 0.8151378878642609
18.79044628005333 336.0953854677081 0.812939831333662
18.795673835006745 333.32180281831893 0.8086298296963524
18.80090138996016 331.2136899253458 0.8059796637919114
18.806128944913574 327.3504483050702 0.8004025981031985
18.81135649986699 323.1519986601344 0.7944000667259447
18.816584054820403 319.45405675143985 0.7899389294306499
18.821811609773818 319.50822998685805 0.7888742957567008
18.827039164727232 319.1837362458988 0.7889563513305126
18.832266719680646 316.7018421661351 0.7849373104214936
18.83749427463406 312.97015103944216 0.7804403971669949
18.842721829587475 309.38811029699747 0.7760570522907629
18.84794938454089 308.0045608106049 0.7750436841801716
18.853176939494304 306.11705724297167 0.7733773026340373
18.85840449444772 302.65571093691125 0.7677329874992341
18.863632049401133 299.69599128578847 0.7634014459493355
18.868859604354547 299.42325065654256 0.762774985913494
18.87408715930796 299.72144838067123 0.7620952403215785
18.879314714261376 299.68705935731975 0.7618934149307498
18.88454226921479 299.89033038811243 0.7620280714250602
18.889769824168205 299.3036016144764 0.7604960830739059
18.89499737912162 298.2525617330679 0.7589679441563659
18.900224934075034 299.25323638220294 0.7593647056500953
18.90545248902845 298.3653149828278 0.7577975215636245
18.910680043981863 298.3006878933496 0.7584291453968091
18.915907598935277 297.88040145574786 0.7579543404583298
18.92113515388869 298.13972386376196 0.7588805532415297
18.926362708842106 298.4732775587082 0.7593634935015205
18.93159026379552 295.91020520940384 0.7563047370291919
18.936817818748935 292.07429325734495 0.7514083975101277
18.94204537370235 289.4314363304346 0.7479442586838714
18.947272928655764 287.50149834028065 0.7442209953845166
18.952500483609178 286.43326832177604 0.7421990284382493
18.957728038562593 283.09840321912264 0.7367313258325018
18.962955593516007 281.04053157342804 0.7333020078285871
18.96818314846942 278.1603790265613 0.7295962784256145
18.973410703422836 278.07332757020845 0.7286998599559046
18.97863825837625 278.5789988435568 0.729695553589397
18.983865813329665 278.9797296553793 0.7300963857015244
18.98909336828308 279.5697006740633 0.731620561960289
18.994320923236494 280.20183931983235 0.7321419429540719
18.999548478189908 279.5952065929126 0.731498707796298
19.004776033143322 276.82878116201385 0.7273718585317446
19.010003588096737 276.0052608113282 0.7253738938722515
19.01523114305015 277.84183069689755 0.7290405715244659
19.020458698003566 278.17507016649057 0.7293431463199327
19.02568625295698 279.3740833142732 0.7300659211273034
19.030913807910395 277.87186865473706 0.7275528979811268
19.03614136286381 277.4128566281746 0.7249448838012363
19.041368917817223 276.50889213631245 0.7226576752737328
19.046596472770638 275.88277206858623 0.7208593527942381
19.051824027724052 277.34316911767365 0.7239476827517951
19.057051582677467 280.0168262793127 0.7274921356508657
19.06227913763088 278.6250135840668 0.7258649860565785
19.067506692584296 278.2430310408643 0.7251625944456241
19.07273424753771 277.1128702179157 0.7236609594008248
19.077961802491124 276.9490879393622 0.7239205916672773
19.08318935744454 274.76431909362395 0.7200779681958092
19.088416912397953 271.82530536371604 0.7149449285328016
19.093644467351368 267.9599906473141 0.7087060042560991
19.098872022304782 266.12668417008945 0.706308876054416
19.104099577258197 265.32157272079615 0.7069635022482822
19.10932713221161 266.1560592183008 0.7084871333828704
19.114554687165025 268.0108598694804 0.7110126670830982
19.11978224211844 266.88002803318403 0.7090144772748519
19.125009797071854 267.03590344640867 0.7076977253273407
19.13023735202527 266.5728332552219 0.7072307729059544
19.135464906978683 267.30383686415547 0.7086003034720011
19.140692461932098 263.6048249408638 0.7041673230367294
19.145920016885512 262.210816110371 0.7024051260184851
19.151147571838926 263.77960838880693 0.7037256518047498
19.15637512679234 265.77289595612325 0.7053393647398742
19.161602681745755 267.7481269887518 0.7095142344127672
19.16683023669917 265.0471770958221 0.7067674141349752
19.172057791652584 263.63856357055636 0.7052120972293955
19.177285346606 266.27342594675576 0.7085300439791115
19.182512901559413 270.70762024031336 0.7126422376344798
19.187740456512827 272.01208007156083 0.7132473598751593
19.19296801146624 270.48542617902035 0.7100556594209493
19.198195566419656 268.3481983726446 0.7075479207191223
19.20342312137307 266.6876023764192 0.7052960296740837
19.208650676326485 266.2600322524859 0.7046111521449654
19.2138782312799 264.2998098970024 0.7029130587755734
19.219105786233314 268.22632378087417 0.7088575442946662
19.22433334118673 268.77121167942914 0.7094448341456124
19.229560896140143 270.75469049269896 0.7121951331335987
19.234788451093557 271.55215166722087 0.7123969087524543
19.24001600604697 269.1077108701644 0.7095984412082302
19.245243561000386 269.7172472087773 0.7092247384303375
19.2504711159538 268.5126499847238 0.7067720754235817
19.255698670907215 268.6150694176202 0.7066194882623006
19.26092622586063 270.70959299679146 0.7098842874452954
19.266153780814044 273.3401290568329 0.7133883081109318
19.271381335767458 275.7164467446591 0.7163449065380926
19.276608890720873 278.53358202343225 0.7186830747146136
19.281836445674287 282.4091150838191 0.7245407584490992
19.2870640006277 283.202917162683 0.7264886600624029
19.292291555581116 283.7068840580444 0.7265561467075977
19.29751911053453 282.11069457855297 0.7247628478367557
19.302746665487945 283.88460096075335 0.7251206640052574
19.30797422044136 290.0073957102893 0.7324510539347378
19.313201775394774 295.449430081063 0.739275270477973
19.318429330348188 298.0407679290315 0.7416905479813312
19.323656885301602 297.35643775294466 0.7415937818549435
19.328884440255017 298.9759215087198 0.7422287157400037
19.33411199520843 298.7741152189098 0.7408530073803437
19.339339550161846 298.6310229322402 0.7401945520818541
19.34456710511526 301.2192426291359 0.7428425265077512
19.349794660068675 304.7845459137365 0.7474620200213766
19.35502221502209 307.01555713147667 0.751182733824513
19.360249769975503 309.234846127984 0.7541191627835069
19.365477324928918 311.9222109992938 0.7570151006522392
19.370704879882332 316.8129483149804 0.7619731629332511
19.375932434835747 320.6061451722522 0.7665792815792216
19.38115998978916 322.5521242751136 0.7694066260834366
19.386387544742576 321.802628640315 0.7682126230478009
19.39161509969599 324.52639095631196 0.7721095434671604
19.396842654649404 324.4967803681111 0.7713957730228799
19.40207020960282 327.7785378662673 0.7749394593789618
19.407297764556233 326.8348986584613 0.7737959503937294
19.412525319509648 325.9952585465906 0.7715192975493333
19.417752874463062 325.20841361889376 0.7709024100111146
19.422980429416477 326.5170716192019 0.7726320287420878
19.42820798436989 325.60937640431797 0.7709158905855085
19.433435539323305 325.9291579113837 0.7718100771794536
19.43866309427672 323.7067321201934 0.7689180574472014
19.443890649230134 322.69421073187755 0.7673250049466195
19.44911820418355 321.3599263247784 0.7664537230524952
19.454345759136963 322.00756327433453 0.7673036894613766
19.459573314090377 323.75683406497376 0.7692732901719801
19.464800869043792 324.0575580402754 0.7688641215376483
19.470028423997206 323.3436873029774 0.7669903154331568
19.47525597895062 322.6020750756719 0.7662445687858105
19.480483533904035 323.1726074704939 0.7667268753509294
19.48571108885745 325.02659923418656 0.7701518359412154
19.490938643810864 327.51795968630023 0.7733047466738859
19.49616619876428 328.1256710551173 0.7742453476611634
19.501393753717693 328.0863573053755 0.7737527408080453
19.506621308671107 328.06486407397654 0.773122197341941
19.51184886362452 328.31941218289694 0.7742369675556936
19.517076418577936 330.31617470066743 0.7767304367369637
19.52230397353135 332.71984135027435 0.7793272084199678
19.527531528484765 336.3571036650487 0.7828812615426306
19.53275908343818 338.2812896822681 0.7845599897089434
19.537986638391594 339.8573614953271 0.7863810550376794
19.54321419334501 341.0273920755595 0.7879910988976465
19.548441748298423 342.52040621331423 0.7897471571319787
19.553669303251837 342.82189548870264 0.7902062298807562
19.55889685820525 342.2820951500393 0.7899762254207716
19.564124413158666 345.507384116492 0.7931345197838612
19.56935196811208 347.6366351203363 0.7956276653537291
19.574579523065495 351.47170532961616 0.7995463872341638
19.57980707801891 354.7929531183943 0.803445649824237
19.585034632972324 356.37695527250247 0.8045746548466328
19.590262187925738 359.5694017636312 0.8074820354957142
19.595489742879153 360.3802542341696 0.808070661942413
19.600717297832567 362.7901821707603 0.8106922005815456
19.60594485278598 366.8656056287868 0.8155092460235219
19.611172407739396 368.2241207295322 0.8167683194436958
19.61639996269281 370.0967740702588 0.818177494013724
19.621627517646225 371.5344483226905 0.8194213688538337
19.62685507259964 372.1343216299087 0.8196769362158598
19.632082627553054 373.4740810817723 0.8212571132349404
19.637310182506468 372.8365644201846 0.820917047500747
19.642537737459882 374.802104523049 0.8231490817957882
19.647765292413297 380.63207698218457 0.8289740252348772
19.65299284736671 385.2839067089223 0.8336585179790221
19.658220402320126 388.3334026661551 0.8367305783247435
19.66344795727354 389.61633566570174 0.8381955819514263
19.668675512226955 391.3720663896561 0.8401708650825433
19.67390306718037 393.27174553914307 0.8419858601723998
19.679130622133783 396.33683042674346 0.8451427238615111
19.684358177087198 397.67068771079624 0.8466911713478599
19.689585732040612 399.05002873557527 0.8479095405434321
19.694813286994027 398.5203706773648 0.8476020568684152
19.70004084194744 394.9565317797805 0.8436784142711196
19.705268396900856 393.33268298010495 0.8417249621858929
19.71049595185427 393.27320116797694 0.8421556883938707
19.715723506807684 396.0598285017041 0.8448137603512349
19.7209510617611 396.21088894225755 0.84523219219821
19.726178616714513 390.86707807088385 0.8395122759550727
19.731406171667928 384.7410685551253 0.8325615891404685
19.736633726621342 377.71085350105784 0.8253835184228169
19.741861281574757 374.84988905621117 0.8222835341048613
19.74708883652817 373.38242364982506 0.8208999290415042
19.752316391481585 372.99511974196156 0.8204985272492934
19.757543946435 368.84600167967193 0.8155675272336558
19.762771501388414 363.9005474337378 0.8095496629229353
19.76799905634183 359.50893247362455 0.8049978085176978
19.773226611295243 359.0771650491425 0.8049095788543608
19.778454166248657 357.0803271848587 0.8027509739714461
19.783681721202072 355.8431947237869 0.800544904284225
19.788909276155486 352.4360855770771 0.7963801868277317
19.7941368311089 349.4464638430358 0.7927781079042282
19.799364386062315 345.09372566704536 0.7876753829375878
19.80459194101573 343.6620230161993 0.786469271153859
19.809819495969144 343.88079318488303 0.7864753518390468
19.81504705092256 342.3400310503321 0.7853339275456575
19.820274605875973 336.1240422262304 0.7783797734834631
19.825502160829387 332.32394055630584 0.7736364922285437
19.8307297157828 328.6954940968294 0.7693192867543003
19.835957270736216 329.90697681428765 0.7705329146576213
19.84118482568963 330.1258376962581 0.7709309491162768
19.846412380643045 333.53508937359567 0.7751777894486923
19.85163993559646 335.4251939953546 0.776730300611248
19.856867490549874 334.81749504570087 0.7762517761814582
19.86209504550329 333.85544185211154 0.7751293811203226
19.867322600456703 335.558422766611 0.7776512033068528
19.872550155410117 338.6565042385963 0.7812911676121158
19.87777771036353 341.4307580412351 0.7845427911405911
19.883005265316946 345.4589228184845 0.7889866197359277
19.88823282027036 340.9925630014993 0.7841119191704277
19.893460375223775 336.24015047708934 0.7780409676121015
19.89868793017719 327.3498155658292 0.7671024119563062
19.903915485130604 322.37407181421963 0.7612467599650478
19.909143040084018 322.37613571453454 0.7612599115684116
19.914370595037433 323.5414813171467 0.7638128496361458
19.919598149990847 321.13147018400207 0.7608012240861762
19.92482570494426 314.95877753358843 0.7534924727666553
19.930053259897676 309.59302716224056 0.746459461976654
19.93528081485109 311.4739411211127 0.7487402334199137
19.940508369804505 310.7192635341419 0.74828028671114
19.94573592475792 308.80479018126596 0.7458019856929163
19.950963479711334 301.81986899150223 0.737096148739903
19.956191034664748 300.87088591733504 0.7358540534624032
19.961418589618162 301.4417412379649 0.7372619287820308
19.966646144571577 302.98169579334325 0.739699436608343
19.97187369952499 304.73803505403475 0.7414659274718518
19.977101254478406 309.35729879969085 0.7465900960137964
19.98232880943182 314.4663082299055 0.7522677286584324
19.987556364385235 315.8879812618842 0.7548093548255966
19.99278391933865 317.22045278853574 0.7570494489224416
19.998011474292063 317.04026084036013 0.7569639095262283
20.003239029245478 318.7062119581682 0.7573689946245351
20.008466584198892 317.638613313285 0.7554347400384893
20.013694139152307 321.35874205266924 0.7587483103140605
20.01892169410572 325.90573731602433 0.7641606488187662
20.024149249059136 332.99485462578156 0.7727281431133776
20.02937680401255 338.2991685739737 0.7787580082426678
20.034604358965964 342.3982237667054 0.7836501105129499
20.03983191391938 349.4482067250609 0.7913642162868638
20.045059468872793 355.48796637469513 0.7978483194016557
20.050287023826208 360.37248425012433 0.8036754344239544
20.055514578779622 355.3704207606053 0.7983053395283879
20.060742133733036 350.27583132830745 0.7927937386579658
20.06596968868645 342.6300922700439 0.7837558366469356
20.071197243639865 337.06349315396176 0.7765858088797631
20.07642479859328 331.7121152575803 0.7704192530108657
20.081652353546694 328.34835295128653 0.7672152534008583
20.08687990850011 324.10574430477084 0.7624915342842715
20.092107463453523 321.3961188330022 0.7595737039009167
20.097335018406937 323.44747733776745 0.7615229075344333
20.102562573360352 324.632229294463 0.7630019404917855
20.107790128313766 324.3043893675345 0.7625698112467939
20.11301768326718 321.57705383013183 0.7593643708917421
20.118245238220595 318.69506878310636 0.7562040379616829
20.12347279317401 319.49331197039515 0.7565909842979253
20.128700348127424 321.0129954472822 0.7583399464453223
20.13392790308084 320.31276260217174 0.7575236727821807
20.139155458034253 321.80036421779306 0.7594860986194721
20.144383012987667 319.40399653433684 0.7562261619862507
20.14961056794108 321.5506936230486 0.7585586376280299
20.154838122894496 324.90476100186487 0.7625352375486338
20.16006567784791 329.85817262919073 0.7686336967832418
20.165293232801325 328.31833437555076 0.7667818900495238
20.17052078775474 323.8599349660795 0.7615825287873922
20.175748342708154 321.14737642900843 0.7579472798317904
20.18097589766157 323.7370482674718 0.7607940636382942
20.186203452614983 326.9742507412859 0.7652230232018165
20.191431007568397 326.37986728953786 0.7644743683371004
20.19665856252181 321.3726029848876 0.758673997850908
20.201886117475226 317.30763915364446 0.7536813135048448
20.20711367242864 315.08332402019244 0.7503001558714707
20.212341227382055 310.3786027514405 0.7440878315251621
20.21756878233547 305.8493737023937 0.7388744068589638
20.222796337288884 299.62731598662543 0.7317673997279232
20.228023892242298 296.11986392565035 0.7283635784585559
20.233251447195713 293.03517589769547 0.725227697898353
20.238479002149127 290.2160028040704 0.7231294129284055
20.24370655710254 288.2519978419413 0.7213032101089024
20.248934112055956 289.34090170306786 0.7221600320451009
20.25416166700937 292.39492374564634 0.7254149335714246
20.259389221962785 293.97339781907255 0.7259031453058692
20.2646167769162 297.3251219341731 0.7304502424106385
20.269844331869614 293.06185483106117 0.7253822052366632
20.275071886823028 294.5670162121021 0.7284029582994411
20.280299441776442 290.0361176681377 0.7227411910516244
20.285526996729857 286.9298386859561 0.7191928708498202
20.29075455168327 284.3234342520307 0.7151331722736941
20.295982106636686 288.05089067989076 0.7198218274425295
20.3012096615901 292.8560227122793 0.7248526000358047
20.306437216543515 294.0691694161348 0.7258267293946461
20.31166477149693 293.50143739826814 0.7245740832246484
20.316892326450343 295.4663639810424 0.7262845471793312
20.322119881403758 293.0905999596682 0.7237229044223342
20.327347436357172 289.2443397321851 0.719676670492834
20.332574991310587 287.7055029488588 0.7179461757706496
20.337802546264 292.4470882558163 0.724268242047531
20.343030101217416 297.4606950926166 0.7300980127451902
20.34825765617083 297.5768285435268 0.7305914556624242
20.353485211124244 293.5004917003529 0.7256523410124206
20.35871276607766 291.6363913809219 0.7232988733358235
20.363940321031073 292.4129950139892 0.7239407905275554
20.369167875984488 295.1024879596341 0.7261902973556772
20.374395430937902 294.34323352959603 0.7254483389574075
20.379622985891316 292.5857635869221 0.7238461217123182
20.38485054084473 288.6656692830808 0.7200536047307623
20.390078095798145 289.25976567948567 0.7209050937988891
20.39530565075156 290.4737532445351 0.7213250782719267
20.400533205704974 290.91919474520563 0.7212444437316551
20.40576076065839 292.34370542984453 0.7233035212774982
20.410988315611803 292.10394647332043 0.7227914673679832
20.416215870565217 294.2202557462236 0.7255292181409704
20.421443425518632 291.0577766223139 0.7209581769780724
20.426670980472046 289.8411088532905 0.7201169516998808
20.43189853542546 288.04751300376097 0.7185024386645928
20.437126090378875 293.6144256721867 0.7255929161287878
20.44235364533229 294.60482924197044 0.7280020157871071
20.447581200285704 293.0593623340835 0.7255806680401508
20.45280875523912 289.3905401528358 0.7205567118378975
20.458036310192533 292.04061213668325 0.7245276772489797
20.463263865145947 293.7807642119235 0.725732309990731
20.46849142009936 291.94013507968486 0.7237115188940141
20.473718975052776 289.1695090432908 0.7202352023965659
20.47894653000619 286.5441120226662 0.7168151971159498
20.484174084959605 286.263880879622 0.7164811240710312
20.48940163991302 288.5112753790212 0.7179586427801309
20.494629194866434 287.51695515567616 0.7169267740253596
20.49985674981985 289.0800012657704 0.7196001305899749
20.505084304773263 290.6373246648179 0.7211689142882887
20.510311859726677 291.0283953752185 0.7219591806713915
20.51553941468009 291.7379940677455 0.7219582886568072
20.520766969633506 288.8726317225035 0.7194126045290412
20.52599452458692 285.54721839753336 0.7148198332677513
20.531222079540335 286.0006599824316 0.714563893307227
20.53644963449375 286.7452693217194 0.7157277498536582
20.541677189447164 289.07446822504613 0.7195428314983835
20.546904744400578 289.0359978450966 0.7193402544668509
20.552132299353993 288.1588050832555 0.7178749571340226
20.557359854307407 290.8295199945591 0.7194900946804446
20.56258740926082 293.223973209205 0.7230515188091321
20.567814964214236 291.3407111654792 0.7216489688865072
20.57304251916765 287.30359031532913 0.7176653486032156
20.578270074121065 284.1136515893153 0.7146119022093499
20.58349762907448 286.38407073330274 0.7166256783305127
20.588725184027894 286.8908267431865 0.7168878273909929
20.593952738981308 290.3887710692416 0.7203161294140429
20.599180293934722 289.400750626055 0.7182664185269633
20.604407848888137 288.8628935974694 0.7177294484905246
20.60963540384155 288.37945513635304 0.7166238504445138
20.614862958794966 285.73025346193697 0.71338849890835
20.62009051374838 283.06068268838106 0.7108511439726503
20.625318068701795 283.1436138888099 0.7109704024656173
20.63054562365521 285.2098573047177 0.7145952299128212
20.635773178608623 287.37398642527876 0.7171090922541026
20.641000733562038 288.0849499372299 0.7172065759619284
20.646228288515452 288.16590063679524 0.7171071223817481
20.651455843468867 286.52491142974486 0.7141559220313071
20.65668339842228 287.1120691281325 0.7157767924808974
20.661910953375695 286.7921652699694 0.7156382121295234
20.66713850832911 284.4753899675003 0.7127564906209513
20.672366063282524 282.7811920896124 0.7108366128892285
20.67759361823594 283.09145633073354 0.7108376145261871
20.682821173189353 284.6780016669003 0.7134663339419327
20.688048728142768 287.67447486296646 0.716934687240388
20.693276283096182 290.07175370376996 0.7200833973936751
20.698503838049596 288.6071575739463 0.7185434440644661
20.70373139300301 290.13531255720704 0.7195015218755186
20.708958947956425 290.8517484103141 0.7200225173759729
20.71418650290984 291.1106559480103 0.7199017582148305
20.719414057863254 289.28717357660173 0.7169943536043828
20.72464161281667 288.17132776334705 0.7159802151747504
20.729869167770083 290.16536946221976 0.7182297179066313
20.735096722723497 293.49800044789055 0.7226877601200923
20.740324277676912 296.8299797321374 0.7267816156553065
20.745551832630326 294.29941545115025 0.7234112720246224
20.75077938758374 294.5291632512237 0.7249045741835559
20.756006942537155 292.0445305229966 0.72265949470985
20.76123449749057 291.3015721183221 0.7214265300737491
20.766462052443984 292.26184298953524 0.7219377247808197
20.7716896073974 294.82158685174477 0.7246378931558075
20.776917162350813 297.41841721890387 0.7270632891527818
20.782144717304227 297.92984053957895 0.7271077272388784
20.78737227225764 297.0588844194807 0.7255194341485469
20.792599827211056 294.70169817869174 0.7236229330850972
20.79782738216447 297.61487381610664 0.7283502400956819
20.803054937117885 299.9275120259197 0.7309492589939707
20.8082824920713 305.99807205541595 0.7373679553542608
20.813510047024714 308.5814891336054 0.739760286691191
20.81873760197813 312.23873977583605 0.7440663035559986
20.823965156931543 312.0240246614286 0.7435502628980898
20.829192711884957 311.37857273631226 0.7424996996138284
20.83442026683837 310.12788474700255 0.741616343908901
20.839647821791786 310.9085758217558 0.742637589102051
20.8448753767452 308.0523286584385 0.7389486446571442
20.850102931698615 308.99934871595264 0.739586003922846
20.85533048665203 307.991334415792 0.7384361240741256
20.860558041605444 306.8724831944594 0.7370660145434578
20.865785596558858 306.1994273593893 0.7363556905338927
20.871013151512273 304.552617108481 0.7347572103323529
20.876240706465687 303.5146511952955 0.734769419066208
20.8814682614191 302.2105476735988 0.7334329183303873
20.886695816372516 299.2781128108834 0.730075315731353
20.89192337132593 298.3186278424258 0.7273307380505614
20.897150926279345 295.5577052471986 0.7232306413168536
20.90237848123276 295.6392810314988 0.7231863124659249
20.907606036186174 294.87791416776884 0.7224847370546135
20.912833591139588 295.8104628555326 0.7242420631170242
20.918061146093002 294.84186225930335 0.7228552762151627
20.923288701046417 292.8824143262735 0.720934266280829
20.92851625599983 290.33841999455507 0.7178517318969129
20.933743810953246 289.93399813217513 0.7170455800955056
20.93897136590666 291.9085808634483 0.7201043518389302
20.944198920860075 291.27583557250796 0.7197972436541341
20.94942647581349 291.8080219929157 0.7208469972431696
20.954654030766903 290.84787520358014 0.7198583004763737
20.959881585720318 290.81746644426164 0.7194836191658934
20.965109140673732 289.8474240905231 0.7177042240957379
20.970336695627147 290.0623336562788 0.7175956790430441
20.97556425058056 287.49100154255086 0.714095398398338
20.980791805533975 288.5699317045734 0.7153896378235001
20.98601936048739 288.4102589635128 0.715674847403919
20.991246915440804 287.905677644673 0.7156488117604594
20.99647447039422 284.06286701507554 0.71144604749771
21.001702025347633 281.2403466115904 0.7086499020901397
21.006929580301048 280.5581002642077 0.7075277453585821
21.012157135254462 280.27421596698736 0.7062791998439946
21.017384690207876 278.7861955683105 0.7039859130242212
21.02261224516129 279.12315048960136 0.7049984663576874
21.027839800114705 280.6414796052408 0.7071810332306201
21.03306735506812 280.0758922813407 0.7055718910357093
21.038294910021534 277.27254531998506 0.7018554359336802
21.04352246497495 275.12017493468244 0.6993801999113016
21.048750019928363 276.7002384140699 0.7028356493591458
21.053977574881777 277.5935913968016 0.7041013854261373
21.059205129835192 280.603617529888 0.7063207081978755
21.064432684788606 279.02098689208646 0.7025208890634439
21.06966023974202 277.73379946107895 0.7015854966125875
21.074887794695435 273.52172548843305 0.6977394902914696
21.08011534964885 270.8252524431207 0.6952587987396572
21.085342904602264 269.9129779660175 0.6939872890827368
21.09057045955568 273.42932578033515 0.6972856435407809
21.095798014509093 273.9105348981944 0.6970967577483932
21.101025569462507 274.16689303473845 0.6957646224980323
21.10625312441592 272.7746369876686 0.6940326639720842
21.111480679369336 275.5666043550862 0.6979237744480472
21.11670823432275 272.87335556509316 0.6944547361925308
21.121935789276165 271.6259963279599 0.6923775811961365
21.12716334422958 271.84044966417304 0.6916905141622743
21.132390899182994 273.6420509146973 0.6942284733416204
21.13761845413641 272.9315567191904 0.6932959433152117
21.142846009089823 270.5582965104322 0.6891535307700928
21.148073564043237 270.79179058977735 0.6890779270357663
21.15330111899665 272.58062910572977 0.6898541964913041
21.158528673950066 276.4340517892619 0.6951154715047488
21.16375622890348 277.60326911618336 0.6960216949930005
21.168983783856895 276.02020719063574 0.6940602293711383
21.17421133881031 273.6011281840787 0.6904653797740516
21.179438893763724 271.17817746082795 0.6875737777580848
21.184666448717138 269.2912265236876 0.6855028396727789
21.189894003670553 267.8359862840117 0.6834420517100334
21.195121558623967 267.10116303085044 0.6821528114098555
21.20034911357738 269.6138858654464 0.6848668692130659
21.205576668530796 269.2226011804696 0.6842014348873825
21.21080422348421 269.25162475846037 0.6841159706822745
21.216031778437625 269.84292386556456 0.6852663798359464
21.22125933339104 271.9612985449316 0.6874129425544099
21.226486888344454 272.7875269698054 0.6876773794104473
21.231714443297868 273.23769869680797 0.6891356908500815
21.236941998251282 272.5377715904583 0.6888941207481662
21.242169553204697 272.81093725674725 0.690634243341772
21.24739710815811 274.127540921773 0.690037753171145
21.252624663111526 272.43981897315473 0.6876016907200972
21.25785221806494 273.7822974390826 0.6880943501314839
21.263079773018355 272.80881176599854 0.6865597899847826
21.26830732797177 272.23082475115643 0.6860840707975916
21.273534882925183 268.6156587665227 0.6823199432234837
21.278762437878598 267.6337630184873 0.6832297020115067
21.283989992832012 268.4021475696687 0.6930419512435252
21.289217547785427 270.9168308055266 0.7064113462699129
21.29444510273884 266.94345271268844 0.7058110459043814
21.299672657692255 264.4186712910032 0.7063306111486339
21.30490021264567 263.76823795124875 0.7096334493646346
21.310127767599084 265.8859029462608 0.716862628528434
21.3153553225525 263.6432593916254 0.7176240705596718
21.320582877505913 265.39544993977273 0.7241083984287937
21.325810432459328 264.7888028189699 0.7262469991252266
21.331037987412742 266.6156051633848 0.7321979348321164
21.336265542366156 264.5712205821663 0.7322442083859937
21.34149309731957 266.4793247281463 0.7368223839576962
21.346720652272985 265.91925783142545 0.7377944710969144
21.3519482072264 265.8692583226487 0.7397787249419857
21.357175762179814 265.74436199869 0.742607831172015
21.36240331713323 264.9675919052914 0.744278423515345
21.367630872086643 261.669666852237 0.74185065154764
21.372858427040057 258.0987669715636 0.7404521917543734
21.378085981993472 257.27620219515654 0.7420018869747581
21.383313536946886 257.09847856381253 0.7436552861536775
21.3885410919003 259.3763296038381 0.7472032668873695
21.393768646853715 260.4601263348926 0.7486308327600443
21.39899620180713 259.38346218395264 0.7489728810849374
21.404223756760544 260.5305314271259 0.7517359158073282
21.40945131171396 261.8631397465755 0.7570644450568974
21.414678866667373 264.42513365518545 0.7634190455886695
21.419906421620787 264.5570584173074 0.7662981757630513
21.4251339765742 266.1398611066111 0.7722485607286949
21.430361531527616 268.13542814208336 0.7768769440591845
21.43558908648103 268.8526561983366 0.7789924868333115
21.440816641434445 265.3461534707662 0.7752138473758298
21.44604419638786 262.1046919088452 0.7706945872182352
21.451271751341274 262.41000099243007 0.7722254372774084
21.45649930629469 269.30366402695626 0.7829205549408412
21.461726861248103 271.4390786431045 0.788524183797175
21.466954416201517 269.6780446664199 0.7888079634418765
21.47218197115493 264.4484190898089 0.782713335971993
21.477409526108346 264.024728352795 0.7842005509085292
21.48263708106176 265.645452253604 0.788228721637901
21.487864636015175 269.7906236988392 0.796046082196264
21.49309219096859 269.824197112725 0.79776157974822
21.498319745922004 267.99386233558164 0.7973690336594406
21.503547300875418 265.87460362280495 0.7973647385850925
21.508774855828833 265.2126233275412 0.7947579849347176
21.514002410782247 265.3829806235657 0.7771652533497747
21.51922996573566 266.8381159912354 0.7700056293755494
21.524457520689076 268.9112264993127 0.7666416767928728
21.52968507564249 271.73364167320847 0.7652509458945774
21.534912630595905 272.2591847595528 0.7613623773798163
21.54014018554932 275.36762827458284 0.7612317113207064
21.545367740502734 277.5312055302997 0.762604155275629
21.550595295456148 277.21144658788586 0.7609598933625075
21.555822850409562 273.63378306543103 0.7539680086498279
21.561050405362977 272.7077198308829 0.7506782520124996
21.56627796031639 275.00774390886824 0.7513880997446245
21.571505515269806 279.3786840731768 0.7566420392351364
21.57673307022322 283.2013320485248 0.7601053116328075
21.581960625176634 282.28778439572164 0.7570082582682721
21.58718818013005 279.70391945912473 0.7514824648552124
21.592415735083463 280.30410938835877 0.7505487003917777
21.597643290036878 281.8234554475318 0.752526249262096
21.602870844990292 284.81605293092423 0.7550030507676078
21.608098399943707 285.4614938728755 0.7547316953115636
21.61332595489712 286.5616712888579 0.753635806496921
21.618553509850535 286.6709262443393 0.7523987124696289
21.62378106480395 287.93208456973343 0.7531627439005151
21.629008619757364 289.2157782694167 0.7532003462435305
21.63423617471078 289.51509406974844 0.7526646881489356
21.639463729664193 287.984115804754 0.7496314996574059
21.644691284617608 286.8598846423365 0.7476472346402047
21.649918839571022 286.40327131509616 0.7464442674656062
21.655146394524436 285.146791060118 0.74437789279423
21.66037394947785 283.68547278706944 0.7423915571175544
21.665601504431265 284.7057680982398 0.7438956440887708
21.67082905938468 289.0399034228143 0.7474635330560738
21.676056614338094 292.73109513747636 0.7507282646254796
21.68128416929151 293.54716919921935 0.7511922385001114
21.686511724244923 292.06134208739365 0.7480623209141596
21.691739279198337 291.021093001163 0.746940020794814
21.696966834151752 292.3708825190519 0.7479424161811037
21.702194389105166 290.99571009402837 0.7463205771610947
21.70742194405858 291.1590461032274 0.7460500337318696
21.712649499011995 290.6064222655127 0.7447934641818461
21.71787705396541 293.1656263118558 0.7472188969292703
21.723104608918824 295.97805873509463 0.7501321716770093
21.72833216387224 298.61907831854006 0.7523450867998843
21.733559718825653 295.9108948761961 0.7488927290693193
21.738787273779067 296.2303043658198 0.7495997319667649
21.74401482873248 297.3014573965739 0.7508957965072532
21.749242383685896 301.8551979131392 0.7561224725305652
21.75446993863931 301.81828928449585 0.7557862692322312
21.759697493592725 301.94724453014487 0.7561098992111788
21.76492504854614 301.86238951687096 0.7553131148372136
21.770152603499554 299.78111130798965 0.7523472504953632
21.77538015845297 298.60829992747256 0.7501033877597257
21.780607713406383 303.45584430454244 0.7553588358861416
21.785835268359797 310.9808862081952 0.7642319410500475
21.79106282331321 314.2088018454951 0.767884054243534
21.796290378266626 314.1056117974834 0.7681059157804211
21.80151793322004 313.9491488856532 0.7680559119766948
21.806745488173455 315.98653083146934 0.7698146411498251
21.81197304312687 318.70875668212454 0.7726989826629349
21.817200598080284 320.01908160129767 0.7740715547123642
21.822428153033698 322.7055350781047 0.7771833989645706
21.827655707987113 323.2556096526932 0.7781039595160123
21.832883262940527 323.09867801992493 0.7773605586637699
21.83811081789394 325.331229517212 0.7800484725615705
21.843338372847356 326.8329379351689 0.7818154376882317
21.84856592780077 327.25035217193204 0.7825194169117556
21.853793482754185 328.78873833889287 0.7841602674982541
21.8590210377076 329.7930980970399 0.7839237219296948
21.864248592661014 331.8646520263999 0.7858597332890265
21.869476147614428 330.01400232177235 0.7838455099126055
21.874703702567842 324.6117661864502 0.7769276221077142
21.879931257521257 323.6707588903593 0.775897098112443
21.88515881247467 324.6951784676414 0.7770095301190101
21.890386367428086 324.43950280165103 0.7770147049556554
21.8956139223815 323.43536366461615 0.7758231628857014
21.900841477334914 318.3302443222911 0.7694374623158301
21.90606903228833 314.2886223260766 0.7648083550747833
21.911296587241743 311.9326659521462 0.7617457836832751
21.916524142195158 309.8086180558186 0.7585188421551244
21.921751697148572 309.7257848848068 0.7584608487833149
21.926979252101987 310.82210316733403 0.7589990953140097
21.9322068070554 310.7498042927722 0.7585620691396862
21.937434362008815 310.7880190972789 0.7575792131189434
21.94266191696223 310.84352305071536 0.757659343211458
21.947889471915644 309.6614462673003 0.75662723499148
21.95311702686906 309.319335527715 0.7562228022994528
21.958344581822473 307.29482088494154 0.7536331906944426
21.963572136775888 308.0440755342125 0.7542133385957045
21.968799691729302 307.2648862417294 0.7534130298108953
21.974027246682716 310.8124620141086 0.7582278565256038
21.97925480163613 310.69101585518655 0.7574435608331149
21.984482356589545 311.2012372442812 0.7573175917514129
21.98970991154296 310.7390551751299 0.7566894632212924
21.994937466496374 309.9190261569485 0.7552471443412566
22.00016502144979 311.11280960935125 0.7576758593906423
22.005392576403203 310.25250136959176 0.75570246646012
22.010620131356617 310.7748801981245 0.7557438326588348
22.015847686310032 313.13146943214343 0.7584938239031094
22.021075241263446 312.51620523837636 0.7577902039317248
22.02630279621686 314.41739374115224 0.761424044084586
22.031530351170275 317.5426009395797 0.7636589216750805
22.03675790612369 317.8380338476386 0.7635804740065824
22.041985461077104 316.84859520867326 0.7614319727054648
22.04721301603052 316.54555098504744 0.7608834025616384
22.052440570983933 319.51228059408453 0.7644629536245316
22.057668125937347 320.6477012053541 0.7649944840105295
22.06289568089076 318.87401190562224 0.7623761033284131
22.068123235844176 319.48090667731816 0.7639349588233354
22.07335079079759 321.5052317893566 0.7661891778002725
22.078578345751005 322.4169263704726 0.7672632854455195
22.08380590070442 320.9843538154346 0.7650926487698615
22.089033455657834 318.9941456956742 0.7633218259249843
22.09426101061125 319.18463312031116 0.7642190933379918
22.099488565564663 318.65061593283883 0.7629423241732565
22.104716120518077 320.6537350036792 0.7655498326101301
22.10994367547149 322.1647159906283 0.7665816977111499
22.115171230424906 320.96818116766434 0.7646546670516018
22.12039878537832 320.7497299546021 0.7641372881447723
22.125626340331735 318.1372469260444 0.7606862188705497
22.13085389528515 316.283638888271 0.7591801574096081
22.136081450238564 314.4177748390938 0.7573996963526081
22.141309005191978 314.596653232361 0.7574359199248976
22.146536560145393 315.4536420523443 0.7589419753173728
22.151764115098807 316.8967386414257 0.7605120301855975
22.15699167005222 317.1113816465911 0.7613937100169323
22.162219225005636 315.0825318680038 0.7582478271725123
22.16744677995905 313.2875418666359 0.7553477621632042
22.172674334912465 313.85969430821166 0.7556654133905295
22.17790188986588 315.9824431139553 0.756909166484468
22.183129444819293 314.3181670936819 0.7554888396359826
22.188356999772708 314.93257817652454 0.7557453883095726
22.193584554726122 315.28047810746216 0.7558004456808286
22.198812109679537 319.16443033938486 0.7602160872055143
22.20403966463295 318.74834348240887 0.7589725877249512
22.209267219586366 319.0903903074902 0.7598604722313724
22.21449477453978 316.85628835811906 0.7574466171786801
22.219722329493194 316.77833649179837 0.7571885143783273
22.22494988444661 316.9150811928225 0.757462409584025
22.230177439400023 316.25704015044533 0.7555179067457196
22.235404994353438 316.52634753974553 0.7568086078359075
22.240632549306852 316.8605379918311 0.7573944241684197
22.245860104260267 317.7667997527088 0.75783070712478
22.25108765921368 313.6363284435037 0.7528057140520913
22.256315214167095 311.69639800814633 0.7496404609689988
22.26154276912051 310.67612696824085 0.7490566928262841
22.266770324073924 314.0273098720392 0.7526679108299131
22.27199787902734 317.0617504154696 0.7569517873472951
22.277225433980753 318.6563664340967 0.7596272445391672
22.282452988934168 318.773067918832 0.7595844567109797
22.287680543887582 315.53323570403984 0.7555487847473987
22.292908098840996 314.43536945641756 0.7532935052659306
22.29813565379441 313.4597015075301 0.7512925438557356
22.303363208747825 310.724319069224 0.748134300146748
22.30859076370124 308.54775350320426 0.7457068185036225
22.313818318654654 309.1868246031881 0.747805544404997
22.31904587360807 311.27858250029743 0.7506083042934992
22.324273428561483 312.6270475228714 0.75227519849302
22.329500983514897 309.9706269287524 0.7496322022292949
22.334728538468312 303.5898149561408 0.7417766557638646
22.339956093421726 298.68551735921557 0.7349557972209237
22.34518364837514 297.7068796160352 0.7324130508424189
22.350411203328555 300.43733991466354 0.7357867750764394
22.35563875828197 298.4629892046589 0.7342801218367815
22.360866313235384 298.04055593875876 0.7343764292206311
22.3660938681888 297.4827378613354 0.7334253100669602
22.371321423142213 297.7814169278652 0.7326769871707262
22.376548978095627 298.91898666068386 0.7338010827986395
22.38177653304904 299.31462023222497 0.7348047541866081
22.387004088002456 295.9806864625492 0.7296778425066616
22.39223164295587 294.98007473562706 0.7278178363652968
22.397459197909285 293.2764461540409 0.7247884955278456
22.4026867528627 291.8004810028882 0.7234105403452475
22.407914307816114 291.29341841920666 0.7242381725993683
22.41314186276953 289.977146218502 0.7236865163783288
22.418369417722943 292.1372413804425 0.7263471987567712
22.423596972676357 290.27705472945115 0.7234131799037223
22.42882452762977 288.7994458731283 0.7207917949201993
22.434052082583186 287.6264116318931 0.7190587039289489
22.4392796375366 286.02126707726507 0.716813991167995
22.444507192490015 283.7529259352556 0.7139966247754932
22.44973474744343 279.79852708103596 0.7097646032861622
22.454962302396844 280.48778462850424 0.7109783554352345
22.460189857350258 281.1506877993776 0.7113213776842416
22.465417412303673 281.28628466043625 0.7103845337593143
22.470644967257087 283.3804264714908 0.7127252409350331
22.4758725222105 283.37213365948816 0.7141524341660244
22.481100077163916 284.93944643451005 0.7162457973187291
22.48632763211733 286.5446002313905 0.7192248214035508
22.491555187070745 286.0127277544615 0.7181562772430755
22.49678274202416 285.5904316504798 0.7186454786038339
22.502010296977573 283.70321039768606 0.7156572398896166
22.507237851930988 280.65427240738063 0.7114519077412519
22.512465406884402 279.58278314658145 0.7095061677413893
22.517692961837817 279.5049713102715 0.7085513781535278
22.52292051679123 279.61735902432446 0.7088644054783478
22.528148071744646 279.2399537773471 0.7096656638235627
22.53337562669806 277.5291324349479 0.7079409975360377
22.538603181651474 276.9003865963314 0.7070287571524971
22.54383073660489 278.76806331331534 0.7083183323260689
22.549058291558303 279.0604891672018 0.7077179734129412
22.554285846511718 279.4722093161655 0.7083021202719845
22.559513401465132 277.2689606860577 0.7055046210299784
22.564740956418547 276.682052221087 0.7056871687558888
22.56996851137196 274.4276838124431 0.7022824311090712
22.575196066325375 273.0058999141792 0.6999791947448614
22.58042362127879 273.86059376692475 0.7015651188991517
22.585651176232204 273.3868253591611 0.7010543393630136
22.59087873118562 274.6997103826293 0.7026744590509654
22.596106286139033 272.8274846121001 0.699132786481493
22.601333841092448 273.7635246499175 0.700401089326233
22.606561396045862 274.6911988608969 0.7018524157523078
22.611788950999276 272.84743179148325 0.6996472663774159
22.61701650595269 273.47218323987914 0.7002342370146547
22.622244060906105 271.264377612107 0.6978306131958363
22.62747161585952 272.16936989212473 0.6990036353263743
22.632699170812934 272.9018213675566 0.7002376563213625
22.63792672576635 275.6126325816894 0.7027814844456802
22.643154280719763 275.17447081376906 0.7017415693965284
22.648381835673177 276.7369988487933 0.7039660560642926
22.653609390626592 274.59073446892273 0.7022692021675193
22.658836945580006 274.83985729786014 0.7023295323603136
22.66406450053342 274.915681194186 0.7029021778085226
22.669292055486835 275.84485280936195 0.7038611064610245
22.67451961044025 277.27012028275647 0.7051663840912347
22.679747165393664 281.4791558931494 0.7088488309848584
22.68497472034708 280.7506831848402 0.7080709125135559
22.690202275300493 279.5306874686041 0.706793996558521
22.695429830253907 274.9329785345705 0.701572742229048
22.70065738520732 274.36341265499345 0.7009246783667431
22.705884940160736 274.03128536403307 0.700832427706837
22.71111249511415 276.06435512485047 0.7031966613870221
22.716340050067565 276.3746804926271 0.7026073907662457
22.72156760502098 277.80475568685273 0.703476098340596
22.726795159974394 277.51385371545155 0.7029762880038826
22.73202271492781 280.009088091818 0.7058779156809281
22.737250269881223 281.15644160485994 0.7071184008477316
22.742477824834637 281.3521395493025 0.7065592163025484
22.74770537978805 280.6747128527395 0.7056775329444672
22.752932934741466 281.14300796696705 0.7068194617675803
22.75816048969488 282.82974957564653 0.7099010229868583
22.763388044648295 285.09650962156326 0.7131619050909568
22.76861559960171 287.33718795509594 0.716908236136744
22.773843154555124 285.55938185452015 0.7135874266816629
22.779070709508538 286.54468004861843 0.7147485638988214
22.784298264461952 287.76640223505296 0.7162607945149124
22.789525819415367 288.5503555939181 0.7170833317355537
22.79475337436878 290.8596090426281 0.7193536807864052
22.799980929322196 292.97218852087144 0.7211238072542705
22.80520848427561 293.32759549882286 0.7214938599126519
22.810436039229025 293.9432728137692 0.72168171211569
22.81566359418244 293.62580710416347 0.7210439290216624
22.820891149135853 297.725280454456 0.7257393093973251
22.826118704089268 296.4469694540908 0.7236170013591073
22.831346259042682 298.20188860201995 0.725663124106321
22.836573813996097 296.3709931542364 0.7234573809957058
22.84180136894951 296.3218080653164 0.7235334350018925
22.847028923902926 295.8254012483306 0.7226699641390671
22.85225647885634 294.38843906255676 0.7214462661348049
22.857484033809754 296.77788668194546 0.7250885430219118
22.86271158876317 299.51155739289646 0.7287811435408831
22.867939143716583 299.4872777874459 0.7287359120959775
22.873166698669998 297.9996356232011 0.7272860105650452
22.878394253623412 299.1588788913061 0.7277944738712638
22.883621808576827 298.2473284156687 0.7267829136332956
22.88884936353024 294.67690806159317 0.7229027604644898
22.894076918483655 292.6869357445169 0.7211744876981669
22.89930447343707 288.9586474124186 0.7167267442020155
22.904532028390484 289.64135393215093 0.7171921297422312
22.9097595833439 290.11387025866344 0.7167815859634618
22.914987138297313 291.75217727799895 0.7170314056372145
22.920214693250728 293.00209210752445 0.7176061903091021
22.925442248204142 292.0106427879661 0.7166224316011359
22.930669803157556 291.5524151462853 0.7169924325822736
22.93589735811097 291.93615556501254 0.7183514986929944
22.941124913064385 294.8974398810295 0.7216574834503046
22.9463524680178 295.88740504950636 0.723097619176584
22.951580022971214 293.4600563014996 0.7202056407859035
22.95680757792463 285.96985354737546 0.7107921963121844
22.962035132878043 283.3541143187754 0.708713810487268
22.967262687831457 284.95674031842094 0.7102939862675203
22.972490242784872 288.9213113175464 0.7144482871267321
22.977717797738286 292.76740158567736 0.7179727123027887
22.9829453526917 290.3144610085751 0.7161609823245257
22.988172907645115 288.5440198252385 0.7156185314720197
22.99340046259853 287.1961620518901 0.7136249181084934
22.998628017551944 286.7194418538367 0.7123524360765823
23.00385557250536 285.1740103723166 0.7101157874796429
23.009083127458773 282.9423526074503 0.7071288638543595
23.014310682412187 283.8709633917752 0.7082148762426331
23.0195382373656 287.8971548606522 0.7129631622029422
23.024765792319016 290.26594170782766 0.7154195625578048
23.02999334727243 291.1153610878565 0.7164315199712479
23.035220902225845 289.03418607566783 0.7134941324074585
23.04044845717926 287.3601175986055 0.7117739296563483
23.045676012132674 286.77964853174484 0.7108034673118092
23.05090356708609 285.8233055431395 0.7093488820909025
23.056131122039503 287.9555148207227 0.7116870014794513
23.061358676992917 288.51865025247554 0.7121727754514936
23.06658623194633 288.6781448750115 0.7128797447353531
23.071813786899746 285.938651073311 0.7097064592482103
23.07704134185316 283.47019264454053 0.7070321126282795
23.082268896806575 280.28802080499304 0.7024058052182439
23.08749645175999 280.756259492291 0.702464889327252
23.092724006713404 282.34200552730886 0.7050005919117056
23.097951561666818 286.96996299936126 0.710955662900222
23.103179116620232 286.59113777572736 0.7112363988925521
23.108406671573647 285.0184029935086 0.7085684892919077
23.11363422652706 284.3575850964969 0.7079123778599626
23.118861781480476 283.5243510906213 0.7070038428520382
23.12408933643389 285.282755346403 0.7103431185835379
23.129316891387305 288.5124661203476 0.7140546068674716
23.13454444634072 293.9133511941587 0.7199520729825803
23.139772001294133 292.0306293067805 0.7174664125419371
23.144999556247548 290.3434648566185 0.7154915895289733
23.150227111200962 292.2552297459145 0.717687816290763
23.155454666154377 289.4462717396066 0.7146594155350967
23.16068222110779 288.34443205592106 0.7138346877830284
23.165909776061206 287.08788252944356 0.7117789708267478
23.17113733101462 292.0190171660217 0.7173123964776043
23.176364885968034 291.7366920894033 0.715733507311726
23.18159244092145 288.9259785568608 0.7124679295514575
23.186819995874863 285.23054456021754 0.7077106746982518
23.192047550828278 288.4681244525512 0.712738363421812
23.197275105781692 290.24029695522853 0.7150879731183458
23.202502660735107 287.4710752308569 0.7115931540884697
23.20773021568852 288.22416649628786 0.7114963769035266
23.212957770641935 289.2246873107515 0.7124971530225515
23.21818532559535 291.97379469269595 0.7157698168002093
23.223412880548764 290.35192086483903 0.7138564849305447
23.22864043550218 292.36072573492703 0.7159473849807685
23.233867990455593 290.37760367978296 0.7135449952237536
23.239095545409008 292.3034188882458 0.7157842030707379
23.244323100362422 289.7478271180176 0.7119112356239377
23.249550655315836 292.53075982231036 0.7151446097311409
23.25477821026925 291.56244228213563 0.7136862158067276
23.260005765222665 290.14158638246283 0.7138347982196676
23.26523332017608 288.0130495557108 0.7117902835938653
23.270460875129494 290.79315234625113 0.7148995332507008
23.27568843008291 292.7901780652956 0.7162936271398481
23.280915985036323 290.8914412836524 0.7140692793489531
23.286143539989737 290.45983468990096 0.7142991306550979
23.291371094943152 294.20942901820104 0.7198683796355615
23.296598649896566 296.5757961266084 0.7223252581245334
23.30182620484998 294.2008120013902 0.7186071300149656
23.307053759803395 290.2000832124042 0.7123988124081285
23.31228131475681 288.30981229272675 0.7108708332066977
23.317508869710224 287.2878413741192 0.7098426723220757
23.32273642466364 287.1707802836538 0.7098987883343469
23.327963979617053 288.11113981246916 0.7100162401553605
23.333191534570467 287.5491785188268 0.7090432307046224
23.33841908952388 287.4445855922185 0.7098858651084115
23.343646644477296 288.52140183712584 0.7112217266898055
23.34887419943071 291.2424456303223 0.7146247150963707
23.354101754384125 295.7972620915721 0.7199557624678382
23.35932930933754 295.71367110119076 0.7188627149485632
23.364556864290954 295.5077899252847 0.7181197377142309
23.369784419244368 292.59903339606615 0.7146531464571012
23.375011974197783 293.3499919960712 0.7164540734351419
23.380239529151197 291.61603735467304 0.7146134571697214
23.38546708410461 292.219020550463 0.7147318397328264
23.390694639058026 293.1381860619623 0.7162472739993704
23.39592219401144 294.64839473453435 0.7182476388052831
23.401149748964855 290.42196491663776 0.7141161983494145
23.40637730391827 285.5206010944359 0.7072169263109
23.411604858871684 285.11636781905224 0.7067738480614327
23.416832413825098 287.1129084577159 0.7083298453247757
23.422059968778512 288.5591671842129 0.7103594036540414
23.427287523731927 288.9667529855673 0.7110308307097278
23.43251507868534 290.7078250551936 0.713956712842472
23.437742633638756 289.6878241067161 0.7125732605432477
23.44297018859217 287.5446916883045 0.7086081574201968
23.448197743545585 286.653717113071 0.7069189922923306
23.453425298499 290.39312997416886 0.7124635837240766
23.458652853452413 292.2048304222048 0.7151080679750274
23.463880408405828 294.09341080351123 0.716199058894616
23.469107963359242 295.03269601679045 0.7165939569161518
23.474335518312657 294.5611370847684 0.7160180187072226
23.47956307326607 295.2217832012415 0.7170478355112688
23.484790628219486 294.77378321969655 0.7162826969015972
23.4900181831729 294.3904723102014 0.7156621940951293
23.495245738126314 293.0492186340527 0.7146569702036758
23.50047329307973 292.56891295259516 0.7137430111476802
23.505700848033143 290.49737001067683 0.7116259863184023
23.510928402986558 291.78367911400903 0.7126253442312976
23.516155957939972 291.72268558149983 0.7136063770087205
23.521383512893387 291.8043264957868 0.7128210247707931
23.5266110678468 291.8723834329577 0.7125597679270553
23.531838622800215 293.1425808938521 0.713215695531146
23.53706617775363 292.93863674810916 0.7136232459267207
23.542293732707044 291.6811547877976 0.7115060238781797
23.54752128766046 294.4631197168739 0.7153998701270313
23.552748842613873 298.8502906839575 0.7204142209729254
23.557976397567288 300.62835435007776 0.7219747505160617
23.563203952520702 300.8662588264769 0.7213977709727901
23.568431507474116 300.8672610546179 0.7208909781879423
23.57365906242753 301.6629418130782 0.7223118565066259
23.578886617380945 300.5279837223313 0.7209051352661667
23.58411417233436 301.470637534267 0.7223831419522063
23.589341727287774 301.94996995748033 0.7229584710089338
23.59456928224119 302.10197990707985 0.7222701958143336
23.599796837194603 302.76688927259676 0.722685506884872
23.605024392148017 301.55642787750554 0.7187571770300661
23.610251947101432 300.38532361241687 0.7167113278311288
23.615479502054846 298.922643236679 0.7147145676676021
23.62070705700826 298.297296161035 0.7147493863575243
23.625934611961675 299.02560755499894 0.7164955155417007
23.63116216691509 301.73179270254786 0.7192015160263131
23.636389721868504 300.43833846010125 0.7160905236225027
23.64161727682192 297.50871060109705 0.7121859785652277
23.646844831775333 295.6999312118802 0.7097229106046096
23.652072386728747 298.3799532543151 0.7135870707229441
23.65729994168216 300.4268178543035 0.7151989375685334
23.662527496635576 299.72503042315253 0.7141460339069656
23.66775505158899 297.3667303475321 0.7108372856389469
23.672982606542405 297.83295287981974 0.7110046926973039
23.67821016149582 299.62069760992455 0.7128442319021371
23.683437716449234 295.011978280625 0.7070115135455846
23.688665271402648 295.90769845430236 0.7091130157425625
23.693892826356063 299.13829056199415 0.7129693028531973
23.699120381309477 301.0711017732923 0.7151912774750051
23.70434793626289 303.70485006232474 0.7169157178414606
23.709575491216306 306.86040169822064 0.719529602126196
23.71480304616972 308.9785752324687 0.7215448973394513
23.720030601123135 306.4081088783722 0.7192306285090642
23.72525815607655 304.6937453068838 0.7171463579653917
23.730485711029964 307.42782304311163 0.7201347857779589
23.735713265983378 309.79233292621717 0.7216126743112248
23.740940820936792 308.5683528347895 0.7208768649961653
23.746168375890207 305.8327850424768 0.7175974523784152
23.75139593084362 303.6151556481959 0.7145705788413518
23.756623485797036 302.1820971901816 0.7125893413810178
23.76185104075045 300.948807361233 0.7111738508837014
23.767078595703865 297.10512734825465 0.706844682620643
23.77230615065728 297.2590664444999 0.7061472056510912
23.777533705610693 299.224543421243 0.707865637044767
23.782761260564108 304.16855139403197 0.7137574485486813
23.787988815517522 308.2598128439959 0.7180147790455041
23.793216370470937 309.79683941318444 0.7191325842189449
23.79844392542435 311.5960550326087 0.7211860434692228
23.803671480377766 311.409810113639 0.7213121682354033
23.80889903533118 311.0754511339866 0.7205331117537062
23.814126590284594 311.1785098326917 0.7197664248045266
23.81935414523801 310.7120666089708 0.7194609057225104
23.824581700191423 308.5030902492512 0.7165823871243399
23.829809255144838 305.31707930755016 0.7127644063119403
23.835036810098252 307.7538678361554 0.7153111015864327
23.840264365051667 310.6128021930076 0.7180288977564884
23.84549192000508 311.1977759474543 0.7179530706991435
23.850719474958495 311.89535618771424 0.7177552931205684
23.85594702991191 311.24906421470246 0.7171109184406603
23.861174584865324 313.59442640687354 0.719068249933119
23.86640213981874 312.233228708098 0.7169565462843794
23.871629694772153 312.8962576598494 0.717473240164336
23.876857249725568 309.7202286928554 0.7133376753386655
23.882084804678982 309.2540312155799 0.7128998444378014
23.887312359632396 309.06690457312675 0.712618959031168
23.89253991458581 313.06590627696534 0.7172906003341004
23.897767469539225 312.9458650337353 0.7172263896575696
23.90299502449264 311.3330528577416 0.7150430312974757
23.908222579446054 308.6643474379129 0.7123356492053149
23.91345013439947 307.30836649948077 0.7109015401949782
23.918677689352883 309.1081760492817 0.7126400154972207
23.923905244306297 310.6912131608951 0.7146292343434892
23.929132799259712 313.15819320794697 0.7170735933800714
23.934360354213126 310.8079780308854 0.7150024691927609
23.93958790916654 307.8855942580091 0.7112019731261321
23.944815464119955 306.4808154720144 0.7093745773482789
23.95004301907337 306.819311738801 0.7097850247609814
23.955270574026784 307.00543627498615 0.7098255577591526
23.9604981289802 305.4502150905233 0.7080580082585033
23.965725683933613 306.59053851257147 0.7092351740943104
23.970953238887027 309.0808513871658 0.7122424406237058
23.97618079384044 310.82608243620285 0.7140888750200429
23.981408348793856 310.0861812304515 0.7128854058346734
23.98663590374727 309.3987306004362 0.712098412259504
23.991863458700685 308.1106219222123 0.7103974474437178
23.9970910136541 306.0254813578138 0.7080270870440512
24.002318568607514 302.92014758141386 0.7044172755598446
24.007546123560928 302.186673431337 0.7041300141005999
24.012773678514343 302.1375457065001 0.7043102332781227
24.018001233467757 303.6787151497548 0.7059834291777211
24.02322878842117 304.690295151504 0.7072538182335485
24.028456343374586 304.0014496588288 0.7064284656243079
24.033683898328 304.1379050554025 0.7063597462624764
24.038911453281415 304.3958183940879 0.7069745633816624
24.04413900823483 307.4390255562884 0.7103288834770202
24.049366563188244 304.0536738471959 0.706593905245595
24.054594118141658 304.2581653101159 0.7068305882015838
24.059821673095072 301.80793707701423 0.7035604306372485
24.065049228048487 301.4907153297213 0.704374979822282
24.0702767830019 298.48682111796006 0.7144940646496971
24.075504337955316 303.3231850684121 0.7292241171638287
24.08073189290873 304.88592384141407 0.7369045179751829
24.085959447862145 309.2084569785883 0.7467389893779239
24.09118700281556 308.75833934922434 0.750728967911093
24.096414557768973 307.90898326615155 0.7533400048069478
24.101642112722388 305.8788170874679 0.7558275815566033
24.106869667675802 307.4009619906782 0.7627490033001287
24.112097222629217 307.1644026490962 0.7670797244856292
24.11732477758263 309.8553491905562 0.7731637975979071
24.122552332536046 309.281576227546 0.7753047978339995
24.12777988748946 310.78208691801984 0.7803932610209715
24.133007442442874 310.7244038275702 0.7841623096626252
24.13823499739629 310.98865439482813 0.7878633510039341
24.143462552349703 311.5525989370792 0.7916393279528084
24.148690107303118 309.709845346831 0.7925286237877277
24.153917662256532 308.61748966589806 0.7938217898323795
24.159145217209947 307.3246978071178 0.794868190980984
24.16437277216336 311.0358428670973 0.8022596252666659
24.169600327116775 313.7789322287775 0.8107709989452512
24.17482788207019 312.94024651684845 0.8134441789496354
24.180055437023604 312.62306298659894 0.8158733064454219
24.18528299197702 308.74392997128376 0.8113835443177707
24.190510546930433 309.4160408941937 0.8140014390917354
24.195738101883848 307.8055398051632 0.8147522420454342
24.200965656837262 308.92369218839815 0.8198504087810177
24.206193211790676 308.329147703095 0.8219642294069233
24.21142076674409 307.33496063023176 0.823092211346709
24.216648321697505 306.6619000211549 0.8252450454963529
24.22187587665092 308.26847074435955 0.8308496880871291
24.227103431604334 303.5663986613039 0.8267058521409848
24.23233098655775 299.78416332040473 0.8228542794624344
24.237558541511163 295.90862657584876 0.8185509571311802
24.242786096464577 296.8696771115408 0.822143265078768
24.248013651417992 300.9754468636359 0.8303414618959482
24.253241206371406 303.91436296115614 0.83650318690747
24.25846876132482 304.90011968049635 0.8407266601160482
24.263696316278235 303.48934905202304 0.8424507677501113
24.26892387123165 299.5361450424944 0.8394708136478741
24.274151426185064 302.045866890748 0.8435053380344776
24.27937898113848 302.24074079554316 0.8445538589950989
24.284606536091893 304.27608824926125 0.8502649973362637
24.289834091045307 299.7306284491674 0.8480787492052017
24.29506164599872 298.4065884711944 0.8498880890867735
24.300289200952136 299.5265134078716 0.8533199883092102
24.30551675590555 302.0321150914611 0.8585846490589496
24.310744310858965 298.7689194233471 0.8554410742829747
24.31597186581238 294.59191837222244 0.8513155750362758
24.321199420765794 290.27109775680356 0.8452862315314765
24.326426975719208 290.31489908761023 0.8473398802690585
24.331654530672623 291.7312096437074 0.8512264482753301
24.336882085626037 297.6546855961944 0.8617667441443185
24.34210964057945 302.9424091089352 0.8707614255902599
24.347337195532866 306.12080742774623 0.8772129053333368
24.35256475048628 304.987488250741 0.8787077332789197
24.357792305439695 303.31349114780113 0.879342905837095
24.36301986039311 299.79114128366297 0.8762536191202175
24.368247415346524 297.3942899296594 0.8731727978185305
24.373474970299938 297.9652641668477 0.8758362634768336
24.378702525253352 296.3054557473487 0.8756076545646512
24.383930080206767 297.1400754020945 0.8794048319073353
24.38915763516018 298.26933583462045 0.8831265424009344
24.394385190113596 304.63021563548784 0.8956624474196605
24.39961274506701 306.0201360288548 0.9006078067476672
24.404840300020425 306.9531858750202 0.9038049906718901
24.41006785497384 307.19022677254554 0.9050132384993428
24.415295409927253 302.3736559560442 0.9001143906516781
24.420522964880668 299.8965492922995 0.9004093845047185
24.425750519834082 301.25208432895397 0.9050644929030789
24.430978074787497 302.85775628600754 0.9099403294858511
24.43620562974091 303.95162695217914 0.9122347337886005
24.441433184694326 299.50530882295425 0.9083981451803979
24.44666073964774 301.63634177126653 0.9149989872054355
24.451888294601154 302.3366049577852 0.9190131013196688
24.45711584955457 303.3387190080803 0.9222328354109289
24.462343404507983 307.3797772194865 0.9290347225370199
24.467570959461398 309.985696630048 0.935458219234218
24.472798514414812 313.7866236658239 0.9427177023676975
24.478026069368227 310.5074664796404 0.9406884952367395
24.48325362432164 307.0953022512653 0.9371906558404574
24.488481179275055 305.21348300954133 0.9372919714307746
24.49370873422847 303.9362505158605 0.9375274824642689
24.498936289181884 306.55719844122774 0.943398757598145
24.5041638441353 307.349963377719 0.9464468582525821
24.509391399088713 312.02293563062267 0.9560755434167987
24.514618954042128 309.259655293587 0.9531612557509398
24.519846508995542 307.8233558245337 0.9547348320419097
24.525074063948956 302.1816649206391 0.9510401994140956
24.53030161890237 298.7662772841481 0.9487026793019095
24.535529173855785 298.12110166869604 0.9495703994053275
24.5407567288092 300.3897729986446 0.9539195014907583
24.545984283762614 304.0308462059154 0.9625493339534005
24.55121183871603 308.0117156569645 0.9701111664143485
24.556439393669443 308.22403036608705 0.9701228813237667
24.561666948622857 311.36069156558113 0.9758879589739939
24.566894503576272 310.4809069019966 0.976635183846818
24.572122058529686 307.9842320053033 0.9755678488395385
24.5773496134831 305.3725417578507 0.973793725972496
24.582577168436515 301.7774652900851 0.9706266408325146
24.58780472338993 305.18505951245754 0.9782943151048531
24.593032278343344 310.05630715514644 0.9900323856273069
24.59825983329676 314.30127742648585 0.9988329655790271
24.603487388250173 312.28481319367995 0.9994765331938599
24.608714943203587 309.1342412635389 0.9969855775916459
24.613942498157 311.2011809891132 1.0037837557877287
24.619170053110416 311.02597483449625 1.0062097985538312
24.62439760806383 306.8044998946258 1.0012358554073277
24.629625163017245 303.20115150945935 0.99813503102783
24.63485271797066 307.3240981994512 1.0066798495664488
24.640080272924074 310.43614429478913 1.0147425565458223
24.645307827877488 311.3276997722038 1.0171486377632468
24.650535382830903 308.6737210367463 1.0157765987757912
24.655762937784317 305.50336611434864 1.0125978903309316
24.66099049273773 303.4050602605179 1.0117268321152435
24.666218047691146 300.6364600345186 1.0105458664748228
24.67144560264456 303.4849433685981 1.0202455059236546
24.676673157597975 302.81345964657766 1.0226968298973522
24.68190071255139 299.1169618542804 1.018928124107718
24.687128267504804 296.014966472446 1.0149139358914288
24.692355822458218 295.2833681780698 1.0152176667126012
24.697583377411632 297.866988640567 1.0217115036818791
24.702810932365047 300.5727217057312 1.0297758987605596
24.70803848731846 296.7131391429433 1.0268873591827037
24.713266042271876 295.68331406126265 1.0264416706915807
24.71849359722529 297.21491058926773 1.029732776197583
24.723721152178705 299.3326888937902 1.037052004993502
24.72894870713212 301.65554805454815 1.045038108885615
24.734176262085533 298.71814032357656 1.0434409907138167
24.739403817038948 301.5324995254993 1.0497979882482442
24.744631371992362 300.91161005020535 1.050655460938267
24.749858926945777 301.08014658402305 1.0523815465984896
24.75508648189919 297.5272431306862 1.0507871073346007
24.760314036852606 296.1946351085921 1.050290141158108
24.76554159180602 301.6031389844544 1.063258693238215
24.770769146759434 303.5641183049757 1.0686717138852075
24.77599670171285 303.43920044063884 1.0721804142993794
24.781224256666263 297.2759359119659 1.0657350715086582
24.786451811619678 295.2417380839434 1.0655874132005512
24.791679366573092 295.4687021587125 1.068087313060667
24.796906921526507 298.07381965402817 1.07552971287671
24.80213447647992 295.9660292783645 1.0729911679796875
24.807362031433335 295.46581075672435 1.0735034733575182
24.81258958638675 295.9653424894638 1.0748684766882124
24.817817141340164 297.94806967502836 1.0824810242621132
24.82304469629358 299.06299409209134 1.0898868446559369
24.828272251246993 298.0174981006831 1.0936801264681668
24.833499806200408 299.53799296859495 1.098617421281101
24.838727361153822 301.06730350863546 1.1036438862783444
24.843954916107236 305.7191302774056 1.1134438262340856
24.84918247106065 306.9290418254625 1.117772871325437
24.854410026014065 307.4568091122419 1.1209861754758446
24.85963758096748 299.0651963795015 1.109172252946792
24.864865135920894 296.58780556799854 1.1086042487591068
24.87009269087431 296.4324174371299 1.1118945961752769
24.875320245827723 298.51117046687267 1.1176412398107707
24.880547800781137 294.93678515124634 1.1132706193545039
24.885775355734552 292.6125572156728 1.1110525253523733
24.891002910687966 295.4996301918193 1.1190757474953463
24.89623046564138 305.0119153637996 1.1396146270990026
24.901458020594795 312.8367366656377 1.1584357575510063
24.90668557554821 311.3998742615719 1.1604022144260941
24.911913130501624 305.7686420825324 1.1538992076683146
24.91714068545504 303.15681197890456 1.1505607669246665
24.922368240408453 302.72795063789135 1.1517372004549835
24.927595795361867 305.44214689827083 1.1602092299770923
24.93282335031528 306.25251897884795 1.1642556269373558
24.938050905268696 306.9511211437712 1.169541257836325
24.94327846022211 306.3315085044531 1.1735038555994488
24.948506015175525 301.9182441376938 1.1690536254848
24.95373357012894 302.70954738227454 1.173255976579938
24.958961125082354 301.48053003790267 1.1734068492784095
24.964188680035768 303.39809514727415 1.1807370578273917
24.969416234989183 300.60863556379707 1.1802743934333297
24.974643789942597 303.26622306124716 1.1897211164188704
24.97987134489601 307.5662566009738 1.2005666133020958
24.985098899849426 308.1773600843408 1.204865960286081
24.99032645480284 309.53933407043246 1.2081424527592817
24.995554009756255 308.87149895769807 1.2111250384153947
25.00078156470967 313.5977338162025 1.222828920905109
25.006009119663084 311.3374909096164 1.2233412325550397
25.011236674616498 308.29200803271465 1.221060713714613
25.016464229569912 304.500553922691 1.2194220680768
25.021691784523327 307.5712870994553 1.2284444723527697
25.02691933947674 313.1403833217773 1.240039704213592
25.032146894430156 313.97673119153006 1.2436866717698682
25.03737444938357 315.6634445202986 1.251259168736814
25.042602004336985 313.61031348673674 1.2524824476851681
25.0478295592904 317.39001660739024 1.2636722211276123
25.053057114243813 322.9515201317579 1.276887340067592
25.058284669197228 322.6256033722373 1.280948213257396
25.063512224150642 317.9487641043362 1.277349149007874
25.068739779104057 312.89553493541337 1.2701505815572942
25.07396733405747 312.11965596294124 1.2713563776168273
25.079194889010886 318.68149523394106 1.2873355088889007
25.0844224439643 317.1035611187518 1.288704183689026
25.089649998917714 313.5058559462287 1.2850110565472008
25.09487755387113 312.54423873910054 1.285104940600305
25.100105108824543 314.07511694976034 1.292598062378601
25.105332663777958 313.3639652407328 1.297091878097893
25.110560218731372 316.6926384254104 1.3079866924689922
25.115787773684787 318.2631224345439 1.315779539133573
25.1210153286382 321.3543131704741 1.324172733350814
25.126242883591615 315.2370726329003 1.3171634535651653
25.13147043854503 313.862577266462 1.3190251878727746
25.136697993498444 314.578578083145 1.3262347769862897
25.14192554845186 318.676055191099 1.3381341292843443
25.147153103405273 317.5574837085998 1.339565819850858
25.152380658358688 318.20274620758164 1.344319160765632
25.157608213312102 316.8394594238292 1.3462530105606378
25.162835768265516 318.4762836079076 1.3554072036487292
25.16806332321893 318.2200211227993 1.3581776816378133
25.173290878172345 316.3918250062578 1.3599484392105208
25.17851843312576 313.7522358724081 1.3622940833412882
25.183745988079174 310.14347274597213 1.3616291815495813
25.18897354303259 309.5805333253371 1.363929454321517
25.194201097986003 308.4196639365853 1.3629374753899355
25.199428652939417 310.66361865044394 1.3702835796081594
25.204656207892832 312.15208871850865 1.3794745150980305
25.209883762846246 316.47435563467303 1.3928842131185193
25.21511131779966 319.82187413321395 1.4040982338263097
25.220338872753075 320.8399051829438 1.4139452574344549
25.22556642770649 320.27430523481627 1.4172550900217276
25.230793982659904 318.75336217432846 1.4196238959382854
25.23602153761332 322.79780497703126 1.4313804296595756
25.241249092566733 320.5721683578278 1.4352866280769772
25.246476647520147 320.6275114722933 1.4394767352951965
25.25170420247356 320.7298435573756 1.4440704925974854
25.256931757426976 324.7319648058429 1.4534899644164063
25.26215931238039 326.40558321969405 1.4612296173790256
25.267386867333805 320.96151971690466 1.4519571083562222
25.27261442228722 313.6859655421132 1.4412492138300206
25.277841977240634 319.67187371535505 1.4642479540352282
25.283069532194048 325.6802304641294 1.4846029499940088
25.288297087147463 334.3273515966618 1.5126276439173774
25.293524642100877 330.93779977688484 1.5075483384270223
25.29875219705429 328.13926257320924 1.507944397311326
25.303979752007706 322.1430573285854 1.4960113548066005
25.30920730696112 315.44960026381796 1.4869798729785326
25.314434861914535 312.1755259420852 1.483861868252287
25.31966241686795 315.1688458734318 1.4980175341803648
25.324889971821364 317.9627393374572 1.512768352373944
25.330117526774778 318.5533524834647 1.5235037339890483
25.335345081728192 317.58334056116433 1.531014385311673
25.340572636681607 320.70960849804027 1.544533344967669
25.34580019163502 325.27666396088705 1.5602241399771137
25.351027746588436 325.3259535715316 1.5669778359373847
25.35625530154185 330.49335273883753 1.584466679022231
25.361482856495265 331.0686428083794 1.5921184262515158
25.36671041144868 335.42895765973617 1.6070776521661851
25.371937966402093 331.04684202970316 1.599373983818724
25.377165521355508 329.6722496487985 1.6027460420880506
25.382393076308922 327.94547780851843 1.6030078535986136
25.387620631262337 324.95969130861135 1.6047026839086287
25.39284818621575 324.1453895701278 1.6121127118390224
25.398075741169166 321.4249943056404 1.6145130633784406
25.40330329612258 321.86636945690685 1.6245810066771298
25.408530851075994 320.41351457692457 1.627234477970195
25.41375840602941 329.9212467236645 1.6600306413319008
25.418985960982823 330.2105228981499 1.663098842459549
25.424213515936238 331.98130446885415 1.675177344123835
25.429441070889652 322.41083767862307 1.6581783271872075
25.434668625843067 319.0100299016761 1.659796421952991
25.43989618079648 318.51585905778614 1.665897842742254
25.445123735749895 323.1169590714948 1.6861989287201218
25.45035129070331 326.7691156494162 1.7016322973378488
25.455578845656724 324.917977460931 1.703727445540553
25.46080640061014 324.47438339591787 1.7046576280238999
25.466033955563553 323.87823184303346 1.7094574459625473
25.471261510516968 323.30170042576395 1.7161233152618742
25.476489065470382 320.76830186435456 1.7200341817919422
25.481716620423796 317.2201914345525 1.7239537729348686
25.48694417537721 316.0792505665542 1.726988546968267
25.492171730330625 322.57760531304024 1.7523496743104372
25.49739928528404 325.1197715191071 1.7690916454182302
25.502626840237454 332.04320028653854 1.799070340491751
25.50785439519087 330.9529509340506 1.8058356822753685
25.513081950144283 334.6709316915689 1.821793331780653
25.518309505097697 335.54419800095286 1.8353180582417874
25.523537060051112 330.09324151211837 1.8264333945212208
25.528764615004526 327.22549067063255 1.827981051733474
25.53399216995794 320.5073926175681 1.8154855184501912
25.539219724911355 323.9400055763176 1.8380157296960848
25.54444727986477 321.6091195910044 1.8380775334409483
25.549674834818184 320.93875929497267 1.8460894350496453
25.5549023897716 321.8923201814183 1.8572533661005328
25.560129944725013 319.6844275521089 1.865366591512002
25.565357499678427 326.6201961456215 1.897871434105425
25.57058505463184 324.1372740156766 1.9028834586159904
25.575812609585256 320.5813431244808 1.9001183131018413
25.58104016453867 319.85625165830373 1.9061428094389146
25.586267719492085 323.4352176798279 1.9312135544965336
25.5914952744455 333.36672800990374 1.974626703408647
25.596722829398914 334.4121735406309 1.9978432122251313
25.601950384352328 324.71810334523417 1.9793013109610067
25.607177939305743 319.9750597418153 1.978369099206039
25.612405494259157 315.57410887992427 1.973817627169525
25.61763304921257 323.51915797000055 2.013814735484268
25.622860604165986 340.5701355520922 2.0755262079461803
25.6280881591194 343.4326231876246 2.096822664195894
25.633315714072815 346.5920842369352 2.121071914587911
25.63854326902623 323.36470903559797 2.0640426096803197
25.643770823979644 321.68834374131853 2.072126093190068
25.648998378933058 315.1129407876532 2.058066790964545
25.654225933886472 324.7483615244014 2.1049961914827904
25.659453488839887 326.7261314091582 2.1238496516382854
25.6646810437933 330.3126260197358 2.1521444775032976
25.669908598746716 325.77366725258855 2.1516815129141977
25.67513615370013 317.01591660985525 2.14445300165986
25.680363708653545 319.02242396882207 2.1731832585704085
25.68559126360696 327.26967161728226 2.215850696240447
25.690818818560373 338.51417282579075 2.2693226414650236
25.696046373513788 335.3038149526867 2.264553719711249
25.701273928467202 334.39796572470624 2.284385814871497
25.706501483420617 335.543051396164 2.3044223621985753
25.71172903837403 337.5600185830276 2.337457258573144
25.716956593327446 333.09673917332356 2.332993716369287
25.72218414828086 331.1355232198993 2.3444475192055405
25.727411703234274 335.16848041724734 2.3688289019154487
25.73263925818769 337.0455968420809 2.403601728031987
25.737866813141103 339.024951466556 2.4278287773877367
25.743094368094518 336.40580198425744 2.4436735360633093
25.748321923047932 325.06500692421764 2.42046575570528
25.753549478001347 323.78540555390884 2.4392265827145287
25.75877703295476 324.3830694124616 2.4633972519273506
25.764004587908175 326.2992228036123 2.491956320797681
25.76923214286159 321.6314750845619 2.5021501314584818
25.774459697815004 308.0848664321958 2.4698090607233767
25.77968725276842 318.36103926212627 2.5481773326719774
25.784914807721833 317.28078848845195 2.564118999514003
25.790142362675248 334.82433139868664 2.675612786994953
25.795369917628662 337.56364769992746 2.706988072764614
25.800597472582076 346.4007131218101 2.7808839606431546
25.80582502753549 335.4295979705112 2.753666713082582
25.811052582488905 338.3665472967456 2.7948023283396886
25.81628013744232 343.10955206033515 2.827715900040571
25.821507692395734 342.06453406509894 2.857675240526444
25.82673524734915 329.334716712317 2.8388617835451093
25.831962802302563 324.5783017738233 2.8490944649790837
25.837190357255977 334.52444381662053 2.9340579289167548
25.84241791220939 337.38807894177285 2.988707846425127
25.847645467162806 334.46145357122236 3.0236781603866327
25.85287302211622 320.46076601823717 2.9979912389203576
25.858100577069635 327.33479461930716 3.0774895234953044
25.86332813202305 328.5330586275391 3.115791083074614
25.868555686976464 331.0793524690527 3.1776960045363802
25.87378324192988 327.903147184957 3.1944936749324966
25.879010796883293 321.65198087526585 3.2310524330513837
25.884238351836707 322.10261157491 3.2851682404628635
25.88946590679012 327.84289979836564 3.3683640966371726
25.894693461743536 343.7493637401206 3.494944982370046
25.89992101669695 349.20556701561554 3.5762203281062854
25.905148571650365 341.07986109811003 3.6084318123662116
25.91037612660378 338.77611301999593 3.6540505290113945
25.915603681557194 322.24034210946064 3.643714465714333
25.920831236510608 310.86104857776166 3.6414523490735706
25.926058791464023 293.4473976801977 3.623485166184151
25.931286346417437 295.05570472361654 3.7031123847192373
25.93651390137085 307.1536547342986 3.877299335876149
25.941741456324266 320.1026201016309 4.046741383643326
25.94696901127768 323.77425702404844 4.176614490410393
25.952196566231095 327.50052496591866 4.317162020850399
25.95742412118451 338.1800136787574 4.522880876703233
25.962651676137924 348.98052251087154 4.729607628097021
25.967879231091338 352.4639371706073 4.833158510870713
25.973106786044752 359.2179182440997 4.942695019361405
25.978334340998167 345.94124725834354 4.890829680932802
25.98356189595158 325.73053834385996 4.836645771417414
25.988789450904996 323.2940410211028 4.887169288352582
25.99401700585841 327.95673484979847 5.0333596405514225
25.999244560811825 339.2674801335228 5.186868059267085
26.00447211576524 334.1969396456043 5.284586509671031
26.009699670718653 309.24682153615976 5.155164791066451
26.014927225672068 317.8208762617152 5.3654389431393605
26.020154780625482 323.91578028946856 5.512274724862516
26.025382335578897 344.4061908388525 5.834339113391318
26.03060989053231 344.4786272141594 5.963770587351169
26.035837445485726 326.5971424973964 5.9591765411509
26.04106500043914 331.8127362564017 6.171506196756071
26.046292555392554 328.58135129792925 6.300633844563285
26.05152011034597 336.68147461798753 6.595585437635841
26.056747665299383 306.0931549067053 6.449615088083309
26.061975220252798 288.7534918409143 6.531629888062898
26.067202775206212 279.04020932485287 6.581925161040438
26.072430330159627 278.69679338067004 6.932801702915143
26.07765788511304 262.26643936608144 6.922789721290025
26.082885440066455 249.53735219519092 7.302724010937753
26.08811299501987 258.82179426319357 7.861909713142787
26.093340549973284 284.4575592299062 8.826934169888036
26.0985681049267 313.8314704690413 9.64308075016775
26.103795659880113 308.5473658637755 10.050277282270253
26.109023214833528 286.1499772011668 10.54761987383935
26.114250769786942 260.47404790547034 11.025749279932509
26.119478324740356 266.5074031642064 12.875031129354001
26.12470587969377 288.6601523695534 15.30837314456637
26.129933434647185 281.02441269262437 20.8801167798421
26.1351609896006 243.24488190130305 27.4799012246841
