# Supplementary material for: Unraveling metal effects on CO2 uptake in pyrene-based metal-organic frameworks
Source: Nat Commun. 2025 Feb 11;16:1516. doi: 10.1038/s41467-025-56296-w (PMC11814143; doi:10.1038/s41467-025-56296-w)
Supplement: Supplementary file 3 — Source Data [file 41467_2025_56296_MOESM3_ESM.zip › SourceCode/SuppInf/FigureS5_Ga-TBAPy_InSitu_VariableT_PXRD/Data/GaTBAPy_0102p.dat]

0.002613777476707968 11.174664063277906 3.6895445160742435
0.007841332430123905 7.555226204697682 2.7195049443907164
0.01306888738353984 7.67688815662558 2.4203373896937213
0.018296442336955775 9.661518126544912 2.1271118298122986
0.02352399729037171 10.12982878609274 1.9748956844309067
0.028751552243787646 13.995979403072079 2.261410456004763
0.03397910719720358 16.258845025986524 2.0831878321651107
0.03920666215061952 17.908918316568613 2.1221331889536996
0.04443421710403546 17.574342941563447 1.9657279752693566
0.0496617720574514 16.23520149266447 1.8022353121411876
0.054889327010867336 13.830692325233738 1.751015411244445
0.060116881964283275 16.833082066928643 1.9172866594966216
0.06534443691769921 20.947461062824477 2.1491438332571358
0.07057199187111515 19.758857634623954 1.978539991137246
0.07579954682453109 20.368703109742253 1.7709906945288205
0.08102710177794703 18.22121168224601 1.6183841726665955
0.08625465673136297 19.0308062183243 1.6647270835315426
0.09148221168477891 19.8400375980208 1.6402730608255818
0.09670976663819485 20.58303789228904 1.5910524154319747
0.10193732159161079 19.979289803325713 1.5476050030918787
0.10716487654502672 18.303184799634383 1.4061621799606916
0.11239243149844266 18.462486297126432 1.3623794328980667
0.1176199864518586 17.898577707773374 1.3298246665818578
0.12284754140527454 17.670656426609092 1.2103953697841863
0.12807509635869047 18.798359151696424 1.2248733414495478
0.1333026513121064 18.690945180699394 1.2525373094260643
0.13853020626552232 18.83395384429988 1.244721197150701
0.14375776121893824 17.595597274392784 1.2048303926001005
0.14898531617235417 16.97441602418711 1.2087689847956011
0.1542128711257701 18.219748688957445 1.2479681298107672
0.15944042607918602 17.4583501966869 1.1628819147694425
0.16466798103260194 18.158309548589017 1.1630294286321854
0.16989553598601786 18.062804230924314 1.0853175056399353
0.1751230909394338 18.607344660133815 1.0563281215404563
0.18035064589284971 19.862553252692514 1.0753509207507974
0.18557820084626564 19.084934219008428 1.0178454984668992
0.19080575579968156 19.59852992834416 1.0134881312785784
0.1960333107530975 19.820117681642294 1.0067619428393966
0.20126086570651341 19.50216337421238 1.0073965631499513
0.20648842065992934 19.657394264166047 1.019290391047765
0.21171597561334526 19.28352551655861 1.0077666717733436
0.2169435305667612 17.69947816291431 0.9395989558934674
0.22217108552017711 18.76675370264701 0.9381366116160587
0.22739864047359304 17.867930275943973 0.9066790931129681
0.23262619542700896 18.166742646826947 0.898169409181609
0.2378537503804249 17.04149939196063 0.9025702862561712
0.2430813053338408 16.414491579020105 0.8890934824464183
0.24830886028725674 16.374734488664778 0.8746646073437611
0.25353641524067266 18.259364446819355 0.8937243015285607
0.2587639701940886 19.600967309725874 0.9237083881248521
0.2639915251475045 19.769355234415784 0.9169087727566904
0.26921908010092044 19.724511986848224 0.9081101722731221
0.27444663505433636 18.047460627010054 0.8708072014270252
0.2796741900077523 17.641204243765305 0.8540412584427229
0.2849017449611682 17.65456159716863 0.8347418914304118
0.29012929991458414 17.323272073468395 0.8196425223186636
0.29535685486800006 17.286423358828632 0.8207044318269554
0.300584409821416 16.650851593240688 0.7741172205989062
0.3058119647748319 17.271127330569364 0.7733242302099467
0.31103951972824784 17.504111739637843 0.7856266712142258
0.31626707468166376 17.53152219434645 0.7809874807447144
0.3214946296350797 16.33163574828186 0.7522049193817661
0.3267221845884956 15.846618130863398 0.7544743248110131
0.33194973954191154 15.981319125678473 0.7680444388566335
0.33717729449532746 17.553836125561475 0.8144370923665288
0.3424048494487434 19.276050000096763 0.8633712458048983
0.3476324044021593 19.98463069089798 0.8837482653588287
0.35285995935557524 20.369386647245502 0.8860016842101298
0.35808751430899116 19.57299577774533 0.88986156711459
0.3633150692624071 18.411774206035126 0.8615667422139114
0.368542624215823 18.0287607808819 0.8283541324983184
0.37377017916923894 18.53236363576931 0.8288753056762685
0.37899773412265486 18.81466030071746 0.818842030041792
0.3842252890760708 18.88791984260048 0.8462024418553057
0.3894528440294867 17.995862022873332 0.8445682327694966
0.39468039898290264 16.106609955777465 0.7925314204736084
0.39990795393631856 15.968018490034366 0.7776856122963848
0.4051355088897345 17.27129681996177 0.7719753963594229
0.4103630638431504 18.17123068524963 0.7729297419731808
0.41559061879656634 18.8107229802356 0.770945760765183
0.42081817374998226 19.480442767250384 0.804293582879047
0.4260457287033982 20.056256415555918 0.8221411943670769
0.4312732836568141 21.468237182429508 0.8544112643589532
0.43650083861023004 21.594551933964677 0.8692336257081699
0.44172839356364596 20.955620494113013 0.8563392395235971
0.4469559485170619 19.867677663633792 0.8378785163753175
0.4521835034704778 18.029414595933765 0.8008946969316689
0.45741105842389373 17.49662702238202 0.7808255647387397
0.46263861337730966 17.066108211323893 0.7571283581529061
0.4678661683307256 17.52384344476597 0.7619065924506766
0.4730937232841415 18.632043157129957 0.7833884435905829
0.47832127823755743 18.418884258039224 0.7706333263538605
0.48354883319097336 18.641007694088 0.7601310408689955
0.4887763881443893 20.261387913650804 0.7873166910574407
0.4940039430978052 19.732271155967844 0.7571319485580764
0.49923149805122113 20.219017621616327 0.7845488160126274
0.5044590530046371 18.654568529729072 0.7683117746149204
0.5096866079580531 18.22194684664966 0.7712064278814287
0.5149141629114691 18.28514959677371 0.7743816002285874
0.5201417178648851 19.056883340318436 0.7795593793646304
0.525369272818301 20.70263012046569 0.8036897106732047
0.530596827771717 21.08246569103736 0.7974801214096707
0.535824382725133 20.77512187251017 0.7685984192144799
0.541051937678549 19.838955293064494 0.7448858260677301
0.546279492631965 19.708919978803966 0.7354900183223093
0.5515070475853809 19.597501904614656 0.7440531781757849
0.5567346025387969 19.172275824515165 0.7425683555084135
0.5619621574922129 18.571294583515325 0.7444089529206883
0.5671897124456289 17.532772755094875 0.7033826550912067
0.5724172673990449 17.99481579960576 0.7013440145299052
0.5776448223524608 19.364975208217395 0.7114887941557168
0.5828723773058768 20.17947678916437 0.7257685458072324
0.5880999322592928 20.376965028589332 0.7588875592526546
0.5933274872127088 19.83175630758964 0.758468883561817
0.5985550421661248 18.470953129332308 0.7487836718382391
0.6037825971195407 18.410666327540838 0.7382101985219696
0.6090101520729567 19.77594537932813 0.7582528849465953
0.6142377070263727 20.429851260986894 0.7548767430983764
0.6194652619797887 20.428043513875902 0.7352893657871509
0.6246928169332047 19.92874187349836 0.7170234005785818
0.6299203718866206 19.31810051273344 0.6992958044421
0.6351479268400366 19.276515759305937 0.7131983695154642
0.6403754817934526 20.399051015674218 0.7380204789733427
0.6456030367468686 20.197893404233138 0.7201258760926729
0.6508305917002846 21.002082949172753 0.7125392511693261
0.6560581466537005 22.0976213467251 0.7278582158889967
0.6612857016071165 22.28120875874831 0.7306746749287285
0.6665132565605325 21.602065505674407 0.7254144556538912
0.6717408115139485 21.036604336940268 0.710676576699338
0.6769683664673645 20.448703999966057 0.6891275566297015
0.6821959214207804 20.302974320924662 0.6820553347354846
0.6874234763741964 20.262083249636454 0.6829839353972995
0.6926510313276124 20.442126199739977 0.6749688068949263
0.6978785862810284 20.72984196205135 0.6823387728073055
0.7031061412344444 21.25675721199564 0.7021260399666103
0.7083336961878604 22.82918886637974 0.7349092895633514
0.7135612511412763 22.275368503434724 0.7392397563109817
0.7187888060946923 22.182680084805014 0.7406883455835529
0.7240163610481083 22.246755754513803 0.7375678146242268
0.7292439160015243 22.47065314593536 0.742927961181046
0.7344714709549403 23.727377429339377 0.7519123584293554
0.7396990259083562 25.216540480325147 0.7705487468730424
0.7449265808617722 25.94664752422507 0.787617881678338
0.7501541358151882 27.34480180615093 0.8300533928481381
0.7553816907686042 29.59536425991898 0.8741760031431755
0.7606092457220202 30.402299651392863 0.8706199601934766
0.7658368006754361 30.33308321255927 0.84301249897539
0.7710643556288521 30.541116970869314 0.8074949218297305
0.7762919105822681 29.961430731059895 0.7934002586353107
0.7815194655356841 29.867013454093104 0.7989380103148483
0.7867470204891001 31.316554472013593 0.8325800308507586
0.791974575442516 32.8441521075105 0.8643051513842628
0.797202130395932 30.979078056488436 0.8278264333852079
0.802429685349348 31.27898663159582 0.8358968903884364
0.807657240302764 29.904789326906194 0.8066540105668392
0.81288479525618 31.53677911962321 0.8325482826181987
0.8181123502095959 36.4818774985436 0.8972351717111954
0.8233399051630119 37.24813347006112 0.9139172798101715
0.8285674601164279 40.59484978138157 0.9702799801799329
0.8337950150698439 42.60727135171267 1.0066225069606365
0.8390225700232599 45.679047746154644 1.0445644664834626
0.8442501249766758 50.0330077107858 1.0878910630883158
0.8494776799300918 55.23689912107122 1.1457557429195975
0.8547052348835078 60.3407917147602 1.2026320859879134
0.8599327898369238 63.71859736581852 1.2295697157997518
0.8651603447903398 69.70190411770609 1.317072497063992
0.8703878997437557 72.4427118424889 1.3420657974022705
0.8756154546971717 73.0978452722082 1.3235729414209
0.8808430096505877 76.66595810913353 1.3442137878173828
0.8860705646040037 79.39485286860345 1.3419323424261156
0.8912981195574197 80.33254513986243 1.3425843872754502
0.8965256745108356 81.23793556569181 1.3714811694372062
0.9017532294642516 80.09193447801489 1.3632874652201592
0.9069807844176676 80.77037660394485 1.3715485128069649
0.9122083393710836 81.02321308512116 1.3779038827807368
0.9174358943244996 85.41417718829855 1.430228554351006
0.9226634492779155 87.39063452369504 1.450134585720429
0.9278910042313315 90.91120082403819 1.4840378516643928
0.9331185591847475 90.50180039478273 1.4465997203053709
0.9383461141381635 89.86073160132162 1.429404823138552
0.9435736690915795 94.34729395066003 1.4619316049807776
0.9488012240449955 97.93611301343601 1.4936768471339015
0.9540287789984114 99.4014883259359 1.499959937315522
0.9592563339518274 102.53085796556087 1.5064578980384935
0.9644838889052434 102.48954134699065 1.5144853360745754
0.9697114438586594 105.17978176370279 1.5268931505680423
0.9749389988120754 108.99970484036747 1.5485005502831097
0.9801665537654913 109.75197680392658 1.5670983813294572
0.9853941087189073 111.28601809131598 1.5711598353502978
0.9906216636723233 111.9696544162808 1.5689686773917404
0.9958492186257393 112.13335932106251 1.5711245423562288
1.0010767735791553 111.35065269821362 1.5416623943494576
1.0063043285325712 112.18070672835131 1.5336925161777861
1.0115318834859872 110.29593520759903 1.496365815420292
1.0167594384394032 111.81255040457802 1.5022587828600522
1.0219869933928192 119.57244798883941 1.5719988789048946
1.0272145483462352 123.23931062396753 1.6155883531095598
1.0324421032996511 121.64801765553167 1.6041709355100464
1.0376696582530671 118.52794427893771 1.5699581979022852
1.042897213206483 117.63274546282916 1.5485665337017616
1.048124768159899 120.69474755459177 1.5850339258837427
1.053352323113315 123.0971909618541 1.6259863729382575
1.058579878066731 125.16016378900234 1.6341093455823086
1.063807433020147 124.64775474420301 1.6095556437255607
1.069034987973563 128.6651698888291 1.6179094592036258
1.074262542926979 131.82523905425518 1.6306138539775656
1.079490097880395 134.70278935169068 1.661537240509059
1.084717652833811 132.94998474434308 1.6603092938963688
1.089945207787227 129.12164755437888 1.6337255612179313
1.095172762740643 127.15840939474795 1.6091013261526013
1.1004003176940589 127.01360912011842 1.5946521796511421
1.1056278726474749 132.22307034736295 1.6324864898569613
1.1108554276008908 142.08560118407473 1.7093514528052949
1.1160829825543068 139.88013740007298 1.6963957400291143
1.1213105375077228 134.80923245531372 1.6332465943025753
1.1265380924611388 134.06500010637484 1.6192410582890795
1.1317656474145548 129.2503387046155 1.5819301939612096
1.1369932023679707 131.17917090319537 1.5976210651240355
1.1422207573213867 136.61495445256114 1.6446277376527716
1.1474483122748027 135.84067664790385 1.6272028084720593
1.1526758672282187 140.0729834094537 1.6341880868857928
1.1579034221816347 142.75066959186884 1.6581326618238605
1.1631309771350506 140.70603102983944 1.6447036059593942
1.1683585320884666 148.56645402825805 1.701361654557137
1.1735860870418826 147.7744487667957 1.7161992064642728
1.1788136419952986 150.59057641977884 1.755411075680495
1.1840411969487146 147.956105279909 1.720697217603763
1.1892687519021305 144.5611338868051 1.6896074117156104
1.1944963068555465 146.5256880347577 1.6672658070782347
1.1997238618089625 146.7804605703173 1.64554352270301
1.2049514167623785 149.1088531262584 1.6827035374323311
1.2101789717157945 150.39804866327032 1.6836809616549477
1.2154065266692105 154.1051825960065 1.7171425942595453
1.2206340816226264 152.1981315890887 1.704446821871594
1.2258616365760424 153.09437923525152 1.7159163293346018
1.2310891915294584 161.94828656324697 1.7611747961528479
1.2363167464828744 161.02988063229293 1.753270998572404
1.2415443014362904 161.4933474976467 1.7390374444372187
1.2467718563897063 156.49927806840722 1.719086832995552
1.2519994113431223 153.63612790083914 1.731567232378152
1.2572269662965383 155.95521838143003 1.7479876169004072
1.2624545212499543 159.51542676582432 1.7753835768745105
1.2676820762033703 162.3685145861418 1.8049854273824102
1.2729096311567862 160.59721503294705 1.783594331291853
1.2781371861102022 158.0815164928388 1.7445852707640226
1.2833647410636182 155.5632298978357 1.7110861838620686
1.2885922960170342 156.04366008477453 1.7028776381053568
1.2938198509704502 155.50141985133163 1.726726220036608
1.2990474059238661 153.77492067908136 1.7249084031942359
1.3042749608772821 152.4512674280897 1.6981248279054393
1.309502515830698 156.38194135415424 1.6972291112377227
1.314730070784114 161.23672645710772 1.718604035658057
1.31995762573753 164.38534205475474 1.7459476671817433
1.325185180690946 160.2531299582234 1.7258384637068473
1.330412735644362 161.17267093032575 1.7416162128797124
1.335640290597778 153.98033682539725 1.685309676423041
1.340867845551194 157.4729814583001 1.7038274589489948
1.34609540050461 155.38500347575717 1.6903163676868314
1.351322955458026 156.35218231138614 1.6953991455799304
1.356550510411442 151.5371919299368 1.64936156633458
1.361778065364858 145.40813428959714 1.596247771119578
1.3670056203182739 137.6189381774057 1.5464373522870394
1.3722331752716899 134.06067562214847 1.5254263104558226
1.3774607302251058 133.22656665661387 1.532042502163331
1.3826882851785218 144.07457469655913 1.609205729981937
1.3879158401319378 152.76923150901044 1.6416473058632979
1.3931433950853538 154.46772266257707 1.6569260975642033
1.3983709500387698 150.76892120773616 1.628639615083754
1.4035985049921857 148.75987397212816 1.6353917585592421
1.4088260599456017 143.1628132187409 1.6162280731620462
1.4140536148990177 148.4309069138979 1.6645367802023079
1.4192811698524337 162.69805534391105 1.775424110817648
1.4245087248058497 166.14816635077713 1.8095249933755866
1.4297362797592656 166.29013476896682 1.7976683508814995
1.4349638347126816 161.9407110123157 1.7517142036090245
1.4401913896660976 153.99359236783192 1.6916814935447013
1.4454189446195136 155.71986938719252 1.6970172097557308
1.4506464995729296 155.37444907606218 1.7050203794958616
1.4558740545263456 150.27703492458022 1.6608532217631888
1.4611016094797615 147.7229253651994 1.6486703760234853
1.4663291644331775 145.4827601353769 1.6513923337775689
1.4715567193865935 147.4908159020854 1.6538245321311689
1.4767842743400095 150.5005942057578 1.666151241282299
1.4820118292934255 151.6640045491401 1.6694381953216175
1.4872393842468414 152.89510216732688 1.6743579656133674
1.4924669392002574 150.11112528349574 1.671425404423115
1.4976944941536734 140.18413633991455 1.6004577293003275
1.5029220491070894 136.62015332966774 1.5871453682629868
1.5081496040605054 136.07554446905706 1.5655892114861654
1.5133771590139213 143.6748610550911 1.6231367022286705
1.5186047139673373 153.04828174313764 1.6976336247980945
1.5238322689207533 154.54696084289967 1.6925447043071278
1.5290598238741693 157.14883585064754 1.7042664651035857
1.5342873788275853 158.04613460279975 1.702863506188147
1.5395149337810012 151.04970559100843 1.6619634304771853
1.5447424887344172 148.88441358339256 1.653362630064981
1.5499700436878332 145.4931118156646 1.6291356952703548
1.5551975986412492 145.77546950156227 1.6060649390106325
1.5604251535946652 151.1707719037635 1.640717116195391
1.5656527085480811 150.3894060904241 1.643443527081933
1.5708802635014971 159.07992776218717 1.7053966636220164
1.576107818454913 163.97098635325733 1.739282291870788
1.581335373408329 165.76787802874733 1.7282229780306553
1.586562928361745 171.51980865453575 1.756182732568766
1.591790483315161 164.52831340043738 1.72277985760352
1.597018038268577 165.1721426594505 1.734115838337879
1.602245593221993 168.37322933735524 1.7329063169585919
1.607473148175409 170.7390708350338 1.729372662523571
1.612700703128825 172.24427847834392 1.7287258467688966
1.617928258082241 168.53172208821059 1.7101894465381111
1.623155813035657 167.4454576607524 1.7213774456558382
1.628383367989073 171.86101962758067 1.7680517653104535
1.6336109229424889 179.1729517799033 1.813190208323915
1.6388384778959049 187.13387619998704 1.835271240028518
1.6440660328493208 194.9885235224384 1.8526873387894267
1.6492935878027368 200.13204477966477 1.8544886146336528
1.6545211427561528 190.92217504192527 1.7837901725841263
1.6597486977095688 194.17439427447474 1.7959562297454308
1.6649762526629848 207.6622974673954 1.8633963810460852
1.6702038076164007 218.21172679054993 1.9212441957344648
1.6754313625698167 230.547880518628 1.9757913320547054
1.6806589175232327 230.51343642140515 1.9917666320789729
1.6858864724766487 227.60496394844813 1.9982350247799994
1.6911140274300647 224.51561341546332 1.986174652422103
1.6963415823834807 219.90167522926288 1.9447309070838075
1.7015691373368966 212.22339370856577 1.8749308278087258
1.7067966922903126 210.83896603249923 1.8585650124710993
1.7120242472437286 213.50259694867168 1.8887132355483434
1.7172518021971446 214.92643810086108 1.899857004526764
1.7224793571505606 222.41099237422912 1.9287422063137032
1.7277069121039765 231.60480894191159 1.9674354954831526
1.7329344670573925 244.1884770253769 2.0217114123963498
1.7381620220108085 247.60713565064276 2.0386844041322085
1.7433895769642245 247.98847208761657 2.0383124382583486
1.7486171319176405 256.5637865960684 2.0715334825941882
1.7538446868710564 261.8624747995983 2.0775787869066997
1.7590722418244724 266.90108012303546 2.0804587111331747
1.7642997967778884 263.1025805640016 2.056410074880991
1.7695273517313044 260.27895754121414 2.0365194590381073
1.7747549066847204 256.62654597019804 2.0197235076505193
1.7799824616381363 261.5141096068952 2.052178964967834
1.7852100165915523 268.2465353773029 2.0541815215335477
1.7904375715449683 274.68430342505434 2.0785641904412278
1.7956651264983843 274.2514924838652 2.066977056395754
1.8008926814518003 272.5589599944261 2.028853405676681
1.8061202364052162 266.20026546330996 1.9916948854644991
1.8113477913586322 258.81457001738363 1.9316321199319704
1.8165753463120482 258.50617624651005 1.9080592652598074
1.8218029012654642 255.96498432435928 1.8799793901490376
1.8270304562188802 256.81543059202573 1.8812162664043066
1.8322580111722961 257.4088429423049 1.8737484363761903
1.8374855661257121 254.92733980515342 1.862701920768858
1.842713121079128 259.27867420517214 1.887210542849195
1.847940676032544 254.1466953252 1.840398239108729
1.85316823098596 259.3921490618845 1.8662689495084859
1.858395785939376 265.6491338934951 1.90532034090537
1.863623340892792 271.0646684563667 1.93211613543048
1.868850895846208 269.7783959958101 1.914937100689472
1.874078450799624 263.8731216551215 1.873318176563946
1.87930600575304 265.31400696555403 1.874043435833618
1.884533560706456 261.39772724285973 1.8366457094916762
1.889761115659872 262.7649389622615 1.8313312452935502
1.894988670613288 268.8146825126816 1.8507249737085483
1.9002162255667039 270.2554855797059 1.8435921545862344
1.9054437805201199 263.89457833878913 1.8067870709117966
1.9106713354735358 262.16328448858263 1.7983008950747397
1.9158988904269518 256.9609369889169 1.7516165433499367
1.9211264453803678 260.5448789904771 1.7560763522137188
1.9263540003337838 268.45678306322543 1.7893814127608185
1.9315815552871998 271.1256220462455 1.8048121484697934
1.9368091102406157 266.99360338795464 1.789287222990326
1.9420366651940317 265.85224512237824 1.7946772138133162
1.9472642201474477 251.92382614221927 1.7236208142704272
1.9524917751008637 250.51529502166693 1.7066346470904963
1.9577193300542797 247.43558928413665 1.691694510260186
1.9629468850076957 247.8587756417222 1.6850464520302675
1.9681744399611116 248.44075199005903 1.677332670702826
1.9734019949145276 250.07937113368382 1.6686262530384188
1.9786295498679436 245.69220094481102 1.6253120401617638
1.9838571048213596 238.79930138251117 1.5775124857039615
1.9890846597747756 235.67835054513304 1.5644120157849803
1.9943122147281915 239.46436150096517 1.5987196564590427
1.9995397696816075 247.73538407850407 1.6333233792880888
2.0047673246350235 251.8973143122855 1.6596777832426495
2.0099948795884393 252.71031578735617 1.6714900906830408
2.015222434541855 257.25418041762396 1.689141530478829
2.0204499894952708 252.62603189722424 1.6555833426170499
2.0256775444486865 251.34823955430332 1.6367006183926578
2.0309050994021023 249.30317307830342 1.6152163437376128
2.036132654355518 241.43733582880594 1.5746143491615645
2.041360209308934 232.96248376872083 1.546009118526821
2.0465877642623496 233.73446017428515 1.5404541461074273
2.0518153192157653 231.56934595793436 1.5300505978621752
2.057042874169181 234.78595649572122 1.5581026063257566
2.062270429122597 237.53734329907266 1.5765055699624768
2.0674979840760126 233.2570922983458 1.5700528837088832
2.0727255390294284 235.28921224716632 1.586567026754691
2.077953093982844 233.71803808863967 1.57526681242543
2.08318064893626 234.9971932555517 1.6022304733772432
2.0884082038896756 234.67189889172175 1.6136996614254153
2.0936357588430914 230.2259126426101 1.5904755619512263
2.098863313796507 237.5039395492707 1.6219557186551186
2.104090868749923 240.58595980517768 1.6237727129928226
2.1093184237033387 242.42071240629588 1.6204752149895956
2.1145459786567544 235.25016582732349 1.579362074865354
2.11977353361017 223.83829605812653 1.526843889594315
2.125001088563586 228.0977384948302 1.5353038768163307
2.1302286435170017 232.15475591171023 1.5419132539579186
2.1354561984704175 232.10695461731615 1.5522689949171908
2.140683753423833 235.17756841796015 1.5678492949650373
2.145911308377249 237.28474980627536 1.5922588604537518
2.1511388633306647 235.39946667572764 1.5877565768432256
2.1563664182840805 241.6733309195151 1.614148772926455
2.1615939732374962 235.86343034772608 1.5820641810213583
2.166821528190912 235.61149327912258 1.5900058430809518
2.1720490831443278 240.59261242097776 1.61779148899899
2.1772766380977435 235.30322315928316 1.5960425787950385
2.1825041930511593 236.34747883963428 1.598123065287146
2.187731748004575 236.4351448611904 1.5854164511188609
2.192959302957991 230.05559716017927 1.5424484169880293
2.1981868579114066 228.9202122210098 1.5298506519217385
2.2034144128648223 231.41056879065357 1.5320928155383087
2.208641967818238 226.607418541262 1.520990919381351
2.213869522771654 230.58278837812054 1.5492718494415745
2.2190970777250696 234.7229507722796 1.5827905276532441
2.2243246326784853 240.2200875118167 1.6047012656805144
2.229552187631901 244.9704821376337 1.6212228326639446
2.234779742585317 247.1443380728454 1.6370706434912878
2.2400072975387326 237.875844385108 1.59289655132169
2.2452348524921484 231.84294311229021 1.5611374610253912
2.250462407445564 228.8111720752683 1.5502960794567144
2.25568996239898 216.6059748486099 1.49634490039615
2.2609175173523957 219.43452738096664 1.509884634683382
2.2661450723058114 218.50302980778372 1.5020652639689345
2.271372627259227 218.17406650089916 1.4949346660748242
2.276600182212643 221.8338778179977 1.5041403778486153
2.2818277371660587 224.13615694702315 1.5142671571603716
2.2870552921194744 229.50486277584614 1.5493861358174765
2.29228284707289 234.59207478714754 1.5680752240988134
2.297510402026306 240.18005012053482 1.601503030824176
2.3027379569797217 237.6423719207705 1.5938620932834517
2.3079655119331375 237.59219324645238 1.5861463367797564
2.3131930668865532 232.7209384756093 1.5561046845201019
2.318420621839969 228.0929966937608 1.5151629706744756
2.3236481767933848 227.7498351497456 1.5014793080014368
2.3288757317468005 223.08844058610654 1.4983769980784374
2.3341032867002163 225.2554334830932 1.5091409924826076
2.339330841653632 228.82575865210893 1.5279575270367058
2.344558396607048 230.65090647662396 1.55346174029101
2.3497859515604635 228.33665055743703 1.5276395479730291
2.3550135065138793 228.20706512146972 1.5216630277389016
2.360241061467295 230.8035827526216 1.5410461301943619
2.365468616420711 229.66804633496872 1.528765928939974
2.3706961713741266 231.39073735040265 1.5171563756035107
2.3759237263275423 233.09110451552823 1.5159425583453552
2.381151281280958 225.9425434969103 1.473613633520264
2.386378836234374 226.45371938578958 1.4868381101834445
2.3916063911877896 224.66309470316077 1.4869136823792315
2.3968339461412054 222.2275261712141 1.5027612283490477
2.402061501094621 226.91163420159336 1.511287279985092
2.407289056048037 224.0810944601188 1.4902026581959082
2.4125166110014526 221.84291276304876 1.4747199708509589
2.4177441659548684 219.44896605335177 1.4552626282972585
2.422971720908284 217.14032618763432 1.4282527534182765
2.4281992758617 221.28155851399274 1.4428022665485989
2.4334268308151157 221.9504257735265 1.4179525980298824
2.4386543857685314 227.33999377285218 1.439280983260499
2.443881940721947 232.30629199594406 1.4428422052907783
2.449109495675363 239.4453145339911 1.4528440874855717
2.4543370506287787 243.36941396533985 1.4490948001343318
2.4595646055821945 248.24459042995832 1.4259246387143996
2.4647921605356102 262.91851091826476 1.4242745455077763
2.470019715489026 289.3486702288853 1.4285848560005343
2.4752472704424417 357.7931884352947 1.522443395354075
2.4804748253958575 498.52472906689 1.7369382408004481
2.4857023803492733 719.4065042145767 2.022672411993041
2.490929935302689 1034.5495934276678 2.3975967990032516
2.496157490256105 1432.8472915522736 2.816686324549517
2.5013850452095205 1840.1625725456247 3.184768349978432
2.5066126001629363 2181.9482827326046 3.462058753715716
2.511840155116352 2457.2272975730184 3.6758598437642
2.517067710069768 2669.433514475712 3.8262038475834745
2.5222952650231836 2911.1311529722925 4.0033776283477405
2.5275228199765993 3258.2244132413352 4.236964106360324
2.532750374930015 3707.60528294027 4.508722709880357
2.537977929883431 4354.426985455883 4.872103553319801
2.5432054848368466 5127.3219231902585 5.2794522546211935
2.5484330397902624 5913.683079359154 5.654732862699556
2.553660594743678 6499.856620661995 5.924196400049827
2.558888149697094 6761.607231744844 6.036135763145331
2.5641157046505096 6664.557815008808 5.991972802128027
2.5693432596039254 6303.533692913219 5.838272953241153
2.574570814557341 5795.528537244385 5.59725743206222
2.579798369510757 5288.246191223839 5.3496408728707365
2.5850259244641727 4883.025263872373 5.131098098703471
2.5902534794175884 4573.124673874639 4.955710282274477
2.595481034371004 4283.992944044815 4.780703595620584
2.60070858932442 3975.0117915608375 4.606850484818536
2.6059361442778357 3521.061847449781 4.342885511508771
2.6111636992312515 2982.1388439159014 4.0072709196288026
2.6163912541846672 2392.9683624930676 3.5936412239748248
2.621618809138083 1799.177141354862 3.119571498542942
2.6268463640914987 1303.357950637735 2.653521729976908
2.6320739190449145 903.4965140466242 2.207909045004803
2.6373014739983303 646.8742619343282 1.882138321496367
2.642529028951746 488.05185896249213 1.6637380014809515
2.6477565839051618 386.95923996483975 1.5238730971488472
2.6529841388585775 334.1364734594964 1.463361882428075
2.6582116938119933 300.4085125873943 1.4299171326570215
2.663439248765409 278.7063297947011 1.3980042899317344
2.668666803718825 267.0681389418458 1.3876223271112291
2.6738943586722406 256.41302366003583 1.3812277249016354
2.6791219136256563 251.26408674578448 1.399775232854082
2.684349468579072 242.9663156521871 1.406673856650441
2.689577023532488 237.54422123616433 1.4163440568321204
2.6948045784859036 236.26336554550323 1.4126410165633907
2.7000321334393194 232.05095442720474 1.4146893441039816
2.705259688392735 229.30470086062562 1.4054923470988983
2.710487243346151 233.3448909831341 1.4439293203086965
2.7157147982995666 237.11170417717295 1.462863357629686
2.7209423532529824 241.47957782591797 1.4860926919420863
2.726169908206398 240.4897258914066 1.49890804859409
2.731397463159814 241.243221273434 1.5057337094242167
2.7366250181132297 237.48400958879975 1.4912115430020871
2.7418525730666454 233.61486407270337 1.4835711004763366
2.747080128020061 229.51693823775364 1.4721692500669705
2.752307682973477 232.7460670555589 1.4895299161760869
2.7575352379268927 230.60807060293737 1.4941822140899736
2.7627627928803085 226.65401857366334 1.4766441694718049
2.767990347833724 223.4371216031665 1.4652336326023276
2.77321790278714 216.6687096811164 1.4277091713693038
2.7784454577405557 211.21428710264772 1.4049848897563118
2.7836730126939715 213.5101437469085 1.4076530028206347
2.7889005676473873 212.02419489810288 1.4027158220007794
2.794128122600803 219.92578802286957 1.4434317976667
2.7993556775542188 224.3537219747074 1.4561737443944023
2.8045832325076345 225.73755339091255 1.4600253584288567
2.8098107874610503 232.44816327597414 1.4863642114448512
2.815038342414466 235.8482287552266 1.5131140942251728
2.820265897367882 239.43815378876388 1.5261391378681688
2.8254934523212976 236.93562905252335 1.519907163728118
2.8307210072747133 235.9922631553026 1.5260757271125232
2.835948562228129 233.07154255715577 1.512690520098995
2.841176117181545 226.39100672722617 1.5055889933696278
2.8464036721349606 227.34598805890363 1.5241960288601883
2.8516312270883764 217.71466411585916 1.4843215510094774
2.856858782041792 219.9382042430344 1.488122064401585
2.862086336995208 221.18449469352333 1.4871804916325728
2.8673138919486236 223.40463065095665 1.4957901780800191
2.8725414469020394 223.7636032284245 1.4925958057663078
2.877769001855455 228.33512748388333 1.5035460432355
2.882996556808871 228.96965016688196 1.513272278713264
2.8882241117622867 227.44105104714217 1.5019272668286514
2.8934516667157024 226.10141009569318 1.4979815371940293
2.898679221669118 224.47660207215313 1.4991704615589034
2.903906776622534 222.42306463869883 1.4856048709582916
2.9091343315759497 228.96957089583373 1.5051192352744753
2.9143618865293655 227.4340798862324 1.501442792692724
2.919589441482781 220.6741270771038 1.4570890639750878
2.924816996436197 218.75614792554737 1.449909906649928
2.9300445513896127 218.26078456065903 1.453781350923016
2.9352721063430285 218.7767155462188 1.4618615205032641
2.9404996612964442 224.5937194704886 1.4831947704252242
2.94572721624986 225.64341539204605 1.4789988051651666
2.9509547712032758 230.051173692242 1.4923327704116498
2.9561823261566915 228.49074143604486 1.4777726902731108
2.9614098811101073 225.0315523485858 1.4674249279775202
2.966637436063523 229.75182225540368 1.5017839556917303
2.971864991016939 230.71580736636898 1.5041401112371557
2.9770925459703546 229.60091206838794 1.505692105432346
2.9823201009237703 233.23949622090234 1.5190034468338482
2.987547655877186 239.15709258096524 1.5394449920585185
2.992775210830602 242.93300064006928 1.557797879739725
2.9980027657840176 239.81360233459043 1.5407036772328377
3.0032303207374333 233.13520262246783 1.505721300248985
3.008457875690849 222.2952063763704 1.439200393641193
3.013685430644265 218.9794648662382 1.396552655154234
3.0189129855976806 219.7984851890498 1.3892764208814907
3.0241405405510964 213.6889697419401 1.3772786800174466
3.029368095504512 213.92837849193117 1.3805664193008265
3.034595650457928 215.9986804540868 1.390577436334658
3.0398232054113437 219.79229956260818 1.3996651320195674
3.0450507603647594 223.31473680676385 1.4126398141946734
3.050278315318175 224.94680932835695 1.4244869160180171
3.055505870271591 227.6254168718597 1.4332995495795116
3.0607334252250067 224.88504236956203 1.4211368259569448
3.0659609801784224 227.6906542734148 1.4314932777544618
3.071188535131838 228.84616877351536 1.4421477933859732
3.076416090085254 225.0359308982768 1.430985821023834
3.0816436450386697 223.83891072278732 1.4206911897958294
3.0868711999920855 220.29569470140666 1.3845809050416822
3.0920987549455012 225.2915583790374 1.3841554589697644
3.097326309898917 225.8915896866077 1.3608532317857764
3.1025538648523328 230.63647157679085 1.370096514798266
3.1077814198057485 235.26185949514354 1.3718645383077925
3.1130089747591643 234.13978623322885 1.3563099311728612
3.11823652971258 233.32272371855956 1.3455909492373388
3.123464084665996 230.72145768109556 1.3239523008975864
3.1286916396194115 229.40790670387747 1.300788029681193
3.1339191945728273 236.319786871883 1.3180496573657663
3.139146749526243 244.8462848776131 1.3344230193253046
3.144374304479659 253.8274668382301 1.3577809708132993
3.1496018594330746 255.34676685094192 1.3478140202930067
3.1548294143864903 263.61332554224583 1.363380134064255
3.160056969339906 262.9013481003352 1.3489096827118923
3.165284524293322 270.4111894332377 1.3471794256399432
3.1705120792467376 288.94279620490187 1.3717789417907595
3.1757396342001534 295.7160919052062 1.3639792417782088
3.180967189153569 312.94844855888044 1.3812390460861028
3.186194744106985 318.4030926434689 1.3664954952989221
3.1914222990604006 324.18690943548114 1.3628726616376345
3.1966498540138164 334.6676418812491 1.3695118974677942
3.201877408967232 336.3872528659304 1.3572532175781247
3.207104963920648 344.3449984554168 1.357401600843517
3.2123325188740637 358.8724307907165 1.3748373243704952
3.2175600738274794 375.65656619180874 1.3937725254827689
3.222787628780895 395.2243416295747 1.4174688381959712
3.228015183734311 413.29548472044166 1.4397712123805082
3.2332427386877267 436.00647917732346 1.4692605180990534
3.2384702936411425 464.2585443864249 1.5070931829606704
3.2436978485945582 499.89668763526225 1.5608760398155481
3.248925403547974 537.2532821020621 1.6185289028779268
3.2541529585013897 577.9738939180592 1.6750328717096121
3.2593805134548055 609.2204779617327 1.7150263277339413
3.2646080684082213 645.1536556305506 1.7616190693437386
3.269835623361637 681.4740687711259 1.8116569539111336
3.275063178315053 721.6274175659315 1.8667140713723052
3.2802907332684685 762.291270577186 1.9132265636019663
3.2855182882218843 801.7574262279846 1.9572812490117284
3.2907458431753 844.1016006098469 2.0042169918131933
3.295973398128716 892.1154968255444 2.060778868049388
3.3012009530821316 946.5835922142036 2.1215974613663025
3.3064285080355473 983.4709096539125 2.162362991394172
3.311656062988963 1010.533722744747 2.186901000302353
3.316883617942379 1019.3559310139766 2.1908845890241415
3.3221111728957946 1013.5240886248268 2.17932368675289
3.3273387278492104 1001.5902440296915 2.1638899821024933
3.332566282802626 963.916565072444 2.120365981084485
3.337793837756042 916.9482097391609 2.071659642893228
3.3430213927094576 845.8750446052552 1.9886211821261954
3.3482489476628734 765.3117356031776 1.8891504770173189
3.353476502616289 689.7816561259157 1.79039295959476
3.358704057569705 616.3677585533909 1.6903306754871055
3.3639316125231207 553.1096081233471 1.606324058856753
3.3691591674765364 497.6663492584359 1.5308808523480715
3.374386722429952 447.2038191532646 1.458999807449988
3.379614277383368 406.58342247328414 1.402004682479337
3.3848418323367837 370.3664753666835 1.3475658199081662
3.3900693872901995 344.6311929124209 1.3133130934047927
3.3952969422436152 318.67112100203093 1.2705176516996506
3.400524497197031 297.52324011936616 1.2430760088845567
3.4057520521504467 278.8491195334762 1.2182596982959653
3.4109796071038625 268.28697245552604 1.2152623271574372
3.4162071620572783 267.0584820614989 1.2219531194192972
3.421434717010694 264.11818422137225 1.2321320654726051
3.4266622719641098 261.6035100733151 1.2428511384178527
3.4318898269175255 259.37612826428125 1.2532676778844138
3.4371173818709413 248.24586365141946 1.2486298315733226
3.442344936824357 243.62262631233938 1.2444375301432637
3.447572491777773 235.59085027865612 1.2265364835763615
3.4528000467311886 230.3474078365823 1.2224199306280312
3.4580276016846043 230.6811201512609 1.2306688622196913
3.46325515663802 228.7198705453424 1.213620694121623
3.468482711591436 226.1380021357481 1.1990279660090402
3.4737102665448516 225.87168007857858 1.1947785545713625
3.4789378214982674 225.53210905459446 1.1954185954047227
3.484165376451683 226.49152732234762 1.2101261934974636
3.489392931405099 230.7399225809152 1.240307613773907
3.4946204863585146 231.55155209202155 1.2375679469907797
3.4998480413119304 237.99633504838283 1.2372835870944467
3.505075596265346 243.0490989310465 1.24806809244845
3.510303151218762 246.07802783224753 1.2406073386081207
3.5155307061721777 245.33861880541573 1.2215141328066395
3.5207582611255934 245.7348840356623 1.2127299070614694
3.525985816079009 249.34410277362161 1.1928202257654394
3.531213371032425 256.9624367665879 1.194504324490604
3.5364409259858407 267.2860871312685 1.2008122362448188
3.5416684809392565 287.3864393676976 1.2190840538510754
3.546896035892672 310.3073211832862 1.241933067160785
3.552123590846088 348.66220071249677 1.2962665526574897
3.5573511457995037 428.66846588011276 1.4195074998552561
3.5625787007529195 567.8276468939255 1.621109202468825
3.5678062557063353 811.2981600096965 1.9300470979214954
3.573033810659751 1256.6649404561433 2.3985448014925104
3.5782613656131668 2034.141081981152 3.0533033761953035
3.5834889205665825 3436.7232746194445 3.96997734019466
3.5887164755199983 5802.098159111776 5.158003217373999
3.593944030473414 9208.348974814822 6.441206536179919
3.59917158542683 13022.407699746376 7.615495194009214
3.6043991403802456 16739.039863649577 8.605022073381713
3.6096266953336613 19113.42600611956 9.204107672306003
3.614854250287077 19368.202018052194 9.2603529067525
3.620081805240493 17577.303876334183 8.815070134253537
3.6253093601939086 14269.34822178695 7.920454633458183
3.6305369151473244 10796.284431164144 6.873303030569761
3.63576447010074 7485.014493776486 5.714582997519289
3.640992025054156 5058.983719412138 4.707477129558216
3.6462195800075716 3222.2846494673154 3.751536709336325
3.6514471349609874 2041.5696254339637 2.9806148740396776
3.656674689914403 1299.2928465838702 2.36893921023708
3.661902244867819 895.0667633528361 1.964444398900713
3.6671297998212347 664.04039879805 1.692298303976685
3.6723573547746504 542.0947436898157 1.5357914061435445
3.677584909728066 463.7654215806719 1.42819993366541
3.682812464681482 413.5520269137191 1.3569129167300602
3.6880400196348977 374.67133838884456 1.302799679728789
3.6932675745883135 348.73357632076534 1.2668230361438246
3.698495129541729 330.149340941596 1.2449935366913127
3.703722684495145 316.9652667477429 1.2263975266970326
3.7089502394485607 307.9878106175152 1.2105237800040505
3.7141777944019765 302.72901161381213 1.1976692483790072
3.7194053493553922 295.70354023129266 1.178292984587167
3.724632904308808 291.2123873940821 1.1723765629038903
3.7298604592622238 283.38557153989996 1.1578500033946024
3.7350880142156395 275.5177165980092 1.1446299440149494
3.7403155691690553 271.35633487493106 1.1421889752643282
3.745543124122471 263.110508975744 1.1306089470632295
3.750770679075887 260.4782380352691 1.1287061046897637
3.7559982340293026 258.8101271152136 1.1215996326428275
3.7612257889827183 259.7346015012184 1.1242607538735663
3.766453343936134 257.5567096438797 1.1190440098070218
3.77168089888955 260.35834040483735 1.123386428882513
3.7769084538429656 258.3093187014651 1.1157626202783564
3.7821360087963813 258.5897647351866 1.1179110701101656
3.787363563749797 260.0370832498995 1.1247037523658678
3.792591118703213 264.3495506049649 1.1363236448129335
3.7978186736566286 266.370883775232 1.1314857884244727
3.8030462286100444 271.55194333029857 1.1302256936144346
3.80827378356346 277.9416986882349 1.1284133370993938
3.813501338516876 283.34996912247584 1.13776585115271
3.8187288934702917 294.9939808894175 1.1588053734489197
3.8239564484237074 301.1259199564009 1.1609910198941653
3.829184003377123 305.93084397255814 1.1598366122488444
3.834411558330539 307.86955834879814 1.1534265745470713
3.8396391132839547 309.67770935089084 1.1563252613978867
3.8448666682373704 311.3248777161347 1.1594145963783902
3.850094223190786 313.7662012342178 1.1684299661645328
3.855321778144202 315.2676182269642 1.186612546271298
3.8605493330976177 310.7554190621967 1.1812773828119143
3.8657768880510335 304.03657767888177 1.1683781986982138
3.8710044430044492 293.14804234451685 1.146600896503555
3.876231997957865 282.3667346504865 1.1223885817734571
3.8814595529112808 269.08169698001865 1.0942899838910505
3.8866871078646965 262.87857929743234 1.0801112773587354
3.8919146628181123 261.0026028806192 1.0735461272505378
3.897142217771528 262.7528703009051 1.0759590509526296
3.902369772724944 264.73541181488815 1.0870794179497185
3.9075973276783595 269.4383618268278 1.0996706030930101
3.9128248826317753 272.2416131555323 1.108445089643039
3.918052437585191 274.22603958162847 1.114929812640175
3.923279992538607 277.4740436559681 1.113340718041643
3.9285075474920226 281.58681179634897 1.1110772144130425
3.9337351024454383 284.9054891845485 1.112527801562646
3.938962657398854 287.66495482170194 1.1101209988720784
3.94419021235227 292.8664761710728 1.1138654016130314
3.9494177673056856 301.8855293986981 1.126458562233729
3.9546453222591014 309.6228400933546 1.1388238273264737
3.959872877212517 317.23633948916887 1.1456438151945372
3.965100432165933 320.25720155880686 1.1429922538044412
3.9703279871193486 333.91175214885374 1.1639179574583252
3.9755555420727644 352.8457710152966 1.1861920051952752
3.98078309702618 372.168371200566 1.2139950098704277
3.986010651979596 393.3941025060007 1.2411605372617023
3.9912382069330117 417.66223021365704 1.2731047052294537
3.9964657618864274 452.495474851239 1.3229312988093123
4.001693316839844 518.7700024000653 1.4144548617798212
4.00692087179326 598.6506063869174 1.5187149591991715
4.012148426746676 699.1154831402573 1.6509567282508524
4.017375981700092 844.9077614991287 1.8366447330506845
4.0226035366535084 932.0133606051685 1.9368784918861754
4.027831091606925 991.0281122101243 2.006619280492786
4.033058646560341 958.1619844792607 1.9782987678444588
4.038286201513757 898.4568459512092 1.913618549718363
4.043513756467173 886.9254539183382 1.8992189759357891
4.0487413114205895 885.1135572291262 1.8945924757659904
4.053968866374006 925.9407306652644 1.9359429088360265
4.059196421327422 994.7543989671409 2.011623261000732
4.064423976280838 1076.5821521641542 2.0963302557607513
4.069651531234254 1189.8305749428393 2.2047086047406395
4.0748790861876705 1311.3495914382784 2.3175670400880533
4.080106641141087 1446.5846484192853 2.4303152040238336
4.085334196094503 1614.4985584789415 2.5698391484081062
4.090561751047919 1800.1101716890105 2.7221608636029084
4.095789306001335 2019.2125113595775 2.8852218025395606
4.1010168609547515 2261.5047809315374 3.052325757595219
4.106244415908168 2514.008658567269 3.2150733638046
4.111471970861584 2811.681446462885 3.39976329165274
4.116699525815 3122.82027584638 3.579055369594949
4.121927080768416 3443.532442918817 3.7168075048819205
4.1271546357218325 3768.827533945195 3.850638195223592
4.132382190675249 4108.865089552145 4.0059343189696275
4.137609745628665 4461.708958328732 4.158721810285282
4.142837300582081 4828.039878438923 4.314845395709311
4.148064855535497 5183.778863498674 4.477004007593948
4.1532924104889135 5497.334836671821 4.59727302749117
4.15851996544233 5808.980177837621 4.714900503189802
4.163747520395746 6026.431504062253 4.7814795277197994
4.168975075349162 6257.441664422653 4.867425425876588
4.174202630302578 6424.045241997959 4.923989927214345
4.1794301852559945 6528.220158065281 4.968529307581081
4.184657740209411 6552.700889576059 4.973707074582123
4.189885295162827 6454.755987297024 4.931717592430377
4.195112850116243 6285.392430804879 4.864153796283399
4.200340405069659 6011.89676793815 4.744316975336047
4.2055679600230755 5651.848532035397 4.589601015256581
4.210795514976492 5257.084881910522 4.424028813411823
4.216023069929908 4831.083586441928 4.239794975697104
4.221250624883324 4368.246440512461 4.026924244306861
4.22647817983674 3937.9877211624535 3.823992711075275
4.2317057347901565 3498.9875778286882 3.599466727786604
4.236933289743573 3107.862580586196 3.391231745337631
4.242160844696989 2762.906925269203 3.2002515281932995
4.247388399650405 2444.7293590945274 3.007548207813886
4.252615954603821 2155.8761081849357 2.8199192701123965
4.257843509557238 1919.021444056881 2.6552568683948654
4.263071064510654 1699.6211814964638 2.4945781318568248
4.26829861946407 1505.3528948406642 2.3441127066871146
4.273526174417486 1339.0095705151514 2.207879915779637
4.278753729370902 1194.1319155756767 2.0828836090850587
4.283981284324319 1072.8303651329304 1.978430204139586
4.289208839277735 969.2479629191928 1.8803809706122567
4.294436394231151 873.4103918738288 1.7852504887925191
4.299663949184567 785.7609867497492 1.68880735259363
4.304891504137983 715.3198436204921 1.6104860790867837
4.3101190590914 656.4463289053926 1.5409003009851188
4.315346614044816 606.1012808835716 1.4825980837358326
4.320574168998232 563.7558778335467 1.4284352244875191
4.325801723951648 521.0780066995485 1.3725359607566239
4.331029278905064 484.88031101755814 1.3248814434589398
4.336256833858481 453.59737199202533 1.2810222456409164
4.341484388811897 430.2676749654638 1.2514876724459592
4.346711943765313 406.3834889642906 1.2182099452144468
4.351939498718729 387.3031765032629 1.18967422179892
4.357167053672145 368.8961163929588 1.1613801472981005
4.362394608625562 349.77580604074217 1.1335592287438627
4.367622163578978 342.09828665408116 1.1241930413485797
4.372849718532394 329.321687337106 1.1088695077829709
4.37807727348581 323.63614162543246 1.107909307463336
4.383304828439226 312.94438048474467 1.0961292219741028
4.388532383392643 297.6847932923504 1.0731560128642437
4.393759938346059 288.3931885709333 1.0610167201217773
4.398987493299475 277.5493313095064 1.0443406053105562
4.404215048252891 268.7918462567045 1.0312203292642945
4.409442603206307 258.0221589864118 1.0138631595291008
4.414670158159724 248.02993873809382 0.9982466034746054
4.41989771311314 242.34108816870722 1.0012147912620135
4.425125268066556 240.16299049481896 1.0105278156224797
4.430352823019972 235.49226278896256 1.0077927807651874
4.435580377973388 230.05722495271107 0.9989556455278362
4.440807932926805 223.63429800123734 0.9813420838004722
4.446035487880221 218.4331879894392 0.9777247183236951
4.451263042833637 211.2360548333629 0.9702603861322444
4.456490597787053 208.68366916535476 0.9731655982766273
4.4617181527404695 203.2720746132449 0.9712669330377802
4.466945707693886 198.54400643020566 0.9703443309687202
4.472173262647302 197.94184220521942 0.9710930804471427
4.477400817600718 197.3772570245959 0.9686843841572859
4.482628372554134 196.05360050079918 0.9639995360329328
4.4878559275075505 199.57057878711888 0.9782723579114431
4.493083482460967 197.4308132658173 0.9787109328852721
4.498311037414383 195.22700603735498 0.9809709157899755
4.503538592367799 194.20332552464595 0.9882611571154177
4.508766147321215 190.41408459318217 0.9832672505425603
4.5139937022746315 183.3648261836089 0.9666471355770002
4.519221257228048 180.6665292207033 0.9577196644584793
4.524448812181464 177.96506575127867 0.9405685793967772
4.52967636713488 177.62507692628932 0.9423784255145075
4.534903922088296 179.14821422672722 0.949024733835001
4.5401314770417125 179.9000030965434 0.9508462348974878
4.545359031995129 177.85723164085562 0.9507153848178346
4.550586586948545 179.83641905107643 0.9632888950814317
4.555814141901961 178.69191102587118 0.9611293219963464
4.561041696855377 177.66102779514992 0.9605501786021166
4.5662692518087935 176.49592046035875 0.9486572353087247
4.57149680676221 174.15823387276663 0.9374389598525212
4.576724361715626 175.32049721711005 0.9399376361510511
4.581951916669042 178.04247065891408 0.9466648951268669
4.587179471622458 175.97249385004727 0.9471849126437566
4.5924070265758745 175.78009360903837 0.962460323473183
4.597634581529291 175.00178002909448 0.9698086513527768
4.602862136482707 177.04591163957733 0.9871382215278546
4.608089691436123 178.90952958081525 0.9940864722605747
4.613317246389539 175.49129305933985 0.9837589631008593
4.6185448013429555 169.93333599471967 0.9693647714807301
4.623772356296372 170.8084478150359 0.9700436468886213
4.628999911249788 178.32507562963914 0.9974158337451031
4.634227466203204 176.70345002644433 0.9915997355945995
4.63945502115662 177.01665307418355 0.9971850322992075
4.6446825761100365 169.60743629774208 0.9722698797012496
4.649910131063453 162.78877516734877 0.9483553120344582
4.655137686016869 164.3547087340596 0.9522291419591431
4.660365240970285 165.2972797477252 0.9548809433996777
4.665592795923701 164.97819139272178 0.9646114784205188
4.6708203508771176 169.7838831922884 0.9827078803194131
4.676047905830534 172.63169619793854 0.9938219360755415
4.68127546078395 173.77347918601436 1.0044383694293242
4.686503015737366 174.7245931289152 1.0092509297337986
4.691730570690782 174.37298420675646 0.9972401962072028
4.696958125644199 174.7256830488877 0.9960287393386715
4.702185680597615 172.30060387846203 0.9839542663726952
4.707413235551031 176.11929300260155 0.9955969224896967
4.712640790504447 175.8303390879745 0.9995875446047995
4.717868345457863 177.0545225183248 0.9989302906451583
4.72309590041128 173.00115510758891 0.976671765386886
4.728323455364696 169.35083538375252 0.9719377173690805
4.733551010318112 172.00054602929984 0.9825123143381813
4.738778565271528 173.69189483978886 0.9936337091240898
4.744006120224944 176.26432044841417 1.0054145284359
4.749233675178361 175.82704266594237 1.0064217819585735
4.754461230131777 172.00110556752406 0.9968859037078828
4.759688785085193 165.14297674388416 0.975809228463218
4.764916340038609 161.84477534116598 0.9670959697707358
4.770143894992025 157.4037617702278 0.9438729434918744
4.775371449945442 159.1918101562457 0.940264667062166
4.780599004898858 162.1611395060693 0.9404173093823727
4.785826559852274 162.4862024859754 0.937555302248618
4.79105411480569 162.08735346398035 0.9344511691952254
4.796281669759106 161.68372685799267 0.9384271168592943
4.801509224712523 162.6956207850077 0.9428358756620243
4.806736779665939 165.65790664375436 0.9635375303374941
4.811964334619355 167.15838037408034 0.9729009280012728
4.817191889572771 165.6333870173278 0.9670777086075022
4.822419444526187 160.8411595466215 0.9451602777081369
4.827646999479604 158.55991851654562 0.9309807348781026
4.83287455443302 159.05709824065215 0.9403580077018225
4.838102109386436 159.9968713421735 0.9428404804458165
4.843329664339852 166.88879414659104 0.9662068549310142
4.848557219293268 169.865816046923 0.9830635019423791
4.853784774246685 173.22406249394282 0.9895061911951583
4.859012329200101 172.76128997271948 0.9848118133789219
4.864239884153517 173.85975944107258 0.9875208451831617
4.869467439106933 171.7058947779746 0.9728754275928404
4.8746949940603495 165.84703248372207 0.9563738893231786
4.879922549013766 165.9376529811703 0.9534095544694284
4.885150103967182 163.57138989677551 0.9385757468159112
4.890377658920598 165.50150774213623 0.934315125578933
4.895605213874014 164.66457786100207 0.9258484092909625
4.9008327688274305 163.73814637801948 0.926284685066
4.906060323780847 163.63616776364952 0.9316397523860611
4.911287878734263 162.96069238164912 0.9405489257102054
4.916515433687679 163.10696225885937 0.9514239617051927
4.921742988641095 166.45643048264733 0.9641300922389766
4.9269705435945115 165.29748705289634 0.9543688979742817
4.932198098547928 166.11843913336753 0.9411854002491905
4.937425653501344 162.4543431123571 0.9220367143511312
4.94265320845476 160.97264495112023 0.9286516249312966
4.947880763408176 159.62911861965975 0.9265424733094326
4.9531083183615925 159.91030308278508 0.9350916185766287
4.958335873315009 159.59879946235853 0.9314201434153817
4.963563428268425 160.56391068959692 0.9332986698862831
4.968790983221841 163.05510548387502 0.9354381812982386
4.974018538175257 164.02059450310415 0.9352538965347771
4.9792460931286735 166.58073240152464 0.9400732741654667
4.98447364808209 165.27135492415042 0.9219285749077366
4.989701203035506 165.2306452902152 0.902751617723118
4.994928757988922 168.67530860478908 0.8924989441126348
5.000156312942338 171.88366666152265 0.8888484983042239
5.0053838678957545 178.43314635029822 0.8941634832291585
5.010611422849171 184.98325973524805 0.9013604039735739
5.015838977802587 194.7180446630996 0.9124188169655972
5.021066532756003 200.71956023891116 0.9124376625293199
5.026294087709419 199.75232967097313 0.8950106331597185
5.0315216426628355 192.65700341789292 0.8677893197173097
5.036749197616252 189.25825200629208 0.856664836428825
5.041976752569668 189.12331257599027 0.8589763221554951
5.047204307523084 193.42683619496526 0.8747908903630085
5.0524318624765 197.65356713180216 0.8864486237232052
5.0576594174299165 201.82904320970408 0.8897029453138147
5.062886972383333 208.1134686428591 0.8921548009867758
5.068114527336749 212.28496458557825 0.8922886466941629
5.073342082290165 222.26336110629015 0.906878956689435
5.078569637243581 235.35128690645632 0.9225046336095369
5.0837971921969975 248.6327456691974 0.9318983515807815
5.089024747150414 265.7894662815749 0.9530838891990241
5.09425230210383 279.5159966388395 0.9658897482494676
5.099479857057246 295.0386903676257 0.9763297221661009
5.104707412010662 316.9912638826984 0.9983529838898471
5.109934966964079 343.2829393931033 1.0261905194960734
5.115162521917495 364.8745623852843 1.051468519553402
5.120390076870911 386.48136962107156 1.0817501044227993
5.125617631824327 396.73275023991357 1.0951399542784435
5.130845186777743 394.226944432115 1.0920434837609205
5.13607274173116 386.29917484089856 1.08461466602108
5.141300296684576 360.42294942833087 1.0563990503857392
5.146527851637992 332.8175644596604 1.0258873446745265
5.151755406591408 303.59554926368764 0.9923579720829735
5.156982961544824 278.3634799567322 0.9705411457117974
5.162210516498241 259.5549609044574 0.9579002606522763
5.167438071451657 236.0870668376499 0.9346562792588785
5.172665626405073 217.52731239594098 0.9214580490540648
5.177893181358489 201.52532147568047 0.8922846576071657
5.183120736311905 189.4201141910973 0.8724261620380898
5.188348291265322 182.89756565811953 0.8555956894761375
5.193575846218738 182.42329812515896 0.8615870253992303
5.198803401172154 185.42269997691577 0.8787091485574623
5.20403095612557 186.63411594794036 0.9017983948320012
5.209258511078986 184.61149968757093 0.9092230813677272
5.214486066032403 176.95664595209695 0.8899298052746846
5.219713620985819 171.69662414624165 0.881430872442518
5.224941175939235 167.8914431423106 0.8700508131873743
5.230168730892651 171.50132702494304 0.8838770120879815
5.235396285846067 172.1541938923129 0.8903823987858346
5.240623840799484 171.95096208552303 0.887815873761879
5.2458513957529 170.0133738717684 0.8883720779144416
5.251078950706316 164.93883595927662 0.8793372199542291
5.256306505659732 167.22182527918793 0.8920446905242664
5.261534060613148 167.29528450014416 0.902957066105776
5.266761615566565 167.9017896656105 0.900450438384706
5.271989170519981 166.42089394190043 0.8915967569832184
5.277216725473397 165.45001690383017 0.887974274693853
5.282444280426813 164.3837245772188 0.8831254680032092
5.2876718353802294 162.5573589246813 0.8835051173129195
5.292899390333646 159.1476341974824 0.8730933134668127
5.298126945287062 153.38331352789365 0.8511606070725318
5.303354500240478 152.0851134403529 0.8509758221349113
5.308582055193894 154.78462715745346 0.8523350153375469
5.3138096101473105 157.62126790076846 0.8638760588272243
5.319037165100727 163.48600985903306 0.8755230873207835
5.324264720054143 167.71395034623146 0.8974037152154378
5.329492275007559 167.98654779582358 0.9060437332280731
5.334719829960975 163.18865007113789 0.9032391692691777
5.3399473849143915 160.7763492579781 0.9082598070585282
5.345174939867808 159.08404736685912 0.8955744920208429
5.350402494821224 160.42009783209755 0.8923312650460254
5.35563004977464 163.28966258646568 0.8920526803840012
5.360857604728056 162.86681207206013 0.8824744711012881
5.3660851596814725 163.81752756629098 0.8885598623621607
5.371312714634889 170.19039649192285 0.9039985422378771
5.376540269588305 174.99033606257868 0.9076224453850721
5.381767824541721 171.9771483634805 0.8892229073679132
5.386995379495137 165.25516469294462 0.8613993852911443
5.3922229344485535 162.5507492835471 0.8530333050033916
5.39745048940197 160.02894835123644 0.8517325202035728
5.402678044355386 163.168486717623 0.8604921567939469
5.407905599308802 166.18980187752126 0.8659339421276543
5.413133154262218 169.58523736635638 0.8647609632776944
5.4183607092156345 173.83104520291798 0.8615409740543731
5.423588264169051 176.28118963086257 0.855745391594246
5.428815819122467 177.3266010273023 0.8377421943597488
5.434043374075883 178.36892795515567 0.830704005354897
5.439270929029299 177.5590542364096 0.819758697050348
5.4444984839827155 183.1710284694124 0.8367787034784461
5.449726038936132 183.20536412201773 0.8395440477787676
5.454953593889548 189.98759069808838 0.858143324845368
5.460181148842964 189.511919029135 0.8565098144053738
5.46540870379638 187.73763474822948 0.8549133253197063
5.4706362587497965 188.65708409097388 0.8621492521043974
5.475863813703213 181.9169327854884 0.8506917741177622
5.481091368656629 179.67043564856425 0.8466957313369666
5.486318923610045 175.27522878337163 0.8385736846398092
5.491546478563461 172.13095492950384 0.8301889572859751
5.4967740335168775 170.03965047706666 0.8260700495414162
5.502001588470294 169.0094455820064 0.8255787502422662
5.50722914342371 165.73301517446086 0.8271241637669088
5.512456698377126 167.79791668219372 0.8398887216363676
5.517684253330542 168.6659458765442 0.8509770058549903
5.522911808283959 167.86042571026223 0.8444173145093197
5.528139363237375 172.1206218498321 0.854381021837213
5.533366918190791 174.5496941840385 0.8628703199586163
5.538594473144207 173.9415653316519 0.8703673193125437
5.543822028097623 173.20319929633712 0.8728375432151514
5.54904958305104 172.50439941014827 0.8607213858457868
5.554277138004456 171.631346085113 0.8465291442084457
5.559504692957872 170.2100884420697 0.8347103254783597
5.564732247911288 168.89430431811158 0.8342921059245995
5.569959802864704 164.51292216334068 0.827764330078354
5.575187357818121 161.2960640741309 0.8151404380587701
5.580414912771537 163.9222652830942 0.8156401542517037
5.585642467724953 167.12022210210688 0.811815935488633
5.590870022678369 172.183762017498 0.8163983634341934
5.596097577631785 177.40003423545124 0.8298773089181337
5.601325132585202 181.29201671454172 0.8330883194609107
5.606552687538618 188.07932563512915 0.8415212228764535
5.611780242492034 194.240210793651 0.8394105437225877
5.61700779744545 198.7949862511442 0.8344465053016678
5.622235352398866 208.5332660641584 0.8347609606229501
5.627462907352283 228.16938065433985 0.8471255847588727
5.632690462305699 268.3138484412075 0.8936006052583777
5.637918017259115 334.89064082093347 0.9737207686795609
5.643145572212531 426.4574451552153 1.0800193277473296
5.648373127165947 535.2041866448074 1.2008838197017884
5.653600682119364 642.6355451055334 1.3111285173110054
5.65882823707278 732.0277239728543 1.3954308905937038
5.664055792026196 793.4544366699122 1.4502468433250444
5.669283346979612 830.3140184215898 1.481469360818911
5.674510901933028 839.5861746103773 1.4865792828656292
5.679738456886445 832.9580633326884 1.478996253323895
5.684966011839861 817.9096805292588 1.4648184781366778
5.690193566793277 797.5832584621611 1.444735023713248
5.695421121746693 784.2786650920779 1.4302700041053682
5.700648676700109 778.5281428983507 1.423608342981002
5.705876231653526 782.4851379330001 1.4274680354344156
5.711103786606942 787.1876958224603 1.4319443390175268
5.716331341560358 791.37814934364 1.4356104808851797
5.721558896513774 791.2333844715321 1.4357923966709525
5.7267864514671905 796.1531701498075 1.4414301611759417
5.732014006420607 799.9552820407836 1.4447820520451897
5.737241561374023 810.1577531446203 1.4525638535617897
5.742469116327439 837.658953628856 1.476876462421381
5.747696671280855 879.1718833973307 1.512730314408097
5.7529242262342715 935.3057589800758 1.5613077363738357
5.758151781187688 994.8156832675762 1.606206445168858
5.763379336141104 1068.3524542577245 1.6635666965376052
5.76860689109452 1145.8557437474776 1.7213899010377738
5.773834446047936 1218.1235103376252 1.774154277654285
5.7790620010013525 1267.37902332527 1.808366127248245
5.784289555954769 1271.8115148814609 1.8051352785359822
5.789517110908185 1247.6200286153482 1.7874056417418536
5.794744665861601 1164.8519738310588 1.726295769782324
5.799972220815017 1043.5901896806895 1.6371643918109582
5.8051997757684335 894.3899608915834 1.516464992118713
5.81042733072185 733.4778907808284 1.374222096186687
5.815654885675266 599.2809140232961 1.2461793487236321
5.820882440628682 481.9810205882141 1.1230593180156003
5.826109995582098 401.6600842785079 1.0380349213991211
5.8313375505355145 341.9070691726882 0.9717777793815278
5.836565105488931 294.65461759237803 0.9169281271762003
5.841792660442347 261.7437841445145 0.8766825159605698
5.847020215395763 239.57504284062992 0.8448762874920334
5.852247770349179 227.82705425118047 0.8296102497073424
5.8574753253025955 218.13820650011948 0.8125703769320768
5.862702880256012 209.69555420666717 0.8046312370251166
5.867930435209428 206.41131122404238 0.8060468197121667
5.873157990162844 205.06741930777596 0.8062894100314569
5.87838554511626 206.95857700536334 0.8122517820409343
5.8836131000696765 206.5758633219663 0.8107388642641565
5.888840655023093 207.19668806943668 0.8090176312782993
5.894068209976509 207.78950457186357 0.8112050439923609
5.899295764929925 209.6992268153621 0.8093709488465005
5.904523319883341 209.8769149762239 0.8060699422107079
5.9097508748367575 212.24701381540493 0.8075317682732994
5.914978429790174 215.23437525242264 0.8142368022177273
5.92020598474359 217.03738609075845 0.8133959139242637
5.925433539697006 219.69824979686004 0.8217962521530815
5.930661094650422 220.0875019542888 0.8155182247450953
5.9358886496038386 219.38457509668427 0.8085701286349052
5.941116204557255 221.55823856728597 0.8069515430100529
5.946343759510671 228.09743894238267 0.8116435598150696
5.951571314464087 235.22668829775196 0.8274194959162303
5.956798869417503 240.9707158717034 0.8349886097542428
5.96202642437092 248.10855366976674 0.8475527841596602
5.967253979324336 254.00925585968983 0.8585500023411389
5.972481534277752 268.203134496608 0.8824713986813973
5.977709089231168 282.46679302588933 0.9035964658025356
5.982936644184584 295.6570456556437 0.9229192720447005
5.988164199138001 314.86716220440303 0.946024921189039
5.993391754091417 333.7285304081811 0.9686905641554012
5.998619309044833 358.52196981071836 0.9994943227735609
6.003846863998249 396.1506080414285 1.047824573930705
6.009074418951665 441.0773600090503 1.1055065279383929
6.014301973905082 495.5331621439166 1.175574849457257
6.019529528858498 556.7852491186111 1.2440127420191833
6.024757083811914 633.2155566439968 1.3280846137218403
6.02998463876533 724.8084695216677 1.4199817089324431
6.035212193718746 846.2147313978172 1.536293800848062
6.040439748672163 999.2037772665933 1.6715516766856169
6.045667303625579 1168.3401993059117 1.806583255770623
6.050894858578995 1362.7105476842326 1.951217965566107
6.056122413532411 1546.3161111691559 2.0786547016196764
6.061349968485827 1713.1170439574446 2.1892292486478646
6.066577523439244 1857.4711066833024 2.281124536490897
6.07180507839266 1942.2386670961173 2.3342376268183243
6.077032633346076 1970.04763359249 2.3535475243244908
6.082260188299492 1941.3983109381095 2.3384220207896576
6.087487743252908 1865.7176554471394 2.296253303533124
6.092715298206325 1750.3134102800443 2.225344742341496
6.097942853159741 1617.890746778583 2.1431406308362497
6.103170408113157 1478.6293354843572 2.050542013482528
6.108397963066573 1342.9056232244513 1.9556983107673607
6.113625518019989 1213.1399149364158 1.8617739156147015
6.118853072973406 1102.704017121442 1.779519477975459
6.124080627926822 1001.9147556157546 1.698438151427527
6.129308182880238 901.8147220206432 1.6128014024896158
6.134535737833654 807.6176285597535 1.525572889704527
6.1397632927870704 722.7116661401798 1.4433518033220694
6.144990847740487 645.7094033519875 1.3666336382160003
6.150218402693903 580.3615086670645 1.2997247375432504
6.155445957647319 521.7499489748333 1.2335791500438817
6.160673512600735 471.22950196584287 1.1765486327966925
6.1659010675541515 431.803621274185 1.1318679368970754
6.171128622507568 398.31216024890296 1.090243454724242
6.176356177460984 369.84536167595104 1.0564738661345425
6.1815837324144 345.5666425145407 1.0251188176054797
6.186811287367816 324.24990837607834 0.9996317343409516
6.1920388423212325 308.2749676330495 0.9816872756487822
6.197266397274649 295.7946228570445 0.9671695746800232
6.202493952228065 283.3780551835828 0.952916498444895
6.207721507181481 270.8258903112407 0.9225527260898005
6.212949062134897 261.5281984125422 0.9033898574185016
6.2181766170883135 249.84239234656292 0.8857372076375573
6.22340417204173 247.71896480380826 0.8840694095128407
6.228631726995146 245.78175441007795 0.8861462976562584
6.233859281948562 243.7553471612674 0.8847489765651778
6.239086836901978 241.32409716998473 0.8773012281769256
6.2443143918553945 237.85380547762855 0.8727422233950892
6.249541946808811 235.25393897813072 0.8668764100972858
6.254769501762227 231.50377903048678 0.861984436819702
6.259997056715643 227.20727157972743 0.8515720201284395
6.265224611669059 221.0986462576635 0.8393897392689488
6.2704521666224755 213.29605105815986 0.8272186805782
6.275679721575892 210.81960499521813 0.8217064894832659
6.280907276529308 207.41246136182014 0.8168733516395476
6.286134831482724 209.14842669265715 0.8238173215169503
6.29136238643614 208.95756029621478 0.8244296578477791
6.2965899413895565 209.86373566645804 0.8256804609893255
6.301817496342973 208.87080131012098 0.827245063282732
6.307045051296389 207.80609689380046 0.8223381081772574
6.312272606249805 207.32002955812368 0.8198923291746556
6.317500161203221 206.46152545333524 0.8197603163738877
6.3227277161566375 207.2364052897062 0.8257771542691479
6.327955271110054 209.8469729051535 0.832191447776178
6.33318282606347 213.08825276579387 0.8385536154400466
6.338410381016886 214.30498649486267 0.8390118669967197
6.343637935970302 212.3572040897121 0.8274838136916849
6.3488654909237185 209.7697191764858 0.8212871902270736
6.354093045877135 208.01632397280946 0.8200435498762387
6.359320600830551 208.41767864759393 0.8137386111028725
6.364548155783967 208.79127736021297 0.8118717346141823
6.369775710737383 207.0563095362962 0.8043611248699345
6.3750032656908 203.96046246162348 0.8027066390893876
6.380230820644216 201.36103238824157 0.8015475273796044
6.385458375597632 203.21218290262843 0.8070307937152811
6.390685930551048 206.59034685794495 0.8131241612644217
6.395913485504464 206.77605618541745 0.8085801415434579
6.401141040457881 207.40534952741413 0.8105287862837801
6.406368595411297 203.05046182669187 0.8011327408684185
6.411596150364713 205.35602165968663 0.8015723309496264
6.416823705318129 207.0923566352366 0.7981188095765974
6.422051260271545 205.8447008190309 0.7941419138975806
6.427278815224962 208.93511699707247 0.8022055754504404
6.432506370178378 207.01387486085932 0.7987628034765953
6.437733925131794 208.54681736120486 0.8043738009367747
6.44296148008521 211.56022289904485 0.8078221218514555
6.448189035038626 212.5112493043974 0.8061739465548401
6.453416589992043 213.02221742328922 0.8013179109178464
6.458644144945459 214.332514404266 0.8012065603493526
6.463871699898875 213.98705937800554 0.7955488041209848
6.469099254852291 212.5948569237482 0.7894544991254497
6.474326809805707 213.8666116787015 0.792473970454765
6.479554364759124 217.65767996111228 0.7977895426563919
6.48478191971254 223.86080077018423 0.8138933045086036
6.490009474665956 229.48877962982448 0.8208509489643748
6.495237029619372 233.59451903323765 0.8254536389600542
6.500464584572788 236.47190023644978 0.8232112478522228
6.505692139526205 241.44775865189294 0.8227793122073918
6.510919694479621 250.53511126913554 0.8297961808624671
6.516147249433037 258.2998058809496 0.8325959388325775
6.521374804386453 272.1403163264129 0.8493720166707437
6.526602359339869 288.75422141392136 0.8695196518502438
6.531829914293286 309.827055139053 0.892543633165858
6.537057469246702 336.00673924569475 0.9236119800276754
6.542285024200118 361.85708089591054 0.9521448612806847
6.547512579153534 396.7358352172857 0.99370353933742
6.55274013410695 430.8254563488114 1.0311618097191322
6.557967689060367 469.0133337357364 1.071271438499855
6.563195244013783 504.42256948252026 1.106306414558883
6.568422798967199 533.7092288151155 1.1372652904790204
6.573650353920615 549.1815192835635 1.1519604672470294
6.5788779088740315 550.5124103889499 1.1514382900511826
6.584105463827448 540.7808825919218 1.1405673718804998
6.589333018780864 519.3025416405485 1.1170361792242791
6.59456057373428 499.3406846519409 1.0969866342556798
6.599788128687696 473.9002606153121 1.0689454114970032
6.6050156836411125 447.86460208701385 1.0407309483700313
6.610243238594529 418.1706833814252 1.0069827276623216
6.615470793547945 389.7741693563377 0.9731943437675227
6.620698348501361 365.62548220516624 0.9434972114380704
6.625925903454777 343.66787044640284 0.9166304731694384
6.6311534584081935 327.6793158168716 0.9022661350227408
6.63638101336161 312.37943769386555 0.887296693431214
6.641608568315026 303.67357635191996 0.8779212719673735
6.646836123268442 297.24068466334336 0.8689901601552259
6.652063678221858 286.6702944725787 0.8534348390509637
6.6572912331752745 277.6565963930899 0.8448644672167478
6.662518788128691 267.7851706677338 0.8330415422292694
6.667746343082107 260.44812888458324 0.8238121439642019
6.672973898035523 258.5411377991376 0.8221786932629563
6.678201452988939 254.08963727323888 0.8181442787411763
6.6834290079423555 248.6664860739563 0.8119760057961417
6.688656562895772 246.97317099319434 0.8095675808411028
6.693884117849188 242.57384133538878 0.802543599905195
6.699111672802604 241.76178687599125 0.8053631390552304
6.70433922775602 238.3742937982212 0.7987508486672877
6.7095667827094365 234.71863415379948 0.7924247438639105
6.714794337662853 234.06855117629453 0.7939531771565312
6.720021892616269 235.0969621452799 0.7965386918373879
6.725249447569685 233.00211490181383 0.7952778365806337
6.730477002523101 234.41981186373008 0.7970249707642529
6.7357045574765175 234.65907135352649 0.7961131087169243
6.740932112429934 233.99925106003423 0.7932985395291339
6.74615966738335 234.55629809568484 0.795768862055525
6.751387222336766 233.72540676529192 0.7961008490609014
6.756614777290182 234.84916371283816 0.7985338010484303
6.7618423322435985 233.6793759474808 0.7936969807103292
6.767069887197015 232.2325680168437 0.787005035826593
6.772297442150431 230.40668035668637 0.7825295597273244
6.777524997103847 231.21895731006435 0.7847205107412234
6.782752552057263 233.3264760287723 0.7871118581093286
6.7879801070106796 233.6525608002492 0.7863388862348549
6.793207661964096 232.57585713334262 0.7850841452566273
6.798435216917512 232.3322002480299 0.7853280923007332
6.803662771870928 232.17158243555014 0.7830091758056116
6.808890326824344 231.6058495615288 0.7836114361587893
6.814117881777761 233.31295111831932 0.787108259972767
6.819345436731177 230.25781533023263 0.7828338628491094
6.824572991684593 231.0895594260736 0.7852398294118856
6.829800546638009 234.8059687866153 0.7907745868999695
6.835028101591425 237.12226665397682 0.7918949348396405
6.840255656544842 242.42807420467975 0.7960069176732183
6.845483211498258 242.2588401559272 0.7923927066287388
6.850710766451674 242.66725987795255 0.7923811099047552
6.85593832140509 242.91995571195315 0.7935490684204889
6.861165876358506 242.34070830098912 0.7923441234217641
6.866393431311923 245.16616716223373 0.7940323839265616
6.871620986265339 247.45850922847563 0.794695862150275
6.876848541218755 247.9083635187459 0.7948671778098049
6.882076096172171 249.75205526946863 0.799246234534165
6.887303651125587 253.06215850394963 0.8029994346945913
6.892531206079004 253.21954493101873 0.796491315822656
6.89775876103242 258.2586744231025 0.8017488525043794
6.902986315985836 259.77635827610425 0.8007694248113467
6.908213870939252 261.9224727596692 0.8007504433197634
6.913441425892668 264.42344179210744 0.8040963593693661
6.918668980846085 266.25357848189043 0.8061242809899738
6.923896535799501 268.8285763573595 0.8092986944649159
6.929124090752917 273.9496157126707 0.8146944547511397
6.934351645706333 274.93125709778394 0.8142777142487597
6.939579200659749 280.8295250622091 0.8213176493427616
6.944806755613166 286.14123424032016 0.8252254475661472
6.950034310566582 289.16676384742397 0.8265371377609482
6.955261865519998 295.80841678510814 0.8338368404091299
6.960489420473414 302.5278272071601 0.8402684027314294
6.96571697542683 310.28357329340076 0.8485869032461419
6.970944530380247 321.7714114798685 0.8604765282739817
6.976172085333663 337.3061282762739 0.877965419214185
6.981399640287079 353.246376640631 0.8937627806910108
6.986627195240495 379.16457965324594 0.9221856278398818
6.9918547501939114 410.4495909157274 0.9573051500197713
6.997082305147328 451.60703816073436 1.0004831629085769
7.002309860100744 508.31742330617556 1.0590322840418276
7.00753741505416 592.526154646236 1.1395577517001005
7.012764970007576 709.0725206554172 1.2458299722072264
7.0179925249609925 858.2479575154772 1.370036182052582
7.023220079914409 1016.1620268141222 1.4902750795320454
7.028447634867825 1162.726110182932 1.5925773369422846
7.033675189821241 1278.9439281278314 1.6692500252639026
7.038902744774657 1343.1944463641385 1.7081175305439238
7.0441302997280735 1344.3153876796912 1.706682990761201
7.04935785468149 1297.7478466145692 1.6764794546492012
7.054585409634906 1217.886767396065 1.623097105861897
7.059812964588322 1122.6372185122661 1.557593263318596
7.065040519541738 1030.110669151277 1.4908720075637263
7.0702680744951545 944.5212160110011 1.4275385686884836
7.075495629448571 864.9088816284246 1.3647127581282164
7.080723184401987 800.8041715397467 1.3130490314756185
7.085950739355403 745.8083649219942 1.2673185348846612
7.091178294308819 702.9042791768712 1.2304341717560603
7.0964058492622355 667.2651916852363 1.1976145969779997
7.101633404215652 633.0404382845271 1.1656215258829385
7.106860959169068 607.4803988319152 1.1426034169302959
7.112088514122484 584.908380279647 1.1215751818385746
7.1173160690759 563.3218420959095 1.1008453431521148
7.1225436240293165 545.1562826282393 1.0827725498860827
7.127771178982733 532.4353758654582 1.0703602803973675
7.132998733936149 518.8618227025568 1.056604395667471
7.138226288889565 507.8522942786723 1.0451164047429446
7.143453843842981 497.89563094149975 1.0362161517473851
7.1486813987963975 487.93019385789023 1.0264538155149148
7.153908953749814 481.8088000897351 1.0186202369573536
7.15913650870323 476.5828187033705 1.0123726778395767
7.164364063656646 477.83503524401425 1.013428780457021
7.169591618610062 484.0334210216802 1.0199966447964368
7.1748191735634785 499.409939032025 1.0349333391268913
7.180046728516895 523.1645006618197 1.0577425263287294
7.185274283470311 558.0238259973938 1.090280606168681
7.190501838423727 613.3512679886826 1.142360479662117
7.195729393377143 684.3774845611296 1.204717913085956
7.2009569483305595 800.6251335096763 1.3030857400092848
7.206184503283976 956.0006236429743 1.421790355187389
7.211412058237392 1167.9430609700487 1.5701220277782304
7.216639613190808 1435.6063082987343 1.7402865441836433
7.221867168144224 1770.405740405343 1.9311933901515403
7.227094723097641 2145.947514651991 2.1248530187107337
7.232322278051057 2495.67613751509 2.2896649681083043
7.237549833004473 2741.599351435419 2.3958012163830036
7.242777387957889 2799.100552542442 2.4172866253355023
7.248004942911305 2675.141518443832 2.359458083601655
7.253232497864722 2407.8977962369936 2.237633502483123
7.258460052818138 2048.2048630814406 2.065382106123463
7.263687607771554 1682.2987154768664 1.8729330359692227
7.26891516272497 1330.1612138114613 1.6646739856681276
7.274142717678386 1039.3090120113634 1.4707008096294423
7.279370272631803 815.6045159199356 1.3027531764370528
7.284597827585219 651.0055912235231 1.1664869648732819
7.289825382538635 548.9243669127435 1.0727374168361719
7.295052937492051 482.18723219776587 1.0081248276279369
7.300280492445467 436.1316608601605 0.9605473962080116
7.305508047398884 402.7049871361039 0.9254202368347332
7.3107356023523 383.2027979313441 0.9030560591363747
7.315963157305716 367.52431200690916 0.8837050744304229
7.321190712259132 360.5159905918169 0.8755705047663428
7.326418267212548 355.87995416527394 0.8710066776064451
7.331645822165965 347.1868050273623 0.8624913669504968
7.336873377119381 337.3542591180726 0.8521681880911914
7.342100932072797 330.89619973729907 0.8451346323298968
7.347328487026213 329.1180495875878 0.8438785782309218
7.352556041979629 328.68891106480504 0.8433515664645719
7.357783596933046 327.9153544612195 0.8445023198208961
7.363011151886462 326.97500227013154 0.8414446374422688
7.368238706839878 324.46568479261464 0.8375690800116345
7.373466261793294 329.0372614794707 0.8434864476366918
7.37869381674671 326.9415765264786 0.8413398784852844
7.383921371700127 322.8911740729782 0.8360742750959111
7.389148926653543 318.02881298742045 0.8309317559878546
7.394376481606959 314.237901291132 0.8222666768447486
7.399604036560375 317.0292400618787 0.8260959530729335
7.4048315915137914 322.3358441089545 0.8319872201012962
7.410059146467208 324.288169231113 0.8319756509573215
7.415286701420624 326.0769367690274 0.8340430324688866
7.42051425637404 326.47582399492103 0.8338640260409057
7.425741811327456 326.18765859519937 0.8349273825274497
7.4309693662808725 329.63503468812354 0.8407444363946338
7.436196921234289 331.72847689203957 0.8453043091485061
7.441424476187705 333.40770245439137 0.8456888649705824
7.446652031141121 336.9596701103148 0.8492050332844217
7.451879586094537 341.3995755982668 0.8552224982412744
7.4571071410479535 347.2295504268304 0.860401873839853
7.46233469600137 350.84610721287135 0.8608633513383432
7.467562250954786 356.42089717565824 0.8654929789752531
7.472789805908202 359.76288492067675 0.8663033184493455
7.478017360861618 366.3299831794375 0.8735478467001286
7.4832449158150345 374.8808436551207 0.8817255435547285
7.488472470768451 384.3510876659402 0.8905497822534354
7.493700025721867 394.8806261498079 0.9011726699709722
7.498927580675283 408.5689533757122 0.9151356288956121
7.504155135628699 424.4616898892276 0.9326562799062305
7.5093826905821155 443.08118627912756 0.9516843218118648
7.514610245535532 460.6657942861751 0.9690476576900173
7.519837800488948 479.21031475510426 0.9857338253620601
7.525065355442364 494.67355435032727 1.000587145972614
7.53029291039578 507.48942253419756 1.0137830583435592
7.5355204653491965 515.8229694701591 1.0222211388000606
7.540748020302613 519.8741454234968 1.0263503804315743
7.545975575256029 518.7825916584613 1.023540173475484
7.551203130209445 518.459450938207 1.022703434035755
7.556430685162861 508.65688834945 1.0126098450873053
7.5616582401162775 501.0378391484531 1.0044403740432777
7.566885795069694 491.0967293351596 0.994586929164023
7.57211335002311 477.78657867707676 0.9812885363785254
7.577340904976526 463.21902339890005 0.9656013105834124
7.582568459929942 448.5937772476574 0.9492620321561307
7.5877960148833585 440.8488716387487 0.9414671416742663
7.593023569836775 431.870153022711 0.931180502952881
7.598251124790191 424.83395173501066 0.9232842578363475
7.603478679743607 419.05224707459735 0.916393256442704
7.608706234697023 417.6922780976741 0.9159143760780899
7.6139337896504395 415.1684896658734 0.913149437199682
7.619161344603856 414.77975411981333 0.9136682937206164
7.624388899557272 414.5208085762459 0.9137846704532803
7.629616454510688 417.5649924096397 0.9174525332154626
7.634844009464104 417.97184453741323 0.9166356583052663
7.6400715644175206 422.4177599752771 0.920849102115497
7.645299119370937 425.3847828942354 0.9238139274651902
7.650526674324353 436.1477834665918 0.9348874055979893
7.655754229277769 449.7774386931733 0.9490718557607059
7.660981784231185 457.1962242521546 0.9563374923227709
7.666209339184602 470.1271635751656 0.9677825827627654
7.671436894138018 483.7350760666836 0.9807134446382738
7.676664449091434 496.83027990170876 0.993474698176576
7.68189200404485 507.57280652041464 1.0013915531695763
7.687119558998266 515.5122684150018 1.0072699423724971
7.692347113951683 521.9364478337702 1.0128441336925982
7.697574668905099 526.7384186989585 1.0187250727702446
7.702802223858515 529.6273917470896 1.021157464893435
7.708029778811931 533.8686280982946 1.0250773356199532
7.713257333765347 531.7080955029824 1.0212374785643892
7.718484888718764 525.4504029429022 1.0145860980034602
7.72371244367218 518.4075325907326 1.0083183109017189
7.728939998625596 509.9142580815911 0.9985394453415194
7.734167553579012 508.4834191378118 0.9977413073442506
7.739395108532428 505.54416278878324 0.9945205764343478
7.744622663485845 506.1797731669414 0.9950446061461333
7.749850218439261 509.2259011966178 0.9991062363642381
7.755077773392677 506.25852534617223 0.9956252749889992
7.760305328346093 505.214114965322 0.996090174387524
7.765532883299509 500.7350639240395 0.9904108329460835
7.770760438252926 493.44346223028566 0.982891138807146
7.775987993206342 486.1909161737659 0.973903246727985
7.781215548159758 477.35823611575654 0.964699991624231
7.786443103113174 471.45101370630226 0.9584637400188952
7.79167065806659 468.658393176656 0.9553317863906807
7.796898213020007 459.66562600826694 0.9464112302870396
7.802125767973423 451.92607502164674 0.9389196411283313
7.807353322926839 443.0819884566466 0.9300583312427121
7.812580877880255 437.3813995221216 0.9249205759754413
7.817808432833671 431.8303301586215 0.9182420608531889
7.823035987787088 429.4631229363991 0.9168862596679551
7.828263542740504 426.7882397827008 0.914236972379176
7.83349109769392 423.8452909349469 0.9105217205813914
7.838718652647336 421.0680840205455 0.907579236267827
7.8439462076007525 419.1763162310554 0.904621408626471
7.849173762554169 423.42517875603914 0.9090534518953661
7.854401317507585 423.9527144526064 0.9087016152435399
7.859628872461001 422.2541679546529 0.9055738944190973
7.864856427414417 419.7287555232285 0.9013919145818508
7.8700839823678335 419.0481398104189 0.9005852124757261
7.87531153732125 421.7399234909293 0.902940836220865
7.880539092274666 425.791939417478 0.9057136296774267
7.885766647228082 435.9751649449825 0.9160083202822671
7.890994202181498 439.90587686978756 0.9192393849638391
7.8962217571349145 445.2280228391864 0.9250963891254546
7.901449312088331 447.8996677743177 0.9280433571925006
7.906676867041747 450.5835484200804 0.9308548356917151
7.911904421995163 453.23411037744785 0.9332449419854607
7.917131976948579 457.6136774098227 0.9378659905330418
7.9223595319019955 467.0260655864036 0.9467710665825944
7.927587086855412 472.8788750270124 0.9515092130806925
7.932814641808828 482.96341613411647 0.9607509786175247
7.938042196762244 492.0478503507521 0.9682393831009757
7.94326975171566 501.2974642781687 0.9767692809572788
7.9484973066690765 510.11035272926415 0.9850466453589183
7.953724861622493 520.1203977761717 0.9930717780333859
7.958952416575909 532.234536486383 1.0027581549850828
7.964179971529325 546.458335222161 1.0156566877402788
7.969407526482741 558.6026649850313 1.0265485334363733
7.9746350814361575 573.365547109663 1.0399030665600844
7.979862636389574 584.5578289688232 1.0498762705999791
7.98509019134299 596.6579065672032 1.0596299342268212
7.990317746296406 606.1553799730481 1.0677092460741615
7.995545301249822 613.1405577943823 1.0738445057071881
8.000772856203238 619.6269191614564 1.0786862174878598
8.006000411156654 624.9442942941045 1.0841247517640529
8.01122796611007 632.6557493020682 1.0900664661559745
8.016455521063486 638.6926380189411 1.0935287255324746
8.021683076016902 644.0248325560951 1.097561220782014
8.026910630970319 651.0804235103647 1.1023378607469934
8.032138185923735 657.048487158531 1.107620610435666
8.037365740877151 664.2083618140325 1.1135445044595045
8.042593295830567 676.315316656569 1.123703059770658
8.047820850783983 682.978033477769 1.1283692812953061
8.0530484057374 688.9340328558669 1.1315763870975866
8.058275960690816 692.9837226711086 1.134187767480978
8.063503515644232 696.1975028566379 1.137479726057165
8.068731070597648 699.124286748442 1.1393664263925194
8.073958625551064 697.8938896106736 1.1378664071484257
8.07918618050448 693.3754949708278 1.1333936543763103
8.084413735457897 691.6026785530115 1.1310418208034811
8.089641290411313 693.0987494947964 1.1318381269132476
8.09486884536473 693.4267877971142 1.1311892694402168
8.100096400318145 692.5109051770592 1.1302875048687377
8.105323955271562 686.4597374043518 1.1255948098880795
8.110551510224978 682.176959616488 1.1223485813179548
8.115779065178394 675.7030974409961 1.1163410383057348
8.12100662013181 671.8488031443945 1.1119693953279937
8.126234175085226 673.0647492869797 1.1126291295052129
8.131461730038643 672.6534896143311 1.1119750546442349
8.136689284992059 673.3446034559796 1.1115692964334265
8.141916839945475 680.9174148590507 1.1178182841782167
8.147144394898891 688.3804404722733 1.1237598841268615
8.152371949852308 706.0047977462906 1.1374805303648658
8.157599504805724 720.6395874230633 1.1484506881051444
8.16282705975914 741.8062933588384 1.164885847508695
8.168054614712556 759.519383263071 1.179184023058885
8.173282169665972 771.0316899666417 1.187737923274981
8.178509724619389 775.1813283149953 1.1903774183400617
8.183737279572805 775.4439258271385 1.1886907463205125
8.188964834526221 769.1924025150323 1.18193204039974
8.194192389479637 763.2522500882102 1.176863304465135
8.199419944433053 755.270431003148 1.1708991031977622
8.20464749938647 745.3202782352624 1.1638197822759715
8.209875054339886 733.3728687842224 1.154652204025107
8.215102609293302 718.446156688597 1.1429835397287442
8.220330164246718 705.5586921616338 1.1314662101317954
8.225557719200134 696.8653967023614 1.124583304318806
8.23078527415355 687.4637731118199 1.1165980581424881
8.236012829106967 682.3273357950762 1.1126572905326007
8.241240384060383 673.194578625773 1.1041361621566073
8.2464679390138 667.2489339352245 1.0984293859477618
8.251695493967215 661.6832635547689 1.0933938672832648
8.256923048920632 659.363818151917 1.0911451372296601
8.262150603874048 659.1182815168748 1.0911607965958101
8.267378158827464 658.5169774532353 1.0912682448364643
8.27260571378088 661.1002159324536 1.0927626480958221
8.277833268734296 664.3449032845893 1.0947234524663232
8.283060823687713 663.3815903795947 1.093682301954608
8.288288378641129 660.433940894453 1.0903385429689918
8.293515933594545 657.2045833287533 1.0868318185492019
8.298743488547961 655.9023196614587 1.0843366432597779
8.303971043501377 664.1142819211466 1.0911505657045315
8.309198598454794 665.9857009361394 1.09219312216504
8.31442615340821 664.8806669873843 1.0903982576701603
8.319653708361626 667.0686519120638 1.0906894338275626
8.324881263315042 667.0530472209398 1.089547942876394
8.330108818268458 676.4841107173312 1.0974863521408227
8.335336373221875 688.9748603398668 1.1092432832177634
8.34056392817529 693.3577631832443 1.113278951988091
8.345791483128707 697.434718651626 1.1162279058536835
8.351019038082123 697.2905778066064 1.1157785264092046
8.35624659303554 698.1223742679362 1.116061491117768
8.361474147988956 700.8230145784623 1.1173146181556382
8.366701702942372 704.5376294499256 1.1183289989089493
8.371929257895788 712.705244378806 1.1238264374629388
8.377156812849204 720.9617558143082 1.130652503758815
8.38238436780262 728.3607673500541 1.1373595432832537
8.387611922756037 725.5365143739108 1.1349758918320598
8.392839477709453 724.4547063541572 1.132916257089334
8.398067032662869 721.8302679787316 1.1303829471174274
8.403294587616285 715.6508122119328 1.125534523693959
8.408522142569701 711.0105684276637 1.1215958789151705
8.413749697523118 707.0639685599053 1.1175307133195944
8.418977252476534 703.5526095976509 1.1143326775438176
8.42420480742995 695.9763968451821 1.1074971937554512
8.429432362383366 684.2722114295727 1.098672059075736
8.434659917336782 671.5442968031614 1.0881352634162875
8.439887472290199 658.3718006437365 1.0767349645880862
8.445115027243615 648.1195028815742 1.0676624386185996
8.450342582197031 637.8320605575377 1.059393575499264
8.455570137150447 631.3179581707699 1.0543900671201751
8.460797692103863 624.1771324437836 1.0485833682337355
8.46602524705728 613.8109419097393 1.0391555921378512
8.471252802010696 603.2930751143009 1.0293204491097656
8.476480356964112 593.1488139271385 1.0199272538955544
8.481707911917528 587.410879040751 1.014277110931017
8.486935466870944 579.4094049848327 1.0076909082623027
8.49216302182436 573.9254255861935 1.0031118495591769
8.497390576777777 568.5872003598382 0.9979979947192037
8.502618131731193 562.9461369333687 0.9919723168900204
8.50784568668461 562.9343311104759 0.9918015266903799
8.513073241638025 562.3426433216947 0.9909131964523588
8.518300796591442 561.938302358437 0.990647620118173
8.523528351544858 559.3612817237005 0.9876676668579721
8.528755906498274 556.27269672641 0.9847093919227579
8.53398346145169 551.3765325004421 0.980219985736129
8.539211016405106 539.3405639549843 0.969758316407232
8.544438571358523 535.7924239852979 0.9669571533182495
8.549666126311939 529.9272706329073 0.9613498254269064
8.554893681265355 532.4567628038395 0.9631912064796951
8.560121236218771 531.8304677853312 0.9615770104670365
8.565348791172188 532.8310793339448 0.9622452557296692
8.570576346125604 536.3375769371053 0.9651772963219343
8.57580390107902 536.317388126666 0.9639205311455936
8.581031456032436 539.4919028715412 0.9660467413843716
8.586259010985852 537.5395970984612 0.9639881477319078
8.591486565939269 537.5464007494577 0.9645793450105965
8.596714120892685 544.919661895961 0.9713441655844354
8.601941675846101 547.0337094372246 0.9717649053109363
8.607169230799517 551.780412092297 0.9756919754415484
8.612396785752933 551.6439651832284 0.9745118729692227
8.61762434070635 549.9283931575421 0.9728583022507834
8.622851895659766 553.2564765781676 0.9769639402881566
8.628079450613182 554.5942647266528 0.978662770290452
8.633307005566598 557.7726053517422 0.9816035038607757
8.638534560520014 561.9500926860001 0.9843387197329252
8.64376211547343 566.0638929348404 0.9870614047055597
8.648989670426847 573.4292770991073 0.9928889434369846
8.654217225380263 580.8858457656451 0.999640887087573
8.65944478033368 586.0968537254629 1.0035441026877434
8.664672335287095 586.9362724930261 1.0032872372111974
8.669899890240512 592.6253942792731 1.0068385167263665
8.675127445193928 601.5500721487379 1.014342297850079
8.680355000147344 611.8032195409166 1.022962099397323
8.68558255510076 619.8835087138233 1.028979119827274
8.690810110054176 630.2045118743102 1.0367465601174441
8.696037665007593 645.1240925764694 1.0481300846419066
8.701265219961009 661.7379077180811 1.0607521889483815
8.706492774914425 676.3959115891719 1.0722176198044118
8.711720329867841 685.3923927160604 1.0787411453042397
8.716947884821257 689.6585779794964 1.081253639834936
8.722175439774674 695.1736085033629 1.0849204915884847
8.72740299472809 697.6204229131332 1.0865487281686017
8.732630549681506 695.2734892430217 1.0855336649390328
8.737858104634922 695.3184361104977 1.085985887957581
8.743085659588338 693.2774356868355 1.0849380129670838
8.748313214541755 692.9059545448957 1.0850202844637946
8.75354076949517 688.5818563825671 1.0821070520064562
8.758768324448587 683.3796377781638 1.0782224078520073
8.763995879402003 672.446859225414 1.0683051134740675
8.76922343435542 659.0546383713452 1.056471244721973
8.774450989308836 646.7639248435212 1.0464865150826024
8.779678544262252 633.9981276762431 1.0353763096123438
8.784906099215668 621.7152689074678 1.024567530384123
8.790133654169084 616.8514647230747 1.0205874197663778
8.7953612091225 609.9253233178622 1.0138887957909561
8.800588764075917 601.9588680015141 1.0056517111764878
8.805816319029333 595.3454726692466 0.9991991774707721
8.811043873982749 588.983815434828 0.9939881846040118
8.816271428936165 582.4299836348486 0.9890493391280414
8.821498983889581 578.5195677097196 0.9856732797308567
8.826726538842998 572.5627645351467 0.9803551681469689
8.831954093796414 570.9606794331379 0.9777299356171235
8.83718164874983 570.2394200728565 0.9770500410671282
8.842409203703246 567.8687832083099 0.9754270710762004
8.847636758656662 566.4657536087146 0.9757712913984469
8.852864313610079 561.2427285760979 0.9713772988436332
8.858091868563495 562.1834460507163 0.9705495394671599
8.863319423516911 561.2407847494951 0.9684120687732912
8.868546978470327 562.6955453107515 0.9700106672991899
8.873774533423743 560.8907529751198 0.9687627568982463
8.87900208837716 557.7028158491028 0.966392629403456
8.884229643330576 555.9299554547104 0.9640404742442155
8.889457198283992 557.5827144280153 0.965412135920496
8.894684753237408 557.4367821716983 0.9650224005937967
8.899912308190824 562.0797502158064 0.9693289677294235
8.90513986314424 562.9448058001029 0.9694868694563922
8.910367418097657 565.1997581356316 0.9704697374588387
8.915594973051073 567.4170065976382 0.9710748487834797
8.92082252800449 571.4613670680637 0.97345167202495
8.926050082957905 576.1058433890768 0.9777929563167977
8.931277637911322 575.2225121733326 0.9767711461529958
8.936505192864738 575.9840544025315 0.9767683720710716
8.941732747818154 574.5096968587192 0.975328501840375
8.94696030277157 574.3691272296276 0.9746648865592202
8.952187857724986 579.507381411387 0.9780716456293966
8.957415412678403 583.3732701947192 0.9805342146943259
8.962642967631819 591.913653760659 0.9873527888772636
8.967870522585235 596.8567057946309 0.9917970373401332
8.973098077538651 600.9426176915193 0.994750856033586
8.978325632492067 605.888101289899 0.9990868422155137
8.983553187445484 606.1787755653854 0.9988594957748843
8.9887807423989 609.8124549283874 1.000486818771606
8.994008297352316 609.9529411886821 0.9997517115178396
8.999235852305732 609.8789217678468 1.0004999737778473
9.004463407259149 613.6209661661358 1.0029003380200894
9.009690962212565 617.1312410204952 1.0050997835195243
9.014918517165981 622.7672589285822 1.008229827326308
9.020146072119397 633.1580688592356 1.016114297937158
9.025373627072813 643.2458019815648 1.0236395332771882
9.03060118202623 655.0566111594568 1.0319025352060065
9.035828736979646 671.6556513378799 1.0445604339642962
9.041056291933062 691.6165999987238 1.0606336443791315
9.046283846886478 712.2920852098318 1.076932013460174
9.051511401839894 727.1081593845627 1.0879969053457557
9.05673895679331 742.969628837912 1.0980200814937129
9.061966511746727 767.9689037164642 1.1166395861325515
9.067194066700143 794.1422406113343 1.1349567678213326
9.07242162165356 820.0275130309311 1.1525302077495059
9.077649176606975 836.3201341782247 1.1627757022857443
9.082876731560392 851.0459717512816 1.1727050051345838
9.088104286513808 865.0704564445134 1.1828208396689959
9.093331841467224 874.9101901319009 1.1893460035532832
9.09855939642064 879.1956217935534 1.1916419236005267
9.103786951374056 873.1061158534723 1.1862008698203244
9.109014506327473 862.696328139728 1.1774234480194792
9.114242061280889 856.6484421981668 1.1731611918782414
9.119469616234305 848.9273548587289 1.1670393084001964
9.124697171187721 843.2136673619123 1.1627239250592802
9.129924726141137 837.189504091706 1.1587211164500653
9.135152281094554 841.3874296486945 1.1622679510420963
9.14037983604797 853.0422370516021 1.1710051830276336
9.145607391001386 871.1165574615801 1.1823009959993223
9.150834945954802 899.1677056312888 1.2003401371157252
9.156062500908218 932.4638306090552 1.2222546437387694
9.161290055861635 972.0657914424955 1.2579926503280319
9.16651761081505 1015.4807368684416 1.2935558361187454
9.171745165768467 1054.049520691238 1.3231838984312339
9.176972720721883 1082.7382947506064 1.3450345349069501
9.1822002756753 1089.6011174717619 1.3509953506703527
9.187427830628716 1088.7981487258494 1.3536544173723906
9.192655385582132 1078.2032416646298 1.3495288052123344
9.197882940535548 1065.3081698240426 1.3446809134913524
9.203110495488964 1049.3404478147122 1.3366247740931068
9.20833805044238 1034.336931512954 1.3294940205296326
9.213565605395797 1020.0868936512926 1.3216260930950074
9.218793160349213 1008.1208729420208 1.316389627266467
9.224020715302629 997.4959005814452 1.3127478341862435
9.229248270256045 987.319498640375 1.3076493531179103
9.234475825209461 976.2727004601627 1.3019650038411208
9.239703380162878 967.9592358165596 1.297150589604451
9.244930935116294 964.4853794628815 1.2954120019453719
9.25015849006971 966.1651468640089 1.299270526285571
9.255386045023126 966.2930003170388 1.3006791352549347
9.260613599976542 971.5082276361014 1.3053886114589015
9.265841154929959 976.5373552272478 1.3100892880161876
9.271068709883375 994.2021642695729 1.3226496208164338
9.276296264836791 1012.5370304608673 1.3362802108427763
9.281523819790207 1034.755939606079 1.3535021479614076
9.286751374743623 1054.4101458064501 1.3670437277044645
9.29197892969704 1077.7923016105467 1.3842053769080915
9.297206484650456 1097.7514043892081 1.3970315707024132
9.302434039603872 1111.1126048654612 1.406030991987561
9.307661594557288 1109.075709542272 1.4067868205309615
9.312889149510704 1088.810499533328 1.396511286204817
9.31811670446412 1049.7476692986932 1.3726351407410107
9.323344259417537 1004.9155447002868 1.3447815839407986
9.328571814370953 954.6302382851112 1.3112712700464033
9.33379936932437 908.6604068915077 1.280087527277325
9.339026924277785 858.6659500377957 1.2454279704816873
9.344254479231202 811.8997485681496 1.212598078864708
9.349482034184618 772.9030154055187 1.1840168266812447
9.354709589138034 741.0932750197045 1.160370123571068
9.35993714409145 720.7038016559335 1.1451354021923281
9.365164699044866 701.818051319009 1.1304223940752023
9.370392253998283 687.3576935316141 1.1196249463435999
9.375619808951699 676.1490158367722 1.1106054320807595
9.380847363905115 665.1427775228906 1.1022348780809674
9.386074918858531 658.9965871033652 1.0982534415755902
9.391302473811947 659.4568231959466 1.0995865206452766
9.396530028765364 658.469020303528 1.0997371836815708
9.40175758371878 661.6533105905834 1.1040422844476487
9.406985138672196 663.4046185934529 1.1056920274791762
9.412212693625612 662.6585297314692 1.1039738120261333
9.417440248579029 655.6224130858083 1.0865527689520469
9.422667803532445 653.6461878619798 1.079205517692864
9.427895358485861 650.938023863363 1.0734225240569644
9.433122913439277 648.1490804827483 1.068077310061902
9.438350468392693 645.7127232449654 1.0627134394168654
9.44357802334611 644.7870917172922 1.059915938004025
9.448805578299526 645.5707170155558 1.057704329294923
9.454033133252942 649.3547992417258 1.0591930459629175
9.459260688206358 647.8842149774417 1.0565320774001752
9.464488243159774 648.4579826122687 1.0563124828308048
9.46971579811319 646.4661163169598 1.0530842885982075
9.474943353066607 644.1831578832212 1.0494311903435736
9.480170908020023 646.5109684642689 1.0496059353458282
9.48539846297344 650.3319074925018 1.051572838744738
9.490626017926855 652.2916204166723 1.0515336027076165
9.495853572880272 656.0290085835252 1.0544104558078
9.501081127833688 655.1508875504596 1.0532579817328767
9.506308682787104 652.3926152454163 1.0491279230253685
9.51153623774052 650.0274229023931 1.045926789094855
9.516763792693936 643.04460143528 1.0385141190862592
9.521991347647353 645.3006455409834 1.038616968485803
9.527218902600769 646.7634827973258 1.038768052035997
9.532446457554185 647.114973318075 1.0386963533305256
9.537674012507601 647.448144156239 1.039359314103483
9.542901567461017 647.3787782822719 1.0379907910498818
9.548129122414434 647.4906851684564 1.0371374345584805
9.55335667736785 645.8024241019275 1.0350801736147985
9.558584232321266 642.9059015516968 1.0320720638395244
9.563811787274682 643.356192160024 1.032075604144524
9.569039342228098 643.4973470109697 1.0314782550937693
9.574266897181515 641.3652436599131 1.0289616410079014
9.57949445213493 645.0432412228181 1.0308503141823173
9.584722007088347 645.7250624554865 1.0298537213483794
9.589949562041763 647.5941796647053 1.0304940258867976
9.59517711699518 645.7323246449159 1.0279255661475264
9.600404671948596 644.5943346642765 1.026768423703743
9.605632226902012 644.1125048885167 1.025938262514037
9.610859781855428 647.3148662791579 1.028985676294529
9.616087336808844 650.1058284182911 1.0311888628238222
9.62131489176226 653.4174658230029 1.0327767595450021
9.626542446715677 650.2107845333518 1.0290904501281672
9.631770001669093 647.212075745037 1.025975812994188
9.636997556622509 643.773402802036 1.022791315703715
9.642225111575925 645.4022663179366 1.023037569217996
9.647452666529341 645.1969986431845 1.0218549289030139
9.652680221482758 646.0500384654218 1.0222297661695106
9.657907776436174 645.3533596918738 1.020159347835604
9.66313533138959 644.6943823661538 1.0188623157654866
9.668362886343006 651.0818953033304 1.0239075408398004
9.673590441296422 648.900998902771 1.021466084514145
9.678817996249839 646.1685845071302 1.0177361171707326
9.684045551203255 644.7339187885924 1.016014597463471
9.689273106156671 647.953363437547 1.0183937964238057
9.694500661110087 652.8535879581103 1.021401658193464
9.699728216063503 655.4536402897276 1.0235623996796273
9.70495577101692 657.9011338651299 1.0251962352540596
9.710183325970336 660.2539926533572 1.0271070350085254
9.715410880923752 665.3819477388631 1.0298157411464646
9.720638435877168 668.8410557363702 1.0313091749713734
9.725865990830584 667.6431240300094 1.030569520253196
9.731093545784 661.41224709353 1.0249202799916814
9.736321100737417 660.0492059836085 1.0237549311660274
9.741548655690833 663.1745185193744 1.0255797348042524
9.74677621064425 666.4253603772553 1.0268547341400744
9.752003765597665 670.4353652008041 1.0291960987422204
9.757231320551082 671.104268312835 1.029670844487242
9.762458875504498 671.9571556339874 1.0298493960511974
9.767686430457914 675.7005093354093 1.0330956092731909
9.77291398541133 677.8032676380944 1.034018226437658
9.778141540364746 676.3381258994594 1.030949943132603
9.783369095318163 677.082702178561 1.0304202596163938
9.788596650271579 676.8547134452812 1.0295533331003053
9.793824205224995 681.7728665957036 1.034414224827685
9.799051760178411 683.2242116091594 1.034962299979735
9.804279315131827 679.0698743014475 1.0311486932269704
9.809506870085244 676.4570035716413 1.0271930785513474
9.81473442503866 677.7392982205557 1.0269709537540161
9.819961979992076 682.7494154617127 1.0294782063565886
9.825189534945492 692.137082521861 1.0368568220040326
9.830417089898909 696.2077558438333 1.039473722886815
9.835644644852325 696.3172404675912 1.0387288428174424
9.840872199805741 696.9996565478691 1.0385475458253837
9.846099754759157 697.2537469666877 1.0384667373092404
9.851327309712573 698.740662415374 1.039451329048055
9.85655486466599 701.4395686234046 1.0408957010639004
9.861782419619406 701.6465813380232 1.0409567106909763
9.867009974572822 702.4816036317297 1.0402015412736465
9.872237529526238 708.8953903078511 1.0444102566241333
9.877465084479654 712.2519023127011 1.0473342493329654
9.88269263943307 716.9186956705888 1.0506774194522814
9.887920194386487 720.2169954900512 1.0530636560735926
9.893147749339903 722.4267433872261 1.0547676749116583
9.89837530429332 723.2802655174728 1.055163984087287
9.903602859246735 725.2565568550978 1.0558729492536076
9.908830414200152 726.4701750568535 1.0563055475945624
9.914057969153568 733.1073449955358 1.0596940980946596
9.919285524106984 735.2854375171993 1.0607494680663814
9.9245130790604 737.1251434143395 1.0612031190135807
9.929740634013816 736.0455944190543 1.059951795040009
9.934968188967233 738.5188852614428 1.0613541835235265
9.940195743920649 737.6898672516257 1.0603125656185517
9.945423298874065 740.4864384590574 1.062272594552993
9.950650853827481 741.4240608753878 1.062721608240949
9.955878408780897 747.1658880550227 1.0672624777651758
9.961105963734314 751.986133597215 1.0706269849859749
9.96633351868773 751.8426421751141 1.0702703330113135
9.971561073641146 744.9156498003871 1.062312619302216
9.976788628594562 741.157173397168 1.0588930006563968
9.982016183547978 737.4615617291402 1.0560241800097752
9.987243738501395 733.0350441773561 1.0526401280039275
9.99247129345481 731.0877483683304 1.0499896999428264
9.997698848408227 725.3291736424588 1.0451683439899282
10.002926403361643 722.6555182087334 1.0421952529998897
10.00815395831506 720.0585949763213 1.0396750124358078
10.013381513268476 716.1588957128193 1.0363730717576232
10.018609068221892 714.4539858132949 1.0347743498542434
10.023836623175308 711.8068153291822 1.0328203635579396
10.029064178128724 708.0350123603752 1.0303887515543875
10.03429173308214 709.021393090156 1.031747840104651
10.039519288035557 709.6802809215466 1.0322472873148918
10.044746842988973 709.3537388385647 1.0313449838991846
10.049974397942389 709.6687274702666 1.0314247002841705
10.055201952895805 708.7267017817992 1.0304039598897976
10.060429507849221 706.5730345508007 1.0279402758986067
10.065657062802638 703.0029429062639 1.0246720039820725
10.070884617756054 702.4865391836834 1.0242009726632484
10.07611217270947 699.8327629049921 1.0230363059845298
10.081339727662886 699.1103113024876 1.021823503547428
10.086567282616302 699.1980119579243 1.0219220536719358
10.091794837569719 695.2094105004295 1.0179969428922233
10.097022392523135 694.1470494575028 1.0162949760603892
10.102249947476551 694.7795675870493 1.01691632448474
10.107477502429967 695.4245014198003 1.0168699328813977
10.112705057383383 695.4917308013547 1.0170807913305735
10.1179326123368 694.5002106043955 1.016681876192203
10.123160167290216 691.5730856789776 1.0145390258128226
10.128387722243632 689.7170666092281 1.0126212907689207
10.133615277197048 690.4237642306855 1.0115721739680175
10.138842832150464 690.4645227414416 1.0100490757077922
10.14407038710388 693.245788175159 1.0118746856575445
10.149297942057297 693.6003196957656 1.0128306425298026
10.154525497010713 690.9189703950119 1.0112791832027157
10.15975305196413 689.7689563079065 1.0103429987196109
10.164980606917545 692.1440135276131 1.0114856892558837
10.170208161870962 695.4804240124014 1.0132878765648705
10.175435716824378 700.3496377863835 1.016677272015294
10.180663271777794 700.1524164789198 1.015062877770922
10.18589082673121 699.8049776003586 1.0147614239547482
10.191118381684626 696.0777112229005 1.0121091371396205
10.196345936638043 693.0623684128803 1.010371378789173
10.201573491591459 692.0041653945391 1.0090498978654934
10.206801046544875 689.5252829001731 1.0073150044795454
10.212028601498291 689.464357541089 1.0063711899846173
10.217256156451707 688.788466913977 1.005550647274142
10.222483711405124 688.1752949698827 1.0051691095823738
10.22771126635854 690.8846293475939 1.0078216030772424
10.232938821311956 692.344212644774 1.0089601731370956
10.238166376265372 694.6070482713222 1.010417479468155
10.243393931218788 692.8742779979209 1.0081189374134734
10.248621486172205 687.5071285741777 1.0038241663710192
10.253849041125621 684.6567033541952 1.0008222429704556
10.259076596079037 681.0777013060745 0.9983450355890099
10.264304151032453 679.2228285978105 0.9970609122404467
10.26953170598587 683.0968114313898 0.9995034040220011
10.274759260939286 680.2166167357492 0.9964473926346256
10.279986815892702 682.0500715015428 0.9973427547947078
10.285214370846118 681.4147523283262 0.997375410933226
10.290441925799534 679.7722566514527 0.9957900811430832
10.29566948075295 675.0214018537921 0.9920351413620601
10.300897035706367 666.3245832693664 0.9840916297025383
10.306124590659783 665.4262735816795 0.9825762376695961
10.3113521456132 659.3820067593688 0.978038971416682
10.316579700566615 661.6625458856706 0.980726494550872
10.321807255520032 657.2744250336348 0.9767123581502358
10.327034810473448 655.9479759511423 0.9753819172014612
10.332262365426864 652.9365045466888 0.9719583336019526
10.33748992038028 651.8799209774501 0.9710831090571691
10.342717475333696 649.4174095356301 0.9686714947215261
10.347945030287113 648.2190653794554 0.967033151197963
10.353172585240529 654.1322559551845 0.9712363751359505
10.358400140193945 656.3206291047754 0.973366708663219
10.363627695147361 660.8660495753048 0.976720013791928
10.368855250100777 663.379660742285 0.9783106283899567
10.374082805054194 666.7668414256848 0.9805460329653963
10.37931036000761 670.4301819591686 0.9830030934457995
10.384537914961026 668.8807963599149 0.9817772902944466
10.389765469914442 666.7144252800639 0.9781205508242163
10.394993024867858 668.1655309434094 0.9781881792409105
10.400220579821275 669.3814810193021 0.9791755690043795
10.40544813477469 665.679529176187 0.976370867348165
10.410675689728107 657.850228048307 0.9705557233272986
10.415903244681523 652.6057148393625 0.9668404221082239
10.42113079963494 650.0603354250987 0.964956778276122
10.426358354588356 645.6473016741251 0.9614496078629294
10.431585909541772 639.206072623539 0.9562748140881485
10.436813464495188 635.6203492227048 0.9537906618890941
10.442041019448604 628.7416107106424 0.9485196871053869
10.44726857440202 621.6113749661682 0.9421016462026159
10.452496129355437 616.9779211452145 0.937969770001307
10.457723684308853 613.6187269537736 0.9354951992278094
10.462951239262269 612.3339040864113 0.9336310466982624
10.468178794215685 608.5682124563506 0.9306748692173155
10.473406349169101 605.2334484042661 0.9283646707854679
10.478633904122518 601.913177978155 0.9265071179537516
10.483861459075934 601.3682150531204 0.9260785389653104
10.48908901402935 594.6057544820728 0.9205869570345919
10.494316568982766 592.0741924126472 0.9173181046616717
10.499544123936182 588.1041480316227 0.9140726711254562
10.504771678889599 583.4525751354754 0.9105466899645712
10.509999233843015 583.3835062700404 0.9102400854294382
10.515226788796431 583.155714084499 0.9100153628963897
10.520454343749847 577.6814739884042 0.9053413714023208
10.525681898703263 575.4201058626379 0.9037400647871068
10.53090945365668 572.7834852337572 0.9010609020186034
10.536137008610096 571.4293664159795 0.8999439956958112
10.541364563563512 568.7965956524143 0.8974268257661934
10.546592118516928 566.1835178748539 0.8945530835451883
10.551819673470344 561.1903885090201 0.8901242559937629
10.55704722842376 560.9218506687442 0.889970272789364
10.562274783377177 558.6180638936647 0.8878632863483255
10.567502338330593 553.7703817779535 0.8842282818478028
10.57272989328401 551.9124719077788 0.8822802088701146
10.577957448237425 546.0078866708932 0.8776381657727781
10.583185003190842 544.2313724599632 0.8756682177364594
10.588412558144258 543.0834012235955 0.8742352161539125
10.593640113097674 542.365949282048 0.8745462734106287
10.59886766805109 542.8633787293845 0.8747559127961393
10.604095223004506 538.9688667545024 0.8702995140507115
10.609322777957923 537.1078751958638 0.8687624852459799
10.614550332911339 535.1719478752132 0.8658517589947452
10.619777887864755 535.2159817603438 0.8654219742530508
10.625005442818171 535.5740695900075 0.8661569633405297
10.630232997771587 534.5536413291804 0.8654952550349816
10.635460552725004 533.1645959194715 0.8645810457959895
10.64068810767842 534.4536399759022 0.8655545511446433
10.645915662631836 534.3380507750426 0.8656893513635274
10.651143217585252 534.9871786152655 0.8658985751393283
10.656370772538668 533.4303622408084 0.8641794241873253
10.661598327492085 534.2522430185383 0.8645136936237012
10.666825882445501 538.4219423493964 0.8680251085298287
10.672053437398917 540.3279321466388 0.8683587863215518
10.677280992352333 543.3649910125451 0.8700723892742811
10.68250854730575 539.6422189365202 0.8668824189481522
10.687736102259166 543.558892781761 0.8693290749447621
10.692963657212582 548.3354602981784 0.8729465116261854
10.698191212165998 555.8291727325678 0.8787658416939021
10.703418767119414 559.1663133879613 0.88014857067496
10.70864632207283 560.4169817250062 0.8804610902186125
10.713873877026247 564.104903914089 0.8829526946619106
10.719101431979663 572.2439420377071 0.8889018487516382
10.72432898693308 581.8261330851473 0.8957628978210689
10.729556541886495 593.9843895067348 0.9047855700433071
10.734784096839912 607.3909484968123 0.9154111513672588
10.740011651793328 613.2720412826201 0.9194255515848889
10.745239206746744 621.2466409811171 0.9253821009939284
10.75046676170016 627.4338717427505 0.930089522203562
10.755694316653576 627.8890353722142 0.9298396822952939
10.760921871606993 630.9872666183272 0.9314270399149255
10.766149426560409 634.2238538294343 0.9334318245739643
10.771376981513825 632.4729168974369 0.9318502561771236
10.776604536467241 630.598380625615 0.9308066269642068
10.781832091420657 626.9449326559289 0.927493438979346
10.787059646374074 621.7196224168641 0.9235665282941148
10.79228720132749 615.2999660203834 0.9173495376058572
10.797514756280906 611.310757201386 0.9136699917288046
10.802742311234322 609.7641055943446 0.912577035700601
10.807969866187738 612.533827094984 0.9153798598371675
10.813197421141155 616.4480978472756 0.9177721162605583
10.81842497609457 617.0698256117279 0.9182472834235642
10.823652531047987 620.7254964331848 0.9204653091033598
10.828880086001403 624.9972384701096 0.9235189134900269
10.83410764095482 633.4945891249114 0.9295654027093331
10.839335195908236 643.9209980899836 0.936586953309043
10.844562750861652 655.6738154449782 0.9448124246954975
10.849790305815068 670.33522523637 0.9541587610001712
10.855017860768484 688.6617865836696 0.965686528761356
10.8602454157219 711.3905144298958 0.9815798792330918
10.865472970675317 739.9172721262039 1.000967306077627
10.870700525628733 761.8286064000573 1.0157440956225428
10.875928080582149 778.8112092050713 1.027055230996823
10.881155635535565 778.8602894960253 1.0264792610631162
10.886383190488981 769.6891890207455 1.0200654521082786
10.891610745442398 750.8941803314029 1.0076017823709358
10.896838300395814 728.4773474117092 0.9908738556602793
10.90206585534923 705.1248744449646 0.9745985965640322
10.907293410302646 690.027263208213 0.9636404693758067
10.912520965256062 672.9289853801273 0.9513864678328338
10.917748520209479 659.0208196849065 0.9416083240697829
10.922976075162895 644.8787013758823 0.9317992696145622
10.928203630116311 629.5994273026398 0.9209801455877236
10.933431185069727 619.2918818506283 0.9132992387050779
10.938658740023143 610.4213351530531 0.9065299305423508
10.94388629497656 601.2544302541475 0.9000327637759293
10.949113849929976 592.6449723360688 0.8932137176614058
10.954341404883392 584.3946891889653 0.8861988125041704
10.959568959836808 578.9227691628735 0.881729823528181
10.964796514790224 575.9906909842069 0.8792472884359656
10.97002406974364 573.9085990722023 0.879127612524963
10.975251624697057 569.7958272446413 0.8783181516300319
10.980479179650473 562.279426542435 0.8740848994563686
10.98570673460389 555.3348901775034 0.869826544174708
10.990934289557305 551.3392106537513 0.8672526305008538
10.996161844510722 547.2646840985583 0.8648626568871647
11.001389399464138 540.7110607756267 0.8606941839249975
11.006616954417554 537.826257081687 0.8590340414133514
11.01184450937097 532.774032157102 0.8560794065400975
11.017072064324386 528.5184050801853 0.8532352951939632
11.022299619277803 529.2068849402448 0.8545900059574942
11.027527174231219 529.4040842512212 0.8553729610208901
11.032754729184635 526.9529375218361 0.8539239555359138
11.037982284138051 522.9357413505087 0.8512215227387094
11.043209839091467 516.0472956105682 0.845748248473456
11.048437394044884 518.0203734869104 0.8476005231072948
11.0536649489983 516.8587047229325 0.8469655358737993
11.058892503951716 518.7661390447593 0.8484587340345229
11.064120058905132 519.2405290345977 0.8486719458470274
11.069347613858548 517.149426378206 0.8476810484504879
11.074575168811965 516.2077590482486 0.8470088234577633
11.079802723765381 512.1754980209219 0.8439301939419123
11.085030278718797 509.2510963317808 0.8422488556848209
11.090257833672213 507.03643826669617 0.8406185513769839
11.09548538862563 505.50189637115596 0.8403327495426196
11.100712943579046 503.8289316699809 0.8397245458883005
11.105940498532462 501.2356995420053 0.8375833561554761
11.111168053485878 502.4512310273823 0.8381637613786306
11.116395608439294 502.2786206895603 0.8381188415878598
11.12162316339271 497.39907530216976 0.8341284778669729
11.126850718346127 496.06993429170797 0.832982543557762
11.132078273299543 493.53084287629457 0.8306357167803129
11.13730582825296 492.89838951503896 0.8300251481326807
11.142533383206375 491.5783315882651 0.8295533288712243
11.147760938159792 493.01900395842046 0.8312017510052091
11.152988493113208 493.7113579938976 0.832176942407695
11.158216048066624 493.7881290712407 0.832293304902671
11.16344360302004 492.5813185849397 0.8310158891882338
11.168671157973456 490.1379076798423 0.8288300851311639
11.173898712926873 494.7250358851427 0.8331952551282539
11.179126267880289 493.00197300859344 0.8321171069840476
11.184353822833705 495.44420450428316 0.8345156449605196
11.189581377787121 491.8389764393987 0.8322456584619659
11.194808932740537 487.20825032977694 0.8281780987876461
11.200036487693954 488.89075113695895 0.8296914747492067
11.20526404264737 489.3849694215453 0.8300218947444417
11.210491597600786 489.9127233830967 0.8303540716940488
11.215719152554202 490.1569830771715 0.8306117923566739
11.220946707507618 491.26825522145924 0.8314977120397464
11.226174262461035 494.0007277964255 0.8335954397632693
11.23140181741445 494.8280444344355 0.8349244822830819
11.236629372367867 494.9541726009648 0.8351349219804745
11.241856927321283 492.5940179827392 0.8331887829162375
11.2470844822747 490.7872098036032 0.8313849144958042
11.252312037228116 489.707384738113 0.8304477685656864
11.257539592181532 487.9715508879648 0.8292914664396936
11.262767147134948 485.3798735733421 0.8278383356768712
11.267994702088364 484.15278357124566 0.8274823230258544
11.27322225704178 483.78304326506793 0.8273292162029587
11.278449811995197 483.8255746700966 0.8267854812836449
11.283677366948613 485.63564293257247 0.8279146107037816
11.288904921902029 487.2689455766598 0.8290981159300991
11.294132476855445 487.29274490904186 0.8289737702995762
11.299360031808861 487.4962143183853 0.8292602751203306
11.304587586762278 487.0602947233028 0.8287821484567307
11.309815141715694 485.6878335224846 0.8271970877867969
11.31504269666911 484.7356921350344 0.8261797795425155
11.320270251622526 482.6351517031625 0.8234545423445067
11.325497806575942 479.05705384729123 0.8197891849422304
11.330725361529359 479.1746134648645 0.8202050188917283
11.335952916482775 482.3572318479156 0.8232919254290946
11.341180471436191 484.5951757373987 0.8254552647434539
11.346408026389607 483.1799583135014 0.8234970913496507
11.351635581343023 482.8061541297856 0.822577753974471
11.35686313629644 481.25381166571776 0.8216164059798264
11.362090691249856 482.119413341782 0.8223001462663496
11.367318246203272 483.1061354224888 0.8236079347674001
11.372545801156688 481.46174748371055 0.8221997825385622
11.377773356110104 477.4387494606204 0.8186378071844607
11.38300091106352 472.72877439313385 0.8147668238449162
11.388228466016937 468.8493861746217 0.8114482527402201
11.393456020970353 466.3001687195253 0.8089794166535489
11.39868357592377 464.78934734924985 0.8085061630656691
11.403911130877185 459.2157569141734 0.8040060714936011
11.409138685830602 453.8313151181423 0.799518956733379
11.414366240784018 451.79971567049733 0.7975742265429424
11.419593795737434 450.92704935143473 0.795736892164824
11.42482135069085 451.34120756485964 0.7964438934543215
11.430048905644266 448.5376226888952 0.7945976209812625
11.435276460597683 445.35579569180425 0.7917973174867792
11.440504015551099 441.52347713471676 0.7887378193961578
11.445731570504515 437.74774336340033 0.7838470826540708
11.450959125457931 436.72098104756276 0.7822146011009588
11.456186680411347 434.73300456487834 0.7810235006979765
11.461414235364764 433.6034949177811 0.7809489142629025
11.46664179031818 428.28543279491447 0.7772252036534426
11.471869345271596 428.0407968394857 0.77733844975092
11.477096900225012 428.3009612128717 0.7788922326538898
11.482324455178428 426.75618261007213 0.784407272260453
11.487552010131845 425.26491266956333 0.7853145913227662
11.49277956508526 425.25322190498383 0.7859262515833139
11.498007120038677 426.75310778938024 0.7886207460446878
11.503234674992093 428.93770732122863 0.7906515622153106
11.50846222994551 431.44272613691965 0.7940815960770123
11.513689784898926 432.12352304440464 0.7956885093855519
11.518917339852342 433.619153772114 0.7975291250681751
11.524144894805758 434.1515804989076 0.7992307927052004
11.529372449759174 430.1917858424197 0.7961594450668064
11.53460000471259 431.878558390016 0.7990404165950341
11.539827559666007 435.1071912889499 0.802859858552644
11.545055114619423 437.98917928703827 0.8053411648815234
11.550282669572839 439.7189945777706 0.8071346251580938
11.555510224526255 440.99225772900263 0.8094934104145445
11.560737779479672 440.3836998226995 0.8095042584804704
11.565965334433088 441.0860704936425 0.8112791047067065
11.571192889386504 437.1518992829147 0.8082996983215678
11.57642044433992 429.8246908691334 0.8018259971603025
11.581647999293336 425.4129274426669 0.7984123090224762
11.586875554246753 419.64255944967204 0.7935765975726705
11.592103109200169 418.2472904289025 0.7926802068674139
11.597330664153585 418.43643340965787 0.7929109240430386
11.602558219107001 418.84313666673336 0.7940209573343926
11.607785774060417 419.29837504794375 0.795513945824835
11.613013329013834 419.4161782539825 0.7969925578195609
11.61824088396725 416.0236951346032 0.7942696393437176
11.623468438920666 410.9251559806 0.78941168439978
11.628695993874082 407.7315799597732 0.7863723251713843
11.633923548827498 405.6591540450668 0.7856470888976615
11.639151103780915 403.845161777584 0.7853231823813472
11.64437865873433 401.79987951035247 0.7846167056280601
11.649606213687747 399.1771083061119 0.7816707762634797
11.654833768641163 394.0435905113749 0.7759140366293532
11.66006132359458 392.4178854314909 0.7743900795120843
11.665288878547996 392.5335235543614 0.7744560503451249
11.670516433501412 390.8748573438851 0.773222068253207
11.675743988454828 388.90830193755716 0.7728379611299668
11.680971543408244 389.5936058472475 0.7743626823030185
11.68619909836166 389.7820073112514 0.7750629224999732
11.691426653315077 389.7015450264329 0.7756319454423494
11.696654208268493 389.2053924542593 0.7742202278721756
11.701881763221909 383.78986830743344 0.7695553305769237
11.707109318175325 381.2787948572902 0.7684310409473794
11.712336873128741 380.1248849594552 0.7665071760273192
11.717564428082158 382.8282628135028 0.7707142128525889
11.722791983035574 383.1827309466476 0.7706250673151853
11.72801953798899 383.2558385475608 0.7707013053142673
11.733247092942406 383.85478755111274 0.7721493434966232
11.738474647895822 386.0974499753141 0.7745152599021975
11.743702202849239 387.54665828918087 0.7772505204884507
11.748929757802655 390.57237022847653 0.7819642478685516
11.754157312756071 390.22744382167855 0.7811295876800207
11.759384867709487 391.80939362102237 0.7830461133915101
11.764612422662903 392.27134164898155 0.7829055391025048
11.76983997761632 393.44179722506135 0.7838599378329547
11.775067532569736 392.31173741113435 0.7836083238236395
11.780295087523152 395.4184863189413 0.7858777389839305
11.785522642476568 395.64192641621634 0.785728988183348
11.790750197429984 394.9567780498355 0.7844654574851574
11.7959777523834 396.5310965275206 0.784915267624206
11.801205307336817 394.4897606256403 0.7825100031020661
11.806432862290233 397.2806990456457 0.7856348288244559
11.81166041724365 402.25993364729874 0.7908346187765999
11.816887972197065 407.1694772737519 0.7957423278658979
11.822115527150482 410.5661970865886 0.7988951223838999
11.827343082103898 409.3611659151641 0.7972965488927074
11.832570637057314 409.2733470264912 0.7978790064293964
11.83779819201073 406.5732073058457 0.7965765419669105
11.843025746964146 403.64139753530355 0.7933974721689008
11.848253301917563 404.4555000692959 0.7938545377684217
11.853480856870979 402.9737567352968 0.7917426978175811
11.858708411824395 401.2334885042173 0.7906004170966302
11.863935966777811 398.37557162935974 0.7882826370869179
11.869163521731227 396.8064518748394 0.7875498378485576
11.874391076684644 392.7064199249709 0.7829133088181819
11.87961863163806 390.68878359687443 0.780234809827054
11.884846186591476 388.6012012471981 0.7789351640995922
11.890073741544892 383.40227459773155 0.7749375382045115
11.895301296498308 382.4175469812942 0.7747464231149481
11.900528851451725 381.0709935660794 0.7744797123436882
11.90575640640514 384.40040268357643 0.7768507149937137
11.910983961358557 387.20172522990146 0.7796293506195093
11.916211516311973 384.57377852501327 0.7778696314359951
11.92143907126539 379.5963677335339 0.7739385344765572
11.926666626218806 377.9442722136587 0.7734440858668908
11.931894181172222 374.6245305840017 0.7706757244943954
11.937121736125638 372.5371563019413 0.7687363610091793
11.942349291079054 369.3511786755288 0.7651933497573391
11.94757684603247 366.85114659229527 0.7625623794018567
11.952804400985887 366.5096071655412 0.7622855232759065
11.958031955939303 368.6584082214274 0.7652552619063986
11.963259510892719 366.3645586270815 0.7633565303736921
11.968487065846135 367.43989561175715 0.7650840170950377
11.973714620799552 364.0120325493037 0.7610506670616684
11.978942175752968 365.5598332036919 0.7623155371007854
11.984169730706384 365.58773112387917 0.761974768312534
11.9893972856598 365.2853426196001 0.762550517772095
11.994624840613216 367.0217753559481 0.7648194029124752
11.999852395566633 363.2576698864389 0.7608155973857842
12.005079950520049 367.03008850349624 0.765160544872675
12.010307505473465 366.9568442634706 0.7653073028337912
12.015535060426881 365.3678052730524 0.7647435807975872
12.020762615380297 363.7990695988901 0.7622911081238422
12.025990170333714 363.06127247112966 0.7611234558661419
12.03121772528713 361.6948825300506 0.7586967568746196
12.036445280240546 367.1367709284931 0.7647085434124418
12.041672835193962 367.7448737360817 0.7666312064845576
12.046900390147378 368.55348131087766 0.7688337833818366
12.052127945100795 370.7046384350858 0.7715874747675994
12.05735550005421 373.8691398350165 0.7743368989694889
12.062583055007627 379.80736912422435 0.7796735005760238
12.067810609961043 380.5780625658271 0.7805431791698335
12.07303816491446 381.59673999804886 0.7815068497446341
12.078265719867876 383.38075136500277 0.783060391449805
12.083493274821292 387.68282446096333 0.7869778015055624
12.088720829774708 396.14685781059165 0.7944898768965788
12.093948384728124 401.8152043944858 0.8007338372042817
12.09917593968154 406.16523264133633 0.8053958587262189
12.104403494634957 413.2207131192506 0.8123746821084163
12.109631049588373 425.01463755229213 0.8230936121990706
12.114858604541789 441.4824803086626 0.8377244977868968
12.120086159495205 463.3046704112538 0.8578755045836471
12.125313714448621 480.9213570229153 0.8734392996343013
12.130541269402038 498.1592741902198 0.889155458634428
12.135768824355454 517.6723395848353 0.9065702695520268
12.14099637930887 531.4684755379351 0.9182906825753299
12.146223934262286 545.9565420338241 0.9309788694745421
12.151451489215702 553.5983370288033 0.9375671213972094
12.156679044169119 557.218505415067 0.9406506843813818
12.161906599122535 559.1158658461925 0.9428743636441856
12.167134154075951 551.7699767401898 0.9364936403815137
12.172361709029367 541.9747755071079 0.9283777794469337
12.177589263982783 527.5208794377837 0.9168468496211261
12.1828168189362 511.6723607971382 0.902914812457873
12.188044373889616 500.29741763353695 0.893502185035166
12.193271928843032 488.3850773523696 0.8836523922533991
12.198499483796448 480.24005114267874 0.876012250479519
12.203727038749864 468.50096663565523 0.8659346368675663
12.20895459370328 457.22984958200834 0.855410639514133
12.214182148656697 444.651329490955 0.8435788435632147
12.219409703610113 432.19063154201064 0.8329045649678961
12.22463725856353 422.0534323624821 0.823731777838954
12.229864813516945 414.12613469189074 0.8163786854174551
12.235092368470362 407.8794669490732 0.8106901862912547
12.240319923423778 401.05012610601403 0.8036318090167767
12.245547478377194 395.3812465814756 0.7994170303890735
12.25077503333061 388.7012300358501 0.7931995807140226
12.256002588284026 383.602335581246 0.7881291667950149
12.261230143237443 381.3145579359194 0.7863685105093766
12.266457698190859 376.76870699054854 0.7823813111735654
12.271685253144275 376.04295304855 0.7815559956655138
12.276912808097691 367.9832659062954 0.7744782036359547
12.282140363051107 364.0446871992464 0.7703444479846787
12.287367918004524 361.3878440342572 0.7677157707373473
12.29259547295794 355.6687904308538 0.7632141143655466
12.297823027911356 353.44168352413715 0.760139584664908
12.303050582864772 348.33657021132325 0.7546142963985147
12.308278137818188 351.0869409687066 0.7569556839449904
12.313505692771605 353.904626255864 0.7635095720337022
12.31873324772502 354.9709539995326 0.7735104160738344
12.323960802678437 353.2751281401754 0.7762227224039351
12.329188357631853 350.7490177425722 0.7774910435021447
12.33441591258527 348.9096815649583 0.7792634960996244
12.339643467538686 349.71622035965055 0.7830093953424656
12.344871022492102 347.5902906575238 0.783073118337853
12.350098577445518 347.56203607372356 0.7854380676430002
12.355326132398934 347.19541949982454 0.78772247090481
12.36055368735235 348.3435276614141 0.7916123586658077
12.365781242305767 347.0461723730331 0.7924147656931257
12.371008797259183 344.9599600222122 0.7923441333532558
12.376236352212599 344.00869417603906 0.7932989624183755
12.381463907166015 341.54142971130403 0.7932235846551865
12.386691462119432 341.9658562994564 0.7956204640297823
12.391919017072848 338.9941219247377 0.792423621421119
12.397146572026264 338.5380754870857 0.7928207581988053
12.40237412697968 336.5859637021514 0.7908021710546893
12.407601681933096 334.95259395159815 0.7904276031985121
12.412829236886513 335.4752041381608 0.7930031084721372
12.418056791839929 334.34518528617093 0.7928303879666228
12.423284346793345 332.38356222472714 0.7918472411157502
12.428511901746761 330.7766677222994 0.7924174982260273
12.433739456700177 331.8522963900609 0.7969636547388688
12.438967011653594 331.8054628319553 0.7983773176117003
12.44419456660701 333.8424690003726 0.8022854110581806
12.449422121560426 333.9042786193035 0.8034613309815675
12.454649676513842 332.02369879661825 0.800965805959092
12.459877231467258 333.58189852244703 0.8037583365088432
12.465104786420675 333.4735478059776 0.8057647928943575
12.47033234137409 332.09929969261316 0.8059411453740903
12.475559896327507 331.37530762869454 0.8076897590338064
12.480787451280923 329.94941760299616 0.8081337966758488
12.48601500623434 326.45637402572004 0.8054428105378414
12.491242561187756 329.0987241565515 0.8096215746768488
12.496470116141172 328.780011282595 0.8094618578641734
12.501697671094588 326.90940686637487 0.8061509994927503
12.506925226048004 324.7121373963032 0.804606463060445
12.51215278100142 319.7690101897459 0.8011894927881251
12.517380335954837 315.9835570403747 0.798051182591568
12.522607890908253 317.5781195570198 0.8022741512164945
12.527835445861669 316.68331691260704 0.8026437423960996
12.533063000815085 320.1459298950064 0.8063328180492993
12.538290555768501 320.2588653108053 0.8072991920470559
12.543518110721918 319.0241310557679 0.8066782833969427
12.548745665675334 318.4034045816102 0.8075318622064557
12.55397322062875 314.06811617811354 0.8049287099177085
12.559200775582166 311.11513117920333 0.8026808631931238
12.564428330535582 308.7601071235353 0.7948744791210859
12.569655885488999 308.21461512477924 0.7853754022685507
12.574883440442415 308.37008757395415 0.7815203329407004
12.580110995395831 308.5687459383577 0.7784969589824713
12.585338550349247 309.941052902672 0.7783539214107774
12.590566105302663 309.02730250989214 0.7754625542544095
12.59579366025608 308.0338465977367 0.7723057029598742
12.601021215209496 310.3169499620444 0.7733281522081884
12.606248770162912 311.81589429530624 0.7739840961424975
12.611476325116328 315.31992992743125 0.775922046560526
12.616703880069744 318.26382784257794 0.7781703228785736
12.62193143502316 319.13850009348744 0.7773042775509889
12.627158989976577 321.4997509387691 0.778278842926063
12.632386544929993 321.0474681676092 0.7783491267844732
12.63761409988341 322.7829741452928 0.7810806590166641
12.642841654836825 323.2740247978279 0.7817675106056774
12.648069209790242 326.5421144715105 0.786036386577576
12.653296764743658 328.4317068673586 0.7875572687369212
12.658524319697074 327.88905198457 0.7854125542255901
12.66375187465049 330.186618195116 0.7868507714782813
12.668979429603906 332.5094722283703 0.7869704569490668
12.674206984557323 337.3282385694003 0.7915434505424306
12.679434539510739 343.5647606429132 0.7977564708318489
12.684662094464155 345.5583011829295 0.7983686883370451
12.689889649417571 347.8763037986063 0.8011517269484981
12.695117204370987 352.08319933337765 0.8041275972299878
12.700344759324404 359.1911160888546 0.8120174553066831
12.70557231427782 367.9180637433078 0.8207361847343045
12.710799869231236 378.25592819223937 0.8308925771653533
12.716027424184652 387.72460583663445 0.8405549646146362
12.721254979138068 392.3662171851964 0.8448126983089103
12.726482534091485 394.9707467091581 0.846648697907868
12.7317100890449 402.9391337087726 0.8548036530150503
12.736937643998317 412.4507545038494 0.8645049504301079
12.742165198951733 426.6262147393652 0.8783706396596602
12.74739275390515 440.2276944459949 0.8915296696364357
12.752620308858566 446.9678107420571 0.8971870084085336
12.757847863811982 452.3635686774915 0.9019971767164323
12.763075418765398 451.04160106381903 0.9008182557512404
12.768302973718814 446.2408277521479 0.8955419821688652
12.77353052867223 435.2331541393396 0.8843846610022488
12.778758083625647 428.03315990332385 0.8768787437989801
12.783985638579063 419.25635631434847 0.867535482976148
12.789213193532479 416.0061332386344 0.8644176566548347
12.794440748485895 409.3844186533267 0.8575656597738868
12.799668303439312 402.11370087020737 0.8487669957755533
12.804895858392728 396.3300695862378 0.8429699154267488
12.810123413346144 392.08348587429236 0.8385067221166397
12.81535096829956 385.90872218139816 0.8320314339808098
12.820578523252976 382.282760642198 0.8290757764645938
12.825806078206393 381.8010418772615 0.8282540048558972
12.831033633159809 382.09906596235635 0.8288090270441717
12.836261188113225 384.642194210555 0.8310875069923288
12.841488743066641 387.08179682977965 0.8328532821532336
12.846716298020057 389.86960234841393 0.8352166991108146
12.851943852973474 393.0888573961588 0.8377492119148912
12.85717140792689 395.85292230935846 0.840636514503226
12.862398962880306 400.7317115570316 0.8452003089453014
12.867626517833722 401.45351944141436 0.8454813278140298
12.872854072787138 407.29399110743395 0.8510029002395196
12.878081627740555 415.6894463163166 0.8591614799949556
12.88330918269397 421.1338255510436 0.8648573093507507
12.888536737647387 424.8282288255532 0.8679250876419916
12.893764292600803 421.8845391286858 0.8645429552270727
12.89899184755422 418.39964277897326 0.8614515378436711
12.904219402507636 415.8569872799351 0.858105420361692
12.909446957461052 407.51557326393504 0.8494686681474225
12.914674512414468 396.3674881287313 0.8378622106645349
12.919902067367884 381.9003960687978 0.821571483641582
12.9251296223213 368.5262731454509 0.8068646302027601
12.930357177274717 361.6679868788299 0.7998572977246883
12.935584732228133 354.58991748658525 0.7916548757767482
12.940812287181549 348.67527383971367 0.7852010104543236
12.946039842134965 343.3195097357205 0.7784962546427546
12.951267397088381 334.8615319820703 0.7692056462220415
12.956494952041798 329.3736167455781 0.7635379003842255
12.961722506995214 330.42334745850354 0.7653364767702863
12.96695006194863 326.6757127812902 0.7619194722574443
12.972177616902046 327.0086383270887 0.7625174829388389
12.977405171855462 327.2841752382537 0.7624099040705188
12.982632726808879 325.66175178360834 0.7608445259812958
12.987860281762295 327.60082420380274 0.7625681185211152
12.993087836715711 324.27276743009304 0.7593366802411773
12.998315391669127 322.5241311265264 0.757747928555798
13.003542946622543 321.49606570520683 0.756983589514512
13.00877050157596 324.0159411125162 0.7605012233147136
13.013998056529376 325.5330512864715 0.7611554464008159
13.019225611482792 325.7755661984673 0.7605016780049926
13.024453166436208 323.86390955918904 0.757574671788505
13.029680721389624 322.33888434745694 0.7565931718596233
13.03490827634304 325.4782687769124 0.760808765132151
13.040135831296457 328.68296896595757 0.7642844049872831
13.045363386249873 334.981025068925 0.7711202816123551
13.05059094120329 338.2025237147409 0.7729168454490071
13.055818496156705 339.8304900374859 0.7741952624176326
13.061046051110122 342.83314232492535 0.777017477662957
13.066273606063538 346.81763346279143 0.7809869572418427
13.071501161016954 352.22200790349876 0.7870729827080485
13.07672871597037 356.5950472049301 0.7924234504898169
13.081956270923786 360.5936245610225 0.7974885563959176
13.087183825877203 361.7052116600782 0.7992572671432007
13.092411380830619 359.07795432303664 0.7964825437059389
13.097638935784035 359.0670404465125 0.7972334952015498
13.102866490737451 354.1796707821142 0.7923871944741707
13.108094045690867 347.6352555193254 0.7850139077776409
13.113321600644284 343.8078738837673 0.7804033362678018
13.1185491555977 341.6552436068506 0.7775467095485405
13.123776710551116 341.2967533938187 0.7763429646611834
13.129004265504532 339.8940539036603 0.7757875289511412
13.134231820457948 339.7597307866827 0.7754096243224063
13.139459375411365 339.24604514435345 0.7748895810731984
13.14468693036478 342.1814013865616 0.777734610121954
13.149914485318197 347.46286437737115 0.7838688684814263
13.155142040271613 347.729449270609 0.7846393372399121
13.16036959522503 352.83288017263743 0.7906639204996716
13.165597150178446 357.01991036139646 0.7959532014737227
13.170824705131862 358.16407311613887 0.7972652089320275
13.176052260085278 362.19831720177405 0.8018885743719203
13.181279815038694 359.0425591226261 0.7982933149863323
13.18650736999211 357.9809646373003 0.796259330484463
13.191734924945527 355.3144695567067 0.7941736582226366
13.196962479898943 359.0294887217505 0.798430525619892
13.202190034852359 360.62013599050715 0.8008201838455686
13.207417589805775 364.0810685736014 0.80543166833834
13.212645144759191 365.33265687246546 0.8065659349691211
13.217872699712608 361.61505403236526 0.8022314169521841
13.223100254666024 359.3299114258953 0.7995879608560661
13.22832780961944 357.363004499821 0.7968477917508455
13.233555364572856 354.05752722861945 0.7919740721465774
13.238782919526273 354.10985410680314 0.791593360087874
13.244010474479689 348.6657013765725 0.7855231451279199
13.249238029433105 344.97399948300244 0.782577879426908
13.254465584386521 341.27082342286036 0.7787013680012557
13.259693139339937 341.00415517977 0.779796507842433
13.264920694293354 339.33376821137074 0.7783458053998763
13.27014824924677 336.81597223150055 0.7754505548396932
13.275375804200186 333.29154931839986 0.7716622057757352
13.280603359153602 327.2868621250021 0.7633188210030771
13.285830914107018 323.88587224659426 0.7596251462237826
13.291058469060435 322.37711820309727 0.7597362317974441
13.29628602401385 323.6071127302006 0.7610016033410791
13.301513578967267 323.2359255803174 0.7598633205633768
13.306741133920683 319.3854974554731 0.754742048443467
13.3119686888741 311.93224957054287 0.7464946397687158
13.317196243827516 306.8945730720391 0.7414471162904631
13.322423798780932 307.3202576579559 0.7439005954977236
13.327651353734348 311.81295735491216 0.7486611524273212
13.332878908687764 312.7234386195425 0.7498107419341712
13.33810646364118 312.27739723901584 0.7496059450202254
13.343334018594597 310.9121439554002 0.7465250073713157
13.348561573548013 310.48519432089586 0.74735415524153
13.353789128501429 313.36549995052286 0.7516375897541546
13.359016683454845 311.2249292897773 0.7489229149173283
13.364244238408261 310.10901218594364 0.7468186138403504
13.369471793361678 312.21855665481206 0.7477067188454878
13.374699348315094 312.04805610854635 0.7469240076945791
13.37992690326851 311.99471915195323 0.7484780628476249
13.385154458221926 312.0627022520921 0.7481218250551284
13.390382013175342 312.2311758669304 0.7485637158873762
13.395609568128759 314.41596152495106 0.7521724776095773
13.400837123082175 315.4712555525233 0.7516443022152499
13.406064678035591 315.53409245069565 0.750949530808055
13.411292232989007 315.53998488268616 0.7507512392722917
13.416519787942423 316.94166601426105 0.7509540227303264
13.42174734289584 319.69281867130513 0.7551221092177982
13.426974897849256 320.8705120220185 0.7570005345018156
13.432202452802672 322.6251986951096 0.7586008122796284
13.437430007756088 324.52755555911943 0.7610356956846152
13.442657562709504 324.66241834643176 0.7610917933369246
13.44788511766292 324.69083283242776 0.7605641015469273
13.453112672616337 322.9603092429858 0.7597302608774438
13.458340227569753 325.47558865293837 0.7627666210857741
13.46356778252317 329.0774730237478 0.7666567984649779
13.468795337476585 327.8757461551293 0.7647072709501899
13.474022892430002 327.57929733281213 0.7639864789916434
13.479250447383418 327.96335132146714 0.7647386097270735
13.484478002336834 331.11192793209295 0.7685096177228036
13.48970555729025 330.31330504394657 0.7672700032750169
13.494933112243666 329.607719663489 0.7662436956698376
13.500160667197083 325.76122508860067 0.7616897380969267
13.505388222150499 324.92390034355964 0.7625176401332033
13.510615777103915 325.0865287278466 0.7632044481431423
13.515843332057331 326.72258812008073 0.7648438282931629
13.521070887010747 326.04795806871107 0.7631739238786529
13.526298441964164 324.2595974482444 0.7599243079826468
13.53152599691758 321.11059843279884 0.7569309007877582
13.536753551870996 319.2364679089189 0.7550245527015641
13.541981106824412 312.2634326832251 0.7471686632476903
13.547208661777828 308.67415205310675 0.7423184039168405
13.552436216731245 305.65769631890794 0.7394710497181473
13.55766377168466 304.65183219573385 0.7397753188358877
13.562891326638077 301.24818882869084 0.736471059052996
13.568118881591493 295.84303974362695 0.7313364765978436
13.57334643654491 292.26396374023375 0.7273089421534202
13.578573991498326 290.2449675738451 0.724830976745982
13.583801546451742 289.42089406572666 0.7235374500437735
13.589029101405158 286.4078320167415 0.719567744613727
13.594256656358574 284.5062658564285 0.7182292121071363
13.59948421131199 282.0370456853636 0.7162194753745897
13.604711766265407 279.46313608394365 0.7141204225023703
13.609939321218823 279.4450757401387 0.7146341064952262
13.615166876172239 278.0314360326614 0.7120026101945507
13.620394431125655 281.1742046977657 0.715201049553054
13.625621986079071 278.7223353003123 0.7120793959087665
13.630849541032488 277.18505160444766 0.7101403361613641
13.636077095985904 278.22431144088927 0.7119832206408767
13.64130465093932 278.1881916446254 0.712886973384335
13.646532205892736 278.0900857581404 0.7137751724142969
13.651759760846153 276.3745840356629 0.7115048256422585
13.656987315799569 276.20522000955435 0.7105640016367855
13.662214870752985 275.55772272578815 0.7102082015601316
13.667442425706401 273.84072492614445 0.7075750679198853
13.672669980659817 272.4559220474101 0.7076312408795647
13.677897535613234 268.45729839875884 0.7018552779532058
13.68312509056665 266.92716932732276 0.6997716776473224
13.688352645520066 268.35394358062746 0.7007232707286528
13.693580200473482 271.8161204871475 0.7037667216724769
13.698807755426898 273.90814724665967 0.7071556986358661
13.704035310380315 273.559915973341 0.7071156631928205
13.70926286533373 272.97608151989436 0.7067865575829971
13.714490420287147 271.2158955881087 0.7047655002904892
13.719717975240563 269.8473667251386 0.7017156039490499
13.72494553019398 270.12414388768326 0.7011059458985199
13.730173085147396 268.622295018085 0.6989843869231651
13.735400640100812 271.9991665698829 0.7033680068054171
13.740628195054228 274.44798695634455 0.7076341665594312
13.745855750007644 279.5745367777127 0.7125627843919489
13.75108330496106 282.70063785167986 0.7150161557032936
13.756310859914477 281.17051569816914 0.7126405626149153
13.761538414867893 278.11252055993236 0.7096698684480707
13.766765969821309 275.71334464995743 0.7082697114146373
13.771993524774725 278.46241886904926 0.7128663208242701
13.777221079728141 276.91987113989506 0.7100735807307023
13.782448634681558 275.83222141998397 0.7094332935731654
13.787676189634974 273.1091101262649 0.7076241623348979
13.79290374458839 271.4876471577551 0.7059167427915852
13.798131299541806 271.96744505159285 0.7077379573357265
13.803358854495222 270.5396628829043 0.7049231470007942
13.808586409448639 268.31684441028466 0.7034768488312495
13.813813964402055 269.2471443392977 0.7065500719000617
13.819041519355471 270.4579364347326 0.7084228241703198
13.824269074308887 272.64104351523366 0.7088089373673293
13.829496629262303 271.02140466880894 0.7041982143928696
13.83472418421572 270.13094897973286 0.7031640105628049
13.839951739169136 274.23230055983294 0.7096700359474505
13.845179294122552 273.62283317030835 0.711454788732154
13.850406849075968 276.72083542190063 0.7169156736056382
13.855634404029384 277.23067961640294 0.7163301801880158
13.8608619589828 276.6179780948548 0.7141420217349841
13.866089513936217 277.31688316794606 0.7125460379254415
13.871317068889633 280.09855650573405 0.7156012127624566
13.87654462384305 283.2373697475456 0.7210294322044658
13.881772178796465 282.6155990662327 0.72044701841372
13.886999733749882 286.46705852638667 0.7246230675825082
13.892227288703298 286.6604236343538 0.7235362747654814
13.897454843656714 289.01777743320133 0.7239792054543476
13.90268239861013 290.89556072016865 0.7258706636535899
13.907909953563546 292.1881569563829 0.7266088650784939
13.913137508516963 296.37442470914067 0.7307804696313384
13.918365063470379 298.024345268451 0.7336132055350404
13.923592618423795 298.4123566911468 0.734794750608342
13.928820173377211 295.9996409163816 0.7320971687535004
13.934047728330627 295.7612143491656 0.7320245661145811
13.939275283284044 295.2954178590091 0.7314066681049655
13.94450283823746 297.52798663195205 0.7344345941983585
13.949730393190876 295.80636426761424 0.7336387816608582
13.954957948144292 292.22668392194015 0.7283825659143957
13.960185503097708 291.0284762552129 0.7269008971135218
13.965413058051125 291.506787117377 0.7267876864914132
13.97064061300454 291.8296794798351 0.7269329147227216
13.975868167957957 288.8119927821898 0.7239985706531166
13.981095722911373 285.6590969854029 0.720476288135217
13.98632327786479 280.6665440060126 0.7150759842940354
13.991550832818206 279.6403929846254 0.7141360477224051
13.996778387771622 276.6893218083303 0.7100134328043057
14.002005942725038 275.17661686187654 0.7091893885777687
14.007233497678454 275.03003761106646 0.7086558493821937
14.01246105263187 274.96598597975736 0.7085643979725932
14.017688607585287 274.53711615951386 0.7084335267321726
14.022916162538703 274.87048565531825 0.7089746703409743
14.028143717492119 274.45144231353214 0.7090144569637972
14.033371272445535 275.9767682043456 0.7100016095016586
14.038598827398951 279.45206579111886 0.7158122809572427
14.043826382352368 282.2158471057745 0.7184403107494926
14.049053937305784 283.0821014723501 0.7194783681102359
14.0542814922592 282.19455311059903 0.7171466552031456
14.059509047212616 279.9828109922535 0.7131416443200833
14.064736602166032 278.7971110629395 0.7118575380066683
14.069964157119449 280.6134204853917 0.7147945400661389
14.075191712072865 283.0862561404602 0.7194755490120462
14.080419267026281 287.3009860650615 0.7252757870845042
14.085646821979697 289.9551385897072 0.7268085552472426
14.090874376933114 290.92492270488697 0.7277239877295839
14.09610193188653 294.54078504623357 0.7311546269508746
14.101329486839946 296.4404580800445 0.7315777078834559
14.106557041793362 299.00093911046457 0.7345214658734313
14.111784596746778 303.11949153755904 0.7384116771755781
14.117012151700195 304.5421439731992 0.7404774464549515
14.12223970665361 305.86540227524614 0.7433004510964369
14.127467261607027 304.53064120515984 0.7418317965489183
14.132694816560443 299.995139205358 0.7365808503751637
14.13792237151386 295.26880667959983 0.730217625866579
14.143149926467276 293.4995300556094 0.7282617011346775
14.148377481420692 293.94088404053593 0.7289832435824105
14.153605036374108 295.01893296359555 0.7316986732170891
14.158832591327524 291.6785164026956 0.7278135573731976
14.16406014628094 292.28998987888633 0.728352411833947
14.169287701234357 289.73943522732844 0.7243682953559762
14.174515256187773 289.88497566411604 0.723930993582094
14.179742811141189 288.9829966463233 0.7219679136652988
14.184970366094605 288.62996195679574 0.7209462749291671
14.190197921048021 287.8651440975507 0.7197795113677856
14.195425476001438 284.6145008654805 0.7155762371507904
14.200653030954854 284.7998917580073 0.7161412282957837
14.20588058590827 286.4914665439618 0.7185268621236147
14.211108140861686 290.97876316389693 0.7232484486994877
14.216335695815102 294.88373299932664 0.729008560944781
14.221563250768519 295.3118873955527 0.7289727409252391
14.226790805721935 296.2875141475175 0.7299084960340617
14.232018360675351 295.98380633549607 0.7292834884705336
14.237245915628767 296.81525389819876 0.7297223321087664
14.242473470582183 296.50494284688693 0.7300280306665311
14.2477010255356 298.1047469412161 0.7331868753919086
14.252928580489016 296.5225101891327 0.7308840079912521
14.258156135442432 295.5636234873235 0.7304160189504355
14.263383690395848 297.9605854692175 0.7325443658464504
14.268611245349264 301.43832287550333 0.7365346005935643
14.27383880030268 302.74072692224456 0.7372331300883512
14.279066355256097 301.63328663268845 0.7356025116105397
14.284293910209513 303.3009521737041 0.7379838628676333
14.28952146516293 306.79339174628126 0.7410539069332704
14.294749020116345 311.6675920251469 0.7469575453793752
14.299976575069762 312.2284313976082 0.7474685348086965
14.305204130023178 312.31027501498903 0.7469846083214615
14.310431684976594 310.8179636850164 0.7441572313739195
14.31565923993001 313.1477839368441 0.745599102927535
14.320886794883426 316.90774436706124 0.7489564139003122
14.326114349836843 320.0940973854785 0.7535347536164262
14.331341904790259 322.28700887201114 0.7551673437175568
14.336569459743675 319.327759292167 0.7520859955638314
14.341797014697091 319.8679218126247 0.7524769009292084
14.347024569650507 319.5779730602819 0.7511538712693198
14.352252124603924 322.3064187925169 0.7541674667975699
14.35747967955734 325.00878841872156 0.7580172840321746
14.362707234510756 324.41184933470777 0.7581116862946372
14.367934789464172 326.21299859621234 0.7614597699000157
14.373162344417588 326.4756506351865 0.7617805067963462
14.378389899371005 324.60011203429275 0.759243294996695
14.38361745432442 327.7189682279643 0.7628841410981618
14.388845009277837 326.33147880412537 0.7613768613095104
14.394072564231253 325.664651010611 0.7608504385797842
14.39930011918467 332.3025292846039 0.7678776094860127
14.404527674138086 332.5706371410268 0.7665102698462108
14.409755229091502 337.7545107102454 0.7715253389766794
14.414982784044918 339.9693094826928 0.7735969703084109
14.420210338998334 340.8322044110798 0.7749062859766711
14.42543789395175 342.04828029149525 0.7772855433749603
14.430665448905167 340.91768677874563 0.7752550921292536
14.435893003858583 342.5746555673884 0.7768037662832661
14.441120558811999 345.63123286121896 0.7801912425560793
14.446348113765415 345.51440805928047 0.7789653078161569
14.451575668718831 344.3034464920496 0.7778871968609553
14.456803223672248 345.3818233990653 0.7794750768651035
14.462030778625664 344.6195534299799 0.7790543698486768
14.46725833357908 346.71875899567914 0.7812906494810654
14.472485888532496 350.1344018322781 0.7852670298144078
14.477713443485912 351.8129439379983 0.7872508805459026
14.482940998439329 358.2649684262416 0.7943942569171613
14.488168553392745 361.66782918465645 0.7978525774990596
14.493396108346161 368.81590386152 0.8053337707914605
14.498623663299577 377.9395738057422 0.8151886006510752
14.503851218252994 384.8242819407039 0.822467846852514
14.50907877320641 392.7861959305293 0.8309209967506793
14.514306328159826 394.8797910854065 0.8324137132000657
14.519533883113242 394.6829586261372 0.8318402996205789
14.524761438066658 391.48719813631277 0.8282107286538969
14.529988993020075 386.54852055708244 0.8237248409112493
14.53521654797349 377.367004069379 0.8143833358507188
14.540444102926907 366.8702156712187 0.803378282673138
14.545671657880323 355.6378359471786 0.7915016040987858
14.55089921283374 340.5720820018932 0.7751639750274754
14.556126767787156 330.66101870031133 0.7650463471173753
14.561354322740572 321.8794682960951 0.7555557265874178
14.566581877693988 318.8145763568969 0.7524410144794043
14.571809432647404 313.7696897550146 0.7466598826708982
14.57703698760082 308.97027148984216 0.74099679012091
14.582264542554237 307.46478204351513 0.7393637081139044
14.587492097507653 307.2662859063795 0.7396133922146384
14.592719652461069 311.48913127841877 0.7442424305144821
14.597947207414485 314.87578879095815 0.7481828474996783
14.603174762367901 314.98564118327613 0.7473246887075327
14.608402317321318 317.8364189728256 0.749666068869587
14.613629872274734 318.9569364479114 0.7506682955910898
14.61885742722815 324.80551809189217 0.7567470782343935
14.624084982181566 329.0581160401244 0.7616206756653419
14.629312537134982 334.7606763008409 0.7682584122827083
14.634540092088399 341.2805521806442 0.7744501236828036
14.639767647041815 347.2132079414919 0.7803920977252928
14.644995201995231 349.94388972442323 0.7833666232103703
14.650222756948647 351.95856436424646 0.7849752521127907
14.655450311902063 349.75174315033047 0.7829840550091873
14.66067786685548 350.372603619248 0.7832160364843428
14.665905421808896 350.9507608729929 0.7839788867815223
14.671132976762312 350.579578003659 0.7827724567370791
14.676360531715728 347.59717831457925 0.7788479611623159
14.681588086669144 345.00749595822344 0.7754937733844502
14.68681564162256 342.87000621023975 0.7735238456121749
14.692043196575977 344.96468915912635 0.7755460659508597
14.697270751529393 343.3695586520415 0.7732584070449695
14.70249830648281 346.74138260388105 0.7765482940929118
14.707725861436225 349.36755394033014 0.7789635815590478
14.712953416389642 353.2630474857013 0.7837083452700689
14.718180971343058 354.0280412298365 0.7855128368488398
14.723408526296474 355.12348106146277 0.7874880562261617
14.72863608124989 358.0737556068268 0.7913524353502508
14.733863636203306 358.50179893407903 0.7912464266465802
14.739091191156723 363.32826465412285 0.7960752721786301
14.744318746110139 360.552915221496 0.7934342744003431
14.749546301063555 355.466806530891 0.7876593269726554
14.754773856016971 345.63250192406167 0.7774561720321753
14.760001410970387 342.6861641000769 0.7742393183538673
14.765228965923804 343.2680381082038 0.7756135993230886
14.77045652087722 342.04280517033476 0.7741226740815645
14.775684075830636 340.03372376304577 0.7711117546084503
14.780911630784052 334.65963872534144 0.7651825013221804
14.786139185737468 333.65707078915875 0.7646344492573417
14.791366740690885 335.04004449051587 0.7660721365156585
14.7965942956443 335.7235575145969 0.765927296903535
14.801821850597717 337.0944121392826 0.7668435400726671
14.807049405551133 336.51889904710384 0.7655232777025245
14.81227696050455 338.4778201522741 0.7686499557518631
14.817504515457966 340.31737079206 0.7707137097664246
14.822732070411382 343.58642056899515 0.7735056709272601
14.827959625364798 350.03984702289296 0.7806838078771753
14.833187180318214 355.01242804537316 0.7866391005979138
14.83841473527163 358.3920758587996 0.7901194008014965
14.843642290225047 359.4303416386805 0.791899069138483
14.848869845178463 362.1055743531584 0.7948693553480058
14.854097400131879 365.6743323490665 0.7984840671617645
14.859324955085295 367.8723369939277 0.800972338507467
14.864552510038711 367.259306036725 0.7990707685627818
14.869780064992128 367.6132213089599 0.7998349790891968
14.875007619945544 367.9872070810639 0.8006919487766114
14.88023517489896 369.51683319346375 0.8026391984620155
14.885462729852376 369.92794480205487 0.8033052534284022
14.890690284805792 367.1425383381782 0.8004788670609935
14.895917839759209 365.8577725443374 0.7987599743238085
14.901145394712625 366.9051524567167 0.8003301124377026
14.906372949666041 369.63610840049944 0.8023823014482805
14.911600504619457 369.8109958998313 0.8028887036929083
14.916828059572873 369.88938596135876 0.803206753292445
14.92205561452629 366.0223724968927 0.7988230303815446
14.927283169479706 360.86985166835655 0.7934922866526507
14.932510724433122 355.85024578432734 0.7882203404545923
14.937738279386538 352.1647725305855 0.7837785993093715
14.942965834339955 346.32313833919306 0.7771145452528698
14.94819338929337 341.4228248403118 0.7722053490358862
14.953420944246787 331.2199007573237 0.7613012163300876
14.958648499200203 327.158374172398 0.7576363927313488
14.96387605415362 320.6530199129622 0.7509574685723759
14.969103609107036 316.071184340347 0.7449724040973836
14.974331164060452 314.3816154072203 0.7431599418803239
14.979558719013868 311.0208684300411 0.7398515542090106
14.984786273967284 308.6121890449523 0.7375025995830381
14.9900138289207 309.8474655289401 0.7395989582932506
14.995241383874117 311.2354115126928 0.7400296452219938
15.000468938827533 316.17548350432315 0.7452689163866348
15.005696493780949 318.60734119381965 0.7479211497174084
15.010924048734365 318.5521971690228 0.7488054769628566
15.016151603687781 315.0965228020088 0.7442514481604741
15.021379158641198 315.5563367600268 0.7447321926935585
15.026606713594614 311.97532274725165 0.739729483583004
15.03183426854803 314.52791373998707 0.7429241847954996
15.037061823501446 317.90713069511355 0.7473036888424096
15.042289378454862 319.78218498175596 0.7489307039095362
15.047516933408279 322.38067908661816 0.7519717094745428
15.052744488361695 320.148306469254 0.7491439315238102
15.057972043315111 321.9390472044758 0.75114806263143
15.063199598268527 322.03070954873215 0.7516916295801793
15.068427153221943 320.28710683008404 0.7490289029368236
15.07365470817536 319.3268769521654 0.7481768904401068
15.078882263128776 320.6472543775006 0.7505461037389197
15.084109818082192 321.18390463345224 0.7516981802740974
15.089337373035608 324.300202778387 0.7555996714043731
15.094564927989024 324.3081183189998 0.7556509229456632
15.09979248294244 323.06388274403827 0.7537939808944796
15.105020037895857 322.5054852042344 0.7539959571220355
15.110247592849273 319.8136805418658 0.7506242955020713
15.11547514780269 316.56669974119694 0.7462997375322588
15.120702702756105 316.53023541104585 0.745324938082437
15.125930257709522 315.0451552099095 0.7436341408224875
15.131157812662938 312.4521356544004 0.7411437473781898
15.136385367616354 308.80275764803656 0.7373611021399918
15.14161292256977 300.6983617585702 0.7280269438401683
15.146840477523186 296.6662792338203 0.72421120654512
15.152068032476603 296.8635534473153 0.7256661831345499
15.157295587430019 297.0040813368467 0.7269778400640816
15.162523142383435 295.55724588002255 0.7256376458789342
15.167750697336851 291.7936006329757 0.719847976834739
15.172978252290267 287.3232893281462 0.7139232601644546
15.178205807243684 284.0638019487999 0.7116255607090978
15.1834333621971 281.16460408330255 0.709249039056319
15.188660917150516 276.2494168331385 0.7036391759163813
15.193888472103932 275.52400208552973 0.7025563388707201
15.199116027057348 275.0015556119993 0.7001698126406947
15.204343582010765 277.14504514991023 0.702693922608316
15.20957113696418 278.1048134146497 0.7037101801179361
15.214798691917597 279.5344730221002 0.7045376016691477
15.220026246871013 277.57271529787073 0.7034598584498856
15.22525380182443 275.1755944501523 0.7003735870088657
15.230481356777846 274.5402469371222 0.7007760847982849
15.235708911731262 273.8275239854988 0.7000008940494068
15.240936466684678 272.4963002213288 0.6977619669127604
15.246164021638094 270.7848938531028 0.6962873541519308
15.25139157659151 270.9605589198712 0.6964295143601289
15.256619131544927 271.05471753013774 0.6965129936045966
15.261846686498343 272.59926791445065 0.7006895632187802
15.267074241451759 272.5597878928997 0.7013000030039286
15.272301796405175 271.4490550386965 0.6992969435157496
15.277529351358591 269.8466429512602 0.6969775184529212
15.282756906312008 270.06008852096414 0.6970979485749654
15.287984461265424 271.1775508501692 0.698614269448459
15.29321201621884 273.2085610969024 0.7013242873863721
15.298439571172256 274.13978524268987 0.7012654440577104
15.303667126125672 273.5949836294993 0.6997239174658592
15.308894681079089 275.2493830611835 0.7005352842888674
15.314122236032505 275.39596609729216 0.6991681689546679
15.319349790985921 275.3747186515162 0.6985101043583767
15.324577345939337 276.97188840323685 0.7001871944695924
15.329804900892753 279.4552875112987 0.7043516939480137
15.33503245584617 283.75998163482643 0.7102987130757045
15.340260010799586 283.62945623289016 0.7103462897236084
15.345487565753002 284.7428945230839 0.7129552609332974
15.350715120706418 284.1471052071023 0.7117412144365171
15.355942675659835 288.3926139541342 0.716675125087335
15.36117023061325 292.62368218852123 0.7225024701739656
15.366397785566667 293.5940077259069 0.7227401465026553
15.371625340520083 295.87162775806485 0.7255570597896673
15.3768528954735 294.93517796949067 0.7235128437894115
15.382080450426916 295.2874159072608 0.7234338465579404
15.387308005380332 297.6957476073113 0.7259787328940909
15.392535560333748 296.91564532855296 0.7253374226158782
15.397763115287164 298.3975942252292 0.7361374724803321
15.40299067024058 296.01344523055695 0.7420596130364652
15.408218225193997 292.61793634292025 0.7444597896544546
15.413445780147413 292.10794024268887 0.7476382886481093
15.418673335100829 292.19175218938625 0.7501197425463847
15.423900890054245 291.6733818052541 0.7500503171178221
15.429128445007661 297.0002581715713 0.7587323070784686
15.434355999961078 298.0876395184742 0.7636340432322373
15.439583554914494 300.13844681405504 0.7691881955066311
15.44481110986791 300.8050812239546 0.7732726569074279
15.450038664821326 300.5306754255883 0.7749789276941033
15.455266219774742 299.9111973772773 0.7771607005590877
15.460493774728159 297.759642510304 0.7772098572113568
15.465721329681575 295.6915663203988 0.7766367609996919
15.470948884634991 296.18342466166365 0.7797071296549074
15.476176439588407 293.4496943677132 0.7774791874920638
15.481403994541823 294.7919523995059 0.7815781116724924
15.48663154949524 295.2259660716409 0.7840679484900083
15.491859104448656 297.79175571827074 0.7892637939481174
15.497086659402072 298.92021472505274 0.7927585120626375
15.502314214355488 298.0728278207656 0.7919536394196467
15.507541769308904 299.3517201530957 0.7952732650201475
15.51276932426232 298.3477854362922 0.7958280088023783
15.517996879215737 301.05642686097485 0.801677393331855
15.523224434169153 300.3528866406334 0.8036256504503038
15.52845198912257 297.72557054059473 0.8005403233411917
15.533679544075985 298.2706533351709 0.8023377168660372
15.538907099029402 298.35322967175904 0.8028365451258421
15.544134653982818 302.10362918563277 0.808469059562327
15.549362208936234 306.6841951796213 0.8168795125875314
15.55458976388965 308.45336414647903 0.8213358130496692
15.559817318843066 309.99065072855853 0.8263104023498783
15.565044873796483 308.1979135713829 0.8253810661440018
15.570272428749899 309.0090994595433 0.8270313239547067
15.575499983703315 310.5637852650794 0.8303150423528096
15.580727538656731 310.81731333668 0.8323779912564955
15.585955093610147 308.4484062809541 0.8313124923725059
15.591182648563564 306.8685483704653 0.831410004188858
15.59641020351698 304.45771766662637 0.8302509713348156
15.601637758470396 305.0194486268842 0.8318620666392383
15.606865313423812 305.97108259346635 0.8351243296159802
15.612092868377228 304.16626503836477 0.8337779823173244
15.617320423330645 304.4671415802435 0.836813004326343
15.62254797828406 297.0196655455602 0.827166021977825
15.627775533237477 293.34013109532935 0.8227828344845869
15.633003088190893 287.49292651538246 0.8154744532489628
15.63823064314431 287.01816272405705 0.8126419335289369
15.643458198097726 286.23428439160807 0.8014860783638248
15.648685753051142 287.66611025532023 0.7979872108807856
15.653913308004558 287.9901294854127 0.794888888749353
15.659140862957974 286.7743166154243 0.7893254003169617
15.66436841791139 286.1993560076791 0.7857857185341899
15.669595972864807 284.26363550036086 0.781981037341639
15.674823527818223 282.6554010679612 0.7788644435960844
15.680051082771639 279.77568815474234 0.7740565138284071
15.685278637725055 279.7775098029341 0.7719356984595173
15.690506192678471 279.38170565966186 0.768891780719974
15.695733747631888 280.35995169145434 0.7676383970517268
15.700961302585304 278.837121563697 0.76427025167077
15.70618885753872 276.7652104978389 0.7612443561067037
15.711416412492136 277.12470427521083 0.7605197616911555
15.716643967445552 278.1723710081412 0.7602531261840664
15.721871522398969 278.94709504326437 0.7589646934171682
15.727099077352385 278.5433626023361 0.7555636916358736
15.732326632305801 278.9377181222536 0.7555400222078865
15.737554187259217 280.9399336545815 0.7589146038260817
15.742781742212633 280.9423075794157 0.7584445676767957
15.74800929716605 282.8732664960313 0.7613870759791139
15.753236852119466 283.2500574719017 0.760077344379549
15.758464407072882 285.51701977106046 0.7617893627346829
15.763691962026298 285.6809999847639 0.7611248358736669
15.768919516979715 284.778378076774 0.7584378955213716
15.77414707193313 283.66423980096505 0.7564070893166887
15.779374626886547 283.49455225685864 0.7557788325493511
15.784602181839963 284.8363891753979 0.7569749465013961
15.78982973679338 286.8591937015679 0.7583268240269886
15.795057291746796 287.7626689448949 0.758560024665813
15.800284846700212 286.7347954247907 0.7562763451418422
15.805512401653628 286.86014760685447 0.7557559630559078
15.810739956607044 288.2674397311642 0.7561997544977002
15.81596751156046 288.6069605879015 0.7554435057441146
15.821195066513877 289.2573765075265 0.756622724412408
15.826422621467293 291.13107288621615 0.7587147728898355
15.831650176420709 292.7941984171683 0.7606788464098946
15.836877731374125 295.45957455632754 0.7632028386544619
15.842105286327541 295.41755083113776 0.7626269074347237
15.847332841280958 296.6112249937451 0.7647199749971971
15.852560396234374 293.9534946349723 0.7623699400580054
15.85778795118779 293.1139673005277 0.7620714004824193
15.863015506141206 290.66431041506587 0.758667490122741
15.868243061094622 290.9373282334659 0.7574372005173519
15.873470616048039 290.4587920237834 0.7553601453380147
15.878698171001455 293.2347559369308 0.757483539863344
15.883925725954871 294.1881187117436 0.7583785220561337
15.889153280908287 294.9271337987212 0.7594833882203639
15.894380835861703 297.74598729016515 0.763624831145854
15.89960839081512 296.9431587923477 0.7614681287954513
15.904835945768536 296.67807429220784 0.7606033133597538
15.910063500721952 295.63883238778396 0.7583946928864309
15.915291055675368 288.81783894320705 0.7486246805241696
15.920518610628784 289.1095605635087 0.7487903116035814
15.9257461655822 286.36267076425605 0.7452024807172062
15.930973720535617 288.91598088229625 0.7502122601840704
15.936201275489033 288.1377419418423 0.7488692794348084
15.94142883044245 287.7026757886301 0.7477209849162859
15.946656385395865 287.26226743084607 0.7461733582930262
15.951883940349282 286.5819205362113 0.7441593194180527
15.957111495302698 289.2537968179338 0.7476547474932334
15.962339050256114 288.8090369255087 0.7470498031843681
15.96756660520953 290.9218394775717 0.7498636712159042
15.972794160162946 289.61893749988917 0.748464762486333
15.978021715116363 289.58284092627156 0.7480439329292277
15.983249270069779 290.30302216953635 0.7486160231937955
15.988476825023195 291.61233231964906 0.7507151152006539
15.993704379976611 290.69247521653153 0.7497809829636202
15.998931934930027 289.3625536763577 0.7476649796939887
16.004159489883442 287.6555287587066 0.746096632558852
16.009387044836856 287.78722874340735 0.7468866515502792
16.01461459979027 289.24057229683586 0.7489043703544748
16.019842154743685 290.13329700970377 0.7511736057897538
16.0250697096971 289.4906684363935 0.7499293805856707
16.030297264650514 287.83544489787056 0.7465964932037237
16.03552481960393 291.5178703120475 0.7502889306163163
16.040752374557343 294.326592861359 0.7533307178022303
16.045979929510757 301.4736731366188 0.7629869388583236
16.05120748446417 307.0062098459216 0.769986972061176
16.056435039417586 308.04869961446553 0.770525975663448
16.061662594371 309.2515464899757 0.7715909038876201
16.066890149324415 313.0973880850792 0.7746446162623941
16.07211770427783 314.4964585830664 0.7749614036553777
16.077345259231244 317.8035601312237 0.7791514545273978
16.08257281418466 317.6647986434263 0.7785979590039409
16.087800369138073 320.1689722382741 0.782008199634363
16.093027924091487 324.0443590506358 0.7869275268932995
16.0982554790449 326.96973920752276 0.7891746035992644
16.103483033998316 330.62174659621115 0.7933016863728664
16.10871058895173 333.5264333704389 0.7958323968638951
16.113938143905145 336.7378321702874 0.8002621533609166
16.11916569885856 336.2239386588234 0.8001081734269978
16.124393253811974 335.7541482002562 0.7999570602320442
16.129620808765388 336.2082195905021 0.8010381273599749
16.134848363718802 335.71292850495854 0.8002908073369285
16.140075918672217 336.95502228904644 0.8012278818615594
16.14530347362563 335.1729954677248 0.799802965212269
16.150531028579046 337.59623859725156 0.8031470885111901
16.15575858353246 340.62923858047935 0.8067665728587922
16.160986138485875 338.30548061050666 0.8040633106978651
16.16621369343929 334.38923897457 0.7987600789753421
16.171441248392703 327.29218570610294 0.7904736045848758
16.176668803346118 321.14872274695534 0.782972898952754
16.181896358299532 319.39434937801303 0.780689685899028
16.187123913252947 316.8254596681175 0.7783153830570694
16.19235146820636 310.2533208324733 0.7704760122534619
16.197579023159776 305.7372701192904 0.7659369519637736
16.20280657811319 296.62810274176013 0.7549586248330366
16.208034133066604 293.06886305595623 0.7509770665054281
16.21326168802002 292.03465051996403 0.7495851726137026
16.218489242973433 288.9784614871467 0.7450782475466022
16.223716797926848 285.2463049499546 0.74032837616209
16.228944352880262 280.16763628054053 0.7330022680716827
16.234171907833677 279.4845488539198 0.7324718078692071
16.23939946278709 276.74287422971037 0.7301108293092319
16.244627017740505 273.667556456997 0.7273404323554563
16.24985457269392 269.69137125834783 0.7236114424876359
16.255082127647334 266.53624688517334 0.7193204053036781
16.26030968260075 261.9563867465736 0.7134084514755855
16.265537237554163 260.3759731815615 0.7105694855606681
16.270764792507578 258.0691791015576 0.7071479761673504
16.275992347460992 259.14143531641867 0.7088791482939909
16.281219902414406 258.3312762777576 0.7081856713303213
16.28644745736782 256.0245983532017 0.7041163719880646
16.291675012321235 258.0121143447795 0.7070291038990473
16.29690256727465 261.0810562616804 0.7098760077988936
16.302130122228064 260.7369929746579 0.7099965014159424
16.30735767718148 259.47859148012395 0.7077265871037383
16.312585232134893 254.51823614819102 0.7017381177084008
16.317812787088307 253.69203283066233 0.699608258513796
16.323040342041722 253.77299315733475 0.6978155427544644
16.328267896995136 254.1515703553381 0.6972642200804885
16.33349545194855 253.48558299848958 0.6949947381820487
16.338723006901965 252.30059786781018 0.6952909620112021
16.34395056185538 257.80181589699407 0.7029257796995795
16.349178116808794 261.16270496473777 0.7096956474246934
16.35440567176221 265.9979832002909 0.7142099792440397
16.359633226715623 268.2976473259111 0.7159022472496773
16.364860781669037 270.46424859925935 0.7179522983964453
16.37008833662245 274.5799652306904 0.722348310088525
16.375315891575866 279.67791098306174 0.7284639797074081
16.38054344652928 284.9220649712521 0.7335962099566355
16.385771001482695 291.86704227077496 0.7410562523227648
16.39099855643611 297.7093322383237 0.7485062244384315
16.396226111389524 298.78600438172504 0.7486179146247599
16.401453666342938 298.80430359664473 0.7481394429899679
16.406681221296353 297.54835374091033 0.7463393145279564
16.411908776249767 293.85345543122537 0.7407746089966446
16.41713633120318 293.2849101108951 0.7419553494796051
16.422363886156596 291.512696137898 0.7396034318871255
16.42759144111001 292.0561090222622 0.7397383975574114
16.432818996063425 291.3666942407833 0.7388932175653328
16.43804655101684 286.58372087943957 0.7315597116405386
16.443274105970254 281.0730866931188 0.7251943624187762
16.448501660923668 280.44599463328024 0.7243198367635009
16.453729215877082 280.5899151094057 0.7248477512272856
16.458956770830497 280.6434476829943 0.7261622666602224
16.46418432578391 279.25144870519927 0.7250907477915013
16.469411880737326 276.06073295870857 0.7204524624204196
16.47463943569074 275.9550748901197 0.719206003888701
16.479866990644155 272.7792445842584 0.7155130704407051
16.48509454559757 275.03858303448817 0.7183322612650088
16.490322100550983 275.5520552258151 0.7190486286707096
16.495549655504398 275.3595058375412 0.7161834242802467
16.500777210457812 276.06990334740897 0.7166171165520879
16.506004765411227 281.51044264415646 0.7237837255641023
16.51123232036464 284.4836603125487 0.7278981145175937
16.516459875318056 286.5092870285325 0.731677681969655
16.52168743027147 285.0023806856079 0.7298560898752559
16.526914985224884 283.17588982059664 0.7268392356456383
16.5321425401783 282.03103539138004 0.7256534837031495
16.537370095131713 279.516328851904 0.7218839082511747
16.542597650085128 275.6239832895635 0.7172194090592704
16.547825205038542 273.04236503060355 0.714763631344698
16.553052759991957 272.4077594266601 0.7141338706252273
16.55828031494537 266.30604036332613 0.7069718593197871
16.563507869898785 262.71909331729637 0.7018257204620462
16.5687354248522 261.5982641866761 0.7018207778531421
16.573962979805614 260.78665236630815 0.7020067273775092
16.57919053475903 257.0790957165489 0.697769354637671
16.584418089712443 251.97544958581153 0.691944746530827
16.589645644665858 250.34889320757577 0.6894307765801289
16.594873199619272 254.08640134917965 0.6943383390554905
16.600100754572686 253.49985963398626 0.6943386913430304
16.6053283095261 253.09755410545364 0.6927321208656839
16.610555864479515 251.4750396917026 0.6891861542753495
16.61578341943293 252.0284913300491 0.6897275258417301
16.621010974386344 252.57961029265184 0.6901772132024159
16.62623852933976 253.41976607160802 0.6918861935038063
16.631466084293173 254.90050036156603 0.6934500291411662
16.636693639246587 256.5851972482647 0.6938634808527315
16.641921194200002 257.5986576437906 0.6955917031973858
16.647148749153416 256.79027859410274 0.6945582944895901
16.65237630410683 255.9695882435442 0.6920865794761315
16.657603859060245 255.4360644298337 0.6898457414830301
16.66283141401366 254.47658464872273 0.6877807762312396
16.668058968967074 255.59622594031086 0.6900108999244254
16.67328652392049 253.32967430153948 0.6881600388243446
16.678514078873903 252.178485043733 0.6869440742474276
16.683741633827317 253.82768267893164 0.6891234649872747
16.68896918878073 254.89097170270242 0.6901358311524284
16.694196743734146 252.6552982230354 0.6863299811004574
16.69942429868756 252.2418951782748 0.6853724441806494
16.704651853640975 252.22040426657793 0.6845937696724449
16.70987940859439 254.56480468108415 0.6883405654029077
16.715106963547804 252.99089807381017 0.6869019073067747
16.720334518501218 251.86561196041356 0.6863774564798026
16.725562073454633 252.06679123748822 0.687469522162989
16.730789628408047 252.41897256418767 0.6865914047065519
16.73601718336146 249.54455521057073 0.6826341501895413
16.741244738314876 248.47331662961537 0.6795753589232064
16.74647229326829 242.77795025420693 0.6711405342493691
16.751699848221705 242.6511331663895 0.6715290214003233
16.75692740317512 239.32987074724386 0.666876685155117
16.762154958128534 238.1128606388186 0.6656224942285524
16.767382513081948 234.75383672825623 0.6612280453304404
16.772610068035362 231.1099637831527 0.656591961941079
16.777837622988777 230.38583958408245 0.656494063544016
16.78306517794219 231.3317184782264 0.658523566788925
16.788292732895606 230.69394879742984 0.6581312855968835
16.79352028784902 230.7398929964056 0.6573659365758991
16.798747842802435 231.26393242189027 0.6557944202307459
16.80397539775585 232.21372863220128 0.6562435702504303
16.809202952709263 232.26668069945558 0.6574263146826443
16.814430507662678 229.2775831914719 0.6543022087062982
16.819658062616092 227.0677928265303 0.6515538837748228
16.824885617569507 225.78764144897153 0.6489412222166191
16.83011317252292 224.25448680436662 0.6464895261910342
16.835340727476336 225.6476435781249 0.6493991897162167
16.84056828242975 222.96127216728644 0.646523365445041
16.845795837383164 223.61597993297832 0.6493726137625275
16.85102339233658 221.58390958885394 0.6474732982298902
16.856250947289993 220.40771153016627 0.6428481752878127
16.861478502243408 219.02028017003622 0.6407309254422238
16.866706057196822 218.5128505885299 0.6390923119427894
16.871933612150237 221.07810362972987 0.6437252178849578
16.87716116710365 224.25374767075175 0.6480171109423166
16.882388722057065 222.37160200015109 0.6461217699522327
16.88761627701048 220.78003995672373 0.6433525957554868
16.892843831963894 217.78214868240102 0.6409882045483242
16.89807138691731 216.5527799255117 0.6405258399551781
16.903298941870723 218.32755449185726 0.6432741853430559
16.908526496824138 218.11440038905042 0.6412963001959957
16.913754051777552 216.3584242248431 0.6360253722966228
16.918981606730966 217.32637163903345 0.6374059135181916
16.92420916168438 216.93097219922694 0.6372151095299373
16.929436716637795 217.39478065701624 0.6401508322863902
16.93466427159121 216.15591610510825 0.6385894950668065
16.939891826544624 217.13035674336473 0.6420172392659026
16.94511938149804 217.52206380331575 0.6415745565646114
16.950346936451453 219.89087187792148 0.6441428700877166
16.955574491404867 220.37912177919765 0.6437405869649868
16.960802046358282 219.67283667944946 0.6412169820926832
16.966029601311696 218.68497911567476 0.6401701099862943
16.97125715626511 215.16689567548696 0.6347844850811123
16.976484711218525 214.22704381877304 0.632677015443516
16.98171226617194 214.70148651427243 0.6352808864069948
16.986939821125354 216.03495723035104 0.6384636524482228
16.99216737607877 217.9336968359146 0.6430863053039001
16.997394931032183 221.0695437212368 0.6465037831366643
17.002622485985597 221.30634735669847 0.6467620569436412
17.00785004093901 222.37724675554068 0.6476731286145735
17.013077595892426 222.54978337845742 0.6468369237598646
17.01830515084584 219.85076996050554 0.6417964169825612
17.023532705799255 216.8429627389132 0.6362300935998181
17.02876026075267 215.25151030328146 0.6346177519904571
17.033987815706084 218.9054325717814 0.6417505644458992
17.039215370659498 222.46298157878354 0.6475033316601121
17.044442925612913 224.64657635942942 0.6506430589929753
17.049670480566327 224.3553330350129 0.6493424702368621
17.05489803551974 222.54252259454483 0.6452183150790196
17.060125590473156 221.820689988149 0.6417577396338893
17.06535314542657 222.44671112540067 0.6418784885772227
17.070580700379985 222.62940015152526 0.6423535543634212
17.0758082553334 221.91042103189437 0.6409027745436146
17.081035810286814 221.5852928190821 0.6412341887948847
17.086263365240228 222.78830526299467 0.6432729796708884
17.091490920193642 225.53733690311046 0.6466108556322628
17.096718475147057 227.65151834723196 0.6513724984189393
17.10194603010047 228.67824688327445 0.6530213082147682
17.107173585053886 227.6320336628291 0.6504401006460707
17.1124011400073 226.84495047832738 0.6488841747469833
17.117628694960715 226.62960833715394 0.6480829655923157
17.12285624991413 225.1050935406947 0.645185283149542
17.128083804867543 226.28070348520484 0.6464437757294552
17.133311359820958 228.97445098629478 0.649747549900403
17.138538914774372 230.16087879328305 0.6528817219830462
17.143766469727787 231.6358592206399 0.6562381813388216
17.1489940246812 231.26329800794977 0.6551100551141961
17.154221579634616 231.71619531464145 0.6559081739397828
17.15944913458803 230.61943387192906 0.6526201699929091
17.164676689541444 232.79485290699415 0.6553305517924356
17.16990424449486 236.62355088811023 0.6588781069087313
17.175131799448273 239.86215101070758 0.6631592585108488
17.180359354401688 239.7677334625978 0.6641777510522499
17.185586909355102 238.36389992381447 0.6630549181451538
17.190814464308517 239.40661507724883 0.6655625718766944
17.19604201926193 244.06879103294122 0.6718285970009401
17.201269574215345 247.21331900279134 0.6742537309783909
17.20649712916876 250.13241910900464 0.6775851195929746
17.211724684122174 249.04509814758518 0.6771197938169473
17.21695223907559 247.88988357023132 0.6751517035544384
17.222179794029003 249.01851200315193 0.6762121224755779
17.227407348982418 249.46672486995743 0.676204571935874
17.232634903935832 247.4251396933431 0.6721282672890079
17.237862458889246 247.95537467155916 0.6730814620742259
17.24309001384266 247.87330009641286 0.6733937446568395
17.248317568796075 249.13961504898236 0.6766571126943659
17.25354512374949 248.56539437480308 0.6767356444014373
17.258772678702904 246.99561782089833 0.6739800235814235
17.26400023365632 247.69148460292118 0.6745376779775354
17.269227788609733 244.28223057852676 0.6695168885079987
17.274455343563147 239.58205287551985 0.6645309035498419
17.279682898516562 237.95223690971366 0.6641215774895597
17.284910453469976 237.38869438464192 0.6625372283871703
17.29013800842339 240.50423465527848 0.6651295189705069
17.295365563376805 244.13717253406548 0.6689798789133744
17.30059311833022 244.1315151634332 0.6690028428547867
17.305820673283634 242.74184797449234 0.6679226317559621
17.31104822823705 241.54420800587843 0.6668356460034071
17.316275783190463 241.87834575506676 0.668422620076774
17.321503338143877 242.09479239302772 0.6691001161159967
17.32673089309729 241.44747966603782 0.6678853527653673
17.331958448050706 243.14129690347028 0.6685184584741484
17.33718600300412 242.39856986445056 0.6671092345411577
17.342413557957535 241.87209688308414 0.6671245819548804
17.34764111291095 241.24300128046752 0.666366661388858
17.352868667864364 240.30115275083656 0.6651897426549619
17.358096222817778 239.35789942095812 0.6631680545033346
17.363323777771193 240.15749870849388 0.6649784441708932
17.368551332724607 238.95808949588252 0.6644586632464495
17.37377888767802 237.6644887817963 0.6634377764433798
17.379006442631436 236.292404517141 0.6617686646593256
17.38423399758485 233.2787905394231 0.6561582255668054
17.389461552538265 233.08538802043654 0.6557587863639364
17.39468910749168 235.60990980319986 0.6590542957464304
17.399916662445094 238.2226946237881 0.6620890003268135
17.405144217398508 241.92383870300336 0.6668834864278582
17.410371772351922 238.75642248117262 0.6630638776358064
17.415599327305337 235.8361509020651 0.65765399298418
17.42082688225875 234.64343584309046 0.6564236565219232
17.426054437212166 234.0959294651517 0.6548269272038973
17.43128199216558 237.1111430044315 0.6609024062262348
17.436509547118995 239.07322195821277 0.6654583048035129
17.44173710207241 240.44279293362175 0.6662598436965702
17.446964657025823 236.87116849487555 0.660188252960044
17.452192211979238 236.54406759509595 0.6585844406806963
17.457419766932652 235.63067692562188 0.6576378445895767
17.462647321886067 236.97140575541837 0.660284598169264
17.46787487683948 233.9061647051144 0.6555698582149909
17.473102431792896 232.410825181985 0.6536018438172927
17.47832998674631 234.35007696990434 0.6561284450776413
17.483557541699724 236.111783690407 0.6596002147266662
17.48878509665314 238.18920357133163 0.6619337326146295
17.494012651606553 237.99190276403564 0.6625332216625013
17.499240206559968 238.5391841515663 0.6625722607008253
17.504467761513382 239.3541336476369 0.6634372612258365
17.509695316466797 241.6976443551173 0.6657045671958363
17.51492287142021 244.22339183569053 0.6685339493590924
17.520150426373625 244.5781979445106 0.6701875759261309
17.52537798132704 245.32552494526527 0.6711749918994777
17.530605536280454 244.2379415085229 0.6700531063678588
17.53583309123387 242.55242214220024 0.6677814293387271
17.541060646187283 238.31366898653906 0.6603073051506533
17.546288201140698 242.24338437491468 0.6665029883193542
17.551515756094112 245.4447469956813 0.6710811540379661
17.556743311047526 248.42823737395005 0.6753422925349942
17.56197086600094 248.274442111306 0.6748180452099232
17.567198420954355 249.04483257469843 0.6750282019525988
17.57242597590777 248.4120656012291 0.6732357643655402
17.577653530861184 246.08014611378167 0.6697682171421517
17.5828810858146 240.84321615507352 0.6631116980115119
17.588108640768013 240.92722013158004 0.6628912673412096
17.593336195721427 245.0390562477534 0.6679849655988613
17.598563750674842 250.5826110429367 0.6750558327334157
17.603791305628256 252.5361793621711 0.6780067741834026
17.60901886058167 251.80347097716708 0.6775193821428441
17.614246415535085 251.96650183562886 0.6780771299875039
17.6194739704885 253.51403644067665 0.6809515535406825
17.624701525441914 253.08416165010848 0.6793733088257449
17.62992908039533 254.705579728874 0.68066281303671
17.635156635348743 253.42825592282682 0.6785373315605949
17.640384190302157 256.55275140524117 0.6834535040368449
17.64561174525557 256.3687824102189 0.6824959075790369
17.650839300208986 255.5543482876791 0.6808015559931793
17.6560668551624 255.4979849226849 0.6805350341857447
17.661294410115815 255.76947777849256 0.6806168117231605
17.66652196506923 261.2875776031543 0.6884180032385524
17.671749520022644 266.1648996396384 0.6941389373413012
17.676977074976058 270.7252531469656 0.700256315946573
17.682204629929473 274.6442571949504 0.704270680794614
17.687432184882887 276.0600806656852 0.7057389264445703
17.6926597398363 274.7673211165054 0.7036517777600545
17.697887294789716 276.5303288836018 0.7055608698053124
17.70311484974313 277.9059995815472 0.7065029889009854
17.708342404696545 282.29468204484664 0.7124208844826212
17.71356995964996 284.6249076550512 0.7150489917595723
17.718797514603374 290.13562450736003 0.7215736699587505
17.724025069556788 296.2883247965401 0.7281481292211052
17.729252624510202 303.1788607143985 0.7357094490953668
17.734480179463617 310.34766608003866 0.7437822521357025
17.73970773441703 313.89297739002075 0.7480323365048942
17.744935289370446 313.83947552905977 0.7484993764688368
17.75016284432386 314.5429972499484 0.7494401991089241
17.755390399277275 314.4661171234173 0.7490426606110544
17.76061795423069 320.6911883925046 0.7560988798743336
17.765845509184103 323.7947878282513 0.7593529318856838
17.771073064137518 324.86847704523245 0.76066627034267
17.776300619090932 324.3827726358533 0.7603683115225774
17.781528174044347 325.06209845867534 0.7607999730089787
17.78675572899776 324.79333442796093 0.7609788161533727
17.791983283951176 325.53483128855265 0.7615359515461125
17.79721083890459 319.66245946353655 0.7548509537532953
17.802438393858004 314.9466928972293 0.7496760706416974
17.80766594881142 311.8005036802631 0.7464691850571109
17.812893503764833 306.6403867016353 0.7406531499058199
17.818121058718248 304.51975092778036 0.7377078794995447
17.823348613671662 301.3953132205004 0.7330216807083523
17.828576168625077 300.31369577910823 0.731845676091411
17.83380372357849 298.6297821182563 0.7294226714076943
17.839031278531905 296.1434433582692 0.7273393097858604
17.84425883348532 296.10465978689257 0.7280000229501736
17.849486388438734 298.8199189248479 0.7311515776928915
17.85471394339215 298.3717870679037 0.7307012399506891
17.859941498345563 295.91397555665554 0.7265784275559304
17.865169053298978 294.9789287971863 0.7254142925211389
17.870396608252392 296.97321079746774 0.7285559301707965
17.875624163205806 297.8381733078036 0.7290689215922002
17.88085171815922 298.4902033618517 0.7302763484233126
17.886079273112635 299.25947464573954 0.730990471087919
17.89130682806605 300.39620686337094 0.7319319340543649
17.896534383019464 303.7813447471208 0.7364187387645852
17.90176193797288 312.1698516375485 0.7464651552229951
17.906989492926293 320.59551748721003 0.7559935049377288
17.912217047879707 328.0443822525342 0.7655549756526528
17.917444602833122 332.2859748551934 0.7697771575143327
17.922672157786536 334.3129377835522 0.7726397326554246
17.92789971273995 335.59051993800836 0.7740017977199232
17.933127267693365 336.9594666653482 0.7749848872556995
17.93835482264678 334.20650898245145 0.7720511931810179
17.943582377600194 329.62066792423565 0.7664573720567012
17.94880993255361 323.18403276097183 0.7583797149953218
17.954037487507023 317.1279922172345 0.7515518544439297
17.959265042460437 309.6479395643158 0.7427420082418861
17.96449259741385 303.91675564606817 0.7363841361639176
17.969720152367266 299.99533318816464 0.7321065271061356
17.97494770732068 295.3833452009665 0.7258067622972859
17.980175262274095 290.74545569958593 0.7210637322976118
17.98540281722751 285.048988872878 0.7146164376719214
17.990630372180924 280.0952139044801 0.7086916251042483
17.995857927134338 279.4992569706557 0.7088673853857544
18.001085482087753 275.5602824856469 0.7035875299686352
18.006313037041167 272.75408687121 0.7008103746096312
18.01154059199458 270.2348787397985 0.6973232828346901
18.016768146947996 268.27003343621044 0.6947181733615645
18.02199570190141 269.1301870452642 0.6967950303727701
18.027223256854825 268.5596876751313 0.6970679018398022
18.03245081180824 268.9494410940843 0.6977256827566228
18.037678366761654 266.79416726622736 0.694703796460057
18.042905921715068 265.86002860724267 0.6922179021826601
18.048133476668482 264.1127040443747 0.6910965944070454
18.053361031621897 265.19589893991036 0.692518423020787
18.05858858657531 265.7435983401313 0.6939133919387626
18.063816141528726 265.3716305805538 0.6933538892935284
18.06904369648214 262.2141860752649 0.6889295330059492
18.074271251435555 263.04421566265495 0.6882804035342703
18.07949880638897 264.193672463759 0.688698105647505
18.084726361342383 268.88221581453837 0.6934721848636277
18.089953916295798 271.17190806903426 0.6963701464204433
18.095181471249212 274.1161878252424 0.6996557901772235
18.100409026202627 275.83702238470823 0.7025112499864744
18.10563658115604 277.1339185876062 0.7040604072762674
18.110864136109456 279.08885633596526 0.7060982772303345
18.11609169106287 283.57215358570204 0.7116035141744094
18.121319246016284 289.0213966862508 0.7184834596185766
18.1265468009697 295.3498213583738 0.7255667820200115
18.131774355923113 300.39578336831636 0.7322460701131444
18.137001910876528 305.08021910560825 0.7384351971040599
18.142229465829942 309.1849970012074 0.7435142052828164
18.147457020783357 317.27407273643627 0.7532142641023545
18.15268457573677 325.2161743003302 0.7618984610091403
18.157912130690185 334.713632052877 0.7723859568306228
18.1631396856436 343.1530507235686 0.7814416394831283
18.168367240597014 356.669722003822 0.7958213124119956
18.17359479555043 367.4844817415707 0.8082966826340421
18.178822350503843 379.17923897059717 0.8204935779933961
18.184049905457258 385.10954780328535 0.8266988561715094
18.189277460410672 389.4804038877188 0.8308908739488801
18.194505015364086 391.592844698117 0.8325045979217638
18.1997325703175 388.9828977061582 0.8298629791646751
18.204960125270915 386.77367977054547 0.8277810316880793
18.21018768022433 380.8287047090023 0.8211990622791034
18.215415235177744 377.22905433322444 0.8174238998764811
18.22064279013116 375.4398779406356 0.8151795939693935
18.225870345084573 377.0835041689952 0.8169618625969916
18.231097900037987 379.67879301062476 0.8199191571020417
18.236325454991402 383.2241239870793 0.824004599434521
18.241553009944816 386.4696552774459 0.8279959308838735
18.24678056489823 387.528595403882 0.8287539401286604
18.252008119851645 385.2545003741538 0.826455838629537
18.25723567480506 383.15696386129446 0.823605213944865
18.262463229758474 379.44052825745734 0.8197729237244529
18.26769078471189 374.6093001335313 0.8143975243802457
18.272918339665303 367.91658752685913 0.807244477589659
18.278145894618717 359.1578326052514 0.7978816107371826
18.28337344957213 347.837995408049 0.7861200304018471
18.288601004525546 340.57596252764546 0.7783052751477071
18.29382855947896 333.852809964515 0.7707189607671882
18.299056114432375 326.9195419459225 0.7630445590280236
18.30428366938579 319.88688148506355 0.7549008383874919
18.309511224339204 312.8132140687255 0.7462651558429886
18.314738779292618 308.6817702984901 0.7407755789203366
18.319966334246033 304.5531574366895 0.7363383070289591
18.325193889199447 301.1792224032919 0.7326377215636702
18.33042144415286 295.15649535000307 0.7259117811380832
18.335648999106276 292.77262000631646 0.7228269844861673
18.34087655405969 288.53368267822003 0.7180583645606317
18.346104109013105 286.2277914053646 0.7147571483868357
18.35133166396652 284.6992671089221 0.7127644091886627
18.356559218919934 282.1160333052889 0.7085635372660745
18.361786773873348 282.29290599660965 0.7096111572854199
18.367014328826762 281.60266100850697 0.7092823961532317
18.372241883780177 284.0725294271387 0.7133660271711892
18.37746943873359 288.46583840237 0.718581606702463
18.382696993687006 292.0555055566189 0.7221723606826558
18.38792454864042 297.274145665984 0.7307470727653904
18.393152103593835 305.5845462691871 0.7519731946378845
18.39837965854725 313.66893227122125 0.7688326876630863
18.403607213500663 321.0680814174069 0.7831723052357196
18.408834768454078 328.57880097563014 0.7967551398982902
18.414062323407492 336.2655941049649 0.8097348970623849
18.419289878360907 346.95741793386657 0.8259019574695838
18.42451743331432 353.2244073130994 0.8359846032474727
18.429744988267736 354.9086137709121 0.8422633375386048
18.43497254322115 351.551929140017 0.8415353755937345
18.440200098174564 345.4888302308747 0.8378317326864368
18.44542765312798 337.27391940650256 0.8314936840107758
18.450655208081393 332.65090295796193 0.8282258175842243
18.455882763034808 327.4923948238943 0.8251316682038277
18.461110317988222 325.84721528128034 0.8259396022201015
18.466337872941637 324.2669578391371 0.825980721031976
18.47156542789505 322.7420980584322 0.8264147348554082
18.476792982848465 316.5013246288954 0.8200475387722381
18.48202053780188 313.12761567155115 0.8181842993453128
18.487248092755294 312.4942921296438 0.8205042562282968
18.49247564770871 311.08536457164917 0.8208453282135876
18.497703202662123 306.281541705158 0.8174986504125212
18.502930757615538 303.3367110556568 0.8159091101242791
18.508158312568952 300.70915898782613 0.8146844780538719
18.513385867522366 304.2109512233247 0.8220082121042105
18.51861342247578 307.3003292655903 0.8274716687759998
18.523840977429195 306.6065154621104 0.8291817178996574
18.52906853238261 305.6163465303459 0.8298435727053651
18.534296087336024 302.30621086123114 0.8281389485495695
18.53952364228944 298.3500368333368 0.8257722305903776
18.544751197242853 290.9655589109851 0.8173146923487166
18.549978752196267 289.8634763257781 0.8185982660748945
18.555206307149682 286.74122497404994 0.8167016538808507
18.560433862103096 288.2022086693565 0.8199585048038716
18.56566141705651 289.7804713595542 0.8244743380985756
18.570888972009925 289.7616022694048 0.8244117812192202
18.57611652696334 292.10311643075175 0.8292950871031685
18.581344081916754 293.1362266668227 0.833375980174137
18.58657163687017 293.55112747220005 0.8362354161397175
18.591799191823583 294.43337322569374 0.839536770685464
18.597026746776997 296.19995925530594 0.8432563112384656
18.60225430173041 297.86966630465673 0.8467924067179161
18.607481856683826 298.8993011242597 0.8496796553081833
18.61270941163724 299.21619461640034 0.8512647602481896
18.617936966590655 300.1404522656693 0.853721733429938
18.62316452154407 302.8826783571997 0.8566260589559813
18.628392076497484 306.5516515963941 0.8453388738924337
18.633619631450898 312.358808511437 0.8448982619762783
18.638847186404313 318.18501296494264 0.8462188685520895
18.644074741357727 322.301721378301 0.8467641681794202
18.64930229631114 321.92524656081696 0.8427062506745212
18.654529851264556 325.05236829906784 0.8419046783126133
18.65975740621797 333.40707395902126 0.8503870509666489
18.664984961171385 338.6320511565239 0.853656986584845
18.6702125161248 338.1891385537301 0.8505444924695794
18.675440071078214 341.5828693706989 0.8528619463093162
18.680667626031628 344.6793808791971 0.8531907097801629
18.685895180985042 350.4897428984802 0.8575521855707157
18.691122735938457 353.32621705502123 0.8587254634701335
18.69635029089187 353.35496860738084 0.8564683261830385
18.701577845845286 353.28911882542957 0.8547723916568044
18.7068054007987 355.37754080517834 0.8556855664558478
18.712032955752115 357.52390564157224 0.856350212774713
18.71726051070553 358.01752313502067 0.855703452191227
18.722488065658943 359.13181192378505 0.8555924034751115
18.727715620612358 352.57747903267085 0.8469217193679257
18.732943175565772 353.568515620325 0.8472758364287467
18.738170730519187 353.5760271240055 0.8461352107767127
18.7433982854726 353.03069738174503 0.8443402791421667
18.748625840426016 353.3219074099081 0.8430193550953857
18.75385339537943 353.52413193480476 0.8416719192697015
18.759080950332844 353.7843679434024 0.8410646804166385
18.76430850528626 354.8092078410204 0.8407561681483794
18.769536060239673 351.86338783455267 0.8368718528082666
18.774763615193088 351.8140710185175 0.8353687438241586
18.779991170146502 347.9408982773025 0.8294233456931243
18.785218725099917 343.1377830338264 0.8229081407547945
18.79044628005333 338.67284889448337 0.8165886159957328
18.795673835006745 335.69225594785746 0.8122667425428693
18.80090138996016 332.80641554201486 0.8083611403904276
18.806128944913574 327.3454931402068 0.800762104717722
18.81135649986699 320.9909129504447 0.7920697870168218
18.816584054820403 317.6113607280532 0.7884885755680205
18.821811609773818 314.1953898649075 0.7838198437398104
18.827039164727232 315.184898080212 0.7855813183733512
18.832266719680646 315.01130451643434 0.7845109022851893
18.83749427463406 313.8070064930471 0.782447933156028
18.842721829587475 311.80273031459996 0.7797169394687593
18.84794938454089 309.85534243889043 0.7768161627052947
18.853176939494304 307.8625893891879 0.7747780114877739
18.85840449444772 306.1187962425783 0.7718914468144409
18.863632049401133 301.65079634462114 0.7654975633594379
18.868859604354547 298.65459075955516 0.7616205520457302
18.87408715930796 299.07510879017894 0.7618711156321487
18.879314714261376 300.16885264323736 0.7627022036501021
18.88454226921479 302.57850371197077 0.7662970666998897
18.889769824168205 301.30513752585694 0.763451020231772
18.89499737912162 301.06464478148763 0.7631854739921425
18.900224934075034 299.47873310545094 0.7601007972403683
18.90545248902845 298.50737701070256 0.7578020395544132
18.910680043981863 296.07106733647083 0.7552417124874674
18.915907598935277 296.1739962455534 0.7554708691908211
18.92113515388869 296.7145223656474 0.7567282381720829
18.926362708842106 295.5722248262848 0.75456775002241
18.93159026379552 293.8047017883493 0.7511699067230562
18.936817818748935 289.99827851409395 0.7461588865061587
18.94204537370235 288.83796283340433 0.7444522215548512
18.947272928655764 288.6298980652263 0.7440871380709847
18.952500483609178 288.39617375837946 0.7439563679998523
18.957728038562593 289.1451170478236 0.7437526648755899
18.962955593516007 287.0236049771079 0.7403586098086364
18.96818314846942 284.917626267735 0.7364295726943407
18.973410703422836 281.0830294656575 0.7310781176717815
18.97863825837625 280.66557755637234 0.7308365054847421
18.983865813329665 279.5717962517156 0.7293716561007152
18.98909336828308 279.0081173684125 0.7291416099016959
18.994320923236494 277.6069799198957 0.7273946212481914
18.999548478189908 278.3239443796848 0.7284321165601498
19.004776033143322 278.8628553468925 0.7303151957793056
19.010003588096737 281.2209319806461 0.7330450871419938
19.01523114305015 281.2546203431775 0.7326769918573516
19.020458698003566 279.18888101997135 0.728192066965098
19.02568625295698 279.57417906504753 0.727369074865987
19.030913807910395 279.779638817279 0.7276091415650302
19.03614136286381 281.53522920366277 0.7300876549557662
19.041368917817223 280.9260069318656 0.7283173249256637
19.046596472770638 278.5700693030822 0.7243669264521243
19.051824027724052 278.8986813462778 0.7242434734141385
19.057051582677467 280.5891085083451 0.7266762493198481
19.06227913763088 281.05017224565796 0.7273083331683402
19.067506692584296 279.5445750574111 0.7254293490012168
19.07273424753771 275.84278798869457 0.7195128242466405
19.077961802491124 275.0282908100122 0.7194900606431532
19.08318935744454 276.93739180525574 0.7216294798604823
19.088416912397953 276.69043414188457 0.7219656895126852
19.093644467351368 273.63691880898904 0.7181024847268966
19.098872022304782 271.3343233165206 0.7136949412481386
19.104099577258197 269.88694467013306 0.7132245463518042
19.10932713221161 270.6525397730485 0.7139002477133576
19.114554687165025 270.0012285596342 0.7139610635753145
19.11978224211844 268.34638411267395 0.7122625064972361
19.125009797071854 267.9923344559539 0.7116258617398528
19.13023735202527 266.93713505652534 0.7102303897175074
19.135464906978683 267.3017665775754 0.7100464681967421
19.140692461932098 266.0700523916525 0.7064363662710111
19.145920016885512 264.76924506441355 0.7051186245593039
19.151147571838926 263.9508912982109 0.7036118254878734
19.15637512679234 264.46413810066286 0.704880085192978
19.161602681745755 263.38536497065826 0.7030176742615918
19.16683023669917 262.6001666370231 0.7014109622657754
19.172057791652584 261.4388857620433 0.700439471133825
19.177285346606 262.8624510168772 0.7036820187345342
19.182512901559413 268.1450890278707 0.710967510702377
19.187740456512827 269.15914435401896 0.7117609044021336
19.19296801146624 265.99156968847166 0.7055697643658984
19.198195566419656 265.95123118461134 0.7049642730259675
19.20342312137307 265.0149619535776 0.7037177233385642
19.208650676326485 265.77154494419517 0.7052863888268709
19.2138782312799 266.86607729633886 0.7068115944861253
19.219105786233314 266.805905965935 0.7055263839455385
19.22433334118673 270.1057256030414 0.7087821536486352
19.229560896140143 272.541285111836 0.7118976484077305
19.234788451093557 274.6267018537726 0.7152730754943296
19.24001600604697 274.8739637772595 0.7166725307244495
19.245243561000386 276.3879259494153 0.7173673789810782
19.2504711159538 278.0953133403831 0.7192911768703746
19.255698670907215 279.24443782815064 0.7210856401730285
19.26092622586063 277.70875768243707 0.719957543809043
19.266153780814044 274.79345823831284 0.7159071027523816
19.271381335767458 277.2863695916537 0.7185699423763705
19.276608890720873 279.54813304602817 0.7198294748332699
19.281836445674287 283.2463594008356 0.7239853337408405
19.2870640006277 285.8311530860684 0.7275779630191996
19.292291555581116 285.5858379750139 0.7272899588813556
19.29751911053453 288.07697700405527 0.7309691165372015
19.302746665487945 286.9508610893178 0.729202333850166
19.30797422044136 291.4264514816265 0.7351703680080316
19.313201775394774 296.4243871640365 0.7406761734029926
19.318429330348188 300.64451218429053 0.7452124041125925
19.323656885301602 302.88829941860735 0.748227947092335
19.328884440255017 302.8633805922582 0.7478957117868827
19.33411199520843 303.7442654402823 0.7482827368506592
19.339339550161846 304.8530299891538 0.7492980678910789
19.34456710511526 306.95839167840506 0.7511406552313526
19.349794660068675 309.2420352813776 0.7546167083163593
19.35502221502209 309.7815685318385 0.7551209144373956
19.360249769975503 308.2306033917033 0.7521064828120098
19.365477324928918 308.09332866698315 0.7520781636454249
19.370704879882332 309.27394303170047 0.7529700681124281
19.375932434835747 315.8269879650973 0.7607048872822472
19.38115998978916 318.99335781141866 0.7645094138442721
19.386387544742576 320.68302778033814 0.7656091013025035
19.39161509969599 323.2216968083212 0.7688948941372165
19.396842654649404 325.51349216204403 0.7709414904969784
19.40207020960282 332.66044850957593 0.7790533236525127
19.407297764556233 333.66602403800897 0.7805846708271662
19.412525319509648 332.8442827299338 0.7789707861395986
19.417752874463062 332.22489088050185 0.7789162949083113
19.422980429416477 329.0052851045832 0.7747065827610677
19.42820798436989 324.99013219660145 0.7701961511147055
19.433435539323305 322.2891855946151 0.7682211650055693
19.43866309427672 321.2862322086531 0.7672878196595595
19.443890649230134 324.1375004522946 0.7702420085499482
19.44911820418355 326.0846420483406 0.7717802914890832
19.454345759136963 330.25456104454696 0.7757781174936712
19.459573314090377 330.77015918483323 0.7765466992297402
19.464800869043792 328.67917314081353 0.7736711661808189
19.470028423997206 324.9799322485019 0.7687107579758963
19.47525597895062 325.69807578755587 0.7699631601201822
19.480483533904035 328.3063529911984 0.7736222726961274
19.48571108885745 328.55245730357393 0.7746152611031292
19.490938643810864 328.09458054829975 0.7740703205245527
19.49616619876428 327.4211439474826 0.7718671695584
19.501393753717693 331.2257988298555 0.7759432133707246
19.506621308671107 332.7954080957669 0.7784838486620785
19.51184886362452 335.00455945001556 0.7818909579421344
19.517076418577936 333.77311473802723 0.7810670335254121
19.52230397353135 334.2110863309991 0.780739156877009
19.527531528484765 333.9663610116281 0.7799574295072182
19.53275908343818 334.5088400303376 0.7802871125847874
19.537986638391594 339.5081345973448 0.7855376535040739
19.54321419334501 342.2656885454902 0.7886692643903872
19.548441748298423 341.74473652566076 0.7875503316516241
19.553669303251837 341.20397315623376 0.7870374775713314
19.55889685820525 342.10669482046865 0.7879447455998483
19.564124413158666 345.9831649266164 0.7924051564909635
19.56935196811208 348.897697099597 0.7959034806791582
19.574579523065495 350.19761190077 0.7969923392438183
19.57980707801891 351.3154125516948 0.7979925704585404
19.585034632972324 352.8694750527752 0.8000877990658366
19.590262187925738 355.0702221985242 0.802814165055059
19.595489742879153 358.71164627823646 0.807390300550415
19.600717297832567 362.5281042076994 0.8106148877697253
19.60594485278598 366.41353286825057 0.8145632332658715
19.611172407739396 369.13271002832505 0.8174596999997876
19.61639996269281 372.3981573443495 0.8213076797714772
19.621627517646225 374.0429369502256 0.8230041010695213
19.62685507259964 375.4337422833718 0.8239698987864215
19.632082627553054 373.62614605659957 0.8213970447330491
19.637310182506468 374.29590460000486 0.8220028229077225
19.642537737459882 375.5490013053222 0.823402104242613
19.647765292413297 378.11226230902724 0.8261519874480635
19.65299284736671 381.7842443579972 0.8304430983056459
19.658220402320126 384.2650294186742 0.8327500264384744
19.66344795727354 386.0999742892685 0.8344012776556872
19.668675512226955 386.8812205996293 0.8351608083300214
19.67390306718037 389.1085898294948 0.8373452657467652
19.679130622133783 394.1570194043565 0.8426652716571253
19.684358177087198 400.44965951827294 0.8493743557767766
19.689585732040612 404.97809582848083 0.8541132017208133
19.694813286994027 407.8406727476464 0.8573828212379228
19.70004084194744 404.5435540860326 0.8540290785884042
19.705268396900856 400.0131020384908 0.848976077025664
19.71049595185427 396.93642327099764 0.8462926476863806
19.715723506807684 395.5319799917078 0.8442088874576277
19.7209510617611 397.4031179149907 0.8464208126155031
19.726178616714513 396.2058570512419 0.8448552979021184
19.731406171667928 393.30768170347415 0.8414485822568648
19.736633726621342 386.7763657869309 0.8345300473477646
19.741861281574757 379.78069094309876 0.8269211131032415
19.74708883652817 374.4278380647413 0.8210458925746222
19.752316391481585 372.50619040482354 0.8189331349543406
19.757543946435 371.35872022862975 0.8171888152541498
19.762771501388414 368.3607058823331 0.8143113042405243
19.76799905634183 365.0574063971741 0.8112570246400561
19.773226611295243 362.69696578939664 0.8091586145724834
19.778454166248657 359.59144961456917 0.8062015219601342
19.783681721202072 357.8596566074051 0.8037209331242934
19.788909276155486 354.4474729753553 0.8004669345007968
19.7941368311089 350.8339358131813 0.7959140572441323
19.799364386062315 345.7808470986268 0.7895946753238994
19.80459194101573 343.16519314244147 0.7863985511510202
19.809819495969144 343.65563959819855 0.7864613046040698
19.81504705092256 342.5637985381344 0.7855129095785434
19.820274605875973 341.5291312908518 0.7848430029785297
19.825502160829387 340.2630974972571 0.7839251010174074
19.8307297157828 336.37093944963954 0.7796183298153193
19.835957270736216 333.13851189217405 0.7755643867846662
19.84118482568963 328.94481702308224 0.7694637627966558
19.846412380643045 330.63759290811726 0.7711368065348986
19.85163993559646 332.2209684984063 0.7724949977584351
19.856867490549874 333.28692918395365 0.7744058595429365
19.86209504550329 329.67145854438667 0.7704772289380017
19.867322600456703 328.69268132641747 0.7698666676687734
19.872550155410117 333.6098980981343 0.7748445436970309
19.87777771036353 338.3702062884875 0.7801176177797609
19.883005265316946 340.23065018434295 0.7824723316303417
19.88823282027036 336.57105522586073 0.7793596354391936
19.893460375223775 330.7529020975102 0.7728698966603166
19.89868793017719 325.7208504359844 0.7670020484511701
19.903915485130604 322.69095316242954 0.7623901959128839
19.909143040084018 317.8457992922173 0.7559161409634861
19.914370595037433 320.7721757971221 0.7596913711885613
19.919598149990847 316.8184929597373 0.7542103739253233
19.92482570494426 317.63535807398955 0.7554605942588536
19.930053259897676 314.92103061846154 0.7520237406781005
19.93528081485109 315.98139109617546 0.7531920730255279
19.940508369804505 316.2495101995968 0.7544600942991502
19.94573592475792 315.77230225426945 0.7532866940490596
19.950963479711334 313.6484489118481 0.751210499583541
19.956191034664748 311.97588886305743 0.749097715826531
19.961418589618162 311.44839873012904 0.7482591270311627
19.966646144571577 307.8775094682882 0.7439864642584295
19.97187369952499 308.82745857777473 0.7450773246029269
19.977101254478406 313.09116050250464 0.7506593616031348
19.98232880943182 314.95133800329427 0.7532747531435855
19.987556364385235 313.8629973403163 0.7515753182779661
19.99278391933865 313.99051962367423 0.7515915088128806
19.998011474292063 316.02668883679183 0.7539706940218167
20.003239029245478 318.6953276267886 0.7565819270708295
20.008466584198892 319.33415897009496 0.7573891643119707
20.013694139152307 324.14351952746165 0.7629720735272523
20.01892169410572 329.37734658413916 0.7692428895632875
20.024149249059136 336.8575467884281 0.7774892803924894
20.02937680401255 341.1516127972312 0.7816847549473422
20.034604358965964 345.38349445426053 0.7871755302787297
20.03983191391938 350.30053577533096 0.7923455919472574
20.045059468872793 352.7110043598597 0.7954887633132144
20.050287023826208 352.6125928680357 0.794858152257136
20.055514578779622 349.6275096844366 0.7910807063632082
20.060742133733036 348.3135204819475 0.7900564173155528
20.06596968868645 346.2652577825147 0.7878939442579068
20.071197243639865 341.6209081684971 0.782275858674152
20.07642479859328 336.52148555236363 0.7770253829481153
20.081652353546694 332.16073517597437 0.7715949790697721
20.08687990850011 327.3431664179328 0.7660719213694256
20.092107463453523 325.20514849950877 0.7631792013833928
20.097335018406937 323.98666648758757 0.7612897709157924
20.102562573360352 323.92041996710134 0.7612788860932058
20.107790128313766 322.5466035134823 0.7596610100065502
20.11301768326718 322.04509680150926 0.7595648049058626
20.118245238220595 322.2143230928301 0.7599952307422845
20.12347279317401 320.88836665358014 0.7577995966565628
20.128700348127424 318.27157035777776 0.7541513215973091
20.13392790308084 317.084567810951 0.7526311234792578
20.139155458034253 318.68484908160485 0.7549651509211334
20.144383012987667 322.3053950064082 0.7598355356248832
20.14961056794108 324.4232458034777 0.7626573689092324
20.154838122894496 325.5236998200178 0.7633703355201065
20.16006567784791 327.35777653232014 0.7651812920678815
20.165293232801325 327.63194914619385 0.7650518244179981
20.17052078775474 328.16702490401946 0.7659623720265163
20.175748342708154 327.18460063211955 0.7646224334538845
20.18097589766157 327.23836346419245 0.7649928724160577
20.186203452614983 328.2431958302915 0.7663820614450281
20.191431007568397 324.9782818001157 0.7621772061659055
20.19665856252181 320.59191595821153 0.7577894045567412
20.201886117475226 315.95092222915497 0.7527748178685364
20.20711367242864 311.4076096375165 0.747385986194995
20.212341227382055 306.3720150497843 0.7408547272783138
20.21756878233547 302.78240824974046 0.736433373896307
20.222796337288884 300.8610885970716 0.7346258503053229
20.228023892242298 301.29361255643204 0.7354855368137396
20.233251447195713 301.3194373214216 0.7347923139009817
20.238479002149127 298.6599792480001 0.7307551599140196
20.24370655710254 292.4341435369664 0.7232985756507669
20.248934112055956 290.21577770060276 0.7207843203932098
20.25416166700937 292.99392864198455 0.7251742358118705
20.259389221962785 295.13398300696105 0.7284589588143136
20.2646167769162 297.7222472655301 0.7320637849591574
20.269844331869614 294.46767023170713 0.7279643271269137
20.275071886823028 293.01526903267535 0.7252043868067811
20.280299441776442 286.1621715965252 0.7157427310485854
20.285526996729857 283.482903365672 0.7130447772165492
20.29075455168327 284.942910835792 0.7153765013142193
20.295982106636686 287.14524926514565 0.719051104537319
20.3012096615901 292.6631847396416 0.7259225800108786
20.306437216543515 294.1094628168508 0.7275945102554746
20.31166477149693 297.1487952416768 0.7310168492373768
20.316892326450343 298.0356555097786 0.7305681201764864
20.322119881403758 295.2600707587252 0.726631153877182
20.327347436357172 293.4033717875578 0.7243925224433048
20.332574991310587 289.6728160458141 0.7198492824364563
20.337802546264 292.1000861238524 0.7236643904886819
20.343030101217416 290.6191237835372 0.7215937123526044
20.34825765617083 291.9644281562672 0.7230977632981007
20.353485211124244 290.0925963020116 0.7208504862176933
20.35871276607766 289.6276714199943 0.7211179588158072
20.363940321031073 291.9615452643776 0.7247987663052339
20.369167875984488 294.17733696041546 0.7266377953966981
20.374395430937902 294.3515897121687 0.7262972607445998
20.379622985891316 291.28171161732837 0.7217471217848443
20.38485054084473 286.98809346127337 0.715846532590437
20.390078095798145 286.40262845171014 0.7148783932466471
20.39530565075156 288.16083417878866 0.7163712321661123
20.400533205704974 290.9337661460527 0.7201788513523703
20.40576076065839 294.05992305079855 0.7246114104706394
20.410988315611803 292.3619074629015 0.722840365703826
20.416215870565217 292.2205448932519 0.7228303116179663
20.421443425518632 290.380421720846 0.7203509771357474
20.426670980472046 293.2526380583763 0.724936019442577
20.43189853542546 291.9432584412459 0.7236336499050112
20.437126090378875 291.3840677891827 0.7227553595256745
20.44235364533229 291.0827326929032 0.7220287937930184
20.447581200285704 289.47119153324206 0.7197718353455778
20.45280875523912 293.01473104945643 0.7247761279537127
20.458036310192533 294.11398314688216 0.7265327201993637
20.463263865145947 294.9714191559293 0.7268056739459183
20.46849142009936 292.5426799586696 0.7244803701867516
20.473718975052776 290.1451795768241 0.7213631132376259
20.47894653000619 290.10267281590035 0.721691029281992
20.484174084959605 291.82865938748273 0.7240015147313464
20.48940163991302 294.83564560564747 0.7275403777499729
20.494629194866434 291.77269892155454 0.7239122287325894
20.49985674981985 292.1895264152157 0.7246445009541703
20.505084304773263 292.7607684485352 0.7241433161554236
20.510311859726677 295.2498847477978 0.7268541375242282
20.51553941468009 296.5879897433872 0.7278397876607096
20.520766969633506 293.57531859077386 0.7241333965327056
20.52599452458692 290.2857460953817 0.720041690375662
20.531222079540335 285.01526375471263 0.7122347225544229
20.53644963449375 285.75845870717706 0.7138651739529541
20.541677189447164 285.42714576142737 0.7147256009638798
20.546904744400578 289.15583069256814 0.7193284475895817
20.552132299353993 287.11335235790915 0.7166815634727273
20.557359854307407 289.53884809201463 0.7179652791514187
20.56258740926082 290.1155047035649 0.719294453255471
20.567814964214236 290.318543921613 0.7206670152414015
20.57304251916765 286.6660574052641 0.7166387300371083
20.578270074121065 285.2499063891799 0.7160853365166107
20.58349762907448 281.7503899513304 0.7108464550812043
20.588725184027894 281.18907714358386 0.7097776662199549
20.593952738981308 282.2473313926174 0.71035918143424
20.599180293934722 284.89559496526596 0.7134839936196182
20.604407848888137 286.8492385651574 0.7174593979331264
20.60963540384155 286.6866669855526 0.7168380691432256
20.614862958794966 282.86929194022935 0.7115069058449791
20.62009051374838 282.5432284207344 0.7108683923050543
20.625318068701795 282.195324494132 0.7097507260297365
20.63054562365521 286.0117277821488 0.7147926925409748
20.635773178608623 288.41239610679634 0.7173073033766132
20.641000733562038 291.1885499269825 0.7201303583780816
20.646228288515452 290.3235713898569 0.7192796295951692
20.651455843468867 289.5524274706066 0.7187844799502046
20.65668339842228 286.34222007946954 0.7161046701806363
20.661910953375695 284.99318546274765 0.7145937654965673
20.66713850832911 285.7617279153512 0.7142603971703776
20.672366063282524 287.3029416309588 0.7166617515316476
20.67759361823594 289.51800112675426 0.7197991712334715
20.682821173189353 290.4084435719941 0.7225098898584147
20.688048728142768 286.1502423654682 0.7168133856500208
20.693276283096182 287.62837392224316 0.717365230288993
20.698503838049596 287.8978600471157 0.7173189926691702
20.70373139300301 290.61909395670995 0.7201497443653504
20.708958947956425 290.73056823910923 0.7203642215439203
20.71418650290984 291.14343028286083 0.7211561135007799
20.719414057863254 292.0666172262056 0.7211684204870085
20.72464161281667 292.0179477728151 0.7215890682731374
20.729869167770083 291.6757328498444 0.719258015817235
20.735096722723497 291.4045692141007 0.7192214748106712
20.740324277676912 292.7976212389545 0.7210041384168191
20.745551832630326 292.4657684269192 0.720294188811566
20.75077938758374 292.55224292533404 0.7211190300448396
20.756006942537155 293.5763196748286 0.7229109777501287
20.76123449749057 297.81085691300905 0.7292092126862904
20.766462052443984 299.0900506506581 0.7307465246837686
20.7716896073974 300.1099093344022 0.7309236581986401
20.776917162350813 298.3093183442848 0.7280188594012145
20.782144717304227 300.115975898981 0.7296754366380589
20.78737227225764 298.7231024934532 0.7289911521818128
20.792599827211056 296.5344974586893 0.7270014769571448
20.79782738216447 298.81282267430686 0.7302770739445253
20.803054937117885 301.28599727327764 0.7323419471380861
20.8082824920713 305.14739384308655 0.7360353194595912
20.813510047024714 305.1659132732562 0.735633169393768
20.81873760197813 307.55056443725243 0.7384148972237412
20.823965156931543 308.30876896021914 0.739029294091032
20.829192711884957 309.61812723163104 0.7404821783348551
20.83442026683837 309.80237456375806 0.7402058060553846
20.839647821791786 310.5794246982234 0.7413299854527855
20.8448753767452 309.50417174672015 0.7402002572621291
20.850102931698615 310.8010211648788 0.7422062630257924
20.85533048665203 309.0169388221304 0.7398359114267233
20.860558041605444 307.3182158676705 0.7386997276540135
20.865785596558858 304.7324216265688 0.735498256575128
20.871013151512273 300.05616907087534 0.729378559501772
20.876240706465687 298.18038890186824 0.7261170086502006
20.8814682614191 297.8455359498923 0.7250433739157682
20.886695816372516 299.46272297269314 0.7271748763503805
20.89192337132593 304.2198806137764 0.7339596589492206
20.897150926279345 304.2455304973493 0.7344119863012301
20.90237848123276 305.8429244053255 0.7373349686669413
20.907606036186174 300.45067770620636 0.7307175111521782
20.912833591139588 300.78045847789065 0.7311763422128547
20.918061146093002 296.77021420054325 0.7251828809362737
20.923288701046417 296.1318304233684 0.7239186482328385
20.92851625599983 296.1130185714317 0.7230993334350612
20.933743810953246 298.4130133008768 0.7255244413365994
20.93897136590666 298.052851706945 0.7261197817874789
20.944198920860075 294.2276098311969 0.7228546385680745
20.94942647581349 292.2901504601522 0.7209233194936622
20.954654030766903 293.2817511382352 0.721996654629389
20.959881585720318 294.3024490182482 0.7226760961934034
20.965109140673732 292.1614289306751 0.7203970988247016
20.970336695627147 290.8310504060992 0.7186280341203048
20.97556425058056 289.53028616545214 0.7168123424968261
20.980791805533975 288.01917652827456 0.7147922904717053
20.98601936048739 286.6373237597267 0.7141716794882498
20.991246915440804 285.7205635811996 0.7136804892879425
20.99647447039422 282.733652893862 0.7101153804489899
21.001702025347633 279.4314224450112 0.704615528159015
21.006929580301048 277.5229818072648 0.7018550898188297
21.012157135254462 278.38170140407317 0.7022455017503213
21.017384690207876 277.89155393848114 0.7014180104432154
21.02261224516129 279.39696419788 0.703633020967313
21.027839800114705 279.44651702157387 0.7046641180042106
21.03306735506812 279.9333410477675 0.7055183781121502
21.038294910021534 279.7311730802016 0.7058449016487256
21.04352246497495 277.8825963688764 0.7023988001102256
21.048750019928363 277.53322767049264 0.7026740101069271
21.053977574881777 277.22262856564697 0.7025904355754664
21.059205129835192 278.09821656244964 0.7029606682854964
21.064432684788606 276.3919360717595 0.7004973883801451
21.06966023974202 277.63944673639077 0.7021464914343508
21.074887794695435 276.95543173481246 0.7010483898123188
21.08011534964885 276.8994355921767 0.7006534472203133
21.085342904602264 273.68390947072595 0.695339614966402
21.09057045955568 272.26460196722223 0.6932791811606303
21.095798014509093 273.22172877654396 0.6936934241387712
21.101025569462507 276.37375396204266 0.6973235638865914
21.10625312441592 277.5387418090208 0.6987687922136034
21.111480679369336 276.3174491898211 0.698768117510113
21.11670823432275 272.4888870646598 0.6944766707036097
21.121935789276165 271.0166382507779 0.6932806167487875
21.12716334422958 275.67130482406674 0.6984592802304948
21.132390899182994 277.7232573329107 0.7012936925172885
21.13761845413641 280.43491064112015 0.7033106601225132
21.142846009089823 279.75201789090687 0.7013324899816535
21.148073564043237 276.878687610992 0.697108767380332
21.15330111899665 273.3095500196789 0.691994302351894
21.158528673950066 272.21962961738654 0.6905975486902652
21.16375622890348 272.49659050989766 0.6905129930215351
21.168983783856895 274.01556142878604 0.6927484420077437
21.17421133881031 273.36687510174386 0.6924564151787802
21.179438893763724 268.8999410944773 0.6860027694563907
21.184666448717138 267.93654041651575 0.6850199609548767
21.189894003670553 267.8217972970339 0.6842372665431793
21.195121558623967 271.6109875862409 0.6898855716521878
21.20034911357738 274.1111628785694 0.6923835144051074
21.205576668530796 272.37125539451847 0.6884046445775085
21.21080422348421 272.11065767403625 0.687190258575429
21.216031778437625 272.57600945541833 0.6876109011641512
21.22125933339104 274.6435136744638 0.6903606518008292
21.226486888344454 274.9457900835651 0.6906725130732265
21.231714443297868 276.83739915409484 0.6930045275215162
21.236941998251282 274.75239351023276 0.6903120962375949
21.242169553204697 271.31490983508326 0.6860570046324697
21.24739710815811 268.0161233027792 0.6819064556221887
21.252624663111526 267.9266610210891 0.6824744700832992
21.25785221806494 273.01047940872405 0.6880447270399477
21.263079773018355 273.83056859238974 0.6882887498274842
21.26830732797177 272.0241401061899 0.68619692383718
21.273534882925183 271.01148465229403 0.6847339798478864
21.278762437878598 270.29434133022613 0.6847932204766896
21.283989992832012 271.93138861346466 0.6946371007144564
21.289217547785427 272.9211515493295 0.7073698010091396
21.29444510273884 268.6705790616537 0.7093486162580778
21.299672657692255 263.6402975341899 0.7074406396423752
21.30490021264567 262.26291842225965 0.7093312150214337
21.310127767599084 265.78451907613635 0.7162347606130516
21.3153553225525 266.3739212796646 0.7209704094030742
21.320582877505913 267.7434371984723 0.7261065474712114
21.325810432459328 265.8428504459552 0.7259230601737929
21.331037987412742 268.2429184407744 0.7325239364237647
21.336265542366156 270.18688726284336 0.7377035035276235
21.34149309731957 270.4005257261165 0.7406099335823132
21.346720652272985 267.36096947374165 0.7398929430127438
21.3519482072264 262.8143571984399 0.7361181326141164
21.357175762179814 260.9704101262355 0.7364904056954735
21.36240331713323 260.697087525152 0.7365244132365839
21.367630872086643 262.7057117030276 0.741077492351189
21.372858427040057 263.56427395641964 0.7450631557164814
21.378085981993472 263.68294911687764 0.7483816731297012
21.383313536946886 263.6259305866757 0.7509591245001698
21.3885410919003 262.3636942917663 0.751097067676857
21.393768646853715 263.70858984239993 0.7544154026483056
21.39899620180713 262.18941242549954 0.7541815214363209
21.404223756760544 265.1456784453567 0.76101503107318
21.40945131171396 265.8246175256246 0.7642873824662831
21.414678866667373 267.63928471701445 0.7690006947276474
21.419906421620787 269.1961727036769 0.7726819805710002
21.4251339765742 268.8004764046112 0.7741131916730316
21.430361531527616 268.936081887236 0.7746953050836771
21.43558908648103 268.98740154568577 0.7763244633408315
21.440816641434445 265.85431799761096 0.7739608759695225
21.44604419638786 264.61340822428593 0.773756954643923
21.451271751341274 263.47681062288683 0.7737653223547502
21.45649930629469 268.1404889368128 0.7807387662918728
21.461726861248103 273.06592379362104 0.788969370613495
21.466954416201517 276.911652541538 0.7974207517744615
21.47218197115493 276.7512593860906 0.799720150839158
21.477409526108346 273.8187113078864 0.7985872014047367
21.48263708106176 270.60315970746643 0.7948166716225394
21.487864636015175 269.4960414953782 0.7952451441343156
21.49309219096859 267.0934562635271 0.7930612145138418
21.498319745922004 267.83164826041104 0.7964704823358856
21.503547300875418 268.1022554936247 0.7999753068381693
21.508774855828833 267.7622556952769 0.796657983210075
21.514002410782247 267.2776155922653 0.7788543337673762
21.51922996573566 268.7627866736361 0.7713297508671871
21.524457520689076 272.16825199940587 0.7693021687179522
21.52968507564249 273.5806209455969 0.7666930545054295
21.534912630595905 274.2689383906226 0.763281362504824
21.54014018554932 273.71433478196434 0.7589382588840329
21.545367740502734 276.06910148949714 0.7599240008855144
21.550595295456148 276.4124293925238 0.7593315029078925
21.555822850409562 279.0646154528042 0.7621462507119366
21.561050405362977 280.0043548431949 0.7618394931257663
21.56627796031639 279.8078506100845 0.7586969156519239
21.571505515269806 280.77849402798586 0.7582150877896546
21.57673307022322 281.5639448290804 0.7581947737309082
21.581960625176634 280.79199705016526 0.7552270219822419
21.58718818013005 279.9225309207095 0.7515881467653249
21.592415735083463 282.81225451085254 0.7535833405858842
21.597643290036878 284.2652065118919 0.7549669210047155
21.602870844990292 285.3078953268057 0.756100298665167
21.608098399943707 284.99456906920204 0.7532069353460634
21.61332595489712 286.7386473673499 0.7524844208998736
21.618553509850535 288.23535388395504 0.7524940253499969
21.62378106480395 287.85330682881124 0.752091637360269
21.629008619757364 289.049803678598 0.7540316180933198
21.63423617471078 286.87649302633196 0.75026483243231
21.639463729664193 285.2547196737302 0.746137724634092
21.644691284617608 280.5118114535058 0.7382340402976924
21.649918839571022 278.8612500265285 0.7353166191398806
21.655146394524436 281.6107192794649 0.7391330244527363
21.66037394947785 284.75470149481094 0.742926995172631
21.665601504431265 286.41301117796513 0.744038431049173
21.67082905938468 285.5172902954518 0.7422736334770927
21.676056614338094 288.13575279825443 0.7446830353131386
21.68128416929151 289.58338263803324 0.7462953640486378
21.686511724244923 293.11960377319355 0.7499356531597086
21.691739279198337 294.5837010471469 0.7508769763436411
21.696966834151752 294.92059826089053 0.7502186314501965
21.702194389105166 292.9904164543453 0.7479270631326371
21.70742194405858 288.0804177947023 0.741039562098559
21.712649499011995 290.0140541802162 0.7430223137395494
21.71787705396541 295.4842164970768 0.7490830270951592
21.723104608918824 298.39933956302355 0.7538334354280324
21.72833216387224 297.5665067758433 0.7525395809645856
21.733559718825653 294.6712707129338 0.74960853902262
21.738787273779067 295.757429019928 0.7489254820650278
21.74401482873248 296.5112762949103 0.7493573244112977
21.749242383685896 300.75882858086845 0.7549531837183638
21.75446993863931 304.34453739734255 0.7594397646120759
21.759697493592725 308.51645189469093 0.7642669735324208
21.76492504854614 310.51363173273955 0.7654650425696925
21.770152603499554 310.91519437778544 0.7659556906628094
21.77538015845297 309.1292726303457 0.7626979472030994
21.780607713406383 311.0904350327997 0.7650124541942639
21.785835268359797 312.01771688947065 0.7660637452938247
21.79106282331321 312.10371088506474 0.7662968649221928
21.796290378266626 311.28623015426297 0.7649947659747638
21.80151793322004 313.16981581200037 0.7665089033723023
21.806745488173455 319.5801048447193 0.7737208774893802
21.81197304312687 322.9435995280651 0.7768222342545839
21.817200598080284 324.42678228365435 0.7787918369993087
21.822428153033698 324.8787290830362 0.7792758837128935
21.827655707987113 327.0001280910988 0.7827245794656413
21.832883262940527 326.17734021468186 0.7816093718935558
21.83811081789394 327.2453859739842 0.7845876579627037
21.843338372847356 329.30511117666634 0.7868893937392516
21.84856592780077 330.9214435762537 0.7879968033952207
21.853793482754185 332.21003565814857 0.7880845154071957
21.8590210377076 331.88638111197577 0.7870413676283446
21.864248592661014 331.1398930523232 0.7859230090717476
21.869476147614428 329.28414662968163 0.7828977327993758
21.874703702567842 326.62534370134574 0.7793894684358734
21.879931257521257 326.2577341463606 0.7789182606238896
21.88515881247467 325.1139574461123 0.7783560834464688
21.890386367428086 323.12697166508013 0.7757291461185006
21.8956139223815 320.2981202113094 0.7728727472894733
21.900841477334914 321.143917216747 0.7724485306429036
21.90606903228833 319.2820563238647 0.7701334539349363
21.911296587241743 315.1145231598397 0.765035620149406
21.916524142195158 311.2512232457265 0.760539105364935
21.921751697148572 308.2773390714727 0.7567169423157678
21.926979252101987 311.46624323043494 0.7597522164969421
21.9322068070554 313.14472722315963 0.7623084163861497
21.937434362008815 316.6338117624278 0.7657689569433784
21.94266191696223 313.14860328259175 0.7612140574175789
21.947889471915644 309.27923580435345 0.7558843583723566
21.95311702686906 305.18854874407884 0.7510460099365697
21.958344581822473 307.45108060230643 0.7542372924618663
21.963572136775888 308.2504749878903 0.755023041209476
21.968799691729302 308.42827277206845 0.7546586299331107
21.974027246682716 309.36657695202734 0.7555089461545226
21.97925480163613 310.11446556428274 0.7559086374885224
21.984482356589545 309.25429060818215 0.7547645252926611
21.98970991154296 307.9301992748308 0.7527754878343815
21.994937466496374 311.7380716884234 0.7566288284421412
22.00016502144979 314.8147112904712 0.760524973272538
22.005392576403203 314.11944579027914 0.7596338780226226
22.010620131356617 311.1468336317547 0.7563818081206628
22.015847686310032 312.59657002592587 0.7585067812111059
22.021075241263446 317.12844271496107 0.7638449450643567
22.02630279621686 319.2531614043042 0.7665596544770825
22.031530351170275 318.45067684671733 0.7645709054613867
22.03675790612369 317.1626093749276 0.7626621059338019
22.041985461077104 318.85654296103854 0.7644496207896112
22.04721301603052 323.3467772018768 0.7699257100909215
22.052440570983933 324.4518401212539 0.7714247144918508
22.057668125937347 321.9020536810271 0.7673853140045305
22.06289568089076 320.88153656967836 0.7654781929136044
22.068123235844176 320.7029102989109 0.7651144316172154
22.07335079079759 321.80936948710104 0.7663734245134475
22.078578345751005 320.3490202259248 0.7651740123189643
22.08380590070442 320.8573066628987 0.7656422653113366
22.089033455657834 317.92097906808345 0.7622308200628382
22.09426101061125 318.90016917031096 0.7631702205801183
22.099488565564663 320.58550822239425 0.764488350847735
22.104716120518077 324.56091614786146 0.7693425987212783
22.10994367547149 326.12436848952245 0.7715324095471483
22.115171230424906 324.47567348171435 0.7701321941208334
22.12039878537832 323.10643431951706 0.7682464830988587
22.125626340331735 321.49328169155865 0.764744689037199
22.13085389528515 319.74799683728844 0.7618618767497116
22.136081450238564 320.3521548346722 0.7623833000373724
22.141309005191978 316.17914418601526 0.7577503374072528
22.146536560145393 314.93605572275754 0.7569713018612699
22.151764115098807 313.9047902045104 0.7549325014639869
22.15699167005222 315.5282286773082 0.7572359927002673
22.162219225005636 315.5711816894907 0.7567203739855365
22.16744677995905 313.9683948004397 0.7546884905710328
22.172674334912465 315.54118722214645 0.7566141367275423
22.17790188986588 314.8703924461547 0.7555611512565196
22.183129444819293 313.8301861322576 0.7554422800668715
22.188356999772708 311.20780672949985 0.7520089659956053
22.193584554726122 312.810057807404 0.7541834513779087
22.198812109679537 315.44689930388745 0.7566778830740686
22.20403966463295 317.43442851523304 0.7589342684441884
22.209267219586366 317.2022916974213 0.7587756630470188
22.21449477453978 316.50741923692135 0.7583381922077818
22.219722329493194 317.71937315014964 0.7592257190692602
22.22494988444661 316.22307196124757 0.7578907864340952
22.230177439400023 315.25927759376475 0.7555377927160536
22.235404994353438 313.7948930667521 0.7545011595947078
22.240632549306852 315.98131715914366 0.7570435452964793
22.245860104260267 317.6650375674373 0.7587704930755472
22.25108765921368 317.69555819360187 0.7588277669396782
22.256315214167095 315.26961028900166 0.7546277408103149
22.26154276912051 316.6687026592194 0.7562947747436927
22.266770324073924 319.89354101658404 0.7592504147532416
22.27199787902734 322.85273287959643 0.7623271990248676
22.277225433980753 321.8733945898486 0.7618323623506529
22.282452988934168 317.7473355407856 0.7566445809522583
22.287680543887582 309.5207667214604 0.7469565002247592
22.292908098840996 304.894481485932 0.7411561187866915
22.29813565379441 305.85528745344726 0.7420956340331561
22.303363208747825 305.34467642714463 0.7419969039603052
22.30859076370124 303.95380175885947 0.7405123066276966
22.313818318654654 303.8693683027776 0.740679068136486
22.31904587360807 305.2475630446746 0.7426763350921205
22.324273428561483 305.92391792871985 0.7430620132532664
22.329500983514897 305.766825433983 0.742769696780839
22.334728538468312 302.8952456396382 0.7386844677963017
22.339956093421726 299.6470609009912 0.7350963231088229
22.34518364837514 299.2127144656662 0.7345233888789159
22.350411203328555 301.6911845568325 0.7375102791732299
22.35563875828197 301.3136528566993 0.7370598978791801
22.360866313235384 299.8895940202121 0.7350573830629045
22.3660938681888 299.98949710392037 0.7350612471520759
22.371321423142213 299.2074080210012 0.7339201070134748
22.376548978095627 299.4113278901095 0.7344875984521151
22.38177653304904 298.1173852422377 0.7336124219131341
22.387004088002456 297.3029738109802 0.7329665268235517
22.39223164295587 297.45694263810265 0.7332709945114158
22.397459197909285 295.183398230288 0.7314803063977093
22.4026867528627 291.3213452711412 0.7259560664561763
22.407914307816114 288.2508228796298 0.721980380794336
22.41314186276953 285.8583977663773 0.7170735819127653
22.418369417722943 287.84661990580366 0.7185758073294167
22.423596972676357 289.5219426781743 0.7209952795920868
22.42882452762977 286.18187326600787 0.7167834951982299
22.434052082583186 285.4004564671512 0.7163111652970745
22.4392796375366 284.4447171995251 0.7148111482916488
22.444507192490015 285.30478971594925 0.7146175855956333
22.44973474744343 284.9284252691193 0.7147397074861795
22.454962302396844 283.0790590833226 0.7118665039225465
22.460189857350258 283.14030098509033 0.7129029743092146
22.465417412303673 284.43106616122316 0.7153698497573125
22.470644967257087 287.7959612250953 0.7211841633669255
22.4758725222105 288.4583594373154 0.7239311833028006
22.481100077163916 290.30386934690205 0.7270112666599035
22.48632763211733 290.94726609064077 0.7270459882791931
22.491555187070745 287.431774380184 0.7206207655287853
22.49678274202416 283.1176987518397 0.7141240849783562
22.502010296977573 280.233321566021 0.7104695177354396
22.507237851930988 278.04722000061986 0.707850287888946
22.512465406884402 278.29952793372485 0.7079775106898665
22.517692961837817 278.64743694840416 0.7091437782828846
22.52292051679123 276.0082583947592 0.7067048082811312
22.528148071744646 278.15862847692836 0.7095324144464263
22.53337562669806 279.9746723256204 0.7102727441310248
22.538603181651474 279.6500972736443 0.7081025746820999
22.54383073660489 277.1573835625215 0.7049655295095845
22.549058291558303 277.65502821015326 0.7060780151832705
22.554285846511718 280.68620916610575 0.7109164949865707
22.559513401465132 280.67790483257977 0.710255953461629
22.564740956418547 278.48849293530634 0.7065940999630997
22.56996851137196 275.7430274096703 0.7029537224263555
22.575196066325375 272.58444306001144 0.6997246505679278
22.58042362127879 271.38162892309754 0.6988437914688055
22.585651176232204 272.2930478490468 0.7001179995283849
22.59087873118562 274.8001377815583 0.703350905555148
22.596106286139033 273.36687664264423 0.7006987147816858
22.601333841092448 274.62231813296654 0.7023231289839694
22.606561396045862 275.80179698346006 0.7038048741720819
22.611788950999276 276.4748130633682 0.7040762328511858
22.61701650595269 276.60696879563824 0.703417295802832
22.622244060906105 275.7476711840845 0.7021737593799576
22.62747161585952 275.4114081995332 0.7018282514104437
22.632699170812934 273.8773913177793 0.6999174282455605
22.63792672576635 272.9825470789365 0.6988726971386717
22.643154280719763 271.6691101177372 0.6977607666560972
22.648381835673177 272.6725626924633 0.6988142388713212
22.653609390626592 272.5090092942551 0.6983735743433055
22.658836945580006 271.98006843591395 0.6976922989347929
22.66406450053342 270.7382956492013 0.6963380496657403
22.669292055486835 273.30239860743194 0.6998591540975105
22.67451961044025 275.1168440947591 0.70152276570806
22.679747165393664 276.22950659212876 0.7025881997355738
22.68497472034708 276.3985835843754 0.7019864647070175
22.690202275300493 278.0388499034043 0.7041971036862031
22.695429830253907 276.1413469764188 0.7017539438791378
22.70065738520732 273.77933680104564 0.6995100513123756
22.705884940160736 272.05733712672156 0.6968937408113292
22.71111249511415 273.2667205060432 0.697344707878214
22.716340050067565 274.48838057686834 0.698336459852154
22.72156760502098 275.06553240075704 0.6994306969966451
22.726795159974394 273.3945579158078 0.6985745463329889
22.73202271492781 277.24260787106573 0.7031295577589264
22.737250269881223 278.94276351527026 0.7057729941259094
22.742477824834637 282.10257366963816 0.70964405618916
22.74770537978805 280.02685855151685 0.707384660653152
22.752932934741466 282.7711172583602 0.7103464669387212
22.75816048969488 285.01197635484385 0.7132468894671686
22.763388044648295 288.9815867692461 0.7185407261775417
22.76861559960171 290.32066986098226 0.7196998859796364
22.773843154555124 292.09667629298133 0.720299301606826
22.779070709508538 293.76574718128705 0.721246252650476
22.784298264461952 293.91500359894246 0.7215777562901945
22.789525819415367 290.29134850315955 0.7179232701693969
22.79475337436878 289.4528534411699 0.7179181662227149
22.799980929322196 292.293740231173 0.7212850526852159
22.80520848427561 295.64045187029103 0.7248980712470212
22.810436039229025 297.2981140008732 0.7256286912893919
22.81566359418244 294.54226091533707 0.7212681568950036
22.820891149135853 295.0660409566339 0.721675252635823
22.826118704089268 291.93158926752824 0.7181689489267089
22.831346259042682 294.8268340225103 0.7227756566788004
22.836573813996097 296.1165834246135 0.7249245491531
22.84180136894951 297.9297132880352 0.7276748962972653
22.847028923902926 296.4425018250201 0.7258620215205362
22.85225647885634 294.6973421044697 0.7233832408886223
22.857484033809754 294.0816934531194 0.7224892929034428
22.86271158876317 292.5323912794147 0.7190206707393308
22.867939143716583 292.5430693882784 0.7189945861262985
22.873166698669998 292.70853890409217 0.7193830123660899
22.878394253623412 295.23021411103724 0.7227379722954603
22.883621808576827 298.2119766631418 0.7267368021984034
22.88884936353024 299.3417960913117 0.7278574597988946
22.894076918483655 295.1967920327803 0.7224975505593457
22.89930447343707 293.04151120933415 0.7200883156853483
22.904532028390484 294.6734033419223 0.7217520727388994
22.9097595833439 295.2631626226568 0.7236641815644868
22.914987138297313 290.88474303863705 0.7175421899770109
22.920214693250728 291.288008983103 0.7178923478731007
22.925442248204142 292.4605058598223 0.7190930005955126
22.930669803157556 294.5147361319008 0.7213435930484245
22.93589735811097 291.80174482323315 0.7186442110481408
22.941124913064385 293.2288743440235 0.719441726034756
22.9463524680178 294.40457009883625 0.7209409523533448
22.951580022971214 292.0878812956692 0.7176272248662201
22.95680757792463 289.36946428536294 0.7143024734854414
22.962035132878043 285.36290137192134 0.7107068856445611
22.967262687831457 286.50224513663926 0.7122733565686743
22.972490242784872 287.6968010060763 0.7139836864333771
22.977717797738286 290.1132858751989 0.7166326943697497
22.9829453526917 288.9820604853896 0.7156163777371352
22.988172907645115 288.4906775721756 0.7152379342056917
22.99340046259853 287.5389469258132 0.7130080807325173
22.998628017551944 287.5568239962968 0.713686953506807
23.00385557250536 286.8462948984012 0.7125665511535902
23.009083127458773 289.21431955222175 0.7157286627196336
23.014310682412187 289.02781359656365 0.7150911069549736
23.0195382373656 289.6113016806665 0.7154066880429968
23.024765792319016 288.2289289628266 0.7136703931032213
23.02999334727243 289.0694068784447 0.7152854246866325
23.035220902225845 289.8187043435801 0.716082525943266
23.04044845717926 289.01366357720053 0.7150099333329256
23.045676012132674 288.0647438243369 0.7129034246228917
23.05090356708609 285.9396774808741 0.7103626301132596
23.056131122039503 286.66745596688753 0.7102763309615695
23.061358676992917 286.4372524004949 0.7101566138150834
23.06658623194633 285.97397224654276 0.7105716519226428
23.071813786899746 284.9139367397806 0.710022315299217
23.07704134185316 290.25265523414595 0.7170446089617817
23.082268896806575 291.13762917749494 0.7170618489559596
23.08749645175999 290.3571636731614 0.714481674136168
23.092724006713404 285.34472987321345 0.7080854960358379
23.097951561666818 285.7018095494256 0.7091504333601957
23.103179116620232 286.1805539033113 0.7117370105642786
23.108406671573647 286.5852186245219 0.7119112902107101
23.11363422652706 284.68404411493907 0.7092195053516447
23.118861781480476 285.51471236835124 0.709289480437726
23.12408933643389 288.27779301848426 0.7123188946139891
23.129316891387305 290.51180272484544 0.7146518645466722
23.13454444634072 291.9377836148617 0.7161763230778997
23.139772001294133 291.89560298408026 0.7160308712588032
23.144999556247548 294.17567081362574 0.719645498149733
23.150227111200962 292.7362866686353 0.7183899329146081
23.155454666154377 290.52266446745557 0.7155139918171235
23.16068222110779 286.25066984440616 0.709659408534593
23.165909776061206 288.8032099214533 0.7118252712112468
23.17113733101462 290.2242557620919 0.7140937817607699
23.176364885968034 292.8860279700832 0.7169734757757861
23.18159244092145 292.9603829931264 0.7180360739110726
23.186819995874863 290.7455944550333 0.7148473576376945
23.192047550828278 290.6175774632049 0.7152449662508897
23.197275105781692 288.2815728331959 0.7121132191350227
23.202502660735107 288.9672200273545 0.7119366832539584
23.20773021568852 290.05945055133117 0.7137137383990506
23.212957770641935 291.6070640816159 0.7160792333790222
23.21818532559535 292.80771836745777 0.7180094645635907
23.223412880548764 293.2804672328777 0.7184240342754469
23.22864043550218 293.3448550590124 0.717286837198457
23.233867990455593 291.20107349941077 0.7157134496517019
23.239095545409008 290.26434029750175 0.714001221250044
23.244323100362422 288.4808154221999 0.7125213303229333
23.249550655315836 286.45687391415794 0.7100796396368976
23.25477821026925 287.2672581158385 0.7121009751136044
23.260005765222665 286.1012688064659 0.710934447845065
23.26523332017608 285.96941704832864 0.7091040541778653
23.270460875129494 285.9119276669047 0.7073811978505191
23.27568843008291 289.8933044673905 0.7124642838503905
23.280915985036323 291.8867166887934 0.71544174097502
23.286143539989737 291.0209440546105 0.7148060236431893
23.291371094943152 290.03011928939316 0.7125429727249476
23.296598649896566 289.81174486828377 0.7117382183813723
23.30182620484998 289.34149856414416 0.7113020006718797
23.307053759803395 290.10199513459776 0.7125999834539475
23.31228131475681 288.4590750908279 0.7108459977609495
23.317508869710224 288.1707967809926 0.7105305800334668
23.32273642466364 288.10640751948927 0.710949930731814
23.327963979617053 289.4553962348248 0.712563098113707
23.333191534570467 291.96490345385075 0.7149345386973759
23.33841908952388 290.96715711886077 0.7131791740455932
23.343646644477296 289.7376839095623 0.7117985867453338
23.34887419943071 287.24912014493 0.7083429907450622
23.354101754384125 288.4570125715939 0.7110748403019137
23.35932930933754 291.78273327532895 0.7144770243794074
23.364556864290954 293.9032419604679 0.7172021188190945
23.369784419244368 291.98945851813204 0.7134380722384615
23.375011974197783 288.2382816691905 0.7090806437547537
23.380239529151197 288.87082717916854 0.7104556577589917
23.38546708410461 290.2486134454902 0.713104834412952
23.390694639058026 292.2159252081353 0.715899307166136
23.39592219401144 292.68750119646705 0.7150913693716038
23.401149748964855 292.9461365100808 0.7140094898452969
23.40637730391827 291.2870425629461 0.7116446451785633
23.411604858871684 291.23051408259437 0.7119609429551889
23.416832413825098 291.717030862087 0.7135399467864291
23.422059968778512 291.2289595112448 0.7144751174678171
23.427287523731927 291.0122879892569 0.7149322432082909
23.43251507868534 289.0292723954051 0.7118690826315256
23.437742633638756 290.64639672924 0.7125050100354162
23.44297018859217 291.55544620008055 0.7128205531220244
23.448197743545585 293.92427439125106 0.7157870044673754
23.453425298499 292.1909360878157 0.7136992061041082
23.458652853452413 291.4968979081025 0.7130420240059491
23.463880408405828 292.4532337749336 0.7142817294243057
23.469107963359242 293.57636104377895 0.716004128111746
23.474335518312657 294.41524974247415 0.7166209239902591
23.47956307326607 292.52130234683926 0.713705088978183
23.484790628219486 295.06991067164347 0.7165564687061375
23.4900181831729 295.88785734423675 0.7173283143665788
23.495245738126314 296.53575526629675 0.7184661103047744
23.50047329307973 296.38383864867217 0.7173812060247593
23.505700848033143 298.77130156324324 0.7207558096990198
23.510928402986558 300.6235486909665 0.7239047299844974
23.516155957939972 301.52493437924636 0.7254777005884648
23.521383512893387 294.8090425106262 0.7167525659324481
23.5266110678468 289.89338769738123 0.7098795592659104
23.531838622800215 290.30750395921365 0.7103398943395981
23.53706617775363 295.0664266492508 0.7160679371660347
23.542293732707044 299.765384096888 0.7221493868402389
23.54752128766046 300.9072904314849 0.7240428442255387
23.552748842613873 300.79741746669254 0.7228736738759708
23.557976397567288 300.0064070124495 0.7206595820515396
23.563203952520702 299.26398549109877 0.7183237672042413
23.568431507474116 300.408337404705 0.7196785073653685
23.57365906242753 302.4010188203299 0.7223885355142956
23.578886617380945 302.01290507926063 0.7219860180165565
23.58411417233436 300.76305416817496 0.7206001152623854
23.589341727287774 300.0195062578745 0.7192992097289199
23.59456928224119 300.473768668614 0.7193589044209133
23.599796837194603 301.3326298331983 0.7194328339619059
23.605024392148017 301.1983854926697 0.7179633362150001
23.610251947101432 300.7333797529978 0.7166392298566372
23.615479502054846 299.74117735553614 0.7156497163465455
23.62070705700826 297.33800881383667 0.7134078247455058
23.625934611961675 294.6537286844671 0.710281360554317
23.63116216691509 293.8690037105623 0.7087693114612826
23.636389721868504 296.33699680147265 0.7112728747942217
23.64161727682192 297.0795378394926 0.7127424616477935
23.646844831775333 296.5610284726595 0.7125226471927703
23.652072386728747 297.6497542304365 0.7134057311933231
23.65729994168216 299.66723781536837 0.7139573388933719
23.662527496635576 301.290223447021 0.7154174537336847
23.66775505158899 297.8286675286692 0.7118090476497805
23.672982606542405 298.08832357263964 0.7124719144208683
23.67821016149582 300.8059914890644 0.7149025051561955
23.683437716449234 300.90329347367384 0.7131990820823096
23.688665271402648 299.64103033588066 0.7117698661663658
23.693892826356063 300.64105707733864 0.7134480446888088
23.699120381309477 300.9745606508883 0.7139012186560629
23.70434793626289 306.22432456333934 0.7199474812883578
23.709575491216306 307.4193403785142 0.7216391332345929
23.71480304616972 308.5362190748334 0.7232000909279397
23.720030601123135 307.14161351483233 0.7208301161255373
23.72525815607655 305.28799824730964 0.7174238056525596
23.730485711029964 303.09501462607557 0.7143229940674836
23.735713265983378 302.314445986792 0.713784233131021
23.740940820936792 303.8362213013989 0.7163634781458702
23.746168375890207 307.6914880863761 0.7198849229929553
23.75139593084362 307.1236302971768 0.7178951614270582
23.756623485797036 303.6029517608454 0.7131083763818159
23.76185104075045 302.3480547579144 0.7119855826354458
23.767078595703865 301.30142372499716 0.7109038055459479
23.77230615065728 301.09490646752624 0.711035531190281
23.777533705610693 301.8357128636162 0.7114255422352253
23.782761260564108 303.53094018693184 0.7133751374010476
23.787988815517522 305.69322045185106 0.7146660037355607
23.793216370470937 306.27658912262154 0.7148793695217099
23.79844392542435 306.31628707548657 0.714856893866402
23.803671480377766 305.7363383609238 0.7141685311890449
23.80889903533118 307.8494024498452 0.716801851161096
23.814126590284594 310.8716013645545 0.7197115656758067
23.81935414523801 313.2557292167692 0.7228982638754304
23.824581700191423 310.47164930126155 0.7185871891091195
23.829809255144838 306.64373624280785 0.7142303063614778
23.835036810098252 308.0293007366264 0.715103154527179
23.840264365051667 310.8893371342775 0.7176870804013102
23.84549192000508 312.12537029355053 0.718944269199854
23.850719474958495 312.8585697760481 0.7191294723054084
23.85594702991191 313.99180575569596 0.720950929368142
23.861174584865324 316.31341271406774 0.7226786034713326
23.86640213981874 315.3184541522629 0.7207732988378475
23.871629694772153 313.90402937178465 0.7187992927418999
23.876857249725568 310.8063265422458 0.7143938297594286
23.882084804678982 311.40044070502984 0.7147539791045422
23.887312359632396 310.39136198455003 0.7134797298111899
23.89253991458581 313.68928905624347 0.7172884754994701
23.897767469539225 310.1839062804392 0.7136421811837824
23.90299502449264 308.23276911048487 0.711665880052444
23.908222579446054 306.31936199806194 0.7092831286556956
23.91345013439947 308.80616790046514 0.7126163381884025
23.918677689352883 311.6354613894131 0.7153933781505409
23.923905244306297 312.9523148400318 0.7173617626826057
23.929132799259712 317.73811098203174 0.7225605632451324
23.934360354213126 315.4207916548301 0.7207317213728107
23.93958790916654 313.49986818062774 0.7181802055979601
23.944815464119955 308.2153613226259 0.7119593524133045
23.95004301907337 305.9615744628971 0.7082760820007897
23.955270574026784 304.8612070148553 0.7062932092615879
23.9604981289802 303.52475638045433 0.7057173137395858
23.965725683933613 305.6531235044282 0.7085206024074342
23.970953238887027 304.73329992450084 0.7073829872112429
23.97618079384044 304.4032638347582 0.7065648929230759
23.981408348793856 301.74204612543866 0.7036832327030388
23.98663590374727 304.1210818780455 0.7071016954607788
23.991863458700685 307.4582854733269 0.7107502398798985
23.9970910136541 310.7742639775818 0.7143681579444231
24.002318568607514 310.7406614353202 0.7148704355479398
24.007546123560928 308.2374323444678 0.7118149380321748
24.012773678514343 304.50783148388985 0.7078668756217734
24.018001233467757 303.68182219872284 0.7064937286558727
24.02322878842117 305.9403965395128 0.708367230817266
24.028456343374586 307.6568763211119 0.7101743420605371
24.033683898328 309.4421460390839 0.7120863808746309
24.038911453281415 307.1967769334969 0.7098602893578938
24.04413900823483 305.12587830199334 0.7071346387193677
24.049366563188244 302.6360747805176 0.7047664740838605
24.054594118141658 305.53494891493114 0.7084861414853887
24.059821673095072 308.12832605007605 0.7107289908486426
24.065049228048487 308.162420799295 0.7111464304115616
24.0702767830019 306.1938384531568 0.7217456263084419
24.075504337955316 306.555365850561 0.7317377375203605
24.08073189290873 309.19092788850224 0.7414396236823715
24.085959447862145 308.82309161082657 0.7470015146431842
24.09118700281556 307.5306536105304 0.7502976618745814
24.096414557768973 305.22066149852833 0.751605176609959
24.101642112722388 306.9958431857764 0.7572846794691491
24.106869667675802 307.4502708284365 0.7623042857903205
24.112097222629217 308.4786088468624 0.767266511517106
24.11732477758263 308.389455511467 0.7709362117663807
24.122552332536046 303.795103116657 0.7683934624396749
24.12777988748946 303.51419294918054 0.7712901583859334
24.133007442442874 304.65802836840027 0.7763031994585204
24.13823499739629 311.5756391433324 0.7883073590337756
24.143462552349703 312.30483432164897 0.7930787689174016
24.148690107303118 310.94112294679127 0.793790346365015
24.153917662256532 310.84213285122996 0.7967928706823579
24.159145217209947 311.1141113519841 0.800039709163204
24.16437277216336 313.46759870084315 0.8069463862844583
24.169600327116775 310.19175631197453 0.8057405612049563
24.17482788207019 308.2863327197873 0.8051659450784104
24.180055437023604 307.2580837805061 0.806008552148641
24.18528299197702 307.29133104256925 0.8080472743902327
24.190510546930433 305.5531571732877 0.808346073968025
24.195738101883848 304.69817975184816 0.8092236938774193
24.200965656837262 307.7683672916291 0.8170788108427973
24.206193211790676 309.3328495157841 0.8226459410823029
24.21142076674409 311.4901504038673 0.828788589103879
24.216648321697505 308.67930090337984 0.8263907961919988
24.22187587665092 311.1757905523582 0.8316399774205728
24.227103431604334 309.76548636266057 0.8331141025108129
24.23233098655775 308.94293070706215 0.8344620527705453
24.237558541511163 306.01591264581515 0.8325482214220644
24.242786096464577 306.2598800445647 0.8356311108192286
24.248013651417992 304.5242504534859 0.8357965817699857
24.253241206371406 302.87731169720166 0.8359592620935578
24.25846876132482 299.4046894086293 0.8340474892297121
24.263696316278235 298.0691091581918 0.8351387781692797
24.26892387123165 296.4527030025663 0.8355564353579767
24.274151426185064 297.8852856447942 0.8377738336925683
24.27937898113848 297.49796365245544 0.8376888981954483
24.284606536091893 297.4675950708327 0.8394442315414774
24.289834091045307 296.9664883113388 0.8413078917289699
24.29506164599872 296.65209650764194 0.844217750803323
24.300289200952136 301.8507771263581 0.8542429451529473
24.30551675590555 301.84857162482604 0.8569835510701537
24.310744310858965 300.0849732002097 0.8566207420331057
24.31597186581238 295.7009347476355 0.8530803957067618
24.321199420765794 294.8602889004525 0.8542948220363555
24.326426975719208 296.89718713350743 0.8604141978986929
24.331654530672623 302.55083514302305 0.8696888334358812
24.336882085626037 302.95273491912695 0.8703426656246981
24.34210964057945 299.72617748401694 0.866413977818683
24.347337195532866 294.7093176549913 0.8608706101802045
24.35256475048628 291.2383260423084 0.8572983545676004
24.357792305439695 290.3121008357038 0.8574255360694056
24.36301986039311 290.47859271309505 0.8610548950168609
24.368247415346524 293.3488012930493 0.8689412817350185
24.373474970299938 299.1457589632966 0.8795632512545762
24.378702525253352 300.33263764810533 0.8820370643892778
24.383930080206767 300.9893360995134 0.8848067318006342
24.38915763516018 301.90036304146145 0.8888276135409806
24.394385190113596 301.4814509914537 0.8915429604470592
24.39961274506701 298.9463226383025 0.8906980704147387
24.404840300020425 300.34480855355525 0.8952052416231939
24.41006785497384 302.7536133531037 0.9014146814748788
24.415295409927253 305.2082107469132 0.9065908201375018
24.420522964880668 300.8478152282261 0.9024185891157198
24.425750519834082 301.04784213435255 0.9055000099771051
24.430978074787497 303.7305335323298 0.9116146136882124
24.43620562974091 303.31231829612665 0.9113561439947411
24.441433184694326 300.161535688824 0.9075399041261906
24.44666073964774 298.1520634800798 0.9059393253185585
24.451888294601154 301.47843368570346 0.9132094251986571
24.45711584955457 306.17754041971097 0.9228145974050365
24.462343404507983 309.07701251109233 0.9292632537098745
24.467570959461398 309.5781950916393 0.934375567056992
24.472798514414812 308.5321332698188 0.9341202013653298
24.478026069368227 307.70917661486175 0.9354477523161313
24.48325362432164 303.75967196830015 0.9301406103803656
24.488481179275055 303.852253338183 0.9332062125207379
24.49370873422847 304.2022227516072 0.9369731828582423
24.498936289181884 308.68336112255326 0.9469670373376098
24.5041638441353 304.8220851590039 0.9438462229276161
24.509391399088713 304.7266448418553 0.9456952765814353
24.514618954042128 302.52766744888476 0.9449907898294844
24.519846508995542 308.8266621656898 0.9563756090813501
24.525074063948956 311.29379742339944 0.9622490894062373
24.53030161890237 309.97397138673887 0.9618888727455217
24.535529173855785 307.2518856395597 0.9605503964262087
24.5407567288092 306.4387573598501 0.962804071219178
24.545984283762614 307.17626023411344 0.9660351407543203
24.55121183871603 311.65053849913136 0.9748359337057015
24.556439393669443 312.94198562298516 0.9784654377675518
24.561666948622857 318.5423359389555 0.9891578063270857
24.566894503576272 319.05929207437725 0.9924500645676787
24.572122058529686 315.67767185268764 0.9900549981214951
24.5773496134831 312.84936881547196 0.988384275889473
24.582577168436515 309.5892991017078 0.9860568290596733
24.58780472338993 311.2336791909322 0.9901660227161043
24.593032278343344 314.01804612732406 0.9972509783805401
24.59825983329676 314.89287153399846 1.0014655292191663
24.603487388250173 315.86260978519897 1.0066338903920469
24.608714943203587 310.71875535240935 0.9999323699991394
24.613942498157 311.4904425632962 1.0019730891830465
24.619170053110416 312.3322252311916 1.005430051543538
24.62439760806383 310.6977994491785 1.0069180066395003
24.629625163017245 307.35924067332417 1.0058342640255613
24.63485271797066 308.3500911340959 1.0102202772420352
24.640080272924074 307.8786763681085 1.0124477873423068
24.645307827877488 310.64645652562507 1.0199545555414629
24.650535382830903 305.68251952077344 1.0148018643919892
24.655762937784317 304.4355424402114 1.0146132194932782
24.66099049273773 298.950653908848 1.0058123419171527
24.666218047691146 298.1825336866557 1.008723581065943
24.67144560264456 296.87241906705674 1.0098645331266956
24.676673157597975 300.68698030637637 1.0215243442654058
24.68190071255139 302.35234813492286 1.0241053084454403
24.687128267504804 302.8325041201234 1.0258858894834737
24.692355822458218 302.396952891768 1.0256609661778866
24.697583377411632 300.0814204468461 1.024767427552472
24.702810932365047 299.03893853323336 1.026231594322949
24.70803848731846 296.0911643896008 1.0252479226299211
24.713266042271876 292.3246316525603 1.0198872520979503
24.71849359722529 290.62853046951386 1.0195017440510752
24.723721152178705 289.9379619172884 1.0198624671113892
24.72894870713212 293.43075888333533 1.0293533760806741
24.734176262085533 296.5398486949068 1.0379258952844008
24.739403817038948 304.1770795157738 1.0530045655002027
24.744631371992362 306.2645092204785 1.059934903145597
24.749858926945777 302.8746288319823 1.0556422150191365
24.75508648189919 295.88049569244816 1.045324029409938
24.760314036852606 292.29045492453804 1.0408725880711858
24.76554159180602 293.95235909504686 1.0465426828433677
24.770769146759434 294.23877759101146 1.051687511367429
24.77599670171285 297.2050361319283 1.0597472354473276
24.781224256666263 299.4612896019372 1.0668103218780687
24.786451811619678 306.75866290475943 1.08107829522857
24.791679366573092 309.27026023174216 1.0868632539899405
24.796906921526507 307.9970970315074 1.0888467179522618
24.80213447647992 302.0701255434757 1.081878880783158
24.807362031433335 298.91126907998387 1.0814873710393704
24.81258958638675 301.6472929947468 1.0890983129813592
24.817817141340164 303.2826083432972 1.0964851990429838
24.82304469629358 305.3821754213122 1.1025903039610059
24.828272251246993 302.82104565904615 1.0991377322305285
24.833499806200408 302.83078453586586 1.1008584549471652
24.838727361153822 301.49341243007393 1.101277457727257
24.843954916107236 301.49637486328544 1.1032988818209697
24.84918247106065 302.95606845821294 1.1097535307000024
24.854410026014065 299.8305180194731 1.1068083972537712
24.85963758096748 298.8436944040733 1.1086095947654864
24.864865135920894 296.95365090718064 1.1080800127235542
24.87009269087431 300.6894125994968 1.1206797809980824
24.875320245827723 302.7664571308134 1.127876148529205
24.880547800781137 304.05072599053955 1.1326738187327428
24.885775355734552 305.5499890961621 1.1355823615232836
24.891002910687966 303.6153338937138 1.1335981237823363
24.89623046564138 306.96934122745216 1.1438176420464883
24.901458020594795 304.0769898600287 1.1444071664580986
24.90668557554821 300.32428754183354 1.1414515873770452
24.911913130501624 296.8330612545971 1.1383119399009762
24.91714068545504 296.1183752314496 1.1383097086205511
24.922368240408453 299.42181377354746 1.146592219398734
24.927595795361867 307.1172489358289 1.165216192055065
24.93282335031528 307.02703642863446 1.166992122262819
24.938050905268696 304.34575734532825 1.1650269544551972
24.94327846022211 295.18661487988265 1.1492113534895405
24.948506015175525 291.8323878150403 1.145765007828695
24.95373357012894 295.8462118092254 1.1576041843254554
24.958961125082354 302.29779787332455 1.1736965598398454
24.964188680035768 311.39841451301925 1.1964759752660228
24.969416234989183 313.4670403574375 1.2057673925880634
24.974643789942597 311.2614176739773 1.204476173348848
24.97987134489601 309.34956886368326 1.201969653250695
24.985098899849426 310.28276038481755 1.2037678115376567
24.99032645480284 313.9748861036604 1.213267518209718
24.995554009756255 310.3013434904181 1.2094752058277234
25.00078156470967 308.28096968498585 1.210274806072498
25.006009119663084 306.06137038077986 1.212410675173282
25.011236674616498 308.060652807346 1.2220864255583253
25.016464229569912 309.0388861110721 1.2273732637192059
25.021691784523327 310.8792078799288 1.2330238941921563
25.02691933947674 312.27300891606234 1.2389005963055282
25.032146894430156 310.8681808506961 1.2431595839142802
25.03737444938357 310.2483851238681 1.2443398250044138
25.042602004336985 308.439678193434 1.242171163312582
25.0478295592904 312.869568846589 1.2515793205925467
25.053057114243813 318.39730004139017 1.2658971001265833
25.058284669197228 315.5745900129026 1.2635940453568697
25.063512224150642 308.8146044303764 1.253804291309218
25.068739779104057 305.66280087002264 1.2513316853557628
25.07396733405747 307.7644807611361 1.2609700327377944
25.079194889010886 316.041521320026 1.2822025387560154
25.0844224439643 311.6783621633242 1.2775387030676226
25.089649998917714 314.2958171268024 1.2876429811709549
25.09487755387113 308.37243395651086 1.280132263392663
25.100105108824543 311.96238258184513 1.2911948876050567
25.105332663777958 306.0936460733137 1.282935501369691
25.110560218731372 309.24889635181376 1.293341632458095
25.115787773684787 306.38781166586625 1.2936013598545506
25.1210153286382 306.6233821287363 1.2995296140875694
25.126242883591615 308.7687220536117 1.309862618060377
25.13147043854503 309.8823217031211 1.3172812293282137
25.136697993498444 315.06247127674845 1.332126841445747
25.14192554845186 317.3509863389557 1.3393336706038532
25.147153103405273 318.89008772075954 1.343779792299994
25.152380658358688 317.439946307892 1.3452287040557909
25.157608213312102 317.114350726757 1.348694413820787
25.162835768265516 320.14487919856424 1.3632276427805632
25.16806332321893 323.10238265114555 1.3719231066914546
25.173290878172345 323.601361507442 1.3796914220298955
25.17851843312576 322.50544439572684 1.383059353990661
25.183745988079174 325.6082661292127 1.3976308156725734
25.18897354303259 323.5499365447798 1.3970982192281698
25.194201097986003 317.8632937097057 1.3887430192134687
25.199428652939417 315.67948407446283 1.3856295009736654
25.204656207892832 316.46739911699063 1.3909710729775067
25.209883762846246 319.5635917042993 1.3992755785005373
25.21511131779966 318.11037063469513 1.3987418427897453
25.220338872753075 313.8432897716529 1.392148061609237
25.22556642770649 317.9844109510979 1.4070989029057783
25.230793982659904 320.5389384883447 1.422899525909775
25.23602153761332 328.34244990065207 1.4457609320852542
25.241249092566733 327.74981451246884 1.4522278120322818
25.246476647520147 327.7666431803435 1.4529024043086012
25.25170420247356 326.8943460767836 1.45872903568724
25.256931757426976 330.09388447605306 1.4689640533450385
25.26215931238039 328.2289679539933 1.4725743682463734
25.267386867333805 329.92832037156774 1.4783696735632055
25.27261442228722 322.0587903158975 1.4663499954999135
25.277841977240634 327.6962308504679 1.484068400224233
25.283069532194048 327.8042976473981 1.4907350279574576
25.288297087147463 334.55863810848285 1.5133782627588248
25.293524642100877 330.7784500171576 1.507757619644279
25.29875219705429 331.8446565412922 1.5145062476319078
25.303979752007706 326.71962271802096 1.5057126468016069
25.30920730696112 328.83952210844546 1.517538179993432
25.314434861914535 326.89841069858676 1.5210961951302553
25.31966241686795 325.16002827679665 1.5270750983789991
25.324889971821364 323.66236234884104 1.5307795510182864
25.330117526774778 324.34945683013393 1.5385281168356826
25.335345081728192 325.4897946768697 1.5479635644024476
25.340572636681607 329.89097257733994 1.5628545676205023
25.34580019163502 327.2537648802638 1.5596865684977834
25.351027746588436 323.187432824098 1.5516747975973668
25.35625530154185 323.77078704393216 1.560081958739344
25.361482856495265 319.1223303374481 1.5570486828795989
25.36671041144868 323.4744284821914 1.5748674461352499
25.371937966402093 320.4304849274923 1.5728509363083574
25.377165521355508 319.38694928936303 1.5768477079219294
25.382393076308922 315.3392208599275 1.5740088432375534
25.387620631262337 315.85954199039463 1.5849477873459836
25.39284818621575 318.0385283980612 1.5988973561473336
25.398075741169166 325.1879196341701 1.6258568703258185
25.40330329612258 325.62490213214954 1.6360129994968304
25.408530851075994 324.3102893071826 1.637333484402799
25.41375840602941 330.0438786806739 1.6586402686367305
25.418985960982823 331.1878909947343 1.6659435168695134
25.424213515936238 335.6599735025581 1.6899963407894338
25.429441070889652 330.1585821595673 1.6857315613267998
25.434668625843067 332.5404132336057 1.7009492180927983
25.43989618079648 331.45077117962336 1.6997876238944576
25.445123735749895 331.7301650278832 1.7042523301809507
25.45035129070331 323.63209156828924 1.6888414162108034
25.455578845656724 321.24165255694527 1.6888381691690533
25.46080640061014 321.7631672064361 1.7012774538450617
25.466033955563553 321.6852647750197 1.7118861677772361
25.471261510516968 322.475408816868 1.730642962737611
25.476489065470382 323.13356588366764 1.7383753524880348
25.481716620423796 321.1088665727135 1.7413218520849367
25.48694417537721 320.95652049291533 1.74032448267275
25.492171730330625 320.01050552064254 1.7435388033730874
25.49739928528404 313.00495350850287 1.7302340782890178
25.502626840237454 309.59803057096167 1.7308479673749857
25.50785439519087 311.6897380080783 1.747268576033084
25.513081950144283 316.78211037008754 1.7745529378738065
25.518309505097697 314.36609450305525 1.7793230014083734
25.523537060051112 306.2900722140716 1.7664273856364794
25.528764615004526 308.8518787515589 1.7804022968692972
25.53399216995794 318.422957863305 1.8109126679742478
25.539219724911355 326.9950105342711 1.8436135237041953
25.54444727986477 333.25888524119443 1.8683286111948476
25.549674834818184 333.1554605317872 1.8808974608224727
25.5549023897716 338.8141228245817 1.9094578676222165
25.560129944725013 327.5696641297347 1.8916325701739636
25.565357499678427 327.5468314606362 1.904761494589297
25.57058505463184 324.7786483985583 1.9056397270418313
25.575812609585256 328.3369989458942 1.9263963220861795
25.58104016453867 326.56294307441857 1.9284629129202187
25.586267719492085 323.1116412727473 1.9297306439191917
25.5914952744455 320.1385740039635 1.9291442971743402
25.596722829398914 327.83176372443523 1.968399531617014
25.601950384352328 328.65713462572535 1.9802365156942612
25.607177939305743 336.06509333841444 2.019665298285062
25.612405494259157 340.34399550330863 2.0421646010109438
25.61763304921257 342.4250869145555 2.0661677512230234
25.622860604165986 345.0477968982967 2.0829529732321883
25.6280881591194 335.77150662482 2.065959800875
25.633315714072815 332.56599660400934 2.0703865951916574
25.63854326902623 328.7037866943234 2.0809769255105777
25.643770823979644 331.1538838566348 2.1076636290746373
25.648998378933058 329.652588519097 2.1133012962880815
25.654225933886472 333.4908910381996 2.136216793781427
25.659453488839887 326.6154946492513 2.1219385931781933
25.6646810437933 329.6185333216362 2.1492553342224223
25.669908598746716 328.7645986021145 2.1585494558676266
25.67513615370013 330.4667511254472 2.188540495524952
25.680363708653545 330.22498862764013 2.2006795349038515
25.68559126360696 328.9003810657559 2.2107599904227175
25.690818818560373 331.1700742271553 2.22707141105662
25.696046373513788 329.54649192083076 2.2387944643798634
25.701273928467202 331.46841663865433 2.263025238859901
25.706501483420617 332.6586452324376 2.2830875742442847
25.71172903837403 338.9815036136839 2.3324899239178754
25.716956593327446 338.4490282112344 2.3515676263800565
25.72218414828086 339.8558862978892 2.38101192022924
25.727411703234274 342.56953015724275 2.400015544702079
25.73263925818769 335.0926859595053 2.391170545212046
25.737866813141103 329.44954470622633 2.3918293852895767
25.743094368094518 323.6325757893158 2.4005343946723943
25.748321923047932 326.50351081055726 2.43757067168005
25.753549478001347 331.86226600798784 2.479497113782347
25.75877703295476 332.5071884740701 2.506926071878433
25.764004587908175 330.67257851608775 2.5214664525043204
25.76923214286159 327.574259422315 2.5330968216900085
25.774459697815004 327.7879597970216 2.548738691231901
25.77968725276842 329.5826067029221 2.594441533782944
25.784914807721833 325.14916716681375 2.604192344836155
25.790142362675248 324.13592396726017 2.6329780807509393
25.795369917628662 322.24153358124323 2.6308370859265584
25.800597472582076 327.7756237853265 2.6766959982104277
25.80582502753549 322.4760539928408 2.6788115184613406
25.811052582488905 319.4245790010657 2.70847774338687
25.81628013744232 316.82490290108865 2.727340197524116
25.821507692395734 319.22710974659196 2.771140185327748
25.82673524734915 312.90336437793155 2.7699626692537835
25.831962802302563 315.0300462306397 2.806875150208147
25.837190357255977 321.4497291184507 2.876148380501075
25.84241791220939 329.3248562656596 2.949115473723016
25.847645467162806 342.16731500616817 3.0582412904220773
25.85287302211622 341.8809522035996 3.0908906132730887
25.858100577069635 347.9939128018468 3.163099919548324
25.86332813202305 328.04087852116345 3.098995584012256
25.868555686976464 328.88438366698813 3.164059751467493
25.87378324192988 326.74712016081304 3.21734777559683
25.879010796883293 351.0707346454451 3.393168694737093
25.884238351836707 349.7734985628675 3.4343071149504443
25.88946590679012 349.2479254273747 3.4622175625312437
25.894693461743536 357.4209631834002 3.5632518641992963
25.89992101669695 352.3685675187073 3.5923799900129634
25.905148571650365 348.7784127513072 3.648927736737269
25.91037612660378 346.2566767522275 3.6941730563410013
25.915603681557194 346.10482638296975 3.794932612517047
25.920831236510608 337.6963024467764 3.8357180202126164
25.926058791464023 327.66540998521026 3.884390867136988
25.931286346417437 334.0548080347719 3.9995989184118983
25.93651390137085 338.04766356869504 4.11928202596128
25.941741456324266 338.7496907814972 4.197098771962807
25.94696901127768 322.4372797441534 4.188010175568918
25.952196566231095 321.35846497303373 4.276487625532593
25.95742412118451 320.5403006251481 4.383005106176982
25.962651676137924 325.13517989091207 4.519500721468126
25.967879231091338 327.85379089123137 4.613187157847163
25.973106786044752 334.1268231335774 4.77108423146994
25.978334340998167 313.7609978650473 4.709635813383577
25.98356189595158 302.0988965323263 4.711769043686862
25.988789450904996 293.64228333775435 4.724416192505875
25.99401700585841 294.83338846375744 4.831848010314637
25.999244560811825 300.3354764596279 4.942617990244396
26.00447211576524 309.84391862694906 5.113237198769111
26.009699670718653 321.9863943396235 5.260277926486955
26.014927225672068 312.12528119139404 5.317145199019403
26.020154780625482 319.6360280331601 5.475738045311159
26.025382335578897 321.77031978040424 5.63935175581193
26.03060989053231 328.4543058263734 5.8234086562085645
26.035837445485726 311.4159339549126 5.819028393433206
26.04106500043914 305.34248504684734 5.92022566538252
26.046292555392554 307.34769535066505 6.0936536540211685
26.05152011034597 316.75139397613844 6.397392657404745
26.056747665299383 291.51086923520927 6.294110514690326
26.061975220252798 298.95223405570704 6.6459771977120825
26.067202775206212 310.34345493005895 6.941300413480265
26.072430330159627 310.9609033814928 7.323112181891218
26.07765788511304 292.0158902098968 7.30487892921768
26.082885440066455 255.8536875748264 7.239033820137457
26.08811299501987 252.94228885314385 7.493605434064958
26.093340549973284 247.61012442465918 7.8995691180339165
26.0985681049267 284.73159349456415 8.971407304357347
26.103795659880113 301.69237708674837 9.938006828237157
26.109023214833528 301.8552966289566 10.833206269819412
26.114250769786942 249.4149428952536 10.789147181670643
26.119478324740356 184.46786958446646 10.711591822824458
26.12470587969377 187.0167467677884 12.321848661426968
26.129933434647185 191.15193434194575 17.22067805021183
26.1351609896006 174.20605702460458 23.25546015627089
