# Supplementary material for: Unraveling metal effects on CO2 uptake in pyrene-based metal-organic frameworks
Source: Nat Commun. 2025 Feb 11;16:1516. doi: 10.1038/s41467-025-56296-w (PMC11814143; doi:10.1038/s41467-025-56296-w)
Supplement: Supplementary file 3 — Source Data [file 41467_2025_56296_MOESM3_ESM.zip › SourceCode/SuppInf/FigureS5_Ga-TBAPy_InSitu_VariableT_PXRD/Data/GaTBAPy_0103p.dat]

0.002613777476707968 32.80906467140583 8.89370041964076
0.007841332430123905 19.147614820478054 4.971875227778855
0.01306888738353984 23.334615510723648 4.4427305628740195
0.018296442336955775 20.343121054423637 3.225985793510213
0.02352399729037171 16.564510524657262 2.6332224539404745
0.028751552243787646 22.408867264631244 2.8249148621075233
0.03397910719720358 22.98116707164227 2.537887522065495
0.03920666215061952 23.92012392457081 2.5239764015434076
0.04443421710403546 24.22106258899333 2.4730347344872414
0.0496617720574514 20.426092232028132 2.2366612155943786
0.054889327010867336 19.33612044747604 2.3488700003276963
0.060116881964283275 19.558762453807102 2.2003960478052362
0.06534443691769921 23.072107957933373 2.246244020686252
0.07057199187111515 23.441646483314237 2.14696669003775
0.07579954682453109 20.919632255179344 1.8286902535470637
0.08102710177794703 21.107414362216254 1.656223579542662
0.08625465673136297 18.36154032528214 1.5219134411497408
0.09148221168477891 16.60502191474198 1.3072178886773134
0.09670976663819485 17.490837497266774 1.2950979547793462
0.10193732159161079 16.763083653011975 1.247298175037615
0.10716487654502672 16.687292626188974 1.2854847535932696
0.11239243149844266 16.848326475986745 1.3339387108342708
0.1176199864518586 17.557789950755993 1.3694345474724936
0.12284754140527454 17.921511325534716 1.3366118305735362
0.12807509635869047 18.475217473297597 1.3016535879632232
0.1333026513121064 17.918370717945276 1.2876891147264924
0.13853020626552232 18.43848624492839 1.2649195728233242
0.14375776121893824 19.408148564444804 1.2769328006095777
0.14898531617235417 19.276135799842795 1.2731535294414793
0.1542128711257701 18.386612026224395 1.1952975650472804
0.15944042607918602 19.599770568121546 1.1928508661851567
0.16466798103260194 19.22594733674548 1.16803649217434
0.16989553598601786 19.140066278052753 1.1061644066088476
0.1751230909394338 19.99559954251073 1.0855785560500295
0.18035064589284971 18.62656919765938 1.0386193399757657
0.18557820084626564 16.70635304862296 0.9693704455620461
0.19080575579968156 15.889119329534473 0.970175685544697
0.1960333107530975 16.04935304510267 0.9592729619537559
0.20126086570651341 18.009810030377462 0.986318644300769
0.20648842065992934 20.370314104409314 1.0252246162175462
0.21171597561334526 21.137649226472885 1.0171206981641199
0.2169435305667612 21.380413263904515 1.0298320227618671
0.22217108552017711 20.139821278414964 1.0010136547693789
0.22739864047359304 19.15680671639018 0.9790415344989603
0.23262619542700896 18.027155521097377 0.923452293129874
0.2378537503804249 17.648017217881193 0.9142648884840422
0.2430813053338408 18.85680903271987 0.9347945438479469
0.24830886028725674 17.96163064919416 0.9017767552347353
0.25353641524067266 18.05589535134404 0.8932191440108254
0.2587639701940886 17.0291612850723 0.8452293204416157
0.2639915251475045 16.190696889719597 0.8254002085799207
0.26921908010092044 17.14111403652434 0.8452524674662817
0.27444663505433636 17.82804983484186 0.8609794219838969
0.2796741900077523 17.992047954797528 0.8575364602504597
0.2849017449611682 18.273624898882534 0.8656359163407221
0.29012929991458414 17.769678982062143 0.8315528972127303
0.29535685486800006 17.400042985875757 0.8036676706816018
0.300584409821416 17.123442103481374 0.7767936191022344
0.3058119647748319 17.956082189614207 0.7850811010237795
0.31103951972824784 18.397957634022696 0.8043238878265411
0.31626707468166376 18.86219692232123 0.8094364619552854
0.3214946296350797 19.62836939007241 0.8403518755346695
0.3267221845884956 18.911441231138056 0.8394244843253889
0.33194973954191154 17.938248190713402 0.8302747970497002
0.33717729449532746 16.88817778576053 0.7983104939273722
0.3424048494487434 16.781939518910068 0.8164789063441968
0.3476324044021593 16.04691204956426 0.8065456014565452
0.35285995935557524 15.497564280416904 0.803697356535775
0.35808751430899116 16.66760778092706 0.8166179627595446
0.3633150692624071 17.761595169699785 0.8356305701851293
0.368542624215823 19.46954254953302 0.8490551376524952
0.37377017916923894 19.717884914989376 0.8445578036476469
0.37899773412265486 19.889149242463507 0.8424873789775325
0.3842252890760708 19.439987784267494 0.8538523169682767
0.3894528440294867 19.780077462783463 0.8736355105412403
0.39468039898290264 19.264876735465144 0.8450080760611641
0.39990795393631856 19.464790715294676 0.8373405183532292
0.4051355088897345 18.338601640343043 0.8060810402324848
0.4103630638431504 18.217534402842773 0.7928467318619637
0.41559061879656634 18.953490486867402 0.8013398040139256
0.42081817374998226 18.609476611683174 0.7974682792878672
0.4260457287033982 18.0403007907986 0.7723744905745638
0.4312732836568141 19.291543280683307 0.7947781724615387
0.43650083861023004 19.432873447016508 0.7936799530709175
0.44172839356364596 19.227148775596206 0.7852773923921004
0.4469559485170619 19.53326458848567 0.8032622810276334
0.4521835034704778 18.440856471332584 0.8117690937953749
0.45741105842389373 19.007453071303967 0.8395783327325553
0.46263861337730966 19.27191997109398 0.8262240557590433
0.4678661683307256 19.81882375051147 0.8193860644633606
0.4730937232841415 20.60518211629339 0.8237073181490653
0.47832127823755743 20.178466773848516 0.819230939470126
0.48354883319097336 21.174117184267487 0.8266957488071244
0.4887763881443893 19.76128675376605 0.7834893388307003
0.4940039430978052 20.547589798322996 0.7772986991021992
0.49923149805122113 20.576314391837734 0.7682060016336172
0.5044590530046371 20.468796845429168 0.7799564962952255
0.5096866079580531 20.490663317839374 0.7962752514694189
0.5149141629114691 19.525916066729145 0.7967575369073066
0.5201417178648851 18.295966597913708 0.7502346923068486
0.525369272818301 18.702914938855734 0.7506253983029867
0.530596827771717 19.021491176432274 0.761126499657822
0.535824382725133 19.043892961505172 0.7740093681264308
0.541051937678549 19.189976032565863 0.7687218022366551
0.546279492631965 18.643714345016072 0.7391590749470328
0.5515070475853809 18.412403951376046 0.7399956714072032
0.5567346025387969 17.96025851000909 0.7195389305016032
0.5619621574922129 18.063503579043186 0.7284984490314601
0.5671897124456289 17.922838043126017 0.7166030493787661
0.5724172673990449 18.609492980346566 0.721724914398973
0.5776448223524608 19.28088208350497 0.7438192464314579
0.5828723773058768 19.50289486717212 0.7574246234270099
0.5880999322592928 21.298808891348454 0.7948070479949576
0.5933274872127088 21.855661822553824 0.8120608798817448
0.5985550421661248 22.140149451433007 0.822038867157219
0.6037825971195407 21.274663920822835 0.800372617272304
0.6090101520729567 19.561891735345736 0.7596656146515365
0.6142377070263727 19.277513160123 0.7358261120823067
0.6194652619797887 18.713207784056976 0.7083158936813904
0.6246928169332047 18.044886390840592 0.6899723518331295
0.6299203718866206 18.501460357596955 0.6878461920296658
0.6351479268400366 18.258616881277167 0.6954262038320572
0.6403754817934526 19.13518108012858 0.7012878106986586
0.6456030367468686 20.0813763069451 0.7095996768786433
0.6508305917002846 20.259936932 0.7131056389095498
0.6560581466537005 20.192914864980633 0.702926798426405
0.6612857016071165 20.071731843574135 0.7140696007786342
0.6665132565605325 21.281458830802208 0.742084971434357
0.6717408115139485 20.728642933853152 0.7275890789693638
0.6769683664673645 21.283135144047055 0.7352712527452
0.6821959214207804 20.677119109155164 0.704771038190196
0.6874234763741964 20.748102372981084 0.7011685303153261
0.6926510313276124 20.9908610284653 0.6810027728561963
0.6978785862810284 20.8783909329698 0.6679608010012593
0.7031061412344444 22.51946622723265 0.7046610325850847
0.7083336961878604 22.941207647726866 0.7135603230779193
0.7135612511412763 22.771463439680247 0.7232108697587215
0.7187888060946923 24.04149102619779 0.7604483966656278
0.7240163610481083 24.284893489670903 0.7530128746827627
0.7292439160015243 24.195510501881326 0.746807696708877
0.7344714709549403 24.311192152240263 0.7433384559538301
0.7396990259083562 24.051861311480927 0.7304446039104718
0.7449265808617722 23.729265628972637 0.7225639005352986
0.7501541358151882 24.522166019454026 0.7466712034301526
0.7553816907686042 25.352548623197496 0.7599105106905043
0.7606092457220202 26.189340751771077 0.7717748946386872
0.7658368006754361 27.4089175414979 0.7801475243888445
0.7710643556288521 30.002370273244672 0.7992572478634468
0.7762919105822681 30.359578940596013 0.7964000490450754
0.7815194655356841 30.09941670809286 0.785736286697584
0.7867470204891001 29.47954843143554 0.7838544635545599
0.791974575442516 29.857970342748008 0.8058964124239726
0.797202130395932 30.628280070942317 0.8267262510788802
0.802429685349348 33.58699449818612 0.8687576717530581
0.807657240302764 33.70903705848209 0.8653913680544022
0.81288479525618 37.3528448641987 0.9090023478284778
0.8181123502095959 38.80575122107283 0.927634565740135
0.8233399051630119 41.94775953539357 0.9686686186855047
0.8285674601164279 45.19651443550781 1.0263941676378083
0.8337950150698439 48.63956725883578 1.091276291998571
0.8390225700232599 54.23695179565779 1.1704022699004597
0.8442501249766758 56.416703174369346 1.1868927925144375
0.8494776799300918 55.85383985689484 1.177947349260017
0.8547052348835078 58.092768346622464 1.1974194079247436
0.8599327898369238 62.425879782575414 1.2510468695375514
0.8651603447903398 63.245298886983775 1.2546572070415278
0.8703878997437557 68.75520937077741 1.2949193087787396
0.8756154546971717 70.59162113048691 1.2885143432799042
0.8808430096505877 69.63605362538965 1.2669665705543927
0.8860705646040037 72.67832623033867 1.2802872843044213
0.8912981195574197 69.31885745131697 1.2433796570818512
0.8965256745108356 68.80654259095002 1.257920584057586
0.9017532294642516 73.04134689387392 1.3117615493327173
0.9069807844176676 73.80901467050829 1.3224380156718103
0.9122083393710836 75.1067806829828 1.3375059456255962
0.9174358943244996 77.9125743431331 1.3591373338026127
0.9226634492779155 76.55317853514889 1.3254083141880553
0.9278910042313315 81.7847865842404 1.3732732133341452
0.9331185591847475 87.2328007777663 1.4117453847908672
0.9383461141381635 90.03848223932121 1.4283561067723927
0.9435736690915795 90.3829624591319 1.4334748477827544
0.9488012240449955 90.66239773039078 1.4132554607574843
0.9540287789984114 94.96432963136758 1.455424587286702
0.9592563339518274 101.02375925081915 1.5022369433444696
0.9644838889052434 103.46467020317696 1.5186206595526108
0.9697114438586594 103.68313921011648 1.507694249656988
0.9749389988120754 102.79744915576957 1.481253110949921
0.9801665537654913 100.60288093128774 1.4545489956691178
0.9853941087189073 106.69415837113198 1.4932818783240935
0.9906216636723233 107.90271262834969 1.5099618934394672
0.9958492186257393 110.43283027002362 1.5446260442372053
1.0010767735791553 110.92274877517194 1.543043827678383
1.0063043285325712 108.17114105712908 1.525500948184152
1.0115318834859872 108.25169420223627 1.5146270270161926
1.0167594384394032 104.45917216797262 1.4614863868103691
1.0219869933928192 108.49582336418453 1.4928069101853243
1.0272145483462352 110.17572079209755 1.50669899343231
1.0324421032996511 114.91363759422285 1.5622714267784898
1.0376696582530671 119.7285823536409 1.5827558680588205
1.042897213206483 119.93976308835559 1.5788578345916677
1.048124768159899 124.63282924463877 1.6077843837053751
1.053352323113315 127.34813785096132 1.6267002322942343
1.058579878066731 129.50119550126306 1.6421241532848891
1.063807433020147 130.2126360725136 1.6323205803596892
1.069034987973563 127.21547097997404 1.6009170551506304
1.074262542926979 128.92367680392647 1.6217585591676678
1.079490097880395 126.45175376514796 1.594250356260986
1.084717652833811 131.19637912463008 1.6329694440992422
1.089945207787227 133.7846689610183 1.6554885487144224
1.095172762740643 135.67184163073193 1.6666632853632966
1.1004003176940589 130.686946018278 1.6435649114739403
1.1056278726474749 132.32088642321065 1.65080476207203
1.1108554276008908 130.6123299448691 1.6433963602356227
1.1160829825543068 132.87460737042477 1.6648050667483543
1.1213105375077228 139.24764369877414 1.6859982804372482
1.1265380924611388 142.01245507215225 1.6941138163525729
1.1317656474145548 146.1813907629106 1.7035788547984367
1.1369932023679707 144.22191154576066 1.68992868941398
1.1422207573213867 143.23831343220778 1.694436963515075
1.1474483122748027 143.3898256917108 1.7193889772241853
1.1526758672282187 144.13701950892408 1.7148825747808574
1.1579034221816347 144.78161236266322 1.7099410693504822
1.1631309771350506 141.21714076759443 1.6706586631494664
1.1683585320884666 142.7342025797238 1.6596780674080895
1.1735860870418826 143.15074256529894 1.6838983742685416
1.1788136419952986 143.41313196791344 1.6977657152518297
1.1840411969487146 138.2278147886892 1.6427223132687632
1.1892687519021305 139.23315527919485 1.6360016772237445
1.1944963068555465 141.17682394108587 1.633530262116473
1.1997238618089625 145.82699115907084 1.6463236368101617
1.2049514167623785 150.58636719108756 1.6962995322787384
1.2101789717157945 153.2172427901681 1.7304961470146365
1.2154065266692105 152.49789776756683 1.706361345369112
1.2206340816226264 149.9901292407035 1.680066906434388
1.2258616365760424 150.67651915939624 1.6805228463435131
1.2310891915294584 157.52653692861676 1.72040248641785
1.2363167464828744 157.37835374291896 1.7342913582511297
1.2415443014362904 154.28066210411242 1.717665085671154
1.2467718563897063 144.36391191665072 1.6519401723910425
1.2519994113431223 141.30911868618466 1.6384987028414837
1.2572269662965383 136.1634263805706 1.5914178156687433
1.2624545212499543 139.25944099821191 1.590438611837691
1.2676820762033703 141.94376101613014 1.608682597374736
1.2729096311567862 140.2532655648177 1.6088134955629259
1.2781371861102022 147.6518517943554 1.660989982737356
1.2833647410636182 147.88130942447836 1.6636523544816102
1.2885922960170342 152.04424670233504 1.681341279775123
1.2938198509704502 157.0215914885091 1.7101309647735687
1.2990474059238661 153.76304002365927 1.6975388079532365
1.3042749608772821 154.8445385038657 1.6966954664063147
1.309502515830698 152.71486595440294 1.675049204034072
1.314730070784114 148.1275003682598 1.656107538875556
1.31995762573753 159.328190471521 1.7382540215097038
1.325185180690946 166.98397441133113 1.795688465458621
1.330412735644362 172.94158265825928 1.8400232356596407
1.335640290597778 167.2659517877926 1.7767956109001684
1.340867845551194 158.71366179109083 1.721642038820722
1.34609540050461 151.7691306998258 1.6657455983067315
1.351322955458026 150.92178980093502 1.6546148586148228
1.356550510411442 148.7956819338876 1.6248266655196262
1.361778065364858 149.14802344658753 1.6313222495469062
1.3670056203182739 148.00326399806323 1.6449537222648944
1.3722331752716899 146.78304376605004 1.6432159798127044
1.3774607302251058 151.63359360790088 1.6834689728176258
1.3826882851785218 160.55908534650067 1.7293677858273757
1.3879158401319378 164.27727430717118 1.7427458904294326
1.3931433950853538 160.18405694310593 1.716552436251163
1.3983709500387698 151.59395196957286 1.6655271523989705
1.4035985049921857 147.61715936585688 1.6464141099492682
1.4088260599456017 150.55858909280064 1.6634897127974115
1.4140536148990177 158.08046774609576 1.7133592257180656
1.4192811698524337 164.2579857131293 1.7581066114957047
1.4245087248058497 160.6843073801536 1.72886494746438
1.4297362797592656 156.6609097575504 1.6860334122025116
1.4349638347126816 153.88654152567838 1.6657350819463004
1.4401913896660976 150.76180402372614 1.6418081310506845
1.4454189446195136 154.3672224219999 1.6780539893883233
1.4506464995729296 153.0191092009152 1.6934747959031118
1.4558740545263456 152.63528953761934 1.6896247476193829
1.4611016094797615 145.74046349159266 1.644209449010832
1.4663291644331775 137.80067959462656 1.6004360023038708
1.4715567193865935 132.4391869425727 1.5474694582917146
1.4767842743400095 133.486030263909 1.5544834859261145
1.4820118292934255 142.1876051387452 1.608683046419803
1.4872393842468414 145.97493192268212 1.6307514145091537
1.4924669392002574 151.3638444433087 1.672852336509579
1.4976944941536734 146.91023187740583 1.6467769489009012
1.5029220491070894 143.55793443191249 1.6456886633961874
1.5081496040605054 142.60465626961053 1.623571912540029
1.5133771590139213 144.84187010303108 1.6502667383369372
1.5186047139673373 150.598743165911 1.6867473250182983
1.5238322689207533 153.25488205945234 1.690373096919772
1.5290598238741693 156.5033980447214 1.710726614995617
1.5342873788275853 159.67445903971932 1.71432614720153
1.5395149337810012 157.7511411434258 1.7119055625816284
1.5447424887344172 156.26296434367316 1.718347892763759
1.5499700436878332 154.8183767816096 1.6983584060246661
1.5551975986412492 153.05094215042553 1.6725077902136456
1.5604251535946652 155.37259811413412 1.7017207554758085
1.5656527085480811 151.85352885447875 1.675902321091996
1.5708802635014971 150.1130831652735 1.6684460954539146
1.576107818454913 155.63529215288915 1.7184549171858026
1.581335373408329 158.23400652666467 1.7223890715131005
1.586562928361745 165.5431986155962 1.7438021278930107
1.591790483315161 158.1101855820927 1.6904552565946298
1.597018038268577 154.26171869322766 1.6361972816993067
1.602245593221993 159.4105052515048 1.6662489716176043
1.607473148175409 164.6099562673051 1.7064505795632006
1.612700703128825 171.1729423478908 1.759742492497786
1.617928258082241 169.08857377093167 1.7566065273237377
1.623155813035657 169.8753249197419 1.7621940517743127
1.628383367989073 174.7279662593542 1.7925025449350622
1.6336109229424889 175.675494705375 1.770814888017563
1.6388384778959049 179.91978028098336 1.7847697169783538
1.6440660328493208 183.7099603255488 1.800103104150336
1.6492935878027368 191.8679776683764 1.8482792357573368
1.6545211427561528 193.63735128302304 1.8588009310256144
1.6597486977095688 193.0430259340778 1.821526690019983
1.6649762526629848 199.5188713544383 1.8477613395058194
1.6702038076164007 199.3430934774752 1.824380866242946
1.6754313625698167 204.76700087442273 1.8608619658371717
1.6806589175232327 206.03650528132758 1.879395975628202
1.6858864724766487 209.65870447876674 1.9042420524272097
1.6911140274300647 214.39666694523248 1.9281033815953688
1.6963415823834807 219.5725039337624 1.9308798102627796
1.7015691373368966 210.16081614897476 1.8781653271975718
1.7067966922903126 203.22606357125954 1.8296413136249845
1.7120242472437286 203.30003143362885 1.8496716932021242
1.7172518021971446 205.63913817238262 1.8532809916762643
1.7224793571505606 214.84980801445377 1.8900766355641774
1.7277069121039765 218.75802420429244 1.8971796791830275
1.7329344670573925 228.90525228098008 1.9287426182470186
1.7381620220108085 228.81192573251246 1.9136662101269901
1.7433895769642245 239.9093103537061 1.9657261064390896
1.7486171319176405 243.29595856856199 1.980526133185113
1.7538446868710564 250.0083924761943 2.0109488827454673
1.7590722418244724 255.5073063351639 2.0197911977768346
1.7642997967778884 251.93028733411418 1.9996441080301013
1.7695273517313044 256.9173304991594 1.9975621862453299
1.7747549066847204 251.28227502016313 1.9688318800704245
1.7799824616381363 249.3737714006042 1.9600095806713262
1.7852100165915523 257.4613887072747 1.9724383793929259
1.7904375715449683 259.4270923085005 1.9778858702417899
1.7956651264983843 262.2144858666035 1.9906348058220358
1.8008926814518003 261.8254453773893 1.9560320796750774
1.8061202364052162 261.2597014936885 1.9521699605667686
1.8113477913586322 252.15656907908135 1.8819384636923415
1.8165753463120482 254.6117012092654 1.8771104540682515
1.8218029012654642 257.6990127655767 1.8954565558068377
1.8270304562188802 267.3116642706761 1.9447724493624
1.8322580111722961 272.7826800692662 1.977070919397302
1.8374855661257121 273.8988897523386 1.9702915078489172
1.842713121079128 272.79968703405046 1.9402724473377633
1.847940676032544 268.6644397941504 1.8917804124887567
1.85316823098596 264.1957780504925 1.8576786475024833
1.858395785939376 260.18514951415915 1.8416386892917769
1.863623340892792 258.39957302945777 1.8357099683957652
1.868850895846208 263.451883814485 1.856454538138661
1.874078450799624 262.8469804724859 1.856947102835537
1.87930600575304 260.6612436948791 1.8376076877230787
1.884533560706456 256.9612266872957 1.808272058146477
1.889761115659872 249.81755956597826 1.7667057925384118
1.894988670613288 256.1845627740791 1.79544490908265
1.9002162255667039 257.84634951943735 1.8028083620182673
1.9054437805201199 258.8130461303753 1.810164700608199
1.9106713354735358 262.61919396246407 1.8062333405516966
1.9158988904269518 269.59911522328446 1.822647659498868
1.9211264453803678 270.71358080891054 1.8125961219071638
1.9263540003337838 273.6077606671131 1.812853348832048
1.9315815552871998 271.94737423885954 1.8129995079033205
1.9368091102406157 263.7904843257883 1.7813570270149977
1.9420366651940317 261.3074343635578 1.7630978566272344
1.9472642201474477 257.06666248262263 1.7416034514024203
1.9524917751008637 260.78629884490886 1.739918182292612
1.9577193300542797 261.9001041049531 1.743629869830469
1.9629468850076957 263.42795344091 1.758000993460244
1.9681744399611116 264.39624928591235 1.7625439830437573
1.9734019949145276 258.5505569731564 1.7177470222084485
1.9786295498679436 251.6972580335749 1.6825247068381721
1.9838571048213596 249.57969378130286 1.6604889199565396
1.9890846597747756 248.79664213444659 1.6512001831215999
1.9943122147281915 254.92188591649253 1.6841041799707834
1.9995397696816075 259.61956346427064 1.697653587590031
2.0047673246350235 244.0566671936562 1.6278997346340869
2.0099948795884393 235.1008549073097 1.5879709070019046
2.015222434541855 232.8201268995021 1.567153758571803
2.0204499894952708 234.40621479815212 1.5577845295184254
2.0256775444486865 237.2750927625357 1.56213821161838
2.0309050994021023 234.64520405256022 1.5463935863438705
2.036132654355518 230.93984306073114 1.5429033358743338
2.041360209308934 228.9253263547164 1.5564367030837718
2.0465877642623496 235.17181362148796 1.5865493673558067
2.0518153192157653 237.4223048470628 1.593343816646007
2.057042874169181 236.64071400569046 1.5900147165617353
2.062270429122597 242.71790961821816 1.6110140024490611
2.0674979840760126 238.42565505195924 1.598808828135991
2.0727255390294284 237.4616135115931 1.6045882609419073
2.077953093982844 240.9369395688242 1.622027519613323
2.08318064893626 243.82143230306804 1.6501333367036037
2.0884082038896756 244.752385300226 1.6682800406251108
2.0936357588430914 240.01358103833087 1.6402557780331897
2.098863313796507 236.69004658813566 1.613581510354801
2.104090868749923 229.9282131496496 1.5590950542773439
2.1093184237033387 224.4221198024397 1.52935777069144
2.1145459786567544 227.99115283559732 1.5473586476922478
2.11977353361017 222.31270362816807 1.52662769164209
2.125001088563586 230.62340895697406 1.5622430062487433
2.1302286435170017 234.71998391292922 1.5866198428368175
2.1354561984704175 232.39677575669623 1.5742820708521965
2.140683753423833 237.0904418204774 1.5934243903082295
2.145911308377249 236.6614969460871 1.6001738634824956
2.1511388633306647 233.4559847561679 1.5881728808141176
2.1563664182840805 233.2928362756685 1.581894386734502
2.1615939732374962 234.16068546511588 1.5957601639551031
2.166821528190912 234.5670208684808 1.5962231375664404
2.1720490831443278 233.45603926086483 1.5793620775164294
2.1772766380977435 224.7410704192602 1.5458299734492975
2.1825041930511593 225.24869581969293 1.525766326610491
2.187731748004575 225.04131088132308 1.5081855906247241
2.192959302957991 230.43993357255295 1.5371632083093134
2.1981868579114066 234.2912907948226 1.5539430425451335
2.2034144128648223 233.8711257341476 1.5489017007103434
2.208641967818238 236.35173151911326 1.5602394652683829
2.213869522771654 233.127064374008 1.5454825492383257
2.2190970777250696 237.0729953761728 1.5777188634111876
2.2243246326784853 231.10460299796435 1.5561012236498388
2.229552187631901 234.40531899899804 1.574687184629347
2.234779742585317 236.17208211607146 1.5720722327267302
2.2400072975387326 237.57192097087466 1.5846633676450568
2.2452348524921484 235.8611651175855 1.581238907267316
2.250462407445564 232.5331105980742 1.5801067145212198
2.25568996239898 226.71241858384136 1.5636476827264865
2.2609175173523957 226.70664657529892 1.5681197047218418
2.2661450723058114 227.05015958067114 1.561854790155731
2.271372627259227 222.81108293513935 1.540886153491678
2.276600182212643 220.83927562309802 1.531736746695797
2.2818277371660587 218.3940753417268 1.502902382940997
2.2870552921194744 213.8293060955267 1.482252622526002
2.29228284707289 219.07851166675687 1.5034531980335535
2.297510402026306 226.66455723048972 1.5362354288862548
2.3027379569797217 223.1136126890414 1.5069613519021552
2.3079655119331375 228.62023118258367 1.5177183227504085
2.3131930668865532 224.7801090469699 1.4981402925621303
2.318420621839969 225.27039014190473 1.5082697108623033
2.3236481767933848 225.01706055323038 1.516624126944312
2.3288757317468005 225.44858451377243 1.5353940334151546
2.3341032867002163 227.5145426000347 1.549642678994846
2.339330841653632 234.68539708539151 1.5827965737632241
2.344558396607048 239.1509712580566 1.6178159721607817
2.3497859515604635 239.3015596934395 1.6014747920148518
2.3550135065138793 241.33473410627374 1.5912544049555262
2.360241061467295 242.90731300868396 1.5862203378795827
2.365468616420711 240.56638309304688 1.5542585641772972
2.3706961713741266 241.31141991781453 1.5477869706062455
2.3759237263275423 236.38445234339343 1.5259954453913962
2.381151281280958 228.19598651416453 1.4925058715753097
2.386378836234374 229.31885551269784 1.4975800191389714
2.3916063911877896 225.02320173273137 1.4872298949489329
2.3968339461412054 227.03559774905932 1.5072523874303636
2.402061501094621 228.884934496117 1.5160813472930832
2.407289056048037 231.97782048271094 1.524919345689156
2.4125166110014526 235.9177528147363 1.5385752306335905
2.4177441659548684 230.56654778185492 1.5044045731260451
2.422971720908284 222.64101493381145 1.4455513803662745
2.4281992758617 221.4954785699709 1.441022316858464
2.4334268308151157 222.25881241246 1.429473725941403
2.4386543857685314 226.93788483129657 1.440571515823106
2.443881940721947 226.46924877425957 1.4335823927903502
2.449109495675363 229.42886753931012 1.4220914533417717
2.4543370506287787 235.4393780423918 1.4232514308199407
2.4595646055821945 244.38791534521337 1.4308567164368646
2.4647921605356102 265.791072721957 1.454921568341014
2.470019715489026 292.3736463745221 1.4613328757774349
2.4752472704424417 368.14858010682093 1.5800608986492102
2.4804748253958575 510.48941056180473 1.7838978943906705
2.4857023803492733 738.2165894251901 2.0760439071778762
2.490929935302689 1049.9818103057712 2.4289839204993413
2.496157490256105 1447.7098509638113 2.8405003462800043
2.5013850452095205 1860.9191625544593 3.2187507892048104
2.5066126001629363 2217.585564354864 3.5124467800789687
2.511840155116352 2501.844212221595 3.7359130527470654
2.517067710069768 2711.700913821136 3.882321148439114
2.5222952650231836 2931.7141063241916 4.0331798685147895
2.5275228199765993 3258.6128986662916 4.243858672832814
2.532750374930015 3694.8514734883747 4.505689566439444
2.537977929883431 4356.904803941531 4.886179655846608
2.5432054848368466 5136.14690378422 5.3004838357891355
2.5484330397902624 5936.383664445533 5.6902976967443495
2.553660594743678 6490.909928910599 5.927999582135689
2.558888149697094 6767.618523521465 6.049640377778908
2.5641157046505096 6649.037291085375 5.97844078327785
2.5693432596039254 6300.307072135622 5.83434191868927
2.574570814557341 5773.795875586563 5.581335315475503
2.579798369510757 5218.655313849158 5.285615968134897
2.5850259244641727 4801.4514472473875 5.056530230703057
2.5902534794175884 4496.346035796455 4.881758157079598
2.595481034371004 4271.072079641396 4.773268812275979
2.60070858932442 3977.3117774959933 4.618726964189096
2.6059361442778357 3532.9538695503884 4.366775366006456
2.6111636992312515 2958.5630606488253 3.985525103648712
2.6163912541846672 2352.627174482684 3.5442724987912566
2.621618809138083 1756.1075764791515 3.053421468063855
2.6268463640914987 1275.3135429424217 2.603625909046503
2.6320739190449145 896.1918661125703 2.192783831538249
2.6373014739983303 647.077228455812 1.8929645552584542
2.642529028951746 486.86748227744494 1.673895421014598
2.6477565839051618 383.9131774098549 1.5316355710864489
2.6529841388585775 327.03743464314687 1.4551770580492627
2.6582116938119933 291.3482629914678 1.4054686174474744
2.663439248765409 270.8667257996493 1.3728733483842788
2.668666803718825 254.76331144712373 1.3424327311792736
2.6738943586722406 246.12145562454478 1.3348552458072969
2.6791219136256563 240.8523531837304 1.3494005109651532
2.684349468579072 236.82298458305135 1.363134351246679
2.689577023532488 231.4562285148751 1.3637444458297712
2.6948045784859036 226.611236335972 1.3564073126491496
2.7000321334393194 224.0493995518165 1.3564864684846163
2.705259688392735 225.92358642832485 1.3893060380856082
2.710487243346151 231.05194497170757 1.426980277692229
2.7157147982995666 229.71499988543405 1.43044581488136
2.7209423532529824 230.94474575487564 1.4415310655494367
2.726169908206398 228.67615637087874 1.4445359914682885
2.731397463159814 231.34239062375536 1.4639616344114048
2.7366250181132297 232.88695247179328 1.4964813300566844
2.7418525730666454 229.48442479010086 1.4891027033470312
2.747080128020061 229.74882352073084 1.4970983052486588
2.752307682973477 227.60120823415926 1.485329301574687
2.7575352379268927 225.59643093054464 1.463185382290776
2.7627627928803085 220.50027674504926 1.4466960640513291
2.767990347833724 225.67170663283622 1.4748292865550174
2.77321790278714 225.07752862579764 1.4817880733832047
2.7784454577405557 222.17788468080266 1.4728287998436027
2.7836730126939715 220.10043503861988 1.4537511595548571
2.7889005676473873 213.55170585450387 1.4266462349615237
2.794128122600803 215.75058112540157 1.4254507958760836
2.7993556775542188 216.97496948357713 1.4226001257110268
2.8045832325076345 222.87616382898247 1.444526793456362
2.8098107874610503 228.99229356415887 1.4782403712909844
2.815038342414466 230.3037422592725 1.5010325924249237
2.820265897367882 228.98192357268232 1.4946839584726237
2.8254934523212976 225.98169048717543 1.4849468589690766
2.8307210072747133 226.14729809878705 1.4791465532149897
2.835948562228129 226.71720811983343 1.483779688865597
2.841176117181545 226.2346852268846 1.484099130401881
2.8464036721349606 226.07364253066544 1.4847251286712329
2.8516312270883764 225.94061564969988 1.4813406464426848
2.856858782041792 223.8359398220904 1.4710305246469275
2.862086336995208 223.9653006048092 1.4717355538283772
2.8673138919486236 223.2253416733417 1.4768883248353848
2.8725414469020394 224.76941063040653 1.483717848955013
2.877769001855455 228.74135838366723 1.5116376822148285
2.882996556808871 225.62420615102803 1.5096923440277366
2.8882241117622867 222.08729717299863 1.4897473877943548
2.8934516667157024 221.92504279176035 1.4803277236153236
2.898679221669118 227.22038169384038 1.4936157248236248
2.903906776622534 229.09308921033517 1.4971874291201188
2.9091343315759497 240.4796332211698 1.5691008006574174
2.9143618865293655 238.6503244404076 1.5644311280954752
2.919589441482781 235.97025945108254 1.5629109223641309
2.924816996436197 228.61897861930012 1.519677753975761
2.9300445513896127 229.90114594324592 1.5153705027844615
2.9352721063430285 231.4572393493967 1.5073431021375494
2.9404996612964442 234.37479315704758 1.5206577550754417
2.94572721624986 229.10055945220932 1.4892424003478468
2.9509547712032758 228.4669050032501 1.4899195600779591
2.9561823261566915 228.14383647629788 1.502125593280862
2.9614098811101073 227.84212466773673 1.496099032784371
2.966637436063523 223.0428268390703 1.4830495239981396
2.971864991016939 224.2896469362659 1.4842125132846375
2.9770925459703546 220.15962361593117 1.4424625683742334
2.9823201009237703 219.59500291286884 1.4218198221306024
2.987547655877186 221.73316208935216 1.4120831118137382
2.992775210830602 227.76671608918392 1.4455622834799997
2.9980027657840176 229.4179937475885 1.4573652051331583
3.0032303207374333 229.08799554440793 1.4582852611407384
3.008457875690849 223.98819081906137 1.4364801550007005
3.013685430644265 217.63020246749736 1.4053712707370878
3.0189129855976806 213.7889608339087 1.3949921180755152
3.0241405405510964 210.45595853746298 1.378106566777676
3.029368095504512 214.01754692103802 1.3856877172730777
3.034595650457928 215.51756271235232 1.3863778420515696
3.0398232054113437 219.81027782352453 1.4013448852417363
3.0450507603647594 225.08060380404413 1.4325747245941733
3.050278315318175 228.06148088943112 1.4549895843554341
3.055505870271591 225.42106900443443 1.4313344046921135
3.0607334252250067 226.56702609696057 1.4375101414457396
3.0659609801784224 224.58549329429692 1.4104480497522363
3.071188535131838 225.81572428526138 1.4255570971453602
3.076416090085254 227.3551937624994 1.4345351632835643
3.0816436450386697 222.12566495155448 1.393592178941474
3.0868711999920855 217.4306653465903 1.351821740760542
3.0920987549455012 220.391923589229 1.3454502864630224
3.097326309898917 224.6623622318031 1.3477154999718524
3.1025538648523328 224.5193789727874 1.3357033541073318
3.1077814198057485 224.80001375046797 1.332770446032262
3.1130089747591643 223.52686547272418 1.3032272295870635
3.11823652971258 224.52991131251062 1.2957353470635828
3.123464084665996 232.4252508599388 1.315191347981575
3.1286916396194115 235.60185198631885 1.3265538593464192
3.1339191945728273 239.2601705652265 1.340847661451313
3.139146749526243 246.16110778629243 1.3468507710543347
3.144374304479659 253.19810692532113 1.3495999984894391
3.1496018594330746 256.60242421603186 1.3419586299820851
3.1548294143864903 263.61694452334996 1.361474607102678
3.160056969339906 263.63176193867935 1.3487353205843666
3.165284524293322 268.9166950499862 1.3474837494417045
3.1705120792467376 278.39444188992843 1.3517689655020777
3.1757396342001534 282.3375650546518 1.3315720211050346
3.180967189153569 294.0881651292313 1.3443396669065542
3.186194744106985 296.76182506211063 1.327734334714352
3.1914222990604006 306.91431027233256 1.3337904514754166
3.1966498540138164 313.59023952328454 1.3280759839056853
3.201877408967232 318.38497622947017 1.31607830529047
3.207104963920648 328.89889999218997 1.319624833673855
3.2123325188740637 342.17226904946403 1.3386097379261648
3.2175600738274794 366.1593827585513 1.3753027276930412
3.222787628780895 391.55715021933315 1.4183695760722292
3.228015183734311 417.90414271654583 1.4586670810927067
3.2332427386877267 446.78273299541195 1.498395854889293
3.2384702936411425 481.10090984403803 1.5488406146738194
3.2436978485945582 512.1212165803472 1.591788198877333
3.248925403547974 544.0783783324385 1.6362746228444462
3.2541529585013897 581.6981035860921 1.6885689252949643
3.2593805134548055 614.5101585838344 1.7307935259633351
3.2646080684082213 650.0487646261445 1.7781361306879038
3.269835623361637 682.9189845620106 1.8183543592060265
3.275063178315053 712.8927270932397 1.8533851156075243
3.2802907332684685 749.6065760366246 1.8946001034192794
3.2855182882218843 791.942419639668 1.9421202426156072
3.2907458431753 838.7882167699128 1.9975809300433376
3.295973398128716 891.130439136377 2.0583948261216545
3.3012009530821316 943.9015140592059 2.1204781424529062
3.3064285080355473 986.2576026155003 2.167655013221889
3.311656062988963 1020.8722438112807 2.203201015289939
3.316883617942379 1029.4598309189128 2.2041113334139046
3.3221111728957946 1028.1127641733206 2.201388841129118
3.3273387278492104 1007.9942354236645 2.175566317265151
3.332566282802626 971.0790552148071 2.1349645165707156
3.337793837756042 918.8952851483161 2.077879670891558
3.3430213927094576 847.6392782514591 1.9929191582998567
3.3482489476628734 769.8516377000875 1.8988372922640657
3.353476502616289 693.2094230155143 1.7984187584178395
3.358704057569705 620.4876110167463 1.7018593143158227
3.3639316125231207 551.7137930477114 1.6036152535916794
3.3691591674765364 495.77156698802395 1.5275618435468634
3.374386722429952 450.01521293894353 1.466531276468568
3.379614277383368 404.354015631424 1.397665790365168
3.3848418323367837 370.5076674106902 1.3527853385398012
3.3900693872901995 341.80540000096374 1.3167472367038522
3.3952969422436152 319.9576664923596 1.2898560233197238
3.400524497197031 302.81274176544366 1.2713253713244157
3.4057520521504467 285.6845501497976 1.2449216900916598
3.4109796071038625 274.52836490526533 1.2445945481555474
3.4162071620572783 267.91916150982036 1.2460763436429416
3.421434717010694 260.91754036541636 1.2429621596716423
3.4266622719641098 254.01944842811898 1.233623114603736
3.4318898269175255 252.92458430304774 1.2403582334533998
3.4371173818709413 243.07379290639307 1.2268754098050487
3.442344936824357 242.411266550396 1.2287657735429254
3.447572491777773 235.66854827084867 1.2193779375406
3.4528000467311886 229.80521608974652 1.2123997930563537
3.4580276016846043 226.1522778240734 1.2067678815365246
3.46325515663802 218.79642480067076 1.1835023362495172
3.468482711591436 219.3275661366336 1.1782487245982165
3.4737102665448516 217.31281035091465 1.1715439960946867
3.4789378214982674 224.6361192408076 1.1922279083292113
3.484165376451683 228.30000771947448 1.2076495419922926
3.489392931405099 235.94032246845876 1.2535888688860046
3.4946204863585146 240.7340005757526 1.265969551367891
3.4998480413119304 244.46282249503363 1.2677982668368863
3.505075596265346 243.54383210067826 1.2509060228189073
3.510303151218762 245.36748473213973 1.240986535556205
3.5155307061721777 244.97179663595227 1.2248249498826063
3.5207582611255934 249.3251676691917 1.235985884794313
3.525985816079009 257.012560527417 1.2302719395131687
3.531213371032425 264.42012180060397 1.2207028545455172
3.5364409259858407 271.9602805601216 1.2096853844117164
3.5416684809392565 283.42082528198034 1.207893688695697
3.546896035892672 304.49354298816877 1.2321472378434026
3.552123590846088 347.2830141801154 1.297158047610869
3.5573511457995037 427.67267806335275 1.4244990442353038
3.5625787007529195 571.403880405321 1.6340618483193823
3.5678062557063353 808.5721454046915 1.9295417498632177
3.573033810659751 1247.2124535317773 2.391386887824283
3.5782613656131668 2020.1490037297924 3.0437637684126306
3.5834889205665825 3401.4655246664965 3.9495606075857235
3.5887164755199983 5759.30042454142 5.138944642932073
3.593944030473414 9159.83652740226 6.424250691487147
3.59917158542683 12977.170892037917 7.607734723879911
3.6043991403802456 16679.3199425748 8.595806386366705
3.6096266953336613 18996.676173839183 9.169560645524031
3.614854250287077 19217.37568293527 9.212753231992497
3.620081805240493 17442.617355366157 8.764264678611935
3.6253093601939086 14299.392833463215 7.94634877658542
3.6305369151473244 10859.941211553465 6.913366411723008
3.63576447010074 7539.136784363481 5.74931494709166
3.640992025054156 5058.138086740525 4.700898412908358
3.6462195800075716 3207.233268290383 3.732104582560955
3.6514471349609874 2028.4527902933903 2.963037009996578
3.656674689914403 1301.222663682762 2.3678976437445325
3.661902244867819 902.5673061679754 1.9734980440575727
3.6671297998212347 676.9200003723322 1.7106938029280156
3.6723573547746504 549.7515199439756 1.5478264859861646
3.677584909728066 461.78885379889687 1.4235933976794861
3.682812464681482 408.1210468627029 1.3462627039708697
3.6880400196348977 371.3107689586698 1.2946080126175414
3.6932675745883135 346.70924400700403 1.258121690119809
3.698495129541729 328.19859859400196 1.2254776193836205
3.703722684495145 316.2834943816196 1.211664564576161
3.7089502394485607 303.46454468720987 1.1917977579034715
3.7141777944019765 295.59152955208134 1.1798441918975264
3.7194053493553922 285.8975322137675 1.1654543136247566
3.724632904308808 284.30718202105396 1.1678899416138266
3.7298604592622238 281.34313118252913 1.1696231251685487
3.7350880142156395 275.89673860853884 1.1565734753098067
3.7403155691690553 267.48453149414047 1.1363102903103177
3.745543124122471 264.6783180079848 1.1341697810587448
3.750770679075887 262.5548269109051 1.129653035743051
3.7559982340293026 263.1406225659361 1.1364578107074896
3.7612257889827183 266.6064990761616 1.154451294094122
3.766453343936134 269.14077229917467 1.1715424884479888
3.77168089888955 269.7080325642473 1.1737788826812887
3.7769084538429656 258.66176119069064 1.1497634397801546
3.7821360087963813 251.56859426323265 1.1275312608160828
3.787363563749797 250.48068267369544 1.120920867893154
3.792591118703213 251.32285217483442 1.1100071957450408
3.7978186736566286 255.7744144289359 1.1077387148455802
3.8030462286100444 262.6392795650745 1.1094285019981391
3.80827378356346 271.48104353578896 1.1185321453429735
3.813501338516876 278.20740261943365 1.127751978836805
3.8187288934702917 290.53058842431915 1.1485261405638276
3.8239564484237074 293.1315351201714 1.1431788118416215
3.829184003377123 300.7322064137885 1.1461842871952783
3.834411558330539 303.8745051987281 1.1456056643553658
3.8396391132839547 309.1840275853844 1.1582166861375411
3.8448666682373704 310.6718227788409 1.1657019596081408
3.850094223190786 311.6107898547641 1.1719371708165598
3.855321778144202 305.1505934793126 1.160702498530239
3.8605493330976177 295.4279528784923 1.1437243174259768
3.8657768880510335 291.70077081741846 1.1410841738032054
3.8710044430044492 282.41613700622213 1.1275479094992573
3.876231997957865 278.7581625967599 1.1191368041099743
3.8814595529112808 273.15325572123527 1.1043263431345522
3.8866871078646965 269.3734843497754 1.096447981883735
3.8919146628181123 270.26710911013095 1.1002847401332005
3.897142217771528 269.61527909981965 1.0992664190631947
3.902369772724944 267.53082970198574 1.0945404135600063
3.9075973276783595 269.3934351031079 1.0952374417425086
3.9128248826317753 271.20632475010075 1.0944987269003137
3.918052437585191 274.89850528997084 1.1049563723061724
3.923279992538607 278.7821797450562 1.111416540809031
3.9285075474920226 286.63597937322965 1.120342867219751
3.9337351024454383 290.8605416342075 1.122160371096625
3.938962657398854 297.81032037219205 1.1320632578151917
3.94419021235227 299.0516312649647 1.1268168530535798
3.9494177673056856 304.086587002547 1.1341387275546606
3.9546453222591014 309.0039286333784 1.1395043821812438
3.959872877212517 314.72991464232007 1.143707495768107
3.965100432165933 323.81085725524787 1.15480064630917
3.9703279871193486 338.2396740437189 1.1758084593182545
3.9755555420727644 358.4871374329106 1.202731772172438
3.98078309702618 382.17911663540775 1.233794456010081
3.986010651979596 414.5182695709793 1.2768361756209046
3.9912382069330117 461.7430354405895 1.3444233086345838
3.9964657618864274 523.8755639252645 1.432112948869329
4.001693316839844 644.5579379301347 1.586669800965401
4.00692087179326 743.6240766418526 1.7000643369645005
4.012148426746676 849.2047427220051 1.8188978938655658
4.017375981700092 908.2800418606491 1.8997730724543316
4.0226035366535084 890.441627067407 1.8905767892829268
4.027831091606925 882.7596984519132 1.8894419664307813
4.033058646560341 827.5688736180463 1.8333785053611085
4.038286201513757 808.4484099503582 1.811978394816237
4.043513756467173 820.8543084743607 1.8304813658270953
4.0487413114205895 843.3425624868761 1.8581506376621764
4.053968866374006 903.5034788435256 1.9269209082691567
4.059196421327422 981.6564866169643 2.0147023327732603
4.064423976280838 1069.0533024161766 2.1035484101459687
4.069651531234254 1181.7387389679254 2.206337895065097
4.0748790861876705 1305.8393040029034 2.3208889089015337
4.080106641141087 1447.7663275806597 2.4429242668065427
4.085334196094503 1612.3108269212516 2.5730646805702513
4.090561751047919 1793.2309923708435 2.7158124329068536
4.095789306001335 2009.3150636222813 2.8761991470625508
4.1010168609547515 2275.756319730518 3.075204275114779
4.106244415908168 2528.5918102722994 3.2449583620263653
4.111471970861584 2812.84969427146 3.4176832671411344
4.116699525815 3117.003419599177 3.5891569381034487
4.121927080768416 3427.218591045238 3.7206887034507417
4.1271546357218325 3759.9646462910014 3.856750360650419
4.132382190675249 4098.941614227316 4.008821647892883
4.137609745628665 4459.898447039269 4.166866387405935
4.142837300582081 4824.886259805711 4.323365295286205
4.148064855535497 5133.499122665676 4.444409828583987
4.1532924104889135 5430.674251888194 4.551369059685775
4.15851996544233 5742.701106486112 4.671561627115597
4.163747520395746 6017.7358046521185 4.784067982467714
4.168975075349162 6237.684167668511 4.86682616220938
4.174202630302578 6413.48880332133 4.927065611784378
4.1794301852559945 6503.6133056542985 4.960738039487407
4.184657740209411 6528.858637790533 4.962591976232282
4.189885295162827 6441.223494611952 4.9222021409746946
4.195112850116243 6232.3074395365375 4.828232847963333
4.200340405069659 5971.9154514129405 4.716805717516073
4.2055679600230755 5627.7182918681565 4.575022865969717
4.210795514976492 5269.855765739286 4.436865815346566
4.216023069929908 4844.162239508754 4.2505280437496005
4.221250624883324 4378.643523818345 4.0341443357021305
4.22647817983674 3962.2150841624098 3.8426100211586602
4.2317057347901565 3535.554628595484 3.627121721431508
4.236933289743573 3139.8723476797204 3.417215943786854
4.242160844696989 2773.6058421547887 3.2038986248930588
4.247388399650405 2441.3589327067307 3.000205922691644
4.252615954603821 2144.1848825040533 2.8096092437753315
4.257843509557238 1915.0318740737025 2.6569998576133798
4.263071064510654 1698.5932086809457 2.5010600937514487
4.26829861946407 1502.5778229721266 2.3450608513830637
4.273526174417486 1336.9860989256445 2.208449757620827
4.278753729370902 1196.853572589143 2.0879262053808585
4.283981284324319 1069.4239748611649 1.973011278102718
4.289208839277735 963.1149187391109 1.8705234065832428
4.294436394231151 866.5178741612115 1.7729978232465482
4.299663949184567 778.9147847930772 1.679510909114825
4.304891504137983 712.2413600335186 1.6053938655519044
4.3101190590914 652.1268683920149 1.5351767957978766
4.315346614044816 598.8337389067374 1.4741008654111705
4.320574168998232 559.4466583652762 1.424260352499261
4.325801723951648 524.8523912353359 1.3804022140942303
4.331029278905064 492.77256303394415 1.3382660576075691
4.336256833858481 462.13979237778534 1.2947501085254636
4.341484388811897 434.28614759902274 1.2561988852719048
4.346711943765313 407.12565655106516 1.217455997699025
4.351939498718729 386.3918997703363 1.1878846559530574
4.357167053672145 370.41079289351956 1.1659893345158994
4.362394608625562 354.9488889088518 1.147712683881677
4.367622163578978 345.84385166256607 1.1404195826183474
4.372849718532394 330.99435893126565 1.12161387702073
4.37807727348581 319.50245680425627 1.1057104441497083
4.383304828439226 305.9307409437396 1.0851812923545714
4.388532383392643 292.09551468431573 1.0651400096806676
4.393759938346059 281.69216034057735 1.0489889047042342
4.398987493299475 269.23671445700825 1.0259316387763342
4.404215048252891 258.5414598005768 1.005501502763173
4.409442603206307 251.78888619910472 0.998136164911299
4.414670158159724 243.15343162320156 0.9900108413848694
4.41989771311314 238.0069078770946 0.9971680183191113
4.425125268066556 235.31206297308825 1.0038669435900416
4.430352823019972 231.48210944052707 1.007456332660428
4.435580377973388 226.00037293817596 0.9946448356241707
4.440807932926805 223.87932627496963 0.9952120966654108
4.446035487880221 219.54270672556532 0.9948827754732988
4.451263042833637 212.6319630644534 0.9849947340335
4.456490597787053 210.46351567566379 0.9863398758891787
4.4617181527404695 201.34927610006588 0.9668445564318855
4.466945707693886 197.39198476213627 0.9630677011833877
4.472173262647302 201.51017917441985 0.9796847651825886
4.477400817600718 200.70247248472995 0.9822050586337854
4.482628372554134 201.74196812501978 0.9841818326290578
4.4878559275075505 200.96176572452558 0.9898986861815807
4.493083482460967 198.1314907573558 0.9846342191274023
4.498311037414383 193.95635981254514 0.9775316219294269
4.503538592367799 189.08997784881967 0.9758612280566586
4.508766147321215 179.82771916789278 0.9537394344104423
4.5139937022746315 174.41122190105688 0.9453663547199186
4.519221257228048 177.29338851551077 0.9576332504509323
4.524448812181464 177.56961888341917 0.9518026442388116
4.52967636713488 178.73051658993293 0.9669192054305299
4.534903922088296 183.60057804948212 0.98787532560663
4.5401314770417125 182.49778321750927 0.9761412212385092
4.545359031995129 181.29449436541748 0.9768251973509084
4.550586586948545 183.32108579029133 0.9733843624432713
4.555814141901961 180.79460302416393 0.9666611880595881
4.561041696855377 181.01961583480548 0.9739946070040002
4.5662692518087935 181.30545720832095 0.9758162738912578
4.57149680676221 178.39640580819093 0.966907885161801
4.576724361715626 175.34034193089556 0.9585672812241829
4.581951916669042 176.536457387979 0.9544552347963411
4.587179471622458 175.37861531175872 0.9523881672815447
4.5924070265758745 178.38031298618014 0.975034056297264
4.597634581529291 176.76433836092093 0.9748430240536053
4.602862136482707 174.92774323245922 0.9761221333847747
4.608089691436123 173.31635436622514 0.9734005998709938
4.613317246389539 168.66313105318815 0.9619040054454164
4.6185448013429555 171.04215280710278 0.9776204369715173
4.623772356296372 169.3470965522277 0.9855380883330852
4.628999911249788 174.23433174288374 1.0048820662984193
4.634227466203204 171.58095470865462 0.9909614730085722
4.63945502115662 172.8911825157717 0.9948118969170086
4.6446825761100365 170.51994234579527 0.9806832661545966
4.649910131063453 171.4722066957821 0.9807951601917113
4.655137686016869 174.4380493119424 0.9935717845624472
4.660365240970285 173.62341928760247 0.9956141943970745
4.665592795923701 168.92209249890465 0.9790055169963245
4.6708203508771176 167.54629422415462 0.9722766570645196
4.676047905830534 169.6725905088382 0.9851244690595784
4.68127546078395 167.08391086617678 0.9714347701984187
4.686503015737366 167.73663111772282 0.9766913653995797
4.691730570690782 166.6934370783433 0.974298178723691
4.696958125644199 164.4886589934707 0.9589720956203273
4.702185680597615 170.37156189589632 0.9759026021186104
4.707413235551031 173.1112097355441 0.981228172534454
4.712640790504447 173.42537962424805 0.9851642825652419
4.717868345457863 175.16602632081776 0.9981400474443671
4.72309590041128 169.14896838148542 0.9757899523077033
4.728323455364696 166.17638869616835 0.9729734412918423
4.733551010318112 164.684709483108 0.9727416728208917
4.738778565271528 164.992011482973 0.9670239178516338
4.744006120224944 164.22741798880222 0.9632810544478021
4.749233675178361 165.55311471216243 0.9664190226835973
4.754461230131777 166.88999209299925 0.9676627493883161
4.759688785085193 166.6029170278111 0.9777633937515534
4.764916340038609 167.91091775854102 0.9842426472039898
4.770143894992025 164.99803831319846 0.963773693666348
4.775371449945442 163.74623074055864 0.9492948047500437
4.780599004898858 164.13715720482364 0.9401247022692727
4.785826559852274 164.37683322951278 0.936487345529036
4.79105411480569 160.04007185268586 0.9265779153662999
4.796281669759106 164.11240541039507 0.9454387549590875
4.801509224712523 169.20922945475252 0.9725996674377488
4.806736779665939 170.39357442907684 0.9822196709348296
4.811964334619355 172.99113440594343 0.9879254292572152
4.817191889572771 166.157892580869 0.9738493829560814
4.822419444526187 156.70597905389818 0.9394503342291306
4.827646999479604 153.54491849607214 0.9199429585908803
4.83287455443302 149.61987050460596 0.9085632033993222
4.838102109386436 150.67830460775775 0.90092249193475
4.843329664339852 153.13921344109946 0.9017661377919622
4.848557219293268 156.6904670530304 0.9195471812783488
4.853784774246685 155.5860638412645 0.925143555220343
4.859012329200101 156.4888260844341 0.9269738744777687
4.864239884153517 155.70589557169592 0.9230183033067846
4.869467439106933 158.9110967405308 0.9404700154422427
4.8746949940603495 160.97292997807526 0.9451092348759176
4.879922549013766 163.54154502049852 0.9614879679664448
4.885150103967182 167.07521587063914 0.9703095001108635
4.890377658920598 165.94191563928223 0.9587980359256617
4.895605213874014 164.55817723463272 0.9427558310275008
4.9008327688274305 163.99555079191487 0.93482838190253
4.906060323780847 163.50396805626283 0.9360331715267041
4.911287878734263 162.4233382730058 0.9363059557828065
4.916515433687679 158.9343183190851 0.9307613769026444
4.921742988641095 160.4614072858188 0.9410692794224992
4.9269705435945115 164.23594686737053 0.9464800743996579
4.932198098547928 164.31281159723147 0.9497362592619938
4.937425653501344 164.97827835803216 0.9555415590967373
4.94265320845476 160.35599959535492 0.939038784507709
4.947880763408176 156.08448111812208 0.9158499561671157
4.9531083183615925 157.00146227469105 0.9199452105437914
4.958335873315009 155.64104135820585 0.9170428359325689
4.963563428268425 154.70388678813669 0.9078643786376125
4.968790983221841 157.19541705466554 0.9076437489056487
4.974018538175257 157.38056991230403 0.8961255975219821
4.9792460931286735 164.40662865936184 0.9143471219993454
4.98447364808209 166.70013090660592 0.9145326656035283
4.989701203035506 172.0566893833009 0.9249438865916827
4.994928757988922 174.405057334415 0.9194077311686034
5.000156312942338 181.3722024022476 0.9307841398870715
5.0053838678957545 182.44288911037907 0.9147651026038879
5.010611422849171 188.5753162840801 0.9098516337365496
5.015838977802587 193.19925426462018 0.9051631569159257
5.021066532756003 193.11453181318262 0.8947445538956975
5.026294087709419 194.81220606464228 0.8903057728198278
5.0315216426628355 191.22112119065017 0.8833589999026626
5.036749197616252 189.3040191428977 0.8805560603287643
5.041976752569668 192.2330761407866 0.8818519294056744
5.047204307523084 191.79242842797078 0.8744878360656406
5.0524318624765 196.7669406198107 0.8811098999238665
5.0576594174299165 200.83666619373153 0.880315951069963
5.062886972383333 203.09034660351642 0.8804617947421053
5.068114527336749 209.69686900935466 0.88947170742213
5.073342082290165 218.02824787584342 0.8981062700892644
5.078569637243581 229.05745797002345 0.9074340215704297
5.0837971921969975 242.20316991936457 0.9168441594122207
5.089024747150414 256.07106128439375 0.9286787195969771
5.09425230210383 270.2663946792637 0.9410530565634977
5.099479857057246 291.17483554764164 0.967871544572789
5.104707412010662 314.03238071433077 0.9957903725817594
5.109934966964079 341.99781758006907 1.0264645855637131
5.115162521917495 368.8934006995424 1.060962781429028
5.120390076870911 388.0778635365254 1.0835712570281801
5.125617631824327 395.0529433652846 1.0894780423550665
5.130845186777743 386.42006090588626 1.077182197060806
5.13607274173116 372.46436319601435 1.0616960605292252
5.141300296684576 350.9107554381304 1.0394328504773493
5.146527851637992 328.0766565704469 1.0163814718155582
5.151755406591408 298.37157107349725 0.9859102068318468
5.156982961544824 272.9231643915959 0.9637604482893218
5.162210516498241 251.98552819387717 0.9448089339967451
5.167438071451657 231.5102358600293 0.9238626441722614
5.172665626405073 217.3032189803819 0.9160350635778841
5.177893181358489 207.96723142757497 0.9096799042166649
5.183120736311905 203.48645775212168 0.9207117610504745
5.188348291265322 198.85528267227753 0.918584728188856
5.193575846218738 193.61879419511692 0.9147385814376287
5.198803401172154 182.79639833732298 0.8871688114186032
5.20403095612557 178.39195892289078 0.8743911974287305
5.209258511078986 174.75010758493 0.8717464117530206
5.214486066032403 172.15738584198434 0.8685864643346466
5.219713620985819 170.84155453884412 0.8715767655117728
5.224941175939235 169.55659868476042 0.8676607632107676
5.230168730892651 168.50283083859233 0.8714219084849335
5.235396285846067 165.9648179794257 0.8736966037114532
5.240623840799484 165.2308836307951 0.8776196686259743
5.2458513957529 163.93242207456115 0.8879726588068181
5.251078950706316 165.39382543762218 0.8953377642148812
5.256306505659732 169.3113626702887 0.9101836698431298
5.261534060613148 169.26612550168335 0.9158698387049811
5.266761615566565 165.18271501997154 0.8985237654462401
5.271989170519981 161.25192718732643 0.8807730471507021
5.277216725473397 163.37115823129926 0.8857055434957063
5.282444280426813 163.92278681428397 0.8896477936012086
5.2876718353802294 165.9731778836997 0.9024468740622935
5.292899390333646 161.77684196828147 0.893186466858741
5.298126945287062 153.87339074165783 0.8600240468135327
5.303354500240478 152.9530800966159 0.8537765767244598
5.308582055193894 154.2464648996738 0.857870814140544
5.3138096101473105 158.4207914625951 0.8778887696696357
5.319037165100727 161.58994587945097 0.8898787798447589
5.324264720054143 164.13703977994348 0.9019387086523163
5.329492275007559 164.5215917616386 0.9057660361795793
5.334719829960975 167.326436928476 0.9178832195403329
5.3399473849143915 166.1328096497012 0.9141614983450786
5.345174939867808 161.8418762319526 0.8905547414437619
5.350402494821224 157.8263191286067 0.8755400303416507
5.35563004977464 155.65908757725472 0.8567146635929433
5.360857604728056 160.57141533745775 0.8585839383113012
5.3660851596814725 165.17630368848043 0.8734278007637345
5.371312714634889 171.03306844525315 0.8828047696579071
5.376540269588305 169.7567091243261 0.8787022092076394
5.381767824541721 164.9399350219373 0.8735194059293285
5.386995379495137 159.95011857803098 0.859867152257039
5.3922229344485535 156.20404943861027 0.8490236990686326
5.39745048940197 156.0469779922406 0.8449973700860397
5.402678044355386 158.85607256176255 0.8431033897031392
5.407905599308802 165.8961480923115 0.8537288323124786
5.413133154262218 168.76688811947227 0.8564686711620569
5.4183607092156345 167.36551252936812 0.8350179987824823
5.423588264169051 169.17951124158452 0.826635119718871
5.428815819122467 171.05324805817528 0.8212422276704462
5.434043374075883 173.97530080333212 0.823122221042571
5.439270929029299 177.68398067750266 0.8324478256800258
5.4444984839827155 181.182346177927 0.8445070342049895
5.449726038936132 184.58780124166205 0.8434254132217434
5.454953593889548 190.53640453887934 0.8586368187823659
5.460181148842964 187.46661891293803 0.8521969675306375
5.46540870379638 187.73395757818494 0.8604457174076983
5.4706362587497965 180.69292592214143 0.8503558535753857
5.475863813703213 179.28486610621007 0.8605787558628671
5.481091368656629 178.3082967317178 0.8637313932137791
5.486318923610045 176.4393881731909 0.8633691814863322
5.491546478563461 174.85955726167776 0.8603417423537424
5.4967740335168775 171.73156293250602 0.8456198985376524
5.502001588470294 169.50166556917765 0.8353645236547163
5.50722914342371 166.10378652496397 0.8278624737709701
5.512456698377126 166.41379512883597 0.8324077420877478
5.517684253330542 166.2594753107109 0.8374752560472408
5.522911808283959 164.8004136635181 0.8361037429411233
5.528139363237375 164.56553419982924 0.8417785190491264
5.533366918190791 165.37682287041778 0.8476477308661561
5.538594473144207 165.99738727047662 0.8507370666549652
5.543822028097623 166.20674089877534 0.8482486255834216
5.54904958305104 164.12736517411804 0.8293774474108547
5.554277138004456 164.2197095858876 0.8235016051841638
5.559504692957872 163.98156612698963 0.8264407121448518
5.564732247911288 165.4810362620343 0.8345397612388553
5.569959802864704 165.8595079521986 0.8380939310583229
5.575187357818121 166.31536573117359 0.8298538341905142
5.580414912771537 165.79688732891617 0.8146020474052781
5.585642467724953 165.70812069085468 0.8056192955195899
5.590870022678369 167.77985455841556 0.804898228883106
5.596097577631785 169.15512829813372 0.8149069551543652
5.601325132585202 174.82484858685334 0.8231010967741857
5.606552687538618 182.34346149065283 0.830431828683017
5.611780242492034 186.99646965467124 0.8296540757564856
5.61700779744545 192.93935436353019 0.8300343123889157
5.622235352398866 203.37913837510888 0.8330040494582576
5.627462907352283 224.7861793010118 0.8460677023654846
5.632690462305699 265.41934442628866 0.8889833566598864
5.637918017259115 328.87764425147486 0.9647873161221302
5.643145572212531 419.30107544282373 1.0724365711947934
5.648373127165947 524.9559441459681 1.1899178546158033
5.653600682119364 631.4574715351049 1.2970896305828137
5.65882823707278 721.2164060375022 1.3818981418314107
5.664055792026196 781.9230369551415 1.4359573202469291
5.669283346979612 822.5084404326759 1.471990349080222
5.674510901933028 832.269217318062 1.476843782576002
5.679738456886445 824.1477162031838 1.4669586450312364
5.684966011839861 811.0151152552093 1.455027329882446
5.690193566793277 791.4675385582542 1.4360330106455623
5.695421121746693 781.6665617549187 1.4277458754836223
5.700648676700109 778.259164103794 1.4236171221822909
5.705876231653526 780.5976009001693 1.4272848903502884
5.711103786606942 780.7551069457077 1.4271955847815772
5.716331341560358 782.3481214199038 1.428145975847164
5.721558896513774 780.0484449807761 1.4243628086119107
5.7267864514671905 782.6567291103778 1.4260559547302387
5.732014006420607 788.7842938506933 1.4315137904207547
5.737241561374023 803.5288167279758 1.445397739851661
5.742469116327439 827.9837177369733 1.4674101600226288
5.747696671280855 870.4205610506581 1.5039067522812177
5.7529242262342715 926.2331060778943 1.5527480306061598
5.758151781187688 989.1992562278622 1.6030845287997084
5.763379336141104 1066.4248680740511 1.6637742364567005
5.76860689109452 1142.6701920889059 1.7186958902739586
5.773834446047936 1219.2954796708202 1.7747355173745463
5.7790620010013525 1276.5983727104822 1.8159919363222263
5.784289555954769 1289.7251150451316 1.8244606963088497
5.789517110908185 1262.8132456299768 1.8037215106527709
5.794744665861601 1172.5725002537895 1.7351832117263484
5.799972220815017 1042.559026038917 1.6341552424978485
5.8051997757684335 891.0029809850507 1.5115425917973329
5.81042733072185 734.0215911265531 1.3733926810636399
5.815654885675266 594.1650504958018 1.2393494992108431
5.820882440628682 476.29169349857574 1.1157657472883593
5.826109995582098 397.46478374519427 1.031386638896404
5.8313375505355145 336.9377598350338 0.965423443412422
5.836565105488931 291.6943381431565 0.9127709857242263
5.841792660442347 255.9650466990126 0.8680669353432464
5.847020215395763 235.5382078413209 0.8416613751872252
5.852247770349179 221.43547185923276 0.8219559441766284
5.8574753253025955 213.65673484918278 0.8128316963113882
5.862702880256012 206.53232800433253 0.8080499377134235
5.867930435209428 203.2189668167533 0.805457763876433
5.873157990162844 201.99820347124955 0.8022901656061564
5.87838554511626 200.38061625406644 0.7961839285105076
5.8836131000696765 197.79588733065037 0.7893060507979414
5.888840655023093 196.81683967058493 0.7860562893023142
5.894068209976509 196.88179864284123 0.7866621154277433
5.899295764929925 196.63386433920618 0.7877455851204511
5.904523319883341 196.80423342648638 0.785574172652111
5.9097508748367575 199.54050536166864 0.7928357665612361
5.914978429790174 203.0689205879987 0.7962792713439178
5.92020598474359 206.43420238644438 0.7974035156730171
5.925433539697006 210.4354284971473 0.8013831631905582
5.930661094650422 212.10068939404192 0.7981007020873062
5.9358886496038386 213.84893157626487 0.7983496713245724
5.941116204557255 220.243911495188 0.8079104008090632
5.946343759510671 227.4608565547421 0.8218644558792283
5.951571314464087 237.2559028404293 0.8448007441160666
5.956798869417503 241.9447996636392 0.8492648435125825
5.96202642437092 248.04911802214903 0.859268957097603
5.967253979324336 253.41282201699326 0.8667720276163585
5.972481534277752 261.87869606819606 0.8773424862714146
5.977709089231168 272.54815623290506 0.8948609559956096
5.982936644184584 285.53432980830706 0.9136052729376325
5.988164199138001 306.91875469008164 0.9417286727928871
5.993391754091417 329.1778869017087 0.9685603794385832
5.998619309044833 353.53140148723276 0.9957295278156881
6.003846863998249 388.98069298958876 1.0399526229018026
6.009074418951665 429.815468574312 1.0916229375027113
6.014301973905082 479.0243068078853 1.1543655442720342
6.019529528858498 544.2839975647341 1.2296981431276628
6.024757083811914 622.4344156303326 1.3146702859489423
6.02998463876533 715.5975594258346 1.4073664606202605
6.035212193718746 833.8755432739891 1.5196552613757568
6.040439748672163 976.0722438943151 1.645165819661828
6.045667303625579 1136.724545270241 1.7760328222240518
6.050894858578995 1330.6451697235245 1.923755361201369
6.056122413532411 1521.8639438724101 2.060456282601249
6.061349968485827 1698.3786598069673 2.1796024944823387
6.066577523439244 1847.9945862069974 2.2746568913841143
6.07180507839266 1931.1459597366163 2.328619727137304
6.077032633346076 1960.0704043262215 2.3501778445502994
6.082260188299492 1930.2341273899267 2.3361916767885873
6.087487743252908 1850.7719030924573 2.2890578095589547
6.092715298206325 1740.5899863761276 2.221274386086343
6.097942853159741 1611.250309612704 2.1378370229735677
6.103170408113157 1489.0706968367947 2.0624383639252586
6.108397963066573 1350.7599404805194 1.965121587853985
6.113625518019989 1219.3544340571027 1.869550192927204
6.118853072973406 1101.5178217775212 1.777727862587647
6.124080627926822 990.5214193687833 1.6872238921821712
6.129308182880238 895.4818033813368 1.6067338439452707
6.134535737833654 803.9973745216471 1.5231188235911137
6.1397632927870704 719.625399402172 1.4419747951297288
6.144990847740487 642.8898958507447 1.3652412982881736
6.150218402693903 574.0228369890876 1.2936329403431228
6.155445957647319 513.9836782318491 1.2270121687207332
6.160673512600735 463.078598042336 1.1682703800222105
6.1659010675541515 426.27080204933577 1.126103213101155
6.171128622507568 393.44528454026795 1.0858500814396863
6.176356177460984 365.87884526739253 1.0526443840893978
6.1815837324144 339.7045455611995 1.0193690885790179
6.186811287367816 321.00714065261553 0.997195543309088
6.1920388423212325 304.6776442321517 0.9768582242173678
6.197266397274649 292.1062587435429 0.9621242522528358
6.202493952228065 282.7435715332899 0.9482483555246828
6.207721507181481 269.8243552485872 0.9204332020532723
6.212949062134897 261.01579485566106 0.9018183223211059
6.2181766170883135 251.53434376869464 0.8838622071344223
6.22340417204173 245.90112228751926 0.8757357323764268
6.228631726995146 239.69212001108377 0.8679750888989411
6.233859281948562 235.72951424496944 0.8618102326691945
6.239086836901978 228.5251364634267 0.8483718903052331
6.2443143918553945 225.34735578140535 0.8429240762274995
6.249541946808811 223.2043594048037 0.8386592718406777
6.254769501762227 220.27199221464232 0.8363462837474616
6.259997056715643 221.08217088297704 0.8392859921104443
6.265224611669059 220.92961108992878 0.8433342998476662
6.2704521666224755 216.28485437264 0.8336677037678654
6.275679721575892 214.32240643909347 0.8340048926884308
6.280907276529308 213.57845396640053 0.8385123335900164
6.286134831482724 213.9670518759849 0.8434229803498089
6.29136238643614 211.767174602973 0.8363741870456248
6.2965899413895565 210.11994550824704 0.8262903887638019
6.301817496342973 211.80838889261784 0.828535630357445
6.307045051296389 209.58958289601568 0.8247292324359181
6.312272606249805 212.2175335007801 0.8309432790506287
6.317500161203221 208.20393032158142 0.8237612175840359
6.3227277161566375 207.69062770441099 0.822509467929666
6.327955271110054 209.23307723124807 0.8234673268484577
6.33318282606347 208.1657431754028 0.8222733342280797
6.338410381016886 206.9094625626117 0.8207941683024168
6.343637935970302 205.89784974790857 0.8197297796830503
6.3488654909237185 204.88943730121687 0.8206077946023717
6.354093045877135 201.90558517006778 0.8136003988899484
6.359320600830551 201.18947305638682 0.8055843041773425
6.364548155783967 202.25868281905232 0.8026750070050375
6.369775710737383 206.73895028143465 0.8076188699831116
6.3750032656908 206.28276110685144 0.8089631782485729
6.380230820644216 205.37848836404393 0.8073685760475422
6.385458375597632 207.56184215799425 0.8107838340979298
6.390685930551048 208.17147331922362 0.8113278448849528
6.395913485504464 212.4199643322421 0.8202440449926838
6.401141040457881 211.32211990078673 0.8222212704818113
6.406368595411297 208.77684112876275 0.8206477713111797
6.411596150364713 209.5798425798388 0.8186737504144027
6.416823705318129 210.8399328779523 0.8182060826506009
6.422051260271545 212.93779102150836 0.8186350268359185
6.427278815224962 213.52999028221512 0.8163724742314455
6.432506370178378 212.48292052024166 0.8116175435929245
6.437733925131794 213.89589867419494 0.8114919118734699
6.44296148008521 213.66906148545368 0.8095012268051259
6.448189035038626 210.24524108207657 0.801408845379082
6.453416589992043 208.09355746314273 0.7984996864098356
6.458644144945459 206.15266568717394 0.793780269256505
6.463871699898875 207.0492279232559 0.7940250800117785
6.469099254852291 211.87616239467732 0.8015303683974506
6.474326809805707 216.07365418669943 0.8036925048853022
6.479554364759124 222.23381324976927 0.8088007579032562
6.48478191971254 225.34120844172534 0.8162260638032385
6.490009474665956 227.53987616006174 0.8158292397335642
6.495237029619372 229.93940847981582 0.8218622343645202
6.500464584572788 234.32669388416704 0.8191222199135976
6.505692139526205 241.46200261637236 0.8219629608695199
6.510919694479621 249.72533671983444 0.8285171267922661
6.516147249433037 258.5495350973948 0.8383435562893897
6.521374804386453 268.13511747787766 0.849453050245445
6.526602359339869 278.7365714264988 0.8597049874326756
6.531829914293286 299.6253368106222 0.8835794247423809
6.537057469246702 324.2601968654832 0.909771333268093
6.542285024200118 354.7447720288385 0.9438563539800751
6.547512579153534 390.2900890245927 0.9835704124906556
6.55274013410695 422.67385615067354 1.0194935507662561
6.557967689060367 459.4587878049235 1.0600668273387592
6.563195244013783 491.21630635425976 1.0951850907710254
6.568422798967199 517.5336408070626 1.1231595576031814
6.573650353920615 535.8475703225445 1.1395343449163697
6.5788779088740315 539.5993174758605 1.140027354478387
6.584105463827448 531.8066127890319 1.1307977224330674
6.589333018780864 513.7257724227346 1.112643630257673
6.59456057373428 495.94688086754377 1.095432369309599
6.599788128687696 470.3952072052504 1.067681759624507
6.6050156836411125 445.45047841171163 1.0394665614115561
6.610243238594529 419.3999408648553 1.0099464554362878
6.615470793547945 395.09998071322116 0.9824079023568848
6.620698348501361 369.90888433112787 0.9523184024820393
6.625925903454777 344.11109344070405 0.9210344441390713
6.6311534584081935 323.711694501115 0.8977262491327817
6.63638101336161 308.29863200647446 0.880783116987963
6.641608568315026 296.81278080467706 0.8655698352528187
6.646836123268442 287.0564418269687 0.8531829062723976
6.652063678221858 277.7533272555651 0.8398235683124624
6.6572912331752745 271.13669819488234 0.8324274354061314
6.662518788128691 264.3548374382519 0.8248460610840971
6.667746343082107 258.56171631340135 0.818014030994531
6.672973898035523 256.6660745489412 0.8176021524439636
6.678201452988939 247.99601978514022 0.8057808806858703
6.6834290079423555 242.98487414101987 0.8008527422403711
6.688656562895772 244.01184088581434 0.8065931885705863
6.693884117849188 243.3426242690396 0.8066350292836426
6.699111672802604 244.67644077449236 0.8129795083175195
6.70433922775602 242.2387518494956 0.8097778217472231
6.7095667827094365 238.7406059604343 0.8053181211892081
6.714794337662853 235.4222327925885 0.804296634269381
6.720021892616269 232.40891191047064 0.7998174303550871
6.725249447569685 231.04448036577625 0.7970466658848744
6.730477002523101 228.20906128282707 0.7886255759628455
6.7357045574765175 231.81541445595556 0.7935140442485081
6.740932112429934 230.93685121058857 0.790075757190067
6.74615966738335 231.4236800205418 0.7937269765702555
6.751387222336766 230.87612077663806 0.7968949556033363
6.756614777290182 230.46533101852955 0.7976271160877066
6.7618423322435985 231.16321237712225 0.7992013371579577
6.767069887197015 231.4862478883238 0.7964865562700232
6.772297442150431 230.4124794197115 0.7935968895791464
6.777524997103847 227.52726842328465 0.7842916461505879
6.782752552057263 224.4663121324942 0.7762385170465027
6.7879801070106796 224.0655366197954 0.7739215505939787
6.793207661964096 222.52031952638168 0.7676473347433744
6.798435216917512 225.26311495596553 0.7742752280298413
6.803662771870928 226.9152151362434 0.7750600650166264
6.808890326824344 230.0917078581738 0.7798997514931163
6.814117881777761 232.52623381892337 0.7825690278210804
6.819345436731177 231.601245135839 0.7819190133230772
6.824572991684593 233.90107152721973 0.785702614270513
6.829800546638009 236.80108711519412 0.7916683445631816
6.835028101591425 237.64361216245197 0.7975553471137738
6.840255656544842 236.40620753728265 0.7928394888831769
6.845483211498258 235.19485000925408 0.7891226882648883
6.850710766451674 235.39915111180702 0.7851509863659085
6.85593832140509 241.1981821665648 0.7914287305578723
6.861165876358506 241.04086100148507 0.789109261438934
6.866393431311923 241.71933968640232 0.7895486020806275
6.871620986265339 243.80274331626734 0.7893023026617138
6.876848541218755 245.3774712201851 0.7907159188299119
6.882076096172171 248.11155132584113 0.7946212001155396
6.887303651125587 248.8787261145033 0.7935300823596747
6.892531206079004 247.1141527147063 0.7902166976395831
6.89775876103242 248.2527714899407 0.7858878848524383
6.902986315985836 251.59222860576676 0.7882974882778575
6.908213870939252 257.04705635120024 0.7945721799548128
6.913441425892668 261.4298019376587 0.7977026835968403
6.918668980846085 266.20341061898455 0.8043729333237936
6.923896535799501 271.44940447658274 0.810868596099663
6.929124090752917 274.3324136714117 0.8123795011379176
6.934351645706333 275.23502819388614 0.810822391282395
6.939579200659749 281.26794823778647 0.8179128584088555
6.944806755613166 282.91884109484886 0.8174906836617639
6.950034310566582 289.80690085743254 0.825218978832791
6.955261865519998 293.217947387157 0.8276425028676673
6.960489420473414 302.62973527891273 0.8390189804412289
6.96571697542683 314.74289925779385 0.852609481807144
6.970944530380247 324.0242987372521 0.8619636841555203
6.976172085333663 338.8266807817193 0.8775832534738195
6.981399640287079 354.26320786433547 0.8943916045353182
6.986627195240495 373.9549239942753 0.9161576060458668
6.9918547501939114 400.40724871662877 0.945795801459174
6.997082305147328 440.7966850862524 0.9889722950777129
7.002309860100744 498.4648906275257 1.047871709115775
7.00753741505416 584.9735763582582 1.132603441577374
7.012764970007576 702.3768964408634 1.2391767501892887
7.0179925249609925 852.8560139528909 1.3664360132491222
7.023220079914409 1011.0390469292736 1.4865015482460409
7.028447634867825 1161.2658220797696 1.5918872380424216
7.033675189821241 1272.7163781059685 1.6643656979935062
7.038902744774657 1335.675774455014 1.7015733086685783
7.0441302997280735 1337.0325484576858 1.7006323198906568
7.04935785468149 1285.0143308760198 1.6665669153604181
7.054585409634906 1212.7515256225424 1.6190355442689075
7.059812964588322 1118.4280460298332 1.553871282181657
7.065040519541738 1028.3075400098558 1.4896212851673494
7.0702680744951545 941.3809992150203 1.4256356451946914
7.075495629448571 859.5049127936828 1.3615675582206233
7.080723184401987 792.5813085963254 1.3065357577560217
7.085950739355403 736.4585965717189 1.258552919092025
7.091178294308819 695.358641109397 1.2232404529269878
7.0964058492622355 662.3692637086795 1.1930474353027782
7.101633404215652 633.604406198269 1.167220251466425
7.106860959169068 605.8899429372173 1.1411291037301545
7.112088514122484 581.7334125447813 1.1184761001056758
7.1173160690759 558.4887607029237 1.0954193148707938
7.1225436240293165 539.6138509841576 1.0769993943463163
7.127771178982733 524.0696174201239 1.0620046135523802
7.132998733936149 511.80526783543814 1.0499828958678101
7.138226288889565 497.4254205223843 1.0361338008618655
7.143453843842981 490.2813706973834 1.029387976984751
7.1486813987963975 485.70670113278766 1.024687147926378
7.153908953749814 482.970334840974 1.02196990749959
7.15913650870323 483.8229185731814 1.0223847912358484
7.164364063656646 483.8564017843131 1.0214724446113082
7.169591618610062 483.03636046070915 1.0186603010601198
7.1748191735634785 494.3742459038299 1.0283488524393696
7.180046728516895 513.6500372176498 1.0476618797739576
7.185274283470311 553.5216415606922 1.0875442334685728
7.190501838423727 612.9643738560446 1.1432454787550692
7.195729393377143 691.9372237049446 1.2118949614409544
7.2009569483305595 805.7921730376744 1.3063699482062434
7.206184503283976 954.7275166200003 1.4215782007865707
7.211412058237392 1157.9025054831961 1.5638910792154734
7.216639613190808 1416.9833462674403 1.7272563707282942
7.221867168144224 1753.7632387558115 1.9195964921074888
7.227094723097641 2134.1998020553274 2.11754229761537
7.232322278051057 2484.604301013302 2.285059246325081
7.237549833004473 2730.419799851504 2.390333791613215
7.242777387957889 2791.7693872060963 2.4146480476862506
7.248004942911305 2676.026035696791 2.3609835977710167
7.253232497864722 2414.521880240032 2.2423062841200565
7.258460052818138 2049.1410705042053 2.064798847075598
7.263687607771554 1673.8655833478085 1.8656124298405046
7.26891516272497 1323.0799920648874 1.657911521834407
7.274142717678386 1037.9984508121186 1.4696442949477413
7.279370272631803 821.4190244983301 1.3083717541658362
7.284597827585219 655.6796908463308 1.1705545877675099
7.289825382538635 552.2043848582259 1.074956167663857
7.295052937492051 482.6478258390776 1.0066364759093294
7.300280492445467 437.83763257813985 0.9615857248322129
7.305508047398884 405.33676951091104 0.9274091867069779
7.3107356023523 384.4136255091833 0.9041653115641426
7.315963157305716 369.13694311230256 0.8881532163108734
7.321190712259132 357.2481700559222 0.8756842606856415
7.326418267212548 349.1009703266935 0.8649996639166605
7.331645822165965 339.36820634686484 0.8555846058375273
7.336873377119381 330.1569833504211 0.8451810125011665
7.342100932072797 325.2842980514868 0.8385605454895653
7.347328487026213 323.1375966672913 0.8338531084624771
7.352556041979629 321.66023115138495 0.8301379215011465
7.357783596933046 323.03997071410987 0.8332890154535978
7.363011151886462 324.49555533684276 0.8345949254814014
7.368238706839878 321.229342632082 0.8326997952008734
7.373466261793294 322.08644145616 0.8312978272854229
7.37869381674671 319.0494972839876 0.8277466257473595
7.383921371700127 316.7106940803032 0.8255874884325656
7.389148926653543 314.88642056238734 0.8254466518755005
7.394376481606959 314.5008393245059 0.8265829068562698
7.399604036560375 315.6679410497294 0.8265353400082104
7.4048315915137914 316.44788118977743 0.8266847596334702
7.410059146467208 317.9153813661148 0.827452082647706
7.415286701420624 321.0245144099882 0.8318472912267694
7.42051425637404 322.4739319179212 0.833389229523511
7.425741811327456 321.0315976620095 0.8300054374091342
7.4309693662808725 323.83914517028774 0.8329428343703791
7.436196921234289 323.4454320954111 0.8338957499376791
7.441424476187705 324.26968337557696 0.8341625580184822
7.446652031141121 330.58322745154817 0.8395301059047806
7.451879586094537 333.36041999158135 0.8401812180836401
7.4571071410479535 341.7632308141596 0.8479447626214485
7.46233469600137 347.6179241635414 0.8546521106157409
7.467562250954786 352.8941201765699 0.860755089712444
7.472789805908202 357.5450017738973 0.8652650897271564
7.478017360861618 360.65103378874863 0.8684742862319326
7.4832449158150345 368.5019410240812 0.8765123092187425
7.488472470768451 376.8756224819425 0.884084914101464
7.493700025721867 387.72151702382627 0.8948144609499116
7.498927580675283 402.9607095645286 0.9099646830720179
7.504155135628699 420.0565005006996 0.9282099530013095
7.5093826905821155 440.1195342990986 0.9496491372141787
7.514610245535532 457.329596742946 0.9665177593886802
7.519837800488948 473.92408814000663 0.9817871966447868
7.525065355442364 490.63667152470003 0.9979852927663128
7.53029291039578 503.382227523686 1.0095964702497806
7.5355204653491965 512.1785069167652 1.0185851678383924
7.540748020302613 516.1009364787609 1.0222314883663777
7.545975575256029 515.0330249190831 1.0200106767992667
7.551203130209445 513.2293714638874 1.0171082549985722
7.556430685162861 505.79489744737816 1.008777935281326
7.5616582401162775 497.6573818639302 1.0011653578064983
7.566885795069694 485.2665844000311 0.9882456732541851
7.57211335002311 472.251963980222 0.9760208328447115
7.577340904976526 461.3352615824367 0.9641416621420171
7.582568459929942 448.2122436569091 0.9502017548861736
7.5877960148833585 442.22610978530565 0.9447452594616096
7.593023569836775 431.2795196355496 0.9335173375022598
7.598251124790191 426.5688685572554 0.928342530837434
7.603478679743607 420.06569761195334 0.9212616130963731
7.608706234697023 418.07328853856944 0.9193042923590925
7.6139337896504395 416.1302915163536 0.9163510229256417
7.619161344603856 412.21688788642234 0.9123477657958314
7.624388899557272 409.4703750794547 0.9075175771385464
7.629616454510688 411.83952010604327 0.9088298281392555
7.634844009464104 414.13189942174733 0.9112992841639268
7.6400715644175206 422.7254179021004 0.9222142674932695
7.645299119370937 427.51664656606215 0.9268322263774225
7.650526674324353 434.74017177549507 0.9326692593122529
7.655754229277769 439.9347854784975 0.9374013835174321
7.660981784231185 445.7932784584139 0.9423314870243107
7.666209339184602 461.2746282318853 0.9585187195713807
7.671436894138018 474.42159133124045 0.9730258971117818
7.676664449091434 487.9152459593287 0.9856689156904849
7.68189200404485 497.58797015088044 0.993983318284678
7.687119558998266 504.57492412330134 0.998802811326954
7.692347113951683 514.7960677432869 1.006867932532285
7.697574668905099 522.0643247546894 1.013049684321849
7.702802223858515 529.8460658692494 1.019652243834128
7.708029778811931 531.67539393818 1.0210700272601003
7.713257333765347 529.8180821460412 1.019697998968051
7.718484888718764 522.0111518675758 1.012634096779625
7.72371244367218 511.3412075212124 1.0040561679814648
7.728939998625596 503.45292174591196 0.9938026073671088
7.734167553579012 499.64941274298667 0.9903783150364002
7.739395108532428 493.97565879011114 0.983608209162026
7.744622663485845 497.17557566391235 0.9857567705046907
7.749850218439261 498.9084227067394 0.9869772895943333
7.755077773392677 501.6223627638707 0.9902049319553614
7.760305328346093 499.9664919192923 0.9894814400282445
7.765532883299509 492.2177460808108 0.9819578885331093
7.770760438252926 482.6150114854222 0.9705685593150069
7.775987993206342 476.7529884292227 0.9637848525433467
7.781215548159758 472.1181685106462 0.9579018832876055
7.786443103113174 468.7754583716317 0.9553344431679562
7.79167065806659 465.00977548312494 0.9526548485252901
7.796898213020007 455.59678220422956 0.9428562650323248
7.802125767973423 445.8914786492652 0.9332229842966685
7.807353322926839 436.5487311537223 0.923440298393113
7.812580877880255 427.5240159097119 0.9145390182764976
7.817808432833671 425.74208599721777 0.9132013349674731
7.823035987787088 423.80987964156145 0.9111595511339317
7.828263542740504 421.9922075596659 0.909054643264245
7.83349109769392 417.2123704040437 0.9036535272233327
7.838718652647336 414.27243340950605 0.9004090940724987
7.8439462076007525 411.47081595348385 0.8966600656980165
7.849173762554169 411.90126049952664 0.8971731022292008
7.854401317507585 410.65055789243496 0.8952864352833856
7.859628872461001 411.9094316800632 0.8959312397081325
7.864856427414417 415.75854893341955 0.898913075576124
7.8700839823678335 418.88714744449334 0.9015729862754289
7.87531153732125 422.8880191639619 0.9048529870100448
7.880539092274666 426.577740535835 0.9067235263030068
7.885766647228082 431.92052445472825 0.9120019064651432
7.890994202181498 437.705214540989 0.9173336004499849
7.8962217571349145 443.64636838130866 0.9245809255263592
7.901449312088331 453.57437480699883 0.9348492462859906
7.906676867041747 453.5767943686313 0.9342664659335947
7.911904421995163 447.22790009344203 0.92559485094336
7.917131976948579 446.00335324881013 0.922263479427143
7.9223595319019955 452.9935699353924 0.9290604342270163
7.927587086855412 465.5859066631512 0.9425746693722084
7.932814641808828 478.14050161064466 0.9562324869530172
7.938042196762244 488.7879730823154 0.9677240649006821
7.94326975171566 497.4468265500565 0.9763249328088865
7.9484973066690765 503.54575752105563 0.9806015755890799
7.953724861622493 510.58366838892414 0.9856786496067462
7.958952416575909 523.5162248727229 0.9961942305008976
7.964179971529325 540.4934062665958 1.0117626744371737
7.969407526482741 551.5740775811512 1.0199882811168277
7.9746350814361575 562.6323283369059 1.0286369399576925
7.979862636389574 573.1747991296664 1.0387318529715333
7.98509019134299 582.7070802791798 1.0466006815128308
7.990317746296406 598.0692597338373 1.0600656172815153
7.995545301249822 606.3802038076129 1.0672228734780085
8.000772856203238 610.899323866711 1.0705656466231803
8.006000411156654 614.7348635944843 1.074141628567702
8.01122796611007 620.6240787698426 1.0788743576137139
8.016455521063486 630.6388494163064 1.0875950777632555
8.021683076016902 638.5994396263525 1.094421512006996
8.026910630970319 644.8319498145256 1.0984909171427357
8.032138185923735 647.3503514800233 1.0984854874433818
8.037365740877151 653.285111155696 1.1028949994163681
8.042593295830567 661.1727958993791 1.1087376708231054
8.047820850783983 669.2748057774612 1.115635663988975
8.0530484057374 679.9303972461582 1.123702870124494
8.058275960690816 687.1115175920892 1.1294002439220765
8.063503515644232 691.9457116209807 1.1334479270218216
8.068731070597648 697.733475877421 1.1373600156952886
8.073958625551064 702.2552976788411 1.1406091453962581
8.07918618050448 700.6372213386708 1.1398087991207158
8.084413735457897 695.9267569017402 1.1358113928882008
8.089641290411313 693.3180373911671 1.1339316874934307
8.09486884536473 688.2417040744806 1.1295803688319312
8.100096400318145 682.1776983627777 1.1238638237070209
8.105323955271562 675.2821059374241 1.1178033737582578
8.110551510224978 668.0195702153044 1.1114165006792995
8.115779065178394 664.9008159833038 1.1081004231660798
8.12100662013181 658.8598066874263 1.1009895964313352
8.126234175085226 654.2539375404648 1.095595551843578
8.131461730038643 650.1547899531507 1.091929898724001
8.136689284992059 650.4869240172192 1.092001484984834
8.141916839945475 657.6413238181557 1.0981560196562257
8.147144394898891 670.2497419831415 1.1080116117828565
8.152371949852308 691.8429346903196 1.1242819490659368
8.157599504805724 708.9358150625858 1.1378983219793959
8.16282705975914 730.7573307369445 1.1551351700251797
8.168054614712556 748.8624490631923 1.170497621793725
8.173282169665972 762.5779204417255 1.17981097225464
8.178509724619389 767.0691121801103 1.182902187681158
8.183737279572805 771.0914986059705 1.1856000100611945
8.188964834526221 764.6882992928186 1.1800375950566624
8.194192389479637 756.7407086275724 1.1729394519904703
8.199419944433053 747.7753391184198 1.1653139639984373
8.20464749938647 732.7691229542049 1.1532719360595522
8.209875054339886 722.0998121447517 1.1451419607882127
8.215102609293302 705.5510347624431 1.1317281153424619
8.220330164246718 692.0304962154061 1.1202073696983252
8.225557719200134 685.8899264053889 1.1149386656599993
8.23078527415355 677.0480177567811 1.1071763229155132
8.236012829106967 674.4978676442897 1.1055452926565574
8.241240384060383 669.3846303323043 1.1006517403579117
8.2464679390138 662.3046460803318 1.0944548414776434
8.251695493967215 660.6308221110265 1.0926209716195092
8.256923048920632 659.2099653002292 1.0909210754685197
8.262150603874048 658.4221247082701 1.0902124955123562
8.267378158827464 658.4848943016879 1.0901990385830855
8.27260571378088 658.09320692695 1.088291984007534
8.277833268734296 660.7958643810618 1.0899316637878433
8.283060823687713 657.3599193909989 1.0875214821989008
8.288288378641129 652.3201547847758 1.0833437234700414
8.293515933594545 650.5274762390986 1.0823405809888236
8.298743488547961 646.1765881388493 1.0777834090898522
8.303971043501377 652.5779556635106 1.0834036649802423
8.309198598454794 655.9996785229736 1.085276560677399
8.31442615340821 657.909796068266 1.086198241161013
8.319653708361626 664.6791885411047 1.0914664650727783
8.324881263315042 665.1779764568074 1.0910634710154088
8.330108818268458 669.5779461225517 1.094413671482659
8.335336373221875 675.0861892404866 1.097993174659779
8.34056392817529 681.6521385874631 1.1026607272378204
8.345791483128707 690.8218293934153 1.109431369570232
8.351019038082123 693.3871199089584 1.1108458295247028
8.35624659303554 694.7408593660699 1.1115652068384885
8.361474147988956 698.7757190622498 1.11476648420564
8.366701702942372 701.5717419529975 1.11732474087036
8.371929257895788 708.576542612333 1.1222865485765168
8.377156812849204 712.0451107601164 1.1246571680321154
8.38238436780262 715.4498869324241 1.1265119712855338
8.387611922756037 716.9994844525144 1.1275185141512472
8.392839477709453 716.539355853214 1.1256855996025792
8.398067032662869 714.6195723965994 1.1239729201323014
8.403294587616285 709.1416162219965 1.1197313109377824
8.408522142569701 704.924042508874 1.1169244300576675
8.413749697523118 699.0070813501318 1.1115070146041572
8.418977252476534 690.2843740091505 1.1045965559206041
8.42420480742995 681.4219552430475 1.0973521540312183
8.429432362383366 675.5219707354067 1.093168617803548
8.434659917336782 667.4134185446384 1.086499265962238
8.439887472290199 658.6334871194325 1.0778328083000883
8.445115027243615 645.9182530127929 1.0666639577711072
8.450342582197031 630.7099225327424 1.0535292370925071
8.455570137150447 618.7593871871643 1.0436877497560377
8.460797692103863 609.915495420739 1.0364776399288307
8.46602524705728 606.4899543587705 1.0331478561832652
8.471252802010696 601.29532567101 1.0287546081718264
8.476480356964112 596.9886782354113 1.0245474671754944
8.481707911917528 590.815549230184 1.0186095501644392
8.486935466870944 581.4342256090206 1.009304923953025
8.49216302182436 576.4722747675563 1.0039877974823344
8.497390576777777 572.0612471314122 0.9990832322474673
8.502618131731193 567.6633619296798 0.9953452076463345
8.50784568668461 561.7523033378455 0.9906508210590655
8.513073241638025 557.1718221939003 0.9864484140798315
8.518300796591442 548.2268573323347 0.9782144984667559
8.523528351544858 541.6029919200695 0.9716958616333334
8.528755906498274 540.5996232092998 0.9696703994828934
8.53398346145169 534.4414805962743 0.9635166623507739
8.539211016405106 529.4771541684922 0.9594182584968189
8.544438571358523 529.9585128256178 0.9606865285608736
8.549666126311939 526.6514410752346 0.9586436355673521
8.554893681265355 529.8321210466328 0.9620290056347967
8.560121236218771 527.7103124516119 0.9577648886986996
8.565348791172188 527.6040913038734 0.9568239747416832
8.570576346125604 528.7212409775918 0.9572209462784403
8.57580390107902 530.2594302331889 0.9585432045553783
8.581031456032436 530.7932591280274 0.9592908337899836
8.586259010985852 527.7789097599726 0.9561640052995899
8.591486565939269 529.3271121265846 0.9579263487395057
8.596714120892685 536.6660846379971 0.9638002812823538
8.601941675846101 539.5909396249701 0.9656989478718648
8.607169230799517 546.7454055628173 0.9719435602776819
8.612396785752933 548.9231999740123 0.9746301019358655
8.61762434070635 546.3148200744189 0.9728129742365903
8.622851895659766 548.8663964037846 0.9753303302034116
8.628079450613182 546.0322546016267 0.9717522463247356
8.633307005566598 548.1327137043916 0.9715571578676808
8.638534560520014 549.7208548361212 0.9725528181878733
8.64376211547343 552.7117479131624 0.975283033857891
8.648989670426847 559.9076105430559 0.9815271662190879
8.654217225380263 569.0026025766981 0.9891396779306509
8.65944478033368 577.5698643256719 0.995004628704321
8.664672335287095 584.0914659756537 0.9995809563614071
8.669899890240512 591.9732733234569 1.0059479774121372
8.675127445193928 601.3422332958982 1.0139064231209176
8.680355000147344 611.1241834128213 1.0220181442284855
8.68558255510076 619.9664389164506 1.0294424008471945
8.690810110054176 629.7402200674002 1.0367724432919156
8.696037665007593 638.3796017983799 1.042854484596559
8.701265219961009 651.285082757309 1.0522714848906027
8.706492774914425 665.4506147717101 1.0630339409447318
8.711720329867841 675.8064750110813 1.0710636853616773
8.716947884821257 686.2496298990933 1.07834417890263
8.722175439774674 695.3954848218099 1.0850663409070898
8.72740299472809 697.4222023612184 1.086427929451125
8.732630549681506 699.7192891682387 1.0891507939736078
8.737858104634922 697.318514965137 1.087637632758372
8.743085659588338 692.6296317396742 1.084459087620767
8.748313214541755 690.2678735305983 1.0824126297332397
8.75354076949517 683.0310100808151 1.0768424746311651
8.758768324448587 677.5443140079274 1.071076393398305
8.763995879402003 664.8579225452602 1.0604275624682964
8.76922343435542 651.7975855531337 1.049566147815884
8.774450989308836 638.9164058715651 1.040430803329511
8.779678544262252 626.5016631079569 1.0292381562866642
8.784906099215668 613.9651813745597 1.0165555567537317
8.790133654169084 604.7747283382704 1.0078351310000924
8.7953612091225 603.2735340111557 1.006820340237949
8.800588764075917 598.1634886416384 1.0035777345140606
8.805816319029333 593.6650990069006 1.0002463616164425
8.811043873982749 589.1329369601516 0.9967799023995779
8.816271428936165 582.0117139001022 0.9905018503171699
8.821498983889581 577.8851364985928 0.9868816839042502
8.826726538842998 577.4253663753087 0.9866745191978689
8.831954093796414 572.7035438326361 0.9807505376715693
8.83718164874983 567.3027101504184 0.9756246465326436
8.842409203703246 561.8375874112344 0.9695329325724465
8.847636758656662 557.7564227657102 0.9665599211650191
8.852864313610079 555.1217074458771 0.9638824895634841
8.858091868563495 556.9260263672601 0.9646376000693825
8.863319423516911 553.618347212472 0.9602721491635855
8.868546978470327 553.6667583853704 0.9600914962695797
8.873774533423743 554.5804743951891 0.9604014852619067
8.87900208837716 550.750834879443 0.9577175884194774
8.884229643330576 550.6237898412703 0.9574006666152508
8.889457198283992 554.2310582329394 0.9614697027175392
8.894684753237408 554.2283129745268 0.9619282547606306
8.899912308190824 559.1960946307889 0.9668797848448855
8.90513986314424 560.2240652965083 0.9659255329385606
8.910367418097657 558.7967765923976 0.9631385023755834
8.915594973051073 556.7384327599445 0.960285448415491
8.92082252800449 559.4507420280268 0.9615858037367948
8.926050082957905 562.1699648136165 0.9643324731422449
8.931277637911322 568.7111594840483 0.969721125557263
8.936505192864738 568.5431593280903 0.9691762347038989
8.941732747818154 571.7771406407151 0.9715493980843058
8.94696030277157 575.310883296433 0.9743926379620295
8.952187857724986 578.7123836869574 0.9773424637331176
8.957415412678403 580.5519755073519 0.9783438817273238
8.962642967631819 582.4224573270603 0.978967397539847
8.967870522585235 586.1298515273829 0.9809421587895385
8.973098077538651 587.5987797276033 0.9823490037533887
8.978325632492067 591.9347332103345 0.9861114405233763
8.983553187445484 593.9261987754882 0.9879730075417117
8.9887807423989 599.7661117491333 0.9917749796527381
8.994008297352316 602.8888004226468 0.994069624928957
8.999235852305732 604.7094026461538 0.9951847595334528
9.004463407259149 607.7061851247623 0.9970572248730367
9.009690962212565 611.5289935738006 0.9995858882150395
9.014918517165981 617.939850628175 1.0035698695571458
9.020146072119397 631.2825465286743 1.0148220024978116
9.025373627072813 642.0603776553643 1.023507067434345
9.03060118202623 657.0910883521743 1.034729381723222
9.035828736979646 671.4579077221761 1.0454870796785851
9.041056291933062 689.269257667867 1.0592888863599572
9.046283846886478 707.765481276091 1.0736300417617688
9.051511401839894 722.7109716769108 1.0844423511040995
9.05673895679331 741.227594609374 1.0960109548654438
9.061966511746727 764.2159741011541 1.1116055313022017
9.067194066700143 788.3563574371749 1.1290340170405428
9.07242162165356 814.647636391276 1.148945828133631
9.077649176606975 831.27706891875 1.161120169060971
9.082876731560392 845.7131801181324 1.170740014772613
9.088104286513808 858.3360365715224 1.1782745168398716
9.093331841467224 867.5954890369 1.1831507172033495
9.09855939642064 872.7426048085624 1.185984035247863
9.103786951374056 871.6037911986659 1.1843596558380727
9.109014506327473 862.2191362923558 1.1767839851003823
9.114242061280889 854.2218778294153 1.17151204656062
9.119469616234305 847.4817860631342 1.1670800347490475
9.124697171187721 842.2760416007518 1.1636680876793608
9.129924726141137 839.8419198514969 1.1625739443763075
9.135152281094554 837.7117599231608 1.1613484589188001
9.14037983604797 841.9450922443283 1.1645873824341229
9.145607391001386 861.1158988530916 1.176279913832521
9.150834945954802 889.2445992627316 1.1941116106330294
9.156062500908218 925.4915843704455 1.2183485771232518
9.161290055861635 961.8055406750916 1.2519474703811118
9.16651761081505 1004.5347670772386 1.2872212287669873
9.171745165768467 1040.8489071472475 1.3155702421036122
9.176972720721883 1067.3496324878133 1.3354988712515465
9.1822002756753 1078.9445686814163 1.3445206583226352
9.187427830628716 1079.4597148419243 1.3479509349008079
9.192655385582132 1068.7441958807256 1.3434495675651201
9.197882940535548 1055.2446209645402 1.3370918453112115
9.203110495488964 1041.2603312338442 1.3306262521427499
9.20833805044238 1030.8418273554566 1.3276867644345807
9.213565605395797 1019.3008686060516 1.3222632661454707
9.218793160349213 1007.1139560152503 1.3166241557532319
9.224020715302629 995.2638093866811 1.3107355716213471
9.229248270256045 982.8862627369315 1.3039776784910244
9.234475825209461 969.7539636633925 1.2966956581812579
9.239703380162878 961.188519420558 1.2910834168338547
9.244930935116294 962.0924088275251 1.2926593309360899
9.25015849006971 965.1759593915683 1.2964160319160334
9.255386045023126 967.5142119105064 1.3004629684151763
9.260613599976542 970.8857122655768 1.3041599036834286
9.265841154929959 975.4939433296536 1.3085883992205076
9.271068709883375 985.7526228866077 1.315163695860518
9.276296264836791 1005.268274869247 1.329461544613699
9.281523819790207 1029.4814100704052 1.3481711251464148
9.286751374743623 1046.5890319356429 1.3598810822877878
9.29197892969704 1070.8314683351537 1.3772468460755334
9.297206484650456 1084.9528131622833 1.3868136567522604
9.302434039603872 1094.935389024759 1.3939522671296314
9.307661594557288 1092.4122158940836 1.3943601324603483
9.312889149510704 1073.9034107259968 1.384987890214427
9.31811670446412 1040.040965580245 1.363799408131925
9.323344259417537 1002.9284316590728 1.3410748488565014
9.328571814370953 949.9053856211593 1.3045686856954757
9.33379936932437 901.265125115661 1.2718334767252988
9.339026924277785 846.5735920634662 1.2334036690598948
9.344254479231202 803.1242144068225 1.202927895944018
9.349482034184618 766.2238498366503 1.1757762327559864
9.354709589138034 733.69303310894 1.1519065242606021
9.35993714409145 710.5879785812793 1.1360839087108379
9.365164699044866 689.8104323103564 1.1210103860354352
9.370392253998283 676.3422435815316 1.1105674780675598
9.375619808951699 668.0164267122963 1.1031540806108089
9.380847363905115 660.5258020315196 1.097172583933635
9.386074918858531 654.1094666962972 1.0927949283066332
9.391302473811947 651.8765200291617 1.092260332186375
9.396530028765364 650.3196273081631 1.091902111770592
9.40175758371878 650.9158766021329 1.0946572480869288
9.406985138672196 653.6871609247016 1.0977169388971362
9.412212693625612 656.7073230073914 1.099166746235677
9.417440248579029 653.1067068505631 1.0849792632644863
9.422667803532445 645.2034374601287 1.071998760890173
9.427895358485861 636.9840085733728 1.0613866352250112
9.433122913439277 633.1784559543779 1.054759600280564
9.438350468392693 631.4662209304179 1.0509955055354763
9.44357802334611 635.9504207230146 1.0532946642423595
9.448805578299526 638.8994122463215 1.0537454035827492
9.454033133252942 641.6477686344607 1.0542013555666132
9.459260688206358 640.8257213609234 1.0518458319898172
9.464488243159774 637.6604177553243 1.047567795235615
9.46971579811319 638.2022788986187 1.0464789688647538
9.474943353066607 634.764090545463 1.042269944947406
9.480170908020023 633.7567913205462 1.040294738750974
9.48539846297344 635.362053513426 1.0406062248480654
9.490626017926855 632.149565695957 1.0355739593853717
9.495853572880272 635.3693105526603 1.0368990686199338
9.501081127833688 640.61742052816 1.0399838406202864
9.506308682787104 641.7563557224784 1.041507917335791
9.51153623774052 641.5713867591795 1.0403321434383785
9.516763792693936 635.1719224386144 1.0336868254643763
9.521991347647353 634.4047060357738 1.0307369542027103
9.527218902600769 636.1359853870127 1.0304128708468894
9.532446457554185 639.5810765350852 1.0328376085405926
9.537674012507601 639.8351740037384 1.0318410561115419
9.542901567461017 637.2546025129561 1.0285374573656032
9.548129122414434 639.9449316921983 1.0302467166762457
9.55335667736785 644.009343728916 1.0329757076882036
9.558584232321266 642.9653404829971 1.031987678856124
9.563811787274682 645.3033047996856 1.0334748456446055
9.569039342228098 643.1619439602872 1.0312870817863045
9.574266897181515 638.2851081085938 1.0266785315833389
9.57949445213493 637.8829615692347 1.024984211553093
9.584722007088347 635.1812964274458 1.0204783933947923
9.589949562041763 637.3477702544249 1.0213194613212138
9.59517711699518 641.4011424822021 1.0250835423432543
9.600404671948596 643.7380431551835 1.028781732952859
9.605632226902012 642.8557125041162 1.0281295429036306
9.610859781855428 641.3287798203644 1.0251256227510714
9.616087336808844 641.0348628571305 1.023222472954484
9.62131489176226 638.6136589379671 1.0194705810551514
9.626542446715677 638.0265847532445 1.0186879421778856
9.631770001669093 637.3513990130557 1.0179096987047218
9.636997556622509 638.3918423838891 1.0179959553992928
9.642225111575925 638.1462960968317 1.016383478491863
9.647452666529341 637.1200780158156 1.0152210817073817
9.652680221482758 638.24914833459 1.0163622552824656
9.657907776436174 640.5549521908235 1.0174488798815875
9.66313533138959 638.499216244908 1.014134780312537
9.668362886343006 640.5942499403405 1.0155011417023572
9.673590441296422 641.4079029178794 1.0161303541988478
9.678817996249839 646.6617871056299 1.0191091919432638
9.684045551203255 644.0607564624864 1.0167309057501048
9.689273106156671 649.0811733021842 1.020335153563738
9.694500661110087 650.8658417915307 1.0204347598472008
9.699728216063503 652.447261919356 1.021441739232593
9.70495577101692 652.7293678563417 1.0210685867606322
9.710183325970336 654.2993144058759 1.0228700227492216
9.715410880923752 654.1226605076519 1.0218800706741487
9.720638435877168 657.8267830057393 1.0237408025069024
9.725865990830584 658.7045025958712 1.0243143687126826
9.731093545784 656.3685094139206 1.0209633367060025
9.736321100737417 662.0897795810058 1.0250524912232324
9.741548655690833 664.3225877820861 1.0267578747175095
9.74677621064425 664.2213066639997 1.026305662021408
9.752003765597665 667.6331973274752 1.0288846182836102
9.757231320551082 667.7148092466379 1.0286981334656895
9.762458875504498 668.3736939765395 1.028779640762784
9.767686430457914 673.3694504496556 1.031915561998335
9.77291398541133 672.3359647901755 1.0302652934589527
9.778141540364746 669.9620117792139 1.0260832656959684
9.783369095318163 669.4915855008506 1.024433366247245
9.788596650271579 667.1362725822852 1.0225811030848793
9.793824205224995 672.8618946664577 1.0275397421254067
9.799051760178411 678.1437301782865 1.0308395406158875
9.804279315131827 681.5235206522608 1.0323286112802528
9.809506870085244 681.5269870022526 1.030941137671199
9.81473442503866 682.8618271620314 1.0310968979089457
9.819961979992076 684.088153964965 1.0315578067336768
9.825189534945492 684.7424888939265 1.0313798143591488
9.830417089898909 687.104513036858 1.032967913271339
9.835644644852325 689.4452086856933 1.0342280668005646
9.840872199805741 689.582382960738 1.0352124477278555
9.846099754759157 690.7979045100368 1.036106816858642
9.851327309712573 689.934641074885 1.033508479815386
9.85655486466599 688.8337906530625 1.0302842696349515
9.861782419619406 686.0482562303762 1.027870617448065
9.867009974572822 687.4282574951891 1.0282166133449937
9.872237529526238 692.1824444579026 1.0320061006514976
9.877465084479654 693.0367527026275 1.0326339355106422
9.88269263943307 697.4458858900023 1.0351012418458196
9.887920194386487 701.204616250875 1.0370125701560249
9.893147749339903 702.6369425294338 1.0384685353964986
9.89837530429332 709.1676364523312 1.0434701960503017
9.903602859246735 714.1141728837537 1.0466366766327635
9.908830414200152 714.1376194375399 1.0462307204773866
9.914057969153568 720.6513472874303 1.0502990543506745
9.919285524106984 720.9043628990293 1.0500159708651886
9.9245130790604 725.2480046373212 1.0521984644504672
9.929740634013816 730.6209175755345 1.0562440184218744
9.934968188967233 732.8027123198732 1.0574231712062474
9.940195743920649 733.8439513280325 1.0580586653867676
9.945423298874065 735.2773132028819 1.0582935584693236
9.950650853827481 738.5618347783189 1.0603681143763788
9.955878408780897 741.834760152426 1.0621640408367274
9.961105963734314 744.274993578527 1.0634041663808578
9.96633351868773 744.8906238121834 1.0636678701317228
9.971561073641146 740.7201492298037 1.0600959897168112
9.976788628594562 739.6755288770325 1.0586278722905769
9.982016183547978 739.9784275091554 1.0584330808618292
9.987243738501395 735.4256697231425 1.0536511310035743
9.99247129345481 733.6287406204705 1.0518052375115607
9.997698848408227 727.1885968468484 1.0467019568310936
10.002926403361643 722.8797294519585 1.0430525477563783
10.00815395831506 723.5131416778293 1.0431625269500295
10.013381513268476 718.8823259668918 1.0395007883259475
10.018609068221892 712.7987622741183 1.0345102969882305
10.023836623175308 705.8582946376431 1.0290086887239078
10.029064178128724 702.9256569640514 1.02668716285344
10.03429173308214 702.540024621134 1.0270564457850717
10.039519288035557 706.5560092165365 1.030082679776459
10.044746842988973 708.9597232538291 1.0314894524151024
10.049974397942389 706.1814605138042 1.0288958923697145
10.055201952895805 704.9607084097822 1.0272790632888342
10.060429507849221 701.5790820514609 1.0241652038692983
10.065657062802638 695.5148815587738 1.019780111004961
10.070884617756054 694.9781448567647 1.019234897910658
10.07611217270947 692.5318548939249 1.0178884818945049
10.081339727662886 694.9149894859529 1.0192207351794085
10.086567282616302 692.5722758634932 1.0176213961585483
10.091794837569719 686.9185607779478 1.011920952184122
10.097022392523135 681.9261563770715 1.0073064789422546
10.102249947476551 685.0676046252639 1.0095657655403532
10.107477502429967 687.2023278323406 1.0112636926149978
10.112705057383383 686.9771971158746 1.0104797194245272
10.1179326123368 681.3865170386323 1.0063814847759918
10.123160167290216 678.7644045007812 1.0043204244765063
10.128387722243632 676.4624105272696 1.0022894854545832
10.133615277197048 677.1479849147979 1.0018627624285692
10.138842832150464 682.3803069827419 1.0057063977568192
10.14407038710388 689.6139292805987 1.0108689644372437
10.149297942057297 694.539224636985 1.0145472578218835
10.154525497010713 693.7519928276691 1.0140350607245154
10.15975305196413 691.1711490400552 1.0120084505731
10.164980606917545 689.7606989835303 1.0103808428974828
10.170208161870962 690.7789922668946 1.0102413819062448
10.175435716824378 692.1423506047921 1.011129105018721
10.180663271777794 691.9807654633535 1.009897674085894
10.18589082673121 692.6605237630172 1.0098634107314193
10.191118381684626 686.1700651590422 1.0051317823772437
10.196345936638043 679.2703249835508 0.9999140800037826
10.201573491591459 676.7281438912022 0.9975932850619967
10.206801046544875 677.7480087624517 0.9980441680933221
10.212028601498291 686.8740366127101 1.003547143794758
10.217256156451707 688.098401171951 1.0042786503941845
10.222483711405124 689.9094731965833 1.0058180176354021
10.22771126635854 688.1392494116492 1.005553233427531
10.232938821311956 685.3377023605253 1.0033392781358614
10.238166376265372 684.883547351057 1.002694701440129
10.243393931218788 683.850000174936 1.0020219578564147
10.248621486172205 678.6024887373986 0.9976818660038019
10.253849041125621 682.1602471613932 0.9993651406069286
10.259076596079037 681.3808593513742 0.9983513542899208
10.264304151032453 679.2006253198302 0.9967183574852606
10.26953170598587 676.2152016429886 0.9944006543303251
10.274759260939286 674.8082876553901 0.9929409309563718
10.279986815892702 676.888542240193 0.9942610439852495
10.285214370846118 677.5962774957633 0.9950536735171469
10.290441925799534 679.509698016193 0.9958036017672626
10.29566948075295 673.3167377691307 0.9910700363015603
10.300897035706367 664.8781239062303 0.9831622428495308
10.306124590659783 659.9927074875699 0.9789601659302398
10.3113521456132 654.8620446806457 0.9752269367156183
10.316579700566615 659.5219469137018 0.97899854375425
10.321807255520032 658.4223640779899 0.9777856051234965
10.327034810473448 656.8351430423269 0.9761582227589873
10.332262365426864 654.9170199521888 0.973391068118072
10.33748992038028 654.0268976938897 0.9728918819126942
10.342717475333696 652.5522931237639 0.9712787525451911
10.347945030287113 653.1897145925477 0.9714322930546253
10.353172585240529 654.3351595943074 0.9721697718072224
10.358400140193945 655.5091591718312 0.9729151214018699
10.363627695147361 654.7120345415277 0.9714824523882966
10.368855250100777 658.2226385898933 0.9737482420782877
10.374082805054194 662.8070168167153 0.9772432312738049
10.37931036000761 666.989066945713 0.9800109778259664
10.384537914961026 665.9114935363858 0.979298057615515
10.389765469914442 665.4604328021235 0.9770478177431949
10.394993024867858 663.1522304607698 0.9752961354418713
10.400220579821275 662.6926421320452 0.9747660578590253
10.40544813477469 662.8684289811546 0.974980319147858
10.410675689728107 657.3283279461749 0.9710197823294175
10.415903244681523 656.673054103996 0.9712286919120661
10.42113079963494 652.4341152243959 0.9674999781730902
10.426358354588356 645.0424526958129 0.9615561127893136
10.431585909541772 636.273373606943 0.9546990333890046
10.436813464495188 631.5403693324486 0.9519042617168293
10.442041019448604 625.0688455833885 0.9467269611626697
10.44726857440202 617.6512037023107 0.9397129210449306
10.452496129355437 609.9562483438579 0.9322693696269424
10.457723684308853 608.6151881261713 0.9312511808016178
10.462951239262269 607.616180499099 0.9302029628647607
10.468178794215685 608.3363937530725 0.9308858654309701
10.473406349169101 604.8835349955604 0.9282172877738486
10.478633904122518 599.6146418907695 0.9235654320967681
10.483861459075934 598.8793627802831 0.9224491181559711
10.48908901402935 597.3232020181499 0.9208555192819209
10.494316568982766 596.5964749041038 0.9202889075821098
10.499544123936182 598.0224488032234 0.9216016016152655
10.504771678889599 592.4947928466372 0.9176744304310891
10.509999233843015 592.5675568677838 0.9182506243297154
10.515226788796431 590.7009352683752 0.9159453880832215
10.520454343749847 584.5324203585733 0.9104387204726961
10.525681898703263 575.5348589565369 0.9027418545065262
10.53090945365668 565.4537926310013 0.8942308638707317
10.536137008610096 562.2432813508967 0.8918265155164425
10.541364563563512 561.2360719103167 0.8912523754024178
10.546592118516928 559.9125244472581 0.8897189112724367
10.551819673470344 556.1698941871682 0.885805417824159
10.55704722842376 554.0780865041532 0.8838709461710299
10.562274783377177 548.6720894116638 0.8795614454869713
10.567502338330593 547.1310426192084 0.8785119063714248
10.57272989328401 548.0905655922296 0.8786119763951011
10.577957448237425 545.8874759311674 0.876882900746521
10.583185003190842 540.9426806891076 0.8724494712276037
10.588412558144258 536.52451118363 0.8684791361652386
10.593640113097674 536.5502569578908 0.8688056602211558
10.59886766805109 536.9843748180514 0.8681040678649394
10.604095223004506 534.4922891686451 0.8653744779921482
10.609322777957923 531.8277799652376 0.8634369226307808
10.614550332911339 528.3949733260138 0.8609247087076123
10.619777887864755 528.2260822535113 0.8607014817220288
10.625005442818171 529.317460782236 0.8621510403181799
10.630232997771587 530.9186462022336 0.8636160620523445
10.635460552725004 530.0775443052291 0.8624015617704635
10.64068810767842 530.1629017348939 0.8619002351067202
10.645915662631836 531.2108054456049 0.8619298639152706
10.651143217585252 529.9643842327125 0.8615290565660365
10.656370772538668 530.6504685180661 0.8616587580246313
10.661598327492085 528.6991422228311 0.8599292569169527
10.666825882445501 532.0229805163168 0.8622283788345243
10.672053437398917 532.9799293767664 0.8609166576297193
10.677280992352333 539.0472208124513 0.8657947460392572
10.68250854730575 541.5044498395999 0.8677187746415399
10.687736102259166 543.8615415028551 0.8698703762775964
10.692963657212582 547.4868890843851 0.8725209308996736
10.698191212165998 550.0358866683231 0.8743026299881734
10.703418767119414 552.276711546212 0.8759113113860917
10.70864632207283 554.7303703822047 0.87726948042378
10.713873877026247 560.9751803280025 0.8821475042684315
10.719101431979663 566.1404205155354 0.8856188338716717
10.72432898693308 575.720005215713 0.8923218010986932
10.729556541886495 582.4327119911562 0.896826170203483
10.734784096839912 591.273636422121 0.9029567709016
10.740011651793328 600.5256833265256 0.909821061199508
10.745239206746744 607.0430557607888 0.9142342723960968
10.75046676170016 616.7544883577663 0.9211477380995601
10.755694316653576 620.1849355236127 0.9231507397519256
10.760921871606993 619.1317044921499 0.9215093459549564
10.766149426560409 621.3737159005196 0.9229154761816305
10.771376981513825 622.2100662009475 0.9230475281704438
10.776604536467241 620.9922201760487 0.9229123757853656
10.781832091420657 619.4922229762594 0.9214799107200145
10.787059646374074 616.6124103011015 0.9193283409575668
10.79228720132749 611.5892910028142 0.9146934798224887
10.797514756280906 608.7209944537335 0.9123298357456445
10.802742311234322 608.0323564520608 0.911802586014392
10.807969866187738 609.7440654590303 0.9128758388930244
10.813197421141155 612.155281420557 0.9143422576922523
10.81842497609457 614.0456515206557 0.9157488511119037
10.823652531047987 616.9782628021563 0.9172031751865685
10.828880086001403 618.960439706505 0.91826804610942
10.83410764095482 625.4902370358701 0.9226975207890236
10.839335195908236 635.2439200038416 0.9294893296465022
10.844562750861652 649.9057451922454 0.9404079750483775
10.849790305815068 668.7296827258099 0.9535596389267198
10.855017860768484 696.0849272397098 0.9721319680675747
10.8602454157219 721.441320354841 0.98952438319877
10.865472970675317 745.5516223713042 1.00475212144435
10.870700525628733 760.5292760040821 1.0141615450416055
10.875928080582149 767.3742120547901 1.0187835387934365
10.881155635535565 767.1065194758556 1.0181933572708588
10.886383190488981 756.6785183925363 1.010932397562842
10.891610745442398 742.8490186556544 1.0019528146427434
10.896838300395814 724.2419367022874 0.9894372020660266
10.90206585534923 701.867165641699 0.9739324302533323
10.907293410302646 682.9137684627239 0.9604416440525197
10.912520965256062 663.2737189382734 0.9460584304944178
10.917748520209479 646.4436849997405 0.9338081593670071
10.922976075162895 633.351447324336 0.923579012937883
10.928203630116311 620.4813693748262 0.9135330572806558
10.933431185069727 610.3790425383963 0.9061399542216143
10.938658740023143 603.5393480891486 0.901626715811671
10.94388629497656 596.2951292217176 0.896499389237498
10.949113849929976 590.4865756408177 0.891645052020733
10.954341404883392 586.7059551361097 0.8875937292041762
10.959568959836808 580.1190294712084 0.8823633069476242
10.964796514790224 575.4732434620515 0.8788159582456699
10.97002406974364 573.9773497945645 0.879680291705302
10.975251624697057 568.1477263560464 0.877712605697212
10.980479179650473 561.2359214853653 0.874239981978733
10.98570673460389 555.4398025027745 0.8710445852936616
10.990934289557305 548.9205356400413 0.8667841947119911
10.996161844510722 542.6136829372075 0.8623909400243192
11.001389399464138 538.2680192606853 0.8594662912713311
11.006616954417554 534.6396379093462 0.856751238092516
11.01184450937097 532.5681180807312 0.8556000564537014
11.017072064324386 527.5770843059378 0.8521770633036251
11.022299619277803 526.5601689725711 0.8521762725459252
11.027527174231219 521.2912590345286 0.8486116495628173
11.032754729184635 521.6962440772577 0.849683796709971
11.037982284138051 518.6213480367297 0.8478420884086793
11.043209839091467 514.2130651127401 0.8441204057953271
11.048437394044884 514.7555221286898 0.8449362695421625
11.0536649489983 513.9183052244829 0.8445302310063465
11.058892503951716 515.9983129850564 0.8465546309116676
11.064120058905132 515.3284544209891 0.846459978817379
11.069347613858548 512.2826285105749 0.8444764064492091
11.074575168811965 507.4374323399553 0.8404470496452866
11.079802723765381 504.0932631242118 0.8375052795209814
11.085030278718797 502.8014757734434 0.8365955583823239
11.090257833672213 503.11635069216777 0.8372373148696741
11.09548538862563 502.9141089112988 0.8372627923189552
11.100712943579046 501.4705042752934 0.8365869340256991
11.105940498532462 498.2441291734848 0.8345493999337017
11.111168053485878 497.6243179043112 0.833782453208384
11.116395608439294 496.45076096777274 0.8333536694891516
11.12162316339271 496.8500309567068 0.8339400384030443
11.126850718346127 497.4967505138054 0.8350245422760875
11.132078273299543 495.69032094847904 0.8341332584825337
11.13730582825296 491.2817897533718 0.8302409513620741
11.142533383206375 489.0065067710037 0.8285576931752576
11.147760938159792 488.3914865874499 0.8280003872527743
11.152988493113208 488.200501863052 0.8277637384551748
11.158216048066624 487.7569854368776 0.8278833999603892
11.16344360302004 486.3841933266917 0.8269156997684804
11.168671157973456 483.50440195756966 0.8243147297760081
11.173898712926873 485.9289862643883 0.8266297652047135
11.179126267880289 488.34480255947085 0.8288814348994307
11.184353822833705 489.045058267415 0.8295804941941411
11.189581377787121 487.3379391815651 0.8280496144045227
11.194808932740537 485.2420981540037 0.8263479211818521
11.200036487693954 483.2682720753525 0.8242530692093927
11.20526404264737 485.8306696712306 0.8261754296189517
11.210491597600786 487.1665085763253 0.8275642436959484
11.215719152554202 489.14977539040206 0.8298485227891641
11.220946707507618 490.06520426658545 0.8308537550662572
11.226174262461035 488.87179134708936 0.8299034967827558
11.23140181741445 487.0766912369717 0.8287635671019978
11.236629372367867 482.60175149799846 0.8245487642628899
11.241856927321283 482.2401472035945 0.8241601317544575
11.2470844822747 481.52480461439853 0.8236401830213175
11.252312037228116 487.9358182111554 0.8287582938731705
11.257539592181532 491.81446572056154 0.8320336652930079
11.262767147134948 489.40849922782155 0.8305968147492296
11.267994702088364 488.6378245340377 0.8305479413835932
11.27322225704178 484.34382426359906 0.8273858096659933
11.278449811995197 482.5469934645058 0.8257912478600258
11.283677366948613 481.1259864911512 0.8237672821848439
11.288904921902029 481.7791632741105 0.8237455403478456
11.294132476855445 481.9413328787883 0.8231741794706849
11.299360031808861 479.51995642909486 0.8211467393353754
11.304587586762278 480.23732843409243 0.82138131956218
11.309815141715694 476.1240369899586 0.8172646855882406
11.31504269666911 477.6624224282648 0.8186847798428133
11.320270251622526 481.3614135704706 0.8213053963826432
11.325497806575942 482.13355702523893 0.8215766968826838
11.330725361529359 482.07575575273324 0.8215109158736418
11.335952916482775 482.6421746975943 0.8218805995392733
11.341180471436191 479.24322513457986 0.8196675196648437
11.346408026389607 475.9153848171038 0.8169064177621217
11.351635581343023 476.3284374251078 0.8170856522822829
11.35686313629644 474.7194667252436 0.8153641518387169
11.362090691249856 472.605672629003 0.812839482688364
11.367318246203272 472.2682835152454 0.8132827784844749
11.372545801156688 472.74639233759086 0.8141663348592314
11.377773356110104 470.4482035790355 0.8126573254594518
11.38300091106352 469.2154151583015 0.8122983067498027
11.388228466016937 465.91498599303816 0.8093380446559079
11.393456020970353 461.94169485266167 0.8054793183210464
11.39868357592377 459.0689689102748 0.803255854044968
11.403911130877185 455.43350345855185 0.7998808205543606
11.409138685830602 453.14030697018813 0.7979524679562939
11.414366240784018 452.28215951158893 0.7978562959167897
11.419593795737434 449.7124619973769 0.7949714224228489
11.42482135069085 447.73774046095446 0.7936457215226734
11.430048905644266 447.480909860394 0.7944202851762553
11.435276460597683 442.6382629748196 0.7898317405504037
11.440504015551099 436.8006640274172 0.7852591055802489
11.445731570504515 431.48453262176884 0.779929886002038
11.450959125457931 429.3049414891484 0.7770922529227775
11.456186680411347 431.7851620667146 0.7795897047429379
11.461414235364764 431.32983140553375 0.7791044561712269
11.46664179031818 427.1721249716504 0.7754288921036054
11.471869345271596 425.97965871236397 0.7748215736113643
11.477096900225012 425.5189944209768 0.7757410360769392
11.482324455178428 425.2379099869949 0.7816561598426028
11.487552010131845 426.60278453300816 0.7848600026851436
11.49277956508526 427.2425753315523 0.7865332956723428
11.498007120038677 426.027240151294 0.7869580206192808
11.503234674992093 425.6677639644254 0.7875528403403544
11.50846222994551 422.6498793184764 0.7859518225097349
11.513689784898926 424.05206751609535 0.7886689767163244
11.518917339852342 423.7018199921401 0.7884423207026243
11.524144894805758 424.75113426465606 0.7911547487471137
11.529372449759174 424.2762405521438 0.7916656738891255
11.53460000471259 426.1611997124702 0.7939199845428095
11.539827559666007 427.9863476981747 0.7968195546525088
11.545055114619423 428.45068481170546 0.7972271255958293
11.550282669572839 430.4608275782957 0.7988591721186368
11.555510224526255 430.5717984542834 0.7997772049012879
11.560737779479672 431.2748114240699 0.8011928388620547
11.565965334433088 434.8528410156452 0.8049124748897991
11.571192889386504 434.4252638018724 0.8058360228714897
11.57642044433992 432.85000875322453 0.8054509636345651
11.581647999293336 429.1756448024353 0.8024362534788847
11.586875554246753 423.0137173562744 0.7974242201544338
11.592103109200169 417.42825708092846 0.7923807687240638
11.597330664153585 414.8217689665121 0.7904224673234377
11.602558219107001 413.7160693934972 0.7900309782603541
11.607785774060417 411.07949028631754 0.78825939779405
11.613013329013834 410.34322230158716 0.788340578884304
11.61824088396725 407.59116257050925 0.7869616072075463
11.623468438920666 406.35864290971045 0.7863632005329817
11.628695993874082 404.28160776918287 0.7852381202110245
11.633923548827498 406.03311825237665 0.7870034325001036
11.639151103780915 405.2810421527533 0.7863739572120202
11.64437865873433 401.853222640363 0.783798645907693
11.649606213687747 397.49140200184723 0.7800469613557972
11.654833768641163 386.09353284823345 0.7692301784850231
11.66006132359458 383.1472849805516 0.7669745545769594
11.665288878547996 383.7971677171339 0.7680257205250274
11.670516433501412 383.71331995364005 0.7676112495546625
11.675743988454828 386.59161894367634 0.7711467732966445
11.680971543408244 386.77268040480516 0.7705523855984827
11.68619909836166 387.14342016235037 0.7711536440936801
11.691426653315077 387.0909788543126 0.7729955234615319
11.696654208268493 383.4165350802411 0.7708641968824429
11.701881763221909 380.75584708708544 0.7698530640758506
11.707109318175325 378.3168802497259 0.7679802748197906
11.712336873128741 377.62291482910246 0.7663135680005156
11.717564428082158 379.2874066278934 0.7675272309079187
11.722791983035574 378.3094703300158 0.7657753687289721
11.72801953798899 377.9900776755831 0.7653470215489737
11.733247092942406 378.2118072406279 0.7663030092831119
11.738474647895822 380.2243261371284 0.7683797082159364
11.743702202849239 377.4822877726108 0.7662510023863184
11.748929757802655 376.7332019723875 0.765510602656776
11.754157312756071 377.5758040567383 0.7663904662129426
11.759384867709487 377.91740305279774 0.7675338355536213
11.764612422662903 383.85802165718565 0.7743653004354406
11.76983997761632 385.5510642017925 0.7759105685953842
11.775067532569736 386.54955994980514 0.7769544555093342
11.780295087523152 390.27094660076625 0.7799492897516217
11.785522642476568 389.5828869688404 0.7784513511359494
11.790750197429984 390.50233198071396 0.779939608540177
11.7959777523834 393.1276968174227 0.7825269289921234
11.801205307336817 393.22924049475034 0.7830110031732791
11.806432862290233 400.0449802044912 0.7903199520593283
11.81166041724365 403.15456342040403 0.7929352880650232
11.816887972197065 405.1023887302665 0.7944405224277322
11.822115527150482 404.5848329745837 0.7938676963727663
11.827343082103898 400.1395541765886 0.789630250981868
11.832570637057314 399.31428865687775 0.78842353724986
11.83779819201073 399.66172009312777 0.7886526675960001
11.843025746964146 397.0950989907896 0.786034721410099
11.848253301917563 394.8718083399972 0.7838545237457895
11.853480856870979 392.95508987487165 0.7817737589095989
11.858708411824395 392.2556139168653 0.7804461588910421
11.863935966777811 392.1399885667286 0.7809518135918397
11.869163521731227 389.9486944055564 0.779786380614728
11.874391076684644 388.56841617945156 0.7792137412598754
11.87961863163806 388.4419807695816 0.7797679404068772
11.884846186591476 386.4388455912143 0.7780550193571238
11.890073741544892 384.1433670485403 0.7758198953087433
11.895301296498308 383.7832634290525 0.7757762158200254
11.900528851451725 381.42743896907666 0.7738596987319903
11.90575640640514 381.1296506418438 0.7737718162767911
11.910983961358557 379.02180023834893 0.7727039668979123
11.916211516311973 376.1125607819459 0.7703288689027792
11.92143907126539 372.61064881647957 0.7675078386134724
11.926666626218806 372.0530859287075 0.7678681572712024
11.931894181172222 370.84917053235534 0.7662914804104497
11.937121736125638 370.6477328349246 0.7661141414512058
11.942349291079054 369.1176170564607 0.7646090149913718
11.94757684603247 365.33939030159877 0.760783726463229
11.952804400985887 365.64411949022457 0.7619220791198735
11.958031955939303 367.1326062999413 0.7640877191480631
11.963259510892719 368.8616981740615 0.7666294782298959
11.968487065846135 365.8729056251424 0.7644581320323299
11.973714620799552 361.02207944916785 0.7596922945224469
11.978942175752968 359.4596826429108 0.757668934088981
11.984169730706384 359.7975343842133 0.7575683292831362
11.9893972856598 360.90022440214244 0.7588556641956086
11.994624840613216 365.9020212981431 0.7647505093242953
11.999852395566633 364.0555330155744 0.7631894683813147
12.005079950520049 365.10656973418065 0.7640729598633728
12.010307505473465 366.1893952412031 0.7658138840516371
12.015535060426881 362.5782035058353 0.7625153353465409
12.020762615380297 362.16790129106096 0.7609942043243108
12.025990170333714 363.0236637575424 0.7614508580393693
12.03121772528713 362.63477198505944 0.7601587772157261
12.036445280240546 363.3130567801729 0.7601671090340875
12.041672835193962 364.3802763089887 0.7630711318540937
12.046900390147378 363.05655029676007 0.7618896668675676
12.052127945100795 364.2949706892461 0.7635888054510251
12.05735550005421 369.708811026298 0.7688059575918006
12.062583055007627 369.3869212090001 0.7675645012187886
12.067810609961043 371.1965100519992 0.7692740928112585
12.07303816491446 373.59181357486324 0.7725445463238549
12.078265719867876 377.5645338461519 0.7768998517821654
12.083493274821292 384.85160039490216 0.7838016500358901
12.088720829774708 394.1412790604146 0.7932277460991178
12.093948384728124 400.22935521779937 0.7991525569856474
12.09917593968154 407.24593256532086 0.8062562163222535
12.104403494634957 414.3670773694636 0.8130222914399309
12.109631049588373 426.5432656724661 0.8239064230470341
12.114858604541789 440.6767454373373 0.8373473978226668
12.120086159495205 459.1200446120222 0.8549570926769161
12.125313714448621 476.00005197289306 0.8702133842811468
12.130541269402038 493.93533020882853 0.8859528519681813
12.135768824355454 512.915496710571 0.9026177428885057
12.14099637930887 527.2726832780228 0.9145777595341129
12.146223934262286 541.0969541593471 0.9268093002373222
12.151451489215702 548.3564078917636 0.9331739906495146
12.156679044169119 552.079885889827 0.9364899759782123
12.161906599122535 550.9861391213005 0.9361812343035452
12.167134154075951 545.1121576470888 0.9310721800205818
12.172361709029367 537.3183955662885 0.9247160935911023
12.177589263982783 527.4652347780191 0.9169356164008051
12.1828168189362 515.1594220683913 0.906124823762716
12.188044373889616 501.03598851369077 0.8941495506408358
12.193271928843032 486.7919146243742 0.8814389983059306
12.198499483796448 472.83544322959597 0.8686227715506786
12.203727038749864 460.572125264092 0.8581874252090835
12.20895459370328 453.3447272831855 0.8519338633363802
12.214182148656697 443.5949461950598 0.8438353545830521
12.219409703610113 434.50366546320924 0.8365187733646658
12.22463725856353 422.9342165079528 0.8255919497010881
12.229864813516945 409.4122753383937 0.8129674048344758
12.235092368470362 401.83143001364044 0.8053401745155458
12.240319923423778 395.4037048466414 0.7991914202521646
12.245547478377194 389.4985689717047 0.7933918625971806
12.25077503333061 383.25959883998075 0.7873677441036372
12.256002588284026 376.96025412353634 0.7811300558463443
12.261230143237443 372.6012104835199 0.7773488507233992
12.266457698190859 369.74409593736897 0.7749448767315594
12.271685253144275 367.6430834422972 0.7726239736310272
12.276912808097691 362.46853728386264 0.768813527085474
12.282140363051107 362.31284707676 0.7701580235336142
12.287367918004524 358.97974052481715 0.7673057312906952
12.29259547295794 356.66142056232525 0.7655728078444252
12.297823027911356 354.66877689341237 0.7624655325675888
12.303050582864772 348.66882780740286 0.7549542953614403
12.308278137818188 346.01533879405775 0.7519557771627778
12.313505692771605 343.8660380521063 0.7525191693752272
12.31873324772502 347.84248945400634 0.7658482296335115
12.323960802678437 349.1683869329594 0.7723845975911856
12.329188357631853 351.51551514124424 0.7784735930232016
12.33441591258527 350.0627778483638 0.7807250396506387
12.339643467538686 347.4489464997155 0.7804532697148218
12.344871022492102 343.2300052933086 0.7800752623757554
12.350098577445518 343.7057743031097 0.7822146239225723
12.355326132398934 342.5766336347993 0.7830695360769435
12.36055368735235 341.60344608441727 0.7840740939216324
12.365781242305767 339.5771481325005 0.7825281449730561
12.371008797259183 334.4497291729897 0.7792451511490734
12.376236352212599 332.7436763205073 0.7798091552169123
12.381463907166015 332.247886117607 0.7811783834105415
12.386691462119432 339.1583221994002 0.7912994337513062
12.391919017072848 339.17164257432677 0.7921833572779641
12.397146572026264 337.0219856556485 0.7907205907639555
12.40237412697968 336.24183610728323 0.7925195426893061
12.407601681933096 331.7873403297334 0.7910806032744379
12.412829236886513 330.8692995544731 0.7928383451981582
12.418056791839929 332.5276708046392 0.7962656396594837
12.423284346793345 332.3928334864153 0.7968534535578277
12.428511901746761 331.8100355245221 0.7978845133386799
12.433739456700177 333.6495769191388 0.8010532420805518
12.438967011653594 331.22931708803776 0.7995774161503967
12.44419456660701 329.9725138157078 0.7983799678596704
12.449422121560426 325.74746129842055 0.7919210073189221
12.454649676513842 323.3798617295748 0.7917391722277687
12.459877231467258 325.3593753009597 0.7962516798874908
12.465104786420675 324.49150005010483 0.7977639196252835
12.47033234137409 327.70832958285973 0.8045245491351071
12.475559896327507 327.4811313353848 0.8032769223116059
12.480787451280923 329.0037630622186 0.8061905567037126
12.48601500623434 327.9690777537342 0.8056289439459915
12.491242561187756 325.6583672325054 0.8022091865288852
12.496470116141172 321.6940717196364 0.7990762336165856
12.501697671094588 318.11225724947985 0.7941574702982185
12.506925226048004 317.17859359414706 0.7932359469942326
12.51215278100142 313.93327596593855 0.7918670950468152
12.517380335954837 309.6938671822797 0.7883232240230743
12.522607890908253 310.59088609167276 0.7914594528059697
12.527835445861669 309.92729651208055 0.7936351300408896
12.533063000815085 314.32939347419523 0.799390125444444
12.538290555768501 316.39169775430867 0.8038002991162485
12.543518110721918 318.44462073282915 0.8075280381139985
12.548745665675334 318.99081653491635 0.8095306505423766
12.55397322062875 317.186699611231 0.8087685229456767
12.559200775582166 317.05995990663183 0.8099986211398547
12.564428330535582 314.18953682069287 0.8021602104665897
12.569655885488999 311.49585395674455 0.7898465138001333
12.574883440442415 311.50297881360837 0.785062568985697
12.580110995395831 312.1046323531838 0.7813590575578991
12.585338550349247 313.1536746795052 0.7801477138523158
12.590566105302663 312.52105208546675 0.7785229852825144
12.59579366025608 306.9977698757049 0.7718944933807482
12.601021215209496 304.8679063772948 0.7681082821230406
12.606248770162912 303.0445884868009 0.7633061432361211
12.611476325116328 306.17720519740493 0.7660195193579075
12.616703880069744 314.8861317617785 0.7744220646060693
12.62193143502316 318.5931955821087 0.7778134342565532
12.627158989976577 321.8802756041502 0.7824998081211559
12.632386544929993 320.11911535732446 0.7796788695908984
12.63761409988341 319.4912219085051 0.7772520185045667
12.642841654836825 321.99715460049106 0.7802558644362245
12.648069209790242 325.2552832823887 0.7826928961079858
12.653296764743658 327.65530472028024 0.78459437192071
12.658524319697074 327.0412316070815 0.7835467573377856
12.66375187465049 328.84275143988214 0.7851444221588202
12.668979429603906 330.8527087331927 0.7859771287616903
12.674206984557323 336.4337816795565 0.7907658730811812
12.679434539510739 342.11484473658294 0.7958217765090049
12.684662094464155 346.22623360425854 0.7982535119113641
12.689889649417571 346.66769156746227 0.7987434417865065
12.695117204370987 351.72124592978315 0.8038357677873257
12.700344759324404 360.3028621551197 0.8123994291675394
12.70557231427782 369.52306934216085 0.8233786753968945
12.710799869231236 376.7143496485081 0.8314929396447642
12.716027424184652 384.537703271931 0.8392950302408952
12.721254979138068 390.13261092523703 0.8448577166770429
12.726482534091485 397.9943205589862 0.8507548289173752
12.7317100890449 409.152080066281 0.8608673426641507
12.736937643998317 418.51472361698086 0.8695596637708759
12.742165198951733 427.2696113049955 0.8771033172501246
12.74739275390515 435.77035935638906 0.8856177991176367
12.752620308858566 440.5180056725534 0.8900678861790386
12.757847863811982 445.71404617185266 0.8948070460986298
12.763075418765398 446.90310151602307 0.8962880561575046
12.768302973718814 442.3950440064 0.891603366231727
12.77353052867223 434.6331595630695 0.8844557131934107
12.778758083625647 425.9715957161403 0.8759635030233291
12.783985638579063 414.4819041537947 0.8634123633579825
12.789213193532479 408.09750098978355 0.8560647877169515
12.794440748485895 401.4471436455176 0.848930514911653
12.799668303439312 394.86290003685525 0.8410542448069711
12.804895858392728 392.36402885444716 0.8387400850759981
12.810123413346144 388.0740477954662 0.834024321373648
12.81535096829956 382.4727875906377 0.8280598766560323
12.820578523252976 380.75992590165936 0.8265210519334096
12.825806078206393 379.07418401410945 0.8245501484752722
12.831033633159809 378.8763599986297 0.8234908268035466
12.836261188113225 378.2034746315304 0.8221469891356438
12.841488743066641 381.8793967525312 0.8253121936851133
12.846716298020057 383.23433398060024 0.8262765885142473
12.851943852973474 387.64143025878514 0.8316230046851273
12.85717140792689 385.6146792995013 0.8294926911741078
12.862398962880306 388.1548924673216 0.8317140594793182
12.867626517833722 391.3687853436236 0.8355188686967837
12.872854072787138 395.8153311187973 0.8388222749950521
12.878081627740555 406.9143899467077 0.8500123089484983
12.88330918269397 412.26527759969355 0.8554905281234634
12.888536737647387 416.42476803847586 0.8586238393761959
12.893764292600803 416.6167302377356 0.8586476790373069
12.89899184755422 413.7293592715973 0.8556239781495737
12.904219402507636 410.7743318225103 0.8517959048638235
12.909446957461052 402.58485542613806 0.8427975488961349
12.914674512414468 390.55566943998053 0.8298780258333662
12.919902067367884 377.39464040686715 0.8156704485813164
12.9251296223213 362.99099547980427 0.8012180427726141
12.930357177274717 354.5930957235087 0.7926707458636485
12.935584732228133 347.34379685200577 0.7862282531533965
12.940812287181549 341.62109701017897 0.7803215517435159
12.946039842134965 335.8947002887994 0.7738901836301936
12.951267397088381 328.8990836985101 0.7649393938221439
12.956494952041798 323.10761292724817 0.7581854710989427
12.961722506995214 322.63166889600757 0.7573531315025065
12.96695006194863 321.9015729785859 0.7568595344906861
12.972177616902046 325.2240478891571 0.7606778950343452
12.977405171855462 325.1514947249287 0.7593085468427379
12.982632726808879 326.9202285455505 0.7629984908912911
12.987860281762295 327.17749370184197 0.7630536748414085
12.993087836715711 325.5770772162462 0.7621278951797541
12.998315391669127 323.72245484155644 0.760247125556864
13.003542946622543 321.469348792191 0.7557284432039914
13.00877050157596 319.98572692508657 0.7532970310632431
13.013998056529376 322.87225632584415 0.7556812074626214
13.019225611482792 325.73350450872795 0.7591046734607918
13.024453166436208 326.98097356694984 0.7619654995348463
13.029680721389624 326.11270354591363 0.7626654972221253
13.03490827634304 323.71028508921717 0.7597257633536536
13.040135831296457 322.27667240940565 0.7582379272095754
13.045363386249873 327.7868317204684 0.7638624378848231
13.05059094120329 331.2662454677069 0.7655411010773614
13.055818496156705 335.0264425117683 0.7692886052618783
13.061046051110122 338.85497176220844 0.7732409812253719
13.066273606063538 343.6855853658642 0.7790021263661626
13.071501161016954 351.1227833199721 0.787987497978239
13.07672871597037 355.35703198217436 0.7926111499340173
13.081956270923786 358.9706017130898 0.7974927068052731
13.087183825877203 357.0294702403607 0.7957393541467478
13.092411380830619 354.84628433133014 0.791988896099503
13.097638935784035 351.50458843901214 0.7875392300662126
13.102866490737451 347.5113524352884 0.7831007853646579
13.108094045690867 341.8441743251514 0.7774745654865298
13.113321600644284 337.9001899359007 0.7751733298209642
13.1185491555977 332.65936722258334 0.7699583928604837
13.123776710551116 330.70564609520426 0.7664369631892963
13.129004265504532 329.16053685272635 0.7644415695233556
13.134231820457948 330.68473920906416 0.7647027976878753
13.139459375411365 337.9172194043091 0.7732040548706931
13.14468693036478 344.4091290202314 0.7810118912301357
13.149914485318197 346.1755357523259 0.782943989154911
13.155142040271613 348.6692994350205 0.7862107893772521
13.16036959522503 348.4895555987525 0.7862611970241973
13.165597150178446 352.9535666747062 0.7916586132540827
13.170824705131862 356.7252015796262 0.7960086419267457
13.176052260085278 357.7895356740866 0.7968602853243891
13.181279815038694 358.3491046345501 0.7960980344875446
13.18650736999211 357.818117707693 0.7946736692659007
13.191734924945527 357.230944363897 0.793711183428068
13.196962479898943 361.0198052554192 0.7978344481122449
13.202190034852359 361.62676513110114 0.7994985152159444
13.207417589805775 361.97345602574916 0.7999157916062513
13.212645144759191 359.3878567215274 0.7978141425257883
13.217872699712608 356.7856094019264 0.7957684090764399
13.223100254666024 354.16710964671904 0.7930767226011337
13.22832780961944 352.60970496760297 0.7918866596915907
13.233555364572856 348.94459735578994 0.7877202143796337
13.238782919526273 348.47218936376885 0.7874913928757977
13.244010474479689 344.4969588915268 0.7837256576321857
13.249238029433105 342.30937208230677 0.7817241713656191
13.254465584386521 340.89165530861123 0.7798799734520685
13.259693139339937 338.96533281623704 0.7771201576947775
13.264920694293354 334.65770997007803 0.7715257125640065
13.27014824924677 329.4697615176636 0.7654145156689154
13.275375804200186 326.83273689854667 0.7626211794001226
13.280603359153602 326.122633245436 0.7622909797116745
13.285830914107018 323.96320952158624 0.7605424389008881
13.291058469060435 323.76766168846325 0.7619042578611197
13.29628602401385 321.7565711956256 0.7602988986034382
13.301513578967267 320.5976504952526 0.7567354232566361
13.306741133920683 315.41195894292815 0.7500307916350177
13.3119686888741 310.60068623341306 0.7439386108944123
13.317196243827516 307.7199027026465 0.7424047424425196
13.322423798780932 306.467008689504 0.7419465533919165
13.327651353734348 310.86133093874525 0.7477159344061424
13.332878908687764 310.8959482712455 0.7473069618857275
13.33810646364118 309.4723786356913 0.7458154206186384
13.343334018594597 307.6753506869498 0.7440575308378689
13.348561573548013 304.19930553382363 0.7404130191417295
13.353789128501429 303.96887962892066 0.7402397847433781
13.359016683454845 301.47287556795743 0.7364065851599552
13.364244238408261 300.18897300891507 0.7341116676779412
13.369471793361678 303.7042617900228 0.7383011164222983
13.374699348315094 305.11865795260667 0.7410453022090205
13.37992690326851 307.35797914229954 0.7450134324693566
13.385154458221926 308.64123413765185 0.7459875212499919
13.390382013175342 306.61789992197623 0.7430636739319078
13.395609568128759 305.59927037308853 0.7406294755626196
13.400837123082175 308.34012760232923 0.742648918373774
13.406064678035591 308.8494518529156 0.7451207851821532
13.411292232989007 310.23167139310095 0.7478518992558352
13.416519787942423 311.6449447131858 0.7493998770950103
13.42174734289584 310.5361158050516 0.7466325364945543
13.426974897849256 313.1996203948303 0.7487837543985774
13.432202452802672 317.1529350018386 0.7520543253647316
13.437430007756088 320.00822574455344 0.7560022261629701
13.442657562709504 323.9875796653866 0.7614256497653257
13.44788511766292 325.0564493078289 0.761825291580154
13.453112672616337 323.621151376134 0.7605857217062306
13.458340227569753 322.80797861687694 0.758522970021251
13.46356778252317 320.90117886032664 0.7560035106580701
13.468795337476585 321.29728671374784 0.7577533805992411
13.474022892430002 322.6387322589543 0.7605835522282091
13.479250447383418 329.3837799676726 0.7684849353814942
13.484478002336834 335.13227935575316 0.7752430029620938
13.48970555729025 333.8663834721373 0.7718935364835157
13.494933112243666 327.09399824652684 0.7637352265080019
13.500160667197083 324.3274928495991 0.7612732904689988
13.505388222150499 322.80732489151177 0.760007977138085
13.510615777103915 323.49450952780626 0.7628287800763264
13.515843332057331 325.0676641381089 0.764867189044277
13.521070887010747 324.2012022081369 0.7634613305687971
13.526298441964164 321.9716218915581 0.760660922776539
13.53152599691758 318.44309160507174 0.7559966341028989
13.536753551870996 313.36287481860353 0.7492568175284551
13.541981106824412 307.0214298562758 0.7424823691044288
13.547208661777828 302.18164558119673 0.735805049835645
13.552436216731245 301.8865783541283 0.7359998639239028
13.55766377168466 304.2969381188145 0.7397997432057256
13.562891326638077 302.78334971793134 0.7387079748382294
13.568118881591493 302.6043787502137 0.739469486998321
13.57334643654491 298.0514214197094 0.7345175391852059
13.578573991498326 295.0080468286917 0.7302651968555506
13.583801546451742 291.2249832529658 0.7251636080654044
13.589029101405158 284.96219110519354 0.7168935990629157
13.594256656358574 282.20272723135247 0.7126890341938424
13.59948421131199 280.08966958231815 0.711958141373095
13.604711766265407 275.92913622715275 0.7070516347997905
13.609939321218823 273.946552492346 0.7066854233847538
13.615166876172239 272.12283709315193 0.7062613407726779
13.620394431125655 272.6776508654315 0.7079064262201862
13.625621986079071 273.57891974133935 0.7076580997704456
13.630849541032488 275.8039521566614 0.708848450151004
13.636077095985904 276.4998102723698 0.7096237903813705
13.64130465093932 278.1915283397831 0.7133586902573401
13.646532205892736 280.7757339963566 0.7168709087208824
13.651759760846153 277.9450557168331 0.7140551509356011
13.656987315799569 276.4502770937708 0.7105926099293915
13.662214870752985 273.96060223145963 0.7085607710361878
13.667442425706401 268.5569386852115 0.7024001449134961
13.672669980659817 267.2161352460936 0.7010841477520758
13.677897535613234 266.5960737719681 0.6986568482999989
13.68312509056665 266.1151927872104 0.697154679468088
13.688352645520066 268.3334629879257 0.6998002529489831
13.693580200473482 268.94300566874307 0.7004301005632076
13.698807755426898 270.40522661495527 0.7041357740798412
13.704035310380315 273.6072129102591 0.7104181147099701
13.70926286533373 273.1216280977532 0.7105210905801489
13.714490420287147 273.11681591080634 0.7108578662315512
13.719717975240563 273.14060531278693 0.710196816227026
13.72494553019398 273.229237528472 0.7088670917231901
13.730173085147396 272.0919903086479 0.7060315723152587
13.735400640100812 271.88941015018446 0.7040056976750999
13.740628195054228 271.57519313979935 0.7034891897695551
13.745855750007644 272.3492062294366 0.7027039813654774
13.75108330496106 274.46591750539847 0.7052312761520677
13.756310859914477 274.43735361372876 0.7066422278202363
13.761538414867893 273.8551217548046 0.7073164098750239
13.766765969821309 276.54992878406483 0.7118415326931405
13.771993524774725 276.1471021058835 0.7116080750281967
13.777221079728141 273.98421529632986 0.7074675067925065
13.782448634681558 271.8864994533617 0.7046388320803949
13.787676189634974 268.35769071778594 0.7013974966892194
13.79290374458839 265.7359264802434 0.698756809863819
13.798131299541806 266.2405877830508 0.7012497552807277
13.803358854495222 265.2451394284308 0.701205171203199
13.808586409448639 267.1648464344555 0.7027925486052233
13.813813964402055 266.08889174441265 0.7007122307934337
13.819041519355471 267.3795905119328 0.7005338501655695
13.824269074308887 267.77135622695636 0.7008185731567552
13.829496629262303 268.6754106209181 0.7031736871511748
13.83472418421572 267.7193733791153 0.7036122535762803
13.839951739169136 267.6585525398039 0.7026859379115888
13.845179294122552 266.0959346160069 0.6997717331409113
13.850406849075968 268.53732387928994 0.7008624153645697
13.855634404029384 272.9060369715796 0.7052863439783883
13.8608619589828 275.60392836702135 0.7086810717776424
13.866089513936217 275.9464061428968 0.7081252206601059
13.871317068889633 276.6217533109219 0.7095722799365028
13.87654462384305 275.61161108646644 0.7090512534814766
13.881772178796465 275.53510615763815 0.709107497458892
13.886999733749882 277.22028073983523 0.7109884555683451
13.892227288703298 279.8174971037513 0.7133950543693497
13.897454843656714 284.3192420127896 0.7191134996840653
13.90268239861013 287.97885803967955 0.723454094544294
13.907909953563546 291.47271047871396 0.7271715647102688
13.913137508516963 293.8782400464375 0.7300034399821497
13.918365063470379 293.32311529925767 0.7297236961411199
13.923592618423795 293.7450648361667 0.7311265442834028
13.928820173377211 293.95449863217294 0.7311782203777014
13.934047728330627 292.68180838539655 0.728901481189117
13.939275283284044 291.1282716986952 0.7252492283244946
13.94450283823746 289.8726889917421 0.724058569704636
13.949730393190876 289.2742906317885 0.7236087923053162
13.954957948144292 289.3965295051054 0.724379156321519
13.960185503097708 291.3529581354372 0.7276063822824296
13.965413058051125 291.240825572513 0.7284578925647534
13.97064061300454 290.5726582884504 0.7277515288370322
13.975868167957957 288.8314954591948 0.7275018475109015
13.981095722911373 285.5689041925325 0.7229882138763929
13.98632327786479 281.5748854910903 0.718036188588807
13.991550832818206 277.318847773632 0.7125564956241399
13.996778387771622 272.1224905713045 0.7054703032609151
14.002005942725038 267.6682244207645 0.699857541100413
14.007233497678454 267.7527454290221 0.6990587053016478
14.01246105263187 268.500826147221 0.6986788055602056
14.017688607585287 273.4200787375558 0.7064035646668164
14.022916162538703 276.567266491871 0.7114201189892108
14.028143717492119 278.0092392937234 0.7139766317555402
14.033371272445535 275.31466117075496 0.7099884988942328
14.038598827398951 273.42112091857246 0.7060284093255003
14.043826382352368 273.2044002222882 0.7054995338762572
14.049053937305784 277.39202817376844 0.7119357100327626
14.0542814922592 280.01034743104617 0.7153232753039381
14.059509047212616 282.1158874134563 0.7187583410270998
14.064736602166032 283.37210193778316 0.7197934892499346
14.069964157119449 282.2787304601549 0.7180189626313166
14.075191712072865 285.6087332860721 0.7227173216094406
14.080419267026281 290.2010303966567 0.7279443284093018
14.085646821979697 294.65231077785427 0.7325005606084039
14.090874376933114 299.4979343105118 0.73790247124615
14.09610193188653 300.5600257752671 0.7384216968756974
14.101329486839946 300.4537067320512 0.7373634360645335
14.106557041793362 297.3378305814838 0.7330681616340441
14.111784596746778 297.2333971235601 0.7326496424169597
14.117012151700195 297.8672489844192 0.7328473346970733
14.12223970665361 296.7218390003324 0.7318746760031859
14.127467261607027 295.8301971554457 0.7305195749595191
14.132694816560443 295.71441540031566 0.730687416364536
14.13792237151386 294.73545396321697 0.7298186901156786
14.143149926467276 291.4037851050063 0.7247761599391008
14.148377481420692 289.4276714319988 0.7220799308477569
14.153605036374108 288.5009783754128 0.7219319823243199
14.158832591327524 288.4786202090235 0.7224536700345581
14.16406014628094 289.9646936459071 0.7250769065628849
14.169287701234357 287.3207413902226 0.721744741117778
14.174515256187773 285.2872878034123 0.7181131575104222
14.179742811141189 284.7099936763706 0.7180065625034632
14.184970366094605 284.99061297973446 0.7175260716490215
14.190197921048021 285.43566657891995 0.7186187599657141
14.195425476001438 282.38064049547455 0.716416749728044
14.200653030954854 283.0330031118447 0.7179659192308802
14.20588058590827 284.28434993534256 0.7187685601445959
14.211108140861686 288.6111332814998 0.7224639928829796
14.216335695815102 288.86647400993684 0.7213163926635088
14.221563250768519 291.7032771454152 0.7245990802493255
14.226790805721935 292.92852209924456 0.7270347218054166
14.232018360675351 292.5950261607576 0.7261385934410465
14.237245915628767 293.71442532161336 0.7274045542084469
14.242473470582183 293.199143000829 0.7265235424244187
14.2477010255356 292.0729230298543 0.72503234452655
14.252928580489016 291.56290821894515 0.724622054145599
14.258156135442432 290.010475705928 0.7233127549803834
14.263383690395848 289.92407512329333 0.7223491980826406
14.268611245349264 293.0580337732797 0.7265287236709896
14.27383880030268 294.6339942064018 0.7267132672781991
14.279066355256097 295.4609096522632 0.7262484663329601
14.284293910209513 296.521516495015 0.7266128062186125
14.28952146516293 302.26343823116935 0.7317480744934103
14.294749020116345 304.40537476646637 0.7344893948986047
14.299976575069762 306.7417161249905 0.737908208563797
14.305204130023178 310.1225795088211 0.7419388087036873
14.310431684976594 311.32776193493567 0.7440918336456535
14.31565923993001 313.50818591908507 0.7461482177011197
14.320886794883426 313.95404694460984 0.746037251240924
14.326114349836843 315.1106845587087 0.7474633532060253
14.331341904790259 316.8986614672358 0.7488872527218723
14.336569459743675 318.35527810790245 0.7517257429157179
14.341797014697091 320.2105619804763 0.7545990749489
14.347024569650507 322.32668643109287 0.7570159535535227
14.352252124603924 322.76046500574563 0.7586109180426929
14.35747967955734 322.2502549416605 0.7561071864129332
14.362707234510756 321.31317365412315 0.755324049093528
14.367934789464172 321.5258655841133 0.7549218806160146
14.373162344417588 323.3692654876498 0.7571370700876218
14.378389899371005 324.6255132718175 0.7595522318445584
14.38361745432442 328.1168527329485 0.7631389531516849
14.388845009277837 327.9231256039889 0.762574127975059
14.394072564231253 328.79300886886443 0.7633152556520485
14.39930011918467 331.7412154511763 0.7668514145394348
14.404527674138086 330.64488092870124 0.764897326052685
14.409755229091502 328.87320066264965 0.7623727682402178
14.414982784044918 328.5966384701141 0.7622752114788408
14.420210338998334 330.22819717425796 0.7644325578949474
14.42543789395175 334.6062280605316 0.7697302263045807
14.430665448905167 339.2162514083759 0.7753754934016663
14.435893003858583 339.396184698982 0.7751253472004446
14.441120558811999 342.2615019777299 0.7788290679660413
14.446348113765415 344.7292786098284 0.7808127129852979
14.451575668718831 344.7633709200977 0.7808414268760056
14.456803223672248 343.1718066996657 0.7785877786842139
14.462030778625664 342.14622611233455 0.7762830705075838
14.46725833357908 339.2208799885647 0.7726346104332656
14.472485888532496 343.98043941857696 0.7778426013182808
14.477713443485912 349.27374308836846 0.7836253783458049
14.482940998439329 358.1713234301146 0.793709690976037
14.488168553392745 364.42268013320654 0.800329709734184
14.493396108346161 368.6063132448266 0.8054617806349113
14.498623663299577 371.34275705684405 0.8087617019342402
14.503851218252994 377.9466400608115 0.8156528233456279
14.50907877320641 388.5451730897174 0.8264980187467693
14.514306328159826 392.8641357339511 0.8307560905195641
14.519533883113242 393.4440272258714 0.8314915732589434
14.524761438066658 386.8045376943817 0.8247154885990359
14.529988993020075 377.7211010913335 0.8154048315126032
14.53521654797349 370.1623412695234 0.8071184413498812
14.540444102926907 360.8026605732804 0.7972486195845568
14.545671657880323 351.65679089165974 0.7875426715627032
14.55089921283374 339.6836091496516 0.7745300646038681
14.556126767787156 327.1701527137996 0.7610797155880379
14.561354322740572 319.61136398687046 0.7528792267364097
14.566581877693988 312.2430497095255 0.7443687049820998
14.571809432647404 308.8539133069476 0.7397547718234815
14.57703698760082 306.886344146152 0.7379076359217615
14.582264542554237 307.10220187935965 0.737625088526501
14.587492097507653 307.63090503121083 0.7393200639371218
14.592719652461069 308.48814255485524 0.7390056597130047
14.597947207414485 308.99423283641084 0.7391184563117834
14.603174762367901 311.3844037536003 0.7411337703511494
14.608402317321318 315.5655483229188 0.7473984845740045
14.613629872274734 319.9107309953179 0.7531819949768148
14.61885742722815 324.5377641693578 0.7581277441272619
14.624084982181566 330.39834794610636 0.763260488801148
14.629312537134982 335.7593972165122 0.7678215792013457
14.634540092088399 345.266548813492 0.7776660032872837
14.639767647041815 348.9786997625784 0.7813916053909522
14.644995201995231 349.860150724441 0.7828654130477767
14.650222756948647 349.91333366844793 0.782715810560487
14.655450311902063 348.50866111629136 0.7811068249444513
14.66067786685548 347.78253728520593 0.7797265357754489
14.665905421808896 347.526926133255 0.7795755794206639
14.671132976762312 345.7894612979244 0.777957766297136
14.676360531715728 347.1384361668995 0.778752257230915
14.681588086669144 347.0150276034811 0.7787654827949112
14.68681564162256 346.6038224665741 0.777730397441328
14.692043196575977 346.3079625732894 0.7768578494263659
14.697270751529393 343.37745458341226 0.7730109076925771
14.70249830648281 346.9039994643234 0.7768487993199029
14.707725861436225 350.45668512316445 0.7804392289400042
14.712953416389642 351.938380827259 0.7827584961656312
14.718180971343058 352.6192966985559 0.7834607076296084
14.723408526296474 354.5505950217567 0.7855392223811847
14.72863608124989 356.116586026331 0.7875257079561961
14.733863636203306 358.11824295565066 0.7893136969872678
14.739091191156723 357.9420966224584 0.7894281030642741
14.744318746110139 352.7500228363319 0.7835108476198298
14.749546301063555 352.71858904776616 0.7832714115518138
14.754773856016971 348.98352655459826 0.780482209860759
14.760001410970387 348.0612851082136 0.7810634738504195
14.765228965923804 344.13619608797666 0.7761691064951654
14.77045652087722 337.9571713108358 0.7692177794949251
14.775684075830636 336.7773380393438 0.766782015275711
14.780911630784052 333.54188286394486 0.762608656625362
14.786139185737468 332.3183006076909 0.7617313369420755
14.791366740690885 332.19939758634996 0.7618124728828953
14.7965942956443 331.8769026610982 0.762204003949271
14.801821850597717 334.0402629981058 0.7648792694044879
14.807049405551133 334.58124037993366 0.7651474504497578
14.81227696050455 335.03304405745087 0.7651574950807594
14.817504515457966 338.39252201915616 0.769182611724745
14.822732070411382 344.7773018288068 0.7754953091954534
14.827959625364798 350.465621952623 0.7817483247993531
14.833187180318214 354.7503273955603 0.7863769761187736
14.83841473527163 357.037268086984 0.7888850611811651
14.843642290225047 358.5477706095557 0.7912845186380333
14.848869845178463 359.88165560602863 0.7921246487847184
14.854097400131879 358.8854943594597 0.7903244930033811
14.859324955085295 357.97335841799514 0.7890477656809519
14.864552510038711 359.3866175719954 0.789968526502432
14.869780064992128 362.0301301620268 0.7942596518111887
14.875007619945544 362.9639783522767 0.7955556347720819
14.88023517489896 365.1137809031768 0.7974101039120267
14.885462729852376 366.2318325505285 0.7988622858685991
14.890690284805792 362.1632614981578 0.7942712518038917
14.895917839759209 359.36916357720196 0.7915432422859501
14.901145394712625 361.91548882423996 0.7947999885740649
14.906372949666041 366.3139702930172 0.7989267124050115
14.911600504619457 371.5015620855339 0.8048751330997433
14.916828059572873 371.63746015211336 0.8051932740232313
14.92205561452629 364.0606086322919 0.7968274647180427
14.927283169479706 356.9127453602291 0.7889158142423507
14.932510724433122 350.6144517956911 0.7815905490149693
14.937738279386538 345.44406378041276 0.775299326240295
14.942965834339955 339.5188484192396 0.7686442049389441
14.94819338929337 333.1473857092365 0.7617445215457941
14.953420944246787 325.7232210373698 0.7541413241418106
14.958648499200203 320.77904033391053 0.7496438465737217
14.96387605415362 317.4447051027041 0.746505075839571
14.969103609107036 312.4190451027655 0.7413940860719788
14.974331164060452 311.05689017459116 0.7406356314503403
14.979558719013868 309.0093883759671 0.7383558125400381
14.984786273967284 307.5410200308513 0.7370482670391812
14.9900138289207 307.19746321785453 0.7361466931626353
14.995241383874117 307.3400416554342 0.7355204287491242
15.000468938827533 311.0744388560437 0.7403192910347607
15.005696493780949 311.6573749218124 0.7406502005670555
15.010924048734365 310.8779434074907 0.7403065229596028
15.016151603687781 312.7824293982074 0.7424330570441602
15.021379158641198 314.4221287527496 0.7437331696911351
15.026606713594614 312.45254150058844 0.7403228380446861
15.03183426854803 314.65420008358603 0.7424680400130702
15.037061823501446 314.68410075008586 0.7429065289168952
15.042289378454862 313.1664115715301 0.7420991240714331
15.047516933408279 314.94047735262245 0.7458563077277426
15.052744488361695 314.49702263280363 0.7453388382974605
15.057972043315111 316.33625480366834 0.7477448431630604
15.063199598268527 318.07371792160416 0.7492461768834723
15.068427153221943 319.4988006768431 0.7495968346787512
15.07365470817536 320.54456478297175 0.7496879404809556
15.078882263128776 319.2417396499659 0.7480521993651822
15.084109818082192 318.7663852371531 0.748154748180187
15.089337373035608 319.89337042843704 0.7507597080378704
15.094564927989024 322.8787336226529 0.7551368293420075
15.09979248294244 322.86576829140745 0.7544324733702518
15.105020037895857 321.032833789314 0.751707752417787
15.110247592849273 317.92105340993146 0.7479862695404466
15.11547514780269 315.6036295191189 0.7453620057960808
15.120702702756105 317.86205127137015 0.7484449024052847
15.125930257709522 317.6030983623458 0.7481225479387045
15.131157812662938 313.9737717063103 0.7440358926323014
15.136385367616354 313.3832607992138 0.7433965465793372
15.14161292256977 309.3381739800137 0.7386551166831232
15.146840477523186 302.527280881149 0.731249239534362
15.152068032476603 300.24837341385484 0.7292723414954135
15.157295587430019 295.1215580903036 0.7229863046023606
15.162523142383435 290.4485643445727 0.7177814626998125
15.167750697336851 287.1994885543797 0.7136747408703181
15.172978252290267 287.0068883898426 0.713459044099272
15.178205807243684 285.77180055267667 0.7124468223672831
15.1834333621971 281.9316172232032 0.7073226448240697
15.188660917150516 276.5442199335886 0.7011362028434089
15.193888472103932 272.06573233479986 0.6963884879811547
15.199116027057348 271.79696426920384 0.6969638661334046
15.204343582010765 273.94281163458027 0.7011943225790902
15.20957113696418 277.70474407411785 0.7069850346298754
15.214798691917597 279.8660502036699 0.7081571028404329
15.220026246871013 280.6590661311829 0.709209361335377
15.22525380182443 277.6316741795722 0.7044856157067597
15.230481356777846 273.8678016758509 0.6993587893773803
15.235708911731262 271.5901441516583 0.6975584808120784
15.240936466684678 269.0793682359012 0.6931580432631166
15.246164021638094 270.4227597155074 0.6959138626090474
15.25139157659151 272.0478417421223 0.698033734926903
15.256619131544927 272.3682000616894 0.6987692791999742
15.261846686498343 273.66711040611835 0.7008445212485928
15.267074241451759 272.54435044805024 0.7001730379364441
15.272301796405175 270.82502317241125 0.6972993900707326
15.277529351358591 267.9826228011227 0.6938487013684367
15.282756906312008 268.90667981765927 0.6952886775679922
15.287984461265424 270.2326228865148 0.6966741617798274
15.29321201621884 272.21080128250134 0.699991035359521
15.298439571172256 272.38473385484895 0.6989478871682299
15.303667126125672 273.1517281949505 0.6995404967550453
15.308894681079089 275.3616349241978 0.7019316952390533
15.314122236032505 275.65867298928424 0.7027907349798976
15.319349790985921 277.2027399876361 0.7042347592247217
15.324577345939337 281.86703325629395 0.70942865001403
15.329804900892753 282.51473156272516 0.7092646118263696
15.33503245584617 283.07462565762233 0.7092862380804084
15.340260010799586 279.1655450631262 0.7038292039492962
15.345487565753002 279.79971286285746 0.7052262431849343
15.350715120706418 281.34370642059565 0.7078350352613786
15.355942675659835 283.66474137362934 0.7112855862748448
15.36117023061325 286.52634782520795 0.7149802173557845
15.366397785566667 286.802196147969 0.7146792904684414
15.371625340520083 287.33637882452865 0.7146215159564854
15.3768528954735 285.9064293713123 0.7121802791018194
15.382080450426916 287.8156696588578 0.7137036703382107
15.387308005380332 288.7451965851265 0.7143251072383607
15.392535560333748 290.6545176787748 0.7171442070301866
15.397763115287164 290.1328277509541 0.7253514720370005
15.40299067024058 291.94048517167295 0.7351665589809396
15.408218225193997 291.39521903304694 0.7392552856861562
15.413445780147413 292.1719316108287 0.7444764479270108
15.418673335100829 293.87200587292614 0.7507953843590123
15.423900890054245 292.350379694786 0.752259541323931
15.429128445007661 296.02572496469514 0.7595185097223052
15.434355999961078 295.1158379258562 0.7615299933175229
15.439583554914494 294.81601195224414 0.7641848440217474
15.44481110986791 296.10927008843385 0.7677894245074718
15.450038664821326 295.5039727770112 0.7691136410856476
15.455266219774742 293.56455427432934 0.7680280687744321
15.460493774728159 292.4919268964836 0.7689622288757206
15.465721329681575 293.4474287345685 0.7723089551778529
15.470948884634991 296.66330201388814 0.7795539456186146
15.476176439588407 296.502867263099 0.7818347281799788
15.481403994541823 296.3635853077482 0.7844385427858712
15.48663154949524 296.23197066447375 0.785899569365103
15.491859104448656 295.82699150160175 0.7859009558208736
15.497086659402072 295.48077442559946 0.7864494811091147
15.502314214355488 297.56873639758714 0.7909012781664716
15.507541769308904 298.35666983469093 0.7936330060743128
15.51276932426232 299.13197020371143 0.7974224342104768
15.517996879215737 302.00998828638103 0.803397211316795
15.523224434169153 301.14503062309376 0.804615493186659
15.52845198912257 301.7300742588956 0.8073286303113262
15.533679544075985 299.8301765342065 0.8056036024917633
15.538907099029402 300.44144775984626 0.8067542028818714
15.544134653982818 302.72402827781394 0.8096657663532383
15.549362208936234 303.6114733303725 0.8123697611401347
15.55458976388965 304.41061593665216 0.8159756739560098
15.559817318843066 304.2726991164716 0.8181979417273316
15.565044873796483 304.7861450704386 0.8217441143990643
15.570272428749899 307.1741032460364 0.826323751135984
15.575499983703315 310.1473337925098 0.8324966589229601
15.580727538656731 309.9900977944336 0.8331630754169759
15.585955093610147 311.69634323404813 0.8366695644232267
15.591182648563564 312.195786367148 0.8382705106662043
15.59641020351698 311.4036452875978 0.8381543514244035
15.601637758470396 305.2042954847799 0.8321048899592242
15.606865313423812 300.4888814679033 0.8267418917147757
15.612092868377228 297.78750116558945 0.8250523255556371
15.617320423330645 300.4031383118349 0.8303701381186944
15.62254797828406 299.3054497986954 0.83108256598222
15.627775533237477 297.6666664584155 0.8307507499174603
15.633003088190893 293.04525675018346 0.8272264826830373
15.63823064314431 288.572343938512 0.8181735012705139
15.643458198097726 286.2500456251096 0.8027247986267945
15.648685753051142 284.70232207670836 0.7941475442176222
15.653913308004558 284.39262298105194 0.7895691514452198
15.659140862957974 282.59297369010704 0.7833246012581648
15.66436841791139 280.74511032164753 0.7784665857485276
15.669595972864807 278.9892876247833 0.772904754019572
15.674823527818223 277.8847357217002 0.7696603614073679
15.680051082771639 275.3732068165268 0.764747746463461
15.685278637725055 276.47343066567663 0.7641092429863224
15.690506192678471 275.80276568659036 0.7615961433390754
15.695733747631888 276.39120465151905 0.7596369319396996
15.700961302585304 274.49252971513874 0.7566817194481629
15.70618885753872 275.4492110480821 0.7579720338613315
15.711416412492136 275.5405652702584 0.7573159759267046
15.716643967445552 275.21536412078643 0.7559644027827293
15.721871522398969 274.98925626868254 0.7542218369672755
15.727099077352385 278.57547773752714 0.7586774087090323
15.732326632305801 278.79849158273123 0.7590643058521528
15.737554187259217 279.3918612537455 0.7594642097809348
15.742781742212633 280.05285750754115 0.759209937752885
15.74800929716605 280.693995736905 0.7588902260489113
15.753236852119466 280.94508458944927 0.7586117373115265
15.758464407072882 284.7850765130951 0.7623558693015551
15.763691962026298 284.63098718591084 0.7607581066308706
15.768919516979715 283.9724176831843 0.7581587584347087
15.77414707193313 283.1003347713104 0.7556910400869822
15.779374626886547 280.2562646724478 0.7498926843383109
15.784602181839963 280.5298409963817 0.7494206330346264
15.78982973679338 281.06989716027306 0.7506401916932218
15.795057291746796 282.91818498324193 0.7519225598110708
15.800284846700212 283.82183148005805 0.7533568373183831
15.805512401653628 286.2138575553837 0.7551777394256016
15.810739956607044 287.69669797403157 0.7572102046032749
15.81596751156046 288.4239383800354 0.7585475910516319
15.821195066513877 291.3809902278453 0.7628900473347267
15.826422621467293 296.2348942441997 0.7684107681766073
15.831650176420709 298.4730169586015 0.7704971088313017
15.836877731374125 297.4792120632165 0.7674450197226286
15.842105286327541 294.3887031613942 0.7631302892083812
15.847332841280958 292.7091105999309 0.7610791312403502
15.852560396234374 288.92398129889847 0.7576743724459424
15.85778795118779 286.49119481521757 0.7543338801845872
15.863015506141206 288.228178321182 0.7554953755278544
15.868243061094622 285.5524772616027 0.750441651342292
15.873470616048039 287.7666499579297 0.7526319452457932
15.878698171001455 287.4962053886992 0.7516469644990487
15.883925725954871 289.67378762774706 0.7527494707504717
15.889153280908287 291.80539836298965 0.7551957447399463
15.894380835861703 292.9278942220146 0.7561899440585077
15.89960839081512 293.50698723557065 0.7566071228714569
15.904835945768536 293.15723659488356 0.7553493187952599
15.910063500721952 291.3519782695021 0.752508392398587
15.915291055675368 288.2117751966747 0.7495252465486808
15.920518610628784 287.44625437104804 0.7490518212970898
15.9257461655822 285.5991111853185 0.745375468293558
15.930973720535617 286.012861916458 0.7440242016417022
15.936201275489033 286.45627128976184 0.7442545104707331
15.94142883044245 288.7356479353211 0.7479144094080794
15.946656385395865 288.6976867808979 0.7485004940293063
15.951883940349282 286.85367317046683 0.7455133540389008
15.957111495302698 286.92982461494825 0.7447574807039952
15.962339050256114 286.9972200593221 0.7453224037802801
15.96756660520953 286.9241796974647 0.7460840229329592
15.972794160162946 285.12668251396025 0.744170333483421
15.978021715116363 286.0050793405343 0.7444691367113984
15.983249270069779 287.0128010066288 0.7454558839662359
15.988476825023195 288.1233296705947 0.747001506774849
15.993704379976611 286.77101819960274 0.746176235401545
15.998931934930027 285.40670377816105 0.7429680624880137
16.004159489883442 284.7890496673029 0.7436823706798544
16.009387044836856 285.48505710527036 0.7451162523584256
16.01461459979027 285.25032395946425 0.7450596433589907
16.019842154743685 285.63224737973775 0.7462049613531437
16.0250697096971 285.1671025407969 0.7450938707768883
16.030297264650514 288.4708718120813 0.7481174015950707
16.03552481960393 289.9430804426023 0.7492317665767018
16.040752374557343 289.2512346156616 0.7471538104964239
16.045979929510757 289.73460497731486 0.7468242103648665
16.05120748446417 291.55233949932597 0.7489031164299012
16.056435039417586 296.56455121160843 0.7546302383908184
16.061662594371 303.2219710875817 0.7635886555000215
16.066890149324415 308.68391928324525 0.7698447687217691
16.07211770427783 310.0478153903287 0.770344223767258
16.077345259231244 312.06324768961764 0.7723921467251108
16.08257281418466 315.02159119092545 0.775883924318827
16.087800369138073 320.95568157647153 0.7836898117018098
16.093027924091487 325.828884108448 0.788851596363818
16.0982554790449 328.4868152327842 0.7906878878703075
16.103483033998316 327.221526677579 0.7887125662375316
16.10871058895173 329.8448649743939 0.7918672318817304
16.113938143905145 333.29794766976806 0.7970909462199238
16.11916569885856 333.1437225761586 0.7972709221224555
16.124393253811974 331.7335751340093 0.7961815373705675
16.129620808765388 330.64904990233896 0.7950589363647053
16.134848363718802 330.40099822717116 0.7952683019811342
16.140075918672217 334.6409389313259 0.7996960220083775
16.14530347362563 336.0681461935238 0.8010516313561266
16.150531028579046 338.4444876400152 0.8023521382133374
16.15575858353246 338.199838455788 0.8024424344227447
16.160986138485875 334.84505463660764 0.7989955354075696
16.16621369343929 331.3480380123379 0.7948381415851286
16.171441248392703 325.3515748849442 0.7886005005825688
16.176668803346118 321.3193304296546 0.7838063632563702
16.181896358299532 320.02684832470777 0.781593467338036
16.187123913252947 317.8986291058359 0.7796503048203723
16.19235146820636 312.15122042292097 0.772478298481519
16.197579023159776 302.6681505758383 0.761005925384252
16.20280657811319 293.0219814499396 0.7494128681697111
16.208034133066604 287.2045953453552 0.7422008278704291
16.21326168802002 282.3850097283092 0.7365022610488648
16.218489242973433 279.96515196491794 0.7335065740594966
16.223716797926848 277.47230432278343 0.7300605441057619
16.228944352880262 280.0542316179209 0.7334254871274599
16.234171907833677 277.3863863492851 0.7308798020108345
16.23939946278709 273.6043968517749 0.7264009375550292
16.244627017740505 269.98477061180046 0.7229173444519836
16.24985457269392 267.02226142491014 0.719156528986654
16.255082127647334 266.12338067763943 0.7206027775688658
16.26030968260075 259.7209161905068 0.7113168111183575
16.265537237554163 258.6804984255406 0.7107208541552804
16.270764792507578 259.82091200511616 0.7116989824600566
16.275992347460992 258.8001226515651 0.7100513135667424
16.281219902414406 256.95396830234023 0.7069918721098902
16.28644745736782 255.46812688465633 0.7033891214305273
16.291675012321235 255.5140865640461 0.7032265451015254
16.29690256727465 256.9377960522357 0.7042129923860235
16.302130122228064 252.9507566335503 0.6996280092653843
16.30735767718148 251.6186093498781 0.6978753023128943
16.312585232134893 252.0282448603375 0.6976422226087199
16.317812787088307 252.78038143194613 0.6993206976523242
16.323040342041722 253.6538393721777 0.6993641849573643
16.328267896995136 254.062309326694 0.6987302988615278
16.33349545194855 252.49856033716938 0.6956502037823218
16.338723006901965 252.05339182455296 0.6946740276130191
16.34395056185538 254.71010130614857 0.6975983419600301
16.349178116808794 254.77203784128383 0.6975687626503089
16.35440567176221 260.695596024254 0.7045751300356213
16.359633226715623 266.52802626822904 0.7113942967858622
16.364860781669037 271.1782826687675 0.7180119554469091
16.37008833662245 277.93287420126546 0.726510282940991
16.375315891575866 279.75944025441044 0.7285574501378187
16.38054344652928 284.2608730186003 0.7323725646569629
16.385771001482695 287.4659768680095 0.7353210611983069
16.39099855643611 289.2542798829371 0.7369857538937068
16.396226111389524 291.01057306599824 0.7382124592742545
16.401453666342938 291.9266435884997 0.7389772610107717
16.406681221296353 293.54167846622676 0.7414031452124769
16.411908776249767 293.7757326469723 0.7420900513145874
16.41713633120318 292.364091741828 0.7412080052928357
16.422363886156596 287.3372151189418 0.7354884167214273
16.42759144111001 284.8749179833902 0.7318352762271099
16.432818996063425 284.2565855824377 0.7310362536693222
16.43804655101684 286.3091142618666 0.733027309211075
16.443274105970254 284.93792948701025 0.731181520332513
16.448501660923668 281.68675577230243 0.7267012027412588
16.453729215877082 279.9180656136874 0.7233283169177019
16.458956770830497 279.3816682771373 0.723307980103369
16.46418432578391 279.350291011793 0.724167688763093
16.469411880737326 278.8980417633231 0.7217482805437927
16.47463943569074 277.3458479972033 0.7194162987116107
16.479866990644155 276.13044026772513 0.7170373617632703
16.48509454559757 278.4479376326306 0.7202948916443377
16.490322100550983 281.80958921009704 0.725423548394513
16.495549655504398 284.6594777761022 0.7290188395258013
16.500777210457812 282.4967394674603 0.7261479486484961
16.506004765411227 282.17568423819597 0.7255152954572752
16.51123232036464 284.1619404873646 0.7280433159500281
16.516459875318056 284.54018603228064 0.7289876331144943
16.52168743027147 283.4283329975231 0.7274219754616129
16.526914985224884 282.2512835180336 0.7248355812394719
16.5321425401783 282.6596239983565 0.7247978448001346
16.537370095131713 278.8888139682731 0.7190943841870356
16.542597650085128 275.755707693849 0.7162839721828663
16.547825205038542 270.6442287746014 0.7101897806673303
16.553052759991957 266.328972821846 0.7050308791185727
16.55828031494537 261.19946038790863 0.6995876761172959
16.563507869898785 255.6488211240473 0.6921855307088068
16.5687354248522 255.2660914356128 0.6921843020338388
16.573962979805614 252.96753652453486 0.6896954722817313
16.57919053475903 252.66393915801476 0.6888787454828748
16.584418089712443 249.9644556240845 0.6862846433388387
16.589645644665858 249.20843300234523 0.6854769501062875
16.594873199619272 250.9321087745669 0.6878224910234513
16.600100754572686 251.87948270204996 0.6890949026794521
16.6053283095261 252.49000275742551 0.689090110170569
16.610555864479515 252.41158929260564 0.6893494919880523
16.61578341943293 251.48561725500463 0.6892119922215821
16.621010974386344 250.27422095382425 0.6878539378824358
16.62623852933976 252.08097425182586 0.6899303787877381
16.631466084293173 253.39416833687508 0.690307718717399
16.636693639246587 255.22552728313838 0.6912799498646129
16.641921194200002 253.0468203966293 0.6878379515812167
16.647148749153416 253.08961790945153 0.6880386883012268
16.65237630410683 251.11008774054778 0.6849219277899795
16.657603859060245 249.91048317495415 0.6826025724586235
16.66283141401366 249.480434436542 0.6817827194295061
16.668058968967074 248.5109571028785 0.6813368727729737
16.67328652392049 246.67614192271267 0.6796530848339096
16.678514078873903 247.78424968237155 0.6808856229800083
16.683741633827317 249.0296680629502 0.6829321537305051
16.68896918878073 250.68753993365607 0.684631340668173
16.694196743734146 252.86228876650983 0.6880799473500843
16.69942429868756 250.5291132093999 0.6841847318967437
16.704651853640975 252.46439587668564 0.6859433567001714
16.70987940859439 250.5258551220729 0.6818926162747975
16.715106963547804 249.308511688039 0.6805029594293308
16.720334518501218 247.09042028132237 0.6796390402949855
16.725562073454633 245.16274298052488 0.6781508196796437
16.730789628408047 244.27981467771912 0.6776739006604817
16.73601718336146 243.27738995787482 0.675650984494478
16.741244738314876 242.84952327807645 0.6731935983279703
16.74647229326829 241.529426278156 0.6711117779769648
16.751699848221705 241.65662280101168 0.6712774453207311
16.75692740317512 237.84984754663935 0.6666215574383101
16.762154958128534 237.3033134327387 0.6659799469373253
16.767382513081948 233.88794574512934 0.6614855756433174
16.772610068035362 232.5763124167541 0.6599951517482723
16.777837622988777 230.89269494807934 0.6577942284383321
16.78306517794219 233.1582093679691 0.6607110535813148
16.788292732895606 233.4337018939424 0.661620725425276
16.79352028784902 234.32686737266698 0.662994405658326
16.798747842802435 232.33578364125503 0.6589678564161633
16.80397539775585 229.47758009600835 0.6547967563998972
16.809202952709263 227.9028172449604 0.6520105361526493
16.814430507662678 223.7670231673278 0.6469451340432204
16.819658062616092 223.12130874816123 0.6473319577175525
16.824885617569507 222.03929338107665 0.6469480860209689
16.83011317252292 223.31733512322106 0.6508044810517868
16.835340727476336 226.54523516923166 0.6553969318615154
16.84056828242975 226.95384286847778 0.6555946388799334
16.845795837383164 227.17890411021108 0.6554768879419941
16.85102339233658 223.39485757545492 0.6511024307473646
16.856250947289993 224.1869508559491 0.6507063999721102
16.861478502243408 223.06063232557625 0.6496618132715616
16.866706057196822 222.84513734239616 0.6496923286247308
16.871933612150237 220.24896145899004 0.6466826990056546
16.87716116710365 219.12076649433254 0.6444770672191574
16.882388722057065 218.63656975909035 0.6421739891465635
16.88761627701048 219.94086788420552 0.6446394970080125
16.892843831963894 220.50708196365483 0.6466410089914882
16.89807138691731 219.1840868360877 0.6445792220759818
16.903298941870723 218.72530700272435 0.6438377374789602
16.908526496824138 218.98281701232548 0.6430240570001001
16.913754051777552 219.09628956198998 0.6440488485692251
16.918981606730966 219.14261369429792 0.6459254461185165
16.92420916168438 218.0898205058375 0.6444901114984883
16.929436716637795 216.07362933932072 0.6417186120730742
16.93466427159121 213.51500739737253 0.6350798091163975
16.939891826544624 215.12170350336228 0.6359780450797328
16.94511938149804 218.25484755847057 0.6398539178935518
16.950346936451453 219.9844561759217 0.6431988696449368
16.955574491404867 220.05244016394965 0.6446423718496451
16.960802046358282 219.73802630372487 0.6449074159820651
16.966029601311696 219.14689254737465 0.6457181369448637
16.97125715626511 218.77660367975827 0.6448936787598385
16.976484711218525 217.07326355086641 0.6414997102942693
16.98171226617194 212.952903394311 0.6357077366481015
16.986939821125354 211.96546665481432 0.6330971409827129
16.99216737607877 212.6513733165668 0.6331245109051877
16.997394931032183 215.11283747939655 0.6349457683797203
17.002622485985597 216.11546276185393 0.6355601362475516
17.00785004093901 216.62011384450102 0.6361122890910187
17.013077595892426 218.76340117554167 0.6389986719035882
17.01830515084584 218.08214075730908 0.6375291326935298
17.023532705799255 219.4193748449243 0.6393087300944148
17.02876026075267 217.89651427482855 0.6378176738708315
17.033987815706084 216.68236898150812 0.6363821170830585
17.039215370659498 219.50024998654175 0.641045639836598
17.044442925612913 220.64161439741045 0.6433696153260205
17.049670480566327 222.53122643120005 0.6441444715825361
17.05489803551974 223.09162569866808 0.6448915520017189
17.060125590473156 222.57752781088095 0.6441010281529495
17.06535314542657 221.08459831476264 0.6436073350975325
17.070580700379985 220.8183452669354 0.6436537597160772
17.0758082553334 219.7793568114556 0.6406341588492254
17.081035810286814 219.8778410584628 0.6412350949291004
17.086263365240228 223.37579893274352 0.6456426896488421
17.091490920193642 224.69253446801142 0.6481233861271203
17.096718475147057 224.88096361721716 0.6488199213714706
17.10194603010047 222.43589803298306 0.6437015508615104
17.107173585053886 222.30852094907337 0.6446024962354789
17.1124011400073 222.6040769217812 0.6440503838307543
17.117628694960715 224.70878316864912 0.6467128918987949
17.12285624991413 228.05106086056068 0.6518910213560856
17.128083804867543 228.13129881350613 0.6501817306959062
17.133311359820958 228.48149792647175 0.6520028097400534
17.138538914774372 225.3055572967343 0.6488506316741328
17.143766469727787 225.31213713606041 0.6491444207368386
17.1489940246812 228.28877354763645 0.6524380392423783
17.154221579634616 230.53310185183184 0.6538974695000143
17.15944913458803 231.0429254374704 0.6546912964266537
17.164676689541444 233.4124559939395 0.6575053553129079
17.16990424449486 235.59327705844012 0.6606611998028549
17.175131799448273 237.94342649542767 0.6624217998952968
17.180359354401688 235.6814994188766 0.6590249485331141
17.185586909355102 237.3099342580967 0.6602889874540006
17.190814464308517 238.73941999784097 0.6620221977813961
17.19604201926193 243.38707340794565 0.6678036606278727
17.201269574215345 245.22152943451945 0.6685412065630902
17.20649712916876 244.9465227108558 0.6684437142651325
17.211724684122174 244.4514911571457 0.6696317886612208
17.21695223907559 247.46616674990364 0.6754136005881115
17.222179794029003 251.79117311084138 0.6823935138494858
17.227407348982418 251.73185995541596 0.6802451389917731
17.232634903935832 247.3491270132015 0.6720881499966358
17.237862458889246 243.80296269266904 0.6663771775694027
17.24309001384266 241.95389979301447 0.6653931081704607
17.248317568796075 244.2149881937804 0.6697273725726923
17.25354512374949 247.08600785103576 0.6747627424418882
17.258772678702904 249.37399228675915 0.6776958967044737
17.26400023365632 247.98038104436702 0.6770046738724362
17.269227788609733 246.1056306129079 0.6748258423614234
17.274455343563147 242.38192679801594 0.6700209410181162
17.279682898516562 240.2425232898077 0.6672227524361943
17.284910453469976 240.5629389055988 0.6664671348720252
17.29013800842339 240.2607953286742 0.6652841024831122
17.295365563376805 241.51951729880724 0.6656981641047549
17.30059311833022 241.2814434463989 0.6652423531032754
17.305820673283634 242.08971076725746 0.6674640756937424
17.31104822823705 242.0967036064477 0.6674014122451507
17.316275783190463 241.8979388270568 0.6669341888055823
17.321503338143877 239.8573423793279 0.6644969978487416
17.32673089309729 236.1532303569349 0.6581304402823671
17.331958448050706 235.168099017189 0.6574145529505545
17.33718600300412 234.43921539540568 0.6569693041907821
17.342413557957535 235.18882913909414 0.6574445710462683
17.34764111291095 238.12485882362392 0.6615723166563693
17.352868667864364 238.48116186933194 0.6629127446364458
17.358096222817778 239.3914397954568 0.6630386866367434
17.363323777771193 238.15674928356657 0.6625354776571675
17.368551332724607 236.65804664655656 0.6612510209428915
17.37377888767802 237.49484792633478 0.6629457667770402
17.379006442631436 240.03017127269132 0.6671581197194969
17.38423399758485 237.94008207189088 0.6636205041602652
17.389461552538265 234.8185810242984 0.6603890647391178
17.39468910749168 234.53507977425718 0.6603982689593538
17.399916662445094 236.131796854127 0.6606724757710097
17.405144217398508 238.21001958003237 0.6620344571700548
17.410371772351922 235.85500029321813 0.6586420297249278
17.415599327305337 234.77285631338435 0.6575603900288526
17.42082688225875 234.7405375206236 0.6585785231099199
17.426054437212166 233.75167970469104 0.6569571457797307
17.43128199216558 235.02148644755573 0.6566596243912497
17.436509547118995 234.06083790751887 0.6556105204043943
17.44173710207241 238.5285653858224 0.6600738401765738
17.446964657025823 237.822584631296 0.659896437959813
17.452192211979238 235.28534998698984 0.6567817346171874
17.457419766932652 231.95891205539584 0.6532077962019203
17.462647321886067 231.0948376660094 0.6508186418258324
17.46787487683948 232.05760280497205 0.6519047723733639
17.473102431792896 233.12266996040952 0.6538357761838085
17.47832998674631 233.62466807008866 0.65611928052311
17.483557541699724 233.46427039838616 0.6577068513330604
17.48878509665314 233.52028000593035 0.6570049552750726
17.494012651606553 236.11000420021867 0.6603468015830751
17.499240206559968 239.53213063785134 0.6633718293381597
17.504467761513382 243.35216913645672 0.6690435251235475
17.509695316466797 243.7745013536615 0.6693193852872383
17.51492287142021 241.34561674874004 0.6657032077141508
17.520150426373625 237.78924606322607 0.6613101307510486
17.52537798132704 237.1857792032735 0.6596484554826013
17.530605536280454 238.9486943381057 0.6624790106058549
17.53583309123387 239.8090606362504 0.6642318703568298
17.541060646187283 241.28136347341578 0.6649188876754841
17.546288201140698 242.97510520549486 0.6677385544581312
17.551515756094112 246.43231428747384 0.6733848823575678
17.556743311047526 246.1243281894921 0.6726006349074721
17.56197086600094 245.71759921653904 0.6707749560239621
17.567198420954355 243.43705563315584 0.667083032092415
17.57242597590777 241.00522264037428 0.6632939115394619
17.577653530861184 239.47806148145585 0.6620544975281791
17.5828810858146 238.20244002939694 0.6604375392494152
17.588108640768013 236.83643917450894 0.6595181969597373
17.593336195721427 239.83414400673684 0.6642611463005669
17.598563750674842 242.93839763391196 0.6692436805816656
17.603791305628256 247.14037606911626 0.6742992488872823
17.60901886058167 250.23686374703334 0.6776884837041492
17.614246415535085 251.67872623738654 0.6777679632150356
17.6194739704885 250.9006392764952 0.6752991993658777
17.624701525441914 251.0384608962436 0.6754493125340476
17.62992908039533 249.4040490137676 0.6741802629990107
17.635156635348743 251.7067429513029 0.6777208576447379
17.640384190302157 252.22339891693807 0.6781095946943084
17.64561174525557 253.77284507052448 0.6792410664419016
17.650839300208986 254.30372951481556 0.6798306540904332
17.6560668551624 253.77230894889757 0.678373754852913
17.661294410115815 254.72940990572698 0.6785150260753675
17.66652196506923 259.5760081961595 0.6838451846461039
17.671749520022644 263.5211336301764 0.687938835952942
17.676977074976058 268.7819345206173 0.6949077055626453
17.682204629929473 268.68785721956516 0.6960454906374284
17.687432184882887 274.1081394568596 0.7038065038066268
17.6926597398363 276.03245781019456 0.7062224980773529
17.697887294789716 279.49652165718817 0.7093433026794979
17.70311484974313 282.01609898478904 0.7117420534693712
17.708342404696545 284.78488840470925 0.7138962622513203
17.71356995964996 287.9590319660714 0.7186550420087002
17.718797514603374 291.32386793577405 0.7230295148665534
17.724025069556788 297.9965068252832 0.7315231719801631
17.729252624510202 303.2475205133779 0.7381225568117185
17.734480179463617 307.28982008624905 0.7425483161495415
17.73970773441703 309.8107035020668 0.7447009527443795
17.744935289370446 309.96406377470646 0.7446843518778576
17.75016284432386 314.3110504096594 0.748677080638828
17.755390399277275 317.6560250626434 0.7530562305821527
17.76061795423069 322.2976289529832 0.7583385073564318
17.765845509184103 323.22552207214886 0.7589292552600819
17.771073064137518 324.38371746307007 0.7603916632976052
17.776300619090932 323.4344817903859 0.7594991819188083
17.781528174044347 322.60506525627187 0.7589125411932238
17.78675572899776 319.32876637274165 0.7553377046144113
17.791983283951176 318.223740851278 0.7531585567242184
17.79721083890459 315.1555897106118 0.7494744805128017
17.802438393858004 313.2289564521328 0.7477495789659133
17.80766594881142 313.0789318368735 0.7480167414483849
17.812893503764833 309.58306624751907 0.7439916448186138
17.818121058718248 307.4316359300257 0.7419626551825307
17.823348613671662 303.2246842001924 0.7368121031407884
17.828576168625077 299.85615067730595 0.7340535503828877
17.83380372357849 298.11827795330123 0.7321835770810529
17.839031278531905 295.77493229166475 0.7299648992821842
17.84425883348532 295.82506227692625 0.729765134997301
17.849486388438734 297.3711072596474 0.7302137908077484
17.85471394339215 296.5720357048522 0.7289245799893989
17.859941498345563 294.3996983784859 0.7262343531327894
17.865169053298978 290.1039004948946 0.7208328431153858
17.870396608252392 291.0695832668844 0.7230823680446281
17.875624163205806 291.903056961366 0.7235019721476177
17.88085171815922 296.52200220710773 0.7290314827667724
17.886079273112635 299.147027370507 0.7327645690507952
17.89130682806605 304.41659212161244 0.7382904644558362
17.896534383019464 306.99405292378765 0.7417093125773677
17.90176193797288 312.8698776585288 0.7483801273191405
17.906989492926293 317.32516233402026 0.7526509933609349
17.912217047879707 323.47291096573883 0.7596687921953234
17.917444602833122 327.1238645356196 0.7633406916911402
17.922672157786536 329.4306574518175 0.7662545373615803
17.92789971273995 329.6697835977836 0.7665325950578002
17.933127267693365 328.99632849801554 0.7652617956920873
17.93835482264678 328.10265778362503 0.764509977257548
17.943582377600194 323.7767360357067 0.7596426066540901
17.94880993255361 317.289693972063 0.7513770309481622
17.954037487507023 311.5472059964122 0.7452294356833995
17.959265042460437 306.7567376219234 0.7401952003341663
17.96449259741385 302.46262103486856 0.7356788739483625
17.969720152367266 297.2112678291226 0.7292239139429835
17.97494770732068 293.949007425482 0.7253988012190798
17.980175262274095 290.5846039766905 0.7219900980255671
17.98540281722751 287.0240363718951 0.7185182225477688
17.990630372180924 278.9278730823259 0.7091559773406707
17.995857927134338 275.80529973642615 0.7065051869992135
18.001085482087753 274.95398722925364 0.7060438232129469
18.006313037041167 276.44943121114414 0.7084853415110449
18.01154059199458 274.2297839761847 0.7052176218615944
18.016768146947996 267.88068588931395 0.6961719489683901
18.02199570190141 263.82605354076713 0.6910797289407477
18.027223256854825 262.9985228019466 0.6907198668533695
18.03245081180824 266.02589770273477 0.6948848672122632
18.037678366761654 264.7461591807285 0.6918951458139228
18.042905921715068 262.77138409880155 0.6876691355503091
18.048133476668482 258.67862270973336 0.6828353338200819
18.053361031621897 256.90592094173655 0.6807910938237731
18.05858858657531 255.58230623683897 0.6800715403186831
18.063816141528726 257.2117724447068 0.6820790585830246
18.06904369648214 256.37077069650945 0.6812841740222891
18.074271251435555 257.9260415511784 0.6819019786854488
18.07949880638897 259.9006163783308 0.6841505693350516
18.084726361342383 264.2071910977854 0.6895910778318116
18.089953916295798 266.3179680782282 0.6926198911543914
18.095181471249212 267.5074057605315 0.6945026779151928
18.100409026202627 269.9633197043949 0.6971434425071076
18.10563658115604 274.14300326000443 0.7018062449332404
18.110864136109456 279.7367214883922 0.7072966994861452
18.11609169106287 285.4186359862202 0.714623837980899
18.121319246016284 290.05853711765434 0.7206557811972127
18.1265468009697 295.6373250609836 0.7277748646312192
18.131774355923113 299.8700401614279 0.7334485529628514
18.137001910876528 302.9340442872936 0.7364791198248815
18.142229465829942 306.67733313528385 0.7401938259886726
18.147457020783357 312.0991621435958 0.7462463009250184
18.15268457573677 320.0059537115638 0.7552849085561282
18.157912130690185 328.7952801712942 0.7649651367801341
18.1631396856436 337.7298661993924 0.7747803622934175
18.168367240597014 353.79666513339214 0.7919263720408571
18.17359479555043 367.39769585158564 0.8072820484963414
18.178822350503843 379.1948895976113 0.8197869364958515
18.184049905457258 382.98661999035346 0.8241050293545872
18.189277460410672 385.2143675339481 0.8264105055376911
18.194505015364086 389.4739923541014 0.8307810541250219
18.1997325703175 388.676302625519 0.8300696847954188
18.204960125270915 385.16386159879477 0.8260460170257893
18.21018768022433 378.28176532392877 0.8183649069478199
18.215415235177744 373.87399470153474 0.8136495916866795
18.22064279013116 375.29227215659677 0.8152055547141641
18.225870345084573 376.9495170733897 0.8171030299139527
18.231097900037987 377.14073202652315 0.8174088875894696
18.236325454991402 380.25730301987153 0.8205947052350042
18.241553009944816 383.46445653587335 0.8239751218466129
18.24678056489823 388.3614213452411 0.8288613942734306
18.252008119851645 391.3204410027127 0.8323179319941378
18.25723567480506 389.0963580650545 0.8300389363582672
18.262463229758474 383.14225835228524 0.8237578811264985
18.26769078471189 371.9777316011151 0.8119026287813831
18.272918339665303 360.81799964788445 0.7999008438332238
18.278145894618717 351.6701010212074 0.789759783459518
18.28337344957213 342.91454723869293 0.7805472724799868
18.288601004525546 340.13050946625026 0.7776070164472945
18.29382855947896 333.2972121582746 0.7704338897218004
18.299056114432375 325.2963496361273 0.7611420742387329
18.30428366938579 316.55289040423037 0.7508291481086763
18.309511224339204 308.7563259804893 0.740840942749153
18.314738779292618 303.7518664888277 0.7347042073109346
18.319966334246033 297.5905225180758 0.727617944523229
18.325193889199447 291.84540894482393 0.7204843308900256
18.33042144415286 284.47805701833846 0.7128951434849732
18.335648999106276 284.0824978545509 0.712776278157503
18.34087655405969 282.69429592061374 0.7125589297453337
18.346104109013105 280.72443246383756 0.7099478743843984
18.35133166396652 282.6560231878758 0.7122455489088901
18.356559218919934 283.31556707126407 0.7123981552461301
18.361786773873348 286.0754577569722 0.7156024979888701
18.367014328826762 286.90545196107576 0.7169508846514762
18.372241883780177 287.1417865755995 0.718015504814157
18.37746943873359 289.11596991492723 0.7199857075726414
18.382696993687006 292.4964740862821 0.7241015692350797
18.38792454864042 299.3937249966317 0.733514357350643
18.393152103593835 307.99095590062154 0.7547208301491718
18.39837965854725 316.87891005746405 0.7723164700016787
18.403607213500663 324.0245105095116 0.78663117678565
18.408834768454078 333.64161984946867 0.8033243216491502
18.414062323407492 339.8835734860082 0.8148495888746792
18.419289878360907 346.63916158612886 0.8261765902716213
18.42451743331432 346.5864390836632 0.8286291550068576
18.429744988267736 345.43877187759335 0.8308412351504753
18.43497254322115 343.3978741928297 0.8317047226949045
18.440200098174564 340.09214891764407 0.8314917828467462
18.44542765312798 336.95275430416393 0.8314859532549581
18.450655208081393 331.45600813748405 0.8270330225033794
18.455882763034808 323.577419033215 0.8201756948591248
18.461110317988222 320.6668159967787 0.8193323282886227
18.466337872941637 315.6592325474087 0.8149305446106171
18.47156542789505 313.7814095053306 0.8152708772298148
18.476792982848465 306.806591932651 0.8078308650821947
18.48202053780188 307.2714292624723 0.8113288896873087
18.487248092755294 309.15309765407784 0.8175060114722524
18.49247564770871 312.2955310236447 0.8243423546861727
18.497703202662123 309.31999943325843 0.8230890088449778
18.502930757615538 305.05223290894605 0.818847191805657
18.508158312568952 300.7601134990705 0.8147448019036794
18.513385867522366 299.27340891642785 0.81545374236701
18.51861342247578 299.73351539125383 0.8173812265231045
18.523840977429195 298.42578111148754 0.818848076737222
18.52906853238261 299.13754708280413 0.8223867022484221
18.534296087336024 300.4211863659341 0.8273760977282498
18.53952364228944 297.254481422562 0.8265996779903703
18.544751197242853 293.40356987325606 0.8219336234284812
18.549978752196267 291.5379083288697 0.8206726296903398
18.555206307149682 289.04506721430965 0.8185754259110988
18.560433862103096 291.13291130220375 0.8232063320600774
18.56566141705651 291.2188721938217 0.8269061943788824
18.570888972009925 290.626376050494 0.8281822345973716
18.57611652696334 290.7949373470135 0.8299061224995392
18.581344081916754 290.5622780085243 0.8310261389640524
18.58657163687017 291.6464410244501 0.8334746990982793
18.591799191823583 290.52552731402295 0.8330235444405374
18.597026746776997 296.26597848936734 0.8425516850681579
18.60225430173041 301.16250639517716 0.8510548791478831
18.607481856683826 303.55636964189983 0.856264758427997
18.61270941163724 301.3192570502017 0.8548168700394819
18.617936966590655 303.11890804786356 0.8598077356011753
18.62316452154407 307.5188748690895 0.8662290365421075
18.628392076497484 310.85685133851297 0.8534715645234741
18.633619631450898 313.5650275573309 0.8483563060273198
18.638847186404313 313.96696266441955 0.8406601189746561
18.644074741357727 318.65474379136015 0.8421072473680988
18.64930229631114 321.10014760188136 0.8421615217987897
18.654529851264556 324.4312144579443 0.8411640019492379
18.65975740621797 328.30107726295734 0.843763474222819
18.664984961171385 331.3349136032792 0.845023203302481
18.6702125161248 335.84507905422674 0.8484373908977586
18.675440071078214 339.6488795841588 0.8515048578470122
18.680667626031628 340.92781498673776 0.8491323195758813
18.685895180985042 341.41263581889433 0.8472805629800962
18.691122735938457 344.3093113978562 0.8483883378175395
18.69635029089187 348.2789906500827 0.8504069498655857
18.701577845845286 351.0446820566355 0.8521969985154606
18.7068054007987 353.2492309811864 0.8529513696593483
18.712032955752115 352.9937820752067 0.8508161942272785
18.71726051070553 353.13968754600523 0.8500325456151705
18.722488065658943 352.86456606769326 0.8479834503504763
18.727715620612358 352.5861159892235 0.8468533747560687
18.732943175565772 351.22923105167115 0.8439904349475633
18.738170730519187 349.6699044120749 0.8409437976204698
18.7433982854726 350.3165263384637 0.8410804840599494
18.748625840426016 350.7396120054329 0.8401120079286288
18.75385339537943 352.3159186943415 0.8412415610145493
18.759080950332844 352.24819598058116 0.8400639313543949
18.76430850528626 353.1191311905151 0.8395065613262988
18.769536060239673 350.9389218255445 0.8359203355875336
18.774763615193088 345.95562357147156 0.8284688364949024
18.779991170146502 344.0033701650764 0.8248483795572356
18.785218725099917 340.79049633958834 0.8200516339698436
18.79044628005333 338.59475149236755 0.8171124069739308
18.795673835006745 336.70163571624255 0.8144380222339136
18.80090138996016 332.09347801814823 0.8089086766239817
18.806128944913574 328.35458891581055 0.8036510780012315
18.81135649986699 324.18198258073346 0.7983950019380752
18.816584054820403 320.12763933462145 0.7932971092653507
18.821811609773818 320.5444632180583 0.792664446689545
18.827039164727232 317.69398204127083 0.7885213669326745
18.832266719680646 316.13115454887065 0.7851913475539052
18.83749427463406 309.96669810069926 0.7773294808506224
18.842721829587475 306.0853027296767 0.7718440285177927
18.84794938454089 301.46437837817484 0.7658551553509326
18.853176939494304 299.02784026631366 0.7623832616866095
18.85840449444772 302.38810192898524 0.7670081299501202
18.863632049401133 302.6056926210116 0.7665909797877857
18.868859604354547 305.9936375776331 0.7710334151948427
18.87408715930796 303.94384469381794 0.7672060404563162
18.879314714261376 300.4504590053104 0.7622027850939548
18.88454226921479 299.0496457150046 0.7611073968185186
18.889769824168205 298.1864432157141 0.7583479892386794
18.89499737912162 297.12498232330097 0.7566260217456341
18.900224934075034 295.819647143789 0.7535149520925954
18.90545248902845 295.42079529107275 0.7531262684156621
18.910680043981863 296.9022274991719 0.7566102913210695
18.915907598935277 297.4835449955542 0.7575564700009563
18.92113515388869 296.7293959735175 0.7569184377213503
18.926362708842106 292.5230335280515 0.7508523134114642
18.93159026379552 290.40007069812856 0.7475195319238742
18.936817818748935 287.81153427357 0.7438135514917442
18.94204537370235 286.60905507244394 0.7427870363091665
18.947272928655764 284.7141992254548 0.7395110992981659
18.952500483609178 284.410465037889 0.7386868087106548
18.957728038562593 284.3974175545373 0.738344625471459
18.962955593516007 283.15173443965637 0.7376095665414839
18.96818314846942 281.31735769155176 0.7354558651416587
18.973410703422836 280.3391586296484 0.7338332259441664
18.97863825837625 278.9720296584487 0.7309637698787314
18.983865813329665 278.1348185104235 0.7292435095307137
18.98909336828308 278.8486823611845 0.7303491643858695
18.994320923236494 279.46350444581486 0.730405452326126
18.999548478189908 279.75020562446656 0.7298075863428108
19.004776033143322 279.5246926658927 0.7290328630022086
19.010003588096737 280.21471246720995 0.7299499452813716
19.01523114305015 280.3060732722651 0.7313803500533599
19.020458698003566 277.12881153775356 0.7276250298130523
19.02568625295698 275.77391219453654 0.7254314534272845
19.030913807910395 274.65400899902073 0.7234000935332725
19.03614136286381 278.65384225436736 0.7271360077825694
19.041368917817223 281.37187204645414 0.7294802134412444
19.046596472770638 281.59188445281677 0.729660686584721
19.051824027724052 279.0741612945477 0.727272133553725
19.057051582677467 278.5391217417332 0.7257239893529356
19.06227913763088 279.965255210609 0.7275002775107093
19.067506692584296 280.52596253771804 0.7271545650159467
19.07273424753771 277.1423835267209 0.7212195598905314
19.077961802491124 277.0509737989046 0.7216470306665794
19.08318935744454 277.2447306421596 0.7228611239441279
19.088416912397953 273.0286823517589 0.7180116103494338
19.093644467351368 269.37699552563095 0.713552640178726
19.098872022304782 266.4817112887879 0.7088252144659657
19.104099577258197 265.71243445706506 0.707298305824567
19.10932713221161 268.33694098602615 0.7119441792456334
19.114554687165025 267.5985174811452 0.710647980721394
19.11978224211844 264.68465149303154 0.7076014572450631
19.125009797071854 264.56287970220063 0.7057407945847238
19.13023735202527 261.5184270074896 0.7011808382847752
19.135464906978683 261.4946914068912 0.7007156309006882
19.140692461932098 260.0738410008315 0.6985790609738887
19.145920016885512 260.64512346236376 0.6989369918803819
19.151147571838926 264.7939330833236 0.7034760066544383
19.15637512679234 266.29582022300815 0.7061670099043315
19.161602681745755 265.5043847660507 0.7066106618664698
19.16683023669917 263.23368189418983 0.7039118903965084
19.172057791652584 261.63192451487197 0.7012729024115099
19.177285346606 263.54821568705177 0.703240974579862
19.182512901559413 267.7609164111894 0.7084169580015282
19.187740456512827 267.155391385963 0.7083270146468615
19.19296801146624 265.830931737221 0.7075644048186711
19.198195566419656 264.1857877539932 0.7051481134890558
19.20342312137307 264.17312457557784 0.7031171332805197
19.208650676326485 263.5418024495224 0.7008144384082046
19.2138782312799 266.5302195650815 0.7041371704826077
19.219105786233314 267.1642806796166 0.7054332925862609
19.22433334118673 269.7259290170904 0.7098781462781988
19.229560896140143 269.8990219246325 0.7105544860284935
19.234788451093557 271.1316122399321 0.7113035337919237
19.24001600604697 272.5377577582365 0.7132359759492891
19.245243561000386 273.4861534446359 0.7130375638295371
19.2504711159538 276.629817774961 0.7168750493684245
19.255698670907215 275.43034064725043 0.7155485626232901
19.26092622586063 274.5824596265575 0.7150570452864055
19.266153780814044 272.22835517875376 0.7125592367751061
19.271381335767458 271.46630583675557 0.7114484235258645
19.276608890720873 273.04921345951715 0.7118419170184994
19.281836445674287 277.4863334617949 0.716391419186882
19.2870640006277 279.9608955347304 0.7198688872870845
19.292291555581116 281.04520887954243 0.7221958047171659
19.29751911053453 281.75704682278854 0.7242566703304549
19.302746665487945 285.12114510118994 0.7281960945275726
19.30797422044136 289.29331591011515 0.732768026600446
19.313201775394774 293.08777527427094 0.7368419720468137
19.318429330348188 295.6268946649323 0.7397674532127854
19.323656885301602 297.4218452281402 0.7418930003349711
19.328884440255017 298.66538175798894 0.7428288616072384
19.33411199520843 302.279061951511 0.7471415477061562
19.339339550161846 303.7958598785489 0.7487060495464435
19.34456710511526 304.55426083722836 0.7484083949127036
19.349794660068675 303.7928892903949 0.7469593377715336
19.35502221502209 304.77097779488344 0.7476456079308393
19.360249769975503 305.3721291234871 0.7478078404418423
19.365477324928918 308.37394591031955 0.7524663958223303
19.370704879882332 312.8668573832107 0.7575783107975635
19.375932434835747 317.8337857719667 0.7640775285866016
19.38115998978916 317.7814378923804 0.7635170658328541
19.386387544742576 315.55855830384877 0.759265111699058
19.39161509969599 315.3250783297734 0.7587563612937515
19.396842654649404 316.4885884899524 0.7598668972495735
19.40207020960282 323.32742512426756 0.7680024023174931
19.407297764556233 325.96934343812785 0.772113349374926
19.412525319509648 326.56931716529743 0.7723002802206514
19.417752874463062 327.5875335300724 0.7741192692141982
19.422980429416477 329.2697822763866 0.7755307013695064
19.42820798436989 329.9440168279152 0.7751301577150721
19.433435539323305 328.73626696290006 0.7737032289342425
19.43866309427672 322.89500251634377 0.7668878326298145
19.443890649230134 319.41668302345477 0.762925185287875
19.44911820418355 317.82099916886295 0.7617506937705656
19.454345759136963 320.48615655804815 0.7643504917711262
19.459573314090377 325.8400881311578 0.7712814152076868
19.464800869043792 325.37391465229376 0.7702808911387017
19.470028423997206 323.8331931344761 0.7676456881375595
19.47525597895062 321.97195421684785 0.7653996991827346
19.480483533904035 320.6271928476646 0.7633544901242458
19.48571108885745 322.55988544293166 0.7659795873463655
19.490938643810864 324.1961776678158 0.7684533670031459
19.49616619876428 326.4234767058862 0.7706674681543385
19.501393753717693 328.2383775563124 0.7726529919340782
19.506621308671107 330.75170337448293 0.774667705491074
19.51184886362452 333.0030928457064 0.7775676948403007
19.517076418577936 332.31578204429377 0.7772333621086878
19.52230397353135 331.5646025589872 0.7762124232881352
19.527531528484765 333.4873663092382 0.7782342351807313
19.53275908343818 334.80209288823517 0.7799479961243413
19.537986638391594 336.79044409330294 0.7818710503526993
19.54321419334501 335.68096012338907 0.7804528085385072
19.548441748298423 338.16216060279936 0.7827211684941172
19.553669303251837 341.5759523685135 0.786475623107924
19.55889685820525 344.19128327121035 0.7898145614745071
19.564124413158666 347.17707010511026 0.7932151343335478
19.56935196811208 349.3586375556656 0.7958230331352171
19.574579523065495 351.47434451107864 0.798042580371011
19.57980707801891 352.8656590758804 0.8000114136806283
19.585034632972324 353.993275479167 0.8013281154842383
19.590262187925738 355.5870219041184 0.8020846062245597
19.595489742879153 357.04201799455916 0.8032841243773924
19.600717297832567 360.33402908210604 0.806698125233015
19.60594485278598 362.31125990245107 0.8088042286371337
19.611172407739396 365.337587811865 0.8123386860691721
19.61639996269281 367.9386298984491 0.815525100914531
19.621627517646225 371.898672782735 0.8200349750344716
19.62685507259964 371.84447441936265 0.820106567779136
19.632082627553054 373.42191874192343 0.8219217443505645
19.637310182506468 373.24922984267647 0.8219293437471689
19.642537737459882 376.4239429443984 0.8256234918328902
19.647765292413297 379.34857134357424 0.8285083865205931
19.65299284736671 386.9043582599248 0.8361518509111063
19.658220402320126 388.9479609710239 0.8378444291090535
19.66344795727354 387.7947279866202 0.8363227040936493
19.668675512226955 385.8703453829199 0.8342687315124203
19.67390306718037 386.96305616659174 0.8353073503653735
19.679130622133783 389.42139981543744 0.8379675884463755
19.684358177087198 391.0964943937072 0.8398533346550958
19.689585732040612 395.02092071979655 0.8437848494055613
19.694813286994027 394.9723202843822 0.843528415431931
19.70004084194744 396.89856579882587 0.8455634962202525
19.705268396900856 395.8486270912873 0.8445537189361323
19.71049595185427 396.0738553998629 0.8453170985754133
19.715723506807684 393.0870285983807 0.8419470060814581
19.7209510617611 389.772105626114 0.8386835539872112
19.726178616714513 383.3657817496925 0.8314250095289273
19.731406171667928 383.6209648280227 0.831516921562427
19.736633726621342 380.42981540192477 0.8282197557453511
19.741861281574757 377.5280343395772 0.8252074710063142
19.74708883652817 372.15141838157234 0.818824935443359
19.752316391481585 369.792951769019 0.8163655566006202
19.757543946435 364.05886857134186 0.8093015622341245
19.762771501388414 358.33880379464927 0.8030659367923179
19.76799905634183 356.45366358486973 0.8015519804759331
19.773226611295243 354.4679979841273 0.7995330070800493
19.778454166248657 351.0713389907677 0.7968583311658588
19.783681721202072 349.6380063487434 0.7947115710001157
19.788909276155486 346.5967668196372 0.7910253467007161
19.7941368311089 347.4923971127783 0.7916657019120866
19.799364386062315 345.0658196019539 0.7883193218049105
19.80459194101573 342.53896040060323 0.7856845897443697
19.809819495969144 342.3573943940675 0.7844789908446118
19.81504705092256 342.1667191853025 0.7846116379760458
19.820274605875973 340.4516414216269 0.7828114324764908
19.825502160829387 335.9308159928772 0.7776408346169625
19.8307297157828 333.6716347431319 0.7753763718408093
19.835957270736216 331.4316012596071 0.7724708892619905
19.84118482568963 331.44418762615726 0.7720058651816442
19.846412380643045 330.42424487906186 0.7716022164665632
19.85163993559646 330.8396968628746 0.7722559446475229
19.856867490549874 329.00312658203137 0.7707335488652021
19.86209504550329 327.20078823768046 0.7686036675151038
19.867322600456703 326.4061559573102 0.7678045167155415
19.872550155410117 329.17136097289483 0.7709275645217094
19.87777771036353 333.1273614529127 0.7747224429798356
19.883005265316946 335.74089936877897 0.77700256091741
19.88823282027036 331.60128554137765 0.7725302724450096
19.893460375223775 327.3883251236517 0.7681645618363523
19.89868793017719 324.182324396166 0.7643106069518489
19.903915485130604 321.06063193601625 0.7600270262544562
19.909143040084018 317.32668415535653 0.755473070521083
19.914370595037433 317.32024834904087 0.7558081900564234
19.919598149990847 316.57911461216713 0.755079301007674
19.92482570494426 317.02377271284786 0.7564231198345283
19.930053259897676 316.4099767673885 0.7562351761199073
19.93528081485109 314.89733500555445 0.7547290292028005
19.940508369804505 313.52068001052595 0.7534740393942236
19.94573592475792 310.7221320711856 0.748742970397655
19.950963479711334 307.3059841515204 0.7436885371881402
19.956191034664748 308.03588933001885 0.7441911224372559
19.961418589618162 307.22104588282616 0.7433722729756224
19.966646144571577 306.22931487666415 0.7427939133216115
19.97187369952499 308.20314442631445 0.7452722364935865
19.977101254478406 311.5873220979343 0.7486976218024403
19.98232880943182 312.7308847438838 0.749963193025656
19.987556364385235 311.1993573340655 0.7475426469349449
19.99278391933865 310.0223492326438 0.7455903336112742
19.998011474292063 311.0181370712393 0.7469772898848973
20.003239029245478 313.4966142181322 0.7498740985346551
20.008466584198892 317.3009833651547 0.7556817058643192
20.013694139152307 320.56822042912387 0.759377739168407
20.01892169410572 324.38788278538436 0.7635178128107556
20.024149249059136 331.151121096624 0.7706276199384818
20.02937680401255 337.2905616345836 0.7767583459297628
20.034604358965964 342.7362725948084 0.7829824027436059
20.03983191391938 347.8053983349723 0.7892469381479905
20.045059468872793 350.07941819205354 0.7919583331396233
20.050287023826208 351.7989498250282 0.7939434380710626
20.055514578779622 347.0349935175108 0.7875515350267922
20.060742133733036 344.1536261046825 0.7847914864166264
20.06596968868645 340.3621195747511 0.7810848435409743
20.071197243639865 333.5539683384053 0.7736982004386433
20.07642479859328 327.57743532258434 0.7661893720558415
20.081652353546694 323.69154769402184 0.7616995193698082
20.08687990850011 324.35044016725686 0.7624317907726768
20.092107463453523 324.02466839803 0.7618947534292084
20.097335018406937 323.01851324235827 0.7607497121211417
20.102562573360352 321.6331879327339 0.7590538029924909
20.107790128313766 319.49204129588014 0.7568160710161413
20.11301768326718 317.6902704476625 0.7553201801980496
20.118245238220595 316.1922084226075 0.7533874072713405
20.12347279317401 319.0511101164703 0.7562810937949921
20.128700348127424 321.1037366982551 0.7588641234157648
20.13392790308084 321.488896667983 0.7594160506611298
20.139155458034253 322.19588317790584 0.7598165116797565
20.144383012987667 322.12812816555106 0.7594910679130327
20.14961056794108 323.7138685911057 0.7607075972587499
20.154838122894496 323.2304659807339 0.7607519844903006
20.16006567784791 322.1005363726759 0.7598592376380698
20.165293232801325 321.18715536696163 0.7591161874661753
20.17052078775474 321.6781557274327 0.7591362730974024
20.175748342708154 322.43280730127117 0.7594192162324511
20.18097589766157 327.90637230274484 0.764780230932177
20.186203452614983 327.99846507764727 0.7648121372525055
20.191431007568397 327.14344428555745 0.7640659331767218
20.19665856252181 320.813781811077 0.7568276169036323
20.201886117475226 314.9098642607262 0.7500405987291302
20.20711367242864 309.81464524391305 0.7438023073362737
20.212341227382055 307.07244500539986 0.7410538974594891
20.21756878233547 304.5184524733373 0.7385056466823513
20.222796337288884 301.0718679337865 0.7350386839417378
20.228023892242298 297.2623759144579 0.7319196456389422
20.233251447195713 293.8441773719431 0.7279594226775458
20.238479002149127 292.8222138174736 0.7266785989925411
20.24370655710254 292.8306201397472 0.7262646162330605
20.248934112055956 290.8804254744787 0.7227639137670565
20.25416166700937 290.2242489436783 0.722610063679323
20.259389221962785 290.1530847494233 0.7216702521489354
20.2646167769162 289.65827893743636 0.7213820972597341
20.269844331869614 291.5402657719956 0.7241380459815377
20.275071886823028 292.5160635096269 0.7256015067434427
20.280299441776442 290.0861051736975 0.7229030152613402
20.285526996729857 289.27327738952107 0.7218265355063413
20.29075455168327 289.324933267567 0.7214702025542943
20.295982106636686 289.8096591097539 0.7220674560568388
20.3012096615901 291.0922870689356 0.7232557930102591
20.306437216543515 293.7521997027588 0.727242832794973
20.31166477149693 297.30608086772327 0.731758268098065
20.316892326450343 297.3579265384828 0.7308565888698348
20.322119881403758 289.25356543685217 0.7201433955368765
20.327347436357172 287.08916424379 0.7172357597236497
20.332574991310587 285.9247270388958 0.7155765605991867
20.337802546264 290.3266513093285 0.7206852445464881
20.343030101217416 292.95974597834953 0.7236193791429507
20.34825765617083 292.6581433159196 0.723998448479696
20.353485211124244 291.4625200650479 0.7230949944522689
20.35871276607766 292.210975295314 0.7242431974498651
20.363940321031073 294.1361810970053 0.7275495933379871
20.369167875984488 295.1150014945647 0.72826475106819
20.374395430937902 293.3835966583153 0.72572543711533
20.379622985891316 294.17045015526656 0.7262207647191055
20.38485054084473 291.4282255148165 0.7214523722197862
20.390078095798145 290.52539330901675 0.7210291643513825
20.39530565075156 288.65333015816327 0.7175019722969522
20.400533205704974 290.4520966082251 0.7198963153823227
20.40576076065839 292.67420766355286 0.7221671377354248
20.410988315611803 294.5997464099123 0.7253163785672425
20.416215870565217 296.9951839184632 0.7297156729806632
20.421443425518632 296.121591969627 0.7291364577197725
20.426670980472046 294.74017212119895 0.7278715239334658
20.43189853542546 295.0783285374833 0.7273873681789267
20.437126090378875 295.36700076393083 0.7273177128538435
20.44235364533229 292.7550610646237 0.7243203279878065
20.447581200285704 290.5603957630204 0.7215098875405933
20.45280875523912 288.5064274277061 0.7183968049552842
20.458036310192533 289.3098127680725 0.7201143342216787
20.463263865145947 289.4585128068146 0.7200598318332126
20.46849142009936 288.37364517703435 0.7203094358612886
20.473718975052776 287.54788422113285 0.718849529824834
20.47894653000619 287.626398426143 0.7182228521555706
20.484174084959605 288.5746971627162 0.7184316765888727
20.48940163991302 292.23842753418575 0.7221001751245173
20.494629194866434 292.6154268115389 0.7237839967707103
20.49985674981985 291.69459489885065 0.7245024089449652
20.505084304773263 290.18314851686756 0.7233786335658884
20.510311859726677 290.17449768570594 0.7229281250509528
20.51553941468009 294.2781657902029 0.7268863411401681
20.520766969633506 294.670069415629 0.7263856989876758
20.52599452458692 294.8853170437113 0.7260939014669069
20.531222079540335 293.25427712681943 0.7234175693181734
20.53644963449375 292.847939082296 0.723627028336969
20.541677189447164 290.3397686254197 0.7206372364461245
20.546904744400578 287.2532747286413 0.7167002182988553
20.552132299353993 286.5164911259107 0.7162066441026396
20.557359854307407 288.2319788707491 0.7178755670017719
20.56258740926082 292.19105007401697 0.7229487695217035
20.567814964214236 289.1806759486261 0.7199527465324795
20.57304251916765 287.27350079311185 0.717449457897558
20.578270074121065 288.08545902055124 0.7180098043640788
20.58349762907448 288.1731383410236 0.7169213853638745
20.588725184027894 286.96835922648955 0.7150141141453247
20.593952738981308 285.1138626920146 0.7133876740115683
20.599180293934722 284.9643087342815 0.7129164862034365
20.604407848888137 285.2081771738206 0.7141420913491265
20.60963540384155 284.4671472790339 0.7129333858110181
20.614862958794966 280.13128945579143 0.7072258579388493
20.62009051374838 279.64937515195413 0.7063577834613289
20.625318068701795 283.1549321516585 0.7106541184265927
20.63054562365521 285.5995092103732 0.7141766335842997
20.635773178608623 284.1637494618728 0.7122604221237252
20.641000733562038 282.99913925096325 0.7096432750158753
20.646228288515452 283.97085257991563 0.7122008425179986
20.651455843468867 286.8391193666869 0.7160514910807092
20.65668339842228 286.14126618521215 0.7155911225303351
20.661910953375695 284.63162783811924 0.7128355012262818
20.66713850832911 284.93678934758344 0.7128970576806962
20.672366063282524 284.2776375042363 0.712642910535843
20.67759361823594 285.1917304667975 0.7142218826724752
20.682821173189353 284.96483543108366 0.7136192475959616
20.688048728142768 282.923463115654 0.710670661820167
20.693276283096182 283.0121379273733 0.7103105538188026
20.698503838049596 282.1864812224101 0.7106635506515777
20.70373139300301 282.12397626467754 0.710431911894864
20.708958947956425 283.83329662363207 0.7118105339977978
20.71418650290984 285.444654001045 0.712215146374292
20.719414057863254 289.7184986813552 0.7166903283769553
20.72464161281667 291.8870106827746 0.7198209066428056
20.729869167770083 291.30568212642294 0.7189459808847457
20.735096722723497 290.2486437872523 0.7174432839455811
20.740324277676912 290.1677661403541 0.7174669576841489
20.745551832630326 292.78271131805326 0.720452402062262
20.75077938758374 295.9123652461479 0.7247974162384035
20.756006942537155 296.35947079876206 0.7257047451573132
20.76123449749057 295.4759298551755 0.7249193971094005
20.766462052443984 291.73990391679405 0.7197911332589826
20.7716896073974 293.9290006165857 0.7219332949517268
20.776917162350813 294.9739286492962 0.7234801333387614
20.782144717304227 299.2901327161136 0.7298671633117845
20.78737227225764 296.21746224456405 0.725971116626278
20.792599827211056 295.9066744146514 0.7263719970449685
20.79782738216447 299.40038868127925 0.7306489630537161
20.803054937117885 303.60634386836585 0.7356522715190357
20.8082824920713 306.0476301545971 0.7371475627212867
20.813510047024714 307.45567345961877 0.7380949698577515
20.81873760197813 308.08643635225764 0.7384692065753817
20.823965156931543 309.9796934467056 0.7407770965194752
20.829192711884957 309.73341583693394 0.7407041386658598
20.83442026683837 311.251981250554 0.7426816762514767
20.839647821791786 310.8046143984731 0.7415833164375174
20.8448753767452 308.34123000565427 0.73864654483886
20.850102931698615 306.9417289556077 0.7380168687789177
20.85533048665203 305.61877407102213 0.736726751146577
20.860558041605444 303.395381895244 0.7344586874083953
20.865785596558858 302.3524839381237 0.731801811504301
20.871013151512273 299.7608037926578 0.728565741846101
20.876240706465687 300.3577886259827 0.7288905655150529
20.8814682614191 300.459248892837 0.7295362721318659
20.886695816372516 300.90050161989404 0.7310109676563429
20.89192337132593 301.7429450928627 0.731831232298281
20.897150926279345 300.95982388273467 0.7304746038267982
20.90237848123276 300.40336497233204 0.7298373652291141
20.907606036186174 296.35775774567645 0.7242033725943722
20.912833591139588 294.89761790716045 0.7224011207824287
20.918061146093002 292.4565794004742 0.7196901221293895
20.923288701046417 293.4889159520088 0.721137755358662
20.92851625599983 295.9435253178655 0.7241733617491899
20.933743810953246 296.85223569332 0.7255869625634448
20.93897136590666 295.63661907976655 0.7247988930295224
20.944198920860075 292.72865141949865 0.721832704016679
20.94942647581349 292.87084623724127 0.7220261667439575
20.954654030766903 294.5219251959376 0.7240579242528439
20.959881585720318 293.32552278422645 0.7227511939739726
20.965109140673732 291.8496265195023 0.7203109303133726
20.970336695627147 292.9538792761099 0.7217572086726135
20.97556425058056 289.03877904826766 0.7160589320553561
20.980791805533975 286.9527607096138 0.7132235283781599
20.98601936048739 285.2441053886543 0.7117556317008945
20.991246915440804 283.4410297194716 0.7095374012171661
20.99647447039422 280.53070676054205 0.7068484028981855
21.001702025347633 278.1208991584643 0.7039993057249894
21.006929580301048 280.0517664595574 0.7053468023911674
21.012157135254462 279.1454421762369 0.7039374503806104
21.017384690207876 276.29454395391167 0.7004988304251947
21.02261224516129 274.4680896473949 0.6994637470731175
21.027839800114705 275.75340787523606 0.7027003482893039
21.03306735506812 278.10538225720705 0.7042161129288846
21.038294910021534 276.0135560676643 0.7006385583858464
21.04352246497495 274.13151025623944 0.6970664843718806
21.048750019928363 273.51615175241693 0.6970459825158827
21.053977574881777 276.278714544882 0.7012548674770522
21.059205129835192 276.86831775287226 0.7032113523444843
21.064432684788606 277.0832839449497 0.7028729797852781
21.06966023974202 273.3946898058782 0.6979508094592582
21.074887794695435 272.72336672163516 0.6960552291050851
21.08011534964885 271.1507703907823 0.6944393883240414
21.085342904602264 269.80265047533766 0.6923699845451426
21.09057045955568 270.9997738363967 0.6934456832546256
21.095798014509093 271.2212570943706 0.6932495066920524
21.101025569462507 272.50566154546993 0.6944086311949531
21.10625312441592 270.785541413368 0.6920465844834879
21.111480679369336 270.1111489950487 0.6906774256353496
21.11670823432275 269.08069130625717 0.688987911768265
21.121935789276165 268.16012544993896 0.6877775093648562
21.12716334422958 268.02337464130477 0.6879229181663068
21.132390899182994 270.320440249927 0.6912641782129719
21.13761845413641 272.53435477470094 0.693712882198776
21.142846009089823 273.87275000828873 0.695116654657951
21.148073564043237 270.4401769602722 0.690136871255975
21.15330111899665 267.5689582618437 0.6842154786893595
21.158528673950066 268.4194466359972 0.6847105217809435
21.16375622890348 270.54722729665 0.6874446405289034
21.168983783856895 273.7413172107091 0.692062361224899
21.17421133881031 274.4883310944847 0.6943853893683871
21.179438893763724 273.7670246592625 0.6928233563328897
21.184666448717138 270.1143276080794 0.6888512645667008
21.189894003670553 270.52554496544394 0.6878431865179429
21.195121558623967 270.80108179106657 0.6874925773996046
21.20034911357738 273.90920979999953 0.6909930060062418
21.205576668530796 270.20652595611966 0.6863165777502774
21.21080422348421 269.18513831311105 0.6854212024901284
21.216031778437625 269.2180670845973 0.684782935824766
21.22125933339104 273.01324471636275 0.6888845268870063
21.226486888344454 273.16306552446326 0.6886440149843229
21.231714443297868 272.4192109023639 0.687476777340429
21.236941998251282 271.45301726326903 0.6853844319843109
21.242169553204697 269.75954077645883 0.6840354749176325
21.24739710815811 269.33447991583944 0.6834157424567759
21.252624663111526 268.22633811484013 0.6830682977884583
21.25785221806494 272.8147515748875 0.687210871519928
21.263079773018355 274.91580731686963 0.6889123552614448
21.26830732797177 275.6925294084124 0.6904341354681637
21.273534882925183 271.2931018548171 0.6853786476130638
21.278762437878598 268.72313704958674 0.6827413893649537
21.283989992832012 267.7278021597097 0.6885825093157543
21.289217547785427 267.51277075274623 0.6986087043765448
21.29444510273884 266.07530303061264 0.7040567371012754
21.299672657692255 260.29837658519494 0.700974716703622
21.30490021264567 261.87255542434553 0.7082062762482844
21.310127767599084 264.0304724657906 0.7146718705331239
21.3153553225525 266.9486887288617 0.7216014322522085
21.320582877505913 266.92276343108193 0.7252989923782143
21.325810432459328 265.0767147576416 0.72571756658421
21.331037987412742 268.54570360460957 0.7341503366308199
21.336265542366156 269.4283248359118 0.737806824633403
21.34149309731957 267.75588317362207 0.7372922285026215
21.346720652272985 267.16356380036746 0.7390795866149831
21.3519482072264 263.44791086663935 0.7360314982367552
21.357175762179814 264.03563828996374 0.7401688204977996
21.36240331713323 259.94249847313876 0.7372059554698844
21.367630872086643 259.31813795078057 0.7378776007058861
21.372858427040057 257.9160388898825 0.7378006141463732
21.378085981993472 261.38951908993596 0.7434494433666446
21.383313536946886 263.4111241987467 0.7486241773866184
21.3885410919003 266.7489791674313 0.7562740002681156
21.393768646853715 267.34168795715976 0.7581797443850217
21.39899620180713 266.221734087771 0.7595461486118433
21.404223756760544 265.4942166870843 0.7596497655671115
21.40945131171396 263.3005963396405 0.7596867962077651
21.414678866667373 262.69184493900127 0.7609793094122066
21.419906421620787 260.75635935152394 0.7604849689744856
21.4251339765742 261.31000938529235 0.7635391262129626
21.430361531527616 262.1688558441513 0.7662654112816074
21.43558908648103 262.1825064786901 0.7671533389421495
21.440816641434445 261.70449164651075 0.7686586981066394
21.44604419638786 259.3457326091535 0.7665418171792417
21.451271751341274 263.12773563430625 0.773610785254598
21.45649930629469 267.7450100630314 0.7807384550583019
21.461726861248103 272.916980790765 0.7902788105772558
21.466954416201517 272.1080749347768 0.7922906868045757
21.47218197115493 270.2908367278518 0.7906913013903908
21.477409526108346 269.03516729379356 0.7901585894273297
21.48263708106176 268.74092850993 0.7916606551901921
21.487864636015175 271.4022001096982 0.7992889379380239
21.49309219096859 270.7473442662273 0.8014401256922421
21.498319745922004 269.112263498399 0.8002461630824824
21.503547300875418 265.17732253384236 0.7946588685228066
21.508774855828833 264.3157462073933 0.7914554751360131
21.514002410782247 265.93200475339705 0.7769944695292457
21.51922996573566 268.56509645215147 0.7725792092413631
21.524457520689076 270.9867516540469 0.7689925990122511
21.52968507564249 271.20698254538456 0.7638691243598593
21.534912630595905 270.3862829412006 0.758068133109586
21.54014018554932 272.18935828183777 0.7576021341672741
21.545367740502734 274.6727972699095 0.7588651440117977
21.550595295456148 277.9521372239308 0.7610647122858514
21.555822850409562 278.613932640314 0.7593869697139912
21.561050405362977 278.7920329776839 0.7584824426595652
21.56627796031639 276.95816497305236 0.7535668106124556
21.571505515269806 277.56252095990504 0.7523644563898303
21.57673307022322 279.18433274885336 0.7526569984762108
21.581960625176634 282.8851166519395 0.7565770975276901
21.58718818013005 284.11158098925756 0.7576189690969412
21.592415735083463 282.84991348623424 0.7540815001956667
21.597643290036878 280.6392136942989 0.7499273259219201
21.602870844990292 277.39923680071234 0.7439274822111792
21.608098399943707 278.4312730788775 0.7444693084093206
21.61332595489712 280.30884039637897 0.7462605938239859
21.618553509850535 282.08921274584725 0.7471632197194917
21.62378106480395 281.83670535494036 0.7466135647468433
21.629008619757364 282.7233631303837 0.7457234037553319
21.63423617471078 282.34482366188627 0.7439663580932399
21.639463729664193 283.1815722920409 0.7436821626187567
21.644691284617608 281.8183280459008 0.7411178570206174
21.649918839571022 285.2379737856499 0.7439311300118422
21.655146394524436 288.0691645251019 0.7476341439188897
21.66037394947785 287.1680887020817 0.7463139200624982
21.665601504431265 286.31776374386493 0.746891954724641
21.67082905938468 286.8211949451386 0.7464213997904091
21.676056614338094 288.34040531884597 0.7462861311959076
21.68128416929151 287.56205626678627 0.7432307292590993
21.686511724244923 288.29231840935546 0.7426779770857794
21.691739279198337 288.5869616871789 0.7431073903086514
21.696966834151752 291.609377191954 0.7460312170864637
21.702194389105166 292.5444315865347 0.7472373818894008
21.70742194405858 291.39966692309883 0.7457984290647122
21.712649499011995 293.4419779436245 0.7482297890213075
21.71787705396541 293.4269085695604 0.7481623056937006
21.723104608918824 293.5947865623523 0.7470662587966551
21.72833216387224 296.00163203906226 0.7498568335108889
21.733559718825653 295.5169765762457 0.7491345654702277
21.738787273779067 298.44871607306123 0.7517251789978541
21.74401482873248 298.12167778360663 0.7500250095090853
21.749242383685896 299.1760310269671 0.7516489537948067
21.75446993863931 300.1790388419447 0.7532545220492554
21.759697493592725 302.13529498348487 0.7557571025022407
21.76492504854614 303.6216226831744 0.7563977327600211
21.770152603499554 302.3640561386638 0.7551879439603113
21.77538015845297 299.4929931752346 0.751688597693386
21.780607713406383 300.0733916713949 0.7531132858157608
21.785835268359797 309.08319158221485 0.7636812762680505
21.79106282331321 314.09368752761134 0.7689032934940029
21.796290378266626 318.36738638178923 0.7737291585623713
21.80151793322004 316.2375514080673 0.7703097360058327
21.806745488173455 315.57692062958483 0.7694195554043646
21.81197304312687 313.8502580950367 0.7673220147130788
21.817200598080284 314.33675870656646 0.767814845093382
21.822428153033698 320.7574807371237 0.7750677314879497
21.827655707987113 323.6284717201955 0.7781234771748161
21.832883262940527 324.5460765257109 0.7789961403126169
21.83811081789394 322.89556309440445 0.776582196814314
21.843338372847356 324.7881468517374 0.7791339999466077
21.84856592780077 324.8004841655664 0.7786985413334312
21.853793482754185 325.7455621843033 0.779897280870534
21.8590210377076 325.7590461172655 0.7790029404692892
21.864248592661014 326.04444151197475 0.7796094128084545
21.869476147614428 323.40319222460516 0.7764270436629122
21.874703702567842 323.8273792578208 0.7771699093515578
21.879931257521257 324.3019378906815 0.7772960178152852
21.88515881247467 324.0905472518269 0.7768351880958708
21.890386367428086 323.1383186430453 0.7749462911352362
21.8956139223815 318.8703352208861 0.7701988514752004
21.900841477334914 314.85079220903833 0.7654825666844884
21.90606903228833 311.76460495386124 0.7627403513342043
21.911296587241743 313.337546525669 0.7634721146669977
21.916524142195158 312.1646885530309 0.7621924844291218
21.921751697148572 308.66950777864423 0.7576744687213544
21.926979252101987 306.59118103287 0.7546695397591189
21.9322068070554 305.743172080928 0.7533472122552808
21.937434362008815 310.47588899431383 0.7583357590908723
21.94266191696223 310.4058519809199 0.757618772994572
21.947889471915644 307.7098993651233 0.7542168186131984
21.95311702686906 302.86531155104814 0.748021976953425
21.958344581822473 302.63484878020785 0.7483970057564668
21.963572136775888 305.93650356635555 0.7531364509935419
21.968799691729302 308.31035673095283 0.7555833834495755
21.974027246682716 308.52691106510304 0.7548517205914936
21.97925480163613 305.3324746856196 0.7502965424008632
21.984482356589545 301.45489024578274 0.7451811715447378
21.98970991154296 301.4050853330789 0.7451803904152421
21.994937466496374 303.0615693937111 0.7462084664636778
22.00016502144979 306.1159496900476 0.7497955939282251
22.005392576403203 304.69944857859616 0.7474189535242421
22.010620131356617 305.85799338327035 0.7488435397211852
22.015847686310032 306.1514711046437 0.7498097702262047
22.021075241263446 310.5186488047715 0.7549543997503068
22.02630279621686 310.3882788843025 0.7552144366256458
22.031530351170275 314.5432041953461 0.7582744123822247
22.03675790612369 314.8297497783741 0.758648756691125
22.041985461077104 314.93038309854 0.7592464443663067
22.04721301603052 315.43289777335684 0.7602380629464405
22.052440570983933 317.38231009605175 0.7627970520075635
22.057668125937347 318.8542613378134 0.7646329198062234
22.06289568089076 320.9179738913886 0.7670230064235873
22.068123235844176 320.53020070734084 0.76690323395952
22.07335079079759 317.16651086590696 0.7619054817271058
22.078578345751005 314.9534885222184 0.7591636158355851
22.08380590070442 315.2426283609897 0.7587517574411462
22.089033455657834 317.39278782995297 0.7611563428945626
22.09426101061125 319.9867565313898 0.7644771301597791
22.099488565564663 320.12661951077746 0.7639292850594066
22.104716120518077 322.174365642818 0.7665290820111295
22.10994367547149 322.38773562668723 0.7659638346718267
22.115171230424906 322.38265672191454 0.7658324165651234
22.12039878537832 321.40908176218494 0.7649339478988378
22.125626340331735 322.3141347741583 0.7659072159161419
22.13085389528515 318.68708857367596 0.7619629584298054
22.136081450238564 318.34089622657837 0.7615069260610471
22.141309005191978 315.2253386175908 0.7578083836784555
22.146536560145393 313.0228172355832 0.7553985770932444
22.151764115098807 311.4365073945772 0.7525779049675929
22.15699167005222 310.45136631171465 0.7516839468345764
22.162219225005636 312.726420337916 0.7541466863967434
22.16744677995905 312.84356992112384 0.7538272995206963
22.172674334912465 313.15020464321725 0.7540999066516157
22.17790188986588 314.4146434827108 0.7550016291976405
22.183129444819293 315.715901533776 0.7572507157823901
22.188356999772708 314.67440609382294 0.7561195177111365
22.193584554726122 313.4640670722646 0.7540725900917722
22.198812109679537 312.30862396565243 0.7522741273090114
22.20403966463295 313.1151818236437 0.7533984312699737
22.209267219586366 315.241510547119 0.7564715625681989
22.21449477453978 315.2132827777437 0.756113508404345
22.219722329493194 315.0001193092842 0.7548079259176219
22.22494988444661 311.62368020559114 0.7506579346186222
22.230177439400023 311.83047101825446 0.7502035953082898
22.235404994353438 310.7534178755042 0.749036072973827
22.240632549306852 312.1309020505099 0.7505393614554234
22.245860104260267 312.2352523435802 0.7507423857297197
22.25108765921368 312.833838809468 0.7523014649978753
22.256315214167095 313.9263636774951 0.7536366802923582
22.26154276912051 316.11047093976475 0.7564357386945874
22.266770324073924 317.6845807856462 0.7576158021461363
22.27199787902734 316.7520087342438 0.7562446515941462
22.277225433980753 313.8923575435206 0.7537793725074807
22.282452988934168 311.3458091991911 0.7509477254852106
22.287680543887582 308.9666086676377 0.7481705266529052
22.292908098840996 308.66059956278735 0.7474863405063129
22.29813565379441 306.9096748839712 0.7445082977750327
22.303363208747825 305.890564591426 0.7434590244285934
22.30859076370124 302.59175214917803 0.7385249993060263
22.313818318654654 303.7017983469722 0.7401005222902367
22.31904587360807 306.4482687663028 0.743850205541613
22.324273428561483 306.382534838886 0.7439692141398945
22.329500983514897 307.0081361137325 0.7449831366050153
22.334728538468312 302.97684866675877 0.7388816176439855
22.339956093421726 299.97207327002326 0.7349005841477761
22.34518364837514 298.4770717741741 0.7323535456165121
22.350411203328555 296.0024681922704 0.7297648548206078
22.35563875828197 292.9665385773296 0.7275371018252477
22.360866313235384 293.37151269495143 0.7280097528893978
22.3660938681888 297.5685502781461 0.7331023560710247
22.371321423142213 300.0971505813282 0.7347715319072043
22.376548978095627 296.75603049669127 0.7311033578225635
22.38177653304904 295.0890191482597 0.7298303674200673
22.387004088002456 291.85681474688135 0.7253938197821299
22.39223164295587 293.4303749781028 0.7270481227453315
22.397459197909285 292.6179458936332 0.7254801191801508
22.4026867528627 290.7519531746809 0.7230762290008904
22.407914307816114 290.1124103600968 0.7226696693952529
22.41314186276953 288.48365130130406 0.7207316329999814
22.418369417722943 289.90914937782594 0.7226533476204028
22.423596972676357 286.5254833682241 0.7184883358171952
22.42882452762977 283.20172801905125 0.7143462739333895
22.434052082583186 281.72771984785027 0.7131843687082402
22.4392796375366 285.2594819626532 0.7174797084292205
22.444507192490015 284.22970359949716 0.716226050081772
22.44973474744343 281.8992637938161 0.7132244117484218
22.454962302396844 278.72812148170595 0.70895916629847
22.460189857350258 279.66509818705373 0.7100117807800577
22.465417412303673 280.84540021131414 0.7107487384280063
22.470644967257087 283.63248877292455 0.7146299529352662
22.4758725222105 284.93403548573457 0.7160153407272376
22.481100077163916 285.8340964088892 0.7172898623013139
22.48632763211733 285.2340794900716 0.7161161341730099
22.491555187070745 282.27142704587453 0.7118143314200374
22.49678274202416 281.7029879489754 0.7106379935052445
22.502010296977573 281.31493260285146 0.7114193253889338
22.507237851930988 281.60376339613066 0.7126044970312484
22.512465406884402 282.603436578849 0.71366347869919
22.517692961837817 280.27503852358655 0.7096806837321401
22.52292051679123 279.5391949945605 0.7085337049311989
22.528148071744646 278.7487465270295 0.707985828136411
22.53337562669806 276.9810530590724 0.7063886480466851
22.538603181651474 273.7006328322643 0.7023347503193192
22.54383073660489 271.5927274071983 0.6989539118894434
22.549058291558303 272.9149808595411 0.6992694093654979
22.554285846511718 273.1432026379536 0.6990511210154698
22.559513401465132 272.9372186560446 0.697975043214017
22.564740956418547 272.8413186817289 0.6986606835443846
22.56996851137196 273.5942302522968 0.6995199930304618
22.575196066325375 273.7168084578551 0.7006084192186247
22.58042362127879 275.49147695979764 0.7035640670814978
22.585651176232204 276.59276843386795 0.7051519292305918
22.59087873118562 276.74365119455007 0.7056746746075071
22.596106286139033 272.771603281942 0.7004816231889077
22.601333841092448 272.03622134022964 0.6991515714000491
22.606561396045862 276.39088318593843 0.7034304635250647
22.611788950999276 275.5195329910133 0.70151129445706
22.61701650595269 275.9994933448839 0.7036390547067622
22.622244060906105 273.20667506950315 0.7013842836786526
22.62747161585952 271.7178681593433 0.7011674568121529
22.632699170812934 271.82523554247047 0.7010425639536817
22.63792672576635 273.20019741507184 0.7017505453924631
22.643154280719763 276.09394996493984 0.7041476665188835
22.648381835673177 277.14147087408844 0.7049378877622363
22.653609390626592 276.7018370387716 0.7048398363391851
22.658836945580006 274.29923686211845 0.7020716666987832
22.66406450053342 272.59604615312765 0.700309867129387
22.669292055486835 272.6322409630413 0.6995788226598119
22.67451961044025 272.932704714419 0.6997295749068649
22.679747165393664 276.70264576543644 0.7043800836854961
22.68497472034708 276.7647791734364 0.7045645335816444
22.690202275300493 276.1559691717081 0.7034851201903637
22.695429830253907 273.414180566498 0.7000018479492087
22.70065738520732 272.3674767219488 0.6984523079202846
22.705884940160736 271.4817097899297 0.6969535375864432
22.71111249511415 273.0516699960154 0.6986268101411341
22.716340050067565 276.4188437570607 0.7033325533818177
22.72156760502098 278.6319921985261 0.7070494529097251
22.726795159974394 279.22698933132983 0.707833436260708
22.73202271492781 281.99206868880054 0.7096763166273352
22.737250269881223 280.59952099989243 0.7075347477791972
22.742477824834637 279.9940386674494 0.7066432848938048
22.74770537978805 279.13053432165424 0.7064535065192304
22.752932934741466 280.53997733393993 0.7076757734824247
22.75816048969488 283.0732470751083 0.711008534772147
22.763388044648295 281.79812263042 0.7094865499825332
22.76861559960171 282.84726263717033 0.7108677670483018
22.773843154555124 283.7443974592747 0.7111070010636824
22.779070709508538 284.5751177543452 0.7109781092196742
22.784298264461952 284.14606054672356 0.7110968948808347
22.789525819415367 284.3470506396856 0.712024808605159
22.79475337436878 286.6605763871785 0.7144291597040692
22.799980929322196 288.6723617559132 0.715835172264743
22.80520848427561 289.3826814288877 0.7159622474825391
22.810436039229025 290.9206741897439 0.7168641473110317
22.81566359418244 289.75885182069726 0.7159038385902653
22.820891149135853 292.62802210229523 0.7199941560631683
22.826118704089268 292.26962577365265 0.7202120868175529
22.831346259042682 293.4025830381539 0.7222305460845132
22.836573813996097 293.43184333361035 0.7216897986973643
22.84180136894951 297.68884686499024 0.7273334291249909
22.847028923902926 298.87733601693196 0.7280495758656983
22.85225647885634 297.8896097931438 0.7269292822086263
22.857484033809754 295.7745476586755 0.7246053037734022
22.86271158876317 292.4032118086396 0.7201657337669464
22.867939143716583 289.91806580385463 0.7160070836116783
22.873166698669998 289.7362188555844 0.7150316649162125
22.878394253623412 290.4702202362479 0.715603789075612
22.883621808576827 293.65246105560766 0.7213555458269983
22.88884936353024 293.4254167466867 0.7212002704194429
22.894076918483655 294.2849794276952 0.7220700688514091
22.89930447343707 293.7710863474398 0.7201774843730095
22.904532028390484 293.4966957411019 0.7197299089596483
22.9097595833439 292.7618052773833 0.7199324202440498
22.914987138297313 291.761494486718 0.7190504304048836
22.920214693250728 294.5655398046285 0.7236914760879786
22.925442248204142 294.95171130799827 0.7234262306435929
22.930669803157556 293.04044274079126 0.7210796718206391
22.93589735811097 290.20299697099824 0.7175788456291733
22.941124913064385 290.93063921113657 0.7185805251971709
22.9463524680178 294.7531372315712 0.7226994541450554
22.951580022971214 295.0401708819884 0.7225138628825106
22.95680757792463 289.3571732813238 0.715527636740065
22.962035132878043 285.0405816178062 0.7103611473926169
22.967262687831457 283.76523499411473 0.7090918042832076
22.972490242784872 288.59167893520174 0.7155007407512504
22.977717797738286 291.60186348464424 0.7183951094659199
22.9829453526917 290.66805738083815 0.7175234115584048
22.988172907645115 288.59740276309947 0.7149474626276122
22.99340046259853 287.6407211490142 0.7138028076818583
22.998628017551944 287.4452157045716 0.7136620929096075
23.00385557250536 285.4883337723513 0.710927906567437
23.009083127458773 283.36709106585596 0.7088209384441067
23.014310682412187 284.60401507979475 0.7109113983620532
23.0195382373656 286.4819326437717 0.7120686881510051
23.024765792319016 286.71316641554466 0.7113408114110972
23.02999334727243 285.9754076528485 0.7097271962720436
23.035220902225845 286.49815147332197 0.7109058359454188
23.04044845717926 287.6291582343796 0.713278827737733
23.045676012132674 285.6757882375853 0.7103888370354681
23.05090356708609 282.2332306135594 0.7056279080449788
23.056131122039503 281.3510964712908 0.704919026317147
23.061358676992917 283.230801159518 0.7075383079347721
23.06658623194633 284.52995458020183 0.7096451907720353
23.071813786899746 283.29756533011584 0.7073401690145682
23.07704134185316 284.37278632727424 0.7085455008870251
23.082268896806575 286.8789203835824 0.7122264821718359
23.08749645175999 285.2821710917665 0.7101213724295508
23.092724006713404 282.91438099069194 0.7079308563624941
23.097951561666818 284.70480915245645 0.7093533927984623
23.103179116620232 285.6715419465767 0.7105736895420931
23.108406671573647 286.43194812023415 0.7116409286569984
23.11363422652706 285.78334411845225 0.7107095245349105
23.118861781480476 285.55080220398816 0.7105008441284102
23.12408933643389 283.19752945144995 0.7064070834878317
23.129316891387305 286.36351730043384 0.7112787431390742
23.13454444634072 289.0606063556467 0.7137368980807692
23.139772001294133 289.8014336778274 0.7131912593917132
23.144999556247548 286.36703617784906 0.708826968274522
23.150227111200962 285.9592292299556 0.7084602721445276
23.155454666154377 285.7356247970771 0.7084232662715642
23.16068222110779 286.35126992218994 0.7094372245656143
23.165909776061206 283.40915683553726 0.705794594212442
23.17113733101462 284.5647201501403 0.7073573823392685
23.176364885968034 287.5430533933814 0.7097486948398127
23.18159244092145 289.7313505377706 0.7127467466912105
23.186819995874863 287.2294904083852 0.7096082378612666
23.192047550828278 286.83052634904203 0.7114624849428874
23.197275105781692 285.64381630980256 0.7107528052891933
23.202502660735107 288.4058266255579 0.7151336318592013
23.20773021568852 289.29246510097806 0.714289015242484
23.212957770641935 288.18961910739785 0.7113694406513251
23.21818532559535 287.75571190614556 0.7089759860288259
23.223412880548764 289.91398393252916 0.7125572914242787
23.22864043550218 291.6827559665629 0.714954912504682
23.233867990455593 287.8253408775374 0.7118547844890325
23.239095545409008 285.6314633629202 0.7092841366789217
23.244323100362422 285.27551544765726 0.7085868267328297
23.249550655315836 287.6157563656128 0.7105530707587758
23.25477821026925 286.1537679293348 0.7072341902138182
23.260005765222665 286.433244657726 0.7082161818606756
23.26523332017608 287.4079114405311 0.7094798489535773
23.270460875129494 287.4275272879783 0.7103254166814924
23.27568843008291 289.30262088932966 0.7123416709890011
23.280915985036323 287.6237067582321 0.7102966313615985
23.286143539989737 287.82739901729127 0.7108338166085713
23.291371094943152 289.34942263418225 0.7127938143440584
23.296598649896566 290.92915238294955 0.7144421326592819
23.30182620484998 293.1772184498467 0.7174507428946187
23.307053759803395 289.52662873443916 0.7135377449565266
23.31228131475681 289.39102944082777 0.7133310818925022
23.317508869710224 287.89495174349054 0.710623611092217
23.32273642466364 289.63987303214964 0.7113774335926895
23.327963979617053 289.890197463221 0.7130431598067162
23.333191534570467 289.3055105320291 0.7131454696711422
23.33841908952388 285.4211266275199 0.7098856767261394
23.343646644477296 283.5786686760621 0.7059606080320419
23.34887419943071 283.68056512456246 0.7045124954792359
23.354101754384125 286.46997094244335 0.7077441218311664
23.35932930933754 290.5758123415001 0.7126032371785321
23.364556864290954 291.0764617172293 0.7145994632417715
23.369784419244368 288.31410844053875 0.7096667615652276
23.375011974197783 285.1131474816877 0.7054691808800874
23.380239529151197 287.03733702072213 0.7080753188665013
23.38546708410461 290.34872509222765 0.7134363093583731
23.390694639058026 295.06652144018375 0.7192566357943512
23.39592219401144 295.1081050342356 0.7189679848773791
23.401149748964855 293.5296355797687 0.7180194761486782
23.40637730391827 290.8557671519793 0.7152036480690963
23.411604858871684 288.68283551264 0.7124653168120577
23.416832413825098 285.67298511650347 0.7093907487759317
23.422059968778512 285.1561787279065 0.7077450571050611
23.427287523731927 287.3041568831592 0.7100618980792437
23.43251507868534 287.2966562251796 0.7093670671936908
23.437742633638756 287.32984321707755 0.7096046476634987
23.44297018859217 287.37627545737905 0.7099546889609868
23.448197743545585 289.5536227891187 0.7114710979564692
23.453425298499 289.69921718159634 0.7112120287688786
23.458652853452413 289.3390491875222 0.7107424631359379
23.463880408405828 289.12133883381284 0.7103733038809771
23.469107963359242 290.74383034259193 0.7127817896716125
23.474335518312657 290.71943151164794 0.7123156000914284
23.47956307326607 291.21462917903705 0.712873283655841
23.484790628219486 289.51537461905247 0.7099437007415995
23.4900181831729 290.20135510882756 0.7113866001721816
23.495245738126314 291.972772173323 0.7133482494106747
23.50047329307973 294.54834237412024 0.7175549208425949
23.505700848033143 296.1262923894976 0.7195558711343911
23.510928402986558 295.2767493339885 0.7180967348264368
23.516155957939972 291.4707024799263 0.713635690565035
23.521383512893387 289.6192741143363 0.7117133805728779
23.5266110678468 291.2039909754625 0.714581433184986
23.531838622800215 291.9121190943093 0.7143649077520061
23.53706617775363 292.6669834016701 0.7139591228580757
23.542293732707044 293.1189470966298 0.7131540619463463
23.54752128766046 296.93746006683347 0.7171739930348189
23.552748842613873 298.34630328350255 0.7186368782869721
23.557976397567288 300.69178079512466 0.7208850261286823
23.563203952520702 299.5504106317442 0.7200603960311718
23.568431507474116 301.38879252766327 0.7224763332281773
23.57365906242753 302.9616935343103 0.724265624178922
23.578886617380945 303.91318707174105 0.7238554307258913
23.58411417233436 301.9472225292032 0.7209657892347511
23.589341727287774 298.92422914492334 0.7172435416267234
23.59456928224119 300.76097971093066 0.7187781975187332
23.599796837194603 301.3406181834064 0.719399143074305
23.605024392148017 302.400420635088 0.7198676701185835
23.610251947101432 302.2061634030158 0.7198435490370781
23.615479502054846 301.4089508986469 0.7188166681882537
23.62070705700826 298.96282124915535 0.7153062900420503
23.625934611961675 300.7152092706835 0.7170331579157192
23.63116216691509 303.7938615377523 0.7201588256589891
23.636389721868504 304.46064002129435 0.7219406065425206
23.64161727682192 299.7773240269352 0.7166190652264661
23.646844831775333 297.2234012470617 0.7132452810634332
23.652072386728747 297.99248902314247 0.7136232921897766
23.65729994168216 298.48482020301464 0.7147697664479357
23.662527496635576 298.33810825611516 0.7137816392882061
23.66775505158899 294.91956932342214 0.7084222516376846
23.672982606542405 295.5997548593378 0.7075413443583494
23.67821016149582 300.1423064067089 0.713926295892693
23.683437716449234 301.30802589632606 0.7154647285255876
23.688665271402648 298.6635965985038 0.7128696879685609
23.693892826356063 295.54135799899046 0.7082194969031845
23.699120381309477 296.64143928209415 0.7089232060048898
23.70434793626289 302.8511362595518 0.7156580980484989
23.709575491216306 304.5025862888758 0.717223138229129
23.71480304616972 302.1170359536499 0.7142747108097324
23.720030601123135 298.30975104444224 0.7092334726574872
23.72525815607655 298.31261848876414 0.708666367887381
23.730485711029964 301.62815539593305 0.7125263413422988
23.735713265983378 303.5162008149104 0.7142147738190461
23.740940820936792 301.55834803685576 0.7118666057369094
23.746168375890207 301.6843265366092 0.7122032192413401
23.75139593084362 302.5811589538378 0.7134991538581387
23.756623485797036 303.5167031393943 0.7148899918992723
23.76185104075045 303.4372624679657 0.7152375111582792
23.767078595703865 300.99133765764475 0.7118530743558374
23.77230615065728 300.3233044541268 0.7100796227567726
23.777533705610693 300.07301749813587 0.708654075995806
23.782761260564108 302.7966621953335 0.7119318817555279
23.787988815517522 304.5570566912959 0.7141195163261322
23.793216370470937 305.1097167289261 0.714818752954603
23.79844392542435 307.73599102408906 0.7176869652252773
23.803671480377766 309.49885023416704 0.7195102349686888
23.80889903533118 310.49831886697234 0.7206155038942924
23.814126590284594 308.67766960816965 0.7170184213876312
23.81935414523801 308.48746874601744 0.7165957258415717
23.824581700191423 307.6047437749636 0.7155491685097712
23.829809255144838 308.0086525619729 0.7173097912283556
23.835036810098252 309.3566602211762 0.7182459519726929
23.840264365051667 309.4608794590825 0.7168149357043799
23.84549192000508 311.6644838730479 0.7179213536778553
23.850719474958495 313.7064157368427 0.7190290784296092
23.85594702991191 315.06762380402324 0.7206711271084321
23.861174584865324 314.9309481148347 0.720255033029308
23.86640213981874 313.5673566809901 0.719000429123942
23.871629694772153 310.6605669582125 0.7158473442724853
23.876857249725568 308.8620213138284 0.7148316330211779
23.882084804678982 308.821655471569 0.714677752415629
23.887312359632396 311.0769951855113 0.7165883908307962
23.89253991458581 312.14684693355105 0.7168887294925024
23.897767469539225 310.81567756584025 0.715587004328035
23.90299502449264 310.00608219181964 0.7136554047636127
23.908222579446054 310.25494193830036 0.7138091568425716
23.91345013439947 311.24768276711876 0.7157781173503955
23.918677689352883 310.80588401599323 0.7150035461653077
23.923905244306297 308.76763392470144 0.7131312365050682
23.929132799259712 309.01848524744725 0.711674056450322
23.934360354213126 308.52749786741236 0.7113724346329279
23.93958790916654 310.6968569728132 0.7130210720598277
23.944815464119955 310.0211511733337 0.7120497835734899
23.95004301907337 307.4498309153402 0.7091775543696481
23.955270574026784 303.61959919575213 0.7056355276529794
23.9604981289802 301.585662457264 0.7039750892145448
23.965725683933613 303.2245766960925 0.7059055554245854
23.970953238887027 303.89052791021095 0.7071666820944424
23.97618079384044 304.01702410575825 0.7075538475891817
23.981408348793856 304.91562851448964 0.7080853789412566
23.98663590374727 305.81191500988814 0.7093025352722357
23.991863458700685 309.79561084626056 0.7132047485637972
23.9970910136541 309.49567122453936 0.7131914006057493
24.002318568607514 307.52700856429107 0.710494011075851
24.007546123560928 305.0482954477769 0.708099294825739
24.012773678514343 304.5982010358202 0.7075367044484404
24.018001233467757 305.179912990192 0.7079447763515097
24.02322878842117 303.4057744866016 0.7062398690142438
24.028456343374586 302.61242212028617 0.7058756011964173
24.033683898328 303.8753389800177 0.7065757664479635
24.038911453281415 305.3435039024991 0.7087668620472444
24.04413900823483 304.3172497299353 0.7061444986935166
24.049366563188244 302.99037410426587 0.7051239789068763
24.054594118141658 302.9184865849395 0.705223803012608
24.059821673095072 302.93581197425556 0.7052470573415531
24.065049228048487 302.7730955694466 0.7054637482607542
24.0702767830019 301.7653962632333 0.7165760737838444
24.075504337955316 304.07685901100473 0.7289879172920614
24.08073189290873 304.09331305572744 0.735408776627635
24.085959447862145 309.3864559297983 0.748026534138929
24.09118700281556 309.9182375144428 0.7536727869459351
24.096414557768973 308.98663602134576 0.7577574647445972
24.101642112722388 304.2929627625377 0.7550968595486334
24.106869667675802 301.8066184902855 0.7564257528348762
24.112097222629217 303.6537907294971 0.7624171271972163
24.11732477758263 305.6928817817712 0.7685138982003932
24.122552332536046 307.0513028136554 0.7732976155977348
24.12777988748946 307.44044461397124 0.7762969795471739
24.133007442442874 307.2922378102595 0.7797016945522773
24.13823499739629 308.42605359202645 0.7839506331351141
24.143462552349703 310.38848436750976 0.7900753078700306
24.148690107303118 309.7480880748458 0.7915877332342729
24.153917662256532 310.35303631371033 0.7962777598658349
24.159145217209947 309.8322760447784 0.7984572230360673
24.16437277216336 311.9600708980338 0.8052328514708684
24.169600327116775 308.3489363990599 0.8030772005075856
24.17482788207019 305.0239132033264 0.8015608394452656
24.180055437023604 303.81116641529485 0.8023877286692939
24.18528299197702 305.7003450023809 0.807660406878935
24.190510546930433 306.7691200690313 0.8115128193487816
24.195738101883848 304.5648255635118 0.8112027789371951
24.200965656837262 304.1108812099256 0.8133027304081264
24.206193211790676 302.8048397731338 0.8140968702765461
24.21142076674409 305.07971811236865 0.8204828411607511
24.216648321697505 303.2717922236769 0.8203355314073381
24.22187587665092 303.6622493497475 0.8233605217280108
24.227103431604334 303.2819572996917 0.8246350600991766
24.23233098655775 297.67783064877557 0.8188831406264602
24.237558541511163 297.7418272054679 0.8214486723698894
24.242786096464577 297.3546200931526 0.823224341105545
24.248013651417992 303.53389327968245 0.8350050129803462
24.253241206371406 304.11567721468714 0.8378766425458144
24.25846876132482 304.0194873525102 0.841541853594098
24.263696316278235 302.9934829609002 0.8424426900497022
24.26892387123165 299.29329416240455 0.8390021426398954
24.274151426185064 297.6347284533578 0.8370514481073394
24.27937898113848 295.35923896243327 0.8345096371191851
24.284606536091893 296.5651401507226 0.8379570444216079
24.289834091045307 297.7181851503487 0.8426513875638694
24.29506164599872 297.81289875012766 0.845202796565393
24.300289200952136 299.5711382332456 0.8493365085781104
24.30551675590555 299.1842499391731 0.8510580050787793
24.310744310858965 296.32369629095615 0.8494495337968576
24.31597186581238 293.6833589962722 0.8487114837255598
24.321199420765794 292.965382973038 0.849391600626445
24.326426975719208 297.54430210255964 0.8585384891154315
24.331654530672623 300.4513204971955 0.8649614597506065
24.336882085626037 301.19609315664786 0.8664974681676829
24.34210964057945 300.4732631634986 0.8667582615703147
24.347337195532866 298.4264603640968 0.8656395987770683
24.35256475048628 297.4571306668296 0.8681904194404748
24.357792305439695 296.05031522592344 0.8674641728732609
24.36301986039311 295.19248742443136 0.8673804784516372
24.368247415346524 294.91352582254564 0.8684479424202108
24.373474970299938 294.85231040014816 0.8714603941102096
24.378702525253352 296.02131767567374 0.8769227681206977
24.383930080206767 296.8046699716627 0.8797596378978694
24.38915763516018 298.8105751033096 0.8846148031375959
24.394385190113596 301.6400693400515 0.8895699315313952
24.39961274506701 302.3580190180422 0.8945089150619339
24.404840300020425 302.0146439501283 0.8964535090678233
24.41006785497384 305.98723534601646 0.905748734901184
24.415295409927253 307.4344158879341 0.9096859357624403
24.420522964880668 305.25625320803715 0.9087798763399179
24.425750519834082 301.2284026969717 0.905564830949859
24.430978074787497 299.4567105551297 0.9050531092164016
24.43620562974091 300.93490528078496 0.9086535255903814
24.441433184694326 301.38753973035386 0.9094437078377536
24.44666073964774 303.01117200175247 0.9148802707907128
24.451888294601154 304.70887190052684 0.9196730273764288
24.45711584955457 306.09648149818116 0.9244986586190739
24.462343404507983 303.49794021402533 0.9219387454846288
24.467570959461398 296.43010774656227 0.913711716743546
24.472798514414812 298.2298471486439 0.920453078975848
24.478026069368227 298.787795671455 0.9247253371484211
24.48325362432164 304.19150606584765 0.9359558523663039
24.488481179275055 306.1079056777232 0.9399679211913649
24.49370873422847 308.30741180200954 0.9466495033770564
24.498936289181884 309.0858549134113 0.9511907088461449
24.5041638441353 304.8017761514369 0.9468913200125737
24.509391399088713 302.8603427315816 0.9445812686756933
24.514618954042128 301.57754943869855 0.9431534198448163
24.519846508995542 304.72113819318946 0.9492533028575055
24.525074063948956 306.73304558036466 0.9543905554035932
24.53030161890237 306.29038274140987 0.9557336413077827
24.535529173855785 307.28077094331246 0.9609889858332602
24.5407567288092 303.6723876658547 0.9586824750521522
24.545984283762614 305.2591544155478 0.9644175507101761
24.55121183871603 302.983720990549 0.961729757817418
24.556439393669443 305.8788499333836 0.9666461057893183
24.561666948622857 308.97473867066265 0.9727633514788302
24.566894503576272 308.387171292203 0.9752290314824941
24.572122058529686 307.8641105737117 0.9777253610938464
24.5773496134831 303.3394644577342 0.9723943723231477
24.582577168436515 302.5008150071346 0.9729476608720437
24.58780472338993 302.4265562069908 0.9745123726913691
24.593032278343344 306.02922351050506 0.9827594527262727
24.59825983329676 307.0879835977268 0.9873990103805
24.603487388250173 301.5653026720706 0.9819439274538385
24.608714943203587 300.2981191727845 0.9834951113391047
24.613942498157 303.0805378046116 0.9897119658146603
24.619170053110416 307.1603167824452 0.9987418534317207
24.62439760806383 306.3199990972012 0.9997811241183409
24.629625163017245 303.6567233452865 0.9976525034190793
24.63485271797066 305.62097982783433 1.0028361869166065
24.640080272924074 302.99379738349495 1.0017958395633972
24.645307827877488 302.9465561401716 1.0037495164600032
24.650535382830903 299.23643208377143 1.0033179750838737
24.655762937784317 301.5771597359974 1.009367867708578
24.66099049273773 300.5860100586455 1.0116321689306453
24.666218047691146 300.1442734963529 1.0104470515674084
24.67144560264456 295.93514641257076 1.0064422219809288
24.676673157597975 293.9158425626424 1.0051063818797943
24.68190071255139 295.3956739336654 1.0116133092372053
24.687128267504804 294.83489897518984 1.012051627260481
24.692355822458218 295.2377061056207 1.0148130111327962
24.697583377411632 292.87865555850516 1.013411320726269
24.702810932365047 292.80847420905747 1.0163180888275891
24.70803848731846 293.6377389059956 1.0220344585086272
24.713266042271876 293.1348792118468 1.0226112474152815
24.71849359722529 299.28300504024855 1.034526937648002
24.723721152178705 295.9168589432994 1.0299753896869688
24.72894870713212 299.40248762089294 1.038891522966378
24.734176262085533 295.42868727471824 1.0370541916527152
24.739403817038948 298.4259477613622 1.0450685881564445
24.744631371992362 295.9735623348177 1.043832101244098
24.749858926945777 298.8293939325485 1.0484894742263526
24.75508648189919 298.2524155489488 1.0507774501879716
24.760314036852606 299.2087862678424 1.0557459579029618
24.76554159180602 299.14154348497283 1.0593032339385748
24.770769146759434 300.05047244244645 1.062310596470739
24.77599670171285 299.9552978417736 1.0632994268982525
24.781224256666263 298.9018567470227 1.0649233219729395
24.786451811619678 300.90217590769913 1.0715410461711488
24.791679366573092 303.4975131120875 1.0790343464318557
24.796906921526507 301.8931479438314 1.0789288816605858
24.80213447647992 300.51936393415525 1.0811774152609193
24.807362031433335 297.9272648004319 1.0775434492766707
24.81258958638675 299.5385360610715 1.0846680675656395
24.817817141340164 299.30889226051795 1.085790683941746
24.82304469629358 297.29116403723714 1.0869916012807872
24.828272251246993 294.9929559896262 1.0848049126723047
24.833499806200408 296.10635523631794 1.089898425326499
24.838727361153822 300.6849827112217 1.102757735512927
24.843954916107236 301.5875545121062 1.1070032739277653
24.84918247106065 302.1114175245042 1.1108206772095282
24.854410026014065 301.9185292038081 1.1106420770961485
24.85963758096748 300.84767402068616 1.1125285429518974
24.864865135920894 301.36296086147223 1.1153916651002567
24.87009269087431 300.6979916864017 1.1176831792373298
24.875320245827723 301.7670788113217 1.1217934653634172
24.880547800781137 300.8523072219757 1.1226229749640964
24.885775355734552 301.5073963690506 1.1283967749138664
24.891002910687966 300.64684795236815 1.1298510772055417
24.89623046564138 303.8699756331127 1.1400587684861754
24.901458020594795 304.69709942381377 1.1472230354235988
24.90668557554821 302.59834937882613 1.1463531350769989
24.911913130501624 301.811210068965 1.1491592327232065
24.91714068545504 303.1360573434455 1.151672634904039
24.922368240408453 303.70513672884783 1.154891479353471
24.927595795361867 306.94158555549853 1.163957412877935
24.93282335031528 307.16930156907443 1.16709900851245
24.938050905268696 306.77700054867995 1.1687237962034294
24.94327846022211 306.32505573342644 1.1702778410413026
24.948506015175525 301.3980696136607 1.16338750016472
24.95373357012894 300.63807145188065 1.1667774626854674
24.958961125082354 297.36598882293094 1.1658714169515214
24.964188680035768 299.6110746017768 1.176000013224205
24.969416234989183 297.95260730207485 1.176214278476678
24.974643789942597 301.2108960959987 1.1840570514081366
24.97987134489601 304.0826568075165 1.1887953205145305
24.985098899849426 306.6047696276032 1.1967560070485537
24.99032645480284 306.3613849440807 1.1989904191762388
24.995554009756255 304.8321681588484 1.199719147288453
25.00078156470967 304.3269824951989 1.203577359685578
25.006009119663084 305.495433413274 1.2094391736790921
25.011236674616498 304.9987376743898 1.2136688945692589
25.016464229569912 303.915365863442 1.2160752970114483
25.021691784523327 305.6969987948672 1.2234180913239876
25.02691933947674 307.80142286367214 1.2317989951610973
25.032146894430156 310.9786347095211 1.2389605397994843
25.03737444938357 308.91988541073346 1.2399103089049037
25.042602004336985 306.6259404618536 1.2406915053297298
25.0478295592904 309.7498136718661 1.252577857448826
25.053057114243813 314.76235107525304 1.2660117260730326
25.058284669197228 314.5375919203539 1.2691182320721484
25.063512224150642 310.89769563624435 1.265980738128098
25.068739779104057 306.0655628596501 1.2604675256077666
25.07396733405747 305.11938718781016 1.2611803497344976
25.079194889010886 308.222442537765 1.2681564238794842
25.0844224439643 311.11833697521496 1.2764608594088986
25.089649998917714 311.6282505260935 1.2802658928702617
25.09487755387113 311.6402055770075 1.2855140560068208
25.100105108824543 312.88411249717655 1.2933134989979695
25.105332663777958 316.1383297387749 1.304451933992047
25.110560218731372 319.29824657134475 1.3131034327687305
25.115787773684787 320.0858747982447 1.3187365997499616
25.1210153286382 314.9406326989555 1.3104508583540455
25.126242883591615 311.7177186417188 1.3094829495179487
25.13147043854503 306.81874494942775 1.3047467304738773
25.136697993498444 308.4487707538519 1.3147773413826547
25.14192554845186 307.7079228524986 1.3165365045118858
25.147153103405273 308.91160116727275 1.3225552170260242
25.152380658358688 312.29347206509317 1.3323612270332095
25.157608213312102 314.8834790837781 1.3419135033473217
25.162835768265516 321.3585778454082 1.3597259924577365
25.16806332321893 324.0445616197541 1.367892082753399
25.173290878172345 319.6371497454273 1.3647904896246252
25.17851843312576 315.0334567834065 1.3600215634196549
25.183745988079174 314.2067308112448 1.363208532004021
25.18897354303259 318.8057030062994 1.3766576579539394
25.194201097986003 320.2731604109194 1.384834216870351
25.199428652939417 318.24328591439814 1.3867917686174036
25.204656207892832 313.04420250823927 1.3830616955740807
25.209883762846246 313.240964598219 1.3889564126159504
25.21511131779966 310.30570320710393 1.3853851704987081
25.220338872753075 308.1673412975061 1.3847009892542559
25.22556642770649 315.79615006939 1.4067026124325357
25.230793982659904 317.5659976600281 1.4181212269498513
25.23602153761332 323.7457905936626 1.4359034979723626
25.241249092566733 316.4682344267712 1.4238459686116536
25.246476647520147 319.0869365737644 1.4302318665527323
25.25170420247356 323.18358115907245 1.4433011756199157
25.256931757426976 329.91682406172055 1.4626903215566742
25.26215931238039 325.3478220839441 1.461765302765016
25.267386867333805 323.6049969395194 1.4665758458492
25.27261442228722 323.4389463035534 1.4742475649284863
25.277841977240634 329.14151978132725 1.4931686009069145
25.283069532194048 331.07755930099387 1.4967985237499
25.288297087147463 330.30621411615914 1.498209768690769
25.293524642100877 331.8737554576334 1.503886754068829
25.29875219705429 328.25307694919223 1.502747112953838
25.303979752007706 321.69094060454483 1.4938659930082456
25.30920730696112 318.62827208875626 1.4960130561592897
25.314434861914535 313.87526346557104 1.4933389952843779
25.31966241686795 314.34355158899615 1.5025394533377836
25.324889971821364 313.87134708223834 1.5071300672502135
25.330117526774778 316.5132393055933 1.519768918858885
25.335345081728192 320.180846913575 1.5327938660681828
25.340572636681607 318.09966489735353 1.5356930986980206
25.34580019163502 322.2130204872918 1.5507552908637587
25.351027746588436 318.1813048704372 1.5483145891507277
25.35625530154185 318.8881837953151 1.5528625242037724
25.361482856495265 317.06798438303156 1.5527082657076854
25.36671041144868 317.4792783377968 1.5604820377918327
25.371937966402093 319.6667267740351 1.5736085185972626
25.377165521355508 322.8714395336787 1.5895557750875908
25.382393076308922 327.6422637839423 1.606247677970381
25.387620631262337 326.36606608624675 1.6101915748697098
25.39284818621575 323.4055219303112 1.6103504823380417
25.398075741169166 316.7817925075067 1.6015349242857724
25.40330329612258 317.29510618450115 1.6094664745255833
25.408530851075994 319.8280714197018 1.622291844522358
25.41375840602941 325.3031747058341 1.6424410990012508
25.418985960982823 323.2765843146467 1.6413729459336868
25.424213515936238 322.74384945175217 1.6475178235770302
25.429441070889652 316.1451193433243 1.6384412766817904
25.434668625843067 322.54712155140703 1.6645477231814803
25.43989618079648 327.54768629797593 1.689428116341792
25.445123735749895 328.28187071307195 1.6993061168214392
25.45035129070331 321.53074262259213 1.689537191841426
25.455578845656724 313.55010397490696 1.6714212793184922
25.46080640061014 315.2844419135917 1.6819245025138037
25.466033955563553 322.38929334142097 1.7060608770045227
25.471261510516968 335.6764601632991 1.7545448083943713
25.476489065470382 342.13116240291157 1.7761239594162934
25.481716620423796 338.16864433085595 1.7789040691210598
25.48694417537721 328.38891301832507 1.7560580760429625
25.492171730330625 321.58172282965177 1.7497880876955338
25.49739928528404 319.53679743017017 1.7498858260613723
25.502626840237454 320.16499172408396 1.7598020004283539
25.50785439519087 317.7644350949169 1.7618563118532897
25.513081950144283 321.26914432606895 1.7890686438461065
25.518309505097697 324.86481788345054 1.8144454306887865
25.523537060051112 328.2811856586779 1.836133455590949
25.528764615004526 328.5835170570245 1.8412613702660376
25.53399216995794 323.14081915175893 1.8276661304493755
25.539219724911355 317.23132329983 1.817737022707773
25.54444727986477 311.4430573702029 1.8083361436501464
25.549674834818184 314.86931623594853 1.8360590543552875
25.5549023897716 315.4835135544919 1.8507987809058597
25.560129944725013 315.0714504902004 1.8632008708993073
25.565357499678427 317.2886598916624 1.873807334088044
25.57058505463184 321.4919605633794 1.8939151723391046
25.575812609585256 330.01190271345604 1.929058679265087
25.58104016453867 327.1494052523614 1.9332963786800275
25.586267719492085 320.58801843020643 1.925994410513214
25.5914952744455 312.0137815282573 1.9110231380933427
25.596722829398914 315.5418364625526 1.9380466135314558
25.601950384352328 319.1775776561996 1.9588717144441623
25.607177939305743 326.81714047838034 1.996334199296855
25.612405494259157 327.49745059988396 2.0064752387615696
25.61763304921257 331.44519373049735 2.0328707456237174
25.622860604165986 333.7634791676989 2.0481924901871484
25.6280881591194 334.052707444095 2.059440036148402
25.633315714072815 327.279479858202 2.05614004997406
25.63854326902623 326.38471694486645 2.070382083203487
25.643770823979644 331.70238665345255 2.1047893136704308
25.648998378933058 338.5570716820344 2.1364710618868603
25.654225933886472 334.2747523471706 2.1444010587012636
25.659453488839887 325.3032595196677 2.1255818122647843
25.6646810437933 319.94814489229907 2.124886328946628
25.669908598746716 322.44709529961756 2.136917283197013
25.67513615370013 324.55212955831365 2.163894114913474
25.680363708653545 321.6891576560227 2.1670120278090867
25.68559126360696 321.0760183151027 2.18303063439963
25.690818818560373 322.73680675478977 2.1985322926506896
25.696046373513788 333.22498304879684 2.25125481781251
25.701273928467202 339.1937569851822 2.293669505755538
25.706501483420617 341.32387446620834 2.31836853600043
25.71172903837403 341.6406109532935 2.340589472251108
25.716956593327446 334.7461032427728 2.328904996291599
25.72218414828086 332.2390960612448 2.3418310921715166
25.727411703234274 334.00140588527233 2.3635926391992155
25.73263925818769 331.45414250966434 2.384648174038281
25.737866813141103 329.83900607814644 2.394721727882465
25.743094368094518 322.54229900329693 2.3926952001953197
25.748321923047932 322.42402409199775 2.4083616733070166
25.753549478001347 333.0092706665987 2.4805402235473384
25.75877703295476 339.74982862657475 2.536165680024866
25.764004587908175 342.40131739646887 2.5669703468291787
25.76923214286159 328.95617025649295 2.541159193391338
25.774459697815004 320.41863132773324 2.5179080559891296
25.77968725276842 315.81071668792003 2.5297380533265454
25.784914807721833 320.233418780269 2.5594693774290023
25.790142362675248 331.0973091648694 2.634501578210444
25.795369917628662 335.9748355279776 2.6756648308629245
25.800597472582076 349.3800265228068 2.7635018527437047
25.80582502753549 347.56534872762444 2.7810683219804258
25.811052582488905 345.472567351062 2.8076510961457
25.81628013744232 332.50420665181196 2.7836712336773464
25.821507692395734 327.29923617473406 2.7953187905358168
25.82673524734915 319.9293793306968 2.798031201427836
25.831962802302563 327.0294338624084 2.8703729884497733
25.837190357255977 329.14552070710766 2.929594749585204
25.84241791220939 327.01796935062 2.969077935282217
25.847645467162806 330.76554989656324 3.022862311655511
25.85287302211622 325.6684578324757 3.02618641602746
25.858100577069635 320.85304035602803 3.02939121057101
25.86332813202305 309.23496791635995 3.0088550960849303
25.868555686976464 318.0583230316062 3.1033612015776293
25.87378324192988 326.6867189605776 3.1863789771270157
25.879010796883293 333.9934783695414 3.2757036157719406
25.884238351836707 336.2149605811093 3.3458962565621517
25.88946590679012 335.9926490776639 3.410124320574222
25.894693461743536 354.28691935908734 3.56783513143913
25.89992101669695 338.6732408643953 3.5370744896033317
25.905148571650365 316.57332580372474 3.4851730281334006
25.91037612660378 298.7233441775534 3.4529393072001695
25.915603681557194 311.5116482662901 3.606224101230127
25.920831236510608 328.40147929644513 3.7614864359138678
25.926058791464023 337.49873154835655 3.8859519744427997
25.931286346417437 328.8050950784782 3.909166369718135
25.93651390137085 330.43085970858584 4.021534393770666
25.941741456324266 330.57315348985253 4.112393145356656
25.94696901127768 312.818930538275 4.105345821737875
25.952196566231095 307.8822096443858 4.185859480542535
25.95742412118451 299.1526279991575 4.234255573408946
25.962651676137924 303.57833081680695 4.367107302112068
25.967879231091338 300.1704449884409 4.4141281165538535
25.973106786044752 301.70931450964304 4.52725015111508
25.978334340998167 313.9784760910217 4.711402222766519
25.98356189595158 309.9791427933707 4.772968290495246
25.988789450904996 309.78759964266976 4.814184220570892
25.99401700585841 275.5854832752001 4.614002802594283
25.999244560811825 267.5826781791583 4.6064152181935265
26.00447211576524 276.5953018014402 4.866051386510175
26.009699670718653 296.0120562092711 5.186947769717655
26.014927225672068 310.6641172507649 5.463914711517375
26.020154780625482 327.9159955580956 5.659820121430993
26.025382335578897 316.1278548706712 5.595936839102855
26.03060989053231 318.1065150525328 5.730942747273372
26.035837445485726 310.7877036428908 5.9057366764561605
26.04106500043914 324.0169236163257 6.21265826797753
26.046292555392554 325.03649404157767 6.39012029255386
26.05152011034597 300.65419937196896 6.265137101014669
26.056747665299383 293.1179943638635 6.311436660524073
26.061975220252798 307.85611905168906 6.744221733144952
26.067202775206212 327.3247282592886 7.128677263916383
26.072430330159627 318.47108759795793 7.411016803202641
26.07765788511304 300.1795350106312 7.406283300290503
26.082885440066455 282.3471438465412 7.604601566558513
26.08811299501987 298.9767062414992 8.147019890482515
26.093340549973284 294.10408197050185 8.609337442196349
26.0985681049267 314.4469876125334 9.427932492903684
26.103795659880113 270.4600556803509 9.409546415707668
26.109023214833528 249.6633655105589 9.85224089911646
26.114250769786942 175.91693426393869 9.06107461997888
26.119478324740356 173.53708235777788 10.389383910850977
26.12470587969377 205.79435971342895 12.925648908894106
26.129933434647185 255.62144198390973 19.91404751700656
26.1351609896006 293.3561044556564 30.17802936147792
