# Supplementary material for: Unraveling metal effects on CO2 uptake in pyrene-based metal-organic frameworks
Source: Nat Commun. 2025 Feb 11;16:1516. doi: 10.1038/s41467-025-56296-w (PMC11814143; doi:10.1038/s41467-025-56296-w)
Supplement: Supplementary file 3 — Source Data [file 41467_2025_56296_MOESM3_ESM.zip › SourceCode/SuppInf/FigureS5_Ga-TBAPy_InSitu_VariableT_PXRD/Data/GaTBAPy_0104p.dat]

0.002613777476707968 31.648698474823565 6.332342445234995
0.007841332430123905 41.07701084339312 7.421605891435298
0.01306888738353984 39.35006176700039 7.061922916336155
0.018296442336955775 36.58743005054512 5.481728050101373
0.02352399729037171 33.96558346216498 5.082492643234207
0.028751552243787646 20.8920885157531 3.360563828385271
0.03397910719720358 20.29592591549137 2.5103031734208407
0.03920666215061952 17.738363771916568 2.4074770308006186
0.04443421710403546 16.22796087888735 2.315699147106476
0.0496617720574514 20.81391088875731 2.501973419550426
0.054889327010867336 21.736301846585796 2.5497418473043494
0.060116881964283275 21.20067706872321 2.1600960173226467
0.06534443691769921 20.215775007224693 1.848495267708612
0.07057199187111515 15.934195236675594 1.616796180092103
0.07579954682453109 15.706446763342017 1.5769872936091933
0.08102710177794703 19.841997280546373 1.8667143391314425
0.08625465673136297 19.90941409853868 1.980569219441976
0.09148221168477891 21.461529886088808 1.804244481106239
0.09670976663819485 21.824509728664438 1.7299792846697222
0.10193732159161079 19.647797120301963 1.528309644952772
0.10716487654502672 17.74524542777942 1.3352385949522905
0.11239243149844266 15.122222189068715 1.2443335119010888
0.1176199864518586 15.538324926585021 1.2262576066447384
0.12284754140527454 16.066121760319504 1.2009484033929967
0.12807509635869047 18.125674219259828 1.25221574293276
0.1333026513121064 18.522225651956305 1.2496044969189855
0.13853020626552232 18.92617372417777 1.2100304269059947
0.14375776121893824 18.951224568327305 1.186431969495412
0.14898531617235417 17.687150827747672 1.1506413095041514
0.1542128711257701 17.946633462336823 1.1287404859456969
0.15944042607918602 18.462484377997356 1.1353936005405028
0.16466798103260194 18.185751169388215 1.1064307422104018
0.16989553598601786 18.491944412687 1.1009520251143015
0.1751230909394338 17.09269788824761 1.0391299632669808
0.18035064589284971 17.44199983225097 0.9994153553171431
0.18557820084626564 18.09177039193969 0.9805646280217836
0.19080575579968156 18.301744452421158 0.9700473301024892
0.1960333107530975 18.404235702332315 0.954817546025212
0.20126086570651341 19.18890359450883 0.9724035068696028
0.20648842065992934 19.315207969157708 0.9541295440230434
0.21171597561334526 19.672004912060142 0.9510904448145996
0.2169435305667612 20.031220108292374 0.9419963705108693
0.22217108552017711 20.058962999384672 0.9239907747386044
0.22739864047359304 20.677773483842817 0.9499933340024871
0.23262619542700896 20.11674236000055 0.9274146179285169
0.2378537503804249 19.6328395836598 0.9345829176282177
0.2430813053338408 21.00812048193997 0.9714190239072902
0.24830886028725674 19.592265503390742 0.9036457806313086
0.25353641524067266 19.581019946572656 0.8888982433065941
0.2587639701940886 19.4051988037012 0.8893827384695883
0.2639915251475045 17.74405083952442 0.8700085549003927
0.26921908010092044 18.28689682984978 0.8865676720438422
0.27444663505433636 17.765392077815978 0.8749853524224506
0.2796741900077523 17.321512925841816 0.8572460494680934
0.2849017449611682 16.56316015511797 0.8247729944419497
0.29012929991458414 16.627420913908175 0.8191454815700798
0.29535685486800006 16.66925686540149 0.809244546956489
0.300584409821416 15.91667529117558 0.7567388992628854
0.3058119647748319 16.190567007279807 0.7494920137579
0.31103951972824784 16.623473897351403 0.7631248567641771
0.31626707468166376 17.080360754819914 0.7719192569419981
0.3214946296350797 18.387787808127257 0.8236927356993359
0.3267221845884956 19.840012263193763 0.8699487140260682
0.33194973954191154 21.507350436334555 0.9448311892098862
0.33717729449532746 21.974162813057955 0.9420565141006751
0.3424048494487434 21.65139906622366 0.9459863602047283
0.3476324044021593 20.238893390786107 0.8941344902005066
0.35285995935557524 20.222375039878504 0.8616627771232912
0.35808751430899116 19.21145410780195 0.8383965815640457
0.3633150692624071 19.44446331394988 0.8489121308334036
0.368542624215823 19.73002395844829 0.8337187359441934
0.37377017916923894 18.991839725556762 0.8054836891660236
0.37899773412265486 19.531877377914274 0.8320590301637922
0.3842252890760708 18.3581549812645 0.8410626831536085
0.3894528440294867 17.588395627759102 0.8448246333394526
0.39468039898290264 17.277497993318878 0.8303108773437469
0.39990795393631856 18.323016244915973 0.8262587927654249
0.4051355088897345 19.68110903324208 0.8324060747762095
0.4103630638431504 19.228293976692026 0.8083852620381151
0.41559061879656634 18.17621427361105 0.7908960825714422
0.42081817374998226 18.169441000791185 0.7909891954330595
0.4260457287033982 19.213512328245788 0.8138041612142742
0.4312732836568141 20.184989594763117 0.8269540620023571
0.43650083861023004 21.196965156614336 0.846991936565159
0.44172839356364596 21.471349524175036 0.840384871705664
0.4469559485170619 20.545024795266066 0.8094583689867131
0.4521835034704778 19.323438605611653 0.7965567815310794
0.45741105842389373 19.227927849595716 0.8181880235512072
0.46263861337730966 18.94950368542537 0.8264688007252551
0.4678661683307256 18.341850965321342 0.7921849161226702
0.4730937232841415 18.689264507215473 0.7789647960776248
0.47832127823755743 19.37834630442612 0.7759283776358944
0.48354883319097336 19.772042922049078 0.7658545525305839
0.4887763881443893 19.86516042061192 0.7767912254343833
0.4940039430978052 19.560802933561344 0.7539306343334603
0.49923149805122113 19.963930524190683 0.7560810808765649
0.5044590530046371 19.186314394782947 0.7464388816308026
0.5096866079580531 19.98058896913274 0.7541451949214579
0.5149141629114691 20.319211884275163 0.7762732848157232
0.5201417178648851 20.429609107418802 0.8003391934052013
0.525369272818301 20.467547176830497 0.8149710144066297
0.530596827771717 20.999334430359216 0.8214100808581001
0.535824382725133 21.4834575809445 0.820029273857373
0.541051937678549 20.571362439333527 0.7976098203654108
0.546279492631965 19.786704110295947 0.7747360634194467
0.5515070475853809 18.819045873473026 0.7692453253092988
0.5567346025387969 18.485432816424122 0.7452015185912226
0.5619621574922129 19.486619655272488 0.7517221357248797
0.5671897124456289 19.253012721357045 0.7434632743331682
0.5724172673990449 18.5717345096385 0.7214084634027698
0.5776448223524608 17.902340343588317 0.7191171265135079
0.5828723773058768 18.14928509400082 0.7184990616012161
0.5880999322592928 19.088062976424183 0.7393937132173513
0.5933274872127088 19.414567163221744 0.7375966835800216
0.5985550421661248 19.628721811953838 0.7607341498809346
0.6037825971195407 21.002645998707884 0.7941127385321443
0.6090101520729567 20.758970299161962 0.7814821974303731
0.6142377070263727 21.594631772691702 0.7872949664017618
0.6194652619797887 22.172065014232224 0.7792863254319228
0.6246928169332047 21.97687379333995 0.7737697628468839
0.6299203718866206 21.67194796879827 0.7554969188560672
0.6351479268400366 19.75868542220691 0.7239533020847267
0.6403754817934526 18.852969998447907 0.7039466569089631
0.6456030367468686 19.445754057079906 0.6955445337111786
0.6508305917002846 20.093316494573262 0.701325462548416
0.6560581466537005 21.474339256575153 0.7253035232286711
0.6612857016071165 21.90545499936559 0.7519544295420614
0.6665132565605325 21.18390680245918 0.7341549662206812
0.6717408115139485 21.165102406513373 0.745452438158469
0.6769683664673645 20.552535586115177 0.7119298191142166
0.6821959214207804 21.727406307503976 0.7276106484766829
0.6874234763741964 22.15907207048674 0.7497872044823134
0.6926510313276124 22.50496363489872 0.739120348752578
0.6978785862810284 22.72470378903907 0.7389673477796209
0.7031061412344444 22.162918910450685 0.726602380513722
0.7083336961878604 22.271382621743747 0.723533536765305
0.7135612511412763 21.262377177180575 0.7138906992992792
0.7187888060946923 21.889703593888036 0.7445105246578786
0.7240163610481083 22.29447320238165 0.7369001265014208
0.7292439160015243 23.74179904003072 0.7646741219096183
0.7344714709549403 24.393726121692392 0.7557033897924849
0.7396990259083562 25.050404611783613 0.7644136079789958
0.7449265808617722 24.5614310869426 0.7626904037015404
0.7501541358151882 24.806588137037576 0.7675160026478001
0.7553816907686042 24.88257499575435 0.766082734252813
0.7606092457220202 25.577812144000262 0.7542409331501525
0.7658368006754361 25.44283834787458 0.7403454066634523
0.7710643556288521 28.432389804674703 0.7656116601282561
0.7762919105822681 30.16233253455639 0.7896485637475995
0.7815194655356841 31.86741186707205 0.8111331727176396
0.7867470204891001 32.92616838956217 0.8355435487688352
0.791974575442516 32.419967605842984 0.8346279762524461
0.797202130395932 31.38832155681048 0.8312838461846992
0.802429685349348 33.25675256523647 0.8746323214394048
0.807657240302764 35.599288709005776 0.9047920435010884
0.81288479525618 38.74220158993588 0.9426672328316199
0.8181123502095959 41.30746178622159 0.983554786489236
0.8233399051630119 42.351353361613874 1.0018383251266125
0.8285674601164279 44.067359251673246 1.0344551309491363
0.8337950150698439 44.64022331815209 1.0624228295439118
0.8390225700232599 48.94499536990894 1.1209810098391446
0.8442501249766758 53.132569781541335 1.1706736108101028
0.8494776799300918 60.33601732565086 1.2442879297387974
0.8547052348835078 62.12017449627564 1.2398557615953567
0.8599327898369238 65.45100996129008 1.2722208502875674
0.8651603447903398 66.05275567885404 1.26679823862186
0.8703878997437557 67.69712818550093 1.2885456181951822
0.8756154546971717 70.82578255098285 1.3029945508836758
0.8808430096505877 73.36623880680993 1.3255180430855191
0.8860705646040037 75.12617678163933 1.3298065099682306
0.8912981195574197 76.00529521231631 1.3330189255528646
0.8965256745108356 80.43487854390608 1.376050998521076
0.9017532294642516 82.15209558429791 1.3930762799407734
0.9069807844176676 83.16161272658566 1.4148416794409326
0.9122083393710836 85.49259847372157 1.439329064002795
0.9174358943244996 85.84175818770973 1.4228010729226557
0.9226634492779155 88.42684491128921 1.432967448873103
0.9278910042313315 90.44499918358717 1.4463057675337478
0.9331185591847475 88.20477576531566 1.4269601429410914
0.9383461141381635 91.15948950315396 1.460791289230536
0.9435736690915795 91.08098642856794 1.4642598767364747
0.9488012240449955 90.46028891269506 1.4296387346672044
0.9540287789984114 93.91688173005772 1.4359984487155306
0.9592563339518274 96.5588635335209 1.445743683881466
0.9644838889052434 102.64033112052546 1.5135110165324914
0.9697114438586594 105.90830966740808 1.5366221693801176
0.9749389988120754 107.21981172784915 1.53284806617188
0.9801665537654913 107.1813992546983 1.5176178685539294
0.9853941087189073 107.36226386186891 1.513014099384573
0.9906216636723233 108.72651896036044 1.5161360349167792
0.9958492186257393 111.57223901259887 1.5392032463920702
1.0010767735791553 110.28131202442854 1.5322042936227958
1.0063043285325712 111.39981121544062 1.556747570495716
1.0115318834859872 113.88713398069201 1.5871239741536536
1.0167594384394032 116.65947413897474 1.5935307197959714
1.0219869933928192 117.44315301623342 1.591895715441941
1.0272145483462352 115.45138513986956 1.5452342685147737
1.0324421032996511 114.32634158977596 1.5356750058285125
1.0376696582530671 121.5121498572083 1.5947699340512262
1.042897213206483 131.39992155360187 1.6756021431845018
1.048124768159899 138.2217890796908 1.7228752936464697
1.053352323113315 140.55197971523924 1.7320969019302805
1.058579878066731 135.145772741808 1.6835295810531554
1.063807433020147 128.05153761121684 1.6254987925917814
1.069034987973563 132.42717264765471 1.637375988634273
1.074262542926979 132.16459111740602 1.6181014609565068
1.079490097880395 133.91433099573806 1.6296986379786604
1.084717652833811 137.262392217316 1.6613467892517249
1.089945207787227 131.0581623268492 1.6432890511062719
1.095172762740643 140.73704456905259 1.715222434757553
1.1004003176940589 138.8383856907971 1.702800386511127
1.1056278726474749 140.75316758173344 1.7149655478717218
1.1108554276008908 139.61763185493214 1.7079728295187273
1.1160829825543068 134.23466357707494 1.6543536642241887
1.1213105375077228 139.69602440508578 1.686429499944216
1.1265380924611388 143.66614987683388 1.704669768431785
1.1317656474145548 142.59016459004607 1.6892594431604406
1.1369932023679707 139.82140512423697 1.6531779307048038
1.1422207573213867 140.33811230956758 1.6532759624923439
1.1474483122748027 139.13158776745 1.638079554984882
1.1526758672282187 144.6274035622207 1.65812773326467
1.1579034221816347 148.4797254844282 1.6901826559795812
1.1631309771350506 143.60749291359824 1.6573483192195702
1.1683585320884666 147.2861354233594 1.6739133932403083
1.1735860870418826 142.45061444160265 1.6547653702933487
1.1788136419952986 141.23410455730834 1.6569593622174577
1.1840411969487146 141.15612503994365 1.6375924724745408
1.1892687519021305 140.19111369881026 1.6381232056973463
1.1944963068555465 144.33194912254686 1.6638580627953155
1.1997238618089625 150.35034830433975 1.69997704899568
1.2049514167623785 148.40022584140902 1.6945144199185322
1.2101789717157945 143.63972107311946 1.645549667988253
1.2154065266692105 144.84294047235997 1.6475985768710901
1.2206340816226264 143.56192272014152 1.639426527194651
1.2258616365760424 150.9388895851016 1.71767000690686
1.2310891915294584 162.215839040052 1.7920550701406888
1.2363167464828744 159.01886387825468 1.7525365050995554
1.2415443014362904 158.8833732631439 1.7307539005731392
1.2467718563897063 153.39516954671123 1.6869749552512643
1.2519994113431223 147.1104074295106 1.64884668025523
1.2572269662965383 147.83898804282998 1.6566540494078479
1.2624545212499543 156.8505189942432 1.716013317889435
1.2676820762033703 156.78350942969766 1.7172966798708842
1.2729096311567862 152.96167630814082 1.6808135402068032
1.2781371861102022 151.00642189007863 1.683099530485962
1.2833647410636182 150.92164347647974 1.6986737040401152
1.2885922960170342 148.32759398784236 1.6770361824707352
1.2938198509704502 150.58210765329545 1.697136861791984
1.2990474059238661 153.8990846038263 1.7176887126081288
1.3042749608772821 161.61971864437484 1.7476831245869229
1.309502515830698 165.18508452096606 1.755615204162958
1.314730070784114 165.53194263056443 1.752429799119261
1.31995762573753 161.07047728582404 1.7136329401776957
1.325185180690946 152.77798365383217 1.6541821004097195
1.330412735644362 153.55830921058362 1.6537977707738674
1.335640290597778 149.9245125990554 1.6289455335440537
1.340867845551194 152.1155382210862 1.6512658203563064
1.34609540050461 155.42349521214967 1.6746360294820597
1.351322955458026 157.3046961944622 1.6848691943236347
1.356550510411442 160.02268228432686 1.7066548335695522
1.361778065364858 159.73478928283666 1.7052653605078782
1.3670056203182739 158.38674025423907 1.711993169875083
1.3722331752716899 153.44611047380846 1.6894789261745946
1.3774607302251058 153.8136741648635 1.6833228593421548
1.3826882851785218 153.97072003706305 1.676116304696887
1.3879158401319378 160.6139823542679 1.7061345738291778
1.3931433950853538 162.66229027683931 1.714126467132963
1.3983709500387698 162.56267084073454 1.709920990170117
1.4035985049921857 161.17757541391055 1.7199945796137734
1.4088260599456017 158.8828131529171 1.7231532565169247
1.4140536148990177 160.86984907451168 1.7592176898967062
1.4192811698524337 163.88048002730164 1.7791972050975051
1.4245087248058497 163.62324546201796 1.7653330278412915
1.4297362797592656 156.80693671530653 1.7017689812798593
1.4349638347126816 151.48418788291343 1.6626805824489086
1.4401913896660976 145.2746425743348 1.6040810412702635
1.4454189446195136 148.222264101002 1.609096986828072
1.4506464995729296 150.9563291826821 1.6358814183670722
1.4558740545263456 155.24126037905816 1.6729576293443382
1.4611016094797615 157.02326031025552 1.6989107497764104
1.4663291644331775 149.28785670444296 1.665532445315687
1.4715567193865935 145.8065258479928 1.641357733540761
1.4767842743400095 143.61399867123487 1.6303633676456746
1.4820118292934255 144.91146451554516 1.6600390423807023
1.4872393842468414 147.522106062739 1.6773084732152255
1.4924669392002574 150.19975974135926 1.6678751325149168
1.4976944941536734 145.27881326230255 1.6105949501422707
1.5029220491070894 148.93288363082348 1.6471883413272486
1.5081496040605054 151.12766198836735 1.6636376873486727
1.5133771590139213 155.52832113682882 1.715676026461156
1.5186047139673373 154.02918354725537 1.7138202909701543
1.5238322689207533 153.32392782524678 1.7208299767764472
1.5290598238741693 149.59928327149655 1.6982661061907978
1.5342873788275853 150.4783637627048 1.6922721360714628
1.5395149337810012 157.24281031068884 1.7196725783554911
1.5447424887344172 158.56154433564774 1.722603956699921
1.5499700436878332 157.48456224683719 1.714250901776517
1.5551975986412492 157.67100223536585 1.6979926024219736
1.5604251535946652 159.9442458544837 1.699916147275677
1.5656527085480811 165.78607906613433 1.7306935551295843
1.5708802635014971 173.34770265849963 1.7597137069511568
1.576107818454913 170.34665071579192 1.775986135441769
1.581335373408329 170.1061339358441 1.8088645700203132
1.586562928361745 166.44964246665793 1.7908893787670348
1.591790483315161 161.10509020168217 1.7433273442473527
1.597018038268577 158.81422283131508 1.6719623717178311
1.602245593221993 168.59275492668277 1.6996356689569252
1.607473148175409 174.05704061042363 1.7354895383537605
1.612700703128825 181.94733271216083 1.7907864744788906
1.617928258082241 178.84088553195554 1.7694293531293288
1.623155813035657 181.3142619365417 1.7927336741728899
1.628383367989073 186.94780932913912 1.827797660980714
1.6336109229424889 184.42971644432765 1.8126946078235586
1.6388384778959049 187.81693881901933 1.8210114698544648
1.6440660328493208 187.31103925295912 1.8176050082423627
1.6492935878027368 185.68037216666738 1.7809994939406972
1.6545211427561528 184.71726078293867 1.7649527910837401
1.6597486977095688 184.78278332487304 1.7663148480630282
1.6649762526629848 193.6047121681888 1.8129297808766027
1.6702038076164007 201.2523857907292 1.8454761218818583
1.6754313625698167 211.616624774092 1.9066963573860654
1.6806589175232327 222.5039084262482 1.959893376033317
1.6858864724766487 227.6645702717612 2.009288842168715
1.6911140274300647 232.7317852909541 2.014351777410601
1.6963415823834807 227.83684216457368 1.9586834117116412
1.7015691373368966 219.61277774353945 1.9024622840121552
1.7067966922903126 216.47052441367114 1.87687610387058
1.7120242472437286 223.01422551938464 1.9348681871512516
1.7172518021971446 221.42919757289766 1.9210283010315445
1.7224793571505606 232.4889814553256 1.9547993837005402
1.7277069121039765 233.1439713789041 1.9595565225100662
1.7329344670573925 239.07843538621057 1.9732296865534436
1.7381620220108085 240.2962867732809 1.965938675337675
1.7433895769642245 238.305181889712 1.9571887526425733
1.7486171319176405 240.22871348970153 1.962457345792852
1.7538446868710564 249.42731971070046 2.0051962683272726
1.7590722418244724 253.0961959052524 2.021629498004961
1.7642997967778884 251.93356302717203 2.021412379927299
1.7695273517313044 252.15398561103396 2.008420328331895
1.7747549066847204 248.71879599357226 1.9750212449797926
1.7799824616381363 255.10145738414502 2.0099794534061712
1.7852100165915523 262.4972452425203 2.015663097337982
1.7904375715449683 265.42798423589574 2.0190602727890004
1.7956651264983843 265.3125519868752 2.0141468621157776
1.8008926814518003 259.9656171420335 1.9715288613332953
1.8061202364052162 256.7827738830647 1.9457474592533308
1.8113477913586322 248.50888534057233 1.8665948745337624
1.8165753463120482 253.29360572249217 1.8607370536833727
1.8218029012654642 265.1210955280191 1.9230160851124434
1.8270304562188802 264.13037371631674 1.91784748691111
1.8322580111722961 273.6655654257707 1.959307772836441
1.8374855661257121 270.03875427398174 1.9429557033619338
1.842713121079128 267.2758796116572 1.91829632527613
1.847940676032544 270.6485956509309 1.9212186311091966
1.85316823098596 276.5551892211173 1.9514234829371357
1.858395785939376 273.52210227193734 1.9363278362885024
1.863623340892792 274.02655428885265 1.9298859063173555
1.868850895846208 267.2991297995308 1.8872139623396043
1.874078450799624 262.9772022755872 1.863008317828065
1.87930600575304 269.69586409445554 1.8722389243850168
1.884533560706456 267.6514290725314 1.8646708901568259
1.889761115659872 268.8379158983045 1.875181978404678
1.894988670613288 274.93777236726106 1.879675592124986
1.9002162255667039 273.71885446354065 1.8599387310009143
1.9054437805201199 270.5900708671853 1.8266776746264421
1.9106713354735358 267.02552596763667 1.7945295354440665
1.9158988904269518 264.083716262015 1.7808710183705465
1.9211264453803678 263.6666618219624 1.7850614473537816
1.9263540003337838 269.6387376599188 1.8106662874524508
1.9315815552871998 263.98402118790716 1.8031463601459023
1.9368091102406157 262.0510239131292 1.7859469602845721
1.9420366651940317 258.5874347610482 1.765437125314926
1.9472642201474477 257.87801950477314 1.7567603537538163
1.9524917751008637 260.3392356438297 1.7556382135830073
1.9577193300542797 262.1699029381823 1.7662404141573593
1.9629468850076957 259.99393516919895 1.7492198520645081
1.9681744399611116 261.65665339188354 1.738805463988284
1.9734019949145276 262.40388439773335 1.7314988018423911
1.9786295498679436 255.86382357739333 1.693814122057045
1.9838571048213596 253.59323542464665 1.6704768459509258
1.9890846597747756 251.9435780158839 1.658262525341452
1.9943122147281915 256.8497552624111 1.6891955912041523
1.9995397696816075 253.19710924036403 1.6728386191620033
2.0047673246350235 243.1176163580746 1.6270625003307544
2.0099948795884393 238.8123662419525 1.6113347052784563
2.015222434541855 236.8827326328515 1.5954955386598173
2.0204499894952708 243.93561046557778 1.6268042870561785
2.0256775444486865 248.63834961859538 1.6345839317034052
2.0309050994021023 246.67123940614673 1.6132476810786716
2.036132654355518 244.12011888369284 1.5941911297050466
2.041360209308934 228.44157775906265 1.521763477698262
2.0465877642623496 226.08928931579288 1.503834376686692
2.0518153192157653 223.6140047652131 1.4907632922128555
2.057042874169181 224.22662461744335 1.5054578554953901
2.062270429122597 232.4690981031767 1.5508295800615668
2.0674979840760126 237.92685149012812 1.605228238432168
2.0727255390294284 238.39701050693802 1.6089570795743917
2.077953093982844 239.77245874649304 1.603376136386774
2.08318064893626 234.6011418988204 1.5788706860991948
2.0884082038896756 232.93250244309067 1.5654161956930466
2.0936357588430914 227.04654452473403 1.535999800785772
2.098863313796507 234.74365800390876 1.5776469368564991
2.104090868749923 242.7197690581453 1.6289027127809583
2.1093184237033387 247.88943620101367 1.6331953582861367
2.1145459786567544 246.69882696350555 1.6389280825497756
2.11977353361017 235.76794254799086 1.5743775140883454
2.125001088563586 233.10715132404354 1.5528712568037912
2.1302286435170017 227.60719253425853 1.5283885192033575
2.1354561984704175 226.98913470467195 1.5255338286273317
2.140683753423833 224.33085247500694 1.5121792772481164
2.145911308377249 226.0339612093111 1.5355365258723435
2.1511388633306647 222.0663265334633 1.5282316262022175
2.1563664182840805 227.11899376187392 1.5354107094648954
2.1615939732374962 229.24383433149538 1.5453347525802812
2.166821528190912 230.76516195738114 1.5574837819312792
2.1720490831443278 238.9597628225408 1.5984507765579008
2.1772766380977435 232.47829257563592 1.5847195969986627
2.1825041930511593 233.42504626513588 1.5770336039582828
2.187731748004575 233.3561025287925 1.5599500159758637
2.192959302957991 236.3814217239247 1.5705675189888448
2.1981868579114066 241.65244016427874 1.597644039070605
2.2034144128648223 236.84322832799896 1.5817058385032061
2.208641967818238 236.08433786419093 1.5845790910028859
2.213869522771654 232.11517325205637 1.57143940990993
2.2190970777250696 232.5648352104191 1.570297121543066
2.2243246326784853 231.76371688721002 1.5617486592601413
2.229552187631901 232.37164134869292 1.5594439858507385
2.234779742585317 236.06536715169287 1.5610020247273233
2.2400072975387326 236.75700698020825 1.5635600042298976
2.2452348524921484 237.88866569870964 1.5712750060378529
2.250462407445564 237.35098014350908 1.5724259649951138
2.25568996239898 232.08247028126763 1.558064962571547
2.2609175173523957 232.78758200983955 1.5518624577502635
2.2661450723058114 235.55508982741154 1.5555134567040199
2.271372627259227 237.5059122043835 1.5824417223884923
2.276600182212643 241.02573589801898 1.6086199541327826
2.2818277371660587 242.2461335919937 1.6316934711182571
2.2870552921194744 233.89750930167463 1.590896246530066
2.29228284707289 232.57674534807626 1.5751703846302565
2.297510402026306 235.07797980459833 1.5763672131285573
2.3027379569797217 234.39800979782382 1.554983553784803
2.3079655119331375 235.5314973089263 1.548728368316814
2.3131930668865532 229.96618844503527 1.526654487007657
2.318420621839969 223.4317296482207 1.496173985278238
2.3236481767933848 220.3644959828285 1.4842816531854655
2.3288757317468005 217.1418278475926 1.486900684725763
2.3341032867002163 226.7345054499478 1.5339470889944733
2.339330841653632 232.07433413894748 1.5606280289920993
2.344558396607048 232.9727322660726 1.5873269364684983
2.3497859515604635 236.38830858467531 1.5915717434332646
2.3550135065138793 235.76329665579885 1.5528724703179984
2.360241061467295 241.84275320775512 1.566137764771055
2.365468616420711 241.90194176613565 1.5540413650502505
2.3706961713741266 241.64767256973133 1.5266474464932973
2.3759237263275423 243.13295397021943 1.532582607309086
2.381151281280958 240.5982626350532 1.5280179706781414
2.386378836234374 236.2376053612955 1.5130765831361956
2.3916063911877896 231.54228859330314 1.5154293819823874
2.3968339461412054 232.26418954443113 1.5402309206391638
2.402061501094621 239.54237846732264 1.5695109091249748
2.407289056048037 242.9149671893161 1.5843529118357529
2.4125166110014526 235.73734567743526 1.5477599392214532
2.4177441659548684 232.04075815028727 1.515381977301088
2.422971720908284 226.00720190970748 1.4786245335450459
2.4281992758617 230.46603504088 1.503365058342964
2.4334268308151157 239.9430311003017 1.5227987184412424
2.4386543857685314 245.16166873900747 1.5339630703321123
2.443881940721947 244.17434677286744 1.4959567430989908
2.449109495675363 245.10209219675775 1.4682562340433298
2.4543370506287787 247.79660183306356 1.449468833851055
2.4595646055821945 252.54096407415318 1.4284880823272803
2.4647921605356102 271.93953138781507 1.4474807573374524
2.470019715489026 297.7852046067449 1.454392381622477
2.4752472704424417 371.04445971692866 1.5594677756644555
2.4804748253958575 513.2052554634606 1.7796419617264956
2.4857023803492733 743.9593965310486 2.080161654989623
2.490929935302689 1055.0516796363427 2.432291817494133
2.496157490256105 1445.9653385104114 2.8324296942814393
2.5013850452095205 1858.7781130995625 3.204951321994912
2.5066126001629363 2210.4303278938182 3.494160167958568
2.511840155116352 2491.0622175697695 3.7091283952685683
2.517067710069768 2691.0388744788397 3.841413097414432
2.5222952650231836 2911.1980831200617 3.997869437607093
2.5275228199765993 3254.2449427588163 4.229307991679455
2.532750374930015 3716.5445022944677 4.527231612632945
2.537977929883431 4392.170294744651 4.9237253272898664
2.5432054848368466 5204.479456074103 5.366091916504203
2.5484330397902624 5995.902435798215 5.7354728573678795
2.553660594743678 6542.026266919791 5.960121999425822
2.558888149697094 6762.26103435912 6.024837742745975
2.5641157046505096 6651.5119352441 5.9611316316919325
2.5693432596039254 6309.859818810031 5.821635240615226
2.574570814557341 5817.549728435382 5.600530865957948
2.579798369510757 5259.382982851387 5.308170234987402
2.5850259244641727 4843.803286757422 5.090087701373817
2.5902534794175884 4521.057295445493 4.904118664535026
2.595481034371004 4284.747038931427 4.78684210263784
2.60070858932442 3955.9092087437366 4.5980189661604935
2.6059361442778357 3496.773533936468 4.323512753709648
2.6111636992312515 2954.6145822777103 3.9725747881516
2.6163912541846672 2370.095576048805 3.5543194043883903
2.621618809138083 1790.1743869607924 3.0875726273593855
2.6268463640914987 1300.156065376895 2.6244126894575324
2.6320739190449145 915.8836554220956 2.2118193260922228
2.6373014739983303 659.4141000633357 1.8957897189786646
2.642529028951746 498.65751163731625 1.6801203155065096
2.6477565839051618 389.03605155298237 1.5241714645138937
2.6529841388585775 329.71001549486186 1.4395247635863264
2.6582116938119933 296.76826096502396 1.4043951259547078
2.663439248765409 276.3260534235464 1.384707847732942
2.668666803718825 268.43011903733566 1.3915656032060812
2.6738943586722406 262.56244576508504 1.398655176360974
2.6791219136256563 260.2626250646939 1.4218358645810334
2.684349468579072 254.71510543757674 1.428273578347618
2.689577023532488 249.02241717178094 1.4326725009846568
2.6948045784859036 243.8090967159278 1.423053048464294
2.7000321334393194 243.47992876566056 1.4251066512103894
2.705259688392735 242.1108636175486 1.4333500097947904
2.710487243346151 241.80971250218656 1.44964025124054
2.7157147982995666 240.06582759277282 1.46928216017905
2.7209423532529824 236.39557604553022 1.465261341704137
2.726169908206398 233.48013619885887 1.462935126128133
2.731397463159814 237.2231168267854 1.4827464065158926
2.7366250181132297 236.5647029883273 1.4842391155942631
2.7418525730666454 230.2766928326596 1.4596707637187796
2.747080128020061 227.65478187662194 1.460611493910404
2.752307682973477 227.48887614645966 1.4536853493126207
2.7575352379268927 229.40022339075472 1.466724723385779
2.7627627928803085 230.15846858787748 1.4845393309735482
2.767990347833724 230.137802436434 1.4884149714768655
2.77321790278714 230.00160905199357 1.4980742444836028
2.7784454577405557 231.9145960568144 1.5078203781598694
2.7836730126939715 222.65137466059946 1.442805254133498
2.7889005676473873 217.447540754808 1.4160978799394812
2.794128122600803 213.37515177805395 1.3958642006585524
2.7993556775542188 208.00254174251128 1.3713366594786003
2.8045832325076345 214.38556428761893 1.4109372813042096
2.8098107874610503 219.75864795378646 1.4506917793119771
2.815038342414466 222.83280730321945 1.4634556674012063
2.820265897367882 229.02447356969057 1.4938880895486173
2.8254934523212976 232.02991684516326 1.5069974101379413
2.8307210072747133 227.43322371197584 1.4883558469036677
2.835948562228129 225.91893827994417 1.4892911288419004
2.841176117181545 226.79763566449677 1.5131648827967923
2.8464036721349606 229.0062351206033 1.5165770211516802
2.8516312270883764 227.9753675101529 1.5002879817462191
2.856858782041792 224.16912906109064 1.4806202784357156
2.862086336995208 221.7134000024365 1.4756798421392547
2.8673138919486236 217.54576333719893 1.4782290259613056
2.8725414469020394 224.8234167459988 1.5238152083819427
2.877769001855455 234.95293646992513 1.5452889165992783
2.882996556808871 238.56965552966582 1.5573315064907738
2.8882241117622867 234.57472774637534 1.5371767821849862
2.8934516667157024 232.2585081511225 1.5364209134661482
2.898679221669118 228.732828004446 1.5290410251475015
2.903906776622534 229.78604577506266 1.5323790338587124
2.9091343315759497 232.96944852938182 1.5325303573673175
2.9143618865293655 232.8282732350042 1.5259386407362876
2.919589441482781 229.06236120797837 1.4984270143673142
2.924816996436197 223.4071784853872 1.471456445634563
2.9300445513896127 223.69899979677882 1.4791798512620313
2.9352721063430285 227.6195504101041 1.500119041885781
2.9404996612964442 230.79074067419677 1.5254479805080439
2.94572721624986 234.69372215566028 1.5458614250878697
2.9509547712032758 235.74326633320285 1.5414999070054107
2.9561823261566915 237.2511193284575 1.5472019493481692
2.9614098811101073 237.78988451132025 1.5324284057622428
2.966637436063523 241.6535975150425 1.5476369755108836
2.971864991016939 242.00708192087882 1.559876345000925
2.9770925459703546 235.31153949180205 1.5112028241383748
2.9823201009237703 227.82453508100767 1.4676359964517214
2.987547655877186 223.30218063715293 1.4324731173637963
2.992775210830602 219.62386679602307 1.409335773441711
2.9980027657840176 222.01785706929263 1.4270989985003955
3.0032303207374333 222.89224626389912 1.4342887572422478
3.008457875690849 227.92050896424746 1.4603464012703913
3.013685430644265 235.02127652535083 1.4862078295819552
3.0189129855976806 236.21815326836688 1.4859335896155252
3.0241405405510964 232.46692114740523 1.4579650422152586
3.029368095504512 221.62215356563593 1.3979476122724488
3.034595650457928 208.85007185813586 1.3308263864372418
3.0398232054113437 215.10652850597532 1.3614517925369887
3.0450507603647594 221.88304766119438 1.3959553482129499
3.050278315318175 232.22650610601954 1.4493023469141924
3.055505870271591 232.40731593482315 1.451200241011231
3.0607334252250067 227.284912215447 1.427798959301137
3.0659609801784224 230.21977674891653 1.44648727394473
3.071188535131838 229.28385651848666 1.4444530948780145
3.076416090085254 227.38547627184906 1.4217739118053414
3.0816436450386697 224.29968673732697 1.3890747096771172
3.0868711999920855 220.562971410473 1.3557849265774884
3.0920987549455012 225.62326899505638 1.3718065146716256
3.097326309898917 232.48448146282925 1.3822845002029738
3.1025538648523328 241.09588911009433 1.4125540881461196
3.1077814198057485 244.1041885037055 1.4288431676403603
3.1130089747591643 247.37882496506757 1.4261464592443036
3.11823652971258 246.93957532567785 1.4127280018053583
3.123464084665996 248.006467469077 1.4056591277977486
3.1286916396194115 245.66940894464156 1.3763820511808411
3.1339191945728273 249.02346811192206 1.3817350443283969
3.139146749526243 252.7900599721358 1.3781913648900874
3.144374304479659 252.86496240167412 1.3473411794533872
3.1496018594330746 254.47119759479114 1.3321477777061874
3.1548294143864903 255.53226157781435 1.3337468545540174
3.160056969339906 258.61558340158825 1.3327097697758696
3.165284524293322 264.39317243028614 1.3330870012539318
3.1705120792467376 267.13738421741215 1.311352457581919
3.1757396342001534 270.43592725180895 1.2819507545536866
3.180967189153569 276.3886661385149 1.2749021826371412
3.186194744106985 283.14147286196743 1.2797095968074037
3.1914222990604006 300.0235068220818 1.308095825313417
3.1966498540138164 313.20741882796597 1.327454536476308
3.201877408967232 330.7205929062073 1.3525991989330033
3.207104963920648 343.3515821612113 1.3580565683949957
3.2123325188740637 355.19429919177486 1.3653098572166111
3.2175600738274794 372.64957602550453 1.3850278369335036
3.222787628780895 390.95839705387425 1.410097476915866
3.228015183734311 413.6557326355472 1.4442409850329685
3.2332427386877267 442.7407582340223 1.4850540278630164
3.2384702936411425 474.49044426972387 1.5278305212424612
3.2436978485945582 509.5810412902172 1.5764950532222937
3.248925403547974 547.7332512896845 1.633391382808822
3.2541529585013897 584.1091299630124 1.6881018096830265
3.2593805134548055 616.6402310439695 1.7333654958771618
3.2646080684082213 649.3351492126906 1.7784973819847625
3.269835623361637 687.7063009043965 1.828892061008963
3.275063178315053 723.8296916933143 1.8746907785108657
3.2802907332684685 760.6873389667469 1.915740648980851
3.2855182882218843 802.2440060233806 1.9610882941925474
3.2907458431753 838.1452389565611 1.9993262760635555
3.295973398128716 881.8800980425598 2.0475178591132663
3.3012009530821316 924.9860591549103 2.092383294511995
3.3064285080355473 965.3480357511105 2.1374392228276466
3.311656062988963 1005.2919152366048 2.180066834362557
3.316883617942379 1026.8533561768252 2.1974931527582457
3.3221111728957946 1031.4397288227678 2.1992774250144107
3.3273387278492104 1019.4255104509255 2.183101536471228
3.332566282802626 970.8647588584377 2.1256391842009568
3.337793837756042 916.6114672615635 2.0660841656005675
3.3430213927094576 844.9861752809828 1.9819909788093033
3.3482489476628734 772.3204644509552 1.8978013033231074
3.353476502616289 701.0137570494729 1.8088102360154084
3.358704057569705 629.4629538947343 1.708970219985536
3.3639316125231207 555.9888668481308 1.6034140246524204
3.3691591674765364 495.93443351616054 1.5178455615097997
3.374386722429952 443.8533783937373 1.45079111014674
3.379614277383368 404.0330637207355 1.3990588782220592
3.3848418323367837 371.56057861103125 1.3514050884134592
3.3900693872901995 346.50198376509843 1.3203362729194115
3.3952969422436152 320.9854673413122 1.2786645752631682
3.400524497197031 299.2329333396919 1.248544686693422
3.4057520521504467 281.09388451066974 1.2233894181184974
3.4109796071038625 262.6500890190846 1.2056225017675744
3.4162071620572783 255.58079173851658 1.2022258830270867
3.421434717010694 250.7411355220569 1.1969430588370085
3.4266622719641098 245.43045914576038 1.187765633487727
3.4318898269175255 245.55478470817988 1.2031667974981548
3.4371173818709413 239.31741270424274 1.203326823334039
3.442344936824357 234.79406320814036 1.2095501059257188
3.447572491777773 235.79756119643872 1.2255222025509607
3.4528000467311886 232.88907230165708 1.2251852437647588
3.4580276016846043 230.86286915480557 1.225694025884345
3.46325515663802 230.3606583780919 1.218434940320129
3.468482711591436 226.3615877512181 1.2101752393108123
3.4737102665448516 225.48735761585044 1.2070818249370336
3.4789378214982674 226.36203785683847 1.2092198419446833
3.484165376451683 228.63991617546984 1.2217035809689365
3.489392931405099 234.06539444088816 1.2496591964964734
3.4946204863585146 237.0952248515406 1.2597984445998476
3.4998480413119304 236.42757993480697 1.246966059299401
3.505075596265346 231.0727789392838 1.2144410993614236
3.510303151218762 235.81968418295995 1.2139998279914792
3.5155307061721777 238.50272721763497 1.1994066305733366
3.5207582611255934 243.21895832704914 1.2078906503199829
3.525985816079009 251.4518953390804 1.2139256355062247
3.531213371032425 260.23373018102865 1.2207620724560044
3.5364409259858407 272.24185391924425 1.2193574922683665
3.5416684809392565 288.555581659162 1.2290246872705954
3.546896035892672 313.2382127988065 1.250157214267743
3.552123590846088 356.2501891387312 1.3120924671000698
3.5573511457995037 431.9733354318755 1.4277061539820113
3.5625787007529195 567.4930756433484 1.6231050073192088
3.5678062557063353 804.3166921977509 1.9238605704133624
3.573033810659751 1248.2082900348153 2.3906000678354093
3.5782613656131668 2026.697697276505 3.0477118907494334
3.5834889205665825 3419.11851204697 3.9597960952755185
3.5887164755199983 5767.795831145281 5.142733413563606
3.593944030473414 9193.645345940311 6.448734731762853
3.59917158542683 13017.968331189295 7.631374428304606
3.6043991403802456 16756.32650698104 8.628755795276236
3.6096266953336613 19110.01318385382 9.20729331574559
3.614854250287077 19405.49711987668 9.27654326968462
3.620081805240493 17654.57083500456 8.836476298878335
3.6253093601939086 14383.078211161039 7.959364453938128
3.6305369151473244 10920.266735283696 6.9239973742656415
3.63576447010074 7601.63935214422 5.772385132831932
3.640992025054156 5117.125561958601 4.733621043510124
3.6462195800075716 3272.5346566573953 3.782536035482782
3.6514471349609874 2075.5715155062153 3.004601704830901
3.656674689914403 1320.9387511504515 2.392650614960334
3.661902244867819 910.1088442852963 1.9831553583801467
3.6671297998212347 678.7472548136546 1.7148151511839338
3.6723573547746504 559.4713630596308 1.5665606357541317
3.677584909728066 474.1827960692721 1.444521120997196
3.682812464681482 415.31749919543967 1.3565599487224036
3.6880400196348977 377.32030755697133 1.3042644695587138
3.6932675745883135 351.12114915951025 1.2680231218391245
3.698495129541729 329.75752058508203 1.2399240693857219
3.703722684495145 320.16589474969044 1.2244598994201088
3.7089502394485607 310.99880252075246 1.209108183448168
3.7141777944019765 305.3702439670719 1.2026174721952876
3.7194053493553922 299.6337390776082 1.1940454740926296
3.724632904308808 290.73753560296626 1.182964942771363
3.7298604592622238 280.62644682822287 1.162130198987118
3.7350880142156395 272.8086558788981 1.1477079979629297
3.7403155691690553 266.1886422327601 1.130100374081142
3.745543124122471 270.3991777318665 1.1488488656268845
3.750770679075887 267.26029859803486 1.1473172143779269
3.7559982340293026 267.17669570743567 1.1511300621042981
3.7612257889827183 265.5179915356126 1.1458841788172176
3.766453343936134 262.3728776743392 1.1447702972559275
3.77168089888955 265.4448857235455 1.150413244042717
3.7769084538429656 256.9322310352461 1.1238820776789515
3.7821360087963813 252.03787916750704 1.0994576661767153
3.787363563749797 252.08862277519708 1.0950392847015369
3.792591118703213 251.97825201075872 1.0868151588311306
3.7978186736566286 257.84964000182214 1.0964199727070807
3.8030462286100444 266.57866599978485 1.1106677212424092
3.80827378356346 272.7396409763355 1.1133861183588514
3.813501338516876 282.91531233995687 1.131230600247797
3.8187288934702917 294.21315316001574 1.1491396920093435
3.8239564484237074 300.9772618519356 1.1561943388476832
3.829184003377123 309.8963396904702 1.1680296112761543
3.834411558330539 313.8940289756686 1.1698622779833232
3.8396391132839547 316.49921020030695 1.1727863006452492
3.8448666682373704 321.44878706804496 1.1846358184654822
3.850094223190786 319.747045153123 1.185057568005868
3.855321778144202 316.5440784895846 1.1856237231414286
3.8605493330976177 307.40202951660876 1.1708380937784666
3.8657768880510335 299.84903937576547 1.15435118426543
3.8710044430044492 288.38275155215695 1.1300984510606893
3.876231997957865 279.51608897788014 1.1092104280608797
3.8814595529112808 273.83517530996676 1.0989906780026168
3.8866871078646965 270.93021110895194 1.095465957988374
3.8919146628181123 271.66838195104015 1.1008946487946742
3.897142217771528 276.14018771963777 1.1089826423126141
3.902369772724944 274.9116671860023 1.1076858305926414
3.9075973276783595 275.8182551721255 1.108269272234041
3.9128248826317753 276.8420103254299 1.1107638564737656
3.918052437585191 278.083960780825 1.1164811198275668
3.923279992538607 282.02372858128444 1.1180034825077303
3.9285075474920226 286.483490994649 1.1193550815248487
3.9337351024454383 290.92836027736325 1.1186279001957349
3.938962657398854 300.23084635859686 1.133583635825127
3.94419021235227 303.67331893942463 1.1310929611646754
3.9494177673056856 308.80121790281487 1.1347233039604403
3.9546453222591014 316.20414341808515 1.1431767348803128
3.959872877212517 327.00925586628705 1.1552589136182518
3.965100432165933 337.63048039030326 1.1719727630161192
3.9703279871193486 357.73193012771304 1.2045018177070166
3.9755555420727644 380.4435570440845 1.2340086677408102
3.98078309702618 413.4791656301064 1.284472484603046
3.986010651979596 483.89599679316336 1.381772366346075
3.9912382069330117 559.5856029046281 1.4800156208490127
3.9964657618864274 649.0701846744566 1.5885941755598048
4.001693316839844 831.5056942171556 1.796060677300819
4.00692087179326 932.6746986680077 1.9007862363881278
4.012148426746676 995.0721826125146 1.9716338026601201
4.017375981700092 945.6318084223634 1.9418243447043984
4.0226035366535084 830.5296075234097 1.8281711712152187
4.027831091606925 791.0763794006866 1.7868479318459374
4.033058646560341 731.5860185645794 1.721148747569517
4.038286201513757 749.6270759941767 1.7438096192209445
4.043513756467173 796.1142050215445 1.805729570209486
4.0487413114205895 845.2799704739917 1.8636262832294586
4.053968866374006 910.404487079317 1.9357710919393452
4.059196421327422 985.2587917643446 2.0144205209435997
4.064423976280838 1071.9410490779571 2.1009989473690602
4.069651531234254 1179.6360436818572 2.197189584238182
4.0748790861876705 1308.457815275632 2.3181174722392526
4.080106641141087 1457.1895194011734 2.4474149734819095
4.085334196094503 1630.2539910808373 2.586759597962024
4.090561751047919 1816.8253933149292 2.731677500926602
4.095789306001335 2033.353815446957 2.888663158386788
4.1010168609547515 2302.338277563002 3.0843552475545586
4.106244415908168 2566.2929454776995 3.261332053900516
4.111471970861584 2858.7274308915016 3.438071981961265
4.116699525815 3166.6030818746603 3.611780736653578
4.121927080768416 3470.9708050765375 3.731252156718163
4.1271546357218325 3800.630833229645 3.867023841569057
4.132382190675249 4149.469652811158 4.027888680041024
4.137609745628665 4509.3902747141465 4.187378049981739
4.142837300582081 4874.748559666753 4.342174163371605
4.148064855535497 5205.692747456051 4.483782248133566
4.1532924104889135 5522.034886596992 4.607578500886031
4.15851996544233 5839.759541334285 4.729996148135824
4.163747520395746 6067.652088486123 4.807321888608013
4.168975075349162 6273.590313122607 4.875254034195682
4.174202630302578 6431.641506293596 4.927527234691327
4.1794301852559945 6541.096718165759 4.97740873438869
4.184657740209411 6575.033960927829 4.986052849134387
4.189885295162827 6495.1975573620775 4.952642535897327
4.195112850116243 6302.848686421471 4.866943120550954
4.200340405069659 6024.513606832153 4.746940272824562
4.2055679600230755 5659.409300004368 4.5965719852455145
4.210795514976492 5270.907652789572 4.442300035871348
4.216023069929908 4834.997204391701 4.251827399129799
4.221250624883324 4365.161253850402 4.029921588039108
4.22647817983674 3933.6273852349236 3.8231702921068784
4.2317057347901565 3508.076046181029 3.606277666125631
4.236933289743573 3120.809570225956 3.3987243975657275
4.242160844696989 2775.742700530904 3.204698227263056
4.247388399650405 2462.171792236528 3.01676190980771
4.252615954603821 2163.4132669357764 2.824645436401137
4.257843509557238 1922.9936390811276 2.6607053716087714
4.263071064510654 1695.670712815739 2.496003888124009
4.26829861946407 1499.1822232417112 2.343868711211857
4.273526174417486 1337.2954962811937 2.2123908191650457
4.278753729370902 1192.5641918394124 2.0866762917866883
4.283981284324319 1065.9496215724564 1.9726242223238577
4.289208839277735 958.5377215628182 1.8685191876446574
4.294436394231151 865.310427854645 1.7749304026524773
4.299663949184567 786.2448408946783 1.6903770709972459
4.304891504137983 723.3054640101415 1.6190481589209695
4.3101190590914 667.2671470909195 1.554133483698126
4.315346614044816 615.7523363350261 1.4973404796676486
4.320574168998232 567.7886547673716 1.43645341937143
4.325801723951648 526.1169383773562 1.3823533807072104
4.331029278905064 487.05362788212784 1.3298218369436896
4.336256833858481 458.5453197737113 1.2923629606162632
4.341484388811897 432.14243144822194 1.2559540816202486
4.346711943765313 408.06891111262433 1.2246504290446811
4.351939498718729 388.8264526621746 1.1966579238757693
4.357167053672145 372.2960196281019 1.1712307949038536
4.362394608625562 356.6224242698098 1.1518444039904072
4.367622163578978 347.460881300399 1.1385470024027136
4.372849718532394 334.90884202113006 1.1202045084746182
4.37807727348581 321.0251210790393 1.10180835994596
4.383304828439226 311.57671791777295 1.0899824874927775
4.388532383392643 301.718279388134 1.0789106303825693
4.393759938346059 292.80084411426674 1.0732204242737278
4.398987493299475 282.3662832823994 1.0618179885788481
4.404215048252891 273.02596301285365 1.0498943304500195
4.409442603206307 263.9654204800032 1.0391146819440829
4.414670158159724 254.80858555219405 1.023597851504892
4.41989771311314 248.00270366836153 1.0207966375940472
4.425125268066556 244.55654859537296 1.0286132794152556
4.430352823019972 237.2370436122416 1.0215844754794148
4.435580377973388 229.077286698226 1.003803028997332
4.440807932926805 223.38638561466328 0.9930169768106444
4.446035487880221 219.52313318023204 0.9898240541402349
4.451263042833637 214.06042659873447 0.9869670871681464
4.456490597787053 209.70244399614612 0.9736153679846561
4.4617181527404695 205.30246187806642 0.9733219859072307
4.466945707693886 198.6906542209079 0.960437223324464
4.472173262647302 193.95793998934963 0.9468249265714574
4.477400817600718 193.42850597490914 0.948223239804704
4.482628372554134 197.12837361280154 0.9557755585860416
4.4878559275075505 200.5270965319865 0.9733578865533439
4.493083482460967 198.59553813043254 0.9718277057246293
4.498311037414383 193.65929001922376 0.9681900418053676
4.503538592367799 194.84551373000363 0.9814446394078323
4.508766147321215 193.56166911692063 0.9822637045853282
4.5139937022746315 189.6910012441873 0.9752511978939564
4.519221257228048 186.15704348672284 0.9743221677878197
4.524448812181464 181.8520492107449 0.964268262911056
4.52967636713488 180.67098404173836 0.9661685451919181
4.534903922088296 180.79202824699834 0.9653445022380193
4.5401314770417125 183.6716991043445 0.9667046291692303
4.545359031995129 185.20360746583427 0.9729656708445528
4.550586586948545 188.01431200471362 0.9837613410254099
4.555814141901961 181.6751071639514 0.9640110202813938
4.561041696855377 176.58918450735126 0.9495871982719362
4.5662692518087935 176.54710069102842 0.9378484722953543
4.57149680676221 178.3512539202044 0.9457866519281635
4.576724361715626 181.04706242818537 0.9588658831960901
4.581951916669042 182.77351974720645 0.9752076513711371
4.587179471622458 176.13671807286508 0.9677756353379285
4.5924070265758745 171.9088684553742 0.9620729964543052
4.597634581529291 176.8921909704522 0.9770948069741189
4.602862136482707 173.60824753213413 0.9630666093861066
4.608089691436123 172.70012537483694 0.958652086819564
4.613317246389539 167.41040735641707 0.9446579973332669
4.6185448013429555 166.45527314819725 0.9569123151599549
4.623772356296372 169.9680142286734 0.9782594520858169
4.628999911249788 174.49100963933105 0.9872795663681515
4.634227466203204 172.69875650948342 0.9818951537802884
4.63945502115662 170.22837940279788 0.9670929330837115
4.6446825761100365 165.6832821668536 0.9476184670522133
4.649910131063453 163.7235993938904 0.937879787671992
4.655137686016869 165.15721797131877 0.942940431801138
4.660365240970285 168.8121102486022 0.9496205877459702
4.665592795923701 171.86317390300738 0.9637253801134839
4.6708203508771176 173.10139744118212 0.9704249039106669
4.676047905830534 172.68553829526567 0.9768657337735744
4.68127546078395 169.75761148502968 0.9754608491009684
4.686503015737366 172.830286569468 0.9930631114452428
4.691730570690782 172.82634663618535 0.9998656770824548
4.696958125644199 170.07928440005998 0.9847394825531468
4.702185680597615 169.90549060828292 0.9760434734481399
4.707413235551031 169.13845350232467 0.9722032557499752
4.712640790504447 167.52567501638381 0.9646301222824512
4.717868345457863 168.62261916834134 0.9719389896103179
4.72309590041128 168.3827731074206 0.9719783541505103
4.728323455364696 165.68687499326683 0.9645915460013442
4.733551010318112 168.68969670210208 0.9786189985193916
4.738778565271528 169.97545154991448 0.9831481751290875
4.744006120224944 171.3538606094819 0.9880730229428735
4.749233675178361 175.26950273784405 0.9976083652085252
4.754461230131777 173.06893599357963 0.9882271552193789
4.759688785085193 173.66551965107445 0.9937508068493963
4.764916340038609 168.23081324698728 0.9789839371679195
4.770143894992025 168.92971458936015 0.9778654965182412
4.775371449945442 168.2194930195175 0.965139875569268
4.780599004898858 166.20151296583063 0.9480792637230098
4.785826559852274 165.34253316385377 0.9419689400443934
4.79105411480569 162.11899990560448 0.9325949991223461
4.796281669759106 159.64308459122338 0.9267269594301606
4.801509224712523 162.45855751398463 0.9336559203345244
4.806736779665939 159.0726380447458 0.9229286039023962
4.811964334619355 165.40145058506636 0.9411786142304497
4.817191889572771 163.75778609474872 0.937599938459818
4.822419444526187 163.92116382990037 0.9524490900734617
4.827646999479604 163.51750193601896 0.9434727215324422
4.83287455443302 163.61042794414672 0.951431949959893
4.838102109386436 168.92902918408183 0.9734941482790349
4.843329664339852 172.36929802777067 0.981072612748031
4.848557219293268 171.6683096926271 0.9816774935830385
4.853784774246685 170.89225947252294 0.979545226243604
4.859012329200101 169.41130590889705 0.9641951546027171
4.864239884153517 167.65630190145114 0.9566609742581362
4.869467439106933 165.424546921741 0.9467483082478617
4.8746949940603495 159.35490763065647 0.9275723979926098
4.879922549013766 161.40582623805253 0.9378258583658133
4.885150103967182 164.16997023668728 0.9471754045696942
4.890377658920598 170.8026750648903 0.9669344304929006
4.895605213874014 169.44988262381048 0.9613639934959638
4.9008327688274305 167.3182449529802 0.9465033854764198
4.906060323780847 165.0796003398112 0.941538893770744
4.911287878734263 165.555104957127 0.9421430041252412
4.916515433687679 161.47254666918977 0.9351933296189907
4.921742988641095 157.1144681196441 0.9226688862580378
4.9269705435945115 159.25004051720637 0.9226934938284453
4.932198098547928 156.26946936518138 0.9070670094107691
4.937425653501344 159.13856256423475 0.9104236412321948
4.94265320845476 159.62820261118927 0.9059864347408888
4.947880763408176 159.813799915525 0.907575769042766
4.9531083183615925 164.91298483494194 0.9299065632774467
4.958335873315009 166.13524436829564 0.9400545115645781
4.963563428268425 167.11229926131185 0.9507490200071895
4.968790983221841 170.85207881448954 0.9651709565801287
4.974018538175257 170.04863964724413 0.9611406332972898
4.9792460931286735 171.23728071654728 0.9571513821832437
4.98447364808209 171.75630417590816 0.9539939510698121
4.989701203035506 172.32172533902877 0.9414259144305082
4.994928757988922 176.47208912615676 0.9342037046019209
5.000156312942338 179.95867627015346 0.9256341747772171
5.0053838678957545 181.0290488488986 0.8982619467143712
5.010611422849171 188.7611509995607 0.9009568138640544
5.015838977802587 196.33285336700806 0.901917976163443
5.021066532756003 196.899253527449 0.888339582555853
5.026294087709419 195.5042291825849 0.8749982151184489
5.0315216426628355 195.21102096011063 0.8751566445160619
5.036749197616252 196.04950172213893 0.8804660440612825
5.041976752569668 197.62934511283837 0.8877308497937701
5.047204307523084 198.63695307995107 0.8893471343630888
5.0524318624765 196.91713600468674 0.8802684490587943
5.0576594174299165 199.39211911983656 0.8741256674224323
5.062886972383333 203.52548225062014 0.8749898528271032
5.068114527336749 208.6977206189698 0.8825667990104292
5.073342082290165 223.73727984503623 0.9053394907938246
5.078569637243581 236.30001179131082 0.9172669636137907
5.0837971921969975 251.62270115254935 0.9303365909062372
5.089024747150414 263.8732760300608 0.9374380829008119
5.09425230210383 273.40156679092473 0.9449155645899416
5.099479857057246 292.9351416264109 0.9707988022326833
5.104707412010662 317.94514216586475 1.0059121674069522
5.109934966964079 342.92431333110187 1.0329809533840126
5.115162521917495 364.82298755879043 1.0581378699310877
5.120390076870911 383.7962933369307 1.0803828263630144
5.125617631824327 391.96434866051374 1.0879648393845935
5.130845186777743 388.7807663092492 1.0853231622418351
5.13607274173116 377.01911466095237 1.0699019924653344
5.141300296684576 354.84005991403745 1.0442794294147186
5.146527851637992 327.3248513293624 1.0120042872017652
5.151755406591408 298.33792408622287 0.9831551931020543
5.156982961544824 275.6064998614622 0.9686198405183811
5.162210516498241 254.33490074566618 0.9506924484079377
5.167438071451657 238.24211385936852 0.9416243687120541
5.172665626405073 222.00221542213038 0.9257101156261498
5.177893181358489 208.60270772792234 0.9032827818021528
5.183120736311905 198.71314211162587 0.8938883289641834
5.188348291265322 195.3484877401206 0.8978589478431637
5.193575846218738 194.32470708108235 0.8954331020148327
5.198803401172154 188.15024574223537 0.88516131072083
5.20403095612557 186.69963420462446 0.881089421718856
5.209258511078986 183.88801985337847 0.8844107273896165
5.214486066032403 185.98413485162132 0.905219033535442
5.219713620985819 182.70545882309585 0.9076092447683954
5.224941175939235 176.50468479300105 0.8855438959730474
5.230168730892651 171.9545332010204 0.8783471501521776
5.235396285846067 172.2027240475803 0.8825441327698769
5.240623840799484 172.52302360539193 0.8889681154973553
5.2458513957529 172.69807271707333 0.8955841887726713
5.251078950706316 169.7160651557039 0.8874563989568138
5.256306505659732 168.8881266798884 0.8814615665230986
5.261534060613148 167.61455540743927 0.8805188617352374
5.266761615566565 166.25371254223168 0.8773482039479742
5.271989170519981 163.16221598101356 0.8633387025575552
5.277216725473397 162.99374438322516 0.8700290691932053
5.282444280426813 161.99905962542124 0.8714271570698655
5.2876718353802294 159.97322541543195 0.869194080220905
5.292899390333646 153.73691819147513 0.8571435433390066
5.298126945287062 146.26590436273128 0.8271565188908551
5.303354500240478 149.38406954603823 0.8337290338921263
5.308582055193894 152.09857350623574 0.8357749600114848
5.3138096101473105 161.2841533107293 0.8585944391795299
5.319037165100727 165.91732770540216 0.8731391388850408
5.324264720054143 165.50379936224653 0.878849677072145
5.329492275007559 163.4321549033693 0.8792203675140242
5.334719829960975 159.27901359190506 0.8787664389463614
5.3399473849143915 156.806676462936 0.8714502984034435
5.345174939867808 153.5637423140981 0.8557349880208751
5.350402494821224 153.64515953758487 0.8456977060586512
5.35563004977464 155.11533325735851 0.8394189545298203
5.360857604728056 160.97167729908315 0.8553688104627665
5.3660851596814725 163.0558541046031 0.8704634989373782
5.371312714634889 167.73644054865295 0.8912597324672508
5.376540269588305 170.1190757276039 0.8922930508233244
5.381767824541721 168.69822079362066 0.8861559399933893
5.386995379495137 166.23097266474366 0.8698807584848401
5.3922229344485535 166.12214004284988 0.8651531016255837
5.39745048940197 164.8861959333038 0.8622983083295155
5.402678044355386 166.40611203122396 0.8609250994588517
5.407905599308802 169.37239562165095 0.8620166802627207
5.413133154262218 170.08480330411527 0.8573454984743295
5.4183607092156345 171.47083960662965 0.8460675314040988
5.423588264169051 169.89102419733516 0.8293676823731289
5.428815819122467 171.23628281749845 0.8169753413714275
5.434043374075883 177.03931972059274 0.8200426503018381
5.439270929029299 180.13148016629245 0.8251021607757426
5.4444984839827155 184.3649584060138 0.8301760580147113
5.449726038936132 186.1181422074853 0.8328359630987717
5.454953593889548 190.29323019023377 0.8427053786519241
5.460181148842964 191.46796522647895 0.8474251717660042
5.46540870379638 189.20692461125603 0.8517182638988026
5.4706362587497965 182.727776288188 0.8456203926399739
5.475863813703213 175.939958085494 0.8367879403446565
5.481091368656629 172.42891645161797 0.8300927462102384
5.486318923610045 171.2332857140756 0.8293561561403234
5.491546478563461 173.21214617823267 0.8405215493156194
5.4967740335168775 169.57700715951754 0.8358587276222254
5.502001588470294 167.92490303127008 0.8351982072721105
5.50722914342371 164.28499158059918 0.8255277419459535
5.512456698377126 166.22875865769436 0.8294856496044606
5.517684253330542 170.71096817508447 0.8375820227935918
5.522911808283959 171.80584671363647 0.8383399038750098
5.528139363237375 171.0772835228947 0.8411759491249717
5.533366918190791 170.35053279068015 0.841784678951079
5.538594473144207 168.66017039129213 0.8376957150658689
5.543822028097623 169.68620072370834 0.8409220264907471
5.54904958305104 172.27450462350092 0.8490255548690108
5.554277138004456 176.13914950969868 0.8574153524514323
5.559504692957872 176.21588496507422 0.8630345950563098
5.564732247911288 173.29898819647357 0.8529653981734262
5.569959802864704 171.34395773605274 0.8379752570675558
5.575187357818121 168.78373565610227 0.8190274041187706
5.580414912771537 170.57346061041255 0.8138551471897694
5.585642467724953 171.8200455418473 0.819141903605273
5.590870022678369 174.11228853033205 0.8219850639732282
5.596097577631785 175.53977321110906 0.8265270868895492
5.601325132585202 174.8883853091041 0.81684913108298
5.606552687538618 179.26979302033305 0.8145988578860289
5.611780242492034 184.74706657389788 0.8135047809431319
5.61700779744545 191.4719867238329 0.8236291654793064
5.622235352398866 206.1350226160867 0.8358007496021049
5.627462907352283 232.01247882110454 0.8605426314357821
5.632690462305699 273.8314535643712 0.907191087347097
5.637918017259115 336.3240311550203 0.9781729349852363
5.643145572212531 425.88975171255044 1.0825568473357654
5.648373127165947 528.4631519532741 1.1921563631351244
5.653600682119364 637.495141781731 1.3028413870645719
5.65882823707278 729.0351828111432 1.3891292330024814
5.664055792026196 790.7399926346302 1.443824233283697
5.669283346979612 827.4741480725273 1.475054213182665
5.674510901933028 836.5322852109566 1.480555036398849
5.679738456886445 831.2027849230657 1.4765687036524018
5.684966011839861 814.8071289897981 1.4617470717398693
5.690193566793277 799.7985176855777 1.4475119986993241
5.695421121746693 787.9743297392853 1.4358697224803703
5.700648676700109 782.9037617742256 1.43094253642749
5.705876231653526 782.3336799494366 1.4294350193299765
5.711103786606942 783.0032972114242 1.4296245925463504
5.716331341560358 782.8539665161898 1.4285443633030908
5.721558896513774 786.0387019424235 1.4316488301877641
5.7267864514671905 793.620558190513 1.4397176819315856
5.732014006420607 802.8941275825247 1.4480966608860788
5.737241561374023 815.0336341754694 1.457802480589083
5.742469116327439 833.8327725695389 1.4718658541988592
5.747696671280855 874.3626682231795 1.5062172054900729
5.7529242262342715 930.5682012798922 1.5533777571572274
5.758151781187688 995.9372718229105 1.606503157768883
5.763379336141104 1071.6490596409176 1.6664731455898094
5.76860689109452 1147.7554915803837 1.722412571494589
5.773834446047936 1225.45846061528 1.778332567766354
5.7790620010013525 1278.6427624548696 1.8154928938022563
5.784289555954769 1295.0065459741854 1.8274953850486944
5.789517110908185 1267.7163429994462 1.806727767102786
5.794744665861601 1184.4399361514966 1.7447146722271116
5.799972220815017 1059.275993037113 1.6490001395324698
5.8051997757684335 905.5284770892548 1.5262056978665213
5.81042733072185 745.1405385042362 1.3850015779641371
5.815654885675266 605.1750975619004 1.2520774149612677
5.820882440628682 484.89836645785255 1.125381886081209
5.826109995582098 397.8814179001881 1.031438261375093
5.8313375505355145 336.24700010987 0.9613185236966306
5.836565105488931 294.22462124827604 0.9168911721607238
5.841792660442347 263.9690384393974 0.8816057063307913
5.847020215395763 242.49724824707064 0.8559193360277242
5.852247770349179 228.213538686829 0.8381322598418374
5.8574753253025955 219.44036486671803 0.8246934189853564
5.862702880256012 211.90413261926253 0.8171628852303666
5.867930435209428 210.60464622019455 0.8137680557950063
5.873157990162844 206.59336825933025 0.8054213459448696
5.87838554511626 206.1308206827689 0.8043398276874817
5.8836131000696765 206.56593346339793 0.8079800568122469
5.888840655023093 206.1941981520399 0.8055079822570547
5.894068209976509 206.45215247739625 0.8062368570891383
5.899295764929925 207.60979006347114 0.8052655809588228
5.904523319883341 209.25344396774142 0.8057698571245313
5.9097508748367575 212.342883009646 0.8134342925857482
5.914978429790174 213.32869071761394 0.8132844252318521
5.92020598474359 212.19307139106226 0.8087527187556285
5.925433539697006 213.6688421355824 0.808862476849162
5.930661094650422 219.1882757926445 0.8147381737946073
5.9358886496038386 221.09236671009108 0.8139286380681977
5.941116204557255 227.2480580199852 0.8206932174506651
5.946343759510671 233.7327167495419 0.8317327455739512
5.951571314464087 235.48120342030657 0.839659964329281
5.956798869417503 243.0465355978334 0.854556050843858
5.96202642437092 251.35847949294637 0.8669525873143527
5.967253979324336 258.87779633030823 0.8758469391951268
5.972481534277752 271.4545407690687 0.8893827945535359
5.977709089231168 282.9525960578979 0.9039582351042298
5.982936644184584 295.95843088320396 0.9235697692684174
5.988164199138001 316.19713556305476 0.9500523559699559
5.993391754091417 338.02655360682513 0.9789595508604606
5.998619309044833 364.59299830847584 1.0126758586015439
6.003846863998249 398.0897655560265 1.0533385960340789
6.009074418951665 438.2479719763447 1.1045639899037552
6.014301973905082 485.6138496135392 1.161577393913914
6.019529528858498 550.5361630105326 1.2350413064709982
6.024757083811914 628.9918519941741 1.3205553658153009
6.02998463876533 719.9328081444794 1.4128977269361012
6.035212193718746 835.6053364533739 1.5240070156221288
6.040439748672163 975.2220114172364 1.6485417538597122
6.045667303625579 1133.807124699727 1.7775838411565394
6.050894858578995 1327.8308096053718 1.925479548520114
6.056122413532411 1515.0286190291824 2.0558935057772363
6.061349968485827 1688.0253909451428 2.1707343723024706
6.066577523439244 1838.7642718217853 2.266709245440192
6.07180507839266 1937.3914749030548 2.333425324050456
6.077032633346076 1974.8394840171316 2.361474018461272
6.082260188299492 1949.7358778873866 2.3493582470183476
6.087487743252908 1871.3262229164982 2.301474306055372
6.092715298206325 1753.2258360637509 2.227995815969178
6.097942853159741 1623.1317215201877 2.1455667497530007
6.103170408113157 1498.9923103543065 2.067604098481166
6.108397963066573 1370.6741248984938 1.9794822602520805
6.113625518019989 1239.1319694405731 1.8831474281000602
6.118853072973406 1118.1647927380047 1.7889104468856525
6.124080627926822 1004.3558541220664 1.696402693525453
6.129308182880238 905.0059127676085 1.6136828511529486
6.134535737833654 814.5486655476766 1.5321379842351501
6.1397632927870704 728.1770694608246 1.4474127164307962
6.144990847740487 653.0545506189475 1.373499694172003
6.150218402693903 585.7561218782516 1.3053884680941577
6.155445957647319 524.6267278530228 1.2383935581216823
6.160673512600735 471.2633304726458 1.1770996881822204
6.1659010675541515 432.4483548350097 1.1325867000939762
6.171128622507568 402.84289545924673 1.1000882758830581
6.176356177460984 374.491531510224 1.0673358232219634
6.1815837324144 348.3708146219049 1.033223371976991
6.186811287367816 320.7583040666632 0.9948097438527752
6.1920388423212325 302.5702296306895 0.9714056863568472
6.197266397274649 291.6468986010244 0.9611633489915365
6.202493952228065 288.9986964843611 0.9612904058605275
6.207721507181481 282.12261462447907 0.9462214978668393
6.212949062134897 272.20454995560374 0.9228328881332678
6.2181766170883135 255.28499166837236 0.8918647099582374
6.22340417204173 249.61536626357383 0.8805663524761678
6.228631726995146 245.6336022152181 0.8747100503998004
6.233859281948562 246.8463965815917 0.8801442321955844
6.239086836901978 247.68090071557285 0.8837912685182933
6.2443143918553945 241.16238226255416 0.8709463737651453
6.249541946808811 237.30714535061412 0.8600990438438322
6.254769501762227 232.1263582218481 0.8491820401302789
6.259997056715643 228.61585158181086 0.8451335388343311
6.265224611669059 225.506741400523 0.8440310464893155
6.2704521666224755 223.29615957702308 0.8467139308193125
6.275679721575892 219.4656813051612 0.8413634773670575
6.280907276529308 217.19867537514025 0.8435728758812494
6.286134831482724 218.3702966296461 0.849152164359542
6.29136238643614 216.72543352616557 0.8434211295223872
6.2965899413895565 213.6475014660494 0.8308382439151649
6.301817496342973 212.18506663657303 0.8254412770846007
6.307045051296389 210.975725102542 0.8243829160781978
6.312272606249805 212.49121713981157 0.8310369536606199
6.317500161203221 214.74298759971265 0.8397876162237138
6.3227277161566375 212.5481631252778 0.8372489503632807
6.327955271110054 209.95734560651445 0.826655857087193
6.33318282606347 207.8816805238304 0.8162511163394237
6.338410381016886 206.9273844652078 0.8130033760833525
6.343637935970302 209.53124954418473 0.8223118767687819
6.3488654909237185 208.34431236134168 0.8236748907960371
6.354093045877135 209.6710315429556 0.8310774192697329
6.359320600830551 209.83483516222097 0.8252193787795333
6.364548155783967 211.60089850412388 0.8220772610159226
6.369775710737383 212.6026748804705 0.8203410271417042
6.3750032656908 209.35668699637628 0.8114313065211567
6.380230820644216 211.87241556784502 0.8181400595461733
6.385458375597632 211.0448361481428 0.8202375858869079
6.390685930551048 210.1642298052556 0.8153440440390967
6.395913485504464 210.32010377732033 0.8178359022082861
6.401141040457881 210.2875863615754 0.8165651838198297
6.406368595411297 206.7248285400818 0.8062098560315727
6.411596150364713 206.9930214654073 0.7971033797832319
6.416823705318129 208.15639756601655 0.7961292206367419
6.422051260271545 212.28739620324507 0.803432790979737
6.427278815224962 211.4124516321239 0.800621684189021
6.432506370178378 213.14350889456406 0.8120258280768902
6.437733925131794 212.32750430204305 0.8136214891229561
6.44296148008521 216.20682746040902 0.8196912136477621
6.448189035038626 218.84683909311187 0.8177786233116663
6.453416589992043 219.4632783688508 0.8139545527078595
6.458644144945459 220.75997006178824 0.8110021328607152
6.463871699898875 220.76574718199802 0.810175469537367
6.469099254852291 223.440295155351 0.8150158297869858
6.474326809805707 224.5972582441361 0.8146226732114789
6.479554364759124 227.5238599137642 0.8162122700087383
6.48478191971254 228.65286714530814 0.8172547787033254
6.490009474665956 230.3439948722189 0.8143730341353341
6.495237029619372 233.08794672891582 0.8166002725084062
6.500464584572788 237.58297679625383 0.8177821316072155
6.505692139526205 245.48051709388048 0.8267094772854819
6.510919694479621 253.85809745412453 0.8362668575406222
6.516147249433037 258.72033063016255 0.8385629926300331
6.521374804386453 269.1929526985717 0.8495510796940112
6.526602359339869 285.3751032571909 0.8674649666517116
6.531829914293286 307.8416376802076 0.8938491760190547
6.537057469246702 332.4052477133697 0.9211265298015228
6.542285024200118 361.23848546186036 0.953574710255654
6.547512579153534 392.88913380472206 0.9869225946237703
6.55274013410695 426.60129734449873 1.0229009585514732
6.557967689060367 464.60616305605953 1.0642539067669807
6.563195244013783 494.6756433912123 1.0960260999817992
6.568422798967199 526.0762719564661 1.1296798882238392
6.573650353920615 540.466843153158 1.1423005457356321
6.5788779088740315 548.2491671549296 1.1492064506059918
6.584105463827448 543.5695284310618 1.1434181646172283
6.589333018780864 525.5201402088104 1.125763293310838
6.59456057373428 505.6251177616314 1.1035420246179823
6.599788128687696 476.8994863533833 1.0719349690251307
6.6050156836411125 448.2059602528783 1.039649610225859
6.610243238594529 419.5573265624489 1.0088671856105513
6.615470793547945 391.95076845135105 0.9778065063538287
6.620698348501361 369.50650385974683 0.9503487332861674
6.625925903454777 351.9858377840287 0.9301346653972494
6.6311534584081935 333.9001860881205 0.9077839912832897
6.63638101336161 316.79003288762186 0.8883747648315046
6.641608568315026 302.0726800461615 0.8686147006446863
6.646836123268442 290.9448435518806 0.8528770866674875
6.652063678221858 283.53304000588736 0.8453082538581106
6.6572912331752745 276.28887267997067 0.8379933282452457
6.662518788128691 273.50879989533894 0.8374842346453639
6.667746343082107 270.65523426700116 0.8345483312026396
6.672973898035523 267.74736919037065 0.8322194902734137
6.678201452988939 259.85955474743804 0.8217197191027669
6.6834290079423555 253.56343378800386 0.8182477782211551
6.688656562895772 246.02051997262163 0.8077401159583276
6.693884117849188 243.60282222149004 0.8078786116555672
6.699111672802604 237.38722351146743 0.7958969728253324
6.70433922775602 231.65376050481837 0.7845415580514344
6.7095667827094365 228.8995539379253 0.7788808906513196
6.714794337662853 232.8746145976475 0.7848113592034389
6.720021892616269 238.98955341403882 0.7992556273932493
6.725249447569685 239.0963731362535 0.7980793091078596
6.730477002523101 238.57804336579423 0.7950839637436145
6.7357045574765175 236.54269697671384 0.7952664148576489
6.740932112429934 234.7717490768573 0.7928994774995762
6.74615966738335 233.22579378579377 0.7922411146890006
6.751387222336766 232.56915029800192 0.7929962526707498
6.756614777290182 231.38809049544292 0.7878157797362001
6.7618423322435985 229.24157918334998 0.7844379897901299
6.767069887197015 231.7649330141711 0.7870709996855064
6.772297442150431 232.46677497091946 0.7893621178027546
6.777524997103847 234.5522588912274 0.7944067972948343
6.782752552057263 236.00619837225776 0.7946051173802561
6.7879801070106796 232.84934930350326 0.789542494331734
6.793207661964096 229.71280826286497 0.7857383588495856
6.798435216917512 231.13038148651088 0.790506629542262
6.803662771870928 233.42350708346933 0.7912427889818741
6.808890326824344 237.515016586705 0.7925345355217551
6.814117881777761 240.48310797636398 0.790920258208411
6.819345436731177 239.96792458817822 0.7882829675958262
6.824572991684593 238.492894346404 0.7870087906300681
6.829800546638009 237.84044139100106 0.7889778777822887
6.835028101591425 235.58247389798916 0.7881542112908252
6.840255656544842 236.11421502542257 0.7852579046300338
6.845483211498258 237.28887331290355 0.7862862907935746
6.850710766451674 239.2357836191189 0.787812777303277
6.85593832140509 241.9675213862875 0.7903651457559006
6.861165876358506 244.75088022725723 0.7985012424306618
6.866393431311923 247.01843592573516 0.8011467990106735
6.871620986265339 254.30706543608997 0.808659453054293
6.876848541218755 256.37055401024173 0.8091626004191151
6.882076096172171 257.75660602769705 0.8094695062845586
6.887303651125587 260.9004474677094 0.812437335491888
6.892531206079004 260.46609943849154 0.8091607141935249
6.89775876103242 264.9403048994022 0.8146076352905138
6.902986315985836 267.119264581461 0.8164349550592557
6.908213870939252 271.8004135248562 0.8205597437125922
6.913441425892668 273.32686789904204 0.8165369519999371
6.918668980846085 275.4413406868445 0.8164948356297551
6.923896535799501 274.7513189722183 0.8124351220546744
6.929124090752917 275.6690105920531 0.8110601082762946
6.934351645706333 278.9126360787651 0.8166751073336963
6.939579200659749 283.4216406598339 0.8244080376012648
6.944806755613166 288.8801430795446 0.8308370998757206
6.950034310566582 293.508757857328 0.8357659022919262
6.955261865519998 299.84857402066274 0.8418856018079357
6.960489420473414 310.68009370091494 0.8571560195510589
6.96571697542683 323.69680587501693 0.8719502091881314
6.970944530380247 334.37472307622465 0.8807753085783401
6.976172085333663 348.7836188558159 0.8916967310485563
6.981399640287079 362.5927346591525 0.9022857785355491
6.986627195240495 383.11929637847555 0.9218069423048223
6.9918547501939114 412.3808084539864 0.9558793874953605
6.997082305147328 452.06314961888495 0.9995993050032034
7.002309860100744 511.50953071787563 1.063091616591129
7.00753741505416 598.7899796281507 1.1478695683172777
7.012764970007576 717.674932208342 1.2545727600923224
7.0179925249609925 864.9423879009265 1.3763795658829903
7.023220079914409 1024.243553906837 1.49705595919145
7.028447634867825 1166.3814577179123 1.594429892992228
7.033675189821241 1279.0460784031545 1.6668223457614488
7.038902744774657 1342.1479294693358 1.703986089674611
7.0441302997280735 1348.7006950373586 1.7074500963174615
7.04935785468149 1303.3918030753593 1.6781108740336643
7.054585409634906 1222.0748464378576 1.6235186865886175
7.059812964588322 1123.0346327101342 1.555483783295098
7.065040519541738 1030.3402635832458 1.488599241970926
7.0702680744951545 943.6515098934759 1.4238509934353483
7.075495629448571 868.5006739161053 1.365572514267782
7.080723184401987 802.3561784281475 1.312079502960782
7.085950739355403 747.626572617092 1.267124573774335
7.091178294308819 704.2900236748687 1.2297468271682555
7.0964058492622355 668.6333439056853 1.1984129327891113
7.101633404215652 634.984837991757 1.1677045218410633
7.106860959169068 611.851873896061 1.1466728621612223
7.112088514122484 590.4049926556705 1.127271379620945
7.1173160690759 566.9437860001677 1.105210934791661
7.1225436240293165 549.7759095984476 1.0891959327099243
7.127771178982733 528.9291234602417 1.0679318881029722
7.132998733936149 517.6016171739301 1.056812980283022
7.138226288889565 505.3779280806999 1.0430964059148502
7.143453843842981 494.7605428761467 1.0321865001206578
7.1486813987963975 490.5291452163469 1.027733031128073
7.153908953749814 486.37043850109865 1.0237200087225726
7.15913650870323 487.4059436789168 1.0240883545915045
7.164364063656646 491.27277462459057 1.0285990080844947
7.169591618610062 494.88611181944776 1.0329092841755538
7.1748191735634785 505.66244609662294 1.0423613752403427
7.180046728516895 525.7796222604045 1.0613308140259596
7.185274283470311 557.8642643903868 1.091531853433788
7.190501838423727 610.6772678448434 1.1413536256664314
7.195729393377143 688.8617834634828 1.2099344393320244
7.2009569483305595 803.1297348112494 1.3047617951190438
7.206184503283976 957.0724235895553 1.4228542186543298
7.211412058237392 1162.2402689533799 1.5676088707021942
7.216639613190808 1423.9034341403797 1.7344072302313955
7.221867168144224 1757.176477936198 1.9239429240633101
7.227094723097641 2138.8338185691427 2.120161394457471
7.232322278051057 2486.1685121746823 2.283129052270802
7.237549833004473 2729.883924512988 2.3884084558358585
7.242777387957889 2792.1672059394946 2.4125127812976648
7.248004942911305 2672.792772387901 2.3583588157569855
7.253232497864722 2417.9024051425513 2.243059605445537
7.258460052818138 2065.40901056394 2.0746555437953833
7.263687607771554 1694.9360368970617 1.8800618258337332
7.26891516272497 1345.198758469171 1.6740584942920325
7.274142717678386 1052.0045000840105 1.4792905115868837
7.279370272631803 827.1725200045646 1.3116163609950369
7.284597827585219 662.2628560590891 1.1745482324127252
7.289825382538635 557.191592831294 1.0781042117914188
7.295052937492051 489.18673332949487 1.0117809812098968
7.300280492445467 444.58994527689305 0.9686020188959678
7.305508047398884 411.24215361041564 0.9335685987106717
7.3107356023523 390.93638662586164 0.9102702800998457
7.315963157305716 375.2619915086868 0.8922317234456653
7.321190712259132 363.2286156798153 0.877044223245516
7.326418267212548 354.84093942288376 0.8681020669743648
7.331645822165965 347.8338016245392 0.860641495104267
7.336873377119381 341.8178895007989 0.8558425982569179
7.342100932072797 336.0728260926903 0.8494937000873031
7.347328487026213 335.6097236206487 0.8492409386311394
7.352556041979629 335.547735870765 0.8513308247426152
7.357783596933046 335.074118249027 0.8507175175892802
7.363011151886462 333.4392246486887 0.846329097130122
7.368238706839878 326.1005156981556 0.8372173149381567
7.373466261793294 327.7889212419465 0.8389383523542275
7.37869381674671 323.10320318791963 0.8334994127607714
7.383921371700127 319.5951149421135 0.8291496869237288
7.389148926653543 315.6881108355796 0.8248667592427142
7.394376481606959 314.12497372240887 0.8211527989822234
7.399604036560375 317.33032801631975 0.8252135781407639
7.4048315915137914 320.27003381678475 0.8275042332733822
7.410059146467208 321.88574587937063 0.8291132981146717
7.415286701420624 323.630348458674 0.8324719216091618
7.42051425637404 327.2728602579655 0.8380830197573501
7.425741811327456 326.2786541635706 0.837202601811031
7.4309693662808725 332.36142376955917 0.843948828525339
7.436196921234289 333.93298873905366 0.8464321266156228
7.441424476187705 337.2321686772223 0.8512454651937682
7.446652031141121 340.40842104218956 0.8536624955650555
7.451879586094537 342.0451424954443 0.853773916883272
7.4571071410479535 346.397073196789 0.8539071730351832
7.46233469600137 347.3316966717617 0.8530041771153175
7.467562250954786 353.30804454984934 0.8610918138335114
7.472789805908202 359.1761258858021 0.8692851137687863
7.478017360861618 369.5448425076408 0.8813603775095126
7.4832449158150345 380.4400372016277 0.8912032729868724
7.488472470768451 391.0105152101061 0.9011412889393672
7.493700025721867 403.1418173754603 0.9133096282065372
7.498927580675283 416.5032196165964 0.927706593848231
7.504155135628699 431.0534634925008 0.9410944733870453
7.5093826905821155 450.219011142148 0.9593208252644796
7.514610245535532 470.90668422934397 0.9787749576233945
7.519837800488948 490.48157592385536 0.9975968331906141
7.525065355442364 501.7062216591707 1.0083177437512014
7.53029291039578 510.93168179651474 1.0164134109092764
7.5355204653491965 516.1511027999802 1.0208598875479944
7.540748020302613 520.7021381229198 1.0250397315015762
7.545975575256029 520.4333570610962 1.0242980700063151
7.551203130209445 520.2514894592475 1.0237097941607345
7.556430685162861 515.3371579098956 1.0184167901594887
7.5616582401162775 507.45418213451467 1.0093134118166385
7.566885795069694 492.62786707059115 0.9943702503428538
7.57211335002311 478.25413419250106 0.9799186456685011
7.577340904976526 466.0966627188967 0.9669273997259112
7.582568459929942 453.91957557309127 0.9539559217311864
7.5877960148833585 447.26633719601546 0.9482263681212797
7.593023569836775 438.5899767000091 0.9396928872486505
7.598251124790191 431.98244175008307 0.9321325089752277
7.603478679743607 425.41622699855924 0.9240443382321105
7.608706234697023 422.3785422775781 0.9215396709227549
7.6139337896504395 421.03055058834616 0.9202499939066054
7.619161344603856 422.10997014359316 0.9224762505122727
7.624388899557272 422.88124200196836 0.9232391656779464
7.629616454510688 424.49217852410015 0.9247540618461947
7.634844009464104 424.6085919939401 0.9242826386817636
7.6400715644175206 428.0799114713391 0.9268750220152512
7.645299119370937 432.5649555091285 0.9315529196780947
7.650526674324353 441.34014608335224 0.9392334171245477
7.655754229277769 448.8286500193989 0.947361103708953
7.660981784231185 456.1114690704839 0.9542400140481149
7.666209339184602 468.458746779715 0.9655080415636623
7.671436894138018 479.30032925971904 0.975828648897623
7.676664449091434 496.2476500491417 0.9915468700754653
7.68189200404485 508.4140044973077 1.00196221623877
7.687119558998266 519.694013383259 1.0123327391604364
7.692347113951683 530.0993429625053 1.0213904682892065
7.697574668905099 537.9285183484159 1.0293367992698785
7.702802223858515 542.427057597773 1.032963691840934
7.708029778811931 543.431979884347 1.03363856200162
7.713257333765347 541.4932087822323 1.0316793409587521
7.718484888718764 531.6849495772386 1.0225203011681911
7.72371244367218 520.9300999092254 1.0125309525098996
7.728939998625596 510.7499418672172 1.0007976227758073
7.734167553579012 502.38009226607596 0.9924093827469342
7.739395108532428 502.30876737255954 0.9928947709944514
7.744622663485845 505.80897314761415 0.9970409730389811
7.749850218439261 503.1708607593874 0.9948342596316875
7.755077773392677 501.54916266605096 0.9919666330335679
7.760305328346093 500.02066785854277 0.988455658552958
7.765532883299509 497.8055343318775 0.9856624653577908
7.770760438252926 495.8157965608207 0.9826078666766739
7.775987993206342 493.6021311118525 0.9807671004787151
7.781215548159758 487.5607108505458 0.97610136730212
7.786443103113174 481.9062361281917 0.9706345672195482
7.79167065806659 474.56734092578205 0.9631697765190758
7.796898213020007 462.8674208389068 0.9509744867768952
7.802125767973423 457.5137596521837 0.9443500861827766
7.807353322926839 451.90972263078027 0.9389937376749593
7.812580877880255 446.61506791310023 0.9335215781135219
7.817808432833671 440.3504449662211 0.9260032140684792
7.823035987787088 432.4736585833183 0.9167507136607053
7.828263542740504 426.09371537735126 0.9091993129549822
7.83349109769392 422.2869581294074 0.9048241781485993
7.838718652647336 421.3131258689341 0.9038688901857899
7.8439462076007525 421.6257617398598 0.9037808700075477
7.849173762554169 426.373442681262 0.9096263736025619
7.854401317507585 427.1969321831364 0.9115017298943715
7.859628872461001 427.7710651871699 0.9118946772029427
7.864856427414417 427.0402116257233 0.9096568993249557
7.8700839823678335 427.95862229052705 0.9095593575804899
7.87531153732125 433.99159900897496 0.9150697208628518
7.880539092274666 436.79043721439126 0.9173144692115112
7.885766647228082 439.7618091451122 0.9204675581502653
7.890994202181498 441.8550461579624 0.9215624180906685
7.8962217571349145 443.4463851421762 0.9218836575818331
7.901449312088331 451.6624078606386 0.9292588773701276
7.906676867041747 458.9996846689892 0.9367045317506187
7.911904421995163 464.2800759581507 0.9428489258112269
7.917131976948579 468.57860977337094 0.9467378712021802
7.9223595319019955 474.741526251066 0.9524719799048478
7.927587086855412 480.2319444188235 0.9566499951053493
7.932814641808828 486.8786248322237 0.9627989780835823
7.938042196762244 497.81395378664195 0.973515392925999
7.94326975171566 507.3017684092856 0.9826807123756304
7.9484973066690765 518.3188141757973 0.9929287711434287
7.953724861622493 524.0441926082373 0.9967650625379932
7.958952416575909 533.0189838156817 1.0045477649243166
7.964179971529325 547.2965410151106 1.0181764819862713
7.969407526482741 558.4664089197423 1.0275934537106284
7.9746350814361575 572.9232592756376 1.039290790965257
7.979862636389574 585.5793065830856 1.05046756024736
7.98509019134299 600.8752503951067 1.0635157506156288
7.990317746296406 612.0052385030523 1.0735786948383945
7.995545301249822 620.7470083203722 1.081661250956084
8.000772856203238 630.5214168532762 1.087948912258811
8.006000411156654 633.5287846808563 1.090451179870554
8.01122796611007 640.509441026423 1.095393675025276
8.016455521063486 642.5474131929627 1.09585791352288
8.021683076016902 645.0747947553695 1.0980561241241247
8.026910630970319 650.885844987149 1.102249752243428
8.032138185923735 663.1139082694932 1.1133062184171838
8.037365740877151 670.6464005614871 1.1186536598872754
8.042593295830567 682.396820462095 1.1268988663288584
8.047820850783983 688.984922270631 1.1309009463015853
8.0530484057374 695.3701890469409 1.135541008584117
8.058275960690816 698.9052433212706 1.1383132763935515
8.063503515644232 701.0573891693452 1.140936127608716
8.068731070597648 704.364112734342 1.1431314128789316
8.073958625551064 704.2972285206561 1.1431723501637283
8.07918618050448 702.4838447466251 1.1404655174107001
8.084413735457897 701.6166730658335 1.138569450890153
8.089641290411313 700.3395455412672 1.1370159332233443
8.09486884536473 696.4364865636846 1.1343365512028112
8.100096400318145 689.9248680342723 1.1299736189912961
8.105323955271562 678.1039756295439 1.119074029614771
8.110551510224978 669.0410113498244 1.1097420674992193
8.115779065178394 667.934401903599 1.1078412611879112
8.12100662013181 668.444906095016 1.1087399777520341
8.126234175085226 668.1874826070864 1.1093055412389707
8.131461730038643 666.8074513571687 1.1082376216637577
8.136689284992059 671.8605258565294 1.1111471081915125
8.141916839945475 676.1601334867007 1.1133772837614437
8.147144394898891 687.3144138975126 1.1220343947850255
8.152371949852308 699.2088450542954 1.1310728731147797
8.157599504805724 713.8881136609036 1.1431143475989927
8.16282705975914 734.8164746875223 1.1590562279572219
8.168054614712556 754.1704712352301 1.1746495810520017
8.173282169665972 767.3489194545806 1.1841669236916004
8.178509724619389 775.9860887795029 1.1904819928645332
8.183737279572805 780.3747473988485 1.1932568651941702
8.188964834526221 779.5983398146938 1.191948321283507
8.194192389479637 774.2444612306838 1.1871776275390036
8.199419944433053 760.5913910832904 1.1752549664623475
8.20464749938647 743.58233363724 1.1607235489933188
8.209875054339886 729.5246052478801 1.149803459247574
8.215102609293302 717.7729102474253 1.1412244243523284
8.220330164246718 704.8263696714778 1.1307480072594132
8.225557719200134 694.8206407611642 1.1224093275484803
8.23078527415355 686.4014955430268 1.1146186698696035
8.236012829106967 683.4689857585062 1.11216720458476
8.241240384060383 678.4063267210038 1.107939724276531
8.2464679390138 674.428702791312 1.1046746782395078
8.251695493967215 672.6219098791134 1.1030794212382498
8.256923048920632 670.3556785263632 1.1008334380676774
8.262150603874048 669.9807483487021 1.100167267336975
8.267378158827464 665.0043436630581 1.095800309605638
8.27260571378088 662.5198771838758 1.092141888598621
8.277833268734296 662.0497370261137 1.0904713932996593
8.283060823687713 659.1023830962504 1.0880923397279736
8.288288378641129 656.9938606145042 1.0861786235772775
8.293515933594545 660.5923239924672 1.0894593200793379
8.298743488547961 662.6933880183757 1.0902938543268954
8.303971043501377 673.7441984099244 1.1006836683919843
8.309198598454794 675.4292133023301 1.1014027901547865
8.31442615340821 674.2111669216679 1.0996033379001409
8.319653708361626 676.1771719712094 1.0995959757880538
8.324881263315042 673.1360286214531 1.0954198461527798
8.330108818268458 676.7774348773931 1.0984562441312486
8.335336373221875 681.5350096865511 1.1020824076484772
8.34056392817529 689.972352582858 1.1087231202920018
8.345791483128707 696.2308270790264 1.113267525029045
8.351019038082123 695.6550072362037 1.1118498771637981
8.35624659303554 696.2520645772346 1.1122634868316195
8.361474147988956 698.5517431064261 1.1139474983888717
8.366701702942372 704.87840337119 1.1197079837600417
8.371929257895788 713.8930687633523 1.1261418884472894
8.377156812849204 721.0200342336377 1.1310115257381013
8.38238436780262 727.7985395846212 1.1351267477770448
8.387611922756037 729.0442842382328 1.1360768184249908
8.392839477709453 730.3643924396915 1.1367718827885855
8.398067032662869 728.0126188093196 1.1363704417750653
8.403294587616285 723.8003742761473 1.1329121116470773
8.408522142569701 721.0575701811068 1.1308871749606484
8.413749697523118 712.576077177581 1.1225088544977433
8.418977252476534 704.6842438880649 1.1159076017077556
8.42420480742995 695.3071054905604 1.1078580907558642
8.429432362383366 686.5895718308757 1.1016766349778655
8.434659917336782 678.8859860528402 1.0958207792543186
8.439887472290199 665.1611999933292 1.0836689443174599
8.445115027243615 652.9156637420286 1.072334627840812
8.450342582197031 641.8013608747052 1.0627022840753342
8.455570137150447 633.3603558995103 1.0545691712762983
8.460797692103863 627.2331331766078 1.0491675146066997
8.46602524705728 618.3845516293432 1.0414927303441224
8.471252802010696 607.5505225999955 1.0324665696727404
8.476480356964112 600.4862104810238 1.0266605940836588
8.481707911917528 598.1094540063175 1.0237694503787638
8.486935466870944 590.6710225401447 1.0173815631175007
8.49216302182436 588.0990664715623 1.0143537451869167
8.497390576777777 581.4809835823731 1.0083152060161913
8.502618131731193 577.4375404133765 1.00395712029974
8.50784568668461 576.9583025979343 1.003643822532982
8.513073241638025 572.3321746515535 0.9996248792236648
8.518300796591442 567.6216489234208 0.9950642239111129
8.523528351544858 561.70188468835 0.9898701109446508
8.528755906498274 553.9889922574471 0.9824598201566555
8.53398346145169 546.2260280929011 0.9754389366236103
8.539211016405106 542.5145592210705 0.9718496675245034
8.544438571358523 541.9925116446511 0.9722811836596125
8.549666126311939 539.2909972249197 0.9710621008245727
8.554893681265355 542.9764283779901 0.9744023258325175
8.560121236218771 539.0317172444371 0.9690700997685674
8.565348791172188 536.5119043534012 0.9655875788109737
8.570576346125604 543.2705119528623 0.9717788135436677
8.57580390107902 541.2472938032541 0.9693806654378523
8.581031456032436 543.2521355910701 0.9709040935131379
8.586259010985852 542.1063132043761 0.9695849182690804
8.591486565939269 543.9510507503829 0.9714956041631764
8.596714120892685 548.957975424468 0.9750410260219523
8.601941675846101 548.0748605965808 0.9735642477903838
8.607169230799517 550.9899995697682 0.9757356178449942
8.612396785752933 553.3566874646186 0.9782089679164259
8.61762434070635 555.5511811083446 0.9808846167709743
8.622851895659766 562.4749359589608 0.9875412835477112
8.628079450613182 564.4117467836647 0.9884678373733179
8.633307005566598 569.6615651949838 0.9910612483167973
8.638534560520014 569.9816042785409 0.9900562481045427
8.64376211547343 571.3850964248046 0.9910070486299201
8.648989670426847 574.2411849892608 0.9935292487387782
8.654217225380263 580.2932414645175 0.9977267166673173
8.65944478033368 588.23665755293 1.0030815863333333
8.664672335287095 591.5675181584658 1.0052661557882092
8.669899890240512 600.4906523580385 1.0118097557016434
8.675127445193928 609.7192741953266 1.0194415834991943
8.680355000147344 621.1072118526291 1.028872916023201
8.68558255510076 631.4288977246841 1.037597324735863
8.690810110054176 639.571885409569 1.0442036099378482
8.696037665007593 647.9573203475071 1.049999717202418
8.701265219961009 661.7994926800641 1.060887079521581
8.706492774914425 679.796996522682 1.074591789642606
8.711720329867841 692.5738193749056 1.083971782959224
8.716947884821257 697.5775185377 1.0861074742422245
8.722175439774674 700.2079490037931 1.0875875734576887
8.72740299472809 699.7271700793408 1.0872544532388968
8.732630549681506 701.9398203001373 1.090672751740276
8.737858104634922 704.011059009284 1.0932385489862
8.743085659588338 704.5705124880595 1.0955418506904453
8.748313214541755 702.2829610014484 1.093904466637378
8.75354076949517 695.4953184394701 1.0880878270081575
8.758768324448587 688.3308874025911 1.0802179178768585
8.763995879402003 677.5291190369849 1.0698899104240966
8.76922343435542 662.7073159363105 1.0574445847327623
8.774450989308836 649.4412414299024 1.047558585421928
8.779678544262252 635.2313726972583 1.0349829715210725
8.784906099215668 628.0112948616162 1.028967079032427
8.790133654169084 622.237649621995 1.0240349887207068
8.7953612091225 616.3672000103924 1.0191464392975522
8.800588764075917 610.6896579479557 1.01361757569152
8.805816319029333 603.061476081938 1.006156939770846
8.811043873982749 597.7198103392818 1.0017666890753751
8.816271428936165 590.7781108920012 0.9956272551865063
8.821498983889581 586.0148594615621 0.9922773704673893
8.826726538842998 579.8671554266843 0.9876031629925655
8.831954093796414 576.447082538717 0.9838416769165041
8.83718164874983 571.6929447744062 0.9791973587690224
8.842409203703246 566.4255678607904 0.9737823044897528
8.847636758656662 560.4895265384324 0.9679390896909615
8.852864313610079 558.0075356026803 0.965939150594484
8.858091868563495 564.2676543745965 0.9717746248234257
8.863319423516911 568.4167359687052 0.9753456432196784
8.868546978470327 573.4107303546153 0.9799176870335368
8.873774533423743 571.4463547401771 0.9774594755936479
8.87900208837716 566.1666735144926 0.9730401631223614
8.884229643330576 564.8316102302405 0.9719812847907588
8.889457198283992 565.5650253004477 0.972263076065921
8.894684753237408 565.6521853769094 0.9712910599101562
8.899912308190824 569.8025717686118 0.9750226446689189
8.90513986314424 568.6467316154036 0.9722136310334272
8.910367418097657 569.9145754911832 0.9726378197155782
8.915594973051073 571.7697989340364 0.9733740588965443
8.92082252800449 573.9212757258717 0.97446886017352
8.926050082957905 574.0293128393291 0.9756409002061097
8.931277637911322 575.122398476217 0.9758323401747963
8.936505192864738 577.341808659213 0.97745047658961
8.941732747818154 577.2317777300993 0.9779745883146417
8.94696030277157 581.4624633448493 0.980913276114286
8.952187857724986 585.760882377515 0.9844947902722985
8.957415412678403 591.0258267411012 0.9881884483560778
8.962642967631819 596.4305468964321 0.9915796500679128
8.967870522585235 596.3806247322749 0.9903134552847479
8.973098077538651 596.8227165687772 0.9900883133315458
8.978325632492067 600.644975866568 0.9931526865473034
8.983553187445484 610.2446546083828 1.0011936819689085
8.9887807423989 615.1198683931672 1.0039998809810564
8.994008297352316 616.499649145977 1.005024144134502
8.999235852305732 616.1982430500965 1.005984312386892
9.004463407259149 616.4405717475081 1.005863522441238
9.009690962212565 623.075463339815 1.0104828166166717
9.014918517165981 630.7184512734207 1.0149112193256487
9.020146072119397 643.5745508645664 1.0254718766209852
9.025373627072813 655.6575382750004 1.0347148334958638
9.03060118202623 666.3913368908136 1.0427798647425084
9.035828736979646 681.8921758875993 1.0541226775124053
9.041056291933062 697.3979617267919 1.0654718167297224
9.046283846886478 716.4663706308055 1.080002286695108
9.051511401839894 731.9658365119262 1.0912366467864607
9.05673895679331 748.7301620316007 1.101879462020928
9.061966511746727 769.2194528015797 1.1156609520919447
9.067194066700143 792.8177413164924 1.1324801642030025
9.07242162165356 816.1414943494524 1.1490232780188736
9.077649176606975 840.6232169035885 1.1656371942469133
9.082876731560392 858.2140754720467 1.1774626939204056
9.088104286513808 872.9018663108552 1.1870817644659748
9.093331841467224 877.7594236285993 1.1896347535248866
9.09855939642064 882.2208029395282 1.1923661790105071
9.103786951374056 882.827319302656 1.192633209959192
9.109014506327473 875.4995345135083 1.186791002916149
9.114242061280889 868.4416393931053 1.181936803519935
9.119469616234305 859.4631081732073 1.1749942080264233
9.124697171187721 855.0972587831345 1.172026350769836
9.129924726141137 848.3832815097585 1.1667505399678881
9.135152281094554 846.3759835114212 1.1643980973133634
9.14037983604797 855.2140224862418 1.1708292906827136
9.145607391001386 875.3716496240081 1.1836721860105106
9.150834945954802 905.1954916622116 1.203795637042148
9.156062500908218 937.9907966506828 1.2255410213142874
9.161290055861635 974.827818725019 1.2596660614061206
9.16651761081505 1016.2093380135792 1.294300483599902
9.171745165768467 1053.5578267350916 1.323229590017754
9.176972720721883 1082.3293627956996 1.3449678873029007
9.1822002756753 1095.3378890280455 1.35546832198349
9.187427830628716 1100.4201801321037 1.3617687102113132
9.192655385582132 1089.816441276835 1.358141312895072
9.197882940535548 1076.9588210372344 1.3519563751362618
9.203110495488964 1056.8448171863517 1.341500862613579
9.20833805044238 1040.1591177625278 1.3334698541436463
9.213565605395797 1030.4241389985302 1.3294743328298022
9.218793160349213 1019.7833356481824 1.3245928472027526
9.224020715302629 1009.0859447148649 1.3191723258245884
9.229248270256045 998.288109001915 1.31334060512108
9.234475825209461 986.0143113578139 1.3075021952400592
9.239703380162878 975.3212427330632 1.30197296334942
9.244930935116294 971.3560307164921 1.3000281489054637
9.25015849006971 972.302748962792 1.3024882927046006
9.255386045023126 972.9195641550276 1.3036701284995065
9.260613599976542 977.7758284150378 1.3080254796226851
9.265841154929959 984.0512517612692 1.3152664187557546
9.271068709883375 995.916821455375 1.324393902553137
9.276296264836791 1015.9417093221147 1.33934594378573
9.281523819790207 1036.2822583359225 1.353662329768917
9.286751374743623 1061.373915122949 1.3705352080203888
9.29197892969704 1082.8790430926892 1.3862332248355094
9.297206484650456 1104.7623435346345 1.4008618155599617
9.302434039603872 1120.3914373780885 1.4118272679337254
9.307661594557288 1117.6177146076184 1.4120727397885748
9.312889149510704 1096.9046650376793 1.399910454830623
9.31811670446412 1057.163855299988 1.3745420166800655
9.323344259417537 1012.6207151138182 1.3473434203888048
9.328571814370953 961.117431682686 1.313887968788144
9.33379936932437 912.7746954930132 1.2818949008186906
9.339026924277785 862.8124224779162 1.2472189934834148
9.344254479231202 817.3195135825612 1.2153372611149118
9.349482034184618 778.5593024076929 1.1869390620587101
9.354709589138034 745.7990938928818 1.1628482496814483
9.35993714409145 724.2258883684455 1.1472781832148704
9.365164699044866 702.863935018402 1.1307583587811416
9.370392253998283 687.6851690436777 1.1192439332844504
9.375619808951699 676.040498656135 1.1094057400807926
9.380847363905115 670.5053425521656 1.106158860610724
9.386074918858531 666.1467712047807 1.103319983278357
9.391302473811947 663.0964815423416 1.1017428455456821
9.396530028765364 657.5264551256091 1.0975338011864537
9.40175758371878 655.2588718292558 1.0970260302290618
9.406985138672196 655.3933029552663 1.0978318444558866
9.412212693625612 658.5308435588164 1.0996328325301554
9.417440248579029 654.417465466676 1.0845644088730886
9.422667803532445 651.9412793505458 1.075667918288516
9.427895358485861 650.0490076664387 1.0703193469239505
9.433122913439277 649.7668601645322 1.0675141135678266
9.438350468392693 650.9491033131028 1.0658570067285102
9.44357802334611 648.5950689516213 1.0617855532764489
9.448805578299526 646.8300631768785 1.0575702214395704
9.454033133252942 646.0177075333222 1.0556704541403343
9.459260688206358 646.3886718896578 1.055027003120634
9.464488243159774 651.4375941969619 1.0588675683314652
9.46971579811319 651.3390991511112 1.0567691642387678
9.474943353066607 648.162144510865 1.0522491705088208
9.480170908020023 649.1117499258538 1.051903962685191
9.48539846297344 650.0613017922018 1.051442985763225
9.490626017926855 650.9461774168615 1.05007449908501
9.495853572880272 651.6653492714207 1.0491624151268564
9.501081127833688 648.7373416509961 1.0461617393881169
9.506308682787104 646.7425728712408 1.0441383329405718
9.51153623774052 647.6570213012466 1.0444306206430838
9.516763792693936 646.7207982954839 1.0428419632582018
9.521991347647353 647.1222660901198 1.042317727458161
9.527218902600769 649.3437583820349 1.0428001056972274
9.532446457554185 649.8141152177251 1.042430685683703
9.537674012507601 646.9287159926246 1.0377685461826107
9.542901567461017 648.4549406729867 1.0369532856801564
9.548129122414434 648.4883951720201 1.0363641988018313
9.55335667736785 649.6239659940503 1.0365336906210558
9.558584232321266 651.3273848940578 1.0374812624229675
9.563811787274682 653.344570612759 1.0387594900431631
9.569039342228098 652.4536695051394 1.0381536275336511
9.574266897181515 650.2872936779487 1.036123919434657
9.57949445213493 649.080980713509 1.0337718488752028
9.584722007088347 641.8163676927593 1.0256622117979846
9.589949562041763 643.0310315863453 1.0256747106829436
9.59517711699518 644.8546634161638 1.0265182188164097
9.600404671948596 650.0686321054826 1.0316072378504164
9.605632226902012 649.4541636037656 1.0304419057595402
9.610859781855428 649.3307176715845 1.0290311985407194
9.616087336808844 647.0337290975549 1.0252135736599757
9.62131489176226 646.6228030259102 1.0241010875333223
9.626542446715677 646.3380474936275 1.0236245260970478
9.631770001669093 645.7695475385391 1.0234675865603826
9.636997556622509 643.6285682384015 1.0209756255162616
9.642225111575925 647.6310157870803 1.0233263574499527
9.647452666529341 648.5119106414073 1.023260565010898
9.652680221482758 651.0627147506253 1.025327641633687
9.657907776436174 653.7161870282893 1.0266814796036183
9.66313533138959 651.8793196011394 1.0242548138010392
9.668362886343006 653.1058940703232 1.0251252754938591
9.673590441296422 650.3048163616855 1.0229221633211665
9.678817996249839 647.4249487610788 1.0198371530129038
9.684045551203255 646.7019546435401 1.018757559023611
9.689273106156671 651.582607804319 1.0219100731212385
9.694500661110087 655.3204956803233 1.0238330622341276
9.699728216063503 661.0784239499353 1.0282112913279968
9.70495577101692 665.6718807698365 1.0311777845722245
9.710183325970336 669.4644768285476 1.0343829119261354
9.715410880923752 669.9862466661674 1.0329971706644858
9.720638435877168 668.2545941320155 1.030141712832031
9.725865990830584 664.5353438285904 1.0271296027872305
9.731093545784 661.6119362067553 1.0234474441852577
9.736321100737417 666.2077048756837 1.0265764824721124
9.741548655690833 670.662932166055 1.0298222462798237
9.74677621064425 672.436545346256 1.0313593795924239
9.752003765597665 673.1276439705609 1.0325539246308177
9.757231320551082 672.107140823523 1.0313996789588127
9.762458875504498 675.0366125406898 1.0321599102810874
9.767686430457914 679.6126867336661 1.0352073071931354
9.77291398541133 682.1238697201634 1.0367994936953993
9.778141540364746 682.6451087229372 1.0355726148038176
9.783369095318163 680.7514665440591 1.033155261585138
9.788596650271579 679.8446024370749 1.0312684203627456
9.793824205224995 684.4478729404586 1.0355275562266146
9.799051760178411 688.3538340467369 1.0378408630952871
9.804279315131827 687.8096364288555 1.036933850329984
9.809506870085244 684.6037637401935 1.0331314248850867
9.81473442503866 682.9047450542364 1.030971980887989
9.819961979992076 686.2145193926403 1.0322719754989171
9.825189534945492 692.7874680532238 1.0370257701518149
9.830417089898909 699.6520232560987 1.0422248135914443
9.835644644852325 698.8269534012453 1.0407755636118745
9.840872199805741 699.1671383398443 1.040145032898519
9.846099754759157 698.6520236483028 1.039622355996216
9.851327309712573 701.152830907742 1.0417791979241664
9.85655486466599 701.9331219503947 1.0421414263739854
9.861782419619406 704.9751815794286 1.0439824622559337
9.867009974572822 704.6041800066846 1.0421569912860833
9.872237529526238 710.2719674669551 1.0464410368643642
9.877465084479654 713.3199639368889 1.0488214926961474
9.88269263943307 720.0864923231261 1.0539709248096913
9.887920194386487 722.0542233738842 1.054635819714346
9.893147749339903 720.784243404839 1.0530938520320117
9.89837530429332 720.2808015673128 1.0508197573016516
9.903602859246735 720.2154774003884 1.0499818419340945
9.908830414200152 724.3607332961684 1.0528182020633867
9.914057969153568 733.7438274085226 1.060130844607275
9.919285524106984 737.3078313010626 1.0622768585270668
9.9245130790604 741.9772207006291 1.0646523989675882
9.929740634013816 744.5389701020673 1.0663606985199439
9.934968188967233 746.3103309364542 1.0674062559317976
9.940195743920649 743.3303883354388 1.0650784410740228
9.945423298874065 745.6039015430242 1.0664227760829572
9.950650853827481 747.5116526837654 1.0672798869749065
9.955878408780897 752.1502480955744 1.070469840954276
9.961105963734314 753.5483421547459 1.0707695245352344
9.96633351868773 750.543656793758 1.0682389637580885
9.971561073641146 747.2562106974942 1.0639884918687512
9.976788628594562 747.5160670821042 1.0631289250334597
9.982016183547978 747.2669854783372 1.0625875418741446
9.987243738501395 743.0288474511644 1.0587466809928474
9.99247129345481 741.5759048554443 1.0572119178230768
9.997698848408227 732.3461902224504 1.0503742409960541
10.002926403361643 727.310230349906 1.0463447803297699
10.00815395831506 725.7832106172975 1.0447957345180532
10.013381513268476 719.7354025051768 1.0398745562427236
10.018609068221892 714.2595016804175 1.0344656770393035
10.023836623175308 707.378885753961 1.028895760309872
10.029064178128724 708.2461133763229 1.0294877258961221
10.03429173308214 712.7788508668668 1.033337691955682
10.039519288035557 718.1188620838732 1.0369596563929862
10.044746842988973 720.2986658551044 1.0386309394006312
10.049974397942389 719.9200556067118 1.038935211921809
10.055201952895805 716.5071516190687 1.0365735468672712
10.060429507849221 708.9002541599929 1.0305507337226787
10.065657062802638 705.9203174203018 1.027949881270654
10.070884617756054 706.7022806930491 1.028047860789881
10.07611217270947 706.7757176867132 1.027838434624531
10.081339727662886 709.1229854153503 1.0289106881724779
10.086567282616302 704.9997063369772 1.0257987543011935
10.091794837569719 703.1737857013047 1.0236354650787904
10.097022392523135 696.4139775302699 1.017785699274894
10.102249947476551 698.4632849026532 1.019505203420991
10.107477502429967 700.9919230425025 1.020918634803386
10.112705057383383 701.3707004375783 1.0204357816683134
10.1179326123368 702.1506717036472 1.0210404651660918
10.123160167290216 699.8152450734596 1.0196770672168667
10.128387722243632 695.7303701938857 1.016530097973044
10.133615277197048 693.1729856209816 1.0137052590692195
10.138842832150464 694.2600631216858 1.0132038965636117
10.14407038710388 698.3738006156158 1.0161232104546418
10.149297942057297 700.0520017161296 1.016837719697797
10.154525497010713 697.5843097314012 1.0146699686478309
10.15975305196413 693.5780545981191 1.0116718528477524
10.164980606917545 692.5487506278145 1.0112388763598028
10.170208161870962 695.3561443598761 1.0130894888780617
10.175435716824378 698.4259794425053 1.0152801435738503
10.180663271777794 703.3682634714193 1.017760200307418
10.18589082673121 704.7939302122061 1.0182931267672752
10.191118381684626 698.3593197153772 1.013629451924248
10.196345936638043 697.6147834854212 1.0145541455624079
10.201573491591459 697.2072740815689 1.0142296235630286
10.206801046544875 694.439160379773 1.0121679221641349
10.212028601498291 698.8786597422738 1.0130708288572754
10.217256156451707 700.6481305138044 1.0141222118334687
10.222483711405124 703.540690425195 1.0158978627569768
10.22771126635854 702.5903467050617 1.0155002653657657
10.232938821311956 700.4058520418878 1.0135814692453256
10.238166376265372 700.1073991380766 1.0123889627752456
10.243393931218788 698.5734073621591 1.0101518844935509
10.248621486172205 693.7126833670853 1.0064343584406144
10.253849041125621 691.5447191461903 1.0053414488344017
10.259076596079037 688.8607807853213 1.004351308208289
10.264304151032453 685.574126763786 1.0018641836520665
10.26953170598587 685.3198598275729 1.0011406418148503
10.274759260939286 685.6081972463548 1.0014851539110057
10.279986815892702 687.3362022189363 1.0024799926287231
10.285214370846118 684.5566708146414 1.0002695645030113
10.290441925799534 684.7108110178074 0.9989871906208372
10.29566948075295 681.9623287873991 0.9968166814718588
10.300897035706367 679.8153964991268 0.9951331524939554
10.306124590659783 675.1765092670693 0.9915498504511399
10.3113521456132 668.2505674338888 0.9865473814680904
10.316579700566615 668.5567258625231 0.9867346346134356
10.321807255520032 663.3211689920727 0.9824552805773233
10.327034810473448 659.5242516163848 0.9790480268408746
10.332262365426864 653.2903396736071 0.9739492158008566
10.33748992038028 657.1980150113076 0.9764106946912681
10.342717475333696 656.3338537211463 0.9749701638591366
10.347945030287113 657.1355185202704 0.9737241471728456
10.353172585240529 659.3159962541647 0.974919633104076
10.358400140193945 659.7848797601893 0.9752490225049572
10.363627695147361 665.0716805394966 0.9791436504736084
10.368855250100777 670.2644456787988 0.9828306306656596
10.374082805054194 674.9835512383909 0.9862582265589329
10.37931036000761 675.8497168177646 0.9871794276297238
10.384537914961026 673.7273692205927 0.9855833522726597
10.389765469914442 673.4338512835851 0.9835511693656036
10.394993024867858 672.9574998017919 0.9820865837186218
10.400220579821275 674.405639193748 0.9830339444487243
10.40544813477469 668.031684681984 0.9780386726080337
10.410675689728107 661.6657262698916 0.9735081635736383
10.415903244681523 656.1329636025922 0.9694936698709237
10.42113079963494 652.784839446924 0.9675606396469426
10.426358354588356 644.4284151941216 0.961332051383597
10.431585909541772 639.4127326300614 0.9573603619216067
10.436813464495188 636.3445963478138 0.9545737922980897
10.442041019448604 632.8925584733313 0.9517829164810986
10.44726857440202 629.303512541085 0.9481796581884809
10.452496129355437 627.2142956059714 0.9469752699099434
10.457723684308853 624.0756899538103 0.9445191591359777
10.462951239262269 625.4885513750849 0.9444110166316988
10.468178794215685 625.8475269071873 0.9434185480676823
10.473406349169101 627.3136312246207 0.9442974907686849
10.478633904122518 630.1496878171656 0.9465884420958163
10.483861459075934 635.8805507655803 0.9512672795871266
10.48908901402935 637.511542661776 0.9525126151250592
10.494316568982766 634.7965848158622 0.9494426330372913
10.499544123936182 628.5758242514266 0.9443951338308417
10.504771678889599 619.2505514610185 0.9373449134780814
10.509999233843015 613.3532134281407 0.9332006992630204
10.515226788796431 607.2425029257943 0.9280382060027663
10.520454343749847 594.941756279994 0.9179473173088909
10.525681898703263 582.9539629286118 0.9086149961423303
10.53090945365668 573.1827747025087 0.9007664177722812
10.536137008610096 565.1897917399999 0.8947508864988195
10.541364563563512 561.6949575194358 0.8913382975166294
10.546592118516928 562.8315291941078 0.8916421966456679
10.551819673470344 563.3786355623137 0.8912378594266679
10.55704722842376 563.6321465434016 0.891029488313463
10.562274783377177 559.3842361081405 0.8873703250813704
10.567502338330593 556.442364879766 0.8856612268841235
10.57272989328401 555.2751879628922 0.883972709018448
10.577957448237425 553.775360418727 0.8830910672082093
10.583185003190842 557.0416144484843 0.8870552094582378
10.588412558144258 553.5333620767427 0.8840427308430365
10.593640113097674 551.4461552058589 0.882325313293025
10.59886766805109 551.3239118885357 0.8807988576196283
10.604095223004506 546.150402841702 0.8760866985898512
10.609322777957923 543.3879413631911 0.8741642334889769
10.614550332911339 540.9823698933279 0.8720405795647133
10.619777887864755 539.3051630505922 0.8702927339892242
10.625005442818171 539.1345481152522 0.8700422629325019
10.630232997771587 541.0485575519525 0.8704514429016524
10.635460552725004 543.0285044099122 0.8721523677841898
10.64068810767842 543.8086556793219 0.8728913826668235
10.645915662631836 542.8578258778923 0.8726183883463599
10.651143217585252 540.805427046432 0.8712708001407171
10.656370772538668 540.7818969176317 0.8709676575788146
10.661598327492085 539.1555352898895 0.8686164666284195
10.666825882445501 544.5971148220117 0.873014526450032
10.672053437398917 546.1802309279717 0.8730631683656304
10.677280992352333 554.9059596248608 0.8801645084943619
10.68250854730575 553.7876149022646 0.8789201082095565
10.687736102259166 553.0729886855898 0.8771945219070705
10.692963657212582 551.9260611327853 0.8756444319177994
10.698191212165998 557.8455748586414 0.8800300420943235
10.703418767119414 566.7970291610361 0.8863156145937309
10.70864632207283 568.6057763028947 0.8874400952577287
10.713873877026247 575.3232433663892 0.8922798057120613
10.719101431979663 576.2086010292467 0.8922278103077734
10.72432898693308 585.5592826352682 0.8987663442210606
10.729556541886495 599.0342675878776 0.9088410235256769
10.734784096839912 612.0929309717657 0.9193002314232129
10.740011651793328 619.939740352625 0.9248374348672325
10.745239206746744 626.940099424383 0.9296930823198046
10.75046676170016 629.6574629920605 0.9311610505988754
10.755694316653576 632.126732569996 0.932807539504201
10.760921871606993 631.6040149569933 0.932008065610496
10.766149426560409 633.5724322686792 0.9330701529948182
10.771376981513825 631.662966788562 0.9313466615063234
10.776604536467241 627.3419718962082 0.9286431493863325
10.781832091420657 628.2185036100408 0.9294556150699165
10.787059646374074 626.0659357115952 0.9275488213545867
10.79228720132749 623.7780262845499 0.9239218742570393
10.797514756280906 620.1540169641845 0.9202133875084489
10.802742311234322 618.2652900100987 0.918648719754842
10.807969866187738 618.7617210056275 0.919472325814798
10.813197421141155 619.3606228010132 0.9196692315999182
10.81842497609457 620.1765346558677 0.9205854272720257
10.823652531047987 623.1220801841464 0.9224158242883451
10.828880086001403 628.9655374975972 0.9266085837204545
10.83410764095482 633.267470403118 0.9292531295334683
10.839335195908236 644.6900350754091 0.9367246595654186
10.844562750861652 656.9072264483914 0.9454766772863914
10.849790305815068 674.717048940638 0.9574018916297712
10.855017860768484 696.7883493640289 0.9720188884841388
10.8602454157219 719.8950511114904 0.9880919053928069
10.865472970675317 745.2091378707466 1.0042530029955583
10.870700525628733 767.4134974519745 1.0185090090939688
10.875928080582149 782.0947596677028 1.0282289656635473
10.881155635535565 781.3351064455021 1.027022598167846
10.886383190488981 773.6610253559977 1.0217385439784767
10.891610745442398 758.4656580961955 1.0118714294060343
10.896838300395814 735.8785606887255 0.9970685972230013
10.90206585534923 715.6916146447329 0.9833008886566245
10.907293410302646 693.1907659128616 0.967716854162526
10.912520965256062 671.1096372982937 0.9511426338039966
10.917748520209479 658.495117987572 0.9419329095427192
10.922976075162895 643.7917500242726 0.930847373670396
10.928203630116311 634.1550844287982 0.9238764324204588
10.933431185069727 626.3687039547585 0.9183722616067175
10.938658740023143 619.3424258399525 0.9128129318556188
10.94388629497656 610.6375619496122 0.9057383226074736
10.949113849929976 603.5962083954078 0.9002216855795869
10.954341404883392 596.9625340529963 0.8955495901296857
10.959568959836808 590.2974265086187 0.8909626777594786
10.964796514790224 584.6669616003549 0.8866397363394941
10.97002406974364 582.3791783128034 0.8860684414731383
10.975251624697057 577.766338755438 0.8847477940059439
10.980479179650473 568.8169203910936 0.8791646136488526
10.98570673460389 562.6422628571479 0.8756430356179777
10.990934289557305 557.517558190837 0.8726332592215191
10.996161844510722 555.866132392072 0.8725244093567178
11.001389399464138 550.7763690879644 0.8689129509603817
11.006616954417554 547.8223744747946 0.8668860703583492
11.01184450937097 543.6727855536274 0.864068359121003
11.017072064324386 536.7555995071266 0.8594051055147278
11.022299619277803 536.2165193465636 0.8596288163235875
11.027527174231219 534.4393199411217 0.8585495268690393
11.032754729184635 532.71882188222 0.8573621414146212
11.037982284138051 528.6404854988765 0.8543775302684037
11.043209839091467 526.8118253907027 0.853621743966001
11.048437394044884 523.1628639692374 0.8513442184582646
11.0536649489983 524.9252877902138 0.8534639530787124
11.058892503951716 519.663912815027 0.8492474637645072
11.064120058905132 517.8866149767955 0.8479860412665972
11.069347613858548 515.3272966157178 0.8465164196956193
11.074575168811965 513.7432069761816 0.8454604081614819
11.079802723765381 513.2454838613183 0.845010091068915
11.085030278718797 510.8330717413615 0.8430851427760472
11.090257833672213 509.6938262323848 0.8419726282293402
11.09548538862563 509.16707689929603 0.841828648877978
11.100712943579046 508.4963126679131 0.8418847991964701
11.105940498532462 507.3922304889035 0.8413402883441206
11.111168053485878 508.7501300204976 0.8426890044172134
11.116395608439294 505.1494118927479 0.8401232486222684
11.12162316339271 502.73308828121657 0.8384384443127235
11.126850718346127 499.86992629659034 0.8362797581379469
11.132078273299543 498.22513476210656 0.8351998286398373
11.13730582825296 496.00344018159655 0.8330901883912022
11.142533383206375 495.66675446427973 0.8329369251297867
11.147760938159792 497.7720363772636 0.834573193411147
11.152988493113208 498.8525946907466 0.8354735396642946
11.158216048066624 498.8117158243682 0.8360956402456017
11.16344360302004 496.0326704906498 0.8340504110888026
11.168671157973456 490.0006742223416 0.8288383710735929
11.173898712926873 493.89001168162525 0.8325832132837542
11.179126267880289 493.4727058265737 0.8321812528933304
11.184353822833705 492.24559095327464 0.8315362832253987
11.189581377787121 492.43271857144686 0.8323067093013846
11.194808932740537 490.359168865917 0.8309006935332981
11.200036487693954 490.7492047371994 0.8310728170109518
11.20526404264737 491.9935490083391 0.8323725919689096
11.210491597600786 493.36446015836583 0.833462591934209
11.215719152554202 491.9779304379391 0.832399189272036
11.220946707507618 491.59468810375864 0.8321818519293807
11.226174262461035 490.31987417240634 0.8303897844737399
11.23140181741445 490.2192365914031 0.8311542578989134
11.236629372367867 490.94526995771554 0.8317004433137053
11.241856927321283 491.5658759860182 0.8320688699891479
11.2470844822747 495.33677953634646 0.8356343772797126
11.252312037228116 497.0019152150325 0.8363179045971818
11.257539592181532 498.19854662926195 0.8369718436646774
11.262767147134948 499.1599191160409 0.838122048921044
11.267994702088364 499.56963320962484 0.8384738098687134
11.27322225704178 499.35930609950293 0.8392612955220449
11.278449811995197 495.1600586708913 0.8360430683957334
11.283677366948613 491.46372650199277 0.8327038230060545
11.288904921902029 490.0368957859102 0.8305294943779734
11.294132476855445 487.7609444529941 0.8274687422908972
11.299360031808861 488.30269067502854 0.8280747087233028
11.304587586762278 487.74669832762476 0.8280452372005481
11.309815141715694 485.99263557218507 0.8272995730354616
11.31504269666911 485.10520229574877 0.8268353591532349
11.320270251622526 485.6917034371008 0.826986872291636
11.325497806575942 482.64045642562337 0.8234017928933441
11.330725361529359 485.78337831177225 0.8254635182525908
11.335952916482775 490.3787445764397 0.8292097333477043
11.341180471436191 491.0813951192338 0.8294706294340934
11.346408026389607 488.36966017921543 0.8273633509267894
11.351635581343023 486.4428433483865 0.8258505598341083
11.35686313629644 480.3153540804383 0.820268336449859
11.362090691249856 477.2613839565464 0.8174560479723734
11.367318246203272 475.4246974883192 0.816278139170537
11.372545801156688 475.5239317702602 0.8168915938835012
11.377773356110104 477.10744325127047 0.8182805848937024
11.38300091106352 479.9193629446342 0.8209907929828397
11.388228466016937 480.6246585370407 0.8214072935221896
11.393456020970353 475.66823366994424 0.8166896380855968
11.39868357592377 469.0540784250439 0.8115026036163956
11.403911130877185 463.77235818948157 0.8073405839535455
11.409138685830602 458.95887388134395 0.8035293271580687
11.414366240784018 457.6119211198241 0.8026859142159329
11.419593795737434 455.3387013340067 0.8000013622822206
11.42482135069085 448.6830490691871 0.7944414541243819
11.430048905644266 448.16569962920266 0.7941880408573032
11.435276460597683 446.05712485987004 0.7926004536498157
11.440504015551099 445.93531641365524 0.7934686024432699
11.445731570504515 442.7534448265446 0.7898072636425436
11.450959125457931 442.2878815593889 0.7883989084165572
11.456186680411347 440.87230443072747 0.7866478157843285
11.461414235364764 439.68239045799623 0.7855185664009939
11.46664179031818 435.29392020783627 0.7819419155636428
11.471869345271596 431.86649121064636 0.7791244588779801
11.477096900225012 429.05408435981377 0.777127153766411
11.482324455178428 427.5703516413053 0.78260340202143
11.487552010131845 426.0276303893643 0.7837671715077951
11.49277956508526 430.1929613424818 0.7894420280170663
11.498007120038677 429.8534624197819 0.7906347704149308
11.503234674992093 431.0343526175653 0.7925643303895207
11.50846222994551 433.02009587597587 0.7953365233035417
11.513689784898926 433.58611459122466 0.7966566099223499
11.518917339852342 437.02613024176316 0.8004824056347799
11.524144894805758 436.0538172017679 0.8012277592592049
11.529372449759174 434.6940901499455 0.8010382202426589
11.53460000471259 433.3684224203487 0.8001337207491558
11.539827559666007 436.4609034279466 0.8029292247376062
11.545055114619423 439.03820591456116 0.8049962935690302
11.550282669572839 440.9790061402322 0.8070886675803833
11.555510224526255 440.34344064419435 0.8082057562832755
11.560737779479672 436.97392893268056 0.8061101834659621
11.565965334433088 434.95610908065527 0.8050967135481888
11.571192889386504 435.490346933407 0.8067139098114596
11.57642044433992 432.8304922017736 0.8047288239751517
11.581647999293336 431.2567140357233 0.8042727900368658
11.586875554246753 429.0534703274833 0.8025416230816441
11.592103109200169 423.0471551293497 0.796696248495128
11.597330664153585 420.65473660863404 0.7951427190615684
11.602558219107001 418.9675037187715 0.7936701422833246
11.607785774060417 415.49233789291895 0.7909112582403305
11.613013329013834 414.72951105863547 0.7904507909483551
11.61824088396725 412.3223020789947 0.7885355271938876
11.623468438920666 408.7649827980315 0.7855081311013068
11.628695993874082 407.02748883261773 0.7846872451870103
11.633923548827498 405.58647271564377 0.7843032256402133
11.639151103780915 407.03539088269054 0.7863488948891086
11.64437865873433 405.59872643590865 0.7860188308975257
11.649606213687747 406.6199813421652 0.7876069371551778
11.654833768641163 399.2755147436207 0.780551450126303
11.66006132359458 393.8923087875482 0.775890898401047
11.665288878547996 395.3116721772023 0.7783648310521929
11.670516433501412 392.5559651013868 0.7758144505742243
11.675743988454828 392.3950732879317 0.777341639411272
11.680971543408244 393.14884279961495 0.7777888335273722
11.68619909836166 391.4070595862415 0.7772882630391624
11.691426653315077 391.62992909514276 0.7777220721733233
11.696654208268493 388.78762004685467 0.7741890804657915
11.701881763221909 382.463709867744 0.7677954918369412
11.707109318175325 379.8682975745977 0.7652847125998354
11.712336873128741 378.7469563551287 0.7643608935720198
11.717564428082158 384.727786505905 0.7715358607570533
11.722791983035574 389.070871917433 0.7766140833258299
11.72801953798899 391.27400493437995 0.7795544031394533
11.733247092942406 391.9416452341421 0.7811161432635599
11.738474647895822 391.13830106005037 0.7796944676785467
11.743702202849239 389.5034203933317 0.7778842699287296
11.748929757802655 388.92441126719484 0.7778442623178795
11.754157312756071 385.78372170452377 0.7742971590253477
11.759384867709487 385.66410153070234 0.7746388778110623
11.764612422662903 387.7609304173996 0.7775830323354896
11.76983997761632 392.8036124555324 0.781770388551065
11.775067532569736 398.25371388116235 0.787514880627122
11.780295087523152 398.59129026916986 0.7877148162667605
11.785522642476568 398.72846947273143 0.7872683229811297
11.790750197429984 393.62124619037786 0.7827344372182926
11.7959777523834 393.9909363405448 0.7829550637764207
11.801205307336817 394.7307045517537 0.784553302902093
11.806432862290233 398.4874446281202 0.7882375838899116
11.81166041724365 404.79470425249843 0.7941323327063602
11.816887972197065 405.11040737817945 0.7939530548793832
11.822115527150482 407.6098058692898 0.7962680515557686
11.827343082103898 408.18257698915136 0.7972507943613003
11.832570637057314 409.2580556618862 0.7980411910104002
11.83779819201073 407.7331497155971 0.7963532738801046
11.843025746964146 402.11005363528045 0.7905661177078964
11.848253301917563 399.36603058425794 0.7878128390232972
11.853480856870979 400.36638531408084 0.7888291325446216
11.858708411824395 402.98262201351884 0.7912293236748992
11.863935966777811 403.32431382280316 0.7920167299740397
11.869163521731227 400.7729643071645 0.7911691486115434
11.874391076684644 395.1214014967226 0.7866785608612444
11.87961863163806 391.8300814242169 0.784362990958989
11.884846186591476 389.5640852387898 0.7819800499655898
11.890073741544892 384.0636714109085 0.7762068598910585
11.895301296498308 382.64417896358685 0.7759581665510784
11.900528851451725 380.531022286749 0.7746558934942256
11.90575640640514 380.83731857581944 0.774692917602393
11.910983961358557 380.9335527244895 0.774846250615737
11.916211516311973 378.03038831679345 0.7711002943502955
11.92143907126539 373.1247142364439 0.7670505233139124
11.926666626218806 369.654153268602 0.7639700944803035
11.931894181172222 366.56834299347327 0.7609619611790319
11.937121736125638 368.12842173209276 0.7634120558056638
11.942349291079054 369.8883042119832 0.7653638522801295
11.94757684603247 369.17697830076537 0.7654129827782743
11.952804400985887 369.16849863115436 0.7652030807558111
11.958031955939303 369.6595728063563 0.7662392051512523
11.963259510892719 370.9633208538086 0.7677389594269999
11.968487065846135 370.60845650879156 0.7687075985034602
11.973714620799552 369.03328273819244 0.7672208545866407
11.978942175752968 370.06551266753576 0.7677381726025506
11.984169730706384 368.57481095450265 0.7651633123997
11.9893972856598 369.8024163227918 0.7663153945393253
11.994624840613216 370.23230889168326 0.7672249202929902
11.999852395566633 367.45630695933477 0.7650592247358462
12.005079950520049 369.8139013597053 0.7672613461314476
12.010307505473465 367.87966914329775 0.7653771879243082
12.015535060426881 367.08178797457623 0.7645914801816395
12.020762615380297 368.5289872547506 0.7659654709710351
12.025990170333714 370.0284395658644 0.7683685432511947
12.03121772528713 368.9078181693485 0.7674865427521477
12.036445280240546 372.98324090754517 0.7714612486102641
12.041672835193962 372.9992469861215 0.7718012850127118
12.046900390147378 372.42278572113474 0.7707229076989197
12.052127945100795 370.7203989803814 0.7677921900233945
12.05735550005421 373.5194945967095 0.770972235403937
12.062583055007627 375.90438889648317 0.773839977273058
12.067810609961043 381.2615141987218 0.7801230563542297
12.07303816491446 385.32775334101007 0.7860628806089813
12.078265719867876 388.2163561229535 0.7890971728696807
12.083493274821292 393.74513220047913 0.7946499208809875
12.088720829774708 398.03688293103227 0.7989532955395732
12.093948384728124 403.41854140919247 0.8033728015880326
12.09917593968154 409.20689142095637 0.8085578659605002
12.104403494634957 415.2273024686811 0.8143867077341708
12.109631049588373 427.3177272011255 0.825086002042593
12.114858604541789 441.29611645404117 0.837977629104849
12.120086159495205 459.23313060096865 0.8541274410654155
12.125313714448621 477.67386288942123 0.8704754748849034
12.130541269402038 498.30110113528997 0.8890131047833739
12.135768824355454 520.3755781252947 0.9086679977724484
12.14099637930887 537.2774639863837 0.9230054132449456
12.146223934262286 549.6220438827088 0.9340817993472418
12.151451489215702 556.5597799384914 0.9400715076698705
12.156679044169119 560.0161178879114 0.9430090781318992
12.161906599122535 562.5413145800233 0.9457582346430741
12.167134154075951 559.1241700432266 0.9430322534227615
12.172361709029367 547.3893596025171 0.9334173019335464
12.177589263982783 536.1946595186491 0.9244287586511623
12.1828168189362 523.5183164733452 0.9133703079173472
12.188044373889616 508.42770872318374 0.9004521225696346
12.193271928843032 498.2690650880005 0.8922847973678825
12.198499483796448 485.0048322695187 0.8802851245809151
12.203727038749864 471.924870117148 0.8691630991346356
12.20895459370328 461.7424219547868 0.8600261119965128
12.214182148656697 449.4649804736771 0.8488398305907442
12.219409703610113 439.19321398192494 0.840502943413131
12.22463725856353 435.3480658833773 0.8369466626411899
12.229864813516945 424.91092138379474 0.8276612259478986
12.235092368470362 417.88920611393934 0.8206988122856294
12.240319923423778 409.5534487014325 0.8126392436589666
12.245547478377194 400.6478777912755 0.8047890823902074
12.25077503333061 395.25325948292016 0.8007642521522064
12.256002588284026 388.0262187994833 0.7939165582316038
12.261230143237443 382.175458799995 0.7884390795198764
12.266457698190859 376.7490879051236 0.7824086559485108
12.271685253144275 370.87031474397185 0.7759802829036343
12.276912808097691 362.37268236571873 0.7670555456232755
12.282140363051107 357.410234759875 0.7621008559248922
12.287367918004524 355.62509423056986 0.7605634902629467
12.29259547295794 354.8784352691829 0.7603294201002821
12.297823027911356 358.5806298204278 0.7646459589845438
12.303050582864772 356.3848840828524 0.7629040841640305
12.308278137818188 355.467214408302 0.7627555441124431
12.313505692771605 353.5134537947436 0.7638308024675234
12.31873324772502 354.0725978029555 0.7719370120933614
12.323960802678437 356.8538889162486 0.7788022956471484
12.329188357631853 359.0298572774254 0.7844245313089493
12.33441591258527 358.52058137994464 0.7874713855997336
12.339643467538686 356.46795226623595 0.7889397266406248
12.344871022492102 351.239582256697 0.7869152211303503
12.350098577445518 348.28599356334047 0.7856731175359236
12.355326132398934 348.0645252421504 0.78789363003261
12.36055368735235 347.6186066435951 0.789683977146139
12.365781242305767 344.2063121372712 0.7878860826950964
12.371008797259183 343.19243894067955 0.7890632039173122
12.376236352212599 342.3332471132926 0.7900773523806011
12.381463907166015 344.47904472797717 0.7946132305872293
12.386691462119432 347.0321643725121 0.7995725312582457
12.391919017072848 343.75871798809277 0.7979535955359839
12.397146572026264 340.9724851791091 0.7961691183000124
12.40237412697968 336.56096357249635 0.7922704626408065
12.407601681933096 333.65621868079626 0.7896671380497022
12.412829236886513 336.2582101188909 0.7950235443692067
12.418056791839929 339.8305403180611 0.8008505491403857
12.423284346793345 341.14044279499365 0.8046560415393084
12.428511901746761 340.96835479737115 0.8068877790007708
12.433739456700177 340.35468859702905 0.8070916241971183
12.438967011653594 340.25577038643564 0.8089329598611452
12.44419456660701 339.4349267261388 0.8089324118094351
12.449422121560426 336.590508171869 0.8064461619580837
12.454649676513842 335.04490234923287 0.8056279784566869
12.459877231467258 333.4062188718668 0.8048985515925274
12.465104786420675 332.2146196930768 0.8042324645290077
12.47033234137409 331.4920670026635 0.8058761397294867
12.475559896327507 327.9578178176296 0.8023751684195014
12.480787451280923 327.4427805085864 0.8028239614374397
12.48601500623434 325.2350801260654 0.8012428467873625
12.491242561187756 325.92609984858916 0.8031237842818462
12.496470116141172 325.1763147561923 0.8042742923503747
12.501697671094588 325.28029350014486 0.805291690185337
12.506925226048004 325.5069016982014 0.8066414126023826
12.51215278100142 323.5265672857115 0.8054560309647362
12.517380335954837 320.0162786908005 0.8015391299299728
12.522607890908253 322.3779895171894 0.8064793497010067
12.527835445861669 320.93614359805173 0.8061042620792802
12.533063000815085 322.0228209563716 0.807518670187492
12.538290555768501 322.9609145350745 0.8102727931312046
12.543518110721918 323.0880596208056 0.8121421189782608
12.548745665675334 323.69180303587495 0.8139390816935279
12.55397322062875 322.54743801352754 0.8152521413801567
12.559200775582166 320.1921832275491 0.8127779305319773
12.564428330535582 317.76978469775946 0.805354769459863
12.569655885488999 313.6902001743968 0.7913268563444039
12.574883440442415 314.9135136830388 0.7886075178660883
12.580110995395831 314.85414805803595 0.784926505443041
12.585338550349247 313.31155422493333 0.7806799399643222
12.590566105302663 310.7247242094746 0.7756206284763476
12.59579366025608 310.96127433650264 0.7747694590258603
12.601021215209496 311.76141568897253 0.7727774331609291
12.606248770162912 315.35113565041337 0.7763847473649612
12.611476325116328 318.8793293618841 0.7795835106533835
12.616703880069744 320.16966282621894 0.7805613169481495
12.62193143502316 321.4595806714199 0.7807895557374177
12.627158989976577 324.3755815464839 0.7832348627094929
12.632386544929993 322.2852258331114 0.7795148492847053
12.63761409988341 323.2805952218198 0.7800520210193769
12.642841654836825 323.0343470316191 0.7783624416396872
12.648069209790242 323.83917982275244 0.7787643331905661
12.653296764743658 324.154436503873 0.7793256715087007
12.658524319697074 323.71610941774696 0.778039100634394
12.66375187465049 326.5936970120469 0.7819354141525479
12.668979429603906 330.9990621381692 0.7860469579666444
12.674206984557323 338.39185926037766 0.792514113287064
12.679434539510739 346.1042009343794 0.8002576427897523
12.684662094464155 351.65117802219737 0.8045943783226838
12.689889649417571 352.86250158303756 0.8049957583865791
12.695117204370987 355.805608212911 0.8075467790885323
12.700344759324404 364.36297678397233 0.8163693557537565
12.70557231427782 371.3242615452576 0.8229405276601695
12.710799869231236 378.3879062317723 0.8292263032668615
12.716027424184652 387.46940737356175 0.8387991549904938
12.721254979138068 394.83837850788206 0.8468045667176326
12.726482534091485 403.5163434365333 0.8561014340451698
12.7317100890449 412.9087642942471 0.865193246867329
12.736937643998317 421.7480791368362 0.8738977537595755
12.742165198951733 429.4318984409907 0.8802429238933418
12.74739275390515 438.3621590321229 0.8881321705313557
12.752620308858566 446.84358585157304 0.8963191298345161
12.757847863811982 449.9582238316778 0.8990130661086444
12.763075418765398 450.5941743541331 0.8998508835651444
12.768302973718814 445.9788199845527 0.8946572865369582
12.77353052867223 438.4066954887245 0.8869171332020044
12.778758083625647 428.6820981258009 0.8767753664623729
12.783985638579063 416.66758138901315 0.8640637027101636
12.789213193532479 412.3760758617645 0.8595916522787956
12.794440748485895 405.3654204217348 0.8528565425391673
12.799668303439312 403.7590332856517 0.8511096723173267
12.804895858392728 399.29400237755436 0.8465750455918106
12.810123413346144 389.5637561603202 0.8359376345673496
12.81535096829956 383.00766579445815 0.8286742181587125
12.820578523252976 379.55094857673 0.8254094507645219
12.825806078206393 380.6918950092485 0.8266070793335596
12.831033633159809 382.0199600845211 0.8273792903159466
12.836261188113225 382.2725136927342 0.8279915559795727
12.841488743066641 383.3261595203722 0.8287041830220141
12.846716298020057 387.12787931813807 0.8325627818769107
12.851943852973474 394.7257912937132 0.8404693026263408
12.85717140792689 398.9991402231766 0.844497181145071
12.862398962880306 403.13342564569473 0.8480167114300471
12.867626517833722 402.75993620752763 0.8470321591938852
12.872854072787138 405.4971584034341 0.8490729916825845
12.878081627740555 414.9242388814895 0.8582890954105031
12.88330918269397 419.66496883953647 0.8634809360438135
12.888536737647387 425.1111197345778 0.8685031357641751
12.893764292600803 422.4220426523284 0.8656687522089214
12.89899184755422 417.0394076186153 0.8598272787847501
12.904219402507636 415.19282407247067 0.8574054940303723
12.909446957461052 408.8729724025679 0.8511075615306244
12.914674512414468 400.7730729346226 0.8432022170305081
12.919902067367884 387.9653844868085 0.8288870100210418
12.9251296223213 375.60899155067244 0.8167256452077999
12.930357177274717 362.9260558286308 0.8036270131512743
12.935584732228133 350.5754486009294 0.7894681175707235
12.940812287181549 342.1726289293031 0.7807434078522364
12.946039842134965 337.8565585750081 0.7756558098089493
12.951267397088381 335.9137320648216 0.7727025058090863
12.956494952041798 334.5830501628228 0.7714779852538127
12.961722506995214 330.96187812015506 0.7658608609508344
12.96695006194863 329.7114031878071 0.7642273573091246
12.972177616902046 328.2161477075294 0.7630041776073291
12.977405171855462 326.4848694049375 0.761988234991254
12.982632726808879 326.0690545129591 0.7625818596002901
12.987860281762295 327.14395870732534 0.763958537850682
12.993087836715711 327.8376766571493 0.764624980346625
12.998315391669127 327.4764979153847 0.7640674172630736
13.003542946622543 324.9555023732878 0.759721437752759
13.00877050157596 328.00395564613797 0.7629561540432891
13.013998056529376 331.102159698083 0.7648873230341429
13.019225611482792 333.7943529555083 0.7675289930381128
13.024453166436208 335.1170713698992 0.769969347040111
13.029680721389624 333.50622360065006 0.7696804514983727
13.03490827634304 333.51709599059546 0.7708108330804966
13.040135831296457 333.98181787052494 0.7718710803520141
13.045363386249873 336.86243924670833 0.7746711328517129
13.05059094120329 338.4447530917278 0.7760445968398689
13.055818496156705 340.4265134257257 0.778497367321558
13.061046051110122 343.17921047878826 0.77966936444972
13.066273606063538 349.1317051532508 0.784821482543515
13.071501161016954 356.9793366219751 0.7923285561287448
13.07672871597037 361.0423632515697 0.7963611217809643
13.081956270923786 365.18971413132175 0.8012608770478203
13.087183825877203 365.9539657690631 0.8032338176357838
13.092411380830619 360.364259998183 0.7966911216351691
13.097638935784035 358.93022467481916 0.794931207810048
13.102866490737451 354.2414107309496 0.7907709398135803
13.108094045690867 350.2566672880638 0.7868302932729151
13.113321600644284 345.80643728559403 0.7824363612315032
13.1185491555977 341.7866727015863 0.7792209178998607
13.123776710551116 341.67709425112866 0.7780329003652906
13.129004265504532 337.8948202175356 0.7746008898312591
13.134231820457948 338.31538120103005 0.7739272637484623
13.139459375411365 340.3706592093253 0.7765498494676597
13.14468693036478 342.4352287044132 0.7775480931836616
13.149914485318197 346.0977881968807 0.7817206543460976
13.155142040271613 350.9753584088544 0.7871512443745756
13.16036959522503 354.1645990883202 0.7906661589433293
13.165597150178446 358.9449926666374 0.7962349193303054
13.170824705131862 358.78178705706756 0.7957150859067191
13.176052260085278 360.03732767676405 0.7978914881098358
13.181279815038694 360.5177256121033 0.7992573919146201
13.18650736999211 358.81968872889416 0.7976338754514416
13.191734924945527 360.0793556409577 0.7988190520977847
13.196962479898943 363.7520649485752 0.8019253973236764
13.202190034852359 366.63323249273725 0.804718358055341
13.207417589805775 367.6993821935706 0.8051018729809962
13.212645144759191 364.48005600796455 0.8030446157148584
13.217872699712608 359.7581068549374 0.7988882592702827
13.223100254666024 360.41555204665616 0.8003684370506765
13.22832780961944 359.527225070246 0.7989234305930225
13.233555364572856 359.4759598483573 0.7990057913560067
13.238782919526273 357.9077134345427 0.7972149342631627
13.244010474479689 353.00395354967316 0.792228982979696
13.249238029433105 353.8901101704736 0.7935069129178902
13.254465584386521 353.5656207994795 0.7924154064582817
13.259693139339937 351.0243603288031 0.7892574737597201
13.264920694293354 347.701584770969 0.7856466049377798
13.27014824924677 340.4823258694524 0.7777714660914302
13.275375804200186 333.95893882769735 0.7706537782391377
13.280603359153602 330.8988248466222 0.7682808354854324
13.285830914107018 326.56259962842194 0.7640160105661871
13.291058469060435 326.24963637564815 0.7642739013727003
13.29628602401385 326.20825518468854 0.765026681832743
13.301513578967267 325.7754930248375 0.7643278568126598
13.306741133920683 324.9390606977569 0.7632877541488672
13.3119686888741 320.9466749728095 0.7579935032775897
13.317196243827516 318.4874782741093 0.7544814100380047
13.322423798780932 316.9156435961931 0.7533952233769752
13.327651353734348 315.4601744929602 0.7519650176502053
13.332878908687764 313.21307561799034 0.7512008360004789
13.33810646364118 311.9335856013286 0.7495519075536476
13.343334018594597 310.06746723618045 0.7465240438298869
13.348561573548013 306.1847568846256 0.741858421460314
13.353789128501429 306.8497091081034 0.7430180535393798
13.359016683454845 305.22390998922276 0.7414021815626348
13.364244238408261 304.4884523700457 0.7404512602397639
13.369471793361678 308.3964595789425 0.7444400671123726
13.374699348315094 307.3888619827421 0.7430736218780837
13.37992690326851 311.7038678249246 0.7509099761597586
13.385154458221926 313.51673230603524 0.7519187433370295
13.390382013175342 313.77196318427775 0.7512934551556572
13.395609568128759 314.6155406300263 0.7510839655082058
13.400837123082175 314.6306305184953 0.7494188112177128
13.406064678035591 315.6123267029164 0.7504895141226945
13.411292232989007 316.05763923105894 0.7515963986296371
13.416519787942423 318.7057909418934 0.75345020381671
13.42174734289584 321.16807063436335 0.7570427032554614
13.426974897849256 323.9458903239835 0.760273337391046
13.432202452802672 325.8928802446891 0.7617921433523174
13.437430007756088 324.7145225483509 0.7608784134744903
13.442657562709504 322.1650693771061 0.7577496815419088
13.44788511766292 320.5027401882601 0.755802657264722
13.453112672616337 321.64169752694187 0.758530717089024
13.458340227569753 327.40518995894433 0.7646956654007812
13.46356778252317 329.4208473090493 0.7678638141859925
13.468795337476585 331.3080545301253 0.7699444318411164
13.474022892430002 332.45408706643553 0.7706765787260993
13.479250447383418 335.92738359272096 0.7751653935619383
13.484478002336834 337.97876015727644 0.7770880612873706
13.48970555729025 335.9280465029085 0.7748312699800176
13.494933112243666 332.2738937285321 0.7707766570058537
13.500160667197083 328.5477888630914 0.7658508151455689
13.505388222150499 326.95972173700227 0.7642301318725543
13.510615777103915 328.47137986059596 0.7649277559164076
13.515843332057331 328.6021528169913 0.765508165511967
13.521070887010747 329.0002662516862 0.7668778653089806
13.526298441964164 328.8430666163625 0.7672507166887028
13.53152599691758 326.36833867642343 0.7642686136009212
13.536753551870996 321.61888350761416 0.7589394013094649
13.541981106824412 313.89616913329246 0.7508030014292104
13.547208661777828 311.8285666562484 0.7481148415958573
13.552436216731245 310.39115938529704 0.7464303661180653
13.55766377168466 310.3716755304403 0.746597054156333
13.562891326638077 307.735894967679 0.7440473916284337
13.568118881591493 304.38917104149215 0.7418618966454251
13.57334643654491 296.24568274991 0.7317060419792883
13.578573991498326 293.92505728890006 0.7284572018295867
13.583801546451742 292.23793226356435 0.7278531435684041
13.589029101405158 289.57883207213536 0.7251740895762802
13.594256656358574 289.5531117050902 0.7268455434812412
13.59948421131199 287.7151945778829 0.7245725180209693
13.604711766265407 286.43509750263 0.7221890179982634
13.609939321218823 284.3298260483482 0.7192048221232066
13.615166876172239 281.4065681805073 0.7152181317260095
13.620394431125655 279.2831814979789 0.7124461698944211
13.625621986079071 281.51589786955793 0.7156054035276865
13.630849541032488 283.6782475145504 0.7194518174738317
13.636077095985904 282.1755655598475 0.7172881981967696
13.64130465093932 278.69659541683535 0.7111622949192589
13.646532205892736 273.2346841541095 0.7046624408099185
13.651759760846153 269.48387847971384 0.6977368969888943
13.656987315799569 271.24398248298445 0.7008193677260675
13.662214870752985 271.60843548279564 0.7027648804061741
13.667442425706401 273.7416126483171 0.7067360325509837
13.672669980659817 274.4332160738984 0.7100409916919969
13.677897535613234 274.6166232061171 0.7101809526207603
13.68312509056665 276.8330864114771 0.7123848069364926
13.688352645520066 277.06545536346994 0.7132183512829874
13.693580200473482 279.1647066573348 0.7159594304519834
13.698807755426898 279.5110033340639 0.7168559172642822
13.704035310380315 279.3800065061072 0.7165728717820452
13.70926286533373 273.98648539820135 0.7093121972601083
13.714490420287147 272.37364225514597 0.706782408607533
13.719717975240563 269.46385216811734 0.700808444471268
13.72494553019398 271.0514367986497 0.7016963452669589
13.730173085147396 272.97363602171976 0.7037479226165081
13.735400640100812 276.4264078685392 0.7077472561364037
13.740628195054228 281.4475573406997 0.7164032205955497
13.745855750007644 287.2373011398208 0.7246658887169374
13.75108330496106 288.67488667006006 0.7261844968138766
13.756310859914477 285.60867261638197 0.7216219434322516
13.761538414867893 280.6691163620403 0.7138348524217939
13.766765969821309 277.2297537025621 0.7095583762098084
13.771993524774725 277.07550168495925 0.7095400627983177
13.777221079728141 276.3003407402058 0.7083159600710297
13.782448634681558 274.04693301675735 0.707184306734622
13.787676189634974 274.3691346370693 0.7092938232826573
13.79290374458839 273.7342002662556 0.7105587443377491
13.798131299541806 273.98001671394485 0.7097188359546502
13.803358854495222 270.65967294845626 0.7033401658160564
13.808586409448639 266.9727179619176 0.6974652699850526
13.813813964402055 266.02867289058054 0.6981419087057057
13.819041519355471 267.0885489056078 0.7016120612793522
13.824269074308887 271.46285129548147 0.7074640076232116
13.829496629262303 272.6702775421048 0.7093034090169013
13.83472418421572 273.97229226688205 0.7109255568191032
13.839951739169136 274.54863330461757 0.7110911162534883
13.845179294122552 273.60192801909386 0.7093464513961937
13.850406849075968 277.47485960416475 0.7122729160417778
13.855634404029384 280.6486434932112 0.7138195684115527
13.8608619589828 281.69571556925735 0.716158809047664
13.866089513936217 283.635331381797 0.7179913255437349
13.871317068889633 285.54646983551476 0.719955221542864
13.87654462384305 285.180587794467 0.7195016606473381
13.881772178796465 284.04105383579224 0.7186024636655628
13.886999733749882 287.1999975446089 0.7232932019692143
13.892227288703298 288.16242418318683 0.7244282391295465
13.897454843656714 289.0691101079811 0.7249967022290257
13.90268239861013 290.0760078246301 0.7253565120670302
13.907909953563546 290.5605796138369 0.7255183089496341
13.913137508516963 293.6957156166778 0.7291418563776138
13.918365063470379 296.18153574720634 0.7325844417831651
13.923592618423795 296.9142261085145 0.7329765709438207
13.928820173377211 297.7133555325662 0.7336782861342114
13.934047728330627 297.35143115596884 0.7332783809531722
13.939275283284044 296.8833602198999 0.7322883052846441
13.94450283823746 299.6903389625226 0.7369614152160825
13.949730393190876 300.1396071249696 0.7370167839224393
13.954957948144292 297.9089053929278 0.7353202157194735
13.960185503097708 293.5424079479348 0.7296527425671011
13.965413058051125 291.5430021365357 0.7268343437034175
13.97064061300454 290.9071166775539 0.7254189287992721
13.975868167957957 288.14189286136076 0.7224727552364649
13.981095722911373 284.2708591167356 0.7169010682838072
13.98632327786479 281.039849035987 0.7125814410671554
13.991550832818206 279.7612228350475 0.7119738801147083
13.996778387771622 280.1201852497468 0.7139962587552201
14.002005942725038 278.19065303892177 0.7121019273088726
14.007233497678454 277.18671016755013 0.7114659882276578
14.01246105263187 278.44092180735424 0.7116173156945452
14.017688607585287 279.541522750879 0.7141879560704761
14.022916162538703 279.8367830687855 0.7153526207163086
14.028143717492119 280.3823080387241 0.716714835341137
14.033371272445535 281.0285745820243 0.717233190863391
14.038598827398951 285.1167727564319 0.7232954977966194
14.043826382352368 287.7704428235142 0.7260787229154978
14.049053937305784 288.52315154125716 0.7268513477745384
14.0542814922592 285.4181682090809 0.7222205620363369
14.059509047212616 284.35409983370454 0.7189722986854136
14.064736602166032 286.5639395497569 0.7215271207563755
14.069964157119449 286.9777867573978 0.721678147462754
14.075191712072865 288.1256658320319 0.7228486884421552
14.080419267026281 289.8623238511653 0.7259152075298364
14.085646821979697 291.8779697676414 0.7284155865181473
14.090874376933114 292.18792173824806 0.7281850090324047
14.09610193188653 295.8581082758716 0.7317831373005655
14.101329486839946 300.00208700584443 0.7348060168858132
14.106557041793362 305.12959789502395 0.7408165957626913
14.111784596746778 308.42644578370323 0.7455725952332666
14.117012151700195 308.32209629586185 0.7448568225537472
14.12223970665361 308.6864318630247 0.7457690086797117
14.127467261607027 305.59477612111067 0.7421352803597442
14.132694816560443 299.78712099556753 0.7353661907008955
14.13792237151386 294.91866150935016 0.7296077852370774
14.143149926467276 292.0201563532626 0.7260207535473593
14.148377481420692 293.54575721689207 0.7287835942999821
14.153605036374108 296.124958301669 0.7338928600152284
14.158832591327524 297.31017130978887 0.7349374327842241
14.16406014628094 297.70542748710557 0.7355136406736368
14.169287701234357 293.34524188279977 0.7302164104390306
14.174515256187773 292.6697037693151 0.7285941419015373
14.179742811141189 292.24189382785613 0.7284758892836769
14.184970366094605 292.93008043071785 0.7283882632821854
14.190197921048021 292.16713141759806 0.7272771200737383
14.195425476001438 289.9375162861244 0.7253288125585449
14.200653030954854 289.43686045563607 0.7230935976773035
14.20588058590827 290.67364944974884 0.7236473545056001
14.211108140861686 294.37529631061386 0.7269187422205345
14.216335695815102 297.30073949923445 0.7301928190843593
14.221563250768519 299.76470703511677 0.7342021696728676
14.226790805721935 298.7740836924071 0.7342810305170469
14.232018360675351 297.6843495122897 0.7324753653174956
14.237245915628767 295.70877433732113 0.7295852389238735
14.242473470582183 292.7628015242349 0.7249597141767029
14.2477010255356 288.24660662285527 0.7177121957860503
14.252928580489016 286.5891861003629 0.7155061445684908
14.258156135442432 287.2443181363587 0.7168330725987324
14.263383690395848 296.7915216430248 0.7278409118601831
14.268611245349264 301.74629623238894 0.7334624176828728
14.27383880030268 304.0811223893184 0.7363628343267984
14.279066355256097 303.9685433796435 0.7364751688739732
14.284293910209513 305.84096172404344 0.7398294978971865
14.28952146516293 309.9047467973589 0.7456663795307618
14.294749020116345 312.66066131149336 0.7479458550112242
14.299976575069762 312.4369513856865 0.7462953216871605
14.305204130023178 311.49136242171636 0.7438187165133483
14.310431684976594 312.402807586004 0.7437383663990332
14.31565923993001 313.6292491753145 0.7446948952098378
14.320886794883426 316.32654273970144 0.7477510211616148
14.326114349836843 319.3293574387816 0.7517957569633574
14.331341904790259 324.62480976681735 0.7575426088013784
14.336569459743675 329.96236320474577 0.7642514487683094
14.341797014697091 329.2142304831066 0.7636722545362494
14.347024569650507 330.5257356241372 0.7651637138004833
14.352252124603924 328.53896371105617 0.7623885056243946
14.35747967955734 326.7711486747059 0.7602079402564652
14.362707234510756 322.89924898690316 0.7549903493844512
14.367934789464172 324.4335079321102 0.7576806035203262
14.373162344417588 327.97342902664485 0.7616105518914685
14.378389899371005 330.04518097374194 0.7645057708990735
14.38361745432442 332.5543413850605 0.7675556395943267
14.388845009277837 332.1876789209709 0.7666900905515466
14.394072564231253 331.1400231576692 0.7657616989373959
14.39930011918467 333.28184807875624 0.7673985701995489
14.404527674138086 334.5366919510625 0.7683886854350549
14.409755229091502 337.3559304523046 0.7723715927612633
14.414982784044918 338.1561805633173 0.7740683511379439
14.420210338998334 341.2453509409767 0.7773660117649672
14.42543789395175 343.32214120138593 0.7793470791729367
14.430665448905167 344.75454326311643 0.7797491514581948
14.435893003858583 343.78602370121797 0.7782117270753797
14.441120558811999 342.36720698412176 0.7767622359811711
14.446348113765415 342.2356668744143 0.776637009147553
14.451575668718831 344.1036648181288 0.7793494949916728
14.456803223672248 344.2507770557506 0.7803547750160509
14.462030778625664 345.894619096707 0.7816612798219974
14.46725833357908 349.3995029893383 0.78466720111486
14.472485888532496 355.92221985785955 0.7913813926675761
14.477713443485912 359.1619391591147 0.7944395011150249
14.482940998439329 362.0548886948053 0.7979421113842973
14.488168553392745 363.74433819702364 0.7997526224483946
14.493396108346161 370.416602463942 0.8074514763251377
14.498623663299577 378.09900156052186 0.8158224535171842
14.503851218252994 385.5679787361576 0.8237635746386283
14.50907877320641 394.7330485544259 0.8334470593150045
14.514306328159826 398.8600683964602 0.8368411275628396
14.519533883113242 399.6797499718339 0.8372847887813462
14.524761438066658 396.3968053685912 0.8336289505166211
14.529988993020075 386.69072696503247 0.8238938300759913
14.53521654797349 376.9782737438726 0.8135883385001406
14.540444102926907 368.4545372091141 0.8049049747658016
14.545671657880323 357.7864457484433 0.7939664609112763
14.55089921283374 346.16613003643806 0.7810465527269971
14.556126767787156 336.2907135981879 0.7708642478092018
14.561354322740572 325.12125289995254 0.7582596669940651
14.566581877693988 316.65796055168533 0.748043231744591
14.571809432647404 313.7716952218846 0.7443808097971041
14.57703698760082 309.7868595432202 0.7398598018223128
14.582264542554237 309.96649184039495 0.7399807903013792
14.587492097507653 310.52459503341936 0.7416342548115868
14.592719652461069 312.84540880908236 0.745127611467649
14.597947207414485 318.21106998700554 0.7505430954875016
14.603174762367901 320.9145479567392 0.7536505431134564
14.608402317321318 324.62346347310023 0.7570856837522633
14.613629872274734 326.54309700942565 0.7582570027249219
14.61885742722815 330.00470250052894 0.761471546139799
14.624084982181566 334.34738656809634 0.7651519589071416
14.629312537134982 337.2906089279109 0.7692704208432479
14.634540092088399 342.40347432035355 0.7750706987880025
14.639767647041815 348.31783698395714 0.7817016488754385
14.644995201995231 346.45701220173714 0.7790480095616185
14.650222756948647 347.6365357719988 0.7787201639772783
14.655450311902063 346.57400639756355 0.7776552528622089
14.66067786685548 347.35186868335575 0.7783288473392775
14.665905421808896 349.24148910893126 0.7805615785006599
14.671132976762312 348.77439181032514 0.7804021697847427
14.676360531715728 348.0429947308395 0.7787555326670704
14.681588086669144 347.962717447428 0.778505527853631
14.68681564162256 347.4225042158561 0.7789560362047614
14.692043196575977 349.4258153262988 0.7806554937770882
14.697270751529393 348.5115690132847 0.7801679284715759
14.70249830648281 351.0538434156683 0.7828507780849595
14.707725861436225 354.1517860534053 0.7854249510796856
14.712953416389642 357.7606136825038 0.789922279117023
14.718180971343058 360.5066077636755 0.7930168026590118
14.723408526296474 358.67662351085943 0.7909286589568809
14.72863608124989 358.3161781904901 0.790779732751353
14.733863636203306 357.34004911577637 0.7900911267920209
14.739091191156723 359.10534255195614 0.7916364511196541
14.744318746110139 359.94710115109706 0.7926965735554035
14.749546301063555 360.1522623846368 0.7930326081084252
14.754773856016971 355.5119320830543 0.7882194734838196
14.760001410970387 348.69658164616766 0.7817778525660032
14.765228965923804 344.3064705897424 0.7760124014460099
14.77045652087722 341.5488098370346 0.7725949505803795
14.775684075830636 340.77168806367405 0.7715371065610105
14.780911630784052 342.3077280580623 0.773339070971823
14.786139185737468 342.0737053481426 0.7741216634517718
14.791366740690885 341.89183728673004 0.7742483501957065
14.7965942956443 338.86615385561214 0.7706235194776336
14.801821850597717 339.25996470395575 0.77093334342784
14.807049405551133 340.099037648687 0.7697409580528322
14.81227696050455 342.0023990692302 0.771849179120077
14.817504515457966 344.03111201572653 0.7738738575803332
14.822732070411382 347.2667401225814 0.7769326045681985
14.827959625364798 349.4857022456684 0.7798210658031814
14.833187180318214 351.8630790821647 0.782467816039985
14.83841473527163 358.1598434992355 0.7897165404610754
14.843642290225047 360.60146233038523 0.7929354771293192
14.848869845178463 365.6141689797457 0.7980371734584069
14.854097400131879 368.2022955347854 0.8002875651600388
14.859324955085295 368.3070924956849 0.8004516989563781
14.864552510038711 368.89428493019346 0.8009884930881453
14.869780064992128 365.96241576451644 0.7981182120233006
14.875007619945544 365.5017374638209 0.7980349348062307
14.88023517489896 368.12673336587756 0.8007546712487589
14.885462729852376 370.316398923871 0.8038230660549547
14.890690284805792 371.0348520920284 0.8051409473892747
14.895917839759209 371.3163677602671 0.8046881909791692
14.901145394712625 373.2644560436239 0.8065257793587138
14.906372949666041 374.1923079568069 0.8066595586252606
14.911600504619457 371.61284221193387 0.8041912186709591
14.916828059572873 369.0914342824531 0.8018079470181878
14.92205561452629 361.6636207072023 0.7934676884375089
14.927283169479706 358.5493498241941 0.7903385725129822
14.932510724433122 356.45876397039405 0.7883048039572026
14.937738279386538 352.49661729757406 0.7843738098182683
14.942965834339955 346.73752836597293 0.7794913942920216
14.94819338929337 339.45091247220745 0.7716334123743598
14.953420944246787 330.86833521489206 0.7623843841698341
14.958648499200203 326.70880409638886 0.7584913337428909
14.96387605415362 323.12189319266184 0.7548166512084254
14.969103609107036 320.7614001828335 0.7524811808574212
14.974331164060452 317.0474833706434 0.7479463217331217
14.979558719013868 316.3433272285949 0.7458257218215161
14.984786273967284 316.1795960497658 0.7453498670254728
14.9900138289207 317.3619439045212 0.747028809616924
14.995241383874117 316.25783712267537 0.7453725784589956
15.000468938827533 315.2781897763005 0.7443652209860316
15.005696493780949 312.1589330732097 0.7402585933678986
15.010924048734365 313.7213022280872 0.742510713269326
15.016151603687781 315.1018316565348 0.7447308572510154
15.021379158641198 317.4580991385305 0.747822624665775
15.026606713594614 318.3030156826435 0.7478600129202133
15.03183426854803 318.6786586593765 0.7486621619601612
15.037061823501446 318.46101584530396 0.7482074680921404
15.042289378454862 318.8789715766115 0.7481716649480536
15.047516933408279 317.702435221417 0.7480041085428535
15.052744488361695 319.3423993011716 0.750685349027946
15.057972043315111 321.67339890605695 0.7535579305931936
15.063199598268527 325.327998233939 0.758268288323428
15.068427153221943 328.1050605655092 0.7601942190300145
15.07365470817536 329.48462150270706 0.7615029192243568
15.078882263128776 326.36090812567295 0.757550848312983
15.084109818082192 323.16509869436163 0.7531791834751046
15.089337373035608 324.4659852790557 0.7547290744471014
15.094564927989024 325.62153249856846 0.7563339416007008
15.09979248294244 326.28246423884354 0.7568769065663186
15.105020037895857 323.49814321348305 0.7539684662228907
15.110247592849273 320.34380899317244 0.7510208216159608
15.11547514780269 318.0287296108078 0.7492047619318308
15.120702702756105 319.66949788205346 0.7512554872776463
15.125930257709522 319.3507460866335 0.7507389767790987
15.131157812662938 314.4896700847991 0.7444077190759986
15.136385367616354 310.9245768105939 0.740953464393409
15.14161292256977 305.81253409756914 0.7346212714166406
15.146840477523186 305.8239319637818 0.7346064896978676
15.152068032476603 304.9205764982858 0.7328946287344414
15.157295587430019 303.525548340732 0.7321310983140892
15.162523142383435 298.99138476140416 0.7273088220385184
15.167750697336851 295.8766363102534 0.7244076868059128
15.172978252290267 294.1020011588222 0.7223968890189059
15.178205807243684 287.97603349968557 0.7145093859800726
15.1834333621971 284.4439901406478 0.710790296763206
15.188660917150516 277.94614513468065 0.7032564772925903
15.193888472103932 275.058792828599 0.6997817952526418
15.199116027057348 272.0509450297285 0.6975942776935321
15.204343582010765 274.84013810434976 0.701401380705492
15.20957113696418 281.1418215654629 0.709843416558545
15.214798691917597 282.30087288278764 0.7107251077552983
15.220026246871013 283.60885370093854 0.7115802596581654
15.22525380182443 282.2015487132155 0.7097116488256655
15.230481356777846 278.53585069978436 0.705771488745078
15.235708911731262 275.65629580454384 0.7026183311444381
15.240936466684678 273.25605101055737 0.6994666192773066
15.246164021638094 273.2355059497256 0.700498017515531
15.25139157659151 276.15704280860024 0.7045230283156161
15.256619131544927 278.0201252735026 0.7061671274949813
15.261846686498343 275.84037265399417 0.702888291656547
15.267074241451759 275.8267925913259 0.7030826561212707
15.272301796405175 276.243647445619 0.7028910181367912
15.277529351358591 277.7106824662321 0.7060873149512201
15.282756906312008 274.33587417292495 0.7010066706354966
15.287984461265424 273.66294263958486 0.699329035589007
15.29321201621884 272.85819620813857 0.6980741776692453
15.298439571172256 273.44215977951677 0.6970686728656189
15.303667126125672 274.58262669410664 0.6983960111772125
15.308894681079089 276.0373439543869 0.699475650953067
15.314122236032505 278.3721757373147 0.7023222232372891
15.319349790985921 281.9174929255563 0.7086316154893517
15.324577345939337 285.2322313696656 0.7126311518945407
15.329804900892753 287.2241281628797 0.7158853177230349
15.33503245584617 289.1742867255716 0.7177816593526015
15.340260010799586 287.1232923102861 0.7151947926818115
15.345487565753002 288.0160009344943 0.7160160449347338
15.350715120706418 288.50119613237507 0.7170730665734742
15.355942675659835 290.44649329017875 0.7189219404855842
15.36117023061325 290.28266789203474 0.7178056318341469
15.366397785566667 291.8988576851787 0.7194247036656026
15.371625340520083 293.3046091793889 0.7202732434749997
15.3768528954735 292.6877805029341 0.719426595724233
15.382080450426916 291.62337479244314 0.7178110378972815
15.387308005380332 294.11168362150767 0.7218388779126919
15.392535560333748 295.6349838061761 0.7247790826796279
15.397763115287164 297.7537286839654 0.73617537913212
15.40299067024058 298.28215360176614 0.7429654165489897
15.408218225193997 296.96052951791023 0.7448547870954202
15.413445780147413 297.66924504059926 0.7492694847886412
15.418673335100829 298.8083445045705 0.7548097060361928
15.423900890054245 301.7193289517914 0.7621208924805235
15.429128445007661 305.21036944439174 0.7700613714393162
15.434355999961078 302.8477301733748 0.7692400116135897
15.439583554914494 299.72011140548864 0.767742773179131
15.44481110986791 294.7725526242834 0.764433581126299
15.450038664821326 292.9354578320426 0.7642984489421543
15.455266219774742 292.76070974035616 0.7666969007085153
15.460493774728159 292.63197103100543 0.76851517836851
15.465721329681575 295.78185324271254 0.7744999382588446
15.470948884634991 296.75067437768547 0.7779053380506078
15.476176439588407 299.32248280348216 0.782738314519476
15.481403994541823 299.9919285124912 0.7851818144319804
15.48663154949524 300.17137302732243 0.7890223501501771
15.491859104448656 300.2542728529292 0.7915711487697804
15.497086659402072 297.6172824520581 0.7907969829288716
15.502314214355488 296.7634492122652 0.7901823077839847
15.507541769308904 297.30735780231 0.7909652386772208
15.51276932426232 298.0386018599262 0.7929366908505533
15.517996879215737 302.0992963862341 0.8001162756912581
15.523224434169153 306.29480002531005 0.8075196268040153
15.52845198912257 308.2860946318193 0.8130743419807173
15.533679544075985 309.9418042616545 0.8174736476228907
15.538907099029402 310.08573234671184 0.8191668374381702
15.544134653982818 309.59902393236064 0.8203108038776055
15.549362208936234 309.34597581066623 0.8200794364649536
15.55458976388965 308.4768560865526 0.820571115668426
15.559817318843066 309.2161736495781 0.8227867859208559
15.565044873796483 312.60496708546367 0.8301327050918768
15.570272428749899 317.6466610775866 0.8387434600425162
15.575499983703315 319.35408449697627 0.8427996470057129
15.580727538656731 317.8049638673398 0.8430950440151946
15.585955093610147 311.3170194918773 0.8359319387249329
15.591182648563564 307.0231266809367 0.830933408148726
15.59641020351698 304.15869601443035 0.8282371360893759
15.601637758470396 306.05030240375845 0.8311488387285911
15.606865313423812 305.1273343898798 0.8311669086840324
15.612092868377228 303.86885633334634 0.8319078920307675
15.617320423330645 303.74457063421374 0.8331531283065567
15.62254797828406 297.62749707877845 0.8277993117710093
15.627775533237477 295.6690894478941 0.8282032307052888
15.633003088190893 290.24617497726365 0.8228846219616693
15.63823064314431 289.5902216521855 0.8193486337024065
15.643458198097726 287.6017853156864 0.8024907428153525
15.648685753051142 289.01426220324623 0.7976677151680073
15.653913308004558 288.0851014035821 0.7922419753603825
15.659140862957974 284.9490832932699 0.78544384267701
15.66436841791139 283.7728658219701 0.7818334972371255
15.669595972864807 281.6760937780833 0.7774321437318789
15.674823527818223 281.8139182922017 0.776000714631621
15.680051082771639 280.7408213578013 0.7735716588062649
15.685278637725055 281.9452226506037 0.7731006874757667
15.690506192678471 281.9162968469631 0.771418166635882
15.695733747631888 283.82643395266155 0.7715083807359417
15.700961302585304 285.6783418777781 0.7727494486102676
15.70618885753872 285.3881652843091 0.7711294404972703
15.711416412492136 283.8507516068856 0.7678478925140578
15.716643967445552 283.3916099880069 0.7662814916038473
15.721871522398969 284.9288439148999 0.7673181859079077
15.727099077352385 285.0610786622872 0.7660586899568588
15.732326632305801 283.6325166674686 0.7633618486175585
15.737554187259217 282.5509193974756 0.7617344578125571
15.742781742212633 282.9403524648239 0.7610629242670702
15.74800929716605 287.59663854955545 0.7667400048488338
15.753236852119466 289.92555447074363 0.768978861275089
15.758464407072882 291.61651237714244 0.7691850660978587
15.763691962026298 290.3284459669901 0.766542834682876
15.768919516979715 288.2449320208204 0.7635364721813482
15.77414707193313 286.78536759634187 0.761055286539422
15.779374626886547 286.11581022121703 0.7584774374484985
15.784602181839963 287.6736707425518 0.7580808050449873
15.78982973679338 290.49779236479355 0.7603691541240921
15.795057291746796 289.813558453658 0.7585330246438069
15.800284846700212 290.94698851460504 0.7608293425153898
15.805512401653628 290.1285212545455 0.761268659261482
15.810739956607044 291.84603550000725 0.7642228347225472
15.81596751156046 293.6753794298583 0.7659770213421531
15.821195066513877 293.91404492591613 0.765665524014763
15.826422621467293 295.30294553039204 0.7656418316367181
15.831650176420709 296.2084579257742 0.766115783725381
15.836877731374125 295.32986652470305 0.7632413408790188
15.842105286327541 295.83449935678993 0.7635611748633218
15.847332841280958 295.79100516595264 0.763995350315125
15.852560396234374 295.9867617425335 0.7649503233128312
15.85778795118779 294.9502272568482 0.7648570521671437
15.863015506141206 297.5802278848757 0.7673010049229366
15.868243061094622 294.19836187373454 0.7614716514611439
15.873470616048039 291.824829153332 0.7576721180125626
15.878698171001455 288.9082236998634 0.7515341638477603
15.883925725954871 287.6071870181426 0.7481964500097678
15.889153280908287 289.4106510813625 0.7507498934023128
15.894380835861703 293.64922988491094 0.755940578992443
15.89960839081512 297.59492920728474 0.7613571112999975
15.904835945768536 299.64474212530394 0.7643907032060053
15.910063500721952 298.9319547360818 0.7631716793912724
15.915291055675368 295.5729806793065 0.7597611913374631
15.920518610628784 294.6460203567865 0.7583136265263931
15.9257461655822 294.07362740696414 0.7566611102882258
15.930973720535617 293.9574533196494 0.7555671514136211
15.936201275489033 293.0265669292531 0.7544989928310959
15.94142883044245 294.22502305170224 0.7564997412660295
15.946656385395865 294.8930048944999 0.7576708317212213
15.951883940349282 292.87283432053766 0.7549761383512374
15.957111495302698 292.5478559888628 0.7535452800259557
15.962339050256114 290.5321749971087 0.7505295644218707
15.96756660520953 291.0876748047884 0.7506879406766078
15.972794160162946 291.69715484730455 0.7513330444451574
15.978021715116363 287.813210551116 0.7465688545319537
15.983249270069779 287.1007028391532 0.7439464288353361
15.988476825023195 287.0706218188876 0.7435149970850321
15.993704379976611 287.9205853700237 0.7452658222846607
15.998931934930027 290.20655355050695 0.7479138205650155
16.004159489883442 291.9006973671507 0.7517701476459452
16.009387044836856 291.34441576859507 0.7523626416259039
16.01461459979027 289.643718298949 0.7501273806596497
16.019842154743685 289.13723547176374 0.7490698037992344
16.0250697096971 287.7278226087579 0.7442818294355005
16.030297264650514 292.5485962674191 0.7502324350223919
16.03552481960393 296.0690724029096 0.7557654801384268
16.040752374557343 299.9799196149852 0.7610030251344639
16.045979929510757 301.69231787639455 0.7635338258195601
16.05120748446417 301.02351908973304 0.7607528422724174
16.056435039417586 300.2863837227526 0.7573504285426123
16.061662594371 303.2830874646414 0.760047253026319
16.066890149324415 310.50568395964206 0.7688879972587152
16.07211770427783 318.21459053721037 0.7792692376072439
16.077345259231244 322.8520066130695 0.784873891507328
16.08257281418466 327.81745477838535 0.7903652349457032
16.087800369138073 330.8965519440925 0.7932284994210843
16.093027924091487 332.0409147784018 0.7952241571575235
16.0982554790449 336.2132042450531 0.7994386985626019
16.103483033998316 339.89522583432546 0.8043937696925635
16.10871058895173 340.86459985117455 0.8046655978410482
16.113938143905145 339.736089644036 0.8036264154705729
16.11916569885856 338.2321733515995 0.8018321749208118
16.124393253811974 336.1961081753186 0.8000456419846298
16.129620808765388 336.44472816871183 0.8008764966324772
16.134848363718802 336.2783459170305 0.8006424226366082
16.140075918672217 337.4846565973883 0.8017683181931473
16.14530347362563 338.30467312501133 0.80346533139819
16.150531028579046 338.89617444227235 0.8041489100982597
16.15575858353246 340.8156924921224 0.8065973733848796
16.160986138485875 339.8784032590009 0.8050749419465304
16.16621369343929 337.2021691266204 0.8017067287508348
16.171441248392703 332.42786444932494 0.7959923693353019
16.176668803346118 325.2234284660779 0.7877952081852295
16.181896358299532 320.5647733333633 0.7811786223565927
16.187123913252947 314.7779142708472 0.7738677832598544
16.19235146820636 309.7372219828056 0.7687807924442378
16.197579023159776 305.3585756153111 0.7651792570753113
16.20280657811319 297.16164480597035 0.7561344666801536
16.208034133066604 294.13821934967456 0.751447336415721
16.21326168802002 288.123188867498 0.7432868307327224
16.218489242973433 285.3487051152823 0.739639822519269
16.223716797926848 283.47833563236804 0.7385131232878952
16.228944352880262 281.40672409684726 0.7353859705598326
16.234171907833677 277.21696223597263 0.730488274206855
16.23939946278709 272.4486952659859 0.7238723627516436
16.244627017740505 266.10250746139326 0.7157150274613105
16.24985457269392 264.46591448059536 0.714944594222432
16.255082127647334 267.00310077060993 0.7195099343203679
16.26030968260075 265.6039415087981 0.7175000614567582
16.265537237554163 265.22902738101686 0.7175133600551796
16.270764792507578 259.3830023827822 0.7075023765469916
16.275992347460992 260.9965726236685 0.7090026174490806
16.281219902414406 259.16734196460044 0.7065937098137821
16.28644745736782 259.5576861491833 0.7076571430568597
16.291675012321235 258.88260737142497 0.707047102715015
16.29690256727465 259.4726370915043 0.7082084753667147
16.302130122228064 258.3340607213982 0.706866454332281
16.30735767718148 257.401504172492 0.7037508841011975
16.312585232134893 255.5681748120129 0.7018436666277645
16.317812787088307 255.9145724658431 0.7018488934939795
16.323040342041722 255.0466390300136 0.7004904970361503
16.328267896995136 255.2928543494009 0.6998848727127628
16.33349545194855 255.1767929279434 0.6980428538680284
16.338723006901965 257.3761602498315 0.7014463420366972
16.34395056185538 262.9110861295071 0.709262397370388
16.349178116808794 265.3430847145695 0.7129181128433297
16.35440567176221 268.3054013435338 0.7170356591634469
16.359633226715623 270.2152464410076 0.7181321097663046
16.364860781669037 273.85859765939637 0.7219217496984429
16.37008833662245 276.72574631697285 0.7229530266339391
16.375315891575866 278.92459027692564 0.7246623637259354
16.38054344652928 283.93577681647884 0.7317221210381863
16.385771001482695 290.13135419787 0.7400160540380613
16.39099855643611 296.8382838057213 0.7480946152373408
16.396226111389524 298.26150578440917 0.7479122500084803
16.401453666342938 297.83626806318256 0.745774396672191
16.406681221296353 297.0050119282529 0.7440175215541522
16.411908776249767 296.4591300954294 0.7436777991935255
16.41713633120318 296.4173394863485 0.7440295606825347
16.422363886156596 294.21620174980114 0.7414917511469571
16.42759144111001 291.04788071309514 0.7374334006881696
16.432818996063425 287.453098101939 0.7328616203369007
16.43804655101684 284.979553377275 0.7292148466915229
16.443274105970254 282.27179929585145 0.7261064045666255
16.448501660923668 281.1639531217567 0.7242268706834533
16.453729215877082 280.54132274558066 0.7227294910971813
16.458956770830497 281.3811622377331 0.7247877397748402
16.46418432578391 283.01744162064114 0.7279185385115617
16.469411880737326 282.403241477936 0.7272934962543933
16.47463943569074 281.25534607641947 0.7255762131780389
16.479866990644155 278.8485877584438 0.7221559501810686
16.48509454559757 278.6193605423029 0.7206790587151224
16.490322100550983 280.0602655120031 0.7231351478256045
16.495549655504398 283.7598313517103 0.7282824482779262
16.500777210457812 283.7506140815677 0.7277053052855532
16.506004765411227 286.48505319427903 0.7321976608020955
16.51123232036464 285.92245879592775 0.7298415846241441
16.516459875318056 283.21974214176146 0.7264251344537838
16.52168743027147 281.36486973650716 0.7239986828173403
16.526914985224884 281.270059898413 0.7245580262599032
16.5321425401783 282.115382742797 0.7265437594187367
16.537370095131713 281.3827787407814 0.7260211194452263
16.542597650085128 277.03012277298075 0.7209339332588482
16.547825205038542 272.2033877411612 0.7142922843748433
16.553052759991957 269.96786583422164 0.7124373191279961
16.55828031494537 265.7676980317123 0.7070938069698147
16.563507869898785 262.449916436255 0.702084883614023
16.5687354248522 259.8057481313191 0.6982607406789986
16.573962979805614 257.6047645816881 0.694724950071564
16.57919053475903 255.7307725053689 0.6909665816780527
16.584418089712443 253.4035628778359 0.6880822221033248
16.589645644665858 253.0401614387446 0.6879337599348052
16.594873199619272 252.74887594906969 0.6894353953183202
16.600100754572686 252.05336698754448 0.6894796182668175
16.6053283095261 250.00765169300377 0.6854046815477335
16.610555864479515 250.7451328431964 0.684475709434929
16.61578341943293 251.11087122312316 0.6843642559385665
16.621010974386344 252.9854902056846 0.688088748208966
16.62623852933976 252.60181599384262 0.6884949546274436
16.631466084293173 253.63420848452134 0.6897652515676487
16.636693639246587 255.0246178781486 0.6900579765621115
16.641921194200002 255.88020248053996 0.6905501939053639
16.647148749153416 256.5136253072484 0.6909897594737074
16.65237630410683 256.39651142771635 0.6907481483611485
16.657603859060245 257.71157609834376 0.69248440726505
16.66283141401366 256.5287753560545 0.6902385947109513
16.668058968967074 256.56061036856 0.6900427665270269
16.67328652392049 251.41455232924378 0.684153023095232
16.678514078873903 250.98345927118638 0.6834836115226683
16.683741633827317 253.66550274396099 0.6885142878484801
16.68896918878073 255.26580302940175 0.6903200713088399
16.694196743734146 252.7356948106582 0.6873773259910188
16.69942429868756 252.15261693875811 0.6861104256102936
16.704651853640975 252.57673996848496 0.6859373158289809
16.70987940859439 254.06497207888148 0.6877273148253501
16.715106963547804 252.59985941777995 0.6869280391100463
16.720334518501218 251.31886226323584 0.684560290557475
16.725562073454633 251.27084908445008 0.6846554162706975
16.730789628408047 250.17456483196034 0.6819202420903503
16.73601718336146 249.57827022784488 0.6814604018986677
16.741244738314876 248.5004000448374 0.6795314044485847
16.74647229326829 245.47688663105725 0.6745288023611458
16.751699848221705 245.07145354016654 0.6729477092726402
16.75692740317512 240.75571217028195 0.6679071193678341
16.762154958128534 239.7423072187755 0.6686454023713986
16.767382513081948 236.19372862199853 0.6638417643372211
16.772610068035362 234.97865155075996 0.6617979142091677
16.777837622988777 234.5720966899942 0.6607163832515688
16.78306517794219 236.7888455904343 0.6646710295700534
16.788292732895606 236.9025206202954 0.6655644119166723
16.79352028784902 234.31049035438843 0.6616594538379439
16.798747842802435 231.39066624139187 0.6571006423252264
16.80397539775585 227.99196924972216 0.6510507870822301
16.809202952709263 227.11512782489234 0.6511019196950875
16.814430507662678 226.60597031812347 0.6517860065116847
16.819658062616092 227.67669326423075 0.6541212395596715
16.824885617569507 227.53802078524376 0.654783338309969
16.83011317252292 226.9433329997973 0.6527666786997998
16.835340727476336 230.4409097560366 0.6569205921948175
16.84056828242975 231.02746216919567 0.6590033836782316
16.845795837383164 231.66929897180034 0.6596051980928164
16.85102339233658 227.03258551036998 0.653455034770005
16.856250947289993 225.67373068904007 0.6510296003978475
16.861478502243408 222.83839319256765 0.6481699837824416
16.866706057196822 223.10609073589777 0.6487675669628475
16.871933612150237 221.84461128823293 0.6456003243131883
16.87716116710365 225.38063666369095 0.6521095323951772
16.882388722057065 224.5971840037088 0.6506041589043338
16.88761627701048 224.86646853444563 0.6516879900789163
16.892843831963894 222.36281225243334 0.6479250625653391
16.89807138691731 220.27679273626677 0.6452058336381096
16.903298941870723 220.00336739497615 0.6450344955731213
16.908526496824138 222.91556638273516 0.6498152039006323
16.913754051777552 222.64236135576542 0.6504389422542605
16.918981606730966 221.2457941395319 0.6493044431317032
16.92420916168438 220.1388882204538 0.6470758541827553
16.929436716637795 219.4454746747959 0.6442853142643201
16.93466427159121 220.2878635005796 0.643128310569591
16.939891826544624 220.11749402097107 0.6433083789001205
16.94511938149804 220.14177632609685 0.6432136287431551
16.950346936451453 220.67409724491995 0.6437248370044495
16.955574491404867 220.3626966000404 0.6443974933206756
16.960802046358282 220.66790107046225 0.6452893124110671
16.966029601311696 220.77275638870424 0.6466655718976995
16.97125715626511 220.08957488835642 0.6467152887356037
16.976484711218525 219.4908815194768 0.6452190257052589
16.98171226617194 216.66512111639773 0.6410470017305265
16.986939821125354 215.26205312588198 0.6388746597393887
16.99216737607877 214.46160635194255 0.6373366928929749
16.997394931032183 214.25407727831822 0.635739434705527
17.002622485985597 214.9467921940666 0.6368550392095701
17.00785004093901 216.81349366958898 0.6377462150140444
17.013077595892426 218.91669888170344 0.6411239729934815
17.01830515084584 220.03131282413048 0.641929738424436
17.023532705799255 220.85588632147685 0.6426380985215464
17.02876026075267 221.3717586914997 0.6432272075362159
17.033987815706084 225.3359270085561 0.6478078762228213
17.039215370659498 226.54266814070843 0.6505451985436996
17.044442925612913 225.94959944412017 0.6494632340038479
17.049670480566327 226.05204500137276 0.650230585347419
17.05489803551974 224.51496624330775 0.6489662194963062
17.060125590473156 226.17329674027894 0.650565685142251
17.06535314542657 224.55167881866518 0.6492708704723449
17.070580700379985 226.0981500685073 0.6500990009262168
17.0758082553334 228.85277811485636 0.6535962921058794
17.081035810286814 229.37781190661488 0.6533902595660247
17.086263365240228 231.34045982694 0.6561088743795808
17.091490920193642 228.72513334234682 0.651897875902709
17.096718475147057 228.50479233675296 0.6525814880348794
17.10194603010047 227.3829019777287 0.6514353640894914
17.107173585053886 226.0924801534085 0.6512212486115082
17.1124011400073 227.38639526910902 0.6541486973139398
17.117628694960715 227.87926942356765 0.6548696403970534
17.12285624991413 228.97330619542487 0.6552264713066854
17.128083804867543 229.38264441952936 0.6556393259734535
17.133311359820958 230.08835772676733 0.6555201082515919
17.138538914774372 229.20528052872046 0.6551924196562353
17.143766469727787 228.8011018126957 0.6543988788244198
17.1489940246812 230.99201810287587 0.6572499340124596
17.154221579634616 233.38247628437 0.6603685149818076
17.15944913458803 237.91934516683042 0.6663968314370304
17.164676689541444 238.76938703168048 0.6663926195624079
17.16990424449486 241.45817710358398 0.6697863953643739
17.175131799448273 242.57411948379485 0.6698100353619444
17.180359354401688 239.9799311710511 0.6660708404089605
17.185586909355102 241.45287619686738 0.6662305092196168
17.190814464308517 240.47999217330565 0.6654072051497698
17.19604201926193 243.6092265256271 0.668974630552457
17.201269574215345 245.96769791946986 0.672681142455465
17.20649712916876 248.30065619891764 0.6757721955387518
17.211724684122174 248.6933090486925 0.6760957460891941
17.21695223907559 248.76370804202054 0.6760225548207975
17.222179794029003 250.87195060118665 0.6780067661086192
17.227407348982418 251.23217865554412 0.6776500895664973
17.232634903935832 250.82754944515466 0.6763696388517955
17.237862458889246 251.4762800900805 0.6772603709485275
17.24309001384266 252.59716644879242 0.6793268120589546
17.248317568796075 256.0985685833633 0.6839145594010647
17.25354512374949 254.78903897317147 0.683200622191911
17.258772678702904 252.3709135535424 0.6793409773826341
17.26400023365632 249.7533049356879 0.6753561301348077
17.269227788609733 248.00228936439913 0.6730917012483817
17.274455343563147 245.68133156458163 0.6706800961844996
17.279682898516562 242.2456901297897 0.6671756908201266
17.284910453469976 242.53260578201042 0.667391705878852
17.29013800842339 245.7392282700528 0.6717757949785756
17.295365563376805 247.12515689311337 0.6747270555698438
17.30059311833022 247.33236273006668 0.6757328973401686
17.305820673283634 244.9246859125324 0.6725761886586608
17.31104822823705 243.99177158711169 0.6700883405857258
17.316275783190463 243.49334851642732 0.6682501620009764
17.321503338143877 243.37814733321645 0.6687108313498374
17.32673089309729 242.59083487738508 0.6678242046228363
17.331958448050706 243.8791167240706 0.6694295949108257
17.33718600300412 245.2505654249361 0.6700942035319469
17.342413557957535 244.7210925610971 0.6686858575943838
17.34764111291095 244.08995168555728 0.6671737718371317
17.352868667864364 241.51079375322385 0.6637409932715866
17.358096222817778 239.3008767502767 0.6619080309970355
17.363323777771193 239.88158122706122 0.6642643195173186
17.368551332724607 237.78283631863192 0.6626107068616447
17.37377888767802 238.12657243070413 0.6621011116912816
17.379006442631436 238.56928591234453 0.6618511973998106
17.38423399758485 238.57037642983306 0.6611166590484835
17.389461552538265 238.18859684944775 0.6611544357977657
17.39468910749168 237.38316458667714 0.65907284454306
17.399916662445094 236.05694833742004 0.65605466035689
17.405144217398508 237.1750347185122 0.6569622139233008
17.410371772351922 236.87794542895858 0.6574326975484629
17.415599327305337 239.8266152278398 0.6630430221300572
17.42082688225875 239.3696881085867 0.6634056320593429
17.426054437212166 239.42463027371087 0.665287152485809
17.43128199216558 238.94454481768327 0.6643650728396712
17.436509547118995 236.80187988161836 0.6618868804944492
17.44173710207241 238.7551662347455 0.663098293273937
17.446964657025823 240.00086258696115 0.6645244456582935
17.452192211979238 238.19013221139735 0.6628242019775763
17.457419766932652 236.92741387853573 0.6598757445916769
17.462647321886067 237.42108649643436 0.6611069126118809
17.46787487683948 238.13848924699852 0.6611450424880341
17.473102431792896 239.47094128569407 0.6645658348604943
17.47832998674631 238.64925136705492 0.6641998326750661
17.483557541699724 238.1477006056106 0.6620683519808275
17.48878509665314 238.29232051949148 0.6605782896956157
17.494012651606553 236.2818606526803 0.6585893429987104
17.499240206559968 237.4922685083168 0.6616566195475098
17.504467761513382 239.86368189358518 0.6650824037589708
17.509695316466797 245.1190622736809 0.6712506829800018
17.51492287142021 247.12369227027824 0.6727019511462627
17.520150426373625 246.2069959037063 0.6719519854266779
17.52537798132704 244.70728051568935 0.668639100057318
17.530605536280454 243.42942281775692 0.6661749728237403
17.53583309123387 242.47463977807143 0.663717997132844
17.541060646187283 242.15601892236646 0.6632621381834228
17.546288201140698 244.54527324973267 0.6674360861757822
17.551515756094112 245.46942428806622 0.6695406589096359
17.556743311047526 248.4516099883943 0.6728611337719275
17.56197086600094 250.01434367296676 0.673820066913832
17.567198420954355 252.02889479661488 0.6765569816818418
17.57242597590777 250.68364515443722 0.6748931068966503
17.577653530861184 247.5257944484262 0.6720278925463063
17.5828810858146 246.02001506104577 0.6694673577731333
17.588108640768013 246.1621508766658 0.6691899066305859
17.593336195721427 248.16103920563063 0.6720910429214313
17.598563750674842 250.2264266782439 0.6753389038717771
17.603791305628256 250.82428892909357 0.6764213075939782
17.60901886058167 253.54601746140222 0.6802291244361134
17.614246415535085 255.7235019728858 0.6824945457412559
17.6194739704885 255.74773909338165 0.6829660228007709
17.624701525441914 252.74508842866723 0.6785550968993266
17.62992908039533 252.74686228896755 0.6778906559243869
17.635156635348743 254.79061135320535 0.6801078357918158
17.640384190302157 257.76894932892174 0.6843261806073719
17.64561174525557 258.16674740117816 0.6858557220102731
17.650839300208986 255.38296836086906 0.6820272297363745
17.6560668551624 255.95635132390512 0.6822183078751445
17.661294410115815 257.24004457873247 0.6837965106779984
17.66652196506923 260.31223506841087 0.6875257015483954
17.671749520022644 266.46102427262497 0.6952602143544114
17.676977074976058 270.748665567887 0.6996136819380625
17.682204629929473 274.1783819619186 0.7030456353040804
17.687432184882887 277.52094687480223 0.7072656470919172
17.6926597398363 282.2268179060436 0.7134004089714112
17.697887294789716 289.0938724925509 0.7213887127772601
17.70311484974313 292.3710570569532 0.7248259401049726
17.708342404696545 293.9238504431956 0.7264026502439741
17.71356995964996 295.0290132584518 0.7277237885058604
17.718797514603374 297.5236490360803 0.730790320611731
17.724025069556788 301.97819194933777 0.7351724078266336
17.729252624510202 307.0964268662189 0.7414395007128765
17.734480179463617 310.247022119382 0.7450745729577177
17.73970773441703 312.5149426932309 0.7473790840534337
17.744935289370446 314.11841628079134 0.7498062118022923
17.75016284432386 317.09997570612416 0.7527152667540573
17.755390399277275 321.2350851684911 0.756945882575374
17.76061795423069 323.8249741868857 0.7602651121262791
17.765845509184103 325.58907869373127 0.7621224360521973
17.771073064137518 328.58325051468387 0.7656773898046343
17.776300619090932 329.5437548918627 0.7671011344058114
17.781528174044347 328.7070808286911 0.766204386623068
17.78675572899776 325.2041439586622 0.7620652443244359
17.791983283951176 324.42725078831563 0.7611531073913151
17.79721083890459 321.02623581791164 0.7565439883695014
17.802438393858004 319.78481480225696 0.755475827669662
17.80766594881142 316.58252516501295 0.7518209598757162
17.812893503764833 312.6431165390708 0.7475924486493067
17.818121058718248 309.36132710295016 0.7440808563579179
17.823348613671662 304.43283005206325 0.7378171596261505
17.828576168625077 304.5157777652343 0.7381208036022835
17.83380372357849 303.66228790492335 0.7366908760285967
17.839031278531905 302.1137880324014 0.7352906901158272
17.84425883348532 298.9705729452062 0.731359877750217
17.849486388438734 297.25519374620575 0.7285657943121574
17.85471394339215 295.5533142123306 0.7264943588053318
17.859941498345563 295.370490731655 0.7266138189937947
17.865169053298978 293.918457193595 0.7250768297930623
17.870396608252392 297.09846076465345 0.7303946464454955
17.875624163205806 298.3199952771829 0.7305800465861338
17.88085171815922 300.2040421878967 0.7332747017067457
17.886079273112635 300.46245282681684 0.7333311329299845
17.89130682806605 303.2010126885712 0.7357955861837494
17.896534383019464 307.00405130032215 0.7407491297775066
17.90176193797288 317.1704318861599 0.7519208952692812
17.906989492926293 322.1039154300841 0.7576742146061454
17.912217047879707 326.5110415224237 0.763484803318859
17.917444602833122 328.9679075196097 0.7657175277871693
17.922672157786536 329.9204403541317 0.7673643310378292
17.92789971273995 331.25882746124523 0.7686198707651427
17.933127267693365 332.3034753884087 0.7693279821789081
17.93835482264678 332.6182265325988 0.7703279247581494
17.943582377600194 329.32573991849466 0.7663850723015877
17.94880993255361 324.1838979632814 0.7596003483992725
17.954037487507023 318.557668413445 0.7529016452277683
17.959265042460437 314.56127424071383 0.7484433491351817
17.96449259741385 306.37791447152125 0.7395799850595812
17.969720152367266 300.05420766825677 0.7332353838463634
17.97494770732068 293.81170205979174 0.7248534061041743
17.980175262274095 290.3482064195461 0.7204843681400754
17.98540281722751 288.56863002717654 0.7181086682820558
17.990630372180924 284.9426159651097 0.7140770033537795
17.995857927134338 279.5525572604246 0.708277464119048
18.001085482087753 276.6720522427887 0.7043379760442419
18.006313037041167 272.8714426292055 0.700577356373492
18.01154059199458 271.5998825410117 0.6994089459855631
18.016768146947996 270.73668664737164 0.6996332398163748
18.02199570190141 268.8274229859655 0.6976216243637742
18.027223256854825 267.4020173428557 0.6948889388909589
18.03245081180824 264.7203521907705 0.6903979945742627
18.037678366761654 262.5719708518673 0.6867982385543732
18.042905921715068 260.77454966293755 0.6835995124648372
18.048133476668482 259.9302753185723 0.6833152935662866
18.053361031621897 262.99819461459197 0.6877136819121639
18.05858858657531 261.1874862866748 0.6861062411520094
18.063816141528726 261.3874302799816 0.6863667729923167
18.06904369648214 259.56534784012763 0.68442711219911
18.074271251435555 262.53200847296415 0.6877882549391298
18.07949880638897 265.0194857852245 0.6909251503805255
18.084726361342383 267.6310513065893 0.6933638292933401
18.089953916295798 270.1374884069095 0.6962082971054755
18.095181471249212 274.0835555080472 0.7010420022271693
18.100409026202627 276.5690501598886 0.7042872052186122
18.10563658115604 281.51676464145953 0.7097333436696373
18.110864136109456 282.82914859720796 0.7106024893369793
18.11609169106287 288.03416492287715 0.7173591625210164
18.121319246016284 292.1223812117927 0.7231084846522569
18.1265468009697 297.73446659220576 0.7294839780856426
18.131774355923113 300.66469267023507 0.7333206911421581
18.137001910876528 304.0775412247906 0.7360006047913638
18.142229465829942 309.78957877346875 0.7425874596564414
18.147457020783357 315.9992837939345 0.7499645169461115
18.15268457573677 323.3656570264548 0.7581958665769333
18.157912130690185 333.12596383273774 0.7700876359120608
18.1631396856436 342.0760285492892 0.7801173711751439
18.168367240597014 358.1337812183527 0.7974862152668943
18.17359479555043 370.0690424748912 0.8102812984905806
18.178822350503843 381.5935163884827 0.8226760024540594
18.184049905457258 387.5683221535281 0.829215603698134
18.189277460410672 389.1500036883988 0.8305491226088848
18.194505015364086 392.3553285363877 0.8335356960319769
18.1997325703175 389.1641656436343 0.8302242170461911
18.204960125270915 388.8289375745917 0.8299770305541071
18.21018768022433 385.75089695557176 0.8262727610343249
18.215415235177744 383.18834633067013 0.8239131796417024
18.22064279013116 382.7025527299445 0.8232826542735742
18.225870345084573 383.20297818698 0.823861283528168
18.231097900037987 383.54211950281353 0.8241514812411426
18.236325454991402 387.72808498362804 0.8284917301156427
18.241553009944816 387.2227114133377 0.828329116199558
18.24678056489823 389.67389243649643 0.8307773940882609
18.252008119851645 388.9300645185024 0.8301465062268306
18.25723567480506 388.879573658806 0.8297580308765738
18.262463229758474 384.6665848486463 0.8253639274883567
18.26769078471189 379.1107757352479 0.819438680492152
18.272918339665303 370.94702073080356 0.8103931212322275
18.278145894618717 359.86334532550364 0.7983241188746489
18.28337344957213 348.926502989941 0.7866419942089539
18.288601004525546 342.23042315380803 0.7794986983042834
18.29382855947896 335.11530346783496 0.7712971474632433
18.299056114432375 330.8035264256347 0.7660394049426623
18.30428366938579 321.6074508843466 0.7557067219657246
18.309511224339204 315.9024881094357 0.7493867007595708
18.314738779292618 309.52420313706307 0.7423134845204118
18.319966334246033 306.62129421446326 0.7404298157204223
18.325193889199447 301.96662708671244 0.7357209320471138
18.33042144415286 296.82533987868317 0.7302843202618505
18.335648999106276 293.00285361199803 0.725451657689423
18.34087655405969 287.0195079177177 0.716886301675661
18.346104109013105 285.7293958916404 0.7145307024909203
18.35133166396652 287.7713607774752 0.7163154113525203
18.356559218919934 288.6839804123458 0.7172779936644037
18.361786773873348 290.8127999198252 0.7199047250661544
18.367014328826762 287.15026515387854 0.7146134267194127
18.372241883780177 285.8691522312278 0.7138652182250589
18.37746943873359 286.38824011287596 0.7145781206427829
18.382696993687006 290.89870153645575 0.7206234518423569
18.38792454864042 298.2339117083668 0.7314534077359663
18.393152103593835 307.6303563007072 0.7540994055006149
18.39837965854725 316.72688492633864 0.7716924840969357
18.403607213500663 323.9688786351013 0.785614787770278
18.408834768454078 332.4855589442038 0.8004879883337462
18.414062323407492 342.5987270205344 0.816458595404529
18.419289878360907 349.33893030053235 0.8280376076768522
18.42451743331432 353.3730965055686 0.8359502463396844
18.429744988267736 353.1314835822838 0.8398346678668593
18.43497254322115 351.7674101981916 0.8412363461411286
18.440200098174564 347.14916995425165 0.8390526507831139
18.44542765312798 343.3970525854 0.8383813128787657
18.450655208081393 339.562238699967 0.8365024719879454
18.455882763034808 334.5064602865267 0.8335602857847189
18.461110317988222 331.97668730871044 0.8337275764657708
18.466337872941637 325.43358331320445 0.8275563638440413
18.47156542789505 321.01125036071744 0.8250870327059063
18.476792982848465 316.35623329672063 0.8208316613406973
18.48202053780188 313.1094802897585 0.8187594149372095
18.487248092755294 313.7280395056244 0.8224299664555096
18.49247564770871 313.6931441118163 0.8245374986279003
18.497703202662123 310.8793981826196 0.8247097934413582
18.502930757615538 310.4247135955977 0.8259622206939485
18.508158312568952 304.05339131992605 0.8193512827745764
18.513385867522366 301.3489029631924 0.817677470071506
18.51861342247578 300.58325805503495 0.818508444785009
18.523840977429195 300.1724565294555 0.821594277616061
18.52906853238261 304.2246599309647 0.8295793148476461
18.534296087336024 300.49088977448577 0.8278310904653216
18.53952364228944 299.9045363538821 0.8299956656144541
18.544751197242853 294.9367908672501 0.8243531933753915
18.549978752196267 294.40457175204216 0.8239128824191337
18.555206307149682 291.0858208358111 0.8199833841030979
18.560433862103096 291.4990860328793 0.8216453748609651
18.56566141705651 291.86804008357853 0.825453891556336
18.570888972009925 294.11889806993776 0.830762506243189
18.57611652696334 295.53229080067393 0.8347476380580446
18.581344081916754 296.87180391447123 0.8386077127888161
18.58657163687017 296.8075383498713 0.8407425108764585
18.591799191823583 294.8319613150891 0.8404747633918529
18.597026746776997 297.80856827390556 0.8465863218461651
18.60225430173041 299.2922109326918 0.8493631513572512
18.607481856683826 302.1958013995798 0.854772644813262
18.61270941163724 303.6757818151203 0.8570294337341651
18.617936966590655 305.1604060802972 0.8615280304974025
18.62316452154407 306.47857809797944 0.8635308821043928
18.628392076497484 310.97847964722445 0.8535712876831874
18.633619631450898 313.81570808014106 0.8486838940924156
18.638847186404313 315.74039432825674 0.8438841387141611
18.644074741357727 320.51583962733054 0.8460298212778168
18.64930229631114 325.030581116146 0.8482372726352233
18.654529851264556 329.6036665778272 0.8497839406103078
18.65975740621797 334.90243731585275 0.853157301056981
18.664984961171385 338.074572810905 0.8533653028305199
18.6702125161248 342.94929830987866 0.8558429805247314
18.675440071078214 347.8777412703281 0.8602735760952377
18.680667626031628 349.5608365931059 0.8599168480712484
18.685895180985042 350.6450728112308 0.8592962266376167
18.691122735938457 350.05007843780135 0.8565889738065285
18.69635029089187 351.44093746059275 0.855025106935422
18.701577845845286 353.4754784786359 0.8553717267118438
18.7068054007987 355.98665690395137 0.8566730059937083
18.712032955752115 357.0841523633272 0.8559721630714803
18.71726051070553 358.0410844452234 0.8560265157040176
18.722488065658943 354.12699132507544 0.8498230073347876
18.727715620612358 351.67127374289083 0.8459507429873989
18.732943175565772 351.06365764828536 0.8438236068255144
18.738170730519187 352.165637010832 0.8440840697834516
18.7433982854726 353.0134883439224 0.8445724990287488
18.748625840426016 353.2880172286458 0.8432800282678068
18.75385339537943 355.63692674674706 0.8454307435497485
18.759080950332844 358.2267573557643 0.8475656211500621
18.76430850528626 359.84929523110185 0.8477897016902042
18.769536060239673 357.9417794269213 0.8447075243919187
18.774763615193088 354.1321037724929 0.8384189637345656
18.779991170146502 348.38624058410386 0.8303327570733082
18.785218725099917 345.5351822224137 0.8258382350550919
18.79044628005333 344.3481482998225 0.8227929439394974
18.795673835006745 339.8008033577383 0.8167665438686288
18.80090138996016 334.4739515255158 0.8094876139237388
18.806128944913574 327.788650909687 0.8011905270689147
18.81135649986699 323.5177216413174 0.7955576011928683
18.816584054820403 321.60521643704556 0.7939283194996447
18.821811609773818 319.12463423793366 0.790502472849764
18.827039164727232 318.74183026786875 0.7898015576744065
18.832266719680646 315.9376761295346 0.7851195294025354
18.83749427463406 312.53575982924093 0.780362863637598
18.842721829587475 311.85391712689056 0.7790325450181353
18.84794938454089 310.1035689496951 0.7763909718212676
18.853176939494304 307.71739392746673 0.7733129689188677
18.85840449444772 306.4224966558197 0.771244382463236
18.863632049401133 304.41292279924824 0.7685153923244447
18.868859604354547 305.0571950535047 0.770337668375993
18.87408715930796 306.5000696660459 0.7716257240704517
18.879314714261376 304.64738214590517 0.7682988119276557
18.88454226921479 302.60672937652885 0.7658722693059219
18.889769824168205 301.13574481546465 0.7623583965766363
18.89499737912162 300.58641218752126 0.7613685176550482
18.900224934075034 300.3612324026739 0.7602857503232753
18.90545248902845 299.96600897634266 0.7593655503643371
18.910680043981863 298.4893490702211 0.7575746399979957
18.915907598935277 299.11561782077314 0.7588296628661871
18.92113515388869 297.3883455936317 0.757179655604145
18.926362708842106 297.8855144766065 0.7576250108485598
18.93159026379552 296.4527968817815 0.7544345072653805
18.936817818748935 292.66649693331016 0.7496313578961608
18.94204537370235 289.97522402075265 0.7455703985626669
18.947272928655764 288.0405526891272 0.7426835577537341
18.952500483609178 289.65146772116054 0.7442007724890364
18.957728038562593 287.7725142073417 0.7415176615146061
18.962955593516007 286.6900458093196 0.7405879032474955
18.96818314846942 285.0176696737083 0.738544900789514
18.973410703422836 285.565335852506 0.7393498420230217
18.97863825837625 284.2364725535631 0.7370143495275481
18.983865813329665 281.55535539981406 0.7331995450738121
18.98909336828308 281.35956681872125 0.733109859061137
18.994320923236494 280.08778264222553 0.7312699464968381
18.999548478189908 281.7888558161819 0.7343170675963777
19.004776033143322 279.4727468590371 0.7312370232384969
19.010003588096737 282.29148300141827 0.7348400016651833
19.01523114305015 285.75795796467355 0.7391642497099525
19.020458698003566 286.36438124704046 0.7395114038073116
19.02568625295698 283.27177217483967 0.7354636428702487
19.030913807910395 281.07581447020993 0.7311097237509973
19.03614136286381 282.06094251456034 0.7311346008106816
19.041368917817223 282.98018994662095 0.7319357283765057
19.046596472770638 282.9724490548844 0.7323451409815872
19.051824027724052 280.97789988544827 0.7298350909996082
19.057051582677467 281.21224147368673 0.7290636276770397
19.06227913763088 281.9944136084265 0.7281916031952369
19.067506692584296 284.0354182688516 0.7305246674060301
19.07273424753771 282.23285644198523 0.7283849966579324
19.077961802491124 280.20554060206837 0.7277007369190654
19.08318935744454 279.36762427507256 0.7271341632147007
19.088416912397953 279.44156572634756 0.7278469149259588
19.093644467351368 276.1784157887326 0.7230407443991006
19.098872022304782 271.70183984260103 0.7150690530362135
19.104099577258197 266.7679613068784 0.7080620273893453
19.10932713221161 266.0764678089075 0.706742423081764
19.114554687165025 266.1421866194938 0.7069634386830217
19.11978224211844 265.4175197166952 0.7056176144301219
19.125009797071854 265.33102497190146 0.7050538274033719
19.13023735202527 264.434187254369 0.7048630215633285
19.135464906978683 263.9965229319282 0.7051743769645804
19.140692461932098 264.702731973204 0.7054684610194774
19.145920016885512 265.26549706087957 0.7056744219348711
19.151147571838926 266.25731651591246 0.706058123528818
19.15637512679234 265.84364771586235 0.7048067475688679
19.161602681745755 266.26420619167885 0.7063497778475701
19.16683023669917 265.7881025321257 0.7065164649708251
19.172057791652584 265.04396987557595 0.7071371088343681
19.177285346606 265.483482509417 0.7076942547289569
19.182512901559413 266.2043559561585 0.7070587883948986
19.187740456512827 267.10381139674456 0.707762543452154
19.19296801146624 269.34149722988275 0.7106171287300028
19.198195566419656 268.80213559343343 0.7098482413057059
19.20342312137307 269.3164975106715 0.7102074238609365
19.208650676326485 270.6408721172125 0.7108680016904602
19.2138782312799 271.9479830458452 0.7134331599399266
19.219105786233314 276.44504839580713 0.7193363587463685
19.22433334118673 276.7400178742495 0.7189991748537157
19.229560896140143 276.2953913140375 0.7188061968056281
19.234788451093557 277.4544279045265 0.7210268248058912
19.24001600604697 277.73671762451056 0.7227647202790873
19.245243561000386 276.80185663630135 0.719810238499434
19.2504711159538 275.43050340964885 0.7158228590620461
19.255698670907215 275.8955140314671 0.715897148731388
19.26092622586063 278.9419239232819 0.7199170443013981
19.266153780814044 280.5581924383739 0.722286201782662
19.271381335767458 279.2089330981662 0.7205288804079486
19.276608890720873 277.1264717643417 0.716382272811622
19.281836445674287 279.0335586429452 0.7192208934455563
19.2870640006277 283.18572922499385 0.7244494678728204
19.292291555581116 286.7065102057694 0.7297963234451428
19.29751911053453 285.9195430457201 0.7298419646177219
19.302746665487945 287.1630008670157 0.7313063540160666
19.30797422044136 290.12648168347863 0.7337785982806753
19.313201775394774 295.02269705745454 0.7385305885200744
19.318429330348188 298.59108621428385 0.7412374796176742
19.323656885301602 300.54952097875264 0.7433027448878363
19.328884440255017 301.72914096139345 0.7447178836416656
19.33411199520843 305.0953531654823 0.7488370716132984
19.339339550161846 306.57441126667715 0.7520904853661375
19.34456710511526 308.0658802615451 0.7528108006001968
19.349794660068675 308.81262314233317 0.7543057428468882
19.35502221502209 310.0521433671115 0.7546829590308074
19.360249769975503 312.3351171419903 0.7571535969601298
19.365477324928918 315.5677146436576 0.7614867137560973
19.370704879882332 318.1950216372273 0.7639620748778292
19.375932434835747 320.979409959994 0.7670966985219205
19.38115998978916 323.55515306077245 0.7700152961774644
19.386387544742576 326.3448300801318 0.7732775961747049
19.39161509969599 327.824968075504 0.7753661590391503
19.396842654649404 327.2225797471002 0.7751177542593634
19.40207020960282 329.7724382234242 0.7776971269608515
19.407297764556233 330.16199264073873 0.7782945351294813
19.412525319509648 333.87928803403196 0.7812861772882758
19.417752874463062 334.39502996980195 0.78125994698277
19.422980429416477 334.00569181483627 0.7804464043970145
19.42820798436989 331.1461739749555 0.7774566672693227
19.433435539323305 328.9193585329524 0.7756454454349043
19.43866309427672 325.63956405817 0.7715800135443787
19.443890649230134 323.32501632945383 0.7690036608843254
19.44911820418355 321.8390461823859 0.7668109635441783
19.454345759136963 324.99013463610964 0.7698648942518167
19.459573314090377 330.08202737067563 0.7759452709966442
19.464800869043792 332.53078192192964 0.7792007092573134
19.470028423997206 332.49218508405096 0.7791892126754846
19.47525597895062 332.28494338801033 0.7786639477955494
19.480483533904035 330.85472344964967 0.7765318191985101
19.48571108885745 330.23689217157187 0.7760602707848411
19.490938643810864 333.8798570457572 0.7800502682310385
19.49616619876428 334.6369838627563 0.7805479015665598
19.501393753717693 334.0183083059019 0.7794384452552404
19.506621308671107 332.2792563231465 0.7768867895707999
19.51184886362452 332.40755613163975 0.7766548765589234
19.517076418577936 332.4678940895455 0.7763076596235489
19.52230397353135 335.53312271501164 0.7793783514812412
19.527531528484765 338.38103585317145 0.7832205313090764
19.53275908343818 338.80130157056163 0.7840591690045183
19.537986638391594 341.17243129422604 0.7876959493441794
19.54321419334501 342.7163722575986 0.78970346023599
19.548441748298423 345.74335433624236 0.7923402923111567
19.553669303251837 346.3009246160488 0.7930210959127484
19.55889685820525 348.51703962998124 0.7955243555554486
19.564124413158666 351.868278886927 0.7995772841022956
19.56935196811208 354.19250305498014 0.8021196259969993
19.574579523065495 356.8072140631022 0.8043123393029282
19.57980707801891 357.93046111337657 0.8051724599567609
19.585034632972324 359.66967209524734 0.8071065303960548
19.590262187925738 361.5124463760633 0.8089307265574435
19.595489742879153 362.75398982362424 0.8104811686239203
19.600717297832567 362.59338455750554 0.8101481581070871
19.60594485278598 368.590593515914 0.816548171373297
19.611172407739396 368.5286494701631 0.816565704146819
19.61639996269281 372.8745373278656 0.8216910967206654
19.621627517646225 374.52472530358665 0.8232581629839579
19.62685507259964 379.282005733153 0.8284529841483145
19.632082627553054 381.4889001131979 0.8301740659948131
19.637310182506468 382.48736923975724 0.8313288573628848
19.642537737459882 383.10720069623034 0.8322099015992918
19.647765292413297 387.404252137267 0.836813248357388
19.65299284736671 391.82709634491357 0.8413659684064726
19.658220402320126 393.8433617580941 0.8431498725898897
19.66344795727354 393.9971293608975 0.8431967706582487
19.668675512226955 389.2740375511751 0.8378139560771943
19.67390306718037 391.7368984604438 0.8402742844360263
19.679130622133783 395.8559893100458 0.8452407020524132
19.684358177087198 398.6262459382797 0.8482310537091401
19.689585732040612 401.4449280421354 0.8510137925804809
19.694813286994027 404.26174178425083 0.8540011435687064
19.70004084194744 404.78863670054363 0.8546886191703079
19.705268396900856 402.40457472120414 0.8518962308635878
19.71049595185427 400.50168582467796 0.8501804459317576
19.715723506807684 396.8556591149106 0.8454902567344609
19.7209510617611 394.574931032331 0.8435534049805627
19.726178616714513 388.8613480932809 0.8372231908885921
19.731406171667928 386.46648623517547 0.8345679516123666
19.736633726621342 382.2454472723892 0.829989876751413
19.741861281574757 379.4664936058766 0.8269076163941913
19.74708883652817 375.1956502426501 0.8222786930168046
19.752316391481585 373.91193796345874 0.8208612254221792
19.757543946435 372.1249080018312 0.8189285325130236
19.762771501388414 368.0910591377642 0.8148783784078283
19.76799905634183 365.6909275371717 0.8123007770064552
19.773226611295243 362.0315348286387 0.8075411016870127
19.778454166248657 358.4044024935679 0.8035775223258509
19.783681721202072 353.5949092885486 0.7973064591336279
19.788909276155486 351.84460577117716 0.7958156955368496
19.7941368311089 350.2601957926353 0.7943222377953683
19.799364386062315 351.1857504714935 0.7955897448667202
19.80459194101573 349.3610835550183 0.7944379775299373
19.809819495969144 346.55293855368075 0.7905203784830681
19.81504705092256 343.6616443421888 0.7870103089843817
19.820274605875973 341.2112005783303 0.7835500004516484
19.825502160829387 340.68188694231213 0.7828564973014256
19.8307297157828 341.1705109031594 0.7835018411976769
19.835957270736216 341.5632036652432 0.7840019245324662
19.84118482568963 340.72158010627993 0.7825258779758019
19.846412380643045 340.8709403623399 0.7839390953984685
19.85163993559646 340.8979835741362 0.7832535347092661
19.856867490549874 338.5583819144193 0.7813177477169801
19.86209504550329 334.07592884954045 0.7756034203415297
19.867322600456703 330.2626892936752 0.7703237797815785
19.872550155410117 328.7467115172171 0.7688416505398994
19.87777771036353 329.84949592535463 0.7696890683545324
19.883005265316946 330.9425413379432 0.7717111182362268
19.88823282027036 329.9782400956605 0.7711538985794074
19.893460375223775 326.43080869039017 0.7671395838303013
19.89868793017719 324.4971450592403 0.7643160114029943
19.903915485130604 321.93212249513357 0.7619020681368546
19.909143040084018 319.154293305554 0.758615178455587
19.914370595037433 319.23748544931914 0.7591158413127566
19.919598149990847 319.77771343150073 0.7589507871206865
19.92482570494426 319.3835020090222 0.7584481663530556
19.930053259897676 319.6446183133385 0.7593027451555184
19.93528081485109 318.90753869418575 0.7587236154892353
19.940508369804505 318.2906705431265 0.7587184223406873
19.94573592475792 317.117175678367 0.7575249231887574
19.950963479711334 313.78616536868094 0.7534579716653803
19.956191034664748 312.10876910538985 0.7507416462829681
19.961418589618162 310.0156791865498 0.7468160069149915
19.966646144571577 310.37071314822214 0.7472443226635622
19.97187369952499 310.7543399430384 0.7474824307633924
19.977101254478406 312.4691783972343 0.7495149834665018
19.98232880943182 314.7431705277506 0.75217782643628
19.987556364385235 315.651374676405 0.7524917848794048
19.99278391933865 317.00461492687015 0.7539561739042298
19.998011474292063 317.92990728172884 0.7546221525196517
20.003239029245478 318.19059171242077 0.7546397537243246
20.008466584198892 319.6698363623576 0.7571995458108033
20.013694139152307 325.91022399648153 0.7647612582957636
20.01892169410572 333.0162819243882 0.7728093652305542
20.024149249059136 342.1512367916714 0.7831154086593639
20.02937680401255 346.5046369688124 0.7878272949191857
20.034604358965964 350.9559039481598 0.7934402288523776
20.03983191391938 354.707847337982 0.7972524007969075
20.045059468872793 354.2181960609687 0.7961709435763924
20.050287023826208 352.2346612650134 0.7938542865188224
20.055514578779622 348.9962910214924 0.7896806631826329
20.060742133733036 346.5287448361105 0.7874235830345143
20.06596968868645 345.75627570591644 0.7863852443787122
20.071197243639865 339.76572445988313 0.7795704459697627
20.07642479859328 333.30236906016063 0.772184914483246
20.081652353546694 330.57027663094186 0.7691770121182828
20.08687990850011 328.8798162439624 0.7674267027162333
20.092107463453523 324.36437685413847 0.7620936945547652
20.097335018406937 322.3615231459528 0.759372564488526
20.102562573360352 321.4828507252879 0.7588968915201608
20.107790128313766 324.146089505655 0.761920363802576
20.11301768326718 324.88450019772944 0.7631637814220309
20.118245238220595 320.06205826664245 0.757233219200761
20.12347279317401 322.19891438628736 0.7597860950908959
20.128700348127424 320.7379875118926 0.7584137542724888
20.13392790308084 321.4272558244599 0.758744390938437
20.139155458034253 320.9177086821224 0.7571666158147925
20.144383012987667 321.23365959633406 0.7568811975914084
20.14961056794108 323.90006808513164 0.7602551219178248
20.154838122894496 325.2327008263666 0.7621310869318837
20.16006567784791 329.24206548160083 0.7671248088028191
20.165293232801325 327.5587825522605 0.7650462794548957
20.17052078775474 327.9396181870256 0.7658235004892167
20.175748342708154 328.07845808390306 0.7665539566686169
20.18097589766157 327.6525129515238 0.7657457702159071
20.186203452614983 330.02706725265074 0.7686804608217143
20.191431007568397 326.8975802021713 0.7641497501114165
20.19665856252181 320.56999671051557 0.7569072145439776
20.201886117475226 314.93211321897945 0.7503364575230933
20.20711367242864 313.055516490999 0.7491028084786278
20.212341227382055 309.5485243512012 0.7458978606556121
20.21756878233547 304.6604666006257 0.7409130259503992
20.222796337288884 298.14045633247815 0.733293068874399
20.228023892242298 294.9895189188986 0.7292640539810917
20.233251447195713 294.89883590907584 0.7283710386141575
20.238479002149127 294.4222440171735 0.7272277215569258
20.24370655710254 292.6064474066155 0.7248193805961091
20.248934112055956 290.63783108720713 0.7219209555590932
20.25416166700937 293.60904472703027 0.7252986094144461
20.259389221962785 298.2301368964157 0.731173871059264
20.2646167769162 299.25611251961766 0.7324323162397578
20.269844331869614 296.43966134512937 0.7295824853070363
20.275071886823028 293.82972961037973 0.7260047548084348
20.280299441776442 290.3936642593112 0.7224590787242299
20.285526996729857 288.34900897203784 0.7197932327837772
20.29075455168327 288.7288526033414 0.7199117805663159
20.295982106636686 293.1693367571115 0.725746949699818
20.3012096615901 297.3587028334185 0.7302698982586193
20.306437216543515 295.34677473867725 0.7278533675867208
20.31166477149693 293.7601870032319 0.72571452711901
20.316892326450343 294.39327223929695 0.7264334643756056
20.322119881403758 293.0997972624173 0.7256591105224699
20.327347436357172 293.4533420729117 0.7259851481474122
20.332574991310587 290.6258625333008 0.7224087870612098
20.337802546264 292.6564654095488 0.7239718206037055
20.343030101217416 293.1532573672 0.7242212382493998
20.34825765617083 296.3817859329476 0.7275703827416437
20.353485211124244 295.6344574199882 0.726608177299932
20.35871276607766 294.58120494430716 0.7247122414450483
20.363940321031073 294.98871141526996 0.7259862488769814
20.369167875984488 295.78120207884564 0.7272158642496849
20.374395430937902 298.4214411629052 0.7313295610979718
20.379622985891316 299.60076122945014 0.7331721349092466
20.38485054084473 295.46880876870136 0.7276591593005686
20.390078095798145 295.85369920128 0.7281611015006418
20.39530565075156 297.0710610347509 0.729142855359785
20.400533205704974 301.80053869127113 0.7350622646077417
20.40576076065839 299.4416643023437 0.7322906387565727
20.410988315611803 297.64194610325603 0.7289561022205014
20.416215870565217 295.4689449716438 0.7268174019834209
20.421443425518632 294.6806299983916 0.7252668366999929
20.426670980472046 294.2055717336535 0.7253804247021729
20.43189853542546 294.19155759014484 0.7253785410700214
20.437126090378875 293.50613012046927 0.7232672535980414
20.44235364533229 293.85667514491297 0.7235449006104316
20.447581200285704 293.7202348206875 0.7237194062575382
20.45280875523912 293.8214343840264 0.7245782271215594
20.458036310192533 294.5065852594863 0.7264989131818922
20.463263865145947 294.14502301808136 0.7259959720877058
20.46849142009936 293.96519662511156 0.7259983098118706
20.473718975052776 292.44350595727826 0.7236359407652376
20.47894653000619 293.00390033951464 0.723581034529388
20.484174084959605 290.7602130627259 0.7209288266871995
20.48940163991302 291.15007816348805 0.7203339005910686
20.494629194866434 288.3333699841711 0.7177027621349077
20.49985674981985 287.53034696246766 0.7166554187200617
20.505084304773263 289.54338608590353 0.7188764114221983
20.510311859726677 292.6585424671798 0.7227937391765873
20.51553941468009 295.0828483598365 0.7252784161890417
20.520766969633506 294.93845065458254 0.7252895707023802
20.52599452458692 293.1268021436809 0.7239532475260362
20.531222079540335 293.4914068168649 0.723934539705575
20.53644963449375 294.3109667729544 0.7258559006336871
20.541677189447164 291.6657800059434 0.7218649617261015
20.546904744400578 288.8981944536659 0.7182509617634414
20.552132299353993 286.5248843499745 0.7158002516436819
20.557359854307407 288.9430765009018 0.7191061169318198
20.56258740926082 290.78762156009805 0.7211575097723587
20.567814964214236 292.20532036026657 0.7232066481899192
20.57304251916765 290.33104546376546 0.7198114799939784
20.578270074121065 291.15456752621634 0.721130243172765
20.58349762907448 290.8585319242854 0.7196708284249368
20.588725184027894 287.7303272364949 0.7149069929887283
20.593952738981308 287.9150910013359 0.7149769739491049
20.599180293934722 290.32002836335937 0.7183316940347778
20.604407848888137 290.5832677782445 0.7192049309868752
20.60963540384155 290.37332188652965 0.7189606174087894
20.614862958794966 286.963339802308 0.7143427656645209
20.62009051374838 288.2537940693354 0.7167866044194064
20.625318068701795 291.70137841139916 0.7208382242470042
20.63054562365521 292.81138300882634 0.7225552478100323
20.635773178608623 290.86495183368623 0.7200459471139029
20.641000733562038 287.63539646342207 0.7154733965269199
20.646228288515452 286.7983620880901 0.71538145543043
20.651455843468867 285.20702619384434 0.7135570826383654
20.65668339842228 283.4893482895091 0.7118445996399573
20.661910953375695 285.17568604348065 0.714286770711064
20.66713850832911 285.57348006469545 0.714016841469205
20.672366063282524 286.24577376770395 0.7154708264154884
20.67759361823594 287.0035460342211 0.7160910722284376
20.682821173189353 290.2030103535897 0.720672659260785
20.688048728142768 288.9837680036718 0.7190473705940479
20.693276283096182 290.31281302826903 0.7202124508369133
20.698503838049596 289.1693666841774 0.7189931887934599
20.70373139300301 289.896519386647 0.7187929321385416
20.708958947956425 291.17694926569754 0.7200811205988841
20.71418650290984 293.619008758774 0.7231605074528807
20.719414057863254 293.5162875214385 0.7219955361459157
20.72464161281667 294.13770049564647 0.7230907593756951
20.729869167770083 294.29182588376744 0.7229284561688113
20.735096722723497 295.6772965963327 0.7251911854545625
20.740324277676912 295.6555089004562 0.7254410154711705
20.745551832630326 297.08115379388454 0.7277298188562904
20.75077938758374 296.7532983285 0.7276221359391255
20.756006942537155 299.38748140315874 0.7304101794596448
20.76123449749057 301.218270931486 0.732228678166522
20.766462052443984 302.4307794687213 0.7341689040572332
20.7716896073974 305.6027297521806 0.7385185849821694
20.776917162350813 305.3058707737406 0.7374442478540728
20.782144717304227 305.23280871941154 0.7365526330595683
20.78737227225764 303.3296633150674 0.7332846333623162
20.792599827211056 302.3958788296029 0.7322562683832797
20.79782738216447 303.9193204321661 0.7350309619859038
20.803054937117885 304.83147605822785 0.7364423649896384
20.8082824920713 306.9451591602153 0.7389245784974401
20.813510047024714 310.240716569656 0.7428572616108825
20.81873760197813 314.139517762621 0.7473353785491371
20.823965156931543 314.1801637822244 0.7464921020305779
20.829192711884957 311.935984688732 0.7428697096473967
20.83442026683837 309.4992928518331 0.7401764071602834
20.839647821791786 311.08727994450663 0.7420136485052482
20.8448753767452 313.24293018029425 0.7449046360672826
20.850102931698615 313.1430018428306 0.7446892594981896
20.85533048665203 309.96321559338594 0.7417835322655563
20.860558041605444 305.3271351477499 0.7363523406208187
20.865785596558858 305.6908227736986 0.7359702963819971
20.871013151512273 303.01080044904376 0.7325994282749284
20.876240706465687 303.0684817035774 0.7328217194026502
20.8814682614191 302.3167178802041 0.732372508743846
20.886695816372516 302.960679645801 0.7331550038437269
20.89192337132593 301.77770978490264 0.730570910754703
20.897150926279345 301.136752896457 0.7294160261499771
20.90237848123276 302.01972132145784 0.7307625038466804
20.907606036186174 299.62222965537717 0.7285076227295944
20.912833591139588 300.2510352672973 0.7298933676603798
20.918061146093002 296.69564999386114 0.7254590039508532
20.923288701046417 295.9120163706185 0.7247897506400685
20.92851625599983 296.2368070406038 0.725501827197857
20.933743810953246 297.37515137895923 0.7267829504388721
20.93897136590666 296.3501969680324 0.7254685717329884
20.944198920860075 294.46514238756663 0.7223500934119222
20.94942647581349 293.31921813530033 0.7212690464415249
20.954654030766903 293.03474712435985 0.7209970287709142
20.959881585720318 293.5210975010645 0.722535136928444
20.965109140673732 293.00459353124376 0.7220553595428202
20.970336695627147 294.34395514023174 0.7238491782003142
20.97556425058056 293.35474723192965 0.7209229660358761
20.980791805533975 291.2629843053392 0.7181746865072687
20.98601936048739 286.7749275596815 0.7123556983864082
20.991246915440804 285.32988187389327 0.7108016065862944
20.99647447039422 284.4219811822996 0.7099567226041779
21.001702025347633 286.01098660171755 0.7127101995021632
21.006929580301048 283.36318533403517 0.7091792219998975
21.012157135254462 282.19536898476855 0.7085144263241899
21.017384690207876 280.73554432491767 0.7070249399213712
21.02261224516129 279.41652860673497 0.7056625493888313
21.027839800114705 278.2201082292274 0.7045613134328269
21.03306735506812 278.5177978143191 0.7032245779337817
21.038294910021534 277.0682365588859 0.701167308750199
21.04352246497495 276.5490809456248 0.6998579848648365
21.048750019928363 273.44711147779145 0.6964091183898911
21.053977574881777 275.7556741288616 0.6996016952036018
21.059205129835192 279.4687874888421 0.7035788967766674
21.064432684788606 283.61431690658145 0.708841296531779
21.06966023974202 284.4446249968992 0.7093471958871429
21.074887794695435 282.2235874557722 0.7064216185423267
21.08011534964885 279.01633504929987 0.7031713157782942
21.085342904602264 277.74308566841404 0.7016463532127422
21.09057045955568 277.4559969245004 0.7010164667169898
21.095798014509093 276.2869445085475 0.6988567930562662
21.101025569462507 273.6179510925309 0.6948790045737934
21.10625312441592 272.5810938782854 0.6944262955550817
21.111480679369336 270.9572396668732 0.6918397407735001
21.11670823432275 270.8092682708055 0.6920026432692495
21.121935789276165 270.32716937866377 0.6904991644370658
21.12716334422958 271.60239963175917 0.6918051325476094
21.132390899182994 273.6569011056249 0.6949223566131834
21.13761845413641 276.2834278149435 0.6968777065363062
21.142846009089823 274.53044538702517 0.6936458728054037
21.148073564043237 273.24998632898377 0.691282787771365
21.15330111899665 272.0776106309074 0.6892101643879459
21.158528673950066 273.8403515714725 0.6923209812496177
21.16375622890348 275.6993629049419 0.6951587398072478
21.168983783856895 275.74567459847896 0.6972721081865726
21.17421133881031 276.08830923159337 0.6976490717212288
21.179438893763724 275.42248368533524 0.6964947361845191
21.184666448717138 274.2297688538345 0.6942967429175756
21.189894003670553 271.9875031945157 0.6901316347062242
21.195121558623967 273.5806341701625 0.6914264674396278
21.20034911357738 276.30095520675746 0.6940899271106621
21.205576668530796 276.5313669631082 0.6937423551757492
21.21080422348421 275.86036989351743 0.6925613265837202
21.216031778437625 275.262960446716 0.6914143422432335
21.22125933339104 276.61470867241684 0.692879990176745
21.226486888344454 274.4386636551727 0.6898758720501054
21.231714443297868 275.8508475523784 0.6908497205070477
21.236941998251282 274.87009678595325 0.6901239805967915
21.242169553204697 272.0457345662714 0.6872211423617548
21.24739710815811 270.4979806957687 0.6854750624635002
21.252624663111526 269.87794437505124 0.685008287913916
21.25785221806494 274.827450734609 0.6902164068972815
21.263079773018355 273.88033914544076 0.6887237305004741
21.26830732797177 272.6644519990576 0.6873258471359234
21.273534882925183 269.62738934169096 0.6840477917499818
21.278762437878598 268.97616526660664 0.6838522302414568
21.283989992832012 272.85355211427964 0.696170780375458
21.289217547785427 274.42667403765296 0.7082759738559792
21.29444510273884 271.73326449594623 0.7116437219741175
21.299672657692255 267.12736514369203 0.709823986154195
21.30490021264567 265.5382086577431 0.7123440180588908
21.310127767599084 266.1727888722839 0.71611266220923
21.3153553225525 269.4007733870029 0.7242639574508678
21.320582877505913 269.59068891116215 0.7284335933660732
21.325810432459328 272.28216457850317 0.7352594002174174
21.331037987412742 272.7671495185644 0.7392422739798443
21.336265542366156 270.98213668361007 0.7400029851850328
21.34149309731957 268.1373703498832 0.7392232220715212
21.346720652272985 266.67850959412067 0.739427140252925
21.3519482072264 266.63098097321125 0.7409881390824876
21.357175762179814 268.04804063519305 0.7449513900990429
21.36240331713323 268.2536060551259 0.7480372096256324
21.367630872086643 266.03806955047423 0.7489985333677873
21.372858427040057 263.46717416244263 0.7481667005136845
21.378085981993472 263.9914276473916 0.7502517157498976
21.383313536946886 265.4417193914883 0.7542759200380669
21.3885410919003 265.89545535243246 0.7561560380072276
21.393768646853715 266.62261056496067 0.7584871163699329
21.39899620180713 265.7780207087331 0.7583985663591024
21.404223756760544 266.61183235008514 0.7609143681295868
21.40945131171396 265.20021743266324 0.7623779795651507
21.414678866667373 265.526752954614 0.7641095201547058
21.419906421620787 266.05611044094496 0.7666080168693182
21.4251339765742 262.6681358889203 0.7632532000354604
21.430361531527616 262.26649225332704 0.7644396338234406
21.43558908648103 263.7478128885145 0.7691190348151687
21.440816641434445 263.45372041871065 0.7713609453602388
21.44604419638786 263.6504173430976 0.7733660713081199
21.451271751341274 265.6699823118517 0.7784488269881221
21.45649930629469 272.5236692637759 0.7884224749532504
21.461726861248103 275.0238049781992 0.7944535645054541
21.466954416201517 274.74111099766895 0.7967980129492495
21.47218197115493 271.1252757959374 0.7938277868090543
21.477409526108346 267.2461973783996 0.7910434672020021
21.48263708106176 266.68483930878205 0.7926788168991424
21.487864636015175 268.46317691638876 0.7964245534457853
21.49309219096859 270.44982816134814 0.8006277492145484
21.498319745922004 272.19444594203077 0.802440455445799
21.503547300875418 271.66503223917147 0.8033167564767565
21.508774855828833 273.61523864060086 0.8052353309270041
21.514002410782247 274.33953990759505 0.7891329181652764
21.51922996573566 274.9924962978442 0.781268066654477
21.524457520689076 276.26459573229704 0.7759735224991218
21.52968507564249 276.7413088986427 0.7717273788477893
21.534912630595905 277.5059604052678 0.7683449287181292
21.54014018554932 278.15726800790026 0.7664032033348559
21.545367740502734 281.0710204922178 0.7677639437497541
21.550595295456148 281.3785905472901 0.7664384899018142
21.555822850409562 279.90530301649915 0.7630684670589402
21.561050405362977 281.65727142742134 0.7635302356391209
21.56627796031639 282.63006766911957 0.7615560266272381
21.571505515269806 283.78170247614355 0.7602168565009431
21.57673307022322 284.4360877553904 0.7592627606620431
21.581960625176634 283.259438500594 0.7567989545437509
21.58718818013005 282.6983459242337 0.7541728282986845
21.592415735083463 282.7899571696123 0.7528325623546541
21.597643290036878 284.299959997499 0.7534886180334741
21.602870844990292 283.05283742543065 0.7504425065468789
21.608098399943707 284.05017659305344 0.7499096352362533
21.61332595489712 285.9449746824637 0.7516874682526845
21.618553509850535 285.51624053273025 0.7498233381185248
21.62378106480395 287.4838741393256 0.7518402984728163
21.629008619757364 287.28179481636045 0.7501468579262212
21.63423617471078 287.0962961358741 0.7488085454918102
21.639463729664193 286.75537396742885 0.7482569558359973
21.644691284617608 286.65799532435443 0.7473446903536743
21.649918839571022 286.981865666525 0.7463080333385378
21.655146394524436 286.9169633984655 0.7454238380770806
21.66037394947785 286.548309870046 0.7442265952767977
21.665601504431265 289.63678463190683 0.748574136000097
21.67082905938468 291.3273212878213 0.7504055139616636
21.676056614338094 294.09748233318845 0.7532481607112292
21.68128416929151 290.2016994469307 0.7472556043835988
21.686511724244923 289.8472557239532 0.744766411843351
21.691739279198337 290.46809658095054 0.7454445925144665
21.696966834151752 292.83150419294486 0.7480013100159791
21.702194389105166 293.79934061377986 0.7489549864741425
21.70742194405858 294.0986282486182 0.7493412361317869
21.712649499011995 294.47579845357734 0.7497433887035052
21.71787705396541 296.93842052296236 0.7526821093527354
21.723104608918824 296.8873598796519 0.7528197938959974
21.72833216387224 296.7165679906732 0.7519100883147516
21.733559718825653 293.8926358853401 0.7477592887053379
21.738787273779067 293.281769311751 0.7456542880876635
21.74401482873248 296.8110596911359 0.750577430970834
21.749242383685896 302.99451662447564 0.7597131723382213
21.75446993863931 308.23429141276523 0.7662458395400622
21.759697493592725 310.4672822730406 0.7683304558740991
21.76492504854614 310.06885719656503 0.7657063998504862
21.770152603499554 309.1918123113669 0.7641496087920916
21.77538015845297 305.35527164775823 0.757951164107894
21.780607713406383 306.7632098494709 0.7588441103749745
21.785835268359797 308.8766284481177 0.7613206831254594
21.79106282331321 311.78257197391554 0.7644870460535278
21.796290378266626 313.2387535719504 0.766565856126118
21.80151793322004 314.64585562837976 0.7681379414790386
21.806745488173455 318.125538335878 0.7725402462691183
21.81197304312687 320.4293046765051 0.7750218491372934
21.817200598080284 321.9737876302725 0.7762624992114882
21.822428153033698 324.6022483814183 0.7790835288348223
21.827655707987113 328.4839075946276 0.7841668675597333
21.832883262940527 329.619681888129 0.7853396957305636
21.83811081789394 333.42031216979854 0.7898442695824407
21.843338372847356 333.5022763073391 0.7895709849426196
21.84856592780077 332.63371210736733 0.7878765886655245
21.853793482754185 329.7905014230528 0.7842090909163242
21.8590210377076 327.30272610239246 0.7805296172694907
21.864248592661014 329.36913408088964 0.7834920325553458
21.869476147614428 330.8167977450762 0.785370876578946
21.874703702567842 331.9755437874749 0.7861791631894846
21.879931257521257 331.5468946562463 0.7855525783671811
21.88515881247467 327.50519134990793 0.7803742945580262
21.890386367428086 325.6342453321663 0.7781198920998392
21.8956139223815 323.1994390872837 0.7753136915066904
21.900841477334914 322.0724539760739 0.7730362610276875
21.90606903228833 319.98959088590374 0.7713601118026999
21.911296587241743 319.6510372784182 0.7703270949076985
21.916524142195158 316.852477266602 0.7670650597846447
21.921751697148572 313.61136258806806 0.7628639091609971
21.926979252101987 310.5087912398037 0.758582883487198
21.9322068070554 311.2348316761164 0.7591931645760028
21.937434362008815 314.2891626759625 0.7628151382631065
21.94266191696223 314.56493987671377 0.76315107223779
21.947889471915644 312.28445249727184 0.7601503664771864
21.95311702686906 307.75894149147086 0.7538653612240963
21.958344581822473 305.8166336401152 0.7516523708192286
21.963572136775888 306.5947508571093 0.7534567792764529
21.968799691729302 306.61919278812593 0.7528799368881613
21.974027246682716 311.99008399221697 0.758756246185397
21.97925480163613 312.47672754494283 0.7580030553546676
21.984482356589545 311.62419973919964 0.7575205135101151
21.98970991154296 310.225718985062 0.7562927466323346
21.994937466496374 311.6436666737846 0.7576498951107622
22.00016502144979 313.54625316882806 0.7602799634549647
22.005392576403203 313.7178490022903 0.7604045024420564
22.010620131356617 311.04980849486265 0.7570968525082877
22.015847686310032 308.8755439257239 0.7532686183710817
22.021075241263446 311.463476939875 0.7553099439492045
22.02630279621686 316.47125336907834 0.7618562057104323
22.031530351170275 318.15911844995316 0.763062614472193
22.03675790612369 318.51626606314403 0.7635472649228363
22.041985461077104 318.99112540252463 0.7642325932669954
22.04721301603052 319.3090097583991 0.7643294115789765
22.052440570983933 322.5637506488535 0.7687199230315842
22.057668125937347 323.5865213056014 0.7694134788995487
22.06289568089076 323.3036094827359 0.7694183337354209
22.068123235844176 321.6455571802754 0.7669114537903517
22.07335079079759 316.5907387752448 0.7603791359998616
22.078578345751005 315.78493227326635 0.7603415551194814
22.08380590070442 314.58924091965815 0.7591847040179245
22.089033455657834 316.9946105005144 0.7619184690972944
22.09426101061125 317.92458400342497 0.7627350083866616
22.099488565564663 320.5301697519699 0.7652920853866941
22.104716120518077 321.47755892044955 0.766415306910016
22.10994367547149 322.02244798325967 0.7663543360359438
22.115171230424906 320.45325727614204 0.7642579890016499
22.12039878537832 319.82760672477053 0.7630613065109333
22.125626340331735 319.7298684251324 0.7625597474404958
22.13085389528515 318.13553294164836 0.7612314269372907
22.136081450238564 317.95416809203005 0.7608861706928305
22.141309005191978 318.3644023686126 0.7615495612665798
22.146536560145393 318.379390860984 0.761407924184396
22.151764115098807 316.3408002048526 0.7578521208542301
22.15699167005222 314.8521302448941 0.7562764304328998
22.162219225005636 315.2029081930996 0.7566006781986107
22.16744677995905 314.47437026023937 0.7555039244464136
22.172674334912465 316.72084528520486 0.7581921441664745
22.17790188986588 317.6968127066131 0.7588254530305761
22.183129444819293 318.5554795461975 0.7602212058682493
22.188356999772708 317.3864349327139 0.7586812172903445
22.193584554726122 317.0194687513218 0.75853143864705
22.198812109679537 318.17645871629793 0.7604791041052461
22.20403966463295 319.0664901580312 0.7608771174058613
22.209267219586366 318.2076090905149 0.7598604103814741
22.21449477453978 318.40848031906927 0.7593481398550945
22.219722329493194 321.6399186671039 0.7635127222731493
22.22494988444661 322.85752547274905 0.766159081047847
22.230177439400023 320.39206518213615 0.761857990964339
22.235404994353438 315.1612080538861 0.7550793914253422
22.240632549306852 315.8084552571977 0.75475336932007
22.245860104260267 318.11526210355316 0.7577258300413607
22.25108765921368 317.6205643543148 0.7585754405674175
22.256315214167095 318.8204870096529 0.7601050617723294
22.26154276912051 320.36440427033773 0.762334187270749
22.266770324073924 322.44814853619823 0.7638829810820424
22.27199787902734 323.0438300960468 0.7634678466919906
22.277225433980753 325.4456846083198 0.7667415923682463
22.282452988934168 323.57222769892996 0.7645663016878539
22.287680543887582 320.08961324766676 0.7613318311950609
22.292908098840996 314.2305427021465 0.7543385468759345
22.29813565379441 314.2422784195604 0.7534841249279303
22.303363208747825 313.4885308301112 0.752866035086289
22.30859076370124 314.7984441715348 0.7547295010059106
22.313818318654654 312.4990172126414 0.7509662046710793
22.31904587360807 311.83247390516067 0.7494300583482691
22.324273428561483 310.31351662719607 0.7471885382543976
22.329500983514897 309.5955472367909 0.7473281515160879
22.334728538468312 306.2010786159743 0.7433750007496949
22.339956093421726 302.6501990766767 0.7386854773641016
22.34518364837514 299.22037355712865 0.734192452387729
22.350411203328555 298.3155779298586 0.7324667953282185
22.35563875828197 299.48769004341887 0.7344132812525933
22.360866313235384 300.6689364355465 0.7356337869852575
22.3660938681888 302.041228684356 0.7383367369388251
22.371321423142213 301.50566831020745 0.7378422665140654
22.376548978095627 301.7720042854265 0.738640040570334
22.38177653304904 300.3872740786422 0.736037989163765
22.387004088002456 302.36066873376865 0.7379614754732605
22.39223164295587 299.7653438285193 0.7343446888796064
22.397459197909285 297.3247147574709 0.7317913163537189
22.4026867528627 294.0140199985753 0.7280174043281237
22.407914307816114 294.9210857293065 0.7294679209006184
22.41314186276953 294.5133218983371 0.7288935909784326
22.418369417722943 296.64094963865153 0.7309211731477813
22.423596972676357 290.36695244538737 0.7234439729848624
22.42882452762977 286.9734540319808 0.7183860218083229
22.434052082583186 283.33352453929933 0.7137511865583954
22.4392796375366 286.95171268299094 0.717246765747606
22.444507192490015 290.0117348364534 0.7215330422970111
22.44973474744343 291.401208773065 0.7242747274286343
22.454962302396844 286.28199380347047 0.7186112831471394
22.460189857350258 281.8540834257921 0.7135672549772697
22.465417412303673 280.3612717103696 0.7119437567196113
22.470644967257087 285.34181591654175 0.7179192945614055
22.4758725222105 286.8806057578478 0.7195345991133657
22.481100077163916 287.59592106094135 0.7197697482028999
22.48632763211733 289.3211031627249 0.7216211872012713
22.491555187070745 287.80395817903525 0.7193190094991819
22.49678274202416 285.4946208525665 0.7167939543253647
22.502010296977573 281.9613823251769 0.7133484552272442
22.507237851930988 280.74821648096474 0.7111885841936152
22.512465406884402 282.116789127975 0.7123725321635948
22.517692961837817 281.6507595894043 0.7112444645746361
22.52292051679123 282.60937497774876 0.7136266288726502
22.528148071744646 282.8863327073766 0.715126759059283
22.53337562669806 284.2984418972958 0.7170166123633307
22.538603181651474 281.2508011332353 0.7126917499773305
22.54383073660489 278.36636712972086 0.7081165499727508
22.549058291558303 279.601648037529 0.7092747759178144
22.554285846511718 283.15530709481993 0.7135703528246504
22.559513401465132 284.6732550124619 0.7157670726784987
22.564740956418547 281.17487454077934 0.7123206027927614
22.56996851137196 276.829073122024 0.7061654054434331
22.575196066325375 276.63500688631024 0.7051107390426399
22.58042362127879 277.12160243751873 0.7052663557907949
22.585651176232204 278.9520256549351 0.7072749725331685
22.59087873118562 280.2072932013801 0.7083599348513535
22.596106286139033 280.3408923580441 0.7088335646817631
22.601333841092448 278.0508050176479 0.7069460982211749
22.606561396045862 279.69038464008986 0.7102949725701556
22.611788950999276 277.76292573387934 0.7079041847597071
22.61701650595269 279.7010940984888 0.7095778548900278
22.622244060906105 277.45064691500056 0.705531187037471
22.62747161585952 276.2207737818198 0.7030909990312143
22.632699170812934 274.48213967826064 0.7003627339189981
22.63792672576635 274.728127866244 0.7017932463868501
22.643154280719763 275.35193643530823 0.7036853179971702
22.648381835673177 277.34893574501893 0.7063599887591424
22.653609390626592 277.1639823365399 0.7058326102870753
22.658836945580006 274.4583474379329 0.7017419661816053
22.66406450053342 271.5287306468467 0.6980922343998592
22.669292055486835 272.6270131961335 0.6983314704724153
22.67451961044025 277.24701315247336 0.7038310890378219
22.679747165393664 277.6629988222478 0.7050033006812462
22.68497472034708 276.12339589963455 0.704007908956562
22.690202275300493 276.50857114793126 0.7049731170279472
22.695429830253907 280.07870917132135 0.7094079417789361
22.70065738520732 279.62510319344034 0.7093116901594536
22.705884940160736 277.88666661661716 0.7068505385311176
22.71111249511415 278.08885744623143 0.7060157187729325
22.716340050067565 280.377414413266 0.7077785485923797
22.72156760502098 281.6350098359529 0.7087489907574966
22.726795159974394 280.3835228557185 0.7074306894895813
22.73202271492781 282.1928379499877 0.7091783211036722
22.737250269881223 281.8993049641272 0.7086472246597111
22.742477824834637 282.63840991615206 0.709192076563802
22.74770537978805 282.6784755866141 0.7096058683794649
22.752932934741466 283.2741136178012 0.7100491328653822
22.75816048969488 285.5972746600289 0.7137284281337589
22.763388044648295 286.16096105055186 0.7146078512261512
22.76861559960171 286.3329491735315 0.7144834834565926
22.773843154555124 287.7251120960196 0.7148446693385497
22.779070709508538 287.80939158547864 0.7153228592956307
22.784298264461952 290.4208943608984 0.7182570907243749
22.789525819415367 289.78170276543165 0.717860314402487
22.79475337436878 290.5098400901003 0.7180412252540332
22.799980929322196 291.57049911166797 0.7193509329226749
22.80520848427561 292.1547612162083 0.7202931679648557
22.810436039229025 295.5919329297902 0.724437886741748
22.81566359418244 292.64234681271637 0.7211196546342906
22.820891149135853 291.742157850997 0.71987591130886
22.826118704089268 292.26788537037476 0.7195917782754063
22.831346259042682 294.96824464559836 0.722816544756891
22.836573813996097 295.20192289438535 0.7233688727860526
22.84180136894951 298.0308607077862 0.726954484639455
22.847028923902926 299.13257120468893 0.7279323133363356
22.85225647885634 300.00650657818187 0.7283268845830525
22.857484033809754 299.8420796294897 0.7283627742042946
22.86271158876317 297.0112553665675 0.7242315492913739
22.867939143716583 294.02371927103786 0.7207296725785984
22.873166698669998 292.2979552451403 0.7187753811464535
22.878394253623412 295.6285805322621 0.7222942564624235
22.883621808576827 296.81533720023407 0.7232759807806638
22.88884936353024 295.2199787960859 0.7215927982408264
22.894076918483655 293.2740338521262 0.7211902711998377
22.89930447343707 294.1261001717694 0.7236475004101173
22.904532028390484 295.5987874392751 0.725204351642812
22.9097595833439 294.88264016561567 0.7236089666209364
22.914987138297313 293.07789387662245 0.7195967687426817
22.920214693250728 293.20057964192154 0.7192080680149827
22.925442248204142 293.0197106672551 0.7191281885319393
22.930669803157556 291.69147960364876 0.7178361292344103
22.93589735811097 290.4943964640538 0.7169257505024115
22.941124913064385 291.9019438371046 0.7180425333524963
22.9463524680178 292.0653681871564 0.7185445907854094
22.951580022971214 293.4181405721556 0.7203691646939231
22.95680757792463 294.5295129514146 0.721540444353181
22.962035132878043 294.85547513954555 0.7232316628339788
22.967262687831457 292.89610481174765 0.7205651103060104
22.972490242784872 290.8792392271654 0.7184686880717348
22.977717797738286 289.29541357051835 0.715235364905172
22.9829453526917 289.58047067074244 0.7149758665394343
22.988172907645115 291.453020109528 0.7178216545100975
22.99340046259853 292.9733070375584 0.7192439481899611
22.998628017551944 291.92116418878203 0.7183600264062435
23.00385557250536 289.5162772281092 0.7155403054500156
23.009083127458773 287.5038125745737 0.7128232863596816
23.014310682412187 287.2285632335364 0.7124415835693151
23.0195382373656 287.9443214933186 0.7127906968841764
23.024765792319016 287.3951673900502 0.7117592736566463
23.02999334727243 285.4768673709495 0.7088879826897441
23.035220902225845 285.7566510905588 0.7095792560253884
23.04044845717926 287.2501489340299 0.7124799554553295
23.045676012132674 288.24325043336023 0.7139958936038155
23.05090356708609 289.39438245789756 0.7152961897375896
23.056131122039503 289.6455268716808 0.7157029879202922
23.061358676992917 289.82793039940543 0.7159270489815451
23.06658623194633 289.477809464714 0.7157825313945301
23.071813786899746 288.8194217877501 0.7141305625548413
23.07704134185316 290.73743371908785 0.7168708458001882
23.082268896806575 290.36061786558616 0.7165546122077994
23.08749645175999 290.76516048360116 0.7175004375773784
23.092724006713404 287.8621074982854 0.7126756190578514
23.097951561666818 288.0079775501234 0.7113121832586301
23.103179116620232 286.6576326470389 0.7097875703510061
23.108406671573647 290.1854967051804 0.7149649813401641
23.11363422652706 292.4676451818961 0.7190253307693755
23.118861781480476 291.78182168955107 0.7186905844149177
23.12408933643389 288.8185701253671 0.7142917474855303
23.129316891387305 288.6498711883258 0.7139625919218929
23.13454444634072 291.62061288283763 0.7169394714175218
23.139772001294133 293.4811638096707 0.7186002588437396
23.144999556247548 296.49031209013845 0.72209848370208
23.150227111200962 295.8613479192897 0.7209610963708725
23.155454666154377 294.77146250627203 0.7196520415897585
23.16068222110779 293.15161809214965 0.7175240483480241
23.165909776061206 291.62226237162474 0.715162920437181
23.17113733101462 293.80927201848135 0.7192149983280743
23.176364885968034 292.6104185214797 0.7169093542786135
23.18159244092145 291.185051167634 0.7158794699822488
23.186819995874863 286.74593142412266 0.7098371637584638
23.192047550828278 288.2678729746273 0.7130895049744109
23.197275105781692 292.12733612940707 0.7176492874413697
23.202502660735107 294.4050538979506 0.7199131119831835
23.20773021568852 296.6972232862827 0.7227738148632361
23.212957770641935 295.07669589741863 0.7215344223974302
23.21818532559535 291.4470996071526 0.7174865189846489
23.223412880548764 288.17582287677607 0.712652234883293
23.22864043550218 291.668259676185 0.7155130137969801
23.233867990455593 293.81326807057945 0.7180234964641139
23.239095545409008 293.95545556182094 0.7181138497228757
23.244323100362422 290.6544260903135 0.7155786164831965
23.249550655315836 290.4745945373381 0.7148036756529026
23.25477821026925 289.77336642571396 0.7132333738214476
23.260005765222665 291.46694772175505 0.7146043122593538
23.26523332017608 291.73211678664296 0.7141950253700124
23.270460875129494 291.60876060810284 0.7143611916740942
23.27568843008291 292.01341528440093 0.7154703544756714
23.280915985036323 293.69744476932027 0.7172307082420165
23.286143539989737 295.04434506099534 0.7190602933636921
23.291371094943152 296.8940322212384 0.7200599748530236
23.296598649896566 298.0062961196364 0.7212575364407934
23.30182620484998 296.04646438585917 0.7190193588590326
23.307053759803395 291.311407693505 0.713981285285993
23.31228131475681 288.76042488930216 0.7108661526121385
23.317508869710224 287.3987832616256 0.7089582979347359
23.32273642466364 291.90657606556925 0.714799324752252
23.327963979617053 293.13612511000775 0.7170893783930298
23.333191534570467 292.45218364292566 0.7161490064419976
23.33841908952388 288.75369455804304 0.7107022914438251
23.343646644477296 289.61867637142905 0.7108603490494733
23.34887419943071 291.179914659106 0.7119444796335327
23.354101754384125 291.351643751899 0.7128491790278627
23.35932930933754 289.4022425354318 0.711360628991213
23.364556864290954 289.3398553404874 0.7116689451037583
23.369784419244368 290.23596434694593 0.7119982071727698
23.375011974197783 289.6788143601557 0.710975535803686
23.380239529151197 289.1756301774926 0.7104341265957658
23.38546708410461 292.3961363852333 0.7144067257492168
23.390694639058026 298.4613262316834 0.7219451950322352
23.39592219401144 297.337816615675 0.7198045993523016
23.401149748964855 290.79220119089825 0.7124746142698589
23.40637730391827 290.5141604986638 0.7124185221997865
23.411604858871684 292.81656443765587 0.7165066409353223
23.416832413825098 292.0598449209445 0.7150610780675822
23.422059968778512 287.2089319098175 0.7084949320979204
23.427287523731927 286.1278128110108 0.7073752799706763
23.43251507868534 288.16505699809346 0.7110995292135298
23.437742633638756 291.4911623271135 0.7153004088648482
23.44297018859217 291.45272862036444 0.7156750232151363
23.448197743545585 293.3436859025352 0.7172750229042573
23.453425298499 294.7286512503459 0.7196335375329541
23.458652853452413 296.0843214368837 0.7207178682542963
23.463880408405828 293.6634480438671 0.7164609652471613
23.469107963359242 294.62924667640766 0.7167789001228944
23.474335518312657 292.7877420865481 0.7140095733103319
23.47956307326607 293.60052740555335 0.7152152497509957
23.484790628219486 292.9186168224172 0.7147175407432815
23.4900181831729 295.2021711802544 0.7177032379453262
23.495245738126314 299.54975978300405 0.7231338374832308
23.50047329307973 300.1722029317073 0.7238585636607107
23.505700848033143 298.9104740499675 0.7226812360869558
23.510928402986558 296.67522651161966 0.7197008614090538
23.516155957939972 293.5099919924983 0.7152697534979411
23.521383512893387 291.93652446856623 0.7123977958968573
23.5266110678468 290.8695651524025 0.7104889189229364
23.531838622800215 290.8441884919733 0.7097433637355096
23.53706617775363 290.7754962038219 0.7091334320153544
23.542293732707044 293.23151881175755 0.7116013143014179
23.54752128766046 297.5185616614411 0.7176821783528835
23.552748842613873 298.50147576139517 0.7185627124914744
23.557976397567288 300.37041006352985 0.7208625761465909
23.563203952520702 300.7321276147951 0.7207416803430363
23.568431507474116 303.7533354600544 0.7241970136158027
23.57365906242753 304.3100173651061 0.7245660175697781
23.578886617380945 303.1398324892884 0.7219872325413808
23.58411417233436 303.25232781148935 0.7232829912840003
23.589341727287774 302.8863300481055 0.7227036750485987
23.59456928224119 303.4239570555671 0.7221381433622706
23.599796837194603 303.49788270615164 0.7208114725749983
23.605024392148017 300.39813633602125 0.7164541422288822
23.610251947101432 302.0440794679367 0.7189113723910415
23.615479502054846 304.86937955327153 0.7223223871152963
23.62070705700826 306.2257545981081 0.7232780200660046
23.625934611961675 302.87334397589444 0.7191629628144541
23.63116216691509 301.92022107546615 0.7180033204134046
23.636389721868504 300.9855804283925 0.7179706569817996
23.64161727682192 301.28878246868504 0.7179214608843801
23.646844831775333 299.3774055009118 0.7146581779789181
23.652072386728747 298.9176298401417 0.7135180971860022
23.65729994168216 297.36624130670197 0.7109926324059669
23.662527496635576 299.94179590807005 0.7138632395657731
23.66775505158899 302.0491785834845 0.7163051216399102
23.672982606542405 303.82897770570213 0.718048232285303
23.67821016149582 304.6162452342222 0.7186519686011456
23.683437716449234 303.279947976557 0.7155070472813664
23.688665271402648 301.78505870058507 0.7141900563967521
23.693892826356063 302.61443508322395 0.7153797688017225
23.699120381309477 304.32638500591304 0.7178716578740222
23.70434793626289 305.59468697337525 0.71813100547576
23.709575491216306 307.24628164138016 0.7191747354727701
23.71480304616972 307.08712316841735 0.7190008555867708
23.720030601123135 306.62932564231124 0.7186537658624544
23.72525815607655 305.12064883750014 0.7176740202658021
23.730485711029964 307.90980063355545 0.720570055258655
23.735713265983378 311.2330170167623 0.724940741659529
23.740940820936792 309.5691032776753 0.7231984595695735
23.746168375890207 310.4441083153518 0.7237788052310528
23.75139593084362 308.5580148855433 0.7201870938416604
23.756623485797036 306.67786931467754 0.7176897228684631
23.76185104075045 305.31530057432445 0.7153937963591644
23.767078595703865 305.5490889745618 0.7162148868129081
23.77230615065728 305.90884821013 0.7163934635421595
23.777533705610693 307.8734770392046 0.7193401742141539
23.782761260564108 309.80831425683385 0.7213727518076465
23.787988815517522 311.9928450635405 0.7228513846220028
23.793216370470937 311.11487628968865 0.7207361266225071
23.79844392542435 310.9343353645083 0.7198740583255386
23.803671480377766 310.6594957908683 0.7195726074024518
23.80889903533118 310.3735998702068 0.719459632847947
23.814126590284594 310.4445762225488 0.7191987356540194
23.81935414523801 311.49843276266324 0.7208167899170866
23.824581700191423 314.525717416313 0.7241283612610598
23.829809255144838 313.41554214886906 0.7231113664492299
23.835036810098252 312.76271414522915 0.7209032116054045
23.840264365051667 313.8466523277035 0.7212302481743715
23.84549192000508 317.30241589678974 0.7243328110630141
23.850719474958495 318.7176495810445 0.7258337781455046
23.85594702991191 318.18952284838207 0.7256260894000771
23.861174584865324 320.39738136348836 0.7278045262056151
23.86640213981874 320.50718633429227 0.7271646491774216
23.871629694772153 321.04357839114346 0.727857544979056
23.876857249725568 318.77455507863425 0.7250414979638906
23.882084804678982 317.54915462299886 0.7236462802367696
23.887312359632396 315.7690248186206 0.7208321330491033
23.89253991458581 316.0874640511488 0.7204845489746483
23.897767469539225 316.216548550835 0.7209140177412925
23.90299502449264 316.01877085815414 0.7212782461995321
23.908222579446054 314.4127907432444 0.7197399589062576
23.91345013439947 309.5923946198276 0.7138210356779595
23.918677689352883 307.6625530867187 0.7113570874523324
23.923905244306297 308.0384488442052 0.7115429587296879
23.929132799259712 312.361601034539 0.7153743909455417
23.934360354213126 313.6892032422635 0.7165339086935069
23.93958790916654 312.08161776558916 0.7148603014433876
23.944815464119955 310.06437968024824 0.7133397588168775
23.95004301907337 307.21109245891245 0.710777198988392
23.955270574026784 305.00599070501806 0.7078311446877322
23.9604981289802 306.8517511600739 0.7109938491047371
23.965725683933613 308.9228356452201 0.7132103142378682
23.970953238887027 308.67265761845294 0.7131016851544747
23.97618079384044 308.6592210029653 0.7125935097638362
23.981408348793856 308.9902391731488 0.7129799400293957
23.98663590374727 309.20082950466093 0.7139430407720945
23.991863458700685 312.84952905658247 0.7171978864546956
23.9970910136541 315.8539199560767 0.7200071803976165
24.002318568607514 315.5796609884231 0.7192656129610567
24.007546123560928 311.36937756136734 0.7145564355215877
24.012773678514343 308.9493528254643 0.7131201231115707
24.018001233467757 309.1327258782687 0.7123028791649204
24.02322878842117 309.50005466940934 0.7125468408855117
24.028456343374586 307.4594459317184 0.7105339155760323
24.033683898328 308.2651562477209 0.7115456977909601
24.038911453281415 307.45809914639665 0.7108145701365696
24.04413900823483 311.29112357154224 0.7138560635494375
24.049366563188244 308.8894351795944 0.7116323700073919
24.054594118141658 310.7116599501925 0.7132436729448687
24.059821673095072 312.1567724153272 0.715547641484109
24.065049228048487 311.59389193542097 0.7156296344955752
24.0702767830019 307.41079250785265 0.7243630357192764
24.075504337955316 305.67865460614894 0.7312825571440039
24.08073189290873 306.5587702422051 0.738308024320589
24.085959447862145 309.6880114738714 0.7480349114413998
24.09118700281556 309.6259251457173 0.7538532004381555
24.096414557768973 309.99000013519753 0.7594655316890787
24.101642112722388 309.1055752458769 0.7618902573668801
24.106869667675802 311.01967610954677 0.7678721707478163
24.112097222629217 308.35072988267376 0.7684544881581266
24.11732477758263 303.9032640592654 0.7660342595286197
24.122552332536046 303.14357568464095 0.7678746334590784
24.12777988748946 307.9832415522032 0.7768970384251819
24.133007442442874 313.25600813089625 0.7873181688967387
24.13823499739629 315.22511028366995 0.7929666021306127
24.143462552349703 313.2973127903185 0.7934490063830525
24.148690107303118 311.9417091321297 0.7936438206344028
24.153917662256532 310.52232964365976 0.7953686799850478
24.159145217209947 311.78201439377284 0.8004382023059932
24.16437277216336 312.4155549181687 0.8046239851039363
24.169600327116775 312.16203151380574 0.8072863286214496
24.17482788207019 312.60984371585806 0.811043509691118
24.180055437023604 314.98776324875325 0.8169221847091483
24.18528299197702 314.88581075482364 0.818692747460069
24.190510546930433 314.333234389996 0.8193461819759461
24.195738101883848 309.3446665927963 0.8151029926581593
24.200965656837262 310.18604613464834 0.8193746911125904
24.206193211790676 308.9190620951575 0.8214260683045959
24.21142076674409 307.9736746521139 0.8240966572065028
24.216648321697505 305.25719183341164 0.8234964905141532
24.22187587665092 306.0104549317166 0.8263769928136233
24.227103431604334 308.1519372898443 0.8306433585460589
24.23233098655775 308.9131665200436 0.8341842056904454
24.237558541511163 307.183661690322 0.8340307930555192
24.242786096464577 306.5070007659589 0.8351681487755357
24.248013651417992 308.66931854460313 0.8406990375592087
24.253241206371406 310.856908996081 0.8480638194574669
24.25846876132482 306.0053998425479 0.8452270694194753
24.263696316278235 299.6588918132198 0.8391970180955722
24.26892387123165 294.0960136095948 0.8320990083463676
24.274151426185064 296.7556331761104 0.8355972335985128
24.27937898113848 301.97343740129367 0.8435298822554379
24.284606536091893 307.1156068904722 0.8522713039433831
24.289834091045307 308.66185854966375 0.8584573999103716
24.29506164599872 304.6376425812464 0.8558102590987042
24.300289200952136 302.7712042069887 0.8560462605672191
24.30551675590555 301.01669466204595 0.8557601137192746
24.310744310858965 298.43784995263684 0.8539502141311254
24.31597186581238 300.49978813302323 0.8599665656788725
24.321199420765794 300.7296358637901 0.8621273268569776
24.326426975719208 301.0680326032145 0.8662557744745183
24.331654530672623 299.40552881944933 0.8653285645540689
24.336882085626037 298.7906971594126 0.8639107405627106
24.34210964057945 298.1003789255322 0.862840113419243
24.347337195532866 298.03617831435184 0.8644979745213707
24.35256475048628 296.06116667395065 0.8646864422532026
24.357792305439695 296.96155534939686 0.8681882172058645
24.36301986039311 293.1923308495123 0.8645245351881325
24.368247415346524 293.6464352876895 0.8670513567198207
24.373474970299938 295.00886942041075 0.8726928270614402
24.378702525253352 298.95297393463335 0.8825866489287059
24.383930080206767 301.45152350387474 0.8881918761817339
24.38915763516018 302.05142885881787 0.890173750001906
24.394385190113596 300.58569671647 0.8887926778972639
24.39961274506701 298.8383194258217 0.8895691530351234
24.404840300020425 301.6456402838728 0.89593388846947
24.41006785497384 307.451831129004 0.9058599923202141
24.415295409927253 308.91258549522905 0.9099573241745939
24.420522964880668 305.95274088164575 0.9090389253878304
24.425750519834082 304.2539891096008 0.9104412466446652
24.430978074787497 306.56094728133155 0.9154855342152166
24.43620562974091 310.20668236861326 0.9216462793961867
24.441433184694326 307.17730082155197 0.918138782263158
24.44666073964774 307.1421671837767 0.9218106100570073
24.451888294601154 308.25862267786783 0.9272565532915841
24.45711584955457 309.37076672086874 0.9314103156151844
24.462343404507983 308.30305373210723 0.9311298524917593
24.467570959461398 305.84420939399206 0.9288715999977324
24.472798514414812 304.9513030235655 0.9284905558808314
24.478026069368227 302.8362759754799 0.9282702070373035
24.48325362432164 299.72149434905106 0.9250391873331455
24.488481179275055 299.31429897308664 0.9272831703261315
24.49370873422847 300.252423497267 0.9312229571067895
24.498936289181884 303.97277655665465 0.9390908887672735
24.5041638441353 306.3651374945389 0.9451391117849505
24.509391399088713 308.23985168093475 0.9498760392199167
24.514618954042128 308.28635415145555 0.9515784609499813
24.519846508995542 306.6868072800509 0.9510463537805287
24.525074063948956 307.07603568897224 0.9537064926238168
24.53030161890237 306.3544046045593 0.9557245228828057
24.535529173855785 308.23962284522065 0.9610211470188695
24.5407567288092 306.8493675963474 0.9624038016414228
24.545984283762614 304.68353011765265 0.9627082695193502
24.55121183871603 304.47707289692966 0.9658227773206458
24.556439393669443 306.9668481263548 0.97150369113853
24.561666948622857 311.11235311563894 0.978513906801821
24.566894503576272 312.7161366966297 0.9811466565891563
24.572122058529686 308.8662127003987 0.9780040231403059
24.5773496134831 310.4071324607593 0.9827601961845726
24.582577168436515 307.81008924960406 0.9824932205645222
24.58780472338993 312.94746021587247 0.9924302685896788
24.593032278343344 315.1704658625718 0.9995088416999074
24.59825983329676 318.9193447231304 1.007418013702077
24.603487388250173 317.9913674086549 1.0094148922857211
24.608714943203587 312.2804237201528 1.0022803314999507
24.613942498157 309.9239373184226 1.0010593983071494
24.619170053110416 307.81373202570427 1.0000322796941166
24.62439760806383 301.92656343629073 0.9931197426552258
24.629625163017245 301.3785468709386 0.9952588031935587
24.63485271797066 303.3670294384499 1.0022390175481284
24.640080272924074 307.8687823968455 1.0128813546760862
24.645307827877488 307.135382670797 1.0144636581370277
24.650535382830903 305.52115456721657 1.0124354638858835
24.655762937784317 305.8456821782207 1.015456256802987
24.66099049273773 309.44053647900625 1.024504532495298
24.666218047691146 310.04862221322196 1.0291252335817511
24.67144560264456 307.52814371722275 1.0285696947412764
24.676673157597975 306.0987197516306 1.0275871187882473
24.68190071255139 305.63945228383443 1.0302066294582397
24.687128267504804 306.74943788261777 1.0342179085826437
24.692355822458218 302.8285426643892 1.0300530650693587
24.697583377411632 298.31581151359416 1.0225112321744028
24.702810932365047 294.703458921929 1.017130721021642
24.70803848731846 292.7319753135394 1.0155238675303855
24.713266042271876 294.13058789446563 1.020207370514918
24.71849359722529 297.8408243684091 1.0305050072021682
24.723721152178705 299.3345485314758 1.0360915272096014
24.72894870713212 304.7711251262524 1.0495711657463807
24.734176262085533 301.1631481646695 1.0445900190390167
24.739403817038948 304.6042820532379 1.0546458500620524
24.744631371992362 297.66531377172026 1.0451548723647646
24.749858926945777 297.1541802341163 1.0467238427645358
24.75508648189919 295.25802649825573 1.045503288883906
24.760314036852606 296.7946826522479 1.048927736743843
24.76554159180602 302.12043108156655 1.060787102692648
24.770769146759434 300.8533839124961 1.0618829778556393
24.77599670171285 301.7148683276933 1.0664015928855268
24.781224256666263 298.05995207174755 1.064563019705781
24.786451811619678 299.4177635017698 1.0700042951073223
24.791679366573092 302.8644618594818 1.0789926324914534
24.796906921526507 302.3814900097051 1.0803219160128619
24.80213447647992 299.7980374305765 1.0766112467683824
24.807362031433335 297.08949758341004 1.0731170492439415
24.81258958638675 301.3813171113137 1.084570460349921
24.817817141340164 304.8056132230705 1.0937348243376779
24.82304469629358 304.8266492195904 1.1004713298587505
24.828272251246993 302.6025840815683 1.100000779879408
24.833499806200408 302.4872878953644 1.1051300779988509
24.838727361153822 305.41581980485245 1.1129791796916833
24.843954916107236 304.8307044130403 1.113908801807314
24.84918247106065 302.15611344691416 1.1100240288598087
24.854410026014065 296.2501421151386 1.0998732359038492
24.85963758096748 295.5241496634639 1.101691225567961
24.864865135920894 293.9227672180182 1.1016937863569358
24.87009269087431 295.05763778552324 1.1082264368245973
24.875320245827723 299.6493188641513 1.1203233870983944
24.880547800781137 304.934679824144 1.1361643821250624
24.885775355734552 312.25048601743123 1.1533085996540942
24.891002910687966 312.2522387086363 1.1553622987954044
24.89623046564138 313.2261669763102 1.157851831405505
24.901458020594795 307.6032253882366 1.1479611546776762
24.90668557554821 307.6528589776566 1.1508773321383172
24.911913130501624 307.53919275028284 1.154132827746679
24.91714068545504 309.69415533469544 1.1617098329580913
24.922368240408453 306.24838670878967 1.1588439239203316
24.927595795361867 308.27063561418566 1.1647450726400614
24.93282335031528 310.7917966719304 1.171542031537037
24.938050905268696 315.09573174737886 1.1825774632257398
24.94327846022211 314.92713640431145 1.1848781800393642
24.948506015175525 312.6969075640777 1.1854570011891365
24.95373357012894 311.75252433511326 1.188602381846669
24.958961125082354 310.0144842568097 1.1883690298860505
24.964188680035768 310.67378104584355 1.1914756559646331
24.969416234989183 309.658706077627 1.1904700881411003
24.974643789942597 312.05681499940005 1.1990500872505736
24.97987134489601 306.4672103249479 1.1929652465858682
24.985098899849426 305.00510522861134 1.1967612833573047
24.99032645480284 304.06383900138786 1.1992475882627025
24.995554009756255 310.60385417740616 1.2152585090239862
25.00078156470967 314.8307767041956 1.2257233634269076
25.006009119663084 310.42545161147706 1.2215782653150247
25.011236674616498 307.76605806549753 1.220775840079186
25.016464229569912 306.29282222752926 1.2224284658631568
25.021691784523327 312.8840381128092 1.2375500018876584
25.02691933947674 317.59677412638445 1.2498935243623086
25.032146894430156 318.4042940833163 1.2539686326896295
25.03737444938357 319.6742006855123 1.2607106651920912
25.042602004336985 316.02945254297117 1.2573592245236256
25.0478295592904 320.92693622927146 1.2705019851513488
25.053057114243813 321.09676617973753 1.2735742691260759
25.058284669197228 316.0676314777427 1.2681867443878663
25.063512224150642 310.69567141182813 1.263590089189915
25.068739779104057 305.39430560199236 1.257396893975919
25.07396733405747 309.5074500867249 1.2682888394269507
25.079194889010886 313.80965473412755 1.2815434061365962
25.0844224439643 313.0271864500763 1.2862498182975868
25.089649998917714 313.44061861902514 1.2937200214670808
25.09487755387113 310.77193904290715 1.2884967458442067
25.100105108824543 313.58675459260485 1.2949344269287395
25.105332663777958 319.40090204173794 1.3108893091399623
25.110560218731372 322.44144758185615 1.320562336926705
25.115787773684787 320.20736897595697 1.3218282509246875
25.1210153286382 313.7505996852902 1.312100809124768
25.126242883591615 311.085936517072 1.3127812569923671
25.13147043854503 310.6304861949018 1.3153710549815825
25.136697993498444 312.8147618466892 1.3224871648951864
25.14192554845186 313.5371850310612 1.328622613465079
25.147153103405273 315.82411412440644 1.337326840284763
25.152380658358688 322.66802796843893 1.3544115660245626
25.157608213312102 321.98399895196746 1.355853424366341
25.162835768265516 322.7395252822243 1.3612856198090477
25.16806332321893 321.5432737034131 1.363327907904501
25.173290878172345 322.53777938137557 1.3698652126287911
25.17851843312576 323.265456752562 1.3766004724061802
25.183745988079174 320.8131832814281 1.3767483862191165
25.18897354303259 318.06815803117877 1.3754612787617395
25.194201097986003 318.28046056858216 1.3823794838512808
25.199428652939417 321.7466387397636 1.396584306208679
25.204656207892832 321.33725845306174 1.4029945885979738
25.209883762846246 324.399644610817 1.4141150914431375
25.21511131779966 324.8832496465831 1.421300193494884
25.220338872753075 326.17302019183074 1.4279497527485632
25.22556642770649 325.129481556275 1.4295339821882285
25.230793982659904 323.52500421206156 1.4283431400441122
25.23602153761332 323.4283179103105 1.434169286489187
25.241249092566733 320.6723196833454 1.4344099803516552
25.246476647520147 319.6115982459982 1.4350080159989225
25.25170420247356 321.02947083977506 1.4426311593267498
25.256931757426976 328.9215803836094 1.4639782973787752
25.26215931238039 328.6142956675185 1.4683908014729807
25.267386867333805 327.06488920906287 1.4676495935937008
25.27261442228722 324.10279764525063 1.4672282400927668
25.277841977240634 323.4930156686823 1.4722919096749552
25.283069532194048 326.75065435555285 1.4863375109842538
25.288297087147463 329.04332393611907 1.4980768081731408
25.293524642100877 328.89313287533014 1.5049428640684264
25.29875219705429 328.8981305097246 1.5115292801983218
25.303979752007706 320.8790223822841 1.495848508157522
25.30920730696112 318.7894392038566 1.4988475382410835
25.314434861914535 318.3482593801684 1.5038536386102177
25.31966241686795 322.4343317509364 1.5203612648575964
25.324889971821364 326.8364636146086 1.5346405755858137
25.330117526774778 330.06446195779677 1.5474848977522098
25.335345081728192 329.0745899738092 1.5517301556409198
25.340572636681607 324.8213771262694 1.5488806096832095
25.34580019163502 321.09633067287365 1.5437728394607952
25.351027746588436 319.8858960804271 1.5458154743816825
25.35625530154185 320.05954085238767 1.5507230650744448
25.361482856495265 323.543895140527 1.5678050113833815
25.36671041144868 325.16978068727013 1.5815221502561199
25.371937966402093 330.93210758629164 1.6040970732933268
25.377165521355508 333.36132386396326 1.6174473891083627
25.382393076308922 332.1708614253031 1.6205225903321325
25.387620631262337 327.0235318541987 1.6139932952760565
25.39284818621575 321.6662370064217 1.6098236055582853
25.398075741169166 320.1127472332421 1.6113091929388186
25.40330329612258 328.3576135247465 1.6382842143703684
25.408530851075994 331.66055699887147 1.6500801761411519
25.41375840602941 338.1710755539836 1.672417657731854
25.418985960982823 336.0812444059759 1.6744203751859092
25.424213515936238 334.12586716835597 1.6825203242520486
25.429441070889652 329.1078359860878 1.6823029527334483
25.434668625843067 323.8754932477292 1.678420056008175
25.43989618079648 317.96285196140343 1.6646399588228225
25.445123735749895 314.42637652103684 1.6543997500005618
25.45035129070331 313.6810445868014 1.6572046766473878
25.455578845656724 315.9815359349141 1.6720700416504999
25.46080640061014 321.9267747173165 1.6989822854762162
25.466033955563553 322.9604857650054 1.7094569146217764
25.471261510516968 328.9845649733453 1.7364888092702537
25.476489065470382 330.95939772738626 1.7467389176584414
25.481716620423796 325.8276949887126 1.7445865002205125
25.48694417537721 322.24790269666426 1.739295234263407
25.492171730330625 314.347286056391 1.7268412769519943
25.49739928528404 307.10265877933045 1.7175042410909358
25.502626840237454 308.3316118146177 1.7347324366226606
25.50785439519087 316.31109580604226 1.7722428047292689
25.513081950144283 327.10692317340914 1.8106995795787035
25.518309505097697 323.1748400306466 1.80599018495369
25.523537060051112 317.62004688867637 1.7955181616294407
25.528764615004526 315.3301734393931 1.803047693425841
25.53399216995794 313.3664325075875 1.8040019490440546
25.539219724911355 317.49016886125946 1.826018090077411
25.54444727986477 311.6378931269237 1.8126940054506633
25.549674834818184 313.84575622584805 1.8376657349748853
25.5549023897716 313.02414219883053 1.8467535947069007
25.560129944725013 316.1876402965783 1.8681613602715539
25.565357499678427 323.5550177868771 1.8922387887821606
25.57058505463184 324.61954412665324 1.9045040995303337
25.575812609585256 323.049043543912 1.9082210569577198
25.58104016453867 320.5168371162595 1.9095023562995548
25.586267719492085 321.1331867665365 1.9224695847637736
25.5914952744455 324.76438917298793 1.9445739383385026
25.596722829398914 335.207022687397 1.9905730810222733
25.601950384352328 337.745696289398 2.010279558806217
25.607177939305743 349.0066829100719 2.056908546849033
25.612405494259157 345.24652304130177 2.0551217733956517
25.61763304921257 345.11806914730323 2.0665323542098686
25.622860604165986 341.08920588987866 2.0649800910820466
25.6280881591194 342.14393966764976 2.082536028093245
25.633315714072815 345.26705529412743 2.107545826267004
25.63854326902623 337.8783697467259 2.101028491817483
25.643770823979644 334.7245284873663 2.1061547747128335
25.648998378933058 333.53778624664784 2.1128541063390753
25.654225933886472 337.3656573356845 2.143315836037637
25.659453488839887 333.34567164235466 2.142228194664749
25.6646810437933 332.00126227853593 2.1569725890960623
25.669908598746716 326.45593318570445 2.146584566140223
25.67513615370013 324.2005737411033 2.1578091120681715
25.680363708653545 321.8523359998502 2.17078220381783
25.68559126360696 327.47855100658694 2.214087059368055
25.690818818560373 338.76171256661354 2.268686114288821
25.696046373513788 342.2886038821802 2.290979422421997
25.701273928467202 338.8870634556394 2.290280861302177
25.706501483420617 334.87382242565906 2.2906765128179245
25.71172903837403 331.93249965843523 2.3012815450033184
25.716956593327446 338.8457257525821 2.3423434358245987
25.72218414828086 346.4960937003685 2.397791545169534
25.727411703234274 350.5165301980063 2.426736983589443
25.73263925818769 345.1769790188857 2.4380709267837584
25.737866813141103 324.2339957600795 2.3743171411804047
25.743094368094518 315.89533650259676 2.3680476438157054
25.748321923047932 317.26118859904074 2.3868495760777284
25.753549478001347 333.80258926445595 2.4694578720976144
25.75877703295476 343.9876792568084 2.5292239607302673
25.764004587908175 344.7803410626324 2.555638077355532
25.76923214286159 334.3810649672001 2.5453885078435006
25.774459697815004 326.48930685408254 2.5488486677597075
25.77968725276842 321.3113586007885 2.570132061038368
25.784914807721833 318.81384177258656 2.590627740475684
25.790142362675248 327.156049621378 2.6476501165973603
25.795369917628662 330.13177838864607 2.675857287943127
25.800597472582076 336.8237590362478 2.7291417983107906
25.80582502753549 330.8501673759905 2.723000919241577
25.811052582488905 328.42668148376725 2.7446828223820163
25.81628013744232 324.8136596921247 2.7615268585710186
25.821507692395734 326.0309566116154 2.800532159178939
25.82673524734915 335.4887718409235 2.8883789149950743
25.831962802302563 351.24967375225754 3.000754860808498
25.837190357255977 356.77167405233627 3.067992907797349
25.84241791220939 352.40674511780884 3.0722271745287326
25.847645467162806 342.4355178947189 3.0480668803718967
25.85287302211622 343.3503124898844 3.089257394980127
25.858100577069635 347.30749384218535 3.16620205947646
25.86332813202305 340.7904340453436 3.173414281514443
25.868555686976464 335.3330888709627 3.198176721724151
25.87378324192988 321.2752097472765 3.1598778628615594
25.879010796883293 316.49508968873 3.188739892000671
25.884238351836707 320.6490380865402 3.260535489212889
25.88946590679012 325.43595167672026 3.3377790892334276
25.894693461743536 337.9338946021729 3.4647538605783827
25.89992101669695 340.0042573797927 3.5287904200621756
25.905148571650365 337.12462506426925 3.5874487249760234
25.91037612660378 341.08149940185956 3.6664624363767486
25.915603681557194 339.1039119739937 3.737840641337508
25.920831236510608 344.529192193534 3.8335796449132906
25.926058791464023 343.77835384251614 3.921937065238694
25.931286346417437 347.52673451613754 4.018916604824036
25.93651390137085 341.60679440514053 4.088977653989298
25.941741456324266 332.7901993807177 4.126160338006905
25.94696901127768 310.2067589442685 4.08816919355078
25.952196566231095 314.99968719019523 4.252830856629274
25.95742412118451 318.0256261651301 4.407924481052112
25.962651676137924 326.32436974143 4.573607913336161
25.967879231091338 325.62243010137297 4.645598942010596
25.973106786044752 336.61466374348703 4.801851819895413
25.978334340998167 349.99874050458055 4.974351072378211
25.98356189595158 342.03788228632294 5.002538467873918
25.988789450904996 326.0588223421211 4.9080221146758936
25.99401700585841 312.3139914262423 4.91185350810126
25.999244560811825 309.05577923774445 4.950539371595123
26.00447211576524 306.3561452929221 5.0596802909552885
26.009699670718653 304.5876747118967 5.116183267332348
26.014927225672068 316.2764660110802 5.3523867323172665
26.020154780625482 337.6281193217801 5.627741048603514
26.025382335578897 343.38568159807517 5.825688841919669
26.03060989053231 337.6863307481331 5.904682204724925
26.035837445485726 355.41415317753416 6.21652121904992
26.04106500043914 375.51185453591256 6.565328623976535
26.046292555392554 392.55424613527777 6.886723170281284
26.05152011034597 372.69935160644286 7.01730920199067
26.056747665299383 328.34974127500357 6.828797126888056
26.061975220252798 301.5566784949807 6.837004466064548
26.067202775206212 299.42138121906083 6.923506468940645
26.072430330159627 302.9504835379256 7.228174314383383
26.07765788511304 335.80628772915793 7.833470134183504
26.082885440066455 333.0365554731997 8.259061846855957
26.08811299501987 347.54719436834614 8.783892124886776
26.093340549973284 307.17027403458036 8.798503208247654
26.0985681049267 310.83543079302547 9.373634234336143
26.103795659880113 308.98146207464765 10.057344679925913
26.109023214833528 291.42032908719284 10.644310487963645
26.114250769786942 234.61138987851072 10.464065010915474
26.119478324740356 217.7043659033108 11.636629802306349
26.12470587969377 242.1996688940051 14.022401370002742
26.129933434647185 227.12064417504774 18.771077575115736
26.1351609896006 176.1959922179827 23.387905190222863
