# Supplementary material for: Unraveling metal effects on CO2 uptake in pyrene-based metal-organic frameworks
Source: Nat Commun. 2025 Feb 11;16:1516. doi: 10.1038/s41467-025-56296-w (PMC11814143; doi:10.1038/s41467-025-56296-w)
Supplement: Supplementary file 3 — Source Data [file 41467_2025_56296_MOESM3_ESM.zip › SourceCode/SuppInf/FigureS5_Ga-TBAPy_InSitu_VariableT_PXRD/Data/GaTBAPy_0105p.dat]

0.002613777476707968 20.38059184317407 5.081534299608581
0.007841332430123905 21.653902717959845 5.270362185383194
0.01306888738353984 21.619380190023456 4.563768088394514
0.018296442336955775 22.87764787682313 3.863402366011895
0.02352399729037171 21.54373723613289 3.5811312279677723
0.028751552243787646 21.161729420612527 3.5546376557811445
0.03397910719720358 24.411075785202623 3.0656395924784676
0.03920666215061952 23.774328350733807 2.8707855276070675
0.04443421710403546 24.468458367507782 2.777567982155374
0.0496617720574514 23.503877765607726 2.282706109872876
0.054889327010867336 20.62273862479332 2.1269849056257284
0.060116881964283275 18.453275546937792 2.0200474780373283
0.06534443691769921 16.97477632633955 1.8485830489500512
0.07057199187111515 16.09973284088584 1.765106548872275
0.07579954682453109 18.031638995999792 1.7491355229443033
0.08102710177794703 15.997279623215524 1.519611643778015
0.08625465673136297 15.615785122543704 1.5656707406423251
0.09148221168477891 16.76988806006062 1.5017247091873807
0.09670976663819485 16.279019091066225 1.3641793089470227
0.10193732159161079 17.827383650622586 1.394004943385044
0.10716487654502672 18.665361029333905 1.440719818974988
0.11239243149844266 20.391433945277978 1.4658484222981012
0.1176199864518586 19.68720025530703 1.4186725492703374
0.12284754140527454 19.859726872735553 1.34790830356984
0.12807509635869047 19.79691555274967 1.2493337016347343
0.1333026513121064 18.372371044003454 1.2100012992923612
0.13853020626552232 20.518243473403423 1.2620866956397585
0.14375776121893824 20.337470797015918 1.2706356885899308
0.14898531617235417 20.608270989837383 1.303591634184428
0.1542128711257701 21.475226598477974 1.313958508865405
0.15944042607918602 20.3133064320248 1.2698524429022366
0.16466798103260194 20.5365093001498 1.2577954208238085
0.16989553598601786 18.25237867064036 1.1478921234992148
0.1751230909394338 16.60795254412472 1.0416820661853758
0.18035064589284971 17.69247405845039 1.0494435158360063
0.18557820084626564 17.867782099222282 1.0315701456271222
0.19080575579968156 18.358857605315613 1.0335580733710186
0.1960333107530975 18.34007604547706 1.0186412767399795
0.20126086570651341 18.110612015390533 0.9956400300006009
0.20648842065992934 18.476684502593425 0.9837350914743935
0.21171597561334526 18.823797896553824 0.9816235286859145
0.2169435305667612 19.36758249857774 0.9722798802910787
0.22217108552017711 18.348149507880684 0.9415935227803907
0.22739864047359304 18.236091870214086 0.951095397267774
0.23262619542700896 17.99897873151437 0.9592781672743638
0.2378537503804249 18.61358685511137 0.9632413629755241
0.2430813053338408 19.466484487286188 0.9617444145974398
0.24830886028725674 20.005445123590597 0.9342201910808489
0.25353641524067266 19.847582522925823 0.9041518646291007
0.2587639701940886 17.97836038793134 0.8629946592587074
0.2639915251475045 17.294857614858525 0.8349774966027981
0.26921908010092044 18.031776577149177 0.8666854583127315
0.27444663505433636 18.67749302454594 0.8931965339835751
0.2796741900077523 19.64446622406545 0.9215686622856055
0.2849017449611682 18.323532912973516 0.8884337390276549
0.29012929991458414 16.45751964436052 0.8197633126749801
0.29535685486800006 15.783480418605 0.7743731596489524
0.300584409821416 15.55295190200608 0.7419638961378856
0.3058119647748319 15.632258415741328 0.7395768875001418
0.31103951972824784 16.525206226571047 0.7738300148015687
0.31626707468166376 17.487783354462632 0.801574405545488
0.3214946296350797 18.703435203170248 0.8390212650636865
0.3267221845884956 19.580152020116895 0.8483070999048447
0.33194973954191154 19.41072220680834 0.8807441102881247
0.33717729449532746 19.80229030658698 0.8846456093654431
0.3424048494487434 19.22395686050722 0.8891877764441755
0.3476324044021593 18.923751368640257 0.8653906039477833
0.35285995935557524 20.08702767491673 0.8795212619832012
0.35808751430899116 20.416152381248562 0.8930716649831247
0.3633150692624071 20.891992994955512 0.9076248846206783
0.368542624215823 21.335111172007853 0.9129354372377924
0.37377017916923894 20.960647410190795 0.8748461226684103
0.37899773412265486 19.306924799897214 0.8235987271700529
0.3842252890760708 17.339193990337368 0.790087127382227
0.3894528440294867 15.833377966262447 0.7638868886188177
0.39468039898290264 16.18925184781095 0.7731754258264089
0.39990795393631856 17.325248138137173 0.7944105009650274
0.4051355088897345 18.563713102787126 0.7866488418288513
0.4103630638431504 19.741446583206653 0.800980910218435
0.41559061879656634 20.410826050371533 0.8210151105924576
0.42081817374998226 20.913680305155093 0.835647212434733
0.4260457287033982 19.679202394643553 0.8096980153014194
0.4312732836568141 19.427595515300702 0.8021346113833743
0.43650083861023004 18.607758685195602 0.8000950576549675
0.44172839356364596 19.155672301308744 0.8187670127925257
0.4469559485170619 18.74053856404659 0.8158119071102488
0.4521835034704778 18.058185656028613 0.8170353888022076
0.45741105842389373 17.80198233830404 0.8025336345389154
0.46263861337730966 17.935513205943092 0.7874345780077205
0.4678661683307256 19.165529482910124 0.8119901291049626
0.4730937232841415 19.608510345866 0.7912091548054482
0.47832127823755743 18.977333584699757 0.7666773741326216
0.48354883319097336 19.11292872807347 0.745584245880493
0.4887763881443893 18.813934302369205 0.7428064708472719
0.4940039430978052 19.730350145471355 0.7558888713820993
0.49923149805122113 19.474249591479573 0.7416051447022934
0.5044590530046371 18.42822701217151 0.7339671709743927
0.5096866079580531 17.569143984335494 0.6993810936751483
0.5149141629114691 16.71115973220534 0.6977798732826557
0.5201417178648851 17.24712050465555 0.7189174741727824
0.525369272818301 18.549076058347573 0.7514988966219678
0.530596827771717 18.790230977630923 0.7580931451878793
0.535824382725133 18.257562685590695 0.733054485239432
0.541051937678549 16.990004402352593 0.711871352112207
0.546279492631965 17.1367035823908 0.7238763167541129
0.5515070475853809 18.642428102431204 0.7686912581989133
0.5567346025387969 20.466643959383173 0.7933827572656389
0.5619621574922129 21.467719014328097 0.7914790129505502
0.5671897124456289 20.541993549223104 0.768059786443827
0.5724172673990449 19.01580868086227 0.7258137257313145
0.5776448223524608 17.739385504157674 0.6972927133561625
0.5828723773058768 17.652875974482793 0.6939059176621456
0.5880999322592928 17.92618434532542 0.6980444017263638
0.5933274872127088 17.759632328354776 0.7122561651224973
0.5985550421661248 17.881276545309667 0.7212678425026191
0.6037825971195407 17.89911454926957 0.7137485641923718
0.6090101520729567 17.857369944562894 0.7110389917654967
0.6142377070263727 19.01938679539397 0.7257131021731005
0.6194652619797887 20.265732740143203 0.7360100052447106
0.6246928169332047 20.148491595461657 0.7331848721355599
0.6299203718866206 20.25002155367516 0.7257587993309161
0.6351479268400366 20.015221350939534 0.7280517985044285
0.6403754817934526 19.672383686813824 0.707830110206052
0.6456030367468686 19.294516757124534 0.697452085449895
0.6508305917002846 19.650685273637023 0.6927719651302787
0.6560581466537005 18.96351656355085 0.6769150392339643
0.6612857016071165 19.316935376392603 0.6889580820098623
0.6665132565605325 18.413738114191936 0.6738295516109309
0.6717408115139485 19.81109450274509 0.7060464876188844
0.6769683664673645 20.77573310659108 0.7101409701350531
0.6821959214207804 20.600282127713616 0.6962560016791952
0.6874234763741964 20.14660064597782 0.6935382964124877
0.6926510313276124 20.183720329569958 0.6899971938557162
0.6978785862810284 21.018185537914118 0.6910337012930594
0.7031061412344444 22.081701832835606 0.7063697571617154
0.7083336961878604 23.1694800845878 0.7156903064313136
0.7135612511412763 23.44145438835138 0.7290006801136225
0.7187888060946923 23.583319633356737 0.753127263616256
0.7240163610481083 24.544950097717177 0.77915316841598
0.7292439160015243 24.156995846699367 0.7628428741835777
0.7344714709549403 23.046360265481663 0.7294647622109176
0.7396990259083562 23.126137531532112 0.7206073828233953
0.7449265808617722 23.432248834674297 0.7341790282186414
0.7501541358151882 24.72323359108426 0.7603465915367835
0.7553816907686042 26.793307423912932 0.8107551252375614
0.7606092457220202 28.472106913617782 0.8190848888764769
0.7658368006754361 28.95059524398156 0.8128754807862197
0.7710643556288521 28.949793898694487 0.7838244104254437
0.7762919105822681 28.68130187638308 0.7664514908131488
0.7815194655356841 29.73032935945242 0.7771460482936399
0.7867470204891001 29.743223621955558 0.7822395729346127
0.791974575442516 30.883687550441007 0.8207024362041907
0.797202130395932 30.88337872177042 0.8211119085527213
0.802429685349348 32.32894143027673 0.8555949525394634
0.807657240302764 36.66138395893589 0.9162575534259964
0.81288479525618 40.51428827391916 0.9566708161107478
0.8181123502095959 43.48877663995828 0.9782374374467688
0.8233399051630119 41.91100023483135 0.9744473598337761
0.8285674601164279 42.42895745997852 1.0124985376528497
0.8337950150698439 44.088530911060616 1.05365640735523
0.8390225700232599 48.71166350688486 1.1176136849781546
0.8442501249766758 56.33364909982499 1.1971543870108965
0.8494776799300918 60.32535050157105 1.230543129621569
0.8547052348835078 60.796913116255084 1.2172059035538785
0.8599327898369238 60.68599616670414 1.2157043617635395
0.8651603447903398 61.0113062892704 1.2072226021813968
0.8703878997437557 65.7963442777062 1.2484447469718836
0.8756154546971717 72.04970360319697 1.3118662908119303
0.8808430096505877 75.41314346997275 1.3607015537884042
0.8860705646040037 79.26380508362092 1.3704413719654713
0.8912981195574197 78.89124699548022 1.3432637291676293
0.8965256745108356 81.05139850850261 1.3652576139531174
0.9017532294642516 84.46224902766652 1.404872993900634
0.9069807844176676 84.89453545825644 1.4154462384176874
0.9122083393710836 87.12490847226572 1.4486166961435454
0.9174358943244996 87.23945115744297 1.4323835488009478
0.9226634492779155 91.64010434552421 1.4633562272285952
0.9278910042313315 95.57438087499455 1.5030623215363121
0.9331185591847475 94.08917579500154 1.488175379016275
0.9383461141381635 97.0803789559509 1.5056794685864858
0.9435736690915795 99.19626661198048 1.5435966593118018
0.9488012240449955 100.35000335532146 1.542175873606783
0.9540287789984114 102.92619992438601 1.5563478819041596
0.9592563339518274 101.89838765662792 1.5321595402914472
0.9644838889052434 100.6616925430546 1.5004245683352433
0.9697114438586594 104.5104763532285 1.5174932968655162
0.9749389988120754 110.47368520212382 1.5513506379486304
0.9801665537654913 112.33740467715793 1.5761991584323678
0.9853941087189073 115.77200988703687 1.6124819061359175
0.9906216636723233 115.23256114498899 1.6154681116919085
0.9958492186257393 108.72094658826238 1.5620865361020357
1.0010767735791553 108.6237912270867 1.5539037146307015
1.0063043285325712 106.95191544927853 1.5233875857029047
1.0115318834859872 109.37958150817714 1.546694831344463
1.0167594384394032 114.10856400247884 1.563518269872662
1.0219869933928192 119.39780242816508 1.5882565175667633
1.0272145483462352 122.00856621150828 1.6108358642758067
1.0324421032996511 121.26476252538099 1.6083627018640339
1.0376696582530671 124.21640449628718 1.6211891135057905
1.042897213206483 123.63422247625539 1.6030958535780566
1.048124768159899 126.58260947370691 1.625493749617932
1.053352323113315 130.83670865193818 1.6657627569481572
1.058579878066731 129.96177023621215 1.664230045926771
1.063807433020147 129.67255716056792 1.6675423001187661
1.069034987973563 130.23983685767905 1.6460413615375356
1.074262542926979 128.06643008186566 1.6173333601036586
1.079490097880395 128.10656020310745 1.6122715574988256
1.084717652833811 129.21818604617607 1.6050124480525223
1.089945207787227 128.30323758754164 1.6184419925352296
1.095172762740643 132.11489777519273 1.6423894058013238
1.1004003176940589 136.8324178663175 1.68611684014861
1.1056278726474749 136.6061909250538 1.6767119274362021
1.1108554276008908 144.70404730975272 1.7275096353696773
1.1160829825543068 145.00793017495533 1.7315830281705318
1.1213105375077228 147.2347487413332 1.7521667149486249
1.1265380924611388 142.7562333874898 1.7220013519263941
1.1317656474145548 142.5965134223721 1.7132828501255426
1.1369932023679707 139.31368834523172 1.6868474486712066
1.1422207573213867 141.51195378342206 1.69230455730219
1.1474483122748027 137.05861029564548 1.6500031522399676
1.1526758672282187 140.99382208207288 1.6729174949671723
1.1579034221816347 141.73367829476845 1.6938840812156166
1.1631309771350506 143.44955456265723 1.7047228092465356
1.1683585320884666 149.89529909217444 1.7234769523174607
1.1735860870418826 148.64839032953958 1.7205517216662716
1.1788136419952986 150.85211007665885 1.727910717003754
1.1840411969487146 145.22174824196458 1.6718024811559604
1.1892687519021305 143.73738801452768 1.6647088634450617
1.1944963068555465 148.08375267707666 1.6880707646524906
1.1997238618089625 150.19266276854935 1.6889161711491365
1.2049514167623785 155.0505695513841 1.7400110290710868
1.2101789717157945 153.92034662644988 1.7271288043039328
1.2154065266692105 157.4607032564852 1.7446280375413252
1.2206340816226264 162.9066116367574 1.775814964844893
1.2258616365760424 158.82017594537962 1.741994184043709
1.2310891915294584 161.35143790347158 1.7434110193016013
1.2363167464828744 158.3220053439425 1.71915828850953
1.2415443014362904 148.76725388936316 1.6612641303869762
1.2467718563897063 146.26395396647453 1.6464405748686872
1.2519994113431223 145.04681284642894 1.6464286544636741
1.2572269662965383 144.1312531563021 1.6312682287264064
1.2624545212499543 145.41296852042143 1.6284182453833225
1.2676820762033703 144.5940572636154 1.6273188892566677
1.2729096311567862 141.85354689671368 1.6129140688793606
1.2781371861102022 146.5556895386743 1.6523043808696434
1.2833647410636182 148.55996427929514 1.671689015725245
1.2885922960170342 152.47302006137463 1.6880361372339
1.2938198509704502 152.54224828553686 1.688367315112672
1.2990474059238661 146.08700103593108 1.6562109795728162
1.3042749608772821 147.26333881061217 1.6548239804255553
1.309502515830698 149.55915309069707 1.682736756698611
1.314730070784114 154.1262398539856 1.7078413792183145
1.31995762573753 162.62256867444017 1.7607603521513269
1.325185180690946 161.28583849277337 1.7594285671797194
1.330412735644362 153.8658976831847 1.7084799356465372
1.335640290597778 146.8580849917352 1.660633643967547
1.340867845551194 141.59451346871745 1.630162581942145
1.34609540050461 143.9066735886908 1.6324711801786183
1.351322955458026 150.24586075362996 1.6713161521079092
1.356550510411442 149.58651470668516 1.652614802996589
1.361778065364858 148.72227025355414 1.6409689210949245
1.3670056203182739 145.49633771753506 1.6246732668530772
1.3722331752716899 146.41348607888625 1.6183469714441665
1.3774607302251058 149.09290271714596 1.6476384564284736
1.3826882851785218 151.4153215015802 1.658611870513277
1.3879158401319378 153.94603071361283 1.6663272728363476
1.3931433950853538 150.97914863031366 1.6496141988546318
1.3983709500387698 150.57151973500123 1.6375598637100046
1.4035985049921857 153.39588436407763 1.649312724456458
1.4088260599456017 154.58997565368261 1.6911229111791022
1.4140536148990177 158.37411656277317 1.7349486678222357
1.4192811698524337 166.55462607871445 1.8060251896596495
1.4245087248058497 161.73682875145133 1.766307174177084
1.4297362797592656 156.97688181081423 1.7040214879023652
1.4349638347126816 150.89400842739377 1.6607363398152981
1.4401913896660976 142.48463584985228 1.580940539388446
1.4454189446195136 139.86158538343264 1.5656511749878828
1.4506464995729296 140.87663472203556 1.5969112972936992
1.4558740545263456 139.13787589866942 1.5836335242418476
1.4611016094797615 140.42344592274617 1.6007289203235044
1.4663291644331775 141.67680797005403 1.6080383972894732
1.4715567193865935 145.35233492373123 1.6296015892150044
1.4767842743400095 150.00563701210976 1.652701202325677
1.4820118292934255 147.94547989357346 1.6512933783029387
1.4872393842468414 149.8460978720911 1.6725338363523066
1.4924669392002574 148.1614390997726 1.6774167646653293
1.4976944941536734 146.0638551207347 1.665974649917222
1.5029220491070894 143.34437626824217 1.644673059939409
1.5081496040605054 146.11359532959563 1.6385499416952949
1.5133771590139213 149.40198793432597 1.6706964243240399
1.5186047139673373 153.1032460483994 1.6932474895598137
1.5238322689207533 156.36691052265792 1.7011443217270132
1.5290598238741693 157.61146140201546 1.7050895832261763
1.5342873788275853 158.64296024991143 1.708081192377684
1.5395149337810012 154.7490448145193 1.6807099390962994
1.5447424887344172 147.41257274329496 1.6401409467558088
1.5499700436878332 152.02587055305622 1.6894734502916502
1.5551975986412492 158.27856079363713 1.728740191055318
1.5604251535946652 159.24573688050003 1.7286384897246458
1.5656527085480811 162.68253985044223 1.738640314045462
1.5708802635014971 163.42802007882727 1.737553756529818
1.576107818454913 165.65669687335344 1.7661566809857399
1.581335373408329 169.2785891075139 1.794585997298883
1.586562928361745 172.13941217926148 1.779851600029404
1.591790483315161 170.0883547319781 1.7705179858213782
1.597018038268577 170.51606200665995 1.7357221688568893
1.602245593221993 174.48439562453987 1.7504516878273968
1.607473148175409 175.91881981526646 1.7679584548860476
1.612700703128825 173.13804997802913 1.748622808036915
1.617928258082241 168.08858876236945 1.721298359242455
1.623155813035657 165.5999240745585 1.7104757788423746
1.628383367989073 167.50162805698187 1.71786487845541
1.6336109229424889 172.85797412180327 1.7386718808198254
1.6388384778959049 172.82975429654007 1.7229915967720555
1.6440660328493208 183.04220815268334 1.7807199298702336
1.6492935878027368 192.18236544460743 1.8195698140643355
1.6545211427561528 192.59821531291624 1.8235837047293781
1.6597486977095688 194.75725989098905 1.8369930152255534
1.6649762526629848 194.3108689577682 1.8221221941102974
1.6702038076164007 202.53740785364687 1.8551597071668784
1.6754313625698167 205.89121803017278 1.8601479141489654
1.6806589175232327 213.55403925836956 1.8995421167878392
1.6858864724766487 216.84151962448163 1.9021421659123126
1.6911140274300647 214.11467985514886 1.8732830637163114
1.6963415823834807 216.159695799235 1.8820170913370469
1.7015691373368966 207.9182804556825 1.8451186006398266
1.7067966922903126 208.85838245195586 1.845023634174571
1.7120242472437286 217.42360272101484 1.9039833543500333
1.7172518021971446 216.69682943235046 1.8884569626770507
1.7224793571505606 222.91617171303355 1.9094333453931134
1.7277069121039765 237.1785373060867 1.9889744848238966
1.7329344670573925 243.3199361292278 1.9982608051613722
1.7381620220108085 248.61978417794523 2.0061669716433586
1.7433895769642245 251.5724785264966 2.0146410648609865
1.7486171319176405 252.6866434935708 2.0310900809780548
1.7538446868710564 255.2089144360533 2.035860495105949
1.7590722418244724 255.91688291647037 2.0248279507481195
1.7642997967778884 251.76633030685016 1.9933851146155104
1.7695273517313044 252.83129336166553 1.9767890519548927
1.7747549066847204 247.8201623970649 1.9524311963320709
1.7799824616381363 245.7928585877788 1.942331122124926
1.7852100165915523 243.22112642321486 1.901899911929662
1.7904375715449683 257.7506818990161 1.9648732440662544
1.7956651264983843 268.3758158219093 2.034435798619187
1.8008926814518003 272.7487691285611 2.0312937373383138
1.8061202364052162 268.46359920815144 2.025064325031554
1.8113477913586322 254.66392453420636 1.9255971532929181
1.8165753463120482 256.8722355999782 1.9148398436650853
1.8218029012654642 264.0611849278845 1.9494955785106018
1.8270304562188802 270.928216385831 1.9781327682686423
1.8322580111722961 274.59664575149765 1.9726315545997977
1.8374855661257121 267.02197279655377 1.916803475360969
1.842713121079128 259.57356165981156 1.8482610533346113
1.847940676032544 252.0738308130818 1.7994521315831113
1.85316823098596 253.54230052992747 1.7960826237495222
1.858395785939376 251.91563218515128 1.8044032155533927
1.863623340892792 253.63040271839404 1.8171664821258313
1.868850895846208 259.51663696708073 1.8392172063759553
1.874078450799624 258.6711045473478 1.8318323243502608
1.87930600575304 266.1537401554196 1.8573216070490548
1.884533560706456 269.6670423214088 1.868119651723272
1.889761115659872 268.1314206473822 1.854399763992499
1.894988670613288 272.530080328189 1.8594543969664665
1.9002162255667039 279.36423780367755 1.8959060682478774
1.9054437805201199 273.5490310999437 1.8498769080180109
1.9106713354735358 273.96011193652447 1.8461378944851936
1.9158988904269518 272.215843762305 1.8417861548480383
1.9211264453803678 265.4583312535777 1.7962655954458286
1.9263540003337838 255.3823646280971 1.7484329022344625
1.9315815552871998 248.54008181330497 1.7190678282293237
1.9368091102406157 238.344001534647 1.6623282306793123
1.9420366651940317 240.9634660500152 1.6606196028178808
1.9472642201474477 247.61249148648344 1.6957417388177032
1.9524917751008637 257.53407243574765 1.7357607056921251
1.9577193300542797 266.01787464194734 1.7770372907542475
1.9629468850076957 257.4807671695265 1.731666465246046
1.9681744399611116 257.5854895195697 1.7184509798771341
1.9734019949145276 255.82907769370541 1.6944338536178907
1.9786295498679436 254.4422950681675 1.6943790580348974
1.9838571048213596 255.47729023990553 1.6878370726043237
1.9890846597747756 248.59733586081722 1.6631268103801515
1.9943122147281915 241.9382127181643 1.645479318129077
1.9995397696816075 235.15793866910218 1.6006178862447962
2.0047673246350235 226.77726631690334 1.5644096388812727
2.0099948795884393 223.7106336354722 1.5521328646562014
2.015222434541855 225.82458027117588 1.5530768309428824
2.0204499894952708 231.34818249809447 1.571847918425216
2.0256775444486865 236.81069883962394 1.5832527791304067
2.0309050994021023 239.29900884393922 1.5737114185574386
2.036132654355518 239.5854415714603 1.574157543389089
2.041360209308934 237.62136037458458 1.586137616361939
2.0465877642623496 241.33504176046628 1.6006887174788125
2.0518153192157653 236.11790633492177 1.580455608566648
2.057042874169181 229.89494262003734 1.5540701596686766
2.062270429122597 234.88476936572368 1.5776294483871196
2.0674979840760126 232.84115264369643 1.5804996307378056
2.0727255390294284 234.4448239519001 1.5873674094479857
2.077953093982844 237.9087595894251 1.5985496927163174
2.08318064893626 234.4675662523306 1.5976116757380663
2.0884082038896756 231.19441117448244 1.5815900190422794
2.0936357588430914 228.08386163211273 1.5738471405387722
2.098863313796507 230.1377061011133 1.5741790738887749
2.104090868749923 230.31601665071096 1.5660166502213255
2.1093184237033387 233.856497357913 1.5720229769068683
2.1145459786567544 234.8343879939084 1.5772658154546348
2.11977353361017 224.8245144751785 1.5323904056928235
2.125001088563586 222.4400281339972 1.516765774567324
2.1302286435170017 221.77685415092984 1.5155070665601447
2.1354561984704175 223.4978007129096 1.527740773598319
2.140683753423833 223.594201401523 1.5296894439495756
2.145911308377249 226.47426945222472 1.551352133404303
2.1511388633306647 230.31816757299063 1.5681569742227661
2.1563664182840805 232.8647197203239 1.5650232504100772
2.1615939732374962 232.15719466070365 1.5494458612834598
2.166821528190912 230.05204604103076 1.5430274352539437
2.1720490831443278 235.26106517781452 1.5797853145841845
2.1772766380977435 228.49000222334925 1.5582152973724148
2.1825041930511593 230.27684256903424 1.5656649813409724
2.187731748004575 231.98791822021184 1.5576159784784258
2.192959302957991 233.4986626652779 1.5561176149786569
2.1981868579114066 235.94911354653794 1.5618667375592432
2.2034144128648223 235.96854998122973 1.5710326341546854
2.208641967818238 228.9858157124496 1.5457674944421815
2.213869522771654 228.75899477272037 1.5536077313431975
2.2190970777250696 231.0670356482924 1.571383068708893
2.2243246326784853 234.3669074611883 1.5757176308497591
2.229552187631901 241.77834861626198 1.6044074451854018
2.234779742585317 241.96482226009303 1.585542609927539
2.2400072975387326 238.61468096602886 1.5818774847712536
2.2452348524921484 240.58899295409816 1.5971272165548442
2.250462407445564 236.25032790692836 1.581159971030703
2.25568996239898 232.95950842695055 1.5828361922833425
2.2609175173523957 228.24421185016115 1.5491782014265767
2.2661450723058114 227.49382731477576 1.5472448431949235
2.271372627259227 229.0680883912598 1.566266408329802
2.276600182212643 230.69548290712027 1.5815625058083147
2.2818277371660587 231.48412371077922 1.5900183752950086
2.2870552921194744 230.46948935214536 1.5845887727315822
2.29228284707289 232.17249679461364 1.5749043924284944
2.297510402026306 230.9673647133873 1.5637624674403954
2.3027379569797217 228.40141329366915 1.5616209438130884
2.3079655119331375 233.89012659551915 1.5796239158063554
2.3131930668865532 234.49560180520086 1.57931315807176
2.318420621839969 233.22874567742394 1.5813462604334738
2.3236481767933848 227.54072266119823 1.5570244419631876
2.3288757317468005 222.1102220088341 1.5615418461325534
2.3341032867002163 221.7127145817444 1.556293082566045
2.339330841653632 233.11889516146462 1.595977433028038
2.344558396607048 242.85050486704696 1.6358775662602363
2.3497859515604635 244.14242738639047 1.6184136932569586
2.3550135065138793 250.10924344640844 1.6426979951867986
2.360241061467295 242.93971231180484 1.6029962847190402
2.365468616420711 233.97253624841545 1.5447150053324614
2.3706961713741266 228.03654314677632 1.5024806932679886
2.3759237263275423 224.7806773919405 1.4786566352415014
2.381151281280958 223.48838517943344 1.4758244463018981
2.386378836234374 229.47026431498443 1.5143519466340405
2.3916063911877896 236.9788676284736 1.5601505155937156
2.3968339461412054 232.98768730555042 1.5414316925804064
2.402061501094621 232.84276643242816 1.5355547830350649
2.407289056048037 225.94117671398786 1.491719996399685
2.4125166110014526 221.27360349227092 1.484343244106413
2.4177441659548684 218.17068761272049 1.469845992077935
2.422971720908284 215.50282165146362 1.4466818705214228
2.4281992758617 218.03760935064494 1.4559987261374194
2.4334268308151157 225.28815157764956 1.4572365181924671
2.4386543857685314 228.4863782493954 1.4522539357533883
2.443881940721947 227.49500794816828 1.427443753514857
2.449109495675363 228.5529411955912 1.4161956116281476
2.4543370506287787 243.63856677333632 1.4704413360535016
2.4595646055821945 252.39957417336322 1.4664297968437248
2.4647921605356102 276.16015823374687 1.499024910317878
2.470019715489026 300.3572401646022 1.4808391603090392
2.4752472704424417 366.3281831712041 1.5529881569318322
2.4804748253958575 503.7872008318159 1.747370373911703
2.4857023803492733 739.5035455631311 2.070632972818066
2.490929935302689 1067.1507312043618 2.4609724733402563
2.496157490256105 1480.6664181529334 2.8927146024637898
2.5013850452095205 1899.5853503833944 3.2635226986160464
2.5066126001629363 2217.8114983320042 3.4939980313961216
2.511840155116352 2480.3046311527764 3.6898466366672373
2.517067710069768 2678.7475768007325 3.825656544101381
2.5222952650231836 2915.711990814002 4.007767352031832
2.5275228199765993 3240.892330663478 4.222197714343829
2.532750374930015 3669.3978883271125 4.4761540850631665
2.537977929883431 4303.573133686192 4.83174062500146
2.5432054848368466 5102.7606912989195 5.2734231790622355
2.5484330397902624 5922.616126077601 5.682511741161288
2.553660594743678 6512.720424559524 5.9520703409317255
2.558888149697094 6766.313706906408 6.049782568985607
2.5641157046505096 6698.160938688 6.021402698392147
2.5693432596039254 6308.473924179148 5.839236458243967
2.574570814557341 5810.514558899092 5.603647990764428
2.579798369510757 5272.891213212708 5.327206389430897
2.5850259244641727 4883.819520425429 5.129065377590705
2.5902534794175884 4588.945695842215 4.974551830691696
2.595481034371004 4298.915241889279 4.801760564611444
2.60070858932442 3981.5483719386652 4.620195517658636
2.6059361442778357 3512.838572977176 4.335996824541082
2.6111636992312515 2980.7557007272285 4.002021918918905
2.6163912541846672 2385.0390063523782 3.5753576797291236
2.621618809138083 1796.7427905087136 3.103022233923742
2.6268463640914987 1299.7745468983903 2.631499510513469
2.6320739190449145 914.0074716995558 2.215418496667003
2.6373014739983303 657.7301293699626 1.903781999180899
2.642529028951746 494.2220099074968 1.6850435886125745
2.6477565839051618 384.49258889225376 1.5199167576830759
2.6529841388585775 329.69647703125565 1.454272398467157
2.6582116938119933 298.39049192880003 1.4148283058923354
2.663439248765409 277.5338228985288 1.3947557659953997
2.668666803718825 266.9775168973657 1.3997618022514386
2.6738943586722406 256.5475256321961 1.3974835488444706
2.6791219136256563 247.70750883157908 1.4053396822197028
2.684349468579072 245.02465235614645 1.4368247297841286
2.689577023532488 236.721932951622 1.4244011406589512
2.6948045784859036 235.46786389307036 1.4341854927254327
2.7000321334393194 236.8546199228844 1.435071367853086
2.705259688392735 233.43067945621874 1.4283398097249362
2.710487243346151 232.50285407595186 1.4292522934157377
2.7157147982995666 230.66956834839098 1.4309100944838034
2.7209423532529824 226.86424092832235 1.4152088137477987
2.726169908206398 225.86272864091512 1.4228660107341027
2.731397463159814 228.79012625449357 1.4329739538263153
2.7366250181132297 227.30781877159407 1.4521808013826865
2.7418525730666454 228.30550837756033 1.4711067325262501
2.747080128020061 225.44357107585432 1.4708498281534261
2.752307682973477 227.39145477805187 1.4731738078833292
2.7575352379268927 228.60868497478523 1.4735096586355325
2.7627627928803085 226.54643390870362 1.4714195518727486
2.767990347833724 226.34318736814734 1.4872976971929135
2.77321790278714 228.2797106367634 1.502678318873814
2.7784454577405557 226.0484963087338 1.4886717689035325
2.7836730126939715 224.19065890721362 1.4710772537840135
2.7889005676473873 214.9927338780379 1.4364337257137443
2.794128122600803 215.01996713346557 1.4485876182333224
2.7993556775542188 222.450944016708 1.4804533423816413
2.8045832325076345 230.97064375390858 1.515676147598729
2.8098107874610503 240.62447667228807 1.5503587468672582
2.815038342414466 243.15643743964964 1.5625669047895772
2.820265897367882 240.60009378261017 1.5532947758450053
2.8254934523212976 244.72762900006975 1.5691308585609276
2.8307210072747133 233.96442709677132 1.5249648049950841
2.835948562228129 232.96574366894978 1.5236157969644142
2.841176117181545 224.90749816140868 1.4966217169345961
2.8464036721349606 227.81384676011658 1.5089458753367202
2.8516312270883764 234.85388275226438 1.5382724771655776
2.856858782041792 227.77382440684977 1.505943050533857
2.862086336995208 228.85312959075324 1.5138415082042584
2.8673138919486236 223.1865394873396 1.5119945072594265
2.8725414469020394 223.03621555543583 1.5196549241475759
2.877769001855455 225.40738266709718 1.5376662572802076
2.882996556808871 223.13748920340223 1.5195452046415976
2.8882241117622867 215.6332219925158 1.4693219194870517
2.8934516667157024 216.5840677121731 1.4649988969306618
2.898679221669118 219.54762253382506 1.4786904539573418
2.903906776622534 224.66303317517637 1.4979464419670088
2.9091343315759497 230.71036382508498 1.5247189689276022
2.9143618865293655 229.5052478191892 1.5194447102537154
2.919589441482781 227.7033723650141 1.5104174312850323
2.924816996436197 228.97596710287706 1.5240437392654418
2.9300445513896127 238.02639014803165 1.565016980855021
2.9352721063430285 241.69250235200653 1.5811095575470937
2.9404996612964442 239.81615085445918 1.567506042649261
2.94572721624986 234.0577945019018 1.5326813168549955
2.9509547712032758 230.08272869824032 1.5155901342233538
2.9561823261566915 227.48760625552492 1.5122609390566268
2.9614098811101073 232.0215752191898 1.511709265793178
2.966637436063523 229.23176942287296 1.5025588077146586
2.971864991016939 231.38537230331127 1.5251953901585067
2.9770925459703546 225.52819866382535 1.4987230652168781
2.9823201009237703 228.67287633352376 1.5125319874272336
2.987547655877186 229.13650326525064 1.5139168251474275
2.992775210830602 224.82227572472613 1.4793671043372831
2.9980027657840176 225.16007311214995 1.4749009247484657
3.0032303207374333 224.0910240107818 1.4616195720782104
3.008457875690849 224.39262482290624 1.4610718123228021
3.013685430644265 230.66819154605673 1.4823440596585082
3.0189129855976806 229.06467596614362 1.4654172363691949
3.0241405405510964 226.04907302185964 1.4491117649196101
3.029368095504512 227.76807431107514 1.4482453053925353
3.034595650457928 232.90919605960195 1.4720179616698033
3.0398232054113437 229.62325382161413 1.4518006798718488
3.0450507603647594 228.9942367254329 1.4467480375871435
3.050278315318175 220.878234113051 1.4173134013213216
3.055505870271591 218.6602526093846 1.414438242576985
3.0607334252250067 217.3734967492115 1.4138496089103858
3.0659609801784224 225.45821234583838 1.4342878106783592
3.071188535131838 234.2637427765216 1.4642267172844339
3.076416090085254 236.5643391284927 1.461590012608141
3.0816436450386697 233.74443764496417 1.4246707007725792
3.0868711999920855 225.16067122725497 1.3685574448394433
3.0920987549455012 228.90894892259635 1.37797558248861
3.097326309898917 235.88571297980826 1.3861597896681577
3.1025538648523328 238.1155946602109 1.38094441504552
3.1077814198057485 238.37394817826703 1.3705042644950978
3.1130089747591643 238.0203678241433 1.3612442450154196
3.11823652971258 235.64769699405468 1.3575294119240717
3.123464084665996 240.48783719183933 1.3706626942000253
3.1286916396194115 242.0503388627052 1.3482456495642896
3.1339191945728273 246.27685909523433 1.3459530086364322
3.139146749526243 249.7723766354819 1.3392881522971745
3.144374304479659 254.86320240790712 1.3455473641795146
3.1496018594330746 257.84029512762555 1.344033821150543
3.1548294143864903 265.4849103953569 1.3533290512059482
3.160056969339906 263.27791592772354 1.3299948297447972
3.165284524293322 263.9653050987043 1.3166669230074437
3.1705120792467376 270.183580222283 1.318124884350717
3.1757396342001534 275.7013567579101 1.3132269691698017
3.180967189153569 288.0491941274882 1.3336120297305962
3.186194744106985 296.25727290529187 1.3345891216853951
3.1914222990604006 302.72982883733704 1.3210099504793025
3.1966498540138164 305.7040803685051 1.2950145962517754
3.201877408967232 318.2586641201945 1.3067382678435693
3.207104963920648 336.24807923624314 1.3237016723860096
3.2123325188740637 349.7787293352108 1.3447985441660535
3.2175600738274794 372.68893359124735 1.379981719171563
3.222787628780895 395.1173293342428 1.4117035568127974
3.228015183734311 417.27900773025493 1.4469706351121225
3.2332427386877267 447.84867648434835 1.4932069843008364
3.2384702936411425 480.1380409487758 1.537087900150399
3.2436978485945582 508.658050419999 1.5782072598261487
3.248925403547974 541.3541260166696 1.6282327350731414
3.2541529585013897 577.6273805719255 1.680176977636558
3.2593805134548055 609.984058385486 1.7239626828101886
3.2646080684082213 644.690648716583 1.7656072715606297
3.269835623361637 679.9499657823619 1.8082322011817786
3.275063178315053 716.9935361727385 1.8559363957572315
3.2802907332684685 753.6527911811588 1.8992928069421
3.2855182882218843 793.8776180885669 1.9457255078451117
3.2907458431753 835.0964143905599 1.9962225698007625
3.295973398128716 884.5907591443449 2.053990977690273
3.3012009530821316 940.1659324222603 2.117403095949128
3.3064285080355473 977.0656615597314 2.154310725549218
3.311656062988963 1009.5776138293907 2.1860416922177928
3.316883617942379 1020.9647078071444 2.1952214456606813
3.3221111728957946 1025.2750222581042 2.2013990395327716
3.3273387278492104 1015.2703584380588 2.187550576776479
3.332566282802626 975.5921602743584 2.141773963287269
3.337793837756042 921.8735958717616 2.0778372059597783
3.3430213927094576 851.4638589709203 1.9941917865691337
3.3482489476628734 769.0621891592186 1.889576625147627
3.353476502616289 695.5671197872457 1.7949235144487135
3.358704057569705 625.5127890620122 1.7038206681990042
3.3639316125231207 555.2028535994249 1.608047712528896
3.3691591674765364 497.9747616859123 1.5295854895007501
3.374386722429952 444.95772827881467 1.4545210342647927
3.379614277383368 399.67763472017543 1.3915858955869296
3.3848418323367837 364.05446469476016 1.3425624599081944
3.3900693872901995 336.33226655104653 1.3061630204382355
3.3952969422436152 317.1578653274524 1.284628425486045
3.400524497197031 307.7154297683351 1.2820263313860074
3.4057520521504467 294.9682919230655 1.2665272621085328
3.4109796071038625 278.9855654640508 1.2402975589970715
3.4162071620572783 264.3087551059192 1.2103831805408576
3.421434717010694 255.20373869631595 1.1981413600191164
3.4266622719641098 248.5602797597392 1.193053928148554
3.4318898269175255 248.04268377998517 1.2120202959060722
3.4371173818709413 245.19089922137655 1.228103866880057
3.442344936824357 243.94609811616823 1.2397568117407807
3.447572491777773 242.0865274673964 1.256996599123408
3.4528000467311886 236.93470808029457 1.2511207474204669
3.4580276016846043 234.82789437975686 1.2522748960375722
3.46325515663802 227.5856002530931 1.223317987664897
3.468482711591436 218.55926225508276 1.1854970607504165
3.4737102665448516 216.54810135630547 1.181153227843865
3.4789378214982674 213.4352242100248 1.1686312809005057
3.484165376451683 218.46960510687495 1.1919464790178735
3.489392931405099 224.64865345232624 1.2236047850102452
3.4946204863585146 228.52136964091267 1.2298665566406621
3.4998480413119304 237.1852167605457 1.2410655407266329
3.505075596265346 237.8392167903069 1.2437861972585937
3.510303151218762 238.3123696275932 1.233851938438841
3.5155307061721777 240.5602313078273 1.22267987261638
3.5207582611255934 241.79247202773257 1.2173601537186662
3.525985816079009 252.3409847225823 1.2234162067254468
3.531213371032425 259.34747461523943 1.22187227444954
3.5364409259858407 266.7832706708887 1.2160847695712895
3.5416684809392565 282.3674245548027 1.2135208992831583
3.546896035892672 306.1718505802153 1.2323508006414683
3.552123590846088 354.98768030556073 1.306846209136115
3.5573511457995037 429.440003248934 1.416304363612308
3.5625787007529195 567.9450317846373 1.6205366450520642
3.5678062557063353 802.2488117112337 1.9202066293788131
3.573033810659751 1235.4747802545076 2.3782797784875718
3.5782613656131668 2011.0601936027545 3.035931423227095
3.5834889205665825 3395.8437568677814 3.9462954422801113
3.5887164755199983 5728.501392929049 5.125185446864758
3.593944030473414 9089.44734302981 6.400945984050248
3.59917158542683 12849.310486037954 7.559446445955073
3.6043991403802456 16560.628300574077 8.553123312312117
3.6096266953336613 18897.838396627005 9.13014856236323
3.614854250287077 19251.988658534392 9.22274719650671
3.620081805240493 17576.309787802238 8.814662087711003
3.6253093601939086 14454.245021031318 8.010600544128096
3.6305369151473244 10996.352938549111 6.976638255529695
3.63576447010074 7601.948259533645 5.77898795702303
3.640992025054156 5085.332590914938 4.7100908396669
3.6462195800075716 3235.5523973414624 3.7469983800380993
3.6514471349609874 2057.586182103063 2.9878216636788335
3.656674689914403 1319.579383102267 2.39123795573456
3.661902244867819 910.8693861052993 1.9858048191223496
3.6671297998212347 675.3103804855243 1.7081565369267953
3.6723573547746504 546.7092325395982 1.541290841597092
3.677584909728066 464.8472665948096 1.428368032459013
3.682812464681482 407.40909761685555 1.3453096412579255
3.6880400196348977 368.0887912883747 1.2900926707992852
3.6932675745883135 342.7865134486997 1.2518616846605863
3.698495129541729 322.7366056606581 1.221057045999885
3.703722684495145 305.83664017297787 1.185214320548855
3.7089502394485607 295.23024851962276 1.1645527696528206
3.7141777944019765 289.10712947436446 1.1449787194857348
3.7194053493553922 284.78803613317933 1.1403013780425098
3.724632904308808 282.6688371821993 1.143280049366348
3.7298604592622238 278.09748587650745 1.147286740283264
3.7350880142156395 276.5816309096041 1.1529502203054078
3.7403155691690553 272.73347868636574 1.1549903761801965
3.745543124122471 270.50060889059677 1.1568499503362812
3.750770679075887 266.8078185862319 1.148839664854959
3.7559982340293026 264.6683551259544 1.144255430185628
3.7612257889827183 263.95919643918626 1.134190186329407
3.766453343936134 261.8784632259303 1.128978529414051
3.77168089888955 265.21271558734094 1.1391731013153712
3.7769084538429656 259.451716300227 1.125386281672701
3.7821360087963813 251.73171432265863 1.109098725767891
3.787363563749797 249.8951045480408 1.1031585201115262
3.792591118703213 249.0129002934503 1.0896916688357219
3.7978186736566286 252.97979566744064 1.0907898258526958
3.8030462286100444 260.84590665978175 1.1038415920772777
3.80827378356346 266.77156600438343 1.1059766270932034
3.813501338516876 276.44768835201074 1.1228953068221612
3.8187288934702917 286.13137710473137 1.137602853340799
3.8239564484237074 291.59214557355745 1.1402377425169448
3.829184003377123 299.9431698950011 1.1485699058160703
3.834411558330539 300.7398834504492 1.1403620727365813
3.8396391132839547 304.0529365737979 1.1376491096509378
3.8448666682373704 309.31995425742787 1.1473270973289291
3.850094223190786 310.87513040165754 1.1534521343272306
3.855321778144202 308.76822408432133 1.158897320765101
3.8605493330976177 300.8149158922844 1.148709059275719
3.8657768880510335 293.6606362227017 1.1343540264603977
3.8710044430044492 288.4994140733233 1.1261031738551566
3.876231997957865 289.45312989838055 1.128012063585921
3.8814595529112808 288.80102093820113 1.1311823007261241
3.8866871078646965 288.5820178547048 1.1389112729541813
3.8919146628181123 284.8470607178062 1.1335869595023058
3.897142217771528 279.3174712127976 1.124087129006814
3.902369772724944 272.59643676317125 1.1121808969060885
3.9075973276783595 270.05977604652594 1.1042197556237603
3.9128248826317753 272.0784566813045 1.1043861125530978
3.918052437585191 274.7335057044883 1.1107541213162155
3.923279992538607 277.20209513702474 1.1122487923586037
3.9285075474920226 282.995226071572 1.1171996894598981
3.9337351024454383 287.2501146364072 1.1213027265041375
3.938962657398854 291.1977729978895 1.1198044368018227
3.94419021235227 297.61049102797983 1.124746239094491
3.9494177673056856 305.25447710053027 1.1340045706227624
3.9546453222591014 310.60285618231984 1.1347541852764098
3.959872877212517 314.88151096902953 1.1335835358505901
3.965100432165933 324.2017524690984 1.1419292667866963
3.9703279871193486 345.5611238658602 1.1782596791959121
3.9755555420727644 374.8943563221421 1.223708910798521
3.98078309702618 410.08685969951557 1.2797495702581438
3.986010651979596 476.5375801955971 1.3723133478015834
3.9912382069330117 544.301336778825 1.4605319647843316
3.9964657618864274 615.8492345798818 1.5506053448846309
4.001693316839844 738.4784411305659 1.6931445068075184
4.00692087179326 798.9311555441107 1.7591267078663404
4.012148426746676 851.5623967102596 1.8180849003438007
4.017375981700092 847.8567966549508 1.838342104106317
4.0226035366535084 799.3238334075199 1.7934746527617744
4.027831091606925 794.567682090364 1.7935836425829998
4.033058646560341 759.2008153148661 1.7543116110895591
4.038286201513757 764.7316396393144 1.759304608200538
4.043513756467173 796.1826477245272 1.7989060205570238
4.0487413114205895 836.331652997542 1.8456678724944182
4.053968866374006 904.9534178523065 1.9230270902996898
4.059196421327422 982.3022108846775 2.0074694838260836
4.064423976280838 1074.6241007283318 2.101704480393785
4.069651531234254 1192.2435820856367 2.2112704660855
4.0748790861876705 1324.149461582372 2.3330562415246985
4.080106641141087 1473.4504187994687 2.4613876640713244
4.085334196094503 1641.8460202200195 2.5994811258439015
4.090561751047919 1834.5067390236823 2.7539741396872257
4.095789306001335 2058.7714721231314 2.919551266674927
4.1010168609547515 2314.0378491269976 3.0961520151151034
4.106244415908168 2571.3081419100135 3.2621879111691032
4.111471970861584 2872.012829322725 3.445009913369912
4.116699525815 3200.9229660122755 3.6381695133766034
4.121927080768416 3525.6061629763517 3.771884126469942
4.1271546357218325 3854.562473990387 3.9034224353560005
4.132382190675249 4176.399474522538 4.038592008131799
4.137609745628665 4527.076894116194 4.189082102783961
4.142837300582081 4889.527672861268 4.341938806579003
4.148064855535497 5225.397789502876 4.488008035392421
4.1532924104889135 5540.14019048525 4.610272489003191
4.15851996544233 5860.623809218096 4.735481871706346
4.163747520395746 6123.0949909507235 4.837794881315143
4.168975075349162 6343.826148949082 4.914829370865238
4.174202630302578 6509.462189487632 4.971567199031984
4.1794301852559945 6576.529234712378 4.9948301334356895
4.184657740209411 6584.678195743334 4.992819107471436
4.189885295162827 6465.980887927772 4.9375584679938305
4.195112850116243 6257.516373953153 4.845456897574126
4.200340405069659 5983.3432119397075 4.7310323108381365
4.2055679600230755 5624.830654940359 4.582639175125201
4.210795514976492 5235.996382260528 4.42582294216604
4.216023069929908 4800.84548577737 4.235630191116083
4.221250624883324 4319.56366295721 4.007126013217967
4.22647817983674 3885.387514121895 3.8009941800666547
4.2317057347901565 3457.8324476412804 3.58277103236385
4.236933289743573 3067.5336077742927 3.3737831864504275
4.242160844696989 2715.9118850706413 3.169947526529361
4.247388399650405 2394.3124873398006 2.9711124557507658
4.252615954603821 2110.360252346743 2.7872724364187835
4.257843509557238 1881.9542603208026 2.6354973405552977
4.263071064510654 1671.7221360085275 2.481545306580619
4.26829861946407 1482.2909844226053 2.3316518107704725
4.273526174417486 1323.0559946873914 2.197289757995156
4.278753729370902 1183.8979452514513 2.0762892520101683
4.283981284324319 1054.173712631994 1.9582787314550403
4.289208839277735 943.7384919813064 1.8491067128892613
4.294436394231151 846.6773048180852 1.750545775979137
4.299663949184567 766.538834433095 1.6640676954707085
4.304891504137983 699.7139988576512 1.5869380052298712
4.3101190590914 644.6276656812018 1.5226964572363417
4.315346614044816 594.2621685102132 1.4627128827931841
4.320574168998232 551.2842122427835 1.4090132219965414
4.325801723951648 508.09016831437697 1.3529495432920704
4.331029278905064 471.9204107998737 1.306949842661733
4.336256833858481 447.37110796543385 1.2760328561460048
4.341484388811897 423.21011500256765 1.2427021185170126
4.346711943765313 403.6754332971093 1.214370030426939
4.351939498718729 381.6222941603762 1.1797851809812834
4.357167053672145 363.88838894546114 1.1536756768520013
4.362394608625562 348.8760912248534 1.1330151417645558
4.367622163578978 337.86177709449476 1.1181569698489087
4.372849718532394 328.2461178285115 1.1075617544874068
4.37807727348581 316.53441093476647 1.0906492318260854
4.383304828439226 310.7186090758562 1.0904355759347613
4.388532383392643 298.5958817359927 1.0728497977007503
4.393759938346059 289.5391858225265 1.060930014328379
4.398987493299475 276.3076657215157 1.039128864973805
4.404215048252891 263.42333947039805 1.0200925523985305
4.409442603206307 255.84672705616526 1.0135299732519012
4.414670158159724 245.85254067983914 1.0024845434379075
4.41989771311314 238.63959518057197 0.9975526803201497
4.425125268066556 233.1670358035873 1.0010222039793821
4.430352823019972 229.39105153498375 0.9983064693447349
4.435580377973388 224.1877603722211 0.988814002543621
4.440807932926805 220.76064522174033 0.9854716208380474
4.446035487880221 215.92500397883725 0.9825751395032547
4.451263042833637 211.349951991893 0.9831649443926095
4.456490597787053 207.0487642564888 0.9766528097486018
4.4617181527404695 198.23068755404807 0.961347865135668
4.466945707693886 196.88080594232588 0.9602647754838565
4.472173262647302 196.95183149075382 0.9617330754839398
4.477400817600718 198.3917831337878 0.9681783064875334
4.482628372554134 195.09150865980104 0.964228509943582
4.4878559275075505 191.52728670729624 0.9576351305331685
4.493083482460967 188.7808775986624 0.9581539361364702
4.498311037414383 182.55005467726627 0.9468065302142543
4.503538592367799 181.6107875514259 0.9430032523210665
4.508766147321215 180.28307113221373 0.9433729380899566
4.5139937022746315 181.31331648463714 0.945879004970787
4.519221257228048 185.17669120932294 0.9651415514355286
4.524448812181464 184.02261376687 0.9587727051928345
4.52967636713488 182.7708855338967 0.9712156658798023
4.534903922088296 183.1988318049239 0.9709266162263088
4.5401314770417125 184.16172197697168 0.9659971337997328
4.545359031995129 182.17417461757265 0.9619816527370997
4.550586586948545 182.98924838587072 0.9595980303659075
4.555814141901961 181.77372329576463 0.9601586003323228
4.561041696855377 185.0741626487092 0.9784625385020156
4.5662692518087935 189.705068426412 0.9969271961850815
4.57149680676221 186.1780220918894 0.9811831789692572
4.576724361715626 185.04169993512917 0.9838288924935382
4.581951916669042 185.5099853215953 0.9909276126017046
4.587179471622458 180.38580965758416 0.9842320004050276
4.5924070265758745 180.91484669212244 1.0017647098213744
4.597634581529291 179.3258845913191 0.9986220106125739
4.602862136482707 176.73518321837753 0.9872183038634186
4.608089691436123 175.33785580763006 0.9793426676968767
4.613317246389539 175.6976237417427 0.9740621083664575
4.6185448013429555 176.41515974160592 0.9814771117990996
4.623772356296372 176.0668077926606 0.9825817676682097
4.628999911249788 177.58548169110196 1.0029399021897372
4.634227466203204 178.46241181141053 1.011093261984279
4.63945502115662 174.59883890344665 0.9876062359932261
4.6446825761100365 170.07618383677837 0.9705849192432927
4.649910131063453 170.0914150442977 0.973438652522965
4.655137686016869 172.35622397141103 0.9839497491976068
4.660365240970285 170.12478053067548 0.9811954527342814
4.665592795923701 168.39610675992472 0.973106159481266
4.6708203508771176 166.19440210171857 0.9616899557074361
4.676047905830534 170.91222774003361 0.9825666080729129
4.68127546078395 171.1014602063602 0.9848188928670938
4.686503015737366 171.27336462120337 0.9895610562049821
4.691730570690782 169.61028532275387 0.9830473017043693
4.696958125644199 167.77379808540834 0.9734099458931375
4.702185680597615 169.94026722566153 0.9772723920920044
4.707413235551031 174.13245855727868 0.9819429195284803
4.712640790504447 172.0589639057516 0.9782358280627425
4.717868345457863 174.14603150822307 0.9848330839986772
4.72309590041128 171.34988483133182 0.9772709011228934
4.728323455364696 173.77016072706442 0.9938535907992809
4.733551010318112 176.3893019906369 1.005343799214488
4.738778565271528 172.3307576533787 0.9777391701444151
4.744006120224944 168.98426511774025 0.966017315144696
4.749233675178361 169.30397378233502 0.9723298207309979
4.754461230131777 170.75100024736207 0.9839105106014329
4.759688785085193 172.49218751658827 1.0048230977692199
4.764916340038609 168.27728412226685 0.9907886329804386
4.770143894992025 163.77137018351547 0.9689755984806893
4.775371449945442 163.56895768823597 0.960054886020587
4.780599004898858 162.00592785096495 0.9451902103255228
4.785826559852274 166.28080076904843 0.9567754181850769
4.79105411480569 161.60546519634977 0.9360669550083281
4.796281669759106 155.8820851347267 0.9225818082604633
4.801509224712523 159.4971010369082 0.9341984448043822
4.806736779665939 159.61918034160672 0.9314445187521467
4.811964334619355 164.2565798468587 0.947785317066073
4.817191889572771 165.0877352977975 0.9501868777242198
4.822419444526187 163.7332072928667 0.962473107850631
4.827646999479604 163.1921754537278 0.9559579518739093
4.83287455443302 156.00713062342342 0.9316645552250351
4.838102109386436 155.8679464557932 0.9278882372228265
4.843329664339852 156.46478761205853 0.9179615280577419
4.848557219293268 156.12426310491497 0.9181836370755901
4.853784774246685 157.33819958906213 0.9293521556392619
4.859012329200101 160.80464492623764 0.9414913256329086
4.864239884153517 160.76864953968746 0.9365430690669541
4.869467439106933 161.34472115189874 0.9389106358021558
4.8746949940603495 164.78546670180043 0.9459333977615296
4.879922549013766 168.8419362690826 0.9552185781722317
4.885150103967182 168.4443758293396 0.9608582434390469
4.890377658920598 169.92950385327555 0.9586822556284318
4.895605213874014 164.71930090132744 0.9449760540553148
4.9008327688274305 163.32219064928435 0.9435293310026768
4.906060323780847 165.59030653194927 0.9496551536335733
4.911287878734263 162.67269932795776 0.9406767544805121
4.916515433687679 161.75577250805418 0.9441744362134239
4.921742988641095 161.89191141527238 0.9418454773555821
4.9269705435945115 162.13322228555882 0.9354277847550185
4.932198098547928 162.8866296236193 0.9372674527073444
4.937425653501344 160.66858422916948 0.928965545736332
4.94265320845476 158.70713135875684 0.9248947761180254
4.947880763408176 157.586318695743 0.9229911083789828
4.9531083183615925 163.56614931313007 0.9518278610546669
4.958335873315009 166.61544177292396 0.9695300103905921
4.963563428268425 171.14512763538713 0.9683933899579468
4.968790983221841 168.9329421133215 0.9560664070670042
4.974018538175257 167.32128589340908 0.9343729441599918
4.9792460931286735 168.77144235272567 0.9292447740497989
4.98447364808209 171.1636084159865 0.9304254559448023
4.989701203035506 172.12171424364695 0.9156948912528219
4.994928757988922 171.61069405286258 0.9032639957938526
5.000156312942338 174.93557746078818 0.892526426380926
5.0053838678957545 177.31218859890714 0.8818377138126431
5.010611422849171 183.70533404286178 0.8797950032476917
5.015838977802587 187.94621565083727 0.8689720121118335
5.021066532756003 186.97025627930395 0.8575779891369771
5.026294087709419 193.625143087736 0.8710944996237213
5.0315216426628355 195.8797143519094 0.8842376988064902
5.036749197616252 198.80955035491436 0.897458095801579
5.041976752569668 201.1632023436729 0.9034017248087547
5.047204307523084 198.12176469770924 0.8936491037326654
5.0524318624765 196.19242183382525 0.8815541911141995
5.0576594174299165 197.02333417515365 0.8781296439999445
5.062886972383333 200.3978406420179 0.8861993511575877
5.068114527336749 208.8046318457232 0.897383823967173
5.073342082290165 219.252796669057 0.9056547673986753
5.078569637243581 232.55101011355242 0.9140003630890712
5.0837971921969975 248.36822842723188 0.9269563832069598
5.089024747150414 267.59814372627596 0.947866497053557
5.09425230210383 281.5011335886823 0.9641981633358758
5.099479857057246 297.7593313294667 0.9795432375689167
5.104707412010662 317.99514691857985 1.0027019334666514
5.109934966964079 342.1900697372815 1.0295538792769834
5.115162521917495 364.3136600432994 1.051979558040822
5.120390076870911 383.7321760848557 1.0761250349289413
5.125617631824327 392.737523193774 1.0843830058291875
5.130845186777743 390.2676105015453 1.0814397773245252
5.13607274173116 376.4961667620766 1.068027596639747
5.141300296684576 352.61240222247676 1.0423227329659919
5.146527851637992 327.189163800139 1.0159124255434135
5.151755406591408 296.47699780238054 0.9783175610484222
5.156982961544824 271.4384108689028 0.9560455156084892
5.162210516498241 252.02724919182512 0.9456514983732265
5.167438071451657 227.76031881658173 0.9200895403454908
5.172665626405073 214.2876809983204 0.9204692835333285
5.177893181358489 206.93818434912993 0.9200669823575346
5.183120736311905 199.13109281756695 0.9162837920081733
5.188348291265322 199.2951710270525 0.9243588490940039
5.193575846218738 195.41482370752803 0.9176640396086664
5.198803401172154 191.31299332625224 0.9039741210577806
5.20403095612557 188.04481352730159 0.8989462457050345
5.209258511078986 182.88879072476664 0.8922775645055465
5.214486066032403 176.18564180742538 0.8789598789963863
5.219713620985819 172.21730058416 0.870541281141686
5.224941175939235 169.9292589346191 0.8638054689707694
5.230168730892651 168.28901383514975 0.8666525801666682
5.235396285846067 165.46747356344125 0.8624365288799757
5.240623840799484 162.1784034361822 0.8539707959016244
5.2458513957529 158.90982804679524 0.8489112912675792
5.251078950706316 154.465522988325 0.8340017941772265
5.256306505659732 161.85318165983588 0.8728244707811947
5.261534060613148 164.36494182441237 0.8843136852181536
5.266761615566565 173.78204580239455 0.921865041554742
5.271989170519981 171.61607255525658 0.9059700839175733
5.277216725473397 172.16124778406277 0.9031443461069291
5.282444280426813 169.6749971716048 0.8976593765183454
5.2876718353802294 167.67973313615397 0.8933561018929551
5.292899390333646 164.66009364925776 0.8925675558792358
5.298126945287062 160.71276061749626 0.8825549981006855
5.303354500240478 161.7140087977236 0.8859594593816855
5.308582055193894 161.21030050812877 0.8855496009123505
5.3138096101473105 162.84216052821986 0.8866119912501638
5.319037165100727 164.53307527497347 0.8881584128076397
5.324264720054143 161.43247416145883 0.8797163395802273
5.329492275007559 161.11828964797857 0.8792121520970221
5.334719829960975 157.33733298890402 0.8694297537121797
5.3399473849143915 159.67014947983319 0.8767661648713855
5.345174939867808 162.8874233923887 0.8910257026784542
5.350402494821224 164.63335948000304 0.8899830792657203
5.35563004977464 162.08638451391082 0.873074856090739
5.360857604728056 162.00131338461765 0.8697760935158821
5.3660851596814725 156.58361982336865 0.8465049121592017
5.371312714634889 160.70148745549457 0.8553206682445944
5.376540269588305 164.67595879728046 0.8665267550884681
5.381767824541721 166.46819370326133 0.8713812331640757
5.386995379495137 163.80918525073218 0.871247091750876
5.3922229344485535 159.43752647027097 0.8579678138323192
5.39745048940197 157.2754317942403 0.8483116294864639
5.402678044355386 162.49720622767063 0.8571553651045921
5.407905599308802 166.00653418588405 0.8594303487697429
5.413133154262218 173.59240146486542 0.8688403614742514
5.4183607092156345 176.45348732162333 0.8606162850602785
5.423588264169051 178.24889169212668 0.8519516833316267
5.428815819122467 179.70847952582974 0.8404363040679311
5.434043374075883 181.1688961414806 0.8371156374407117
5.439270929029299 182.71091718129472 0.8314415899284561
5.4444984839827155 186.23191705016066 0.8313317146580385
5.449726038936132 187.2718337759025 0.8335237118007228
5.454953593889548 190.57039558630393 0.84439504284776
5.460181148842964 190.17710869841667 0.8508064376957324
5.46540870379638 186.65804779708023 0.850412406436281
5.4706362587497965 185.4549558319107 0.8532721057753829
5.475863813703213 184.52891644770656 0.8637493874263542
5.481091368656629 180.77847816759365 0.8634062956840329
5.486318923610045 178.27351791503426 0.8627307235419686
5.491546478563461 174.10175342388183 0.8496892549346423
5.4967740335168775 171.68072405289934 0.8348818285264992
5.502001588470294 174.90852116635048 0.8484566827375137
5.50722914342371 171.8600934870673 0.8490367588741506
5.512456698377126 171.92788441601985 0.847710263453078
5.517684253330542 169.48157254806839 0.8490794115704723
5.522911808283959 167.28293063309965 0.8402742209107367
5.528139363237375 165.45450841737576 0.8348691170655136
5.533366918190791 168.17136611839788 0.8486305130802818
5.538594473144207 169.70562465038526 0.8559952048865486
5.543822028097623 169.91454143676924 0.8553692888514612
5.54904958305104 167.89728328693798 0.8477754715092478
5.554277138004456 163.88347774257147 0.8322877814040185
5.559504692957872 163.94694775882456 0.8305346650163148
5.564732247911288 165.7434374153549 0.8321226605696647
5.569959802864704 169.3174595444409 0.8403085055950172
5.575187357818121 171.27436201011184 0.8337981150149344
5.580414912771537 174.4938565872578 0.8352631629726327
5.585642467724953 175.75249504935033 0.8333483527854824
5.590870022678369 178.48899592676074 0.8397303203678188
5.596097577631785 176.92698642659326 0.8384326232263153
5.601325132585202 178.00365011119936 0.8390635493052564
5.606552687538618 181.78323599409617 0.8380525380838786
5.611780242492034 188.73963630641893 0.8386975615445512
5.61700779744545 196.29547753037284 0.8375582559605985
5.622235352398866 205.88120345929514 0.8346209894409738
5.627462907352283 225.3693713882206 0.8452985458740869
5.632690462305699 263.9980728060275 0.8912117715611966
5.637918017259115 328.0330177304351 0.9706853269607291
5.643145572212531 421.37466972972817 1.0825209990562454
5.648373127165947 527.0618840006654 1.1972197942688334
5.653600682119364 632.187632774754 1.3005879260301456
5.65882823707278 721.578415018 1.3833455701125177
5.664055792026196 781.8125245824742 1.4363500316551177
5.669283346979612 819.6250560393935 1.4699625803649043
5.674510901933028 830.9282395681298 1.4778127497097735
5.679738456886445 823.8970753535357 1.4704319647585624
5.684966011839861 811.002129312519 1.458140947025975
5.690193566793277 789.7288558649137 1.4360038115217895
5.695421121746693 781.6771074294626 1.4282562413919568
5.700648676700109 777.0164969634593 1.42294437639741
5.705876231653526 780.741037518392 1.4288234590690143
5.711103786606942 777.6828063130071 1.426764542285249
5.716331341560358 775.9074130060831 1.4242524586271839
5.721558896513774 778.7449992670025 1.425879654908245
5.7267864514671905 783.803170010665 1.4291986365029783
5.732014006420607 795.2543460817324 1.4393278764078445
5.737241561374023 808.1005243481603 1.451060203269847
5.742469116327439 832.0867057030456 1.471692144866878
5.747696671280855 869.6118084911727 1.5040579916082844
5.7529242262342715 920.2929089571328 1.5448774906159815
5.758151781187688 986.6227273741467 1.599704687353971
5.763379336141104 1065.4227860783176 1.6623422738395042
5.76860689109452 1140.7167226948757 1.7164060701400006
5.773834446047936 1214.5996633030518 1.7683563757732228
5.7790620010013525 1264.7413289910596 1.8029523685839908
5.784289555954769 1279.3761184006366 1.8137951945795088
5.789517110908185 1256.841549493094 1.7966037962995491
5.794744665861601 1172.3554795301743 1.733554666481512
5.799972220815017 1046.6354441807819 1.6372625995101007
5.8051997757684335 894.5995530083017 1.5149911203145114
5.81042733072185 741.3439720173748 1.3813679151486349
5.815654885675266 606.1317512448788 1.2542152333383307
5.820882440628682 488.3140457990859 1.1338377658831715
5.826109995582098 402.2966277893145 1.039839912162268
5.8313375505355145 336.72535324397415 0.9643972164510016
5.836565105488931 286.97520006549496 0.9035729616782715
5.841792660442347 250.89768684484514 0.8547236677965725
5.847020215395763 230.63259734381322 0.8271621133365955
5.852247770349179 220.33235423732683 0.811237761740729
5.8574753253025955 215.5959972472158 0.8070186695138026
5.862702880256012 210.69028074390405 0.8037836053418428
5.867930435209428 206.1267784554671 0.7987043049550228
5.873157990162844 204.32380270756934 0.7997165423994341
5.87838554511626 206.01470439460508 0.8072535456015795
5.8836131000696765 202.0213301295802 0.7969102331010104
5.888840655023093 203.19252700397533 0.7958747233548445
5.894068209976509 205.08803905278535 0.8028481934392837
5.899295764929925 206.3466639893347 0.7996854117542027
5.904523319883341 208.17968220568548 0.8003349748749621
5.9097508748367575 211.31953894963561 0.8072804960973704
5.914978429790174 214.15588261903645 0.8136282153366982
5.92020598474359 214.9156922949303 0.8171625429856333
5.925433539697006 216.0897052174002 0.815547397858918
5.930661094650422 219.17990249942278 0.8161381321853173
5.9358886496038386 218.32931551648704 0.8074764636230344
5.941116204557255 221.7919465814064 0.8068875366682492
5.946343759510671 225.4841689448273 0.8101322947387621
5.951571314464087 231.6329004475779 0.8217843877454875
5.956798869417503 236.96470873077666 0.8313008530395954
5.96202642437092 246.63561998438573 0.8490053599960051
5.967253979324336 254.1725391227118 0.8651719816306709
5.972481534277752 267.78203399844233 0.8827735952282829
5.977709089231168 276.9896459066995 0.8963343940422294
5.982936644184584 289.9147221863704 0.9145830159350726
5.988164199138001 310.2437172950277 0.9406557811646463
5.993391754091417 332.15241292990595 0.9702363590755341
5.998619309044833 357.5499387192349 1.0011952455739588
6.003846863998249 391.11175565417966 1.0437186840706874
6.009074418951665 432.19386634343897 1.0957155409413524
6.014301973905082 482.2250558643409 1.158269587417535
6.019529528858498 546.9629806192346 1.2321239326802034
6.024757083811914 620.7784772074955 1.3127784452504072
6.02998463876533 709.7325065679505 1.401665484266081
6.035212193718746 829.7655155346453 1.5165739755161265
6.040439748672163 971.9378605798244 1.644542249493195
6.045667303625579 1139.0435330153657 1.7825248016974629
6.050894858578995 1329.8243676870825 1.927833074094304
6.056122413532411 1517.6378530399681 2.0601074126899013
6.061349968485827 1694.531227761451 2.1783305782762548
6.066577523439244 1845.6393672707568 2.274510301746688
6.07180507839266 1934.9995069476638 2.329394977610095
6.077032633346076 1965.2740577817192 2.349142014748191
6.082260188299492 1942.5095457725643 2.339190393206514
6.087487743252908 1869.714233882906 2.298717303446179
6.092715298206325 1761.6791826377428 2.2354804125933914
6.097942853159741 1625.999820652667 2.148629936940288
6.103170408113157 1489.2364343069771 2.0589664360841406
6.108397963066573 1353.1015089416123 1.9613308505783225
6.113625518019989 1220.7967744872146 1.8644506861660888
6.118853072973406 1113.080197234207 1.786603576894384
6.124080627926822 1011.3784692458867 1.7063736945785726
6.129308182880238 910.5904822566164 1.6224694088816094
6.134535737833654 815.4880791522357 1.535870406259311
6.1397632927870704 727.2732922718584 1.4518211060722561
6.144990847740487 643.4561378095557 1.3671991150142166
6.150218402693903 579.0236402884341 1.299273922693667
6.155445957647319 521.1839930568669 1.2334342365007624
6.160673512600735 470.52503617231895 1.1756124523016793
6.1659010675541515 429.73001408152237 1.1277943597682079
6.171128622507568 396.9271237268878 1.0889790380761355
6.176356177460984 365.3316011582015 1.0504943536617863
6.1815837324144 342.6954847610189 1.0235225633737908
6.186811287367816 320.0661248427609 0.9932889647085849
6.1920388423212325 305.20176590395766 0.9735769562076284
6.197266397274649 294.15416152390617 0.9640066272547212
6.202493952228065 291.5665617480516 0.9651258511793095
6.207721507181481 282.452182058197 0.949460474911676
6.212949062134897 273.15239672389555 0.9346595176976986
6.2181766170883135 259.77621124877413 0.9088781953569723
6.22340417204173 247.4847261717106 0.8835784990657547
6.228631726995146 241.38900474729962 0.870929935321197
6.233859281948562 238.3794510614637 0.8684808699647302
6.239086836901978 236.312251852261 0.8673980429436668
6.2443143918553945 236.7903102733826 0.8712247880241214
6.249541946808811 232.59194950745092 0.8629818750900408
6.254769501762227 229.92216684169833 0.858505289220811
6.259997056715643 230.72570723989213 0.859473201920466
6.265224611669059 224.59408033403452 0.8490033552670491
6.2704521666224755 221.73180092014863 0.8457861470350045
6.275679721575892 218.00216729578827 0.8389224447452213
6.280907276529308 212.65641240301977 0.830903296619131
6.286134831482724 212.89385133202097 0.8370953199431133
6.29136238643614 211.5560979867266 0.835949718737196
6.2965899413895565 211.1466097853157 0.8331646528293045
6.301817496342973 213.6421163143284 0.8386925652321033
6.307045051296389 213.64956349819602 0.8372309528334505
6.312272606249805 210.99670671384627 0.8289537910721965
6.317500161203221 208.45923169270498 0.8210527976673864
6.3227277161566375 206.81129988728588 0.818179339593404
6.327955271110054 208.58002718005974 0.8183233355672254
6.33318282606347 213.11494296431977 0.8281619559126288
6.338410381016886 210.2563409551696 0.8216286007362175
6.343637935970302 209.593731569901 0.8187491840794224
6.3488654909237185 207.23647879059953 0.8119829197483157
6.354093045877135 203.60031979499593 0.8071795347671007
6.359320600830551 202.30080209407058 0.8032866900292971
6.364548155783967 203.23934913609634 0.8037478038687373
6.369775710737383 203.37942106527893 0.8030245051444308
6.3750032656908 203.79624256877761 0.8069167407639167
6.380230820644216 205.50216142838892 0.8115930358845014
6.385458375597632 208.00004191183552 0.8192200441146614
6.390685930551048 209.4330951528065 0.8213758556246502
6.395913485504464 211.49779779955256 0.8246940047965612
6.401141040457881 208.49950106819813 0.8136853001641051
6.406368595411297 206.62421583425575 0.814613879894534
6.411596150364713 207.28441730362306 0.8089383443280266
6.416823705318129 208.57754598721135 0.806368450615038
6.422051260271545 209.82831279671527 0.8093999579977972
6.427278815224962 207.18145913714554 0.8001721474272454
6.432506370178378 207.9141048321978 0.8052220743774774
6.437733925131794 205.71195387432078 0.7965034016118332
6.44296148008521 207.80077378696313 0.7962026525861453
6.448189035038626 207.88751491508174 0.791863746731765
6.453416589992043 207.79238659432497 0.786963678752295
6.458644144945459 211.4796645955219 0.7967142507874672
6.463871699898875 214.12512727636008 0.8012019500745952
6.469099254852291 218.82741809611946 0.8124150942853536
6.474326809805707 219.60743881468926 0.8094084572178406
6.479554364759124 221.0561785052134 0.8066724992012799
6.48478191971254 222.92978688819622 0.8058670584822007
6.490009474665956 230.27253248749813 0.8151551878885377
6.495237029619372 236.4724106665812 0.8240458046342322
6.500464584572788 242.5084497969691 0.8319129289125466
6.505692139526205 248.0289041190092 0.8360477967060197
6.510919694479621 254.01609638078938 0.8393697650799118
6.516147249433037 260.00782228456364 0.8426825331586029
6.521374804386453 269.9438064850259 0.8505843164560037
6.526602359339869 281.8004917818859 0.8631441905911168
6.531829914293286 298.50538889343596 0.8795683139299564
6.537057469246702 323.0397020932234 0.906458593018309
6.542285024200118 357.06527890690955 0.9454439197942284
6.547512579153534 390.66740855037847 0.9796661606115493
6.55274013410695 424.2805714182244 1.0169327754468513
6.557967689060367 458.3598788930612 1.054568196197287
6.563195244013783 490.2905772117025 1.090227994718577
6.568422798967199 519.6870854948133 1.1227412935152852
6.573650353920615 537.6979288802062 1.1407786651266782
6.5788779088740315 544.0491126979927 1.1467380526620912
6.584105463827448 542.6122432573279 1.1448453518825488
6.589333018780864 522.5800824135655 1.1228946514770448
6.59456057373428 503.2199079624653 1.101825666447451
6.599788128687696 474.23522133514757 1.068243451188939
6.6050156836411125 444.41328951829155 1.0335958946070924
6.610243238594529 414.6111374681402 1.0000271091559405
6.615470793547945 387.54665267932404 0.9694325948228633
6.620698348501361 367.95191149111577 0.9503526946319459
6.625925903454777 347.7714768305621 0.9261534962749491
6.6311534584081935 334.4879946762586 0.9137933290383455
6.63638101336161 319.8573276720479 0.8984598074584622
6.641608568315026 304.4142448721517 0.8759771803898049
6.646836123268442 292.9746568396989 0.8596802006392589
6.652063678221858 283.1299459897368 0.8429710964447819
6.6572912331752745 275.8609482533202 0.8320199148885034
6.662518788128691 271.5219254067992 0.8296441031920876
6.667746343082107 265.6154969581172 0.8260676449963789
6.672973898035523 260.1887278214557 0.8216729616666428
6.678201452988939 250.64185945630436 0.8115421054880533
6.6834290079423555 246.43748546632756 0.8081729078076678
6.688656562895772 244.63753368530007 0.8079017062581745
6.693884117849188 239.83180167782953 0.8037280420382875
6.699111672802604 236.8270456995498 0.7956189366169886
6.70433922775602 230.57976022058486 0.7867115695116895
6.7095667827094365 233.9691400913598 0.7954652155710984
6.714794337662853 233.65793938737315 0.7963899960896245
6.720021892616269 237.46562640399162 0.8047773643345012
6.725249447569685 236.9956893222373 0.8031820515136083
6.730477002523101 234.67069081528464 0.7982369371562691
6.7357045574765175 234.50379591010565 0.7979817231922536
6.740932112429934 235.96303528255504 0.8026298501960005
6.74615966738335 235.98120835907858 0.8039747139668125
6.751387222336766 237.9381849129707 0.8090828494047321
6.756614777290182 236.9446384869784 0.8078271356724582
6.7618423322435985 234.4991158289222 0.8028702926615144
6.767069887197015 235.86875173835458 0.8027743868731688
6.772297442150431 235.22168660419925 0.8019924703392013
6.777524997103847 235.7581970995583 0.7984465485552218
6.782752552057263 233.23122213612106 0.7907800918500522
6.7879801070106796 233.35599538222468 0.7907977758373417
6.793207661964096 232.72788612210377 0.790511735483777
6.798435216917512 232.3032682475298 0.7921664066096988
6.803662771870928 235.97274060927685 0.798817083894089
6.808890326824344 236.13642540523216 0.7943470950010961
6.814117881777761 236.3669072023668 0.7905590130577844
6.819345436731177 232.93104598225128 0.7793262049925974
6.824572991684593 232.7689047625745 0.7783542423843791
6.829800546638009 233.86471220750786 0.7796926087483103
6.835028101591425 234.9776468383505 0.7845496098851643
6.840255656544842 237.55252292233 0.7894844750337782
6.845483211498258 239.4256504690244 0.793742385047898
6.850710766451674 240.03400596534595 0.7925397453535873
6.85593832140509 243.9155369479801 0.7979583132961902
6.861165876358506 243.60787657190826 0.7931053078170603
6.866393431311923 244.35985803719115 0.7898321466924955
6.871620986265339 246.7042959566004 0.7942540875119459
6.876848541218755 247.44535465197475 0.7930667661241689
6.882076096172171 248.88522732772282 0.7950427401359724
6.887303651125587 249.51504253901973 0.7936544760382304
6.892531206079004 249.656379481333 0.7903525092457622
6.89775876103242 253.327765399258 0.7939634477414954
6.902986315985836 257.93558699693375 0.7985418382584736
6.908213870939252 264.17567002795585 0.805900479572081
6.913441425892668 270.7467520900126 0.8155557711038243
6.918668980846085 273.2749911728405 0.8210731304091404
6.923896535799501 277.53507621851895 0.8266466656714564
6.929124090752917 280.2506449562905 0.8272109290221763
6.934351645706333 280.4496355720383 0.8229066157775482
6.939579200659749 284.23329086772816 0.8250724276857524
6.944806755613166 285.50377386430154 0.8258111838308477
6.950034310566582 290.6553865995065 0.8310759577428413
6.955261865519998 300.10345526209665 0.8442572866791745
6.960489420473414 307.01198885966255 0.8499405217680558
6.96571697542683 318.2141012630217 0.8598322713672766
6.970944530380247 324.68341086393934 0.8643628930873964
6.976172085333663 336.43078553170517 0.8763354888456328
6.981399640287079 352.51008328123146 0.8941311836918304
6.986627195240495 374.572452136648 0.9187014396161882
6.9918547501939114 403.3519008694565 0.9508298584398569
6.997082305147328 446.7253334857682 0.9963801836897709
7.002309860100744 505.852828068108 1.0576504749378128
7.00753741505416 593.413227325578 1.1428214746284129
7.012764970007576 714.0764121395072 1.2520166447602212
7.0179925249609925 860.9345487101939 1.3713619407407598
7.023220079914409 1015.2722233512785 1.4876470902785999
7.028447634867825 1159.8969778042738 1.5882809016163835
7.033675189821241 1276.7806517844265 1.6654262412518956
7.038902744774657 1343.8379442960822 1.7062993079865318
7.0441302997280735 1351.0566875626407 1.709342846509685
7.04935785468149 1309.10426486954 1.6830323474368478
7.054585409634906 1227.8642295356128 1.6281297456273598
7.059812964588322 1129.8767161562262 1.5610694912792313
7.065040519541738 1034.1348255431192 1.4927924357902749
7.0702680744951545 944.1787824258266 1.4257534795244087
7.075495629448571 866.5486941704908 1.3656994625041492
7.080723184401987 794.8010546430272 1.3079888228908512
7.085950739355403 740.365031543922 1.2628065209982076
7.091178294308819 696.6461490399631 1.2239246268347972
7.0964058492622355 661.1332169129785 1.1909893750504592
7.101633404215652 633.3280866120372 1.165137427407114
7.106860959169068 606.0824436733054 1.1399638009805804
7.112088514122484 583.357189923041 1.1195021001245562
7.1173160690759 562.4016699745007 1.100685223947535
7.1225436240293165 547.3167988601206 1.0872854566796981
7.127771178982733 529.8538138933269 1.0692931727006705
7.132998733936149 516.5408224899913 1.0555769937238226
7.138226288889565 502.63759927193803 1.0407929009982415
7.143453843842981 489.8656584873679 1.0280779376159166
7.1486813987963975 483.88926538050725 1.0218415949597917
7.153908953749814 480.30170231210195 1.015976115318822
7.15913650870323 477.0881560364595 1.0103211207012932
7.164364063656646 482.8538750699395 1.0166400328662566
7.169591618610062 484.77283521231016 1.0187355774551654
7.1748191735634785 497.4055634765113 1.032698927245613
7.180046728516895 518.5038671534097 1.0537807577240716
7.185274283470311 553.8975640809873 1.0883478958332915
7.190501838423727 608.818139104286 1.1396360735325222
7.195729393377143 684.073222389944 1.2060157836869125
7.2009569483305595 794.8000962575625 1.2986048925340548
7.206184503283976 947.4309650354191 1.416004485321379
7.211412058237392 1155.8874205366228 1.5626063862242374
7.216639613190808 1422.7454089905707 1.7336578224581416
7.221867168144224 1752.7808863631255 1.9229113998484608
7.227094723097641 2119.6232766594085 2.1111353118801106
7.232322278051057 2460.2817424536743 2.26888658221802
7.237549833004473 2713.4395922637573 2.38005810616234
7.242777387957889 2789.736407553832 2.4136659187223932
7.248004942911305 2681.9491933947825 2.3652316669207294
7.253232497864722 2414.361641174978 2.2422545604335724
7.258460052818138 2053.9080577545274 2.068384496734643
7.263687607771554 1682.7234593510882 1.8743025892477865
7.26891516272497 1331.183083664715 1.6664767708499446
7.274142717678386 1046.979866260948 1.4776322222953917
7.279370272631803 825.5594744064625 1.3128286855378195
7.284597827585219 662.9968784168508 1.1780358822135142
7.289825382538635 552.1430919788997 1.0757018473017832
7.295052937492051 484.1629733950393 1.0082654283134411
7.300280492445467 436.47595036638495 0.959459512683053
7.305508047398884 404.5433582506019 0.925729088985191
7.3107356023523 385.4857154911624 0.9044187389922627
7.315963157305716 367.49508522470177 0.8866614065740114
7.321190712259132 357.38180264735615 0.8749429995309052
7.326418267212548 350.9011563497875 0.867628694670688
7.331645822165965 345.0217664871849 0.8603660302090108
7.336873377119381 340.2725818633945 0.8544183288198045
7.342100932072797 335.65849563616047 0.8483388423253705
7.347328487026213 334.9867808191902 0.8477507136097711
7.352556041979629 330.81176910755505 0.8421457566327405
7.357783596933046 330.07712495393804 0.8397923539073034
7.363011151886462 327.2203281697461 0.8365756239657053
7.368238706839878 323.3598443613722 0.8309336151231839
7.373466261793294 322.7919106620433 0.8302569107618754
7.37869381674671 318.89165412967617 0.8278636864465679
7.383921371700127 315.7058094554182 0.8247301355593847
7.389148926653543 314.37483709867377 0.8230395151494653
7.394376481606959 315.47640663746574 0.8248438347942737
7.399604036560375 316.113781762965 0.8258786214589928
7.4048315915137914 319.66470930796385 0.8318691855613405
7.410059146467208 320.76060436245064 0.833856546423136
7.415286701420624 320.8186156842228 0.8326381538460219
7.42051425637404 322.1653976204498 0.832545921811396
7.425741811327456 323.23335974698364 0.8347989741744217
7.4309693662808725 329.08095127934075 0.8431276359830358
7.436196921234289 332.7312863095965 0.8504055566665357
7.441424476187705 335.2510573112925 0.8530976368597657
7.446652031141121 334.1390281734502 0.8473979212614087
7.451879586094537 334.5403222881074 0.8475420611476907
7.4571071410479535 335.99712723498186 0.8444989033815912
7.46233469600137 339.6267347344914 0.8479187120402393
7.467562250954786 348.0604761888052 0.8564410519394716
7.472789805908202 353.8251032075902 0.8613889750012786
7.478017360861618 363.6490659816973 0.8728247640747109
7.4832449158150345 376.00478122543666 0.8850219991856809
7.488472470768451 381.74085808204296 0.8893977768516123
7.493700025721867 390.52569179039267 0.8990800282088598
7.498927580675283 400.7451814554937 0.9085007931059758
7.504155135628699 414.97272079084917 0.9240796735095154
7.5093826905821155 436.36497356375673 0.9454310058847508
7.514610245535532 455.1731789330002 0.9629831144996834
7.519837800488948 477.7960924160545 0.9844469220214944
7.525065355442364 495.6997537911652 1.0015025840705616
7.53029291039578 509.55726082559966 1.0160830100509803
7.5355204653491965 517.0221524284093 1.0243101861967956
7.540748020302613 520.3103380780334 1.0275021934457211
7.545975575256029 517.0663913700932 1.022413520480146
7.551203130209445 513.4424491539073 1.017015041447988
7.556430685162861 509.0664554278628 1.012603964446288
7.5616582401162775 502.6787930285415 1.0054452270009766
7.566885795069694 489.3915288310424 0.9914005607281923
7.57211335002311 474.08986741401594 0.9757792739168083
7.577340904976526 462.75260800606776 0.9635103357586257
7.582568459929942 450.72411610197315 0.9511647488178984
7.5877960148833585 445.92004144899283 0.9478376047939042
7.593023569836775 436.10162598021543 0.9377149545083339
7.598251124790191 434.07368824657 0.9361064181912006
7.603478679743607 427.0825412033213 0.9290898775614985
7.608706234697023 422.6006825975493 0.9252087897304847
7.6139337896504395 418.8326659868288 0.9205768603496842
7.619161344603856 416.1827507701618 0.9167904476958673
7.624388899557272 418.60876797600366 0.9181416609864729
7.629616454510688 421.43476876642205 0.9203545879206905
7.634844009464104 422.8141126407051 0.9222610894433659
7.6400715644175206 425.9378054783303 0.9255239554147681
7.645299119370937 430.4960192655865 0.9304103285539043
7.650526674324353 439.8804065904928 0.9392654413797924
7.655754229277769 448.6793761946764 0.9479203258374578
7.660981784231185 454.0593466145543 0.9519398744134484
7.666209339184602 465.14069545391635 0.9622648258000815
7.671436894138018 474.8426675456959 0.9712169098339176
7.676664449091434 486.59808636999634 0.98245204277046
7.68189200404485 499.2721807874472 0.9940497893454393
7.687119558998266 508.98215289441424 1.0026560026068263
7.692347113951683 518.059985821097 1.0099425966444644
7.697574668905099 524.8628298792571 1.0165870546825984
7.702802223858515 532.5394904323238 1.0233373047686625
7.708029778811931 537.3140181468513 1.027945965287105
7.713257333765347 537.0666168150485 1.0266265658150413
7.718484888718764 529.2962562897401 1.0186123440638237
7.72371244367218 517.3757020617246 1.0073151324570282
7.728939998625596 505.9636103193708 0.9943793361234335
7.734167553579012 501.28375167015986 0.9894467332005187
7.739395108532428 499.82197552899396 0.9883066736497252
7.744622663485845 504.51370551613786 0.99343899023862
7.749850218439261 506.1150297186649 0.9949849674591766
7.755077773392677 506.0444880006172 0.9937640370540496
7.760305328346093 502.64645491507457 0.9903535675662901
7.765532883299509 496.0539107166869 0.9838866215941058
7.770760438252926 490.33403003107867 0.9780233121364259
7.775987993206342 484.58603387276736 0.9714354574908449
7.781215548159758 479.1039227927902 0.9647773165284846
7.786443103113174 471.47032365349145 0.957040646574735
7.79167065806659 465.08862245338986 0.9517251011023515
7.796898213020007 456.8087194479677 0.9435992368252105
7.802125767973423 449.3328899763234 0.9360369001084767
7.807353322926839 440.97401081215475 0.9267798403191204
7.812580877880255 434.22241892676544 0.9197400143321626
7.817808432833671 427.1597680288346 0.9126097429844088
7.823035987787088 428.804373033797 0.9152129277696922
7.828263542740504 429.4029213809192 0.9147965545567763
7.83349109769392 429.3431983977155 0.9143924552166602
7.838718652647336 428.3027275001565 0.912602478732963
7.8439462076007525 424.4141228279489 0.9084262001536786
7.849173762554169 423.5381547470436 0.9075474078485953
7.854401317507585 423.4344704759258 0.9069629528482283
7.859628872461001 424.50535472861185 0.9077166949320999
7.864856427414417 428.1858713496598 0.91082616879841
7.8700839823678335 430.69391835475506 0.9133219539764617
7.87531153732125 435.19023189531424 0.917434113026088
7.880539092274666 434.5718074131556 0.9155079682577204
7.885766647228082 436.9285729841968 0.9179907331697132
7.890994202181498 442.66821698162954 0.9244583645651921
7.8962217571349145 446.6949912318664 0.9286738025886805
7.901449312088331 453.5599760812025 0.9344455288425857
7.906676867041747 459.31899686399424 0.9398132723632668
7.911904421995163 465.3920374452514 0.9458081029695298
7.917131976948579 475.2912190005741 0.9549534436616615
7.9223595319019955 485.2839801824598 0.9645495390373394
7.927587086855412 491.9850596094149 0.970795440980136
7.932814641808828 495.1347626293769 0.9722013367474112
7.938042196762244 502.32515258891556 0.9782937680410894
7.94326975171566 508.7769995833187 0.9841436840872727
7.9484973066690765 516.0496964291938 0.990653293626424
7.953724861622493 524.2037087267563 0.9967882641362075
7.958952416575909 534.5167047319193 1.0047827576291086
7.964179971529325 549.3368092306521 1.0189610168885577
7.969407526482741 560.6382763630435 1.02916299696734
7.9746350814361575 572.1222488775547 1.038460484909262
7.979862636389574 584.6075306705868 1.0484846105163528
7.98509019134299 597.1321222609874 1.0586576823931724
7.990317746296406 614.0513774417066 1.0740579625826396
7.995545301249822 618.9948415388062 1.0793601756290183
8.000772856203238 622.1968689044086 1.0801068852673446
8.006000411156654 628.9638814220414 1.0862106541750502
8.01122796611007 639.1595317057706 1.0944370663208083
8.016455521063486 644.7539304568456 1.0984635672893346
8.021683076016902 647.4494992993117 1.1006609993381453
8.026910630970319 646.0722334277647 1.0986443238140444
8.032138185923735 655.9319864264119 1.107149656172175
8.037365740877151 667.8325600673418 1.1171746419960997
8.042593295830567 681.9050000641639 1.1274399683432947
8.047820850783983 690.9302551799891 1.1351405367278786
8.0530484057374 692.966192855848 1.1348870616535494
8.058275960690816 694.0615156393978 1.1351027528784223
8.063503515644232 695.4437821737615 1.1360536608018432
8.068731070597648 699.3574267146936 1.1391485767064065
8.073958625551064 698.4452409687289 1.1385014005603276
8.07918618050448 696.7055385699637 1.1365708386969335
8.084413735457897 692.8429473147011 1.133200042022649
8.089641290411313 692.5119606810697 1.132662713752941
8.09486884536473 691.3337445199368 1.1309444718652535
8.100096400318145 685.7849822025752 1.1256032753178904
8.105323955271562 675.0038076645907 1.116057035088539
8.110551510224978 666.7034702309013 1.1104242252940475
8.115779065178394 659.46520038989 1.1045543558319744
8.12100662013181 655.0905734294937 1.1002648183019854
8.126234175085226 654.6363133914217 1.0989168163515532
8.131461730038643 653.7351722107667 1.0968361421850885
8.136689284992059 659.1735311082965 1.1005651639889706
8.141916839945475 667.5400245864838 1.1072718110127933
8.147144394898891 680.4215298377004 1.117763833138064
8.152371949852308 693.3309545192541 1.126139085522772
8.157599504805724 705.4230693898763 1.1346536922229917
8.16282705975914 726.5379029726765 1.151404873698504
8.168054614712556 747.3749826448887 1.168622131614378
8.173282169665972 760.849645253655 1.1786537497723955
8.178509724619389 768.053174794221 1.183610882614891
8.183737279572805 772.9305330708528 1.187178084190983
8.188964834526221 767.9408931700151 1.1815897073650004
8.194192389479637 760.2116983977255 1.1747033155027946
8.199419944433053 748.8979917708812 1.1645191314487693
8.20464749938647 734.0026858012562 1.1522273244308532
8.209875054339886 721.9393900497654 1.1428831017756154
8.215102609293302 709.8342762440574 1.1340472002189457
8.220330164246718 697.984325914308 1.124678560436845
8.225557719200134 692.7479892002106 1.1203782005379521
8.23078527415355 682.6305891442606 1.1118409084124643
8.236012829106967 676.2229832757141 1.106543442830878
8.241240384060383 669.5064591709925 1.1004669925291155
8.2464679390138 664.0691762549436 1.0961566766917898
8.251695493967215 660.906986906934 1.0932096943011513
8.256923048920632 658.5807284042206 1.0903780685848217
8.262150603874048 657.7268628361048 1.0896065737846021
8.267378158827464 657.0298523769584 1.0897794541024672
8.27260571378088 659.0651265519164 1.091000872524942
8.277833268734296 659.2047277534601 1.0898117944890773
8.283060823687713 657.03335271186 1.0872302375865008
8.288288378641129 655.7997738685772 1.0859546408581884
8.293515933594545 656.4122057189495 1.0871512920489113
8.298743488547961 656.1991862141492 1.0864050554983486
8.303971043501377 659.4683429129672 1.0882892934747286
8.309198598454794 664.4349608886247 1.0906069049995122
8.31442615340821 664.2543691415776 1.0896430688113394
8.319653708361626 668.4949929814915 1.0939714465734178
8.324881263315042 667.4502426379645 1.093026446317626
8.330108818268458 672.9682457022355 1.0973686732414563
8.335336373221875 676.6534643738737 1.099122926545128
8.34056392817529 684.5509381061948 1.1044054887262726
8.345791483128707 691.2828369432341 1.1095270204393906
8.351019038082123 691.8683465217014 1.1094048671868968
8.35624659303554 693.2782463095057 1.110231149994954
8.361474147988956 696.7616927101553 1.112450872419364
8.366701702942372 701.2754835800021 1.1156529603489664
8.371929257895788 709.021569632065 1.1216105889480312
8.377156812849204 716.8085672949417 1.1273179546408143
8.38238436780262 722.6559239401557 1.1317921130035402
8.387611922756037 723.6353490077463 1.1317869903274538
8.392839477709453 724.2068028266805 1.1312794531496386
8.398067032662869 721.9509028991266 1.1291996795885975
8.403294587616285 716.8058081353865 1.1254264007205566
8.408522142569701 716.6382674205855 1.125812895069949
8.413749697523118 711.9923639784353 1.1216359134257199
8.418977252476534 709.4327397527967 1.1198355234573902
8.42420480742995 700.4248773255925 1.1125315548987045
8.429432362383366 692.102127696498 1.1069599956030411
8.434659917336782 682.0497525148352 1.0987858513024087
8.439887472290199 667.829419452184 1.0856055346759774
8.445115027243615 653.6092252706588 1.0736853672380946
8.450342582197031 637.4808919246215 1.0600097243914466
8.455570137150447 625.8461823760566 1.0506262808927134
8.460797692103863 616.0834571119689 1.0423460600088248
8.46602524705728 608.6262232292909 1.0351073575194134
8.471252802010696 603.7017746571103 1.03017407851302
8.476480356964112 597.2150451152498 1.023896408143406
8.481707911917528 590.7476766728225 1.0180111092037563
8.486935466870944 583.6599896034587 1.0114140152477369
8.49216302182436 581.7941506200048 1.0091390856103937
8.497390576777777 580.0599596812938 1.0068900155593767
8.502618131731193 579.1560476493108 1.0055941860902484
8.50784568668461 577.5809287254232 1.0039900257368988
8.513073241638025 572.6807851434287 0.9988745065182367
8.518300796591442 565.161059797476 0.9917680985709578
8.523528351544858 557.7494121801086 0.9848026881927364
8.528755906498274 552.2238264396534 0.9798139195779006
8.53398346145169 547.264039581665 0.976319463710028
8.539211016405106 540.589799797257 0.9703253235859729
8.544438571358523 535.0962859461382 0.9656922099512337
8.549666126311939 529.6969210148706 0.9599731071850016
8.554893681265355 528.1192486653639 0.9592300038966939
8.560121236218771 530.0559280515553 0.9610541220176767
8.565348791172188 531.8011997960162 0.9621018695643356
8.570576346125604 537.056339219443 0.9659410458906721
8.57580390107902 535.8174931590951 0.9636652574871559
8.581031456032436 536.3116655415956 0.9631506327053146
8.586259010985852 533.9077700848866 0.9609231787104539
8.591486565939269 533.4979854166744 0.9605512008586816
8.596714120892685 538.7699013741002 0.9658783704826758
8.601941675846101 537.0552109421378 0.963995005019831
8.607169230799517 541.4573779983602 0.9681673876258065
8.612396785752933 543.7534333784387 0.9699133093068005
8.61762434070635 543.1886599554363 0.9694006266663706
8.622851895659766 548.1755531601873 0.9736749867040729
8.628079450613182 551.0666232771158 0.9755758814284664
8.633307005566598 556.7975865444791 0.9796669044019203
8.638534560520014 562.1599317544092 0.9836298810116012
8.64376211547343 569.1649360321434 0.9902428347324448
8.648989670426847 574.8582871108438 0.9941341397165219
8.654217225380263 581.1857031372926 0.9990333787603962
8.65944478033368 586.2521978035002 1.002045926409994
8.664672335287095 587.4210388504674 1.0019115192081873
8.669899890240512 595.9491715815514 1.0089213620672886
8.675127445193928 601.9027339059335 1.0133676145498076
8.680355000147344 612.1484795207763 1.0224850203806393
8.68558255510076 622.6541318240716 1.0305193539461954
8.690810110054176 631.6959849681377 1.0377002383664509
8.696037665007593 644.7046649997114 1.0464721019773602
8.701265219961009 658.2939482185063 1.0574584402595266
8.706492774914425 672.268347619291 1.0679307290176046
8.711720329867841 679.8263838621597 1.074307449804437
8.716947884821257 685.7266140985444 1.0774094304132125
8.722175439774674 689.0389945197453 1.079264653652508
8.72740299472809 693.7721982916769 1.0829453729509297
8.732630549681506 695.3982064219781 1.0851649957117668
8.737858104634922 699.280440142032 1.0886365824974342
8.743085659588338 698.602117920946 1.0877553124585546
8.748313214541755 694.2113986464753 1.0849000956628292
8.75354076949517 687.1312854820047 1.0800289846608704
8.758768324448587 678.9719211100743 1.0741329382898577
8.763995879402003 668.8976121731087 1.0658871887852286
8.76922343435542 655.5474501131857 1.05384486439307
8.774450989308836 644.4584131193635 1.0434327944679773
8.779678544262252 631.8791150736611 1.032073921400255
8.784906099215668 623.6746737584139 1.0249934661604014
8.790133654169084 619.0870168676354 1.0218072750470437
8.7953612091225 613.836611491456 1.0182192081866115
8.800588764075917 604.621195537109 1.0086736388709823
8.805816319029333 594.2476505626865 0.9980591163509026
8.811043873982749 583.2383859001463 0.9882763181723747
8.816271428936165 576.0411348045327 0.9822268164025446
8.821498983889581 572.7393604487518 0.9802181207074933
8.826726538842998 570.6526636859794 0.9784546903074595
8.831954093796414 570.9812367569313 0.9794484284102114
8.83718164874983 569.6093091009078 0.9785236438810072
8.842409203703246 567.8458744174056 0.9768005471599143
8.847636758656662 565.2143629565693 0.9742333606173402
8.852864313610079 564.7874037751566 0.9727756242883391
8.858091868563495 565.2913947402012 0.9719222316201647
8.863319423516911 566.4034318551195 0.9723339933170805
8.868546978470327 566.1368605218938 0.9723651434341385
8.873774533423743 561.7729019961633 0.9691460883906381
8.87900208837716 558.3011569486187 0.9662373476683943
8.884229643330576 557.3838592865774 0.9650420587407815
8.889457198283992 558.1410661325963 0.9649851750134985
8.894684753237408 559.5844908514167 0.965564652200284
8.899912308190824 562.08991623945 0.9679341732136839
8.90513986314424 560.1907192548854 0.9659729624919826
8.910367418097657 559.018981669662 0.9643505742606973
8.915594973051073 558.5157815632078 0.9627176346510902
8.92082252800449 564.5028867704941 0.9672718983969666
8.926050082957905 572.1890842219424 0.9744777062712531
8.931277637911322 576.9473977660974 0.9781509686474176
8.936505192864738 577.7292709423515 0.9773280105242032
8.941732747818154 576.0751984555353 0.9763987260042712
8.94696030277157 575.4152358362762 0.9755266015009677
8.952187857724986 576.3693190973306 0.9770321970479269
8.957415412678403 580.3155994487915 0.9794113255057784
8.962642967631819 588.9856939547502 0.9860795130684995
8.967870522585235 595.7808632965374 0.9907707553303933
8.973098077538651 600.6944492770947 0.9944380081664421
8.978325632492067 603.0843160523677 0.996135312908799
8.983553187445484 603.6580644969162 0.9965488790644993
8.9887807423989 606.333549918712 0.9980364132991338
8.994008297352316 606.9757968714667 0.9984065371139523
8.999235852305732 608.1998968389711 0.9987682342880314
9.004463407259149 611.2130457427811 1.0010930168938845
9.009690962212565 616.0313386385359 1.0042059406450252
9.014918517165981 624.0984725624534 1.009640781803819
9.020146072119397 633.8032909930625 1.0171053779146213
9.025373627072813 645.6136610400671 1.0259619486727893
9.03060118202623 660.2583168734183 1.0364925747081286
9.035828736979646 676.4906172174741 1.0491091901462717
9.041056291933062 692.682792031709 1.0613711482605932
9.046283846886478 708.2856551171681 1.0737563516303776
9.051511401839894 720.9782185712137 1.082938767057672
9.05673895679331 737.3900850225695 1.0942133787951696
9.061966511746727 761.8657051552807 1.112133670049443
9.067194066700143 791.4192460833889 1.133276695185614
9.07242162165356 816.1480049812718 1.1507761055745231
9.077649176606975 837.5570375967183 1.1646095033402846
9.082876731560392 855.4730662107685 1.1765304476089942
9.088104286513808 868.6000929612644 1.1839162418624283
9.093331841467224 878.4885969290725 1.1901160438355407
9.09855939642064 879.6531333163225 1.190386286586324
9.103786951374056 875.7702124939608 1.1877461368047892
9.109014506327473 865.421564040206 1.1793111420593412
9.114242061280889 855.1472040043616 1.1721344414659745
9.119469616234305 844.1916769315696 1.1637047851116589
9.124697171187721 835.8397500323977 1.157317311045807
9.129924726141137 834.3791739533174 1.1560204010457067
9.135152281094554 834.3830016668427 1.1557589611433938
9.14037983604797 845.6867976680649 1.1640444443194768
9.145607391001386 864.3381348461783 1.1760369967899666
9.150834945954802 893.4592970621893 1.1954619669369053
9.156062500908218 927.631310764255 1.2184211612914604
9.161290055861635 964.5938790294485 1.252547656645883
9.16651761081505 1007.6543853431574 1.2880229211653933
9.171745165768467 1047.7480192229173 1.318454756826591
9.176972720721883 1075.698268391699 1.3399340131987005
9.1822002756753 1087.0550816533612 1.3489430552203157
9.187427830628716 1086.382890069432 1.3517656026792864
9.192655385582132 1076.1084324251196 1.3480605598963622
9.197882940535548 1062.7008981229715 1.3421927540040959
9.203110495488964 1046.8145644830115 1.3343549817134475
9.20833805044238 1032.6294765149196 1.3277215835644935
9.213565605395797 1018.3236007802557 1.320866214802476
9.218793160349213 1006.6405844082532 1.3153136296051975
9.224020715302629 993.8334737554205 1.3079919700944602
9.229248270256045 983.0415083526922 1.3021202136361967
9.234475825209461 971.5866407376469 1.296954642348498
9.239703380162878 965.7555154496691 1.2954161075697288
9.244930935116294 961.8040449144928 1.2932385199339547
9.25015849006971 962.9083218557248 1.2962612089663852
9.255386045023126 964.142497546213 1.2982252170775874
9.260613599976542 967.831711154972 1.3021399171076484
9.265841154929959 974.1910175171014 1.3070746502359927
9.271068709883375 989.516644307857 1.3187109791726432
9.276296264836791 1012.1686776461837 1.3356053061851703
9.281523819790207 1032.483605500488 1.3517609516539966
9.286751374743623 1053.1932265252144 1.3654765702111131
9.29197892969704 1073.638359857577 1.3803176310233092
9.297206484650456 1095.2211442651824 1.395078257543368
9.302434039603872 1109.8090373236948 1.4055346465137308
9.307661594557288 1103.866072232637 1.403574001396955
9.312889149510704 1083.9530887150847 1.3924041843667505
9.31811670446412 1046.933859766735 1.3682999150311212
9.323344259417537 1004.003139092265 1.3417338457627617
9.328571814370953 956.1722665107278 1.309811037853421
9.33379936932437 908.1294233423664 1.2778239285554995
9.339026924277785 857.5026854798535 1.2432057200366011
9.344254479231202 810.3886658103481 1.2102935008534195
9.349482034184618 770.1718871099808 1.1806298308166137
9.354709589138034 739.3203455341817 1.1574164442210602
9.35993714409145 717.031490952495 1.1404016498160663
9.365164699044866 702.0847395232573 1.129257358779795
9.370392253998283 686.9561387285511 1.1170744366729015
9.375619808951699 673.8367906138649 1.1071140890006221
9.380847363905115 669.8541302530798 1.1050120499070346
9.386074918858531 665.2699552011122 1.103782800503667
9.391302473811947 663.3136034310229 1.10348224102807
9.396530028765364 658.595256203456 1.0997085587184297
9.40175758371878 655.5571563291265 1.0986661569301106
9.406985138672196 657.3705852162823 1.100266590132062
9.412212693625612 658.8653220125863 1.1001439944700653
9.417440248579029 654.5704481454259 1.0858792215921502
9.422667803532445 650.2404206346298 1.0769802035525275
9.427895358485861 644.6784888651072 1.068794389035609
9.433122913439277 643.0697023681406 1.0637762517753342
9.438350468392693 643.7697724433652 1.061672714892201
9.44357802334611 643.1492923018103 1.0584314865278965
9.448805578299526 646.0752467486302 1.0584072702610587
9.454033133252942 645.0232590082162 1.0556843679633374
9.459260688206358 643.355179321208 1.0528905383641953
9.464488243159774 647.662757103635 1.0558068944188943
9.46971579811319 648.8396647105073 1.0551157786902619
9.474943353066607 649.0003950981019 1.0535045582126157
9.480170908020023 649.9359806388917 1.052744694576433
9.48539846297344 647.5137411882461 1.049118923490783
9.490626017926855 643.9761707394124 1.0444400602936208
9.495853572880272 648.682120177 1.0473716472864503
9.501081127833688 648.7063591407469 1.046618136073718
9.506308682787104 649.2022142380705 1.0459258220702532
9.51153623774052 642.9719343686015 1.0399558463472178
9.516763792693936 637.2223768580828 1.0345060397241495
9.521991347647353 638.0965541936517 1.034763500994913
9.527218902600769 641.2461630878283 1.0362349030932507
9.532446457554185 644.4939678860419 1.0379337976556486
9.537674012507601 644.2478505321909 1.0357018898102381
9.542901567461017 644.8657424432288 1.0347561800477405
9.548129122414434 646.6309380175007 1.035441983730974
9.55335667736785 646.9797633602421 1.0344260527193792
9.558584232321266 648.0977620990066 1.0345011102567057
9.563811787274682 647.8224644956914 1.0340318994710673
9.569039342228098 644.6993760523139 1.0315614898752137
9.574266897181515 636.9619935197928 1.0246925807538134
9.57949445213493 631.7075379334013 1.0191996172174742
9.584722007088347 631.4265154065731 1.0177423273907196
9.589949562041763 639.4095467876724 1.0233911107675933
9.59517711699518 647.976621238662 1.0295788781144009
9.600404671948596 652.9431341767103 1.033898028262736
9.605632226902012 650.91720271888 1.0314867708952162
9.610859781855428 646.4832579136724 1.0274941396523545
9.616087336808844 642.3739032542019 1.0232986549423195
9.62131489176226 642.490358511341 1.0222802970299532
9.626542446715677 645.7696203447617 1.0249238727872323
9.631770001669093 651.7415473693292 1.029231389486411
9.636997556622509 652.126134441922 1.028580602735684
9.642225111575925 652.1895691082452 1.026687616178872
9.647452666529341 648.3986313230473 1.023955175717804
9.652680221482758 645.9839092896887 1.0222209161838636
9.657907776436174 649.4693211966865 1.0243043235539238
9.66313533138959 647.9858991585147 1.0217932211772056
9.668362886343006 650.5762092661057 1.0239598600193338
9.673590441296422 648.7837769612531 1.023902940907571
9.678817996249839 649.7911002050622 1.0237833978389108
9.684045551203255 648.0707072282104 1.0219567871744981
9.689273106156671 650.1836361382885 1.0213875591817345
9.694500661110087 655.343219155676 1.024062102726954
9.699728216063503 657.3938001070798 1.0257661884668567
9.70495577101692 664.1455535577691 1.031193308467458
9.710183325970336 667.5924596164041 1.0335854950431327
9.715410880923752 669.861951264104 1.03403735374142
9.720638435877168 670.8683373205406 1.033302316957409
9.725865990830584 666.7487945056663 1.030208937178002
9.731093545784 663.3607597221063 1.026577418451367
9.736321100737417 668.7247463065976 1.030636202310088
9.741548655690833 669.2248510129023 1.0308724922451293
9.74677621064425 671.3415503374113 1.0316145302066362
9.752003765597665 670.2490143063662 1.0303790229060374
9.757231320551082 670.7899532783675 1.0306172790535981
9.762458875504498 673.2469222194094 1.032439309395839
9.767686430457914 676.6300303441994 1.0349864142117597
9.77291398541133 679.8080044544057 1.037032787134791
9.778141540364746 678.6781698191362 1.0337885913181166
9.783369095318163 676.8129055249893 1.0307164222622998
9.788596650271579 673.6548354558106 1.027689353344652
9.793824205224995 677.306924918577 1.0313250504017402
9.799051760178411 685.0353249665874 1.0365812217573107
9.804279315131827 687.8020258883921 1.0377218362166114
9.809506870085244 684.589457842883 1.0339405875729226
9.81473442503866 683.9503250464224 1.0328849985424249
9.819961979992076 683.8764117428302 1.0318949668303736
9.825189534945492 684.6819319283294 1.0323777307875608
9.830417089898909 688.2451433548686 1.0349199528978363
9.835644644852325 688.7735767756726 1.034275832100599
9.840872199805741 691.2513267575317 1.0351054235782995
9.846099754759157 693.3369180653657 1.0364978254364785
9.851327309712573 695.9146724855947 1.0391269188780898
9.85655486466599 694.7908313561022 1.0379323100636442
9.861782419619406 695.1320405935171 1.0381478458157511
9.867009974572822 697.1353349481722 1.038205748836824
9.872237529526238 705.0104607806072 1.04324009267361
9.877465084479654 710.1705034434557 1.0468799672043854
9.88269263943307 714.6769533945812 1.0493913592328112
9.887920194386487 717.5808888547182 1.0509806137983153
9.893147749339903 718.6368578120273 1.0516830276795701
9.89837530429332 719.3462788203403 1.0517513329811454
9.903602859246735 718.2955123090298 1.0503258767072132
9.908830414200152 721.6210129378388 1.0525280861095323
9.914057969153568 726.1274556345878 1.0550227936566423
9.919285524106984 730.0355868884562 1.0577750631549092
9.9245130790604 730.9617262054539 1.05715598454238
9.929740634013816 731.2665735099418 1.056167208017505
9.934968188967233 736.0445772568 1.0589424519734867
9.940195743920649 738.431751835882 1.060191199268846
9.945423298874065 741.9510223047704 1.062834993722148
9.950650853827481 740.2528481899968 1.06131675650862
9.955878408780897 743.112069134542 1.0644389707303183
9.961105963734314 744.7964215997188 1.0652183594418152
9.96633351868773 745.0922711752569 1.0651920058693032
9.971561073641146 742.3781575869904 1.0622516833914715
9.976788628594562 744.3171169393189 1.0630163949346256
9.982016183547978 744.123982843076 1.0625461448084783
9.987243738501395 738.4848193652207 1.0569369370600314
9.99247129345481 734.3902857064078 1.0532765855749677
9.997698848408227 730.7879812132876 1.050250848609178
10.002926403361643 727.2495659731069 1.045818788733608
10.00815395831506 728.7262091378975 1.046107628310206
10.013381513268476 721.5049595375667 1.0406718618922908
10.018609068221892 717.0021202814321 1.0380311282992087
10.023836623175308 710.8595320216954 1.0333510996004696
10.029064178128724 707.4397888812018 1.0299742208299196
10.03429173308214 710.2374603527059 1.0312268650668186
10.039519288035557 711.6174368993366 1.0320601679946682
10.044746842988973 712.8450468456007 1.0329160162085307
10.049974397942389 713.3201000152318 1.0328913117519598
10.055201952895805 709.1723754378244 1.0297437430631469
10.060429507849221 702.4275346824109 1.0239114836268264
10.065657062802638 696.1041494264806 1.0190878336095666
10.070884617756054 693.7129095264294 1.0173248089881652
10.07611217270947 693.292269720451 1.0173781325490916
10.081339727662886 694.0884386777715 1.0173579296829989
10.086567282616302 690.3055764791571 1.0145835114812394
10.091794837569719 690.0254847591777 1.014693604058644
10.097022392523135 689.78517148234 1.0138830867629474
10.102249947476551 696.3401106178334 1.0185025615811563
10.107477502429967 697.8739020677491 1.018421495867056
10.112705057383383 696.3562309807149 1.0165176369351487
10.1179326123368 692.8121074999048 1.014086680346176
10.123160167290216 690.8572708664134 1.013209626795844
10.128387722243632 687.2627651530204 1.010010746331152
10.133615277197048 684.2632797299308 1.0071078985419593
10.138842832150464 685.7909073092827 1.006866718217617
10.14407038710388 688.2563132507315 1.0086489985344893
10.149297942057297 690.4855878419999 1.0106606404419836
10.154525497010713 693.7089065174474 1.0138940699472752
10.15975305196413 693.4851431410406 1.0134799449562333
10.164980606917545 693.3995176153356 1.012111331105767
10.170208161870962 692.8982024571733 1.0110130463565428
10.175435716824378 692.821262471376 1.0112699766994404
10.180663271777794 695.8958442686796 1.0130728760118637
10.18589082673121 698.4580035655648 1.0147930463934391
10.191118381684626 697.1759142738093 1.0137343557047684
10.196345936638043 690.0739255170508 1.0069803420267316
10.201573491591459 684.6508734036086 1.0023015142546958
10.206801046544875 683.334698420506 1.0013450520839986
10.212028601498291 687.1759716866198 1.0043850923121966
10.217256156451707 690.0644486387979 1.0062981900152765
10.222483711405124 689.4791007385611 1.005852442855888
10.22771126635854 688.1701641292211 1.0045679296873964
10.232938821311956 685.4578572295344 1.0027542003687584
10.238166376265372 684.9456585997989 1.0020055564783015
10.243393931218788 686.8735655694538 1.0035772395737432
10.248621486172205 684.4770616896633 1.0018371436977331
10.253849041125621 686.8189564331536 1.003139847501413
10.259076596079037 682.5472531991082 0.9998089296893109
10.264304151032453 680.2279445295906 0.997676151893096
10.26953170598587 678.5729852842455 0.9953290901327263
10.274759260939286 679.0958676712148 0.9958486667087513
10.279986815892702 678.1848265406462 0.9952527460847406
10.285214370846118 673.7070478023343 0.9918264256632104
10.290441925799534 671.3993155196779 0.9888846265691846
10.29566948075295 668.890775530048 0.986829341275344
10.300897035706367 666.7041442117848 0.9850613530672483
10.306124590659783 666.6232055687428 0.9846646749230902
10.3113521456132 660.9828893952955 0.9809139888450998
10.316579700566615 661.7133374744335 0.981400356579321
10.321807255520032 658.3612326706124 0.9781380073596486
10.327034810473448 655.0907301402076 0.9753033872057456
10.332262365426864 655.8205113898358 0.9755572861057392
10.33748992038028 660.6035659711831 0.9790952695296143
10.342717475333696 658.9513685871704 0.9776736211610031
10.347945030287113 654.8966542154661 0.9729335772988122
10.353172585240529 658.0659737970316 0.9749330152495395
10.358400140193945 656.5910244982826 0.9729298310527211
10.363627695147361 663.1426073501383 0.9776917628046347
10.368855250100777 666.3099737069705 0.9800375924661077
10.374082805054194 665.928413646387 0.9793404514282635
10.37931036000761 664.850455693908 0.9775892437407536
10.384537914961026 664.576415831999 0.9772383299512343
10.389765469914442 665.38002025576 0.9773493378039173
10.394993024867858 668.4041697827728 0.979587742630141
10.400220579821275 666.8305298005585 0.9786307600828924
10.40544813477469 664.5927846453895 0.9775595007698222
10.410675689728107 663.0213828980221 0.977093587155274
10.415903244681523 660.3611729910433 0.9746632201089054
10.42113079963494 656.636079546342 0.9702917127474106
10.426358354588356 649.6771771625657 0.9642748310291968
10.431585909541772 642.7469026548522 0.9587212299417269
10.436813464495188 637.0006138124946 0.9542934987874855
10.442041019448604 630.028710056066 0.949155352250844
10.44726857440202 622.480325890889 0.942724749903138
10.452496129355437 618.168468513355 0.9383750743793542
10.457723684308853 618.9975848740143 0.9388283785977071
10.462951239262269 619.8673925928659 0.9389744117565861
10.468178794215685 628.0956502407298 0.945548448611558
10.473406349169101 627.1460559787542 0.9452804225553453
10.478633904122518 628.2275487883876 0.9457729065195604
10.483861459075934 630.1752248401211 0.9472967711265045
10.48908901402935 623.0497151896976 0.941236761821453
10.494316568982766 618.5469537395646 0.9370162555153585
10.499544123936182 610.249102491925 0.9304529330960938
10.504771678889599 601.1219659282467 0.9233821472198575
10.509999233843015 593.4136039147265 0.9179979444971416
10.515226788796431 585.3469278875325 0.9111439708086136
10.520454343749847 573.6350554146073 0.90162565379316
10.525681898703263 569.7634853174175 0.8989174287747033
10.53090945365668 564.624652392313 0.89382385400094
10.536137008610096 565.6772825114497 0.8945866306076103
10.541364563563512 561.2663711637224 0.8905140435627998
10.546592118516928 559.0699130070141 0.8889347971235927
10.551819673470344 554.3216507217415 0.8850781363738879
10.55704722842376 553.9514639035706 0.8850704253078752
10.562274783377177 551.9626606796224 0.8836600171993545
10.567502338330593 551.1117451624953 0.8824417957831308
10.57272989328401 550.8676595665867 0.8815769869902419
10.577957448237425 547.8325840148303 0.8787510828162216
10.583185003190842 543.4170377892917 0.8737703652021472
10.588412558144258 541.8914983203056 0.8714915944466415
10.593640113097674 539.481550839388 0.8694511162784008
10.59886766805109 538.1825203170994 0.8677985635600804
10.604095223004506 534.5043580537125 0.8644431202957511
10.609322777957923 534.0198978037452 0.8646383210551233
10.614550332911339 536.415341072397 0.8671251351778468
10.619777887864755 538.1483446254255 0.8682445338744119
10.625005442818171 534.8674798444031 0.8660301570333788
10.630232997771587 532.9905487975739 0.8645098981566122
10.635460552725004 529.9741629281983 0.8621348072000703
10.64068810767842 531.6921411575826 0.8637094559061432
10.645915662631836 534.2221510474925 0.8647179717493119
10.651143217585252 535.9405332702119 0.8656721683944159
10.656370772538668 536.2452958054693 0.8657800658620948
10.661598327492085 533.3040580815896 0.8625483618892594
10.666825882445501 534.0181827297802 0.8633644872857378
10.672053437398917 533.3879141460317 0.8626723292690904
10.677280992352333 539.8116907939665 0.8676017264135324
10.68250854730575 542.0315708646809 0.8695111283391125
10.687736102259166 548.9393003999324 0.8735155930151957
10.692963657212582 555.4366294574337 0.8782975534274402
10.698191212165998 558.5880041800465 0.8806071379020322
10.703418767119414 557.0427410746903 0.8784080179536717
10.70864632207283 557.7355832554987 0.8789583173510583
10.713873877026247 563.7562754298682 0.88330511898265
10.719101431979663 573.3484901884749 0.8903656782927369
10.72432898693308 586.8201035925988 0.9000260793365203
10.729556541886495 595.889871873405 0.9064822814786831
10.734784096839912 608.2534210276722 0.9161986611341525
10.740011651793328 616.0050105721758 0.9220389442895189
10.745239206746744 618.6931472549724 0.923865401447984
10.75046676170016 623.945461552052 0.9267867817008297
10.755694316653576 626.7393440022674 0.9286241685745561
10.760921871606993 624.8807489413133 0.9265507968389027
10.766149426560409 628.2050350363877 0.9290375075709278
10.771376981513825 626.2776112575772 0.9273313337218615
10.776604536467241 625.5673219554743 0.9267687237440133
10.781832091420657 628.6133566372708 0.9286130356603284
10.787059646374074 625.0511270713293 0.9258131875296045
10.79228720132749 617.7668060855516 0.9189576558111159
10.797514756280906 611.517574068577 0.913822176142184
10.802742311234322 609.2548458896972 0.9119219545465356
10.807969866187738 611.5772509955755 0.9139854487659866
10.813197421141155 614.4279579107636 0.9156744558597695
10.81842497609457 615.8105991032479 0.9167692830784551
10.823652531047987 619.0563276481895 0.9182262272471026
10.828880086001403 622.4327531465076 0.9207480976026801
10.83410764095482 627.6002339019258 0.9245692515777829
10.839335195908236 638.1133771301846 0.9316331608273382
10.844562750861652 650.6114801434169 0.9406337395093264
10.849790305815068 670.2155874060327 0.9543330754249599
10.855017860768484 696.8644354939848 0.9725426156142493
10.8602454157219 720.8187012602147 0.9889526469142432
10.865472970675317 745.805622899017 1.0047563710171497
10.870700525628733 766.4174799107657 1.0183146825836098
10.875928080582149 777.8567479109587 1.0260030623089333
10.881155635535565 782.7260557700615 1.029224826745787
10.886383190488981 773.0591081032462 1.0222989373183555
10.891610745442398 755.3694615246914 1.01061840814282
10.896838300395814 734.4235466591008 0.9959409258544828
10.90206585534923 712.6337034930805 0.9808695633867884
10.907293410302646 693.5637184242771 0.9674019270698491
10.912520965256062 675.4446004384789 0.9542403242196427
10.917748520209479 658.4459003995626 0.9420249489132555
10.922976075162895 642.7628692436205 0.9302257258135601
10.928203630116311 631.1947948902415 0.9218417228723234
10.933431185069727 618.0808863457919 0.912147760125913
10.938658740023143 609.4679132139208 0.9060210490592042
10.94388629497656 601.2426014699962 0.9000220166306891
10.949113849929976 593.0319201785461 0.8939261968235233
10.954341404883392 585.8122325596999 0.8870652594698664
10.959568959836808 575.6999119722419 0.8788279863134001
10.964796514790224 571.9574186380137 0.8756118196009466
10.97002406974364 571.7400844779604 0.8778748370953265
10.975251624697057 569.8111449831234 0.879095815826497
10.980479179650473 562.660009277155 0.8751502836559101
10.98570673460389 556.6509614361674 0.8713950814596629
10.990934289557305 553.0590987997247 0.8695565267795666
10.996161844510722 552.1349078709668 0.8698990521962117
11.001389399464138 546.9477347381837 0.8667256151683068
11.006616954417554 544.3780055002763 0.8650368106773689
11.01184450937097 539.2188407341309 0.8609278487914238
11.017072064324386 533.5906677245997 0.8574982358644105
11.022299619277803 531.9442687817233 0.8569916176941228
11.027527174231219 527.5613243229734 0.8545840649878823
11.032754729184635 526.0264051986749 0.8533601726371949
11.037982284138051 524.1627289228837 0.8524574635210468
11.043209839091467 522.2358873652627 0.8515805814317092
11.048437394044884 522.5002746038138 0.8520445499858996
11.0536649489983 522.9989019886486 0.8533221838988871
11.058892503951716 520.5323948933658 0.8511537922599526
11.064120058905132 519.6223422126523 0.8501523152322308
11.069347613858548 516.3539524426109 0.8473803661362527
11.074575168811965 510.2993717700289 0.8428067064215815
11.079802723765381 507.1122573898306 0.840054443202007
11.085030278718797 509.01772183703 0.8420606584354745
11.090257833672213 512.2215674431054 0.8446882245362093
11.09548538862563 513.7659853193587 0.846213732871613
11.100712943579046 511.93053934821796 0.8453648237803738
11.105940498532462 505.9065952428875 0.8403624027384098
11.111168053485878 500.99623180729964 0.8363605454065963
11.116395608439294 496.69569704832446 0.8332662708364346
11.12162316339271 495.08797775801577 0.8326497508660596
11.126850718346127 494.45103488901105 0.8325405135326801
11.132078273299543 494.65408641684553 0.832797946115378
11.13730582825296 495.9464770843788 0.832952430734768
11.142533383206375 495.9146587902899 0.833146025991309
11.147760938159792 497.4241426451653 0.8350370745559968
11.152988493113208 497.30122273576444 0.835606366759749
11.158216048066624 496.7130088012402 0.8356037078821023
11.16344360302004 497.9942559429325 0.8366216564815911
11.168671157973456 492.8787169285092 0.8321324179439014
11.173898712926873 495.50503398560625 0.8344316841704685
11.179126267880289 490.4536612288074 0.8304441159098919
11.184353822833705 492.1841331630634 0.8317286921085913
11.189581377787121 493.1153665513617 0.8326663628169269
11.194808932740537 491.6527997927481 0.8308350330315961
11.200036487693954 493.107475668409 0.8320515117210873
11.20526404264737 490.44993018168026 0.8299726572965158
11.210491597600786 488.40911513531694 0.8279445918560945
11.215719152554202 485.59835985965606 0.8258144434683933
11.220946707507618 485.48456565675474 0.8261251392413435
11.226174262461035 489.4113474114046 0.8294837986874702
11.23140181741445 490.0152046419091 0.830799161100205
11.236629372367867 489.5103265588287 0.8301869993628984
11.241856927321283 488.8677141125149 0.829953689742965
11.2470844822747 488.7744372171732 0.8301422639447222
11.252312037228116 491.8474587411709 0.8322246389328781
11.257539592181532 495.84058222871624 0.8355808084253644
11.262767147134948 496.5385174230209 0.836171529943147
11.267994702088364 495.4861809357939 0.8353491244322242
11.27322225704178 493.46893069179055 0.8342749990555738
11.278449811995197 489.53803003516924 0.83101500287959
11.283677366948613 486.93702248938956 0.8286406280790675
11.288904921902029 486.91677487207795 0.8285902232997168
11.294132476855445 486.5686373371127 0.8275073094116907
11.299360031808861 485.7406276370325 0.8263319321922534
11.304587586762278 483.17844096931134 0.8236161125520927
11.309815141715694 479.5404261352842 0.8197989315811951
11.31504269666911 480.09453993268994 0.8201071978064526
11.320270251622526 483.3705488657351 0.8232305227541781
11.325497806575942 483.6981547589686 0.8234334498262317
11.330725361529359 481.44797268350027 0.8217259296251246
11.335952916482775 480.8124260113747 0.8214606943032753
11.341180471436191 477.86017913350156 0.8184424885010677
11.346408026389607 476.72000241207235 0.8177887848416383
11.351635581343023 479.81651399715264 0.8201985333330969
11.35686313629644 478.693383351329 0.8191545165564355
11.362090691249856 478.8128061869045 0.8185684506879659
11.367318246203272 476.3614923021809 0.8163842888880664
11.372545801156688 474.5661421338999 0.8156342406960448
11.377773356110104 469.47890533382736 0.8108109831363489
11.38300091106352 468.1319408925381 0.8099355818839714
11.388228466016937 465.5396825806361 0.807856665010203
11.393456020970353 464.4554810268744 0.8069234691593797
11.39868357592377 462.64395567806474 0.8062214712321725
11.403911130877185 458.5590375964722 0.8028142399674294
11.409138685830602 453.03209118323724 0.7980349853925864
11.414366240784018 448.3159242273559 0.7933291817959819
11.419593795737434 445.6739603021526 0.790128599022477
11.42482135069085 445.21419905284756 0.7898406320092825
11.430048905644266 445.6856223283716 0.7905511018517711
11.435276460597683 442.33773250289227 0.7878276131151092
11.440504015551099 440.0026628447464 0.7861218091909683
11.445731570504515 437.40729498508546 0.7838901044732114
11.450959125457931 437.02486748938236 0.7830208321429571
11.456186680411347 436.8987410649731 0.7833425078753486
11.461414235364764 433.79993376560975 0.7810774735968151
11.46664179031818 429.1812006018936 0.7770247589583754
11.471869345271596 427.0337526461507 0.7758405008590227
11.477096900225012 426.89191903881095 0.7762796534703571
11.482324455178428 428.4409051599702 0.7844601838070266
11.487552010131845 429.5897969217843 0.787893892508639
11.49277956508526 428.72302627372596 0.7886500211836391
11.498007120038677 424.6085006018703 0.786259189610243
11.503234674992093 423.72079271115126 0.7863986400778322
11.50846222994551 424.5320701680175 0.7881033865690722
11.513689784898926 428.1923944923902 0.7921540738629546
11.518917339852342 431.90890677836137 0.7957398735112039
11.524144894805758 430.41359349687895 0.7952900231273928
11.529372449759174 430.4243712348458 0.796320246304202
11.53460000471259 427.61601536392806 0.794659274150917
11.539827559666007 429.34295131241214 0.7974101595818892
11.545055114619423 432.352900694403 0.8004546522270826
11.550282669572839 433.0832070273325 0.8017241965387352
11.555510224526255 435.1152921535307 0.8043362964425667
11.560737779479672 430.58651474237223 0.8011394588831608
11.565965334433088 432.26149986252864 0.8036390103789388
11.571192889386504 432.0732130072463 0.8043619302321684
11.57642044433992 429.665466809678 0.8030344999181518
11.581647999293336 428.2341674365261 0.8024374863984577
11.586875554246753 426.05138483645294 0.8010184932727014
11.592103109200169 422.5318591274554 0.7977051499855472
11.597330664153585 422.57105584325757 0.7981780614312912
11.602558219107001 423.1473782716053 0.7997298328075095
11.607785774060417 418.6836554277083 0.7956937643661929
11.613013329013834 418.3019583938937 0.7955839541446389
11.61824088396725 411.52685945704684 0.7895866525683906
11.623468438920666 406.95133131164084 0.7850137107255207
11.628695993874082 404.13522095358815 0.7821498057399381
11.633923548827498 404.59061086201683 0.78284110694263
11.639151103780915 405.99479808862293 0.7851732450178409
11.64437865873433 406.67574690894645 0.7866422666377851
11.649606213687747 405.57436243187306 0.7863448967822069
11.654833768641163 399.99281695063917 0.781433492593078
11.66006132359458 397.5106877964029 0.7791927155605312
11.665288878547996 393.62478862955663 0.7757239489410382
11.670516433501412 390.296781805814 0.7725144261687599
11.675743988454828 391.0402743517596 0.7748935707767598
11.680971543408244 390.17994449784544 0.7739507380507393
11.68619909836166 390.1984756537987 0.7753306936408823
11.691426653315077 390.12829384935173 0.7765484917566345
11.696654208268493 388.8327048865807 0.7759675481879723
11.701881763221909 387.1168059821689 0.7739045877139813
11.707109318175325 385.94110953989644 0.7727511607402319
11.712336873128741 384.26494073155885 0.7699504568039827
11.717564428082158 384.93043099868135 0.7719744737971133
11.722791983035574 387.1801160432389 0.7752526820804464
11.72801953798899 385.5107286523713 0.7733566644742607
11.733247092942406 387.4296348687796 0.7750429410078097
11.738474647895822 387.71669583016006 0.7752982727592104
11.743702202849239 385.387658989279 0.7740226990474239
11.748929757802655 387.6295714364666 0.776940284450482
11.754157312756071 387.816537803693 0.7766212852456644
11.759384867709487 389.0378616936367 0.7781443964767089
11.764612422662903 393.14032972943744 0.781782348390012
11.76983997761632 392.8328319170992 0.7825847073826864
11.775067532569736 393.0900486541614 0.7842458500568014
11.780295087523152 393.984078011388 0.784821545778956
11.785522642476568 396.12779153921053 0.7865427409084587
11.790750197429984 397.0333195205461 0.7870432479334151
11.7959777523834 397.55867359227443 0.7867153363991416
11.801205307336817 398.7346834303558 0.7882769376765215
11.806432862290233 400.8840719634035 0.7906312592378741
11.81166041724365 404.97769145993846 0.7940851569960685
11.816887972197065 407.07558751812644 0.7961564763884957
11.822115527150482 407.3486358599371 0.7955385169817764
11.827343082103898 404.96058831962307 0.7924729826279698
11.832570637057314 402.8505584816377 0.790100053095921
11.83779819201073 402.5888187467286 0.7901394505670333
11.843025746964146 401.8151828694904 0.790312487189628
11.848253301917563 401.0290748609244 0.7896140813993288
11.853480856870979 403.7010200809785 0.7933581793211535
11.858708411824395 404.14168209358434 0.7944531026706957
11.863935966777811 402.0676385227838 0.793213804782889
11.869163521731227 398.0334432912531 0.7901605826574919
11.874391076684644 391.3871733016882 0.7829802502377881
11.87961863163806 390.2640202766801 0.7820814485161571
11.884846186591476 386.0282090119579 0.7780086601500596
11.890073741544892 383.0487103793055 0.7758896787479914
11.895301296498308 381.5293550736105 0.7749960305604993
11.900528851451725 378.61327720658045 0.7719530260684725
11.90575640640514 378.4660738483844 0.7708084789864494
11.910983961358557 378.7401461790445 0.771516128483388
11.916211516311973 377.4185596542707 0.7709795524928447
11.92143907126539 375.6875505491243 0.7697892341317999
11.926666626218806 374.2180268016281 0.7698159358014482
11.931894181172222 370.6446325315972 0.7658769586460322
11.937121736125638 372.9197219623745 0.7677925744883582
11.942349291079054 371.23314296814505 0.7658581718425987
11.94757684603247 370.5813585784385 0.765292372542814
11.952804400985887 368.50305374422 0.7634409906995782
11.958031955939303 367.06759404959314 0.7620833589431555
11.963259510892719 369.3163056145578 0.765759660875069
11.968487065846135 368.2340246311861 0.7659967220504823
11.973714620799552 367.93722802591583 0.766025787315438
11.978942175752968 367.81493542440415 0.7647622797533313
11.984169730706384 366.0273497784267 0.7630816070609067
11.9893972856598 366.11179542486735 0.7642398067132179
11.994624840613216 366.61161033965726 0.765435005411683
11.999852395566633 365.80928891928113 0.7659714816504964
12.005079950520049 367.7176359067855 0.766875853642143
12.010307505473465 366.9094344514551 0.7654194311696635
12.015535060426881 364.0577230617058 0.7618701460624147
12.020762615380297 363.9150446201041 0.7621774444030681
12.025990170333714 363.66484336403363 0.7620419792816436
12.03121772528713 364.1986488786329 0.7632672041212766
12.036445280240546 367.29732329564723 0.766604844391951
12.041672835193962 365.5057464899099 0.7644062612105508
12.046900390147378 365.18894009722607 0.764075848643902
12.052127945100795 364.7864004270172 0.764216308724848
12.05735550005421 370.56208597032634 0.7699971593579128
12.062583055007627 372.21358368537705 0.7725485508684862
12.067810609961043 376.23046481581156 0.7760660330631716
12.07303816491446 377.76062104387756 0.7773274095760947
12.078265719867876 381.50721491344774 0.7807440412644797
12.083493274821292 389.0631315365895 0.7875016594982663
12.088720829774708 396.95565604980897 0.7953478635655475
12.093948384728124 402.90293504597014 0.8013424211464224
12.09917593968154 410.9686885739314 0.8094882733911839
12.104403494634957 413.84436007206887 0.8121713224456496
12.109631049588373 424.5084325643846 0.8219560152381428
12.114858604541789 439.32402043687034 0.8364666697260997
12.120086159495205 456.6223826386389 0.852865297018086
12.125313714448621 476.51814973311923 0.8705489688258449
12.130541269402038 496.6759481869044 0.8889218076364368
12.135768824355454 514.9672863384899 0.9050519878001018
12.14099637930887 531.1514979437703 0.9188877678704899
12.146223934262286 545.4387958098953 0.931391979674929
12.151451489215702 556.2444292656555 0.9401600722325615
12.156679044169119 560.1672975138605 0.9431363549503367
12.161906599122535 560.1627453741231 0.9437566622112649
12.167134154075951 551.9308304413953 0.9366301352050016
12.172361709029367 541.2157494804247 0.9277274634000208
12.177589263982783 528.6222172692687 0.9175240425143864
12.1828168189362 514.8446127053646 0.9055234727257678
12.188044373889616 501.9290703571943 0.8949285329954304
12.193271928843032 490.3015255877701 0.8850342234693093
12.198499483796448 482.4419142549372 0.8780505654348478
12.203727038749864 472.87379729983485 0.8707885051337695
12.20895459370328 462.944965742491 0.8621993551355043
12.214182148656697 451.69643781010944 0.8522175143802411
12.219409703610113 441.08466645094455 0.8428495639278757
12.22463725856353 431.99407525264473 0.8337290906512825
12.229864813516945 422.51071325981945 0.8252126267946295
12.235092368470362 414.5601505832861 0.8179939124753753
12.240319923423778 406.83912778299856 0.8113522222312491
12.245547478377194 399.7926139100827 0.8048384963275981
12.25077503333061 395.18374972095836 0.8005735822992798
12.256002588284026 388.03762512778707 0.793205852680359
12.261230143237443 382.66509265817314 0.7877556751462671
12.266457698190859 375.46083870558095 0.7807590230941515
12.271685253144275 372.0265172197142 0.7769810713462536
12.276912808097691 365.1666697656369 0.7706576617872789
12.282140363051107 362.305288048221 0.7689332967406706
12.287367918004524 358.4863453349333 0.7654405867153047
12.29259547295794 356.65314153169845 0.7638356080030476
12.297823027911356 353.29648480294617 0.7598858852720031
12.303050582864772 349.9144886366164 0.7559650528849129
12.308278137818188 351.075028914016 0.7571656049504143
12.313505692771605 353.8357764770539 0.7646766752670031
12.31873324772502 355.5040580703051 0.7755517172448871
12.323960802678437 358.0505460176999 0.7831812172701793
12.329188357631853 359.0059716728134 0.7872966889803196
12.33441591258527 353.317109246767 0.7842033265090883
12.339643467538686 350.7719675398567 0.7840162535558248
12.344871022492102 344.57095994763637 0.780145640173146
12.350098577445518 344.2695442675967 0.7816939520714431
12.355326132398934 344.73316006208904 0.7841297900506246
12.36055368735235 344.9294925681817 0.7868016826023161
12.365781242305767 344.41847964993667 0.7883929939686279
12.371008797259183 342.0539809369634 0.7889067394091157
12.376236352212599 339.6403648262382 0.7884975844925117
12.381463907166015 339.44469952590856 0.7912302559268233
12.386691462119432 340.48736164946456 0.7947470532403451
12.391919017072848 337.5275643832127 0.7921489833170534
12.397146572026264 333.5577960520989 0.7882364147412773
12.40237412697968 331.730779864127 0.7860978910175878
12.407601681933096 328.5540465738607 0.784149562815537
12.412829236886513 331.7663764220549 0.7907895932194204
12.418056791839929 333.54490751579476 0.7954223579940547
12.423284346793345 331.88896342824233 0.7951630504627517
12.428511901746761 329.39158184941294 0.7946224639163761
12.433739456700177 325.9208388817959 0.7907652430736364
12.438967011653594 327.88485163286646 0.7948566424662363
12.44419456660701 326.45045885334565 0.7932428931974512
12.449422121560426 328.2311032090492 0.794777156666006
12.454649676513842 327.1112101012307 0.7952334903269129
12.459877231467258 327.76636556983914 0.797136217971851
12.465104786420675 328.25229429101404 0.799845538175131
12.47033234137409 324.50174014016017 0.7978382572477702
12.475559896327507 322.54600503568656 0.7959519514219272
12.480787451280923 321.6838291935492 0.7952184332981828
12.48601500623434 320.1271483729725 0.7942937867000408
12.491242561187756 323.37244664778365 0.8006643486431878
12.496470116141172 325.23610140629165 0.8054299254046956
12.501697671094588 324.23348366295926 0.8054458741539481
12.506925226048004 325.24341248166314 0.8069124647118048
12.51215278100142 322.2633591710056 0.8039830972618853
12.517380335954837 319.766345526632 0.8045442717165424
12.522607890908253 318.80711263262447 0.8054693635515711
12.527835445861669 315.84475350993176 0.8033576792502009
12.533063000815085 317.23226192948084 0.8043558503800755
12.538290555768501 314.92626085357045 0.8012257596290493
12.543518110721918 314.45363818174025 0.8017626947145947
12.548745665675334 315.54651643901883 0.8051590076317806
12.55397322062875 313.17372931408613 0.8052211590497199
12.559200775582166 310.6822753267271 0.8027472290764881
12.564428330535582 310.94604884910177 0.7981179836970326
12.569655885488999 308.6013352368205 0.7861843397389523
12.574883440442415 308.7337680454428 0.7817878174118404
12.580110995395831 309.2364195344993 0.780082096980491
12.585338550349247 306.7492941930727 0.7752799244293548
12.590566105302663 306.14689883446135 0.7738161707585621
12.59579366025608 307.85147670071916 0.7747182954093436
12.601021215209496 307.563260446872 0.7716843293682304
12.606248770162912 308.81146364598175 0.7706816415606365
12.611476325116328 310.192231674934 0.7710489616499872
12.616703880069744 310.9950122373336 0.7705357508465229
12.62193143502316 313.75757411418346 0.7728026951231788
12.627158989976577 318.59299877921563 0.7766950726800234
12.632386544929993 318.64628284235886 0.775049328734094
12.63761409988341 321.8334891282503 0.7781314903671174
12.642841654836825 322.406612175706 0.777998926982125
12.648069209790242 324.6936171835013 0.7801523991794758
12.653296764743658 325.7001793180882 0.7801114980609456
12.658524319697074 325.7742282365806 0.7792687669201575
12.66375187465049 327.45720925906977 0.7812401379880545
12.668979429603906 327.5874458946072 0.7800875169151333
12.674206984557323 333.796555318108 0.7864244036615434
12.679434539510739 341.2712035335041 0.7940456349586342
12.684662094464155 347.56361118531595 0.7993950298822272
12.689889649417571 350.7059986252911 0.8029346367875174
12.695117204370987 354.18346535997705 0.8064160738779942
12.700344759324404 361.37385713947134 0.8139776919282798
12.70557231427782 369.43086933952463 0.82271614334982
12.710799869231236 376.85773917129234 0.8298226005416512
12.716027424184652 386.2197533245982 0.8391930707532448
12.721254979138068 392.9277913121066 0.84639536827075
12.726482534091485 401.27713090232515 0.8538236697981897
12.7317100890449 412.74995020716966 0.8648782873066864
12.736937643998317 422.121811701532 0.8738239580603094
12.742165198951733 426.5208620193458 0.8770545921233276
12.74739275390515 433.1138217444521 0.883021865666088
12.752620308858566 439.7482601111756 0.8892472614255712
12.757847863811982 443.54998643021815 0.8923378732678037
12.763075418765398 444.63903873713707 0.8937876348075111
12.768302973718814 438.6579892471913 0.8879642006148885
12.77353052867223 431.56925437260327 0.880712024788445
12.778758083625647 425.30238489592983 0.874318036328424
12.783985638579063 415.41695719330323 0.8630465511105451
12.789213193532479 412.5348175833328 0.8599649274255264
12.794440748485895 404.60195849356165 0.8513708914961158
12.799668303439312 398.6483773389728 0.8449088772399443
12.804895858392728 396.24696363290127 0.8429646116186463
12.810123413346144 391.0890608787521 0.8377333102367743
12.81535096829956 386.72912507353584 0.8328487957269061
12.820578523252976 381.5444872475045 0.8273870537833152
12.825806078206393 379.9398687215326 0.8261607414711825
12.831033633159809 378.13471677393267 0.8238477617219028
12.836261188113225 378.5476025136939 0.8239424217417601
12.841488743066641 380.082300659399 0.8242872062035767
12.846716298020057 383.49191028355057 0.8268182171185325
12.851943852973474 388.9421186350241 0.8325353556800252
12.85717140792689 392.85240822375476 0.8364756596857738
12.862398962880306 399.6576197868793 0.8437706142845384
12.867626517833722 399.6799528351174 0.8439061928588456
12.872854072787138 404.1548270709403 0.8480830208326118
12.878081627740555 410.29721830684315 0.8542359978424053
12.88330918269397 416.0684434383721 0.859585468059828
12.888536737647387 420.45278025902644 0.8633799422773162
12.893764292600803 420.740240992327 0.8631674974675743
12.89899184755422 420.292378524489 0.8630578240299654
12.904219402507636 412.89369230418987 0.8549180501120939
12.909446957461052 406.75161747594694 0.8487787852438871
12.914674512414468 396.48687056752783 0.8385582312150296
12.919902067367884 382.0801937723268 0.8229043772879742
12.9251296223213 369.77340809227843 0.8099887225934047
12.930357177274717 360.241524362478 0.799905573665032
12.935584732228133 350.5486165778432 0.7885810181704058
12.940812287181549 343.0445643296626 0.7797453624531736
12.946039842134965 337.0329378626021 0.7717704798524916
12.951267397088381 333.5427424376866 0.7668869464024185
12.956494952041798 330.17523860402594 0.7635689613338029
12.961722506995214 330.732871397106 0.763729179827134
12.96695006194863 328.8677926065346 0.7624482753834901
12.972177616902046 328.5225589321726 0.7626723783423937
12.977405171855462 327.08826800157533 0.7604948560762841
12.982632726808879 325.3323789657562 0.7595379907543074
12.987860281762295 323.57522139135017 0.756795531050468
12.993087836715711 322.86565288670306 0.7558438490056376
12.998315391669127 319.8504099897797 0.7529075778016651
13.003542946622543 319.2571193591304 0.7519568695490769
13.00877050157596 320.3765271904982 0.7543748637531589
13.013998056529376 324.0517457513066 0.7595264382470261
13.019225611482792 326.4382664254781 0.7631653502411825
13.024453166436208 326.22518310856594 0.7640341006041308
13.029680721389624 324.8650961318436 0.7623715300061115
13.03490827634304 326.41811182948027 0.764125165416019
13.040135831296457 328.0079845410045 0.765271092989675
13.045363386249873 332.27096033426 0.7684633613793724
13.05059094120329 335.9142011401692 0.7717519313521215
13.055818496156705 338.5150149696772 0.7742871514371118
13.061046051110122 341.8041045884724 0.7776232243194775
13.066273606063538 349.9871217034649 0.7862480540146426
13.071501161016954 355.60906460086295 0.7923929482864416
13.07672871597037 359.5202610226127 0.7964870946614264
13.081956270923786 360.3254519306567 0.7973450905402081
13.087183825877203 360.19392347545295 0.7979430759589939
13.092411380830619 361.27712900892334 0.7974647885480248
13.097638935784035 359.5033696775472 0.7950886879383587
13.102866490737451 355.03192568069693 0.7898547805382542
13.108094045690867 346.959382840767 0.7818525811017069
13.113321600644284 343.64214543515936 0.7796452380283923
13.1185491555977 340.96940379130916 0.777040992362541
13.123776710551116 340.87930203986025 0.7782839675687115
13.129004265504532 338.8202382351565 0.7753532488914091
13.134231820457948 339.0117630361496 0.7758321977760002
13.139459375411365 342.58396003395944 0.7810304390625088
13.14468693036478 343.11818647469886 0.7813015011086271
13.149914485318197 344.2336909017572 0.7822202933010273
13.155142040271613 347.1755677431233 0.7848593580939498
13.16036959522503 349.3448273393571 0.7870636812742344
13.165597150178446 352.8024378266243 0.7903047001038314
13.170824705131862 356.4786314346552 0.7949402093824094
13.176052260085278 360.48151384176964 0.7987610067361084
13.181279815038694 361.63153297932377 0.7996399246168855
13.18650736999211 361.2757209014827 0.7997592304072473
13.191734924945527 358.893470252759 0.7972472896577294
13.196962479898943 358.29720719933965 0.7970230301117225
13.202190034852359 360.9067032579781 0.8005937618040235
13.207417589805775 363.17053118459006 0.8035183892939645
13.212645144759191 363.9631923912684 0.8041052915524415
13.217872699712608 362.4042172534998 0.8024968458660323
13.223100254666024 358.9776624570968 0.7979340331420318
13.22832780961944 357.5781498265453 0.7961149986373014
13.233555364572856 353.7080779481949 0.7916663727323753
13.238782919526273 351.51461341587367 0.7890022578852828
13.244010474479689 348.0251437111131 0.785466257823225
13.249238029433105 347.3289265984531 0.7854365537411666
13.254465584386521 349.16618437811 0.7871672128921015
13.259693139339937 349.1924867924227 0.7876619978801885
13.264920694293354 344.8965232331101 0.7837790969906392
13.27014824924677 339.5502188886228 0.7781381491583824
13.275375804200186 333.82792634562026 0.772778180961133
13.280603359153602 331.2779670874763 0.7697140590021233
13.285830914107018 328.1782399485168 0.7665285338735046
13.291058469060435 326.0005676377631 0.7651046774236102
13.29628602401385 323.8178497067773 0.7633397030615628
13.301513578967267 323.59895691375 0.7629102810399128
13.306741133920683 320.43119573978106 0.7597027071187785
13.3119686888741 316.8695959870339 0.7551557202011769
13.317196243827516 315.71641069521263 0.7538742480826642
13.322423798780932 314.94460650974924 0.7539770202515373
13.327651353734348 317.6865413639174 0.7567535566295145
13.332878908687764 315.9596863995477 0.7551609112839056
13.33810646364118 314.3876286696553 0.7532953428302481
13.343334018594597 311.3061323260296 0.7493865120692477
13.348561573548013 310.76130864596087 0.7483504939721524
13.353789128501429 308.61577703518805 0.7451622034994286
13.359016683454845 307.0126409193083 0.7429268180512671
13.364244238408261 306.6014075117328 0.7421241294400828
13.369471793361678 309.65933734297033 0.7451050003600778
13.374699348315094 310.36771239863106 0.7460687795375703
13.37992690326851 310.94879264953084 0.7476555006418284
13.385154458221926 311.40420464587805 0.7473488888745294
13.390382013175342 311.93576176011 0.7485147981698345
13.395609568128759 313.6846830617894 0.751222376269951
13.400837123082175 313.8415423112369 0.7508014146803124
13.406064678035591 314.29171937383256 0.7508751156344418
13.411292232989007 315.7389377309721 0.7515368803792785
13.416519787942423 317.5623104456101 0.7519380832722461
13.42174734289584 320.2327330886846 0.7541515675073481
13.426974897849256 322.92563953866255 0.7567431514398922
13.432202452802672 326.35640647700376 0.760527046465946
13.437430007756088 324.75001789922305 0.7606007961345373
13.442657562709504 324.71649109426403 0.7608793601086926
13.44788511766292 325.74511295364215 0.7627772196211385
13.453112672616337 326.7283724181146 0.7645520308768418
13.458340227569753 329.0260918207278 0.7664661126023727
13.46356778252317 328.07797910952434 0.7658274460625029
13.468795337476585 327.7407382752452 0.7655708798775506
13.474022892430002 330.4814381929984 0.7683260906956653
13.479250447383418 335.45094929597064 0.7733221462755467
13.484478002336834 336.96867098760004 0.7753096920475416
13.48970555729025 335.7374267083516 0.7740632817686134
13.494933112243666 330.4778737030383 0.7680757118340206
13.500160667197083 327.0728122645828 0.7641765097116403
13.505388222150499 325.86630583920464 0.7625004246326043
13.510615777103915 323.78203810587314 0.7596559312574919
13.515843332057331 320.9069720065829 0.7560247647465417
13.521070887010747 322.1226552564653 0.7579041341864114
13.526298441964164 322.0424870984188 0.7591570521905999
13.53152599691758 322.23451179696025 0.760438567058164
13.536753551870996 318.91511116826155 0.7576205983892266
13.541981106824412 310.6070578458459 0.7474882528671835
13.547208661777828 305.58592990372927 0.740166268908417
13.552436216731245 301.5236087233252 0.7351926765921792
13.55766377168466 301.2293671419181 0.737149155803919
13.562891326638077 298.46645551080235 0.7350763909349621
13.568118881591493 298.54408140294663 0.7362763603296713
13.57334643654491 296.62555257019534 0.7336600248347275
13.578573991498326 295.5379955203318 0.7317931665185216
13.583801546451742 294.1167366627141 0.7292044734627422
13.589029101405158 288.4081858315119 0.722238835646682
13.594256656358574 285.98985648501946 0.7194330100803221
13.59948421131199 283.46062822836547 0.7169443313716047
13.604711766265407 281.33656196850296 0.7140851326242699
13.609939321218823 278.5379735826612 0.7110909746496075
13.615166876172239 279.96167305122225 0.7136474539690509
13.620394431125655 282.21200407261756 0.7164636289858486
13.625621986079071 281.4709566801758 0.715820290438688
13.630849541032488 282.2323846317554 0.7177634360399245
13.636077095985904 280.0612480357105 0.7157392714111124
13.64130465093932 279.4396716037988 0.715269837405343
13.646532205892736 276.0066702427512 0.7102973017162492
13.651759760846153 272.9017417232528 0.7064479971244522
13.656987315799569 272.5154881044976 0.7051305392016763
13.662214870752985 275.06645413678945 0.7086371434066353
13.667442425706401 278.73091683101643 0.7156325845830943
13.672669980659817 277.6436017183305 0.7154884069456724
13.677897535613234 274.7919772801479 0.7127410791840428
13.68312509056665 275.1841593754443 0.7125944521497048
13.688352645520066 274.60942539202995 0.7084967005171039
13.693580200473482 276.3991594280303 0.7107532019888487
13.698807755426898 275.44544497251707 0.7096720515520979
13.704035310380315 274.3971890258039 0.7089473487579764
13.70926286533373 271.1820443894894 0.7053190041977955
13.714490420287147 271.5197084650389 0.7048770258746792
13.719717975240563 272.9678398980977 0.7070082158314144
13.72494553019398 278.9641292719403 0.7153711274304425
13.730173085147396 278.32241435836227 0.7140095108524022
13.735400640100812 279.6093079992605 0.7157547934162667
13.740628195054228 279.49015485265704 0.7154121691361108
13.745855750007644 282.77717262763167 0.7195113423909958
13.75108330496106 283.52568946613854 0.7216030958133612
13.756310859914477 280.99132731630715 0.7177985974032434
13.761538414867893 276.6607876432287 0.7120460438272651
13.766765969821309 276.2988013075227 0.7114176613173423
13.771993524774725 276.4100942931077 0.7107662533825654
13.777221079728141 277.0989073691065 0.7109005119935979
13.782448634681558 274.3882258238737 0.7070875237198344
13.787676189634974 269.61367393865686 0.7023516718379499
13.79290374458839 266.14895373228535 0.6997887284689129
13.798131299541806 266.45851005671295 0.7006838086121397
13.803358854495222 267.61902560358305 0.7025225068714375
13.808586409448639 272.16832308298007 0.707910257880932
13.813813964402055 272.8391062617676 0.7089179019719587
13.819041519355471 271.49793665308596 0.7070062052984275
13.824269074308887 271.1727890846022 0.7078139333664011
13.829496629262303 269.35300897571756 0.7050188802156524
13.83472418421572 267.52120279395604 0.7018666100362547
13.839951739169136 270.9781516601564 0.7050894251651831
13.845179294122552 272.01301668624285 0.7049333055796937
13.850406849075968 274.9510816468279 0.7083213622977121
13.855634404029384 277.92035768763174 0.7117895772537892
13.8608619589828 280.09072665198215 0.7151905599801659
13.866089513936217 282.0718341771036 0.7163774105718527
13.871317068889633 284.2997340172236 0.7203001243797272
13.87654462384305 284.895940267572 0.7220720807189477
13.881772178796465 282.9712995584527 0.7193643068316047
13.886999733749882 286.54379113174576 0.724119896891728
13.892227288703298 288.3537017240704 0.7272575775522976
13.897454843656714 290.9533584487311 0.7306281662970036
13.90268239861013 294.8745955373709 0.7352932332501174
13.907909953563546 292.34854623062097 0.7291178009519309
13.913137508516963 293.080792715418 0.7280910095976403
13.918365063470379 292.5713875387339 0.7276155547908522
13.923592618423795 292.1028295043446 0.7272493132208822
13.928820173377211 293.79333097970425 0.72919773739645
13.934047728330627 294.37697673222124 0.731029893428527
13.939275283284044 294.11570129904635 0.7297921168079535
13.94450283823746 295.0162458615172 0.7319277074959089
13.949730393190876 293.2633121493201 0.7295522101145224
13.954957948144292 293.76464405171646 0.7297381603311912
13.960185503097708 293.30831514323086 0.7287013314644215
13.965413058051125 291.8743492226144 0.7263228791907964
13.97064061300454 288.0217503558913 0.7209526958213287
13.975868167957957 284.0608667239228 0.7161371257650246
13.981095722911373 281.1300038630931 0.7126794051851002
13.98632327786479 279.0801477833497 0.7108577875010862
13.991550832818206 278.1407627891996 0.7111949725703918
13.996778387771622 275.7074046170041 0.7104145883921389
14.002005942725038 272.7688598265139 0.7071219235728459
14.007233497678454 272.5827869185764 0.7077709977297024
14.01246105263187 272.31453955269336 0.7070631075548665
14.017688607585287 274.71665567414664 0.7103502293164846
14.022916162538703 278.44003251770783 0.7141316713389109
14.028143717492119 278.25680635950584 0.7126175731201658
14.033371272445535 278.7751612142034 0.7121877173675925
14.038598827398951 277.9042097581869 0.7102029594884264
14.043826382352368 279.3918592960479 0.7127793766184749
14.049053937305784 283.2106445458325 0.7175590118236981
14.0542814922592 283.91231402160815 0.7186221781449919
14.059509047212616 283.0695113875797 0.7179199590460393
14.064736602166032 281.9861810963391 0.7161161116746958
14.069964157119449 279.56777001829823 0.7123733209161737
14.075191712072865 280.1584372052387 0.7143551750380109
14.080419267026281 286.0170516321553 0.7219016796547735
14.085646821979697 291.0474237255285 0.7270412564212202
14.090874376933114 294.53561611681755 0.7307777935788987
14.09610193188653 296.09703862126963 0.7318478917017318
14.101329486839946 298.7844429993183 0.7348760810311701
14.106557041793362 302.82297580276304 0.7399926396022833
14.111784596746778 306.60787884329943 0.7428299382207595
14.117012151700195 306.89511017773054 0.7431495718943738
14.12223970665361 306.7612073826795 0.7434666299112204
14.127467261607027 303.19002858529797 0.7400239734577345
14.132694816560443 300.505688045048 0.7377620680199557
14.13792237151386 296.90051650049827 0.7337660963244409
14.143149926467276 294.39918512635484 0.7307963674537109
14.148377481420692 292.57798244606397 0.728458081666419
14.153605036374108 291.7593030458898 0.7269538177459551
14.158832591327524 290.9813953735721 0.7250267661819902
14.16406014628094 291.0672620806431 0.724491588460372
14.169287701234357 292.0073248188598 0.7255172051583569
14.174515256187773 293.2352585974067 0.7263607958228778
14.179742811141189 291.96993321553873 0.7251477342304457
14.184970366094605 291.7923835082798 0.7241761862075348
14.190197921048021 292.40467970724677 0.7258870739627415
14.195425476001438 290.4496943104982 0.7248146475585324
14.200653030954854 291.02604703445735 0.7244283459080312
14.20588058590827 292.6746022142294 0.7268069158834036
14.211108140861686 292.22293554132347 0.7252369950228349
14.216335695815102 294.8435045408245 0.7282468239529926
14.221563250768519 295.6351222292177 0.7295983408621117
14.226790805721935 292.9570828709052 0.7261214525652431
14.232018360675351 289.3211309290932 0.7211527541255905
14.237245915628767 288.47117381712513 0.7198042863560302
14.242473470582183 287.38720694596697 0.7176285085214507
14.2477010255356 287.70651261325753 0.717604076346315
14.252928580489016 287.68715700825277 0.7168973240715091
14.258156135442432 290.2767650263467 0.7202412293654257
14.263383690395848 295.02369599597193 0.7257780409879857
14.268611245349264 301.104484642565 0.7334734503448721
14.27383880030268 302.07250493633137 0.734044265402061
14.279066355256097 301.50617839072265 0.7337270813390402
14.284293910209513 302.96036168252715 0.7353636690946097
14.28952146516293 303.44570042427637 0.7355493993556192
14.294749020116345 306.6815142447138 0.7394678178144364
14.299976575069762 307.7229484310479 0.7411352092008922
14.305204130023178 310.1574213529525 0.7440774458722228
14.310431684976594 313.05374562675377 0.7471817112427046
14.31565923993001 316.04574316955456 0.7498406793799223
14.320886794883426 319.7110644780448 0.7529691088845581
14.326114349836843 322.87996284499854 0.7566942178975882
14.331341904790259 327.1901986684563 0.7613286831651114
14.336569459743675 327.1168912209611 0.7613182035669213
14.341797014697091 325.18768781811883 0.7589095111103039
14.347024569650507 323.9048970750111 0.7567329469365317
14.352252124603924 325.31792081818855 0.7579456642365109
14.35747967955734 324.23835694646965 0.7570297011290391
14.362707234510756 322.20933355659685 0.754763524907626
14.367934789464172 322.9085178600915 0.7562349000276981
14.373162344417588 327.193778875667 0.7610555563123017
14.378389899371005 331.0542099229523 0.7649697600218236
14.38361745432442 331.153352473883 0.7643756066322093
14.388845009277837 327.61820001966794 0.7592237368597682
14.394072564231253 324.96171642611677 0.7570397078270148
14.39930011918467 327.2651775373862 0.7604662993207538
14.404527674138086 329.90337655951777 0.7636925434311056
14.409755229091502 335.21125738617366 0.7698732554111567
14.414982784044918 338.5007706741119 0.7734514327673992
14.420210338998334 339.35401542877094 0.7744747919969368
14.42543789395175 339.8007130244134 0.7751050877483453
14.430665448905167 340.49916022452516 0.7758103791021934
14.435893003858583 341.2040161198037 0.77626840674191
14.441120558811999 342.5494648364554 0.7769577323467255
14.446348113765415 345.2948846032639 0.7795337524589748
14.451575668718831 344.53632838664737 0.780031692910652
14.456803223672248 346.01767452019794 0.7818551934722057
14.462030778625664 348.1889708330557 0.7841531662830469
14.46725833357908 347.9497714675698 0.7839509613769176
14.472485888532496 350.54758990674213 0.7863114430663369
14.477713443485912 350.0888195345648 0.7859747365491193
14.482940998439329 352.29193783924626 0.7880574462440261
14.488168553392745 355.8670205546649 0.7912522938797282
14.493396108346161 361.65953372165734 0.7976959688428209
14.498623663299577 371.6282621078827 0.8087195285755867
14.503851218252994 380.6905433268017 0.8179487040719443
14.50907877320641 390.1048172529615 0.828446013156965
14.514306328159826 394.5426351752889 0.8326732701885179
14.519533883113242 397.0016347415774 0.8349201797845671
14.524761438066658 392.9961880809004 0.8307313271509793
14.529988993020075 384.658536325515 0.8227728488960454
14.53521654797349 377.2097627800947 0.816159004834203
14.540444102926907 365.33229967284507 0.80361057414262
14.545671657880323 356.45770552740004 0.7937384132784229
14.55089921283374 343.9258855025043 0.7786117789845163
14.556126767787156 330.51639089618965 0.7640721239864801
14.561354322740572 323.1425285987066 0.7557223394663564
14.566581877693988 315.55783239439006 0.7482911466864728
14.571809432647404 313.780575908953 0.746247393421483
14.57703698760082 309.8753543435422 0.741290418551586
14.582264542554237 310.1034763563046 0.7409477641257175
14.587492097507653 310.5265808615671 0.7428193146077321
14.592719652461069 314.5119936290858 0.7478299955322313
14.597947207414485 316.24536965130875 0.7493547360571506
14.603174762367901 317.84536415120044 0.750551008659998
14.608402317321318 320.5109365595279 0.7524302031714669
14.613629872274734 321.12758325337205 0.7527843177885425
14.61885742722815 324.45267756743976 0.755875185745986
14.624084982181566 329.7477341529345 0.7607952528881531
14.629312537134982 332.8108527986028 0.7637587882493618
14.634540092088399 339.5628222863621 0.7712021095278547
14.639767647041815 342.9854365607873 0.7747677541278543
14.644995201995231 344.6771784776922 0.7768178464671638
14.650222756948647 347.9303175677824 0.7800402387394214
14.655450311902063 348.7781313141254 0.7803293595383044
14.66067786685548 349.206718538853 0.781019533513069
14.665905421808896 351.8376138434077 0.7832691724070905
14.671132976762312 351.4687539567079 0.7830270694026996
14.676360531715728 351.09981889191965 0.782875057179463
14.681588086669144 346.95824048737643 0.7776734408238557
14.68681564162256 346.4964612031701 0.7776255962257251
14.692043196575977 345.8870619931054 0.7768048161751651
14.697270751529393 347.58901144148535 0.7786227288320928
14.70249830648281 348.7740270807355 0.780728857753429
14.707725861436225 350.80575750370815 0.782196000311886
14.712953416389642 352.3608035815253 0.7842057286403553
14.718180971343058 351.1196632405673 0.7824632848188435
14.723408526296474 351.4542791215948 0.7832635928483412
14.72863608124989 355.5561259272057 0.788230163209767
14.733863636203306 357.36142319842776 0.7902676760299691
14.739091191156723 359.491622472372 0.7917723913233672
14.744318746110139 354.1664932947976 0.7858998135431258
14.749546301063555 351.49163234872987 0.7828091608031681
14.754773856016971 344.75450135367817 0.7757807109895015
14.760001410970387 343.48589412889913 0.7746471025345838
14.765228965923804 345.096699436348 0.7754723481689638
14.77045652087722 343.3478175278805 0.7738420840621767
14.775684075830636 341.21601867591073 0.7712236618028083
14.780911630784052 336.07951868101776 0.7652878006694853
14.786139185737468 333.0834412797373 0.7623548065226625
14.791366740690885 332.9706394184575 0.7619612377843
14.7965942956443 332.763637695292 0.762707037867392
14.801821850597717 333.9433040515672 0.7644221100920234
14.807049405551133 333.6621473251191 0.7635195668621084
14.81227696050455 333.7418163247947 0.7630900786666098
14.817504515457966 339.77176211095855 0.76959625072913
14.822732070411382 346.8528724411941 0.7775390179355595
14.827959625364798 355.4431055735934 0.7878440464971195
14.833187180318214 357.4000554029059 0.7902306370180723
14.83841473527163 357.34804849703875 0.790105116684734
14.843642290225047 357.12847779513606 0.7908138543652145
14.848869845178463 358.1757685146345 0.7915190889294226
14.854097400131879 361.9495030064104 0.7946874145466807
14.859324955085295 363.8859963804685 0.796516706224493
14.864552510038711 364.6925950954414 0.7960780791991976
14.869780064992128 367.3201317119005 0.7996600481313363
14.875007619945544 367.34229776164176 0.8001861942204241
14.88023517489896 370.3984859704739 0.803278406419183
14.885462729852376 372.4717839140955 0.8067306130129492
14.890690284805792 372.11655026922915 0.8067882534056696
14.895917839759209 368.6422520881835 0.8026908677533865
14.901145394712625 368.27318619076937 0.8018812382005334
14.906372949666041 370.70113144606734 0.8033444714924427
14.911600504619457 370.8861472299889 0.8039249641820113
14.916828059572873 370.26862271547753 0.8037528425352501
14.92205561452629 362.1264631019098 0.7953957391313164
14.927283169479706 355.0398773622445 0.7884852062783045
14.932510724433122 348.89762158412793 0.7820172392830819
14.937738279386538 343.14555029821224 0.7751282762549614
14.942965834339955 339.3018301072509 0.7707195976461255
14.94819338929337 335.78694960176693 0.7670785136444644
14.953420944246787 329.6377023487917 0.759400689201326
14.958648499200203 324.62432034345164 0.7536864964661143
14.96387605415362 322.7882193705103 0.7521004730553835
14.969103609107036 319.05269697870534 0.74895949384479
14.974331164060452 316.7280591322884 0.7467794194533391
14.979558719013868 313.68800468266886 0.743400451698949
14.984786273967284 311.4269549561298 0.7401618327293215
14.9900138289207 308.5887307062264 0.7367056394942839
14.995241383874117 308.47968184814283 0.7359558966561952
15.000468938827533 308.9101210888476 0.7372345404296233
15.005696493780949 307.2966867782863 0.7359097635243931
15.010924048734365 306.77375452536177 0.7356540157712677
15.016151603687781 307.26669237529956 0.7358738266356192
15.021379158641198 308.52081494190173 0.7361659205831735
15.026606713594614 309.38861764368784 0.7368219526937146
15.03183426854803 311.26880250325144 0.7387139646452718
15.037061823501446 313.0009116136926 0.7409457735562424
15.042289378454862 312.6133893984452 0.7405757940724255
15.047516933408279 311.8773753962896 0.7404347118966803
15.052744488361695 313.46351071122433 0.7420925596205742
15.057972043315111 316.6425444856988 0.7458404279531644
15.063199598268527 317.31208521581334 0.7466249287006174
15.068427153221943 321.86830184066656 0.7521567713582544
15.07365470817536 323.678977728602 0.7548365814581036
15.078882263128776 323.3502876905156 0.7550255346280589
15.084109818082192 320.66173941822507 0.7520975805244979
15.089337373035608 322.2854634038346 0.7540864815058299
15.094564927989024 324.7102340495514 0.7553587247575916
15.09979248294244 325.56443840049553 0.7556827769504753
15.105020037895857 324.62853250525984 0.754751256187767
15.110247592849273 319.8879668956398 0.748530145473456
15.11547514780269 314.95332675145494 0.7427797561158515
15.120702702756105 314.4362953198373 0.7427838010193686
15.125930257709522 314.1139148215529 0.7427585300875561
15.131157812662938 314.0422320983902 0.7431671185669344
15.136385367616354 311.220116113051 0.739994923624428
15.14161292256977 307.74378809821144 0.7368003880194605
15.146840477523186 302.56852505293017 0.7311926449473524
15.152068032476603 301.5204994904596 0.7309726856753844
15.157295587430019 298.3195662886875 0.7267527470702377
15.162523142383435 295.49693991794805 0.7239145329507406
15.167750697336851 296.1647163784884 0.7250622484002113
15.172978252290267 292.8255200435033 0.7214812722568884
15.178205807243684 289.69614216880035 0.7177169859968483
15.1834333621971 284.4932595296901 0.7111051695089627
15.188660917150516 278.6015641181309 0.7035784238311872
15.193888472103932 277.707128850266 0.7046084498875026
15.199116027057348 276.9918312422818 0.7042603914556577
15.204343582010765 276.7015627753075 0.7040726347164012
15.20957113696418 277.49480707472134 0.7042536154004504
15.214798691917597 278.25420681544773 0.7040959829639395
15.220026246871013 278.0421010336895 0.703954914938261
15.22525380182443 275.88185903879264 0.6998882627930653
15.230481356777846 273.4551826464399 0.6965625053584108
15.235708911731262 271.57742668465073 0.6948139714791215
15.240936466684678 272.77506440311265 0.6972062099008093
15.246164021638094 272.9993578439943 0.6984959097710517
15.25139157659151 275.8391903988189 0.702171034363186
15.256619131544927 277.7900422990929 0.7049401890488738
15.261846686498343 275.80180276894737 0.7029218448357444
15.267074241451759 274.0815554538946 0.7007286274711747
15.272301796405175 272.099411119898 0.698196382570913
15.277529351358591 272.1131040592962 0.6977230344911447
15.282756906312008 272.3572974947173 0.6975140282476621
15.287984461265424 273.2183819641035 0.6990318944824349
15.29321201621884 274.4044579649061 0.700331960810864
15.298439571172256 274.21569895736263 0.7006611863668899
15.303667126125672 273.51111974599985 0.6994643902501089
15.308894681079089 272.20877738324003 0.6969446768230584
15.314122236032505 274.41607771536087 0.6991163512440446
15.319349790985921 276.28300983923714 0.7008574793143117
15.324577345939337 279.86295189370196 0.7052897414879692
15.329804900892753 282.3334495953937 0.7079609786233814
15.33503245584617 283.9569447258858 0.7101706744688661
15.340260010799586 283.6937811805846 0.7107879385589648
15.345487565753002 284.43083629396597 0.7126097128200747
15.350715120706418 282.82898908261967 0.7112323833053658
15.355942675659835 285.2385893259201 0.7130515057489322
15.36117023061325 286.78445666975625 0.7148829528489083
15.366397785566667 289.9309194336781 0.7173137479466125
15.371625340520083 291.55409116309085 0.7170597897612766
15.3768528954735 292.19539315536656 0.7180204930877937
15.382080450426916 293.33963355425465 0.7190257501315842
15.387308005380332 296.42890953902776 0.7238845503036372
15.392535560333748 296.3855274965824 0.7248903724369476
15.397763115287164 295.8417012057427 0.7346677624845915
15.40299067024058 293.8667725830744 0.7396302201240947
15.408218225193997 292.2580462705544 0.7422890005313785
15.413445780147413 293.66787747932034 0.7469899679938404
15.418673335100829 293.64501479241466 0.7497750997327919
15.423900890054245 294.3525622295453 0.7528406532911145
15.429128445007661 295.5076242327277 0.7565449366835231
15.434355999961078 295.6701164399086 0.7590704032868079
15.439583554914494 299.26326652873456 0.7658357755651447
15.44481110986791 299.9402881480885 0.769638936762592
15.450038664821326 302.3097262316571 0.7759277670962316
15.455266219774742 298.31125578338066 0.7733753024630899
15.460493774728159 294.0734360321552 0.7701787405790064
15.465721329681575 293.818260841546 0.771793963912309
15.470948884634991 296.5926073285116 0.7771846001949849
15.476176439588407 296.5480411431129 0.7794742159912782
15.481403994541823 295.5613243491925 0.7802718099988165
15.48663154949524 293.5776426476515 0.7793416779258093
15.491859104448656 296.1033721199616 0.7842454156826594
15.497086659402072 298.84867491492713 0.7894388562261073
15.502314214355488 301.8577618486954 0.7947925281903512
15.507541769308904 301.7597900439168 0.7966003719596104
15.51276932426232 300.0826054044994 0.7981195913520824
15.517996879215737 300.33645537537046 0.7998701354043078
15.523224434169153 298.34781021937073 0.799918148578409
15.52845198912257 301.0650062008064 0.8050082887542498
15.533679544075985 301.9064798736581 0.8066448592107497
15.538907099029402 303.654768111955 0.810532069692376
15.544134653982818 304.63992889510575 0.8121563983023524
15.549362208936234 306.5234894216344 0.8162757303788087
15.55458976388965 308.0565835317328 0.8208134874336054
15.559817318843066 307.74992318472215 0.8224003525440212
15.565044873796483 306.21372533592125 0.823126823340445
15.570272428749899 307.872805136063 0.8268899960024845
15.575499983703315 309.2147824726589 0.830462710672163
15.580727538656731 312.09577758191637 0.8347142461470989
15.585955093610147 309.67277583626435 0.8337867111039049
15.591182648563564 308.0659472710931 0.8337859609959934
15.59641020351698 308.2467835501165 0.8370183191549736
15.601637758470396 307.310259357662 0.8373959638765626
15.606865313423812 304.49447062746634 0.8347834793691224
15.612092868377228 300.9472961987984 0.8296505482613546
15.617320423330645 300.84834953656724 0.8319335469425216
15.62254797828406 298.9735876300774 0.8302455234365655
15.627775533237477 297.532633563281 0.8304971750026123
15.633003088190893 293.420113809912 0.8280662456071725
15.63823064314431 288.28302831836197 0.8173398875947169
15.643458198097726 284.56621794865896 0.7995320463839694
15.648685753051142 281.78831271445074 0.7885725869880721
15.653913308004558 281.00403164342765 0.7827393117888152
15.659140862957974 281.24708758686603 0.780812184412002
15.66436841791139 279.919049239408 0.7755698572666023
15.669595972864807 278.76416184066073 0.7713153290847451
15.674823527818223 277.8708444701247 0.7685552875794722
15.680051082771639 277.5570147311147 0.7673617310222175
15.685278637725055 279.37188405864407 0.7693250710959753
15.690506192678471 279.08932213528396 0.7666898760031903
15.695733747631888 278.85955107944517 0.7641320653007823
15.700961302585304 276.6818850961757 0.7605781041911074
15.70618885753872 276.4197503481183 0.7599098635712319
15.711416412492136 276.7560671471405 0.7596463677185845
15.716643967445552 278.2501989799034 0.7604664977323221
15.721871522398969 279.0537294012312 0.7604018022442738
15.727099077352385 280.7299704662735 0.7609489336451961
15.732326632305801 281.64518776562375 0.7618090928230573
15.737554187259217 281.000802706526 0.7612741258316799
15.742781742212633 280.4934267821425 0.7600367158407954
15.74800929716605 285.15554430142384 0.7647718770413736
15.753236852119466 283.88073890327877 0.7608024772896468
15.758464407072882 284.18366637018755 0.7573899726325183
15.763691962026298 284.4254576286706 0.7566705332577871
15.768919516979715 283.1880223827957 0.7541551607363446
15.77414707193313 282.5986135258347 0.7531962789949873
15.779374626886547 285.28486624404536 0.7580314105704662
15.784602181839963 287.3491096819525 0.7607062664463858
15.78982973679338 291.01316343081334 0.7652184948713898
15.795057291746796 290.7549091801248 0.7642156052184933
15.800284846700212 290.9742265792754 0.7641625061308294
15.805512401653628 288.4519441826538 0.7608810099257163
15.810739956607044 291.31428262361044 0.763250345407089
15.81596751156046 291.03376308644846 0.7613680344936166
15.821195066513877 291.068240609169 0.7613236200835078
15.826422621467293 294.2851108896682 0.7648663614329209
15.831650176420709 294.93744543223005 0.7649309564863757
15.836877731374125 292.62991794719034 0.7604517434121614
15.842105286327541 289.39534548259843 0.7570101381414871
15.847332841280958 287.7476943102 0.7545321127782376
15.852560396234374 285.8227394428647 0.7533849330463099
15.85778795118779 289.27631339283886 0.7564647878195935
15.863015506141206 291.5367460219136 0.7592624146370189
15.868243061094622 292.329793797873 0.759208209533825
15.873470616048039 289.223463140307 0.7549829103848422
15.878698171001455 286.9691071814538 0.7506241983770182
15.883925725954871 286.1216504420377 0.7479519642844716
15.889153280908287 287.854238202984 0.749261990895898
15.894380835861703 291.2496075901855 0.7538108866639146
15.89960839081512 293.9123980180687 0.7581131554379428
15.904835945768536 297.36332895972987 0.7633116034741312
15.910063500721952 295.7514797971404 0.7611518387556923
15.915291055675368 293.02202742067476 0.7571213845770941
15.920518610628784 289.8506480908683 0.7516025646696529
15.9257461655822 288.96110052756865 0.7494261070041917
15.930973720535617 290.6738035825565 0.7508197285887196
15.936201275489033 290.82751316531 0.7515657714104227
15.94142883044245 294.6484523085062 0.7566162501265516
15.946656385395865 297.3219400092666 0.7596793410372168
15.951883940349282 296.3739629741715 0.7595755880035772
15.957111495302698 294.90936307377086 0.7574973860205395
15.962339050256114 294.07453447571726 0.7564439002846146
15.96756660520953 291.943148359881 0.751819039189886
15.972794160162946 288.10867213970437 0.7454744952961323
15.978021715116363 286.49016409563234 0.7426428496837726
15.983249270069779 285.73249980300767 0.7410059954509868
15.988476825023195 288.5493956527964 0.7457823384352794
15.993704379976611 286.6877832718834 0.7446798576554529
15.998931934930027 286.8310302201959 0.7446033957856703
16.004159489883442 286.6418888209558 0.7447079875212114
16.009387044836856 286.8968264399059 0.7441773301843744
16.01461459979027 287.9790774396865 0.7457509209613378
16.019842154743685 289.46059815550416 0.7481605246922177
16.0250697096971 286.82992717347713 0.7445693411464471
16.030297264650514 291.7034935217599 0.7502021256494453
16.03552481960393 294.09380273966883 0.7524186465010495
16.040752374557343 299.040706002346 0.7578853975037824
16.045979929510757 302.5336492278003 0.7623013813939132
16.05120748446417 302.93237935172453 0.7627109657392456
16.056435039417586 305.57329737070063 0.7651772263316788
16.061662594371 308.04573956127115 0.7685821897336512
16.066890149324415 313.8264792433466 0.7743329563740959
16.07211770427783 316.4733514751325 0.7765840149754076
16.077345259231244 319.6050379519934 0.780733746012734
16.08257281418466 323.85713163064986 0.78522328627092
16.087800369138073 329.45996301321264 0.7923491983291967
16.093027924091487 329.6053515885165 0.7921080341207446
16.0982554790449 330.50250749428494 0.7927962661438219
16.103483033998316 333.28897150017326 0.7968560475372475
16.10871058895173 336.44084979209606 0.8006233184304434
16.113938143905145 336.8157062595837 0.8014660262036478
16.11916569885856 334.37973287775833 0.7990927168626222
16.124393253811974 331.7063668850843 0.7956799187716452
16.129620808765388 331.55532128383373 0.7952537718422011
16.134848363718802 333.90250152792277 0.7972808615214129
16.140075918672217 336.1315946322705 0.7999743008524863
16.14530347362563 337.7175825296722 0.8025781912771157
16.150531028579046 337.2832571675354 0.8020383275139881
16.15575858353246 337.53323056440183 0.8025006346642579
16.160986138485875 336.3818497946999 0.8007758678573368
16.16621369343929 331.7332346997216 0.7954787428402715
16.171441248392703 324.49482051678405 0.7872093496686703
16.176668803346118 319.0080013950398 0.7802769240656413
16.181896358299532 315.28846903105546 0.7753625186266744
16.187123913252947 313.6709731275829 0.7730135870719367
16.19235146820636 310.83789287666616 0.7701174152335413
16.197579023159776 304.7809864330057 0.7637949075614249
16.20280657811319 298.99382065554687 0.7586445481197571
16.208034133066604 292.8010324167758 0.7509330059941268
16.21326168802002 289.1750412133593 0.7465220862966434
16.218489242973433 284.9959507158179 0.7394056360926011
16.223716797926848 280.0077908135404 0.7332720038299816
16.228944352880262 277.49403759708593 0.7297805541261109
16.234171907833677 273.8828082489625 0.725400864872122
16.23939946278709 268.99660646209145 0.7189012016190255
16.244627017740505 266.4746257256934 0.7153879449645445
16.24985457269392 265.42595743252565 0.7146796938259329
16.255082127647334 264.2846874975425 0.71461643174895
16.26030968260075 263.50977548387175 0.7142546608197249
16.265537237554163 263.56464520085524 0.7150186644575286
16.270764792507578 261.853973369164 0.7115824581572404
16.275992347460992 261.6127205999361 0.7131274885165956
16.281219902414406 259.41528788109684 0.7101260279089624
16.28644745736782 260.51215941464903 0.7112313699981805
16.291675012321235 260.2360610571357 0.7095329319491707
16.29690256727465 259.43791317998006 0.7065183023255682
16.302130122228064 258.00517701675005 0.7049495590331999
16.30735767718148 258.4742031264232 0.705076179566262
16.312585232134893 259.0158085802446 0.7056655161812476
16.317812787088307 259.50734722579057 0.7065075862012956
16.323040342041722 258.1652948818926 0.7042687407037438
16.328267896995136 257.94723538984886 0.7030733530489179
16.33349545194855 255.01252119918388 0.6971184430234558
16.338723006901965 256.07048557998513 0.699734965597556
16.34395056185538 257.84744681335326 0.7018669331435585
16.349178116808794 259.39330576709574 0.7051693765646698
16.35440567176221 262.85722327952857 0.7089368898351902
16.359633226715623 268.63653829227366 0.7150541798347494
16.364860781669037 272.90542163759386 0.7201922788324022
16.37008833662245 279.27220809572924 0.7270978946926477
16.375315891575866 281.33902993011196 0.7304370627973573
16.38054344652928 285.77405230946664 0.7356911832690165
16.385771001482695 291.2791225127987 0.7406427734263117
16.39099855643611 296.6368531689239 0.7472132811761218
16.396226111389524 298.2484806230642 0.748130152763828
16.401453666342938 298.3043989683255 0.7474912446453089
16.406681221296353 295.8945386354207 0.7445391820542376
16.411908776249767 293.16515361174146 0.7409932505320328
16.41713633120318 291.8475646110339 0.7390044134414829
16.422363886156596 289.7758796714672 0.7364558845088429
16.42759144111001 290.8500706830317 0.7368880462835605
16.432818996063425 290.81384831439743 0.7372702848118797
16.43804655101684 287.3249432125513 0.7323962783986316
16.443274105970254 283.18838969381966 0.728016105011164
16.448501660923668 279.45887055324266 0.7233386220074784
16.453729215877082 277.7735445861611 0.7203774397686935
16.458956770830497 277.67007845023704 0.7201773571609479
16.46418432578391 277.8589581111384 0.7196311653521273
16.469411880737326 278.5512435805267 0.7211208273960843
16.47463943569074 279.43418506856364 0.7228403677981411
16.479866990644155 279.93730125480846 0.7224537896032016
16.48509454559757 281.3762243151301 0.7242987503790791
16.490322100550983 282.46542933880767 0.7259914466439883
16.495549655504398 282.92152084256145 0.7265041049590691
16.500777210457812 281.6092700833918 0.7252226340362062
16.506004765411227 283.1197712729203 0.7264989993797175
16.51123232036464 285.32822871117935 0.7287102719664744
16.516459875318056 286.5162535920777 0.7311238986493942
16.52168743027147 285.0286465043474 0.7296836984881072
16.526914985224884 282.5132127582751 0.7275793841397749
16.5321425401783 281.13964417897245 0.7263637460747521
16.537370095131713 278.3710831313331 0.7228263285633667
16.542597650085128 275.13802220503015 0.7204681188653248
16.547825205038542 268.79354361727775 0.711850847907611
16.553052759991957 267.10283606275175 0.7094399427346326
16.55828031494537 264.4380432550349 0.7065129893330954
16.563507869898785 263.90929681230244 0.7061456725827941
16.5687354248522 264.2458435177087 0.705737901507022
16.573962979805614 260.54893548962013 0.6998879784210565
16.57919053475903 258.38483582392143 0.6959539230069478
16.584418089712443 253.85982661745433 0.6912572064510673
16.589645644665858 253.62130701701847 0.6926845290541188
16.594873199619272 253.96991470764405 0.6929827498346964
16.600100754572686 254.32248269637373 0.6945697082733343
16.6053283095261 253.26430289974132 0.6917970359080395
16.610555864479515 252.93999758158066 0.6916903926874497
16.61578341943293 251.939416505132 0.6893896138894395
16.621010974386344 251.60385602260632 0.6880272011533276
16.62623852933976 251.80067868098078 0.6884574908795281
16.631466084293173 252.31982563757327 0.6891857181317683
16.636693639246587 252.60548584920946 0.6886203041200258
16.641921194200002 253.6410573899866 0.6902009079929333
16.647148749153416 255.76832669491614 0.6914073384765833
16.65237630410683 255.30762654571416 0.6906961938533493
16.657603859060245 256.56323446691687 0.692302389644722
16.66283141401366 253.18416910167772 0.6876317245911298
16.668058968967074 251.78418651169372 0.6847530035040085
16.67328652392049 249.62485164258305 0.6817111414015246
16.678514078873903 248.6192243091583 0.6787486613249029
16.683741633827317 252.76524882698862 0.6842466286793365
16.68896918878073 253.0982849204191 0.6858715545580409
16.694196743734146 253.82505619370693 0.6868829693064142
16.69942429868756 252.11134086736564 0.6855282981869055
16.704651853640975 250.55799080700015 0.6837867043935549
16.70987940859439 250.41764778689785 0.6834158110683366
16.715106963547804 249.7783131888609 0.6830387787229186
16.720334518501218 249.39557416306326 0.6823528826709983
16.725562073454633 248.5538827432301 0.681318796973335
16.730789628408047 248.12986749815875 0.6799610287609481
16.73601718336146 248.5954140267615 0.6802535284191497
16.741244738314876 246.64001829564057 0.6764591451485127
16.74647229326829 243.09545880857317 0.6716312808194783
16.751699848221705 239.5485575649671 0.6671564784928617
16.75692740317512 236.3372782385855 0.6635696168189414
16.762154958128534 237.29135686452597 0.6666401895860339
16.767382513081948 233.87037886588973 0.6620226286512675
16.772610068035362 234.65087551111597 0.6637169328809849
16.777837622988777 232.706343549836 0.6612136339959158
16.78306517794219 232.7618167174966 0.6607967009718039
16.788292732895606 235.43102423604662 0.6648712440633868
16.79352028784902 237.18996897975302 0.6660967243327346
16.798747842802435 234.25005005593295 0.6607843947330327
16.80397539775585 231.3189918909569 0.6565021990212111
16.809202952709263 226.37688492403097 0.6494500019028125
16.814430507662678 225.20199591787124 0.649679103939302
16.819658062616092 224.85019116820166 0.6501300783392884
16.824885617569507 225.07852540364564 0.6513842570075414
16.83011317252292 224.32934663259766 0.6512558504069648
16.835340727476336 224.25521746506803 0.6494843004348562
16.84056828242975 223.580742464673 0.6493194039330169
16.845795837383164 225.23803686087686 0.6509853603017467
16.85102339233658 224.08585131314513 0.6488389888058076
16.856250947289993 225.82951473848527 0.6496147431179199
16.861478502243408 224.45444141489074 0.6472433547307548
16.866706057196822 224.51771098484565 0.6492577109175648
16.871933612150237 223.79800544284723 0.6494954318310223
16.87716116710365 225.08926789659031 0.6525130707266634
16.882388722057065 224.40989041106616 0.6528278317149285
16.88761627701048 224.74453730904935 0.6529403205811734
16.892843831963894 223.06677142211623 0.6503764654319334
16.89807138691731 221.54472425674297 0.6471810609558886
16.903298941870723 220.41962533816627 0.6451504274510456
16.908526496824138 221.68406254649733 0.6466883778354786
16.913754051777552 221.67689185820055 0.6459092584931236
16.918981606730966 220.7827693919214 0.6446545512502534
16.92420916168438 217.52935812098008 0.6399391441051328
16.929436716637795 214.77587166814288 0.6368752338598351
16.93466427159121 213.9549072457682 0.6345974398101145
16.939891826544624 214.69896399865556 0.6358518850734253
16.94511938149804 217.6393686233228 0.63979556063896
16.950346936451453 219.2492976506327 0.6430983643958803
16.955574491404867 219.23863253655193 0.6420473708021854
16.960802046358282 220.1495965829744 0.6430933425289008
16.966029601311696 219.09526902026036 0.6423731131357018
16.97125715626511 220.1500044308018 0.6445508396288834
16.976484711218525 218.23039867734994 0.6442808371333846
16.98171226617194 217.41595080289719 0.6423293230117288
16.986939821125354 216.4297661584621 0.6401204608055417
16.99216737607877 217.4180371330182 0.6416332913293386
16.997394931032183 217.24953673327977 0.6412474118702143
17.002622485985597 219.5144213388901 0.6451686428182349
17.00785004093901 219.93555952052918 0.6450297143453048
17.013077595892426 220.66589059488814 0.6455421677468476
17.01830515084584 220.68085479133322 0.6442796282470641
17.023532705799255 222.0174411665777 0.645102672568622
17.02876026075267 223.56678644015022 0.6469113252646542
17.033987815706084 224.96050270452847 0.64830666257297
17.039215370659498 223.094801358521 0.6458345678285533
17.044442925612913 220.6934708820106 0.6434691113553529
17.049670480566327 220.54703608988757 0.6442746423715507
17.05489803551974 219.0055386675056 0.6432384419728134
17.060125590473156 222.03540478885094 0.6457051141426894
17.06535314542657 221.46831749090416 0.6450772464289408
17.070580700379985 225.02405411213925 0.6491387876881493
17.0758082553334 225.29490629851344 0.6490164813580516
17.081035810286814 222.90523124303837 0.644651492138248
17.086263365240228 223.37035541129947 0.645086619864556
17.091490920193642 223.37496768350772 0.6454846673031238
17.096718475147057 224.9937394078015 0.6482365511224271
17.10194603010047 224.40435247337908 0.6480064898635327
17.107173585053886 224.0825100032282 0.6475375406093865
17.1124011400073 224.80130647553406 0.6484661630505725
17.117628694960715 226.43797051509216 0.649452087176784
17.12285624991413 227.10472817781485 0.6506201394967628
17.128083804867543 228.67160472570114 0.6518411490671953
17.133311359820958 230.0512366438758 0.6542352673147986
17.138538914774372 225.47662768792827 0.648247643255711
17.143766469727787 224.52176098724607 0.6472404110424371
17.1489940246812 225.22984162643687 0.6492627017039474
17.154221579634616 226.3330158652297 0.6510474172349567
17.15944913458803 229.16097150515387 0.6544571596638398
17.164676689541444 233.38147318843536 0.6580474698136727
17.16990424449486 235.336435057899 0.6585180695393642
17.175131799448273 240.8957890538072 0.6639296194996784
17.180359354401688 238.8007419443366 0.6609639628005455
17.185586909355102 239.07436848830042 0.6611551586139617
17.190814464308517 240.6352542987974 0.6639713330608374
17.19604201926193 243.85731578032807 0.6695834513852438
17.201269574215345 248.2872302445205 0.6755912912591454
17.20649712916876 249.50952363766856 0.6771242101807459
17.211724684122174 248.8946554098431 0.6771636833448451
17.21695223907559 249.36071099839816 0.6772206261063098
17.222179794029003 252.22484300533495 0.6808645121507907
17.227407348982418 253.36880279580734 0.6822574652135753
17.232634903935832 255.48790720784655 0.6852591331385849
17.237862458889246 254.93709885267543 0.6847634477571021
17.24309001384266 250.89746597787112 0.6789170168414957
17.248317568796075 249.92916278584792 0.6776228094374789
17.25354512374949 245.54501815221528 0.6716523675426401
17.258772678702904 246.45337845810545 0.6730347575805645
17.26400023365632 245.80487210403646 0.6726663209472196
17.269227788609733 245.11467464758377 0.6717608290027942
17.274455343563147 241.60474486254174 0.6668180951601206
17.279682898516562 237.97456919548083 0.6623349173111691
17.284910453469976 238.9758380047074 0.6628554836057134
17.29013800842339 240.52922222280162 0.6646960174995461
17.295365563376805 243.0790571784591 0.6673691676294553
17.30059311833022 245.79072356359777 0.6713604070506399
17.305820673283634 246.57551749633632 0.6712816127888118
17.31104822823705 246.58116357302842 0.6718989828607129
17.316275783190463 247.5112811413625 0.6738629009944299
17.321503338143877 244.7459753571269 0.670832239493515
17.32673089309729 243.12225931907184 0.6690944454978413
17.331958448050706 241.0581970012267 0.6666767242310031
17.33718600300412 238.65475834641865 0.6628368365844283
17.342413557957535 238.3763731177069 0.6625619046546269
17.34764111291095 240.28287919361713 0.664244447724608
17.352868667864364 241.585166668525 0.6653111756191769
17.358096222817778 242.8379473390129 0.6660176527918678
17.363323777771193 240.6078410612273 0.6635383930615034
17.368551332724607 240.37372287500685 0.6645848140792213
17.37377888767802 238.45365582294986 0.6631740694101821
17.379006442631436 238.31999090444722 0.6635824309102616
17.38423399758485 237.8165414344394 0.6634369577460782
17.389461552538265 237.46460765520348 0.6637579035572789
17.39468910749168 239.2762134146156 0.6655528581785177
17.399916662445094 240.06047885505455 0.6650343293270066
17.405144217398508 240.5734602322668 0.6639088717090648
17.410371772351922 238.67925710083503 0.6619151083523696
17.415599327305337 239.13245255590348 0.6634097170335521
17.42082688225875 239.4112055996395 0.6653234423489506
17.426054437212166 238.35970426867868 0.6626076192880939
17.43128199216558 239.02056502354995 0.6623833397095207
17.436509547118995 236.7476575553158 0.6586805748620619
17.44173710207241 240.20874988478104 0.6629926540004882
17.446964657025823 238.88728306809278 0.6620064472187802
17.452192211979238 238.29637518520295 0.6612589445374176
17.457419766932652 236.09313000290325 0.6577446284624001
17.462647321886067 235.15726149465058 0.6561246853975263
17.46787487683948 235.74299962128984 0.6565422015606304
17.473102431792896 236.29070641071863 0.6586063885428046
17.47832998674631 234.51905563334404 0.6573236980161647
17.483557541699724 234.21902488931275 0.6569789428636646
17.48878509665314 235.25019716084728 0.6577651571293041
17.494012651606553 234.89111855390402 0.657183850520976
17.499240206559968 237.51591316540518 0.6601552949603138
17.504467761513382 240.10501980910092 0.6639118752504094
17.509695316466797 243.5154022952965 0.6672312595664401
17.51492287142021 240.47184811511414 0.6626994378137947
17.520150426373625 240.16579387671248 0.6624078765476598
17.52537798132704 241.69490371244922 0.6640370550651494
17.530605536280454 244.159776702519 0.6672768676423504
17.53583309123387 244.5152453882511 0.6682728415014234
17.541060646187283 241.02157429695703 0.6642126790907862
17.546288201140698 241.765879388394 0.6665392282334088
17.551515756094112 239.75527453385865 0.6630263256469466
17.556743311047526 240.85557801090386 0.6635014743832338
17.56197086600094 243.280238737907 0.6655669454564972
17.567198420954355 246.3208559953525 0.6704846625953276
17.57242597590777 250.4827696118731 0.6757549313050114
17.577653530861184 247.33891285713722 0.6724444764219034
17.5828810858146 246.3556136998102 0.6714063590730938
17.588108640768013 243.24641762055515 0.6688495597639028
17.593336195721427 244.68188908731494 0.6711990767392728
17.598563750674842 247.306903206014 0.6725972757973179
17.603791305628256 249.00576970837105 0.6740432389777237
17.60901886058167 252.30773293804077 0.6779495751923373
17.614246415535085 253.90989169828896 0.6809050988504127
17.6194739704885 253.55931270427448 0.6811813638883
17.624701525441914 248.86198987495538 0.6736839193263353
17.62992908039533 248.217832642672 0.6724055711943395
17.635156635348743 250.93006949786158 0.6755042863827182
17.640384190302157 255.98717061933016 0.6815293651911655
17.64561174525557 255.5872079954643 0.6802239827612564
17.650839300208986 255.6528095182593 0.6802707241505391
17.6560668551624 254.27409932356022 0.6782134928373413
17.661294410115815 255.94321760238626 0.6803508520288079
17.66652196506923 259.55674748309093 0.6853484245616167
17.671749520022644 263.4668319890569 0.6904882919909061
17.676977074976058 267.614881066082 0.6949853256613848
17.682204629929473 270.3471624943646 0.697611154584202
17.687432184882887 274.0879988996853 0.7017827590688778
17.6926597398363 279.0693914286937 0.709389548432368
17.697887294789716 284.3638344367982 0.7170856960554951
17.70311484974313 287.45559238973976 0.7208432800574012
17.708342404696545 289.57837904426185 0.7222950314396495
17.71356995964996 291.3919777779004 0.7230659615077774
17.718797514603374 294.2404684365665 0.7261913363999659
17.724025069556788 301.2454417652349 0.7345174663334068
17.729252624510202 307.90991235061574 0.7426436678877355
17.734480179463617 312.65807910392635 0.7480081571143758
17.73970773441703 316.0695479089485 0.7513644590119426
17.744935289370446 311.95087440976084 0.746453957516099
17.75016284432386 311.5092751552707 0.7453077946482268
17.755390399277275 313.41643591137296 0.747645866081953
17.76061795423069 318.32144810058185 0.7536107911901287
17.765845509184103 322.0741043260413 0.7577931368503611
17.771073064137518 326.73930737347973 0.763697187940827
17.776300619090932 325.6611359345243 0.7624427469425773
17.781528174044347 323.9776391597394 0.760324594770107
17.78675572899776 322.746156104469 0.7590293963200322
17.791983283951176 321.3566883747256 0.7571273225150329
17.79721083890459 318.73609313303785 0.7543205722095625
17.802438393858004 314.41151834690476 0.7491042608049933
17.80766594881142 309.81860903459 0.743481231763966
17.812893503764833 305.30089080998704 0.7394802501605917
17.818121058718248 305.0326966078628 0.7396723319608507
17.823348613671662 305.3769996151948 0.7400351329559347
17.828576168625077 304.7072928541491 0.7384187866424916
17.83380372357849 299.89648660588165 0.7315217446169309
17.839031278531905 298.6940007052375 0.7300638774863719
17.84425883348532 295.6082101802943 0.7265838681279048
17.849486388438734 294.3389232574602 0.7247857866165147
17.85471394339215 291.100681238367 0.7210668248519972
17.859941498345563 290.6378564656932 0.7208754859969455
17.865169053298978 288.7136919677715 0.7188758004592498
17.870396608252392 291.7023865387243 0.7231071244299008
17.875624163205806 294.8272488770073 0.7256921176440536
17.88085171815922 299.07594877761886 0.7314364378502213
17.886079273112635 300.8206428438487 0.7338216955577004
17.89130682806605 301.72840216404313 0.7353596077104091
17.896534383019464 305.08891191569325 0.7403273131341522
17.90176193797288 310.46563214663394 0.7457591859518136
17.906989492926293 317.6725516497305 0.7532109534620639
17.912217047879707 324.67210937488494 0.7605909070113832
17.917444602833122 326.35033067979987 0.7614608196214134
17.922672157786536 327.61425643758827 0.7633477914543495
17.92789971273995 327.12867007649265 0.7631873396705575
17.933127267693365 331.4991508507188 0.7681463417171307
17.93835482264678 330.2792995149506 0.7677291090030489
17.943582377600194 327.413559372944 0.7652859059413287
17.94880993255361 324.3092863361196 0.7620342218360044
17.954037487507023 320.07780335815636 0.7578872402014067
17.959265042460437 313.97256456076315 0.7504051736046338
17.96449259741385 306.4970692754572 0.7411522954935625
17.969720152367266 299.88820359754624 0.7333119047732805
17.97494770732068 295.46344663758504 0.726561704006834
17.980175262274095 292.08609514790913 0.7231154381873134
17.98540281722751 287.58654688202296 0.7177552003323125
17.990630372180924 282.7559732818795 0.7122433893241031
17.995857927134338 276.79645672923954 0.704803744937171
18.001085482087753 275.73158790212716 0.7027247424997427
18.006313037041167 271.44447214636 0.6987287492721437
18.01154059199458 269.4594563458964 0.6974395733340839
18.016768146947996 264.9704916117005 0.6919507311815726
18.02199570190141 263.2094026602377 0.6899508999873413
18.027223256854825 263.97607239028724 0.689793187468404
18.03245081180824 261.934124657764 0.6877557211856614
18.037678366761654 261.1346656217167 0.686323553153292
18.042905921715068 260.2525185392696 0.684231932326909
18.048133476668482 259.48623965078497 0.6833921535129336
18.053361031621897 263.1171815303698 0.6884313663155044
18.05858858657531 264.5039225193998 0.6916090916602078
18.063816141528726 265.3076365746482 0.694612795181816
18.06904369648214 262.28379097275916 0.6909171422849151
18.074271251435555 263.54692197278194 0.6912305783348038
18.07949880638897 264.74937165870546 0.6915160839077396
18.084726361342383 269.18430415118326 0.6964693763996673
18.089953916295798 269.2430615573442 0.6967832146264804
18.095181471249212 270.3673485876551 0.6981355880871801
18.100409026202627 272.7922331093224 0.701381746433439
18.10563658115604 276.13730964347724 0.7050085800958964
18.110864136109456 281.4019940747968 0.7111462191919538
18.11609169106287 286.84224673634577 0.717320246392984
18.121319246016284 291.5068594955071 0.7228464791390709
18.1265468009697 294.51556656675257 0.7256437353684828
18.131774355923113 300.64930914881546 0.7334918122636048
18.137001910876528 302.9013224305592 0.7351814234785666
18.142229465829942 310.96687949853185 0.7451090857851304
18.147457020783357 316.13661309460844 0.7514148936713383
18.15268457573677 325.11517323630073 0.7615456835748656
18.157912130690185 334.617365372569 0.7719383631756189
18.1631396856436 344.7828164072297 0.7826181891165561
18.168367240597014 357.1067206720311 0.7957125506197835
18.17359479555043 369.6787618968255 0.8095070834821302
18.178822350503843 379.88108704436786 0.8200203834769904
18.184049905457258 389.65414075381574 0.8305648767302052
18.189277460410672 393.8265520003826 0.8351639889690239
18.194505015364086 396.62311963972746 0.8379995476800004
18.1997325703175 392.4310488200735 0.8338641985600846
18.204960125270915 393.22213923367013 0.834739684504459
18.21018768022433 386.91079223420684 0.8279918628753044
18.215415235177744 383.5802811957024 0.8244348709503563
18.22064279013116 380.9243695073259 0.8210708454567035
18.225870345084573 383.74375024954406 0.8237541101121505
18.231097900037987 383.6479073728589 0.8236678205452772
18.236325454991402 385.98220640761343 0.8260434668204136
18.241553009944816 384.52633567300506 0.8250902765356615
18.24678056489823 385.65764303799756 0.8262640944542116
18.252008119851645 386.0625425976458 0.826995734140259
18.25723567480506 384.30521298989606 0.8248282486338676
18.262463229758474 383.0177122349842 0.8232759259141165
18.26769078471189 376.52262321326043 0.8165013466451863
18.272918339665303 366.421585902363 0.805322760159647
18.278145894618717 353.3567146494985 0.7905962995640629
18.28337344957213 343.56121028245485 0.7797690379964155
18.288601004525546 340.39629223249347 0.7770410210175944
18.29382855947896 334.7041017429183 0.7710357368933053
18.299056114432375 329.54541683068265 0.7649968087867556
18.30428366938579 320.08625383097984 0.7540070315123495
18.309511224339204 310.85683481628047 0.7428228271538397
18.314738779292618 302.16368045984086 0.7323057965073483
18.319966334246033 295.7315698985425 0.7247563954480947
18.325193889199447 291.92288981083857 0.7209394306578296
18.33042144415286 288.03614644736325 0.7168065591860433
18.335648999106276 286.6267363235818 0.715456833785509
18.34087655405969 283.81777612367546 0.7116125918789806
18.346104109013105 282.4448859402242 0.7100322604895125
18.35133166396652 284.09820152620136 0.7123941461016174
18.356559218919934 282.3824059895125 0.7104719320830197
18.361786773873348 285.1854461145031 0.7150155150000072
18.367014328826762 287.2235213853234 0.7170469897230922
18.372241883780177 285.88214678474037 0.7157790986777407
18.37746943873359 287.33746333995344 0.7169658816651634
18.382696993687006 287.98342554420714 0.7177362960532057
18.38792454864042 295.9995657273171 0.7299834308842711
18.393152103593835 303.8798079069706 0.7508345164221559
18.39837965854725 309.8800599859346 0.7642627321618017
18.403607213500663 317.44819925438617 0.7782926392548032
18.408834768454078 325.72851123686775 0.7926458326816616
18.414062323407492 337.3169218572829 0.8102732766131261
18.419289878360907 347.559127327215 0.826135759267952
18.42451743331432 351.77644355435194 0.8341441468176434
18.429744988267736 350.3821814142736 0.8368064542937748
18.43497254322115 344.60853034835816 0.8331800195692606
18.440200098174564 339.99238500305063 0.8310188073375001
18.44542765312798 338.30392479976024 0.8321693774136707
18.450655208081393 335.601941822914 0.8325119789199943
18.455882763034808 330.4881545746062 0.8299067858350888
18.461110317988222 324.34953312591296 0.8250203883268351
18.466337872941637 321.53661046690456 0.8232667277941461
18.47156542789505 320.82206852342506 0.8242049587138575
18.476792982848465 316.9729340014912 0.8217371670031223
18.48202053780188 315.91889758509274 0.8238765685153937
18.487248092755294 309.7735209455177 0.819454931837176
18.49247564770871 309.5110586757595 0.8212247459999765
18.497703202662123 304.4573671385805 0.8178266828039046
18.502930757615538 303.3705399745816 0.8174568164704613
18.508158312568952 302.2197854807946 0.8177419968747573
18.513385867522366 299.6783088413274 0.8157167079598062
18.51861342247578 299.3579280853796 0.8172855785362041
18.523840977429195 296.47989852974024 0.8164879795041567
18.52906853238261 296.9237500311573 0.8194219059940117
18.534296087336024 296.4160211191582 0.8212564455633249
18.53952364228944 294.5334821091164 0.8208949630569574
18.544751197242853 290.82472359195515 0.8165156760101556
18.549978752196267 288.897673993055 0.8152689587038573
18.555206307149682 287.6241230274628 0.8158422309267859
18.560433862103096 289.75539609171375 0.8213925314655085
18.56566141705651 291.3502220220378 0.8265124977191305
18.570888972009925 292.82661061730903 0.8289551646158674
18.57611652696334 295.59087485982957 0.8339629331570148
18.581344081916754 294.7885119738275 0.835071750879246
18.58657163687017 295.3763283074085 0.8380070389639166
18.591799191823583 295.69502391325676 0.8403537051884182
18.597026746776997 297.4215826990821 0.8437968548381438
18.60225430173041 300.6852187023967 0.8503201956306442
18.607481856683826 301.6211458079555 0.8530294044579069
18.61270941163724 303.6367784316539 0.8579836721154155
18.617936966590655 306.7928738166575 0.8652567618127838
18.62316452154407 308.9560157290477 0.8676157540009019
18.628392076497484 313.6119968154097 0.8574944558068275
18.633619631450898 315.2282597298856 0.8498056251464642
18.638847186404313 320.80389377457635 0.8501225511479994
18.644074741357727 327.05113817428145 0.8540819090825557
18.64930229631114 328.563207907702 0.8530919544548329
18.654529851264556 329.2253751242319 0.8491240209829328
18.65975740621797 330.93922653671945 0.8483863819338056
18.664984961171385 333.32942022883714 0.847210099279643
18.6702125161248 338.4252185524515 0.8504440730822181
18.675440071078214 341.2099667137936 0.8520598011820841
18.680667626031628 344.3565278522991 0.8524730655274648
18.685895180985042 345.2914480283132 0.851045607117178
18.691122735938457 347.8110673226664 0.85209408349859
18.69635029089187 354.28614789828623 0.8574580966447074
18.701577845845286 359.0508565554004 0.86186733735714
18.7068054007987 360.1198313481051 0.8616764906106369
18.712032955752115 357.8280850813418 0.8570632641968049
18.71726051070553 354.50834465805946 0.8520226926784362
18.722488065658943 352.98459399064933 0.8483260284095229
18.727715620612358 353.28173295882004 0.8480085446127348
18.732943175565772 352.5587875779732 0.8462208620013056
18.738170730519187 352.6395273608268 0.8448654780342485
18.7433982854726 356.80500980933533 0.8487460550648371
18.748625840426016 359.9724473405456 0.8512811876369101
18.75385339537943 359.12254910271713 0.8492680448737655
18.759080950332844 357.66962642200974 0.8464819505499082
18.76430850528626 355.66412961002135 0.8422892752850256
18.769536060239673 356.13414394537966 0.8415417849711592
18.774763615193088 351.970696655148 0.8351259604050395
18.779991170146502 347.0462887499523 0.8279053860865508
18.785218725099917 341.87046911624935 0.8209458799511867
18.79044628005333 339.2378074819915 0.8167281087152058
18.795673835006745 339.9629164465427 0.8165036688433537
18.80090138996016 336.1078831790904 0.8111005258471972
18.806128944913574 331.57568651424054 0.804907426270566
18.81135649986699 325.2607345602866 0.7969718014608134
18.816584054820403 321.50251882771977 0.7924432821455307
18.821811609773818 321.5232735502451 0.7924775830065554
18.827039164727232 321.57084574855753 0.7933803419031156
18.832266719680646 318.5527895951462 0.78964139353279
18.83749427463406 313.0003611071683 0.7821413257031434
18.842721829587475 312.21819516268056 0.7808238530536912
18.84794938454089 307.2826343675259 0.7746602512930593
18.853176939494304 305.3760006190283 0.7720865423210829
18.85840449444772 304.35964399069127 0.769733002756492
18.863632049401133 302.55578336675643 0.7663301993223377
18.868859604354547 305.1176675837911 0.7692672819226677
18.87408715930796 304.6035872484038 0.769042400786946
18.879314714261376 306.10329075773876 0.7705423075463808
18.88454226921479 305.5385411220325 0.7695031575350235
18.889769824168205 301.0240073725081 0.7627610264306888
18.89499737912162 298.4907042337484 0.7596610711034593
18.900224934075034 297.905529935687 0.758339983513365
18.90545248902845 298.6983606612147 0.758371301016796
18.910680043981863 298.3294426770312 0.7583046018776157
18.915907598935277 296.61586610880545 0.7560439091088903
18.92113515388869 294.2101459065715 0.7539834477449276
18.926362708842106 293.13227675334826 0.7525190231205714
18.93159026379552 289.9269345638663 0.7479804932714724
18.936817818748935 288.0221577891699 0.7446707060571145
18.94204537370235 286.33596467845666 0.7410582107395088
18.947272928655764 286.94885997085385 0.7416071413338242
18.952500483609178 288.96917167567335 0.7441247321086502
18.957728038562593 285.32706810286436 0.7397751810677536
18.962955593516007 281.5709580061345 0.7346948036575857
18.96818314846942 277.3718492597638 0.7283659698446904
18.973410703422836 277.3046349591057 0.7271400921577024
18.97863825837625 278.7619198305561 0.7287475958883631
18.983865813329665 278.05251964736925 0.7282540946389515
18.98909336828308 279.05670045370346 0.7299881480166648
18.994320923236494 277.5271200044107 0.7273764301139699
18.999548478189908 278.9828398884878 0.7292272262743391
19.004776033143322 277.6757042762514 0.7277811350904716
19.010003588096737 279.6858099587922 0.7302104285689869
19.01523114305015 281.5835982460603 0.7325823700084799
19.020458698003566 280.95914607424237 0.7330290706734186
19.02568625295698 279.65592567746273 0.73134620500198
19.030913807910395 279.16557366343574 0.7297624083954128
19.03614136286381 283.2140208174569 0.7330520255678626
19.041368917817223 284.6579790969683 0.7324912257703963
19.046596472770638 283.6331566522455 0.7307319583369287
19.051824027724052 280.4329644808606 0.7265375832169287
19.057051582677467 282.9189001954287 0.729500612793842
19.06227913763088 284.7374126812759 0.7315759771103355
19.067506692584296 285.03487716076773 0.7320270066770435
19.07273424753771 281.3253809352186 0.7273335845388303
19.077961802491124 276.71014033638465 0.7221570204231174
19.08318935744454 274.45164679501687 0.7185723275470242
19.088416912397953 271.2764111086185 0.7146703823775554
19.093644467351368 272.4137044974189 0.7166344525504647
19.098872022304782 271.1262995585476 0.7153180891189352
19.104099577258197 269.74525003262914 0.7134521250544409
19.10932713221161 268.86827758040283 0.7116087899684576
19.114554687165025 267.7925085275273 0.7100788598829532
19.11978224211844 267.6204889008276 0.7104459680537186
19.125009797071854 265.94696740954527 0.7082338255668166
19.13023735202527 267.3182592047439 0.7091999186397903
19.135464906978683 267.7918280273972 0.7095061075944088
19.140692461932098 266.9621492301662 0.7082715633432114
19.145920016885512 267.74817831103695 0.7109423634343921
19.151147571838926 266.6837631828248 0.7090046165453238
19.15637512679234 268.0842366344594 0.7102955792176161
19.161602681745755 267.1260837752887 0.7084452696420457
19.16683023669917 264.63801422151806 0.7043035131783186
19.172057791652584 261.5391960036731 0.7015499211869402
19.177285346606 262.3851689438175 0.7033974098602637
19.182512901559413 262.7225203562227 0.7018521686782471
19.187740456512827 264.0521624346305 0.703174983424967
19.19296801146624 265.2617404691309 0.7041712803686169
19.198195566419656 266.9093454271701 0.7072543460363093
19.20342312137307 269.62081310714416 0.7113760552746895
19.208650676326485 268.23746886776604 0.7087239725313116
19.2138782312799 273.1425798292024 0.7145029440283633
19.219105786233314 275.09801976491394 0.7163675203188161
19.22433334118673 275.834443031416 0.7163671033047807
19.229560896140143 274.79016132797716 0.7164658163175223
19.234788451093557 274.6723528587085 0.7164007880200081
19.24001600604697 275.74578280594125 0.7182743777487819
19.245243561000386 276.2045379706034 0.7181896520969663
19.2504711159538 276.53734545622154 0.7172984533576582
19.255698670907215 276.14540276379836 0.7166452999138665
19.26092622586063 277.31073718497316 0.7187671556045323
19.266153780814044 277.8529492700131 0.7188996179176214
19.271381335767458 277.11064571101537 0.7184429583047208
19.276608890720873 275.4452272926912 0.7145203235223805
19.281836445674287 276.9090399317567 0.716461412952015
19.2870640006277 280.6884737934745 0.7205612730420655
19.292291555581116 284.65654051206883 0.725066987118104
19.29751911053453 287.3088758398906 0.7279962601127805
19.302746665487945 289.52372003913547 0.7300470063771537
19.30797422044136 290.66625118509506 0.7319829145242253
19.313201775394774 295.0102497616546 0.7382659635534436
19.318429330348188 298.1107857818728 0.7423104089141004
19.323656885301602 298.1159647177649 0.7428351376810826
19.328884440255017 299.58682643231595 0.7447318797711059
19.33411199520843 299.6449885015026 0.7449685060292447
19.339339550161846 302.17455771185445 0.7476365515283514
19.34456710511526 303.21501733843866 0.7466120295538937
19.349794660068675 306.40898843788364 0.7498744674263358
19.35502221502209 308.8996442166769 0.7526701607442519
19.360249769975503 309.2824260980133 0.752825450880869
19.365477324928918 309.2242693149452 0.7527448781009566
19.370704879882332 311.3838262378704 0.7550056161315436
19.375932434835747 316.80548063303837 0.7621813738182373
19.38115998978916 320.1142781785424 0.7672358059902222
19.386387544742576 321.56586555710334 0.7684659342987418
19.39161509969599 323.4744168526406 0.7708479857004826
19.396842654649404 326.69192374613993 0.7732668917666721
19.40207020960282 330.6248819817237 0.7773014865063598
19.407297764556233 329.63566964245183 0.7764531459729366
19.412525319509648 330.0378598432025 0.7762406193103291
19.417752874463062 329.7775504820041 0.776110276556689
19.422980429416477 333.2525268734485 0.7800819594602518
19.42820798436989 333.7839251121282 0.780379216173591
19.433435539323305 331.9131688541596 0.7789078999363824
19.43866309427672 329.51075271635614 0.7762135666010685
19.443890649230134 325.49724748224264 0.7713783523455199
19.44911820418355 325.55805958963185 0.7721606356655176
19.454345759136963 326.1907646631835 0.7721797489768786
19.459573314090377 328.46999343798575 0.7745592783413089
19.464800869043792 327.8006315901223 0.7727120558231698
19.470028423997206 328.2086735177868 0.7727097777280232
19.47525597895062 327.98329938726766 0.7724307295417651
19.480483533904035 326.85627168197703 0.770944944136005
19.48571108885745 324.7763902313484 0.7685205326669275
19.490938643810864 327.63238749611423 0.772930822490243
19.49616619876428 332.38048717310994 0.7786817687751032
19.501393753717693 333.52977023243545 0.7802582020527683
19.506621308671107 331.25551079805376 0.7770669943066518
19.51184886362452 329.8768967469279 0.7755191980241071
19.517076418577936 332.55136237604376 0.778736714602145
19.52230397353135 335.80763662359294 0.7814400949481448
19.527531528484765 338.94547338449735 0.7844396282685719
19.53275908343818 336.1285504056663 0.7807661514344125
19.537986638391594 335.1629158352344 0.7794689473896153
19.54321419334501 337.0250046944001 0.7820252294579227
19.548441748298423 342.24556154312296 0.7880393293426969
19.553669303251837 345.81256983498304 0.7922801128056405
19.55889685820525 348.1801009515394 0.7947801524673304
19.564124413158666 350.50990099830716 0.7972611828851585
19.56935196811208 355.0390392720161 0.8027685827374688
19.574579523065495 357.6037090047019 0.8056494004669189
19.57980707801891 356.9617165554362 0.804736124886845
19.585034632972324 357.9718672172151 0.8053626678100907
19.590262187925738 363.2484097954848 0.8115488997607329
19.595489742879153 366.03448032803976 0.8147803752352777
19.600717297832567 368.06175090779624 0.816802650824009
19.60594485278598 370.4912231046738 0.8187631672453768
19.611172407739396 373.0935518533924 0.8213169821756509
19.61639996269281 376.6817150178792 0.8251728088640677
19.621627517646225 378.61416568734177 0.827144966939545
19.62685507259964 377.968268860782 0.8262777235547759
19.632082627553054 377.26710820282176 0.8249709469584656
19.637310182506468 374.9960595718267 0.8223423019287223
19.642537737459882 377.2487175438598 0.8248803609766516
19.647765292413297 382.0557211978815 0.8299957351089245
19.65299284736671 387.8637145386277 0.8370309184461486
19.658220402320126 389.5123163775229 0.8389707890103792
19.66344795727354 390.84552567575724 0.8405419412818913
19.668675512226955 392.22551613422195 0.8414754503887568
19.67390306718037 395.5033505214743 0.8444137814281943
19.679130622133783 397.1139265065236 0.8458100342530857
19.684358177087198 398.5512512409608 0.847732804272886
19.689585732040612 401.4286741494788 0.8506305434599468
19.694813286994027 403.84249256530825 0.8534509898720802
19.70004084194744 403.16636475730826 0.8521791510084177
19.705268396900856 399.17349080233475 0.8477186519794488
19.71049595185427 398.33613495169567 0.8469710801990299
19.715723506807684 398.1403403825415 0.8463727537990484
19.7209510617611 399.23542541210406 0.8481971057685529
19.726178616714513 394.8531332184638 0.8433583861574729
19.731406171667928 389.9603847194422 0.8380273933637058
19.736633726621342 381.8096047974282 0.8292672576433514
19.741861281574757 377.53805170791577 0.8241654138245041
19.74708883652817 372.058381382459 0.8183346439232724
19.752316391481585 371.17375441761715 0.8173386783342147
19.757543946435 367.16544123038045 0.8129390758892497
19.762771501388414 363.17499372976 0.8090875800403966
19.76799905634183 359.6529973884951 0.8052093531628791
19.773226611295243 357.7035128005028 0.8031247775796668
19.778454166248657 357.9587993760335 0.8034149876028396
19.783681721202072 356.64796033197695 0.8013985300502405
19.788909276155486 354.9448210401768 0.7997654420805613
19.7941368311089 352.8785445843721 0.7973265987805305
19.799364386062315 347.17792360004216 0.7908541519128944
19.80459194101573 341.7529205906523 0.7844211522434502
19.809819495969144 341.70924873913543 0.7839328848456695
19.81504705092256 341.080275843187 0.7833863569216681
19.820274605875973 343.5420891499585 0.7866896138625129
19.825502160829387 342.4890178328797 0.7851579611010413
19.8307297157828 340.27623313117255 0.7822621519485096
19.835957270736216 335.3808576325238 0.7761904325482588
19.84118482568963 332.79137922998893 0.7732977013926654
19.846412380643045 331.2966953118192 0.7725514587636335
19.85163993559646 332.34114080466526 0.7735799760276904
19.856867490549874 331.5008355533615 0.7724392355601393
19.86209504550329 329.3658804408182 0.7693922099671691
19.867322600456703 331.2879137904745 0.7715504686860961
19.872550155410117 331.8919835686364 0.7729963031345
19.87777771036353 334.30427468514574 0.7757846132605002
19.883005265316946 334.23456550107716 0.7753337930545843
19.88823282027036 333.7479235720307 0.7745727404573861
19.893460375223775 326.681915240562 0.7671603687222714
19.89868793017719 323.0317530897945 0.7628660474170976
19.903915485130604 320.51791889895475 0.7600114861407979
19.909143040084018 318.9961849077551 0.7579844214858474
19.914370595037433 318.26636719592346 0.7574059786428313
19.919598149990847 317.00643373262216 0.7552231163035245
19.92482570494426 314.37108710138 0.7516814842126543
19.930053259897676 313.66013474973755 0.7511132671720872
19.93528081485109 311.2609154856228 0.7485362353494163
19.940508369804505 313.23724677173675 0.7515062244037397
19.94573592475792 312.96027162030526 0.7508273699331296
19.950963479711334 311.2027036025928 0.7488769053268313
19.956191034664748 307.7872929430497 0.7453814294799385
19.961418589618162 308.1309751730101 0.7461104725858759
19.966646144571577 306.0532327543959 0.7433048313628355
19.97187369952499 306.5858832874928 0.743266094753982
19.977101254478406 306.9894692210773 0.7430846754427239
19.98232880943182 309.3642238135595 0.7457419738283017
19.987556364385235 312.80204484699703 0.7497551507434559
19.99278391933865 315.2450307154797 0.7529490307017844
19.998011474292063 317.4879759813665 0.7559554800628155
20.003239029245478 316.17667828482337 0.7544622036955612
20.008466584198892 314.29170107657194 0.752660772796378
20.013694139152307 319.14398549613765 0.7575060274284074
20.01892169410572 326.36895192163655 0.7651309994406035
20.024149249059136 337.1411826534891 0.7773272292043854
20.02937680401255 342.61958832545974 0.7829751165071221
20.034604358965964 346.5958828669093 0.7876381410498016
20.03983191391938 352.6200425074428 0.7938031704712769
20.045059468872793 354.19894941759264 0.7958066720901895
20.050287023826208 355.6379787838824 0.7976805540466729
20.055514578779622 354.27057080513106 0.7964596847456732
20.060742133733036 352.7009918443699 0.7948189213947646
20.06596968868645 347.97577486631826 0.7896284309875796
20.071197243639865 339.65369925981753 0.7799759939314913
20.07642479859328 332.455535903704 0.7712276045042713
20.081652353546694 327.01236158678944 0.7650677217149734
20.08687990850011 322.0253420512299 0.7599033523325271
20.092107463453523 317.30928867956675 0.7540288465154918
20.097335018406937 315.3826290714222 0.7513837827295682
20.102562573360352 317.1417702716963 0.7530828494109217
20.107790128313766 321.1562856823644 0.7583826694510112
20.11301768326718 321.7742023856817 0.7599210340510749
20.118245238220595 321.54102278789827 0.7603634322511639
20.12347279317401 320.85451987710474 0.7592958879842223
20.128700348127424 318.5083797651975 0.7564019785172856
20.13392790308084 316.9285835926864 0.7537101219727652
20.139155458034253 320.03948848692244 0.7571666147970789
20.144383012987667 319.44709261777655 0.7561414339853157
20.14961056794108 321.20293029649275 0.7589931765760004
20.154838122894496 322.11417390690815 0.7600968700488281
20.16006567784791 326.15222623785354 0.7649835648189092
20.165293232801325 328.31268604576564 0.7665470684483124
20.17052078775474 327.43519619220933 0.7654964457013318
20.175748342708154 325.73615362671165 0.7632659165816327
20.18097589766157 325.1450247535268 0.7623798947518634
20.186203452614983 323.8724421336011 0.7611973628203187
20.191431007568397 322.08478731598564 0.7588975562906242
20.19665856252181 320.3517914057579 0.7574559479847763
20.201886117475226 318.28885502289063 0.7547143171450854
20.20711367242864 314.06984651152777 0.7497574723286026
20.212341227382055 305.92957453993574 0.7394267812106614
20.21756878233547 300.97343525202956 0.734166759139193
20.222796337288884 297.59464380578333 0.7304708381926924
20.228023892242298 300.17962657771415 0.7342344218712036
20.233251447195713 299.82736459247906 0.7344555551959128
20.238479002149127 297.99714023273407 0.7318843089180334
20.24370655710254 296.09398486139827 0.7297558370156597
20.248934112055956 294.3934094463621 0.7273219962270197
20.25416166700937 295.27688864536725 0.7287978683153534
20.259389221962785 296.2480002224126 0.7296553351359679
20.2646167769162 296.8378606834336 0.7299166849152693
20.269844331869614 294.03128218605036 0.726456139130907
20.275071886823028 292.42861929770754 0.7237027198263797
20.280299441776442 288.609733643557 0.7186780371131928
20.285526996729857 287.3510377836312 0.7169699817571954
20.29075455168327 287.28089844613845 0.7173932310264596
20.295982106636686 290.03016216501 0.7226991297571744
20.3012096615901 292.4103680285261 0.725669137026998
20.306437216543515 291.5941090805792 0.7242432323977372
20.31166477149693 293.7577841964395 0.7253853787868245
20.316892326450343 293.8031186499058 0.7242733051001604
20.322119881403758 293.76878961941435 0.7244585740527725
20.327347436357172 292.2713443391359 0.7221838560926307
20.332574991310587 290.95273760836005 0.721376371841629
20.337802546264 294.02741498068804 0.7261380694498591
20.343030101217416 295.0937545936077 0.7277243341400021
20.34825765617083 294.84979739331817 0.7272855201438554
20.353485211124244 292.3316872893794 0.7231072521481458
20.35871276607766 290.3849069025372 0.7206376512702726
20.363940321031073 292.3955089898443 0.7233169033081768
20.369167875984488 290.6825645130702 0.7209234626307254
20.374395430937902 294.22214996069965 0.7262028548243542
20.379622985891316 297.07246590136646 0.7295071071556495
20.38485054084473 298.65707843101546 0.7321174453712445
20.390078095798145 297.0522229901128 0.7297612865518699
20.39530565075156 296.22965202528684 0.7283169953291262
20.400533205704974 296.6265826400567 0.7287551191969739
20.40576076065839 295.5988759825568 0.7278749004621449
20.410988315611803 294.5158828807325 0.7264053924265957
20.416215870565217 293.15579357348196 0.7251609083249245
20.421443425518632 292.8120367142887 0.7244487156979584
20.426670980472046 292.8208803671633 0.7246045761506679
20.43189853542546 294.05768356850945 0.7266217429899572
20.437126090378875 296.4731619853047 0.7295228426410304
20.44235364533229 294.46705233104956 0.7271226667028772
20.447581200285704 291.488357305557 0.722972970914644
20.45280875523912 289.5267900107087 0.7194323645976495
20.458036310192533 289.17841970512 0.7194477345211159
20.463263865145947 290.49698563987545 0.7205969008092374
20.46849142009936 288.41435156559197 0.7186046491545484
20.473718975052776 290.7783484307581 0.7228152918787105
20.47894653000619 293.3439477659164 0.726062455702031
20.484174084959605 293.92509296126536 0.726923580044742
20.48940163991302 293.98592739972776 0.7252142098092522
20.494629194866434 293.7581353441581 0.7245809577787791
20.49985674981985 294.788061764988 0.7269068007334607
20.505084304773263 294.6847750869988 0.7261692409094652
20.510311859726677 292.01695895691194 0.7236691399880776
20.51553941468009 290.751859237135 0.7216276518396957
20.520766969633506 291.49831344040757 0.7221608436359317
20.52599452458692 289.91286100865767 0.719734151151977
20.531222079540335 290.0665216458795 0.7192167207338731
20.53644963449375 289.26649360748024 0.7194721223135354
20.541677189447164 288.8679318080113 0.7196278958494331
20.546904744400578 291.1533850549728 0.7212444992765739
20.552132299353993 290.53045096144467 0.7206946046206292
20.557359854307407 292.70025087272063 0.7219378441508277
20.56258740926082 291.15732527085845 0.7208186071673011
20.567814964214236 288.03543511048036 0.7174641861890574
20.57304251916765 285.53560007408134 0.7142932781276505
20.578270074121065 285.56524354343736 0.7140995868147447
20.58349762907448 283.517341336328 0.7107952458482353
20.588725184027894 282.6197892332925 0.7102476567302645
20.593952738981308 283.2391682306491 0.7114480000139591
20.599180293934722 286.7820820895137 0.717009454935178
20.604407848888137 287.08261044611015 0.7180749939806006
20.60963540384155 286.00617499476976 0.7166214739656888
20.614862958794966 283.04662456051636 0.7123772831803806
20.62009051374838 281.88404029515976 0.7108745309936684
20.625318068701795 283.9271905749382 0.7130480571770647
20.63054562365521 285.54783770536113 0.7148094718647692
20.635773178608623 286.42992925852536 0.715492218970771
20.641000733562038 285.7797955685627 0.714355045082689
20.646228288515452 285.25881466502204 0.7137069742547587
20.651455843468867 286.61321424419936 0.7158667794948363
20.65668339842228 287.33321525868485 0.7178750370320376
20.661910953375695 288.4348023982749 0.7195663778969661
20.66713850832911 287.2526962267435 0.7173808674553888
20.672366063282524 286.35580693969655 0.7161725378009179
20.67759361823594 287.3698558997101 0.717450046053929
20.682821173189353 287.06733906614573 0.71689564967332
20.688048728142768 287.0107446859633 0.7162515122995698
20.693276283096182 287.46896875251286 0.7162753023014673
20.698503838049596 287.00846898677673 0.7166322429778944
20.70373139300301 287.50724039892833 0.7169955201995344
20.708958947956425 287.3184371765413 0.7166434456676857
20.71418650290984 291.8344371780015 0.7216625227556306
20.719414057863254 294.6359319324311 0.7246095898144789
20.72464161281667 297.6445407639117 0.7286628896713216
20.729869167770083 296.42758482709047 0.7265558974310476
20.735096722723497 295.47870682200875 0.72603651498797
20.740324277676912 296.19238089265644 0.726312986934616
20.745551832630326 294.1736847432621 0.7245875914082499
20.75077938758374 293.3447214172353 0.7237421078084716
20.756006942537155 291.49054059489276 0.7221445774728916
20.76123449749057 292.4104068772812 0.7228815031341714
20.766462052443984 294.2447863258843 0.7245880605371356
20.7716896073974 299.1213892802761 0.7290228791099426
20.776917162350813 301.05865058834763 0.7301635166569548
20.782144717304227 300.9743152157078 0.72984791230296
20.78737227225764 299.91364213873345 0.7284528153968006
20.792599827211056 298.99952596734767 0.7275615480978423
20.79782738216447 302.42979529114587 0.7317686801665985
20.803054937117885 304.5993920923836 0.7350415829757155
20.8082824920713 305.06362311905536 0.7355653736345461
20.813510047024714 307.62254705271283 0.738128724949916
20.81873760197813 308.44387434019507 0.7387632957373289
20.823965156931543 308.59681263192846 0.7385695554520585
20.829192711884957 308.6809418307474 0.7388408431659715
20.83442026683837 309.1556945480824 0.7395194645212602
20.839647821791786 310.5109614935178 0.741583033549033
20.8448753767452 311.35064694170717 0.7431869460865163
20.850102931698615 310.5480589245128 0.741905314017559
20.85533048665203 310.99825979736545 0.7428820966707415
20.860558041605444 306.9744069739362 0.7377316151679252
20.865785596558858 305.72279993270615 0.7364614536114097
20.871013151512273 303.9201466204739 0.7341969757418627
20.876240706465687 301.80350167295177 0.7308537297346365
20.8814682614191 302.2049821262151 0.7307882989222779
20.886695816372516 300.6749926079569 0.7288695305803025
20.89192337132593 302.84476188788307 0.7317267001018767
20.897150926279345 301.7871204851357 0.7308828874949451
20.90237848123276 299.39379442157184 0.7277075031367211
20.907606036186174 295.889224224435 0.7238124802758265
20.912833591139588 292.94224738763745 0.7207353200340058
20.918061146093002 293.2047633718239 0.7215795499111062
20.923288701046417 295.6142060668975 0.7245771266540136
20.92851625599983 298.145820228845 0.7273600838344522
20.933743810953246 298.3349438079182 0.7274167475615123
20.93897136590666 296.28750769070035 0.7246222317804072
20.944198920860075 290.31656824604903 0.7173925499382829
20.94942647581349 288.0369311337928 0.7145737527467193
20.954654030766903 290.60353531479507 0.7176788098142375
20.959881585720318 294.3150129227655 0.7220731144117526
20.965109140673732 295.0782437069115 0.72233275558708
20.970336695627147 292.0653463397164 0.7194218818822673
20.97556425058056 291.0543141388906 0.7190680517046246
20.980791805533975 289.82782752169175 0.7182388006830921
20.98601936048739 286.7957452232249 0.7145855268593936
20.991246915440804 282.01513186566467 0.7081718661156233
20.99647447039422 281.2858295574467 0.7076423751342533
21.001702025347633 282.86331044528487 0.7094046808491055
21.006929580301048 284.93956521317176 0.7113105086306535
21.012157135254462 282.50206698299627 0.7084538347376587
21.017384690207876 278.4706285046382 0.7036919983882166
21.02261224516129 275.4873551259785 0.6996075208485757
21.027839800114705 274.6411600967223 0.6987171925913644
21.03306735506812 277.9974434138996 0.702901147395483
21.038294910021534 279.5896941858571 0.7050670291923139
21.04352246497495 281.68854243418565 0.706887401098708
21.048750019928363 280.49956376136004 0.7052880641390108
21.053977574881777 279.2655391204942 0.7043758543439798
21.059205129835192 278.2966677483403 0.702258814214741
21.064432684788606 280.2911157388408 0.7047742950453536
21.06966023974202 279.45359036201233 0.7034636177002025
21.074887794695435 277.06260794323816 0.7008133873662583
21.08011534964885 273.26797211200625 0.6968228105301416
21.085342904602264 270.6060933413716 0.6927812685487927
21.09057045955568 271.87355802908854 0.6943132828122215
21.095798014509093 273.65043873967954 0.6960871476727974
21.101025569462507 277.17840367904074 0.6996904198190806
21.10625312441592 279.29098586520485 0.7022346381379027
21.111480679369336 276.6302312706593 0.6979885409090417
21.11670823432275 274.8362700548417 0.6966159970603303
21.121935789276165 270.970512690409 0.6919055910950209
21.12716334422958 269.779018922333 0.6899529011902812
21.132390899182994 270.3649791872327 0.6905796280548314
21.13761845413641 274.77514640941195 0.6954493928556391
21.142846009089823 275.31258812460123 0.6966160009942424
21.148073564043237 273.1729985522186 0.6940177033984996
21.15330111899665 274.0147617248645 0.6945237915214127
21.158528673950066 274.5009969067934 0.6952627686301948
21.16375622890348 276.22822734452853 0.6976862706226163
21.168983783856895 275.1470605397315 0.6952382748831755
21.17421133881031 274.58458665188687 0.6947681145305008
21.179438893763724 273.152869975516 0.6923290069214362
21.184666448717138 272.6096587489494 0.6924553288170746
21.189894003670553 273.3125968728375 0.6917571797499976
21.195121558623967 274.1790996206511 0.6908511071647051
21.20034911357738 277.45392001679255 0.6953094984609753
21.205576668530796 273.1110942173885 0.689872880237336
21.21080422348421 272.0210929770603 0.6894710329696109
21.216031778437625 273.87669482253557 0.6919561830147933
21.22125933339104 278.51542849706516 0.6971162227567526
21.226486888344454 277.58988531968475 0.695896794733858
21.231714443297868 274.7857109507018 0.6909212930877427
21.236941998251282 274.0325195993159 0.6908175882952045
21.242169553204697 272.91806574736415 0.6895643681255488
21.24739710815811 273.52293963799434 0.6904763176184628
21.252624663111526 272.0671923070847 0.6879713304955294
21.25785221806494 274.09389893372105 0.6890863779734459
21.263079773018355 272.86815490332805 0.6879538081525891
21.26830732797177 270.2495140080904 0.6846797310351118
21.273534882925183 267.88446509641085 0.6808078126661519
21.278762437878598 265.8620342242182 0.6783184893082074
21.283989992832012 268.1660629955875 0.6882168168004339
21.289217547785427 270.01913006764954 0.7020434632348777
21.29444510273884 269.2921400291781 0.7077087443513069
21.299672657692255 266.75209856533746 0.7107466486944886
21.30490021264567 267.30229376019213 0.716897909666576
21.310127767599084 269.1486015722469 0.723258292779862
21.3153553225525 271.2433287631769 0.7286368723060824
21.320582877505913 271.4146652263792 0.731951957226637
21.325810432459328 269.7967104118513 0.7326629277458474
21.331037987412742 271.02245329524726 0.7378526804697642
21.336265542366156 268.97745073691834 0.7374770864324534
21.34149309731957 265.5332089517376 0.7340728358895912
21.346720652272985 262.5566781298591 0.7320402131464768
21.3519482072264 260.6149692649525 0.732008612364857
21.357175762179814 261.2464723122357 0.7357764776392849
21.36240331713323 259.352697704162 0.7352849650722691
21.367630872086643 258.58596608178436 0.7360178941886888
21.372858427040057 258.9824674472348 0.7400218968156663
21.378085981993472 262.6858885955546 0.7474960658830113
21.383313536946886 261.4069015739056 0.7492094808632744
21.3885410919003 260.4857182237261 0.7498336693164478
21.393768646853715 258.33095807277095 0.7481609761914382
21.39899620180713 256.88372934438144 0.7465929994693832
21.404223756760544 258.3102907856635 0.7496157079023326
21.40945131171396 260.6768302784536 0.7558492545494869
21.414678866667373 262.4263224238109 0.761380138783511
21.419906421620787 263.1185270636619 0.7648493146910582
21.4251339765742 262.9795312784549 0.7664817791848249
21.430361531527616 264.1310959434451 0.7684889172181321
21.43558908648103 265.1151808035912 0.7707739711204761
21.440816641434445 262.4394322927091 0.769459417002264
21.44604419638786 261.2067156723068 0.7692520941478648
21.451271751341274 263.97937262458646 0.7756596588282139
21.45649930629469 267.74008721602837 0.7825049732018015
21.461726861248103 271.9159759461224 0.7895748321989138
21.466954416201517 271.9644205000851 0.7920313542872375
21.47218197115493 270.9646202805266 0.7910802254259306
21.477409526108346 269.6109803389845 0.7912976289607893
21.48263708106176 268.4075113370685 0.7905483949353271
21.487864636015175 269.0285125585001 0.7935232548083795
21.49309219096859 269.03879067855877 0.7972630954523069
21.498319745922004 268.6795063316381 0.798897094283978
21.503547300875418 268.48034439210676 0.8003243280232831
21.508774855828833 269.60563989703155 0.7988379651916353
21.514002410782247 268.7852742476015 0.781338984534643
21.51922996573566 271.5848888777552 0.7778764938873687
21.524457520689076 274.3956874184414 0.7759999372441585
21.52968507564249 277.5014584378638 0.775066011263481
21.534912630595905 275.61913252564074 0.7669905398404117
21.54014018554932 275.7111954122197 0.7627125103315442
21.545367740502734 277.0947480104512 0.7619113119518963
21.550595295456148 276.71842987848476 0.7585994475597588
21.555822850409562 275.3605334135836 0.7545492975869327
21.561050405362977 275.41209838568454 0.7534501915218365
21.56627796031639 278.2481088588817 0.756257972250044
21.571505515269806 281.23138203625126 0.7589736593552735
21.57673307022322 284.06640503403946 0.7611382086476064
21.581960625176634 284.5983607146256 0.7606949243076245
21.58718818013005 284.8329097361236 0.7597058007235301
21.592415735083463 284.5359946192204 0.7562935440309401
21.597643290036878 285.24265467488885 0.7553694816839056
21.602870844990292 282.7114367445806 0.7497160716512141
21.608098399943707 283.1821178671167 0.7488638943121656
21.61332595489712 284.49337891429815 0.7488840435617118
21.618553509850535 285.54266774724937 0.748925447793043
21.62378106480395 284.66148933450484 0.7470411114363212
21.629008619757364 284.61044245481236 0.7460983219315208
21.63423617471078 284.4317897329467 0.7459234919717745
21.639463729664193 283.9210874432734 0.7448655980707372
21.644691284617608 282.0627737498685 0.7419177143680042
21.649918839571022 282.6347799063394 0.7413885793743813
21.655146394524436 282.7910209279383 0.7416905826656134
21.66037394947785 280.08122750889356 0.737096008009357
21.665601504431265 280.4857350263411 0.7376389288955604
21.67082905938468 284.48181564265116 0.7413931107171022
21.676056614338094 289.67793183859783 0.7474089627203908
21.68128416929151 292.7888913584461 0.7508307160914497
21.686511724244923 294.6078894936135 0.7515553281343458
21.691739279198337 294.77963061669476 0.7510889051332482
21.696966834151752 295.776495338908 0.752037763434219
21.702194389105166 294.24690417552574 0.7501510879519272
21.70742194405858 293.6248335416667 0.7489464744580951
21.712649499011995 292.3471285509081 0.7469361875821113
21.71787705396541 292.4586351567005 0.7462430757722046
21.723104608918824 291.83537270156506 0.7452152815026905
21.72833216387224 293.08654429304653 0.7460510208833585
21.733559718825653 292.720609966726 0.7444364821338342
21.738787273779067 295.41451378027773 0.747172059237762
21.74401482873248 296.95093785115046 0.7491738118868616
21.749242383685896 298.50906194415745 0.7509298448489851
21.75446993863931 299.07499456525017 0.7517544129363193
21.759697493592725 300.9988121742752 0.7550210553642773
21.76492504854614 305.6429810036791 0.7606712238675641
21.770152603499554 307.8663066662325 0.7635092060056857
21.77538015845297 306.20478368288633 0.7600993950776742
21.780607713406383 306.93167017761897 0.7599007961012303
21.785835268359797 309.86009787508067 0.7627367760209041
21.79106282331321 312.0078059227893 0.7648614154992182
21.796290378266626 313.98750360338875 0.7676591543464567
21.80151793322004 313.6190362065521 0.7670543715816338
21.806745488173455 315.03456139777256 0.7686517780979256
21.81197304312687 319.25715491585305 0.7735795980123251
21.817200598080284 324.4899881621538 0.7801435050616441
21.822428153033698 327.6480948014979 0.7829620394799527
21.827655707987113 328.21337267505754 0.7840188550922038
21.832883262940527 325.3278873975283 0.7801363621141527
21.83811081789394 324.3870372840637 0.7796662431408647
21.843338372847356 327.22920544975045 0.782762322570385
21.84856592780077 331.22159700287557 0.7871971520297777
21.853793482754185 331.32244575557417 0.7868884064148954
21.8590210377076 331.2165025842352 0.7858110754054226
21.864248592661014 331.1427497542642 0.7855105689235319
21.869476147614428 331.39902106412205 0.7857868096640749
21.874703702567842 329.80704141709896 0.7836693773679956
21.879931257521257 328.6543091811961 0.7819124322238202
21.88515881247467 328.46108094484794 0.7817581577074865
21.890386367428086 326.1193988259504 0.7793818787995702
21.8956139223815 323.8395169409139 0.7771306634529064
21.900841477334914 321.2564530345736 0.7744090266720568
21.90606903228833 317.7369433406388 0.7695424186996057
21.911296587241743 315.92636283835986 0.7665992199910788
21.916524142195158 310.97511158956695 0.760333919910024
21.921751697148572 310.3858231053764 0.759632617701886
21.926979252101987 309.73918623426 0.7582403445487474
21.9322068070554 309.9893693439367 0.7582054621139536
21.937434362008815 314.1907986255922 0.7627338439606037
21.94266191696223 317.1765052777553 0.7658746007434863
21.947889471915644 315.0238073866726 0.7625684491241983
21.95311702686906 309.2516313622501 0.7553173127851474
21.958344581822473 304.88916352583715 0.7499359804109756
21.963572136775888 305.17733247677154 0.7506628708195889
21.968799691729302 309.18978057699246 0.7556423632193836
21.974027246682716 311.12333947321804 0.7578650291216231
21.97925480163613 312.1142836963968 0.7586662909981985
21.984482356589545 311.42210882924593 0.7573279924531439
21.98970991154296 310.7622514998432 0.7561589621976117
21.994937466496374 309.26204155471567 0.7535911857680823
22.00016502144979 308.67604137890777 0.7536726436331952
22.005392576403203 306.143523134379 0.7501714648811995
22.010620131356617 305.5644778024375 0.7492399994977063
22.015847686310032 307.99524201152747 0.752041152545145
22.021075241263446 312.6524932862699 0.7572249023514167
22.02630279621686 312.53698100812403 0.7576277432911223
22.031530351170275 314.8658199257993 0.7600954636240824
22.03675790612369 315.2063799778104 0.7612901755752971
22.041985461077104 316.06421085341333 0.7624936977355381
22.04721301603052 318.683967378365 0.7648236260626778
22.052440570983933 321.20538101320005 0.7676520470043137
22.057668125937347 322.3093251798948 0.7680557722512193
22.06289568089076 323.9829844660959 0.7690206776320836
22.068123235844176 322.3477730803581 0.7668897970888373
22.07335079079759 318.5209575326848 0.7629662086354791
22.078578345751005 317.3563186079744 0.7623009932908807
22.08380590070442 317.0385065820381 0.7615285316734921
22.089033455657834 317.735328462795 0.7612583904716487
22.09426101061125 315.5763679226572 0.7580849652613156
22.099488565564663 320.34918281478485 0.7630526957237395
22.104716120518077 325.55113669996723 0.769268389556222
22.10994367547149 327.7142785111382 0.772017233690769
22.115171230424906 323.37377584636897 0.7674618135580019
22.12039878537832 320.3509221081818 0.7649051573662846
22.125626340331735 316.9566607693323 0.7601565295219469
22.13085389528515 312.7095052004463 0.7545682357268536
22.136081450238564 310.7475955506515 0.7514391627589839
22.141309005191978 311.54301067690545 0.7530456688366649
22.146536560145393 311.35039392717084 0.7526650575456949
22.151764115098807 312.9026520879857 0.7539709660696262
22.15699167005222 313.90231473532987 0.7548215893579993
22.162219225005636 314.85203424204315 0.7560914136608547
22.16744677995905 311.7794864555971 0.7530336363039791
22.172674334912465 311.9077359176226 0.7537596922195009
22.17790188986588 315.0259114925237 0.7572894683885585
22.183129444819293 316.57899427420796 0.7599187948554386
22.188356999772708 318.1827481149441 0.7607388616177728
22.193584554726122 320.1270926056606 0.7630876554942523
22.198812109679537 318.83244754209824 0.761226253669523
22.20403966463295 316.7563168782059 0.7583248512895827
22.209267219586366 314.88201720445056 0.7570936930542975
22.21449477453978 316.3849490275503 0.7585791255597689
22.219722329493194 318.77173431551563 0.7605676085298684
22.22494988444661 319.3436236808369 0.7603250096105573
22.230177439400023 319.72399322582686 0.7600840006951814
22.235404994353438 317.273823904638 0.757445878869881
22.240632549306852 317.43288875548177 0.7574821826815137
22.245860104260267 318.1606321406507 0.7577166875346448
22.25108765921368 318.1682982105808 0.7577029487967634
22.256315214167095 320.2232831019664 0.7600177296052415
22.26154276912051 317.50181630795515 0.7575541553214692
22.266770324073924 318.3954182209398 0.7581935662088666
22.27199787902734 317.21261796282874 0.7568416394249505
22.277225433980753 316.5243858244576 0.7559798868498674
22.282452988934168 315.4969437421187 0.7538647748236074
22.287680543887582 314.87850954407224 0.7529169375595368
22.292908098840996 315.3409861240869 0.7527442698304514
22.29813565379441 315.0431125654549 0.7530953864166242
22.303363208747825 310.7532435255202 0.7483309405149647
22.30859076370124 306.9372062461809 0.7439765657224008
22.313818318654654 306.1921742410288 0.7436504409735277
22.31904587360807 309.892105422986 0.748277237023258
22.324273428561483 311.3905459699823 0.7498154845375914
22.329500983514897 310.14692886511904 0.7480920157146486
22.334728538468312 306.3658747058004 0.7427664280949289
22.339956093421726 301.0450569516394 0.7373843137884322
22.34518364837514 299.3095982568209 0.7348187364166411
22.350411203328555 299.9395956921901 0.7354863483259794
22.35563875828197 300.99300822816735 0.7370720354972091
22.360866313235384 303.16446468968445 0.7398343095425532
22.3660938681888 300.06568553473545 0.7358105236754604
22.371321423142213 299.1481609819449 0.7339125862545879
22.376548978095627 299.1076681211352 0.7336168133564385
22.38177653304904 300.08524686543035 0.7352471089275575
22.387004088002456 298.5214449675433 0.7334920752223688
22.39223164295587 295.1099215554221 0.7289974045227288
22.397459197909285 292.16961201527147 0.7259861775071926
22.4026867528627 295.06094985878315 0.7292606512215883
22.407914307816114 296.4941661340979 0.7315644450677763
22.41314186276953 294.46743987394547 0.7285941434349722
22.418369417722943 291.5459341329491 0.724525861731377
22.423596972676357 287.18127640210946 0.7190962235822734
22.42882452762977 284.4262484962456 0.7148167728653352
22.434052082583186 284.4065920782092 0.714570924065589
22.4392796375366 287.2442615407729 0.7173576286505217
22.444507192490015 287.79792045609656 0.7179475171177978
22.44973474744343 286.12016469620875 0.7170320786870751
22.454962302396844 282.32038358697537 0.7133998470679505
22.460189857350258 282.64929123899964 0.7142826126242294
22.465417412303673 280.83361510221795 0.7110414291328547
22.470644967257087 282.47463793484 0.7123471099538113
22.4758725222105 282.5200915041716 0.7124224573235561
22.481100077163916 285.05814606414134 0.7166496231904643
22.48632763211733 288.1389902865399 0.7203955168237659
22.491555187070745 288.3636931660032 0.7210654095081801
22.49678274202416 285.46657294196 0.7156587335569699
22.502010296977573 280.73938716234557 0.7096809500367147
22.507237851930988 279.3732069642497 0.7073906090042587
22.512465406884402 280.7532816716792 0.7104075263231006
22.517692961837817 282.8319576824827 0.7143991413853137
22.52292051679123 282.3665819474366 0.7135254400596406
22.528148071744646 280.32672759292865 0.710061457614291
22.53337562669806 279.2375849964049 0.7068765435032096
22.538603181651474 275.97650879135153 0.7030109282537691
22.54383073660489 273.5589466148623 0.7007735858387641
22.549058291558303 275.0245175650524 0.7039741214176524
22.554285846511718 277.2223879892771 0.7069788979072824
22.559513401465132 278.93381057207085 0.7086964521658959
22.564740956418547 277.6553817930409 0.7064480596700662
22.56996851137196 277.8760192068248 0.7064845626089921
22.575196066325375 277.5808137606282 0.7063792020925835
22.58042362127879 276.40939756241863 0.7059935012183113
22.585651176232204 273.5870888562697 0.7020251527798091
22.59087873118562 270.6639874288642 0.6985526221433394
22.596106286139033 268.4515324184064 0.6943954959265727
22.601333841092448 270.3893151870109 0.6969278010911504
22.606561396045862 275.78598906957285 0.7031730043634132
22.611788950999276 277.0705774265879 0.7049953500913638
22.61701650595269 276.28722004258464 0.703921943309153
22.622244060906105 275.0915595534681 0.7023479897782516
22.62747161585952 273.37512409707205 0.7013284348843202
22.632699170812934 274.1592212346697 0.7026433690603361
22.63792672576635 274.0844374835364 0.7023953106806903
22.643154280719763 274.8913671456383 0.7033940816290275
22.648381835673177 276.1659464675475 0.7050950752298986
22.653609390626592 273.5697921148024 0.7020238863468915
22.658836945580006 272.5172848015833 0.7003414777441678
22.66406450053342 270.40885756410086 0.6975368336682093
22.669292055486835 272.18153699271613 0.6991150308250189
22.67451961044025 272.83106222676753 0.6997396788171336
22.679747165393664 273.75267337357934 0.6994011752403875
22.68497472034708 274.8677637666578 0.7003477502602855
22.690202275300493 274.82158258367207 0.6997583964396452
22.695429830253907 277.03269432284435 0.7028388846405909
22.70065738520732 275.936416110734 0.7025754697188832
22.705884940160736 275.81227124014987 0.7022883576745587
22.71111249511415 275.2070436058315 0.7013659131468034
22.716340050067565 277.5120497219057 0.703452679177993
22.72156760502098 278.67443606197133 0.705603948020676
22.726795159974394 278.07987488506393 0.7055944119060478
22.73202271492781 280.41160770595724 0.7086591172780919
22.737250269881223 279.56976919008827 0.7077965617812499
22.742477824834637 279.0192429423304 0.7067472827161767
22.74770537978805 280.10677997804805 0.7089257851730253
22.752932934741466 284.05301945358735 0.7132659684651981
22.75816048969488 286.7524862590249 0.7161598190536064
22.763388044648295 285.444710850293 0.7133210329910938
22.76861559960171 285.15897066169805 0.7121833402027768
22.773843154555124 284.5912584740852 0.7109355612302437
22.779070709508538 284.6764087933277 0.7112897807942212
22.784298264461952 283.31616260600555 0.7097261262326706
22.789525819415367 284.7506265064013 0.711237655028802
22.79475337436878 285.34241911290536 0.7114301610818264
22.799980929322196 288.2906334764535 0.7148322674518585
22.80520848427561 292.79150792579213 0.7203378792646448
22.810436039229025 297.0780203211932 0.7246872489972044
22.81566359418244 296.66177151362155 0.7247562390636876
22.820891149135853 294.05672433134134 0.7218188308168471
22.826118704089268 293.4873662972169 0.7223373906348762
22.831346259042682 292.0900314945067 0.7203576282418751
22.836573813996097 292.3222117864389 0.719984267060681
22.84180136894951 292.8246202442543 0.7196832903711393
22.847028923902926 294.15427892130936 0.721696479140142
22.85225647885634 293.80956380223523 0.7216275521518019
22.857484033809754 294.58977532264595 0.7223740883186468
22.86271158876317 295.0077593975365 0.722543493988003
22.867939143716583 296.7723052207641 0.7243180826293764
22.873166698669998 294.8369441942831 0.7218089609524798
22.878394253623412 294.806891730841 0.7214107345607677
22.883621808576827 293.9805934297122 0.7207709632873666
22.88884936353024 294.1710924763815 0.7214986003390741
22.894076918483655 292.2871979665301 0.719386375675071
22.89930447343707 292.0689471615211 0.7190930339024066
22.904532028390484 294.55545318986196 0.7230282039951892
22.9097595833439 294.20769287555885 0.7238552043607311
22.914987138297313 292.9450082582011 0.7217619419470327
22.920214693250728 291.0865798544197 0.7177425590280706
22.925442248204142 292.08745355802915 0.718585941370617
22.930669803157556 293.0893126040191 0.7195705467241508
22.93589735811097 295.672906498183 0.7241495152137726
22.941124913064385 299.495850461853 0.7288634108938945
22.9463524680178 300.5595106020481 0.7309671286791125
22.951580022971214 296.76891907930025 0.7266311296820109
22.95680757792463 294.30207638352016 0.7230716054307837
22.962035132878043 291.11277261532496 0.7184252034982738
22.967262687831457 290.99327982358136 0.7171475200712094
22.972490242784872 291.02023932791167 0.7165256359942261
22.977717797738286 292.4687319915336 0.717963809127614
22.9829453526917 290.61288829523386 0.716085852584623
22.988172907645115 289.5536259650193 0.7148353556718786
22.99340046259853 285.6942980043055 0.7096401829719448
22.998628017551944 284.04587752983826 0.7067823024883786
23.00385557250536 282.5388621652349 0.7043048076978424
23.009083127458773 282.58451918089 0.7052019342450936
23.014310682412187 286.3446724139909 0.7105633729725169
23.0195382373656 287.82937116491274 0.7131722059071434
23.024765792319016 289.1813164467106 0.7148899278765806
23.02999334727243 289.120114507505 0.7146775717041737
23.035220902225845 289.1411926170979 0.7137079661786608
23.04044845717926 289.7077246289907 0.7143523763236251
23.045676012132674 287.69367209358063 0.7117427356008501
23.05090356708609 284.16266923199083 0.708293790618618
23.056131122039503 285.0855003175223 0.7100681186072066
23.061358676992917 285.43400822417243 0.7100962966845947
23.06658623194633 287.5955792143477 0.7127390496768745
23.071813786899746 284.4867443942123 0.7083745554962013
23.07704134185316 284.7522733100209 0.7100756814856105
23.082268896806575 285.411783233821 0.7108421994435036
23.08749645175999 285.2269914076558 0.7098067051698222
23.092724006713404 284.67978656836834 0.7092809282364957
23.097951561666818 283.9316157855633 0.7076861096700905
23.103179116620232 284.6657559011438 0.7091470554105048
23.108406671573647 285.30406842372327 0.7086758822363682
23.11363422652706 287.3426985270687 0.7109420353486858
23.118861781480476 285.8162096362513 0.7086391629932906
23.12408933643389 284.737950366048 0.7074250289139934
23.129316891387305 289.37845325373394 0.7128944375369577
23.13454444634072 292.7212210627942 0.7177078551195687
23.139772001294133 296.3160257820446 0.7224288488999268
23.144999556247548 292.8462558435085 0.7196171679220945
23.150227111200962 292.24145127144686 0.7184243007110216
23.155454666154377 290.95716708117425 0.7166119196449579
23.16068222110779 289.568539122967 0.714402545920712
23.165909776061206 290.4548542260353 0.7143343666842793
23.17113733101462 288.7947747783445 0.7122149754862713
23.176364885968034 289.1340648762237 0.7126617687987918
23.18159244092145 288.58547080645934 0.7123895830575903
23.186819995874863 288.76440464799356 0.7135526053398931
23.192047550828278 288.17814225937633 0.7132863401268194
23.197275105781692 290.66943635035733 0.7162026396784906
23.202502660735107 290.5651897679999 0.7152935326447716
23.20773021568852 294.17357212029003 0.7189224492211393
23.212957770641935 293.5902824015201 0.7183462824633065
23.21818532559535 291.75771521053184 0.7162686050631454
23.223412880548764 287.15101377953727 0.7112695927647793
23.22864043550218 287.9691902771942 0.7115057349395115
23.233867990455593 288.42743981023943 0.7117131909983726
23.239095545409008 289.63304527580175 0.7129984683314144
23.244323100362422 291.24473746827226 0.7152090572566818
23.249550655315836 292.65137953649344 0.7158772011477655
23.25477821026925 290.95768918319925 0.713041251512694
23.260005765222665 289.2445261985141 0.7119657450665061
23.26523332017608 290.4350836628537 0.714765797368102
23.270460875129494 293.13737125136475 0.7189765438129447
23.27568843008291 295.603774369847 0.7205347097412382
23.280915985036323 292.61338492553136 0.7150604313842673
23.286143539989737 291.4879182220171 0.7147651487950032
23.291371094943152 290.89292348165 0.7143837674830275
23.296598649896566 293.22185584724895 0.7173863540088233
23.30182620484998 293.19865300728674 0.7159648454195983
23.307053759803395 291.61799639911806 0.7140694672977747
23.31228131475681 288.62326475625656 0.710611778781926
23.317508869710224 288.59365845540196 0.7110603667482969
23.32273642466364 292.1680923801726 0.71542836947153
23.327963979617053 294.72881952627046 0.7191399631401174
23.333191534570467 294.6339417317086 0.7194417434760761
23.33841908952388 293.78566343889736 0.7190042282740593
23.343646644477296 292.9961445034356 0.7178078058498075
23.34887419943071 291.4689799277331 0.7148520134740342
23.354101754384125 290.2868778012406 0.7136554042281381
23.35932930933754 291.70074947439093 0.7142646357351577
23.364556864290954 292.9910527345013 0.7166104149020991
23.369784419244368 291.0741346754268 0.7132598678285189
23.375011974197783 288.58894135804286 0.7110704595501756
23.380239529151197 287.8952475488389 0.7098697923874021
23.38546708410461 289.442175858375 0.7124580975344789
23.390694639058026 293.8564959325253 0.7179838359334282
23.39592219401144 296.4730418268933 0.7209009990899783
23.401149748964855 294.33579252382583 0.7182717342335271
23.40637730391827 290.76839172314845 0.7138951005631197
23.411604858871684 286.31045018948527 0.7083587273524312
23.416832413825098 288.7825088675311 0.7117886371569325
23.422059968778512 290.21496888431415 0.7134569324880399
23.427287523731927 291.2029891815379 0.7141663430255106
23.43251507868534 291.27494049334183 0.7135359259694833
23.437742633638756 291.378363878207 0.7128839644423633
23.44297018859217 290.15016797308033 0.7112778179510876
23.448197743545585 292.3757700235129 0.7142779533815858
23.453425298499 292.7901088373962 0.7150223584330188
23.458652853452413 294.01124637166737 0.7164960978642532
23.463880408405828 293.31214191790804 0.715657602765602
23.469107963359242 294.45592311466464 0.7174890292435008
23.474335518312657 294.40765600305843 0.716493623160547
23.47956307326607 297.38078537859764 0.7196276246743238
23.484790628219486 296.2857278458829 0.7176069152159743
23.4900181831729 297.52224569971975 0.7192108325632297
23.495245738126314 296.410586190492 0.7184591996029861
23.50047329307973 295.9289715238835 0.7180682753999795
23.505700848033143 294.5557344335084 0.7166125600822368
23.510928402986558 293.42521411998536 0.7148505024279882
23.516155957939972 290.06070188252363 0.7109384438239748
23.521383512893387 289.27182103661806 0.7102217572074316
23.5266110678468 287.22618415018354 0.7072425967060668
23.531838622800215 292.68715689717317 0.7136343928218671
23.53706617775363 292.5595884548479 0.7124947635207186
23.542293732707044 295.7778195339738 0.7157729206992266
23.54752128766046 293.9693956127001 0.7133635674312447
23.552748842613873 296.53465164690846 0.7169650137819422
23.557976397567288 300.28784891334203 0.7213385394477473
23.563203952520702 303.13486740087137 0.724128406326962
23.568431507474116 303.49334592976174 0.7233884554907555
23.57365906242753 304.010205416029 0.7243170035127602
23.578886617380945 303.7321495429109 0.7232307340693808
23.58411417233436 302.9431523305402 0.7223446351456874
23.589341727287774 300.48162711187797 0.7190105014973559
23.59456928224119 302.2761436772248 0.7210518631522171
23.599796837194603 303.797384516409 0.7226687061990905
23.605024392148017 302.58293284611614 0.7202913239124086
23.610251947101432 304.63081343786627 0.7220453622996104
23.615479502054846 306.2302470798263 0.72431880624011
23.62070705700826 305.2668606960854 0.7229153723053412
23.625934611961675 301.3724342252863 0.7180172311367822
23.63116216691509 300.260066772593 0.7162904913357603
23.636389721868504 298.4369305501679 0.714071711642643
23.64161727682192 297.86961047533345 0.7141990870320801
23.646844831775333 295.9827234534605 0.7118799767161025
23.652072386728747 298.9016576195861 0.7145039693568961
23.65729994168216 296.33278073104134 0.710629889463198
23.662527496635576 295.54270653341877 0.7099133415140877
23.66775505158899 292.8340953684478 0.7067420786383676
23.672982606542405 295.00773362455794 0.7082341344064631
23.67821016149582 295.5093969963845 0.7085158902690897
23.683437716449234 294.53662537714285 0.7063897049972765
23.688665271402648 295.45746298014046 0.70704944629182
23.693892826356063 296.29475672846104 0.7077201884511459
23.699120381309477 296.9735474004654 0.7088142787420851
23.70434793626289 301.2996244325554 0.7144528852056966
23.709575491216306 304.28001779634627 0.7177468157187921
23.71480304616972 307.0937735287527 0.721366448940671
23.720030601123135 305.6047415565333 0.7186480349811932
23.72525815607655 304.941729675444 0.7176677376999498
23.730485711029964 303.08099097027076 0.7148742334630801
23.735713265983378 301.7850229512579 0.7132924043992946
23.740940820936792 303.4532181607084 0.7153940359686386
23.746168375890207 304.93298524874075 0.717091302322788
23.75139593084362 306.8253399309665 0.7188263397214864
23.756623485797036 306.5608706821908 0.7181339467376914
23.76185104075045 305.6563261941754 0.7167487599011437
23.767078595703865 301.5821903905123 0.7120993706400492
23.77230615065728 298.6879690397971 0.7077761204145516
23.777533705610693 298.50280581374045 0.7065275996751484
23.782761260564108 303.69653898898207 0.711889233681308
23.787988815517522 309.7167109139054 0.7192249728711507
23.793216370470937 311.06427747282174 0.7212369841639611
23.79844392542435 311.95080286002195 0.7218381687006368
23.803671480377766 310.27660341137414 0.719809728931582
23.80889903533118 312.35236196235553 0.7216868799216037
23.814126590284594 310.7537580287543 0.7196446454837314
23.81935414523801 312.66960710753534 0.7217955105184327
23.824581700191423 308.5848023001698 0.7155661414318061
23.829809255144838 306.99546670052763 0.7128166405708974
23.835036810098252 304.92121743165956 0.7099513740165153
23.840264365051667 309.2480047085214 0.7153230498109147
23.84549192000508 312.9106380913847 0.7197316703550247
23.850719474958495 316.2594350614084 0.7231059228925513
23.85594702991191 315.15840272368314 0.7218192482694993
23.861174584865324 318.6552105163845 0.7248934419881324
23.86640213981874 320.11906810301275 0.7267030717682456
23.871629694772153 319.91982721066324 0.7267185507166368
23.876857249725568 313.65531382077313 0.7197141298448158
23.882084804678982 312.31160515077215 0.7173409028894131
23.887312359632396 310.19675060592846 0.7138831096379624
23.89253991458581 311.838708160139 0.7153235004762224
23.897767469539225 309.68910640546824 0.71345210828049
23.90299502449264 310.89940908096736 0.7165490839767062
23.908222579446054 314.4732480008074 0.7209048987125181
23.91345013439947 313.87783571695337 0.7189890953446353
23.918677689352883 310.4864295420581 0.7133950368635413
23.923905244306297 308.8784499934283 0.71166346341813
23.929132799259712 312.10840699283193 0.7149255718738103
23.934360354213126 313.7904542071928 0.7171296097864683
23.93958790916654 313.30588965146103 0.7179376821374042
23.944815464119955 310.67241653832747 0.7159161605800026
23.95004301907337 307.3413372638197 0.712223957341384
23.955270574026784 306.61415051851117 0.7101208946251111
23.9604981289802 306.7405336331518 0.7098334643172618
23.965725683933613 307.8443582404911 0.7106158970880962
23.970953238887027 307.9466754817306 0.7112836183232106
23.97618079384044 308.5540723748082 0.7122297369087978
23.981408348793856 307.9614653703118 0.7116688664820259
23.98663590374727 306.47592125206035 0.7098155443781887
23.991863458700685 305.0990024506618 0.7074729242831543
23.9970910136541 304.2029845108338 0.7060258450421518
24.002318568607514 305.79162506654876 0.7085696359340122
24.007546123560928 306.33318295056955 0.7091368208910788
24.012773678514343 306.02938823393987 0.708618643599329
24.018001233467757 305.6602389706482 0.7066642506695864
24.02322878842117 304.308046554044 0.7053701831818868
24.028456343374586 308.3580093375042 0.7104412587770476
24.033683898328 312.5746671384298 0.7150335600838781
24.038911453281415 311.9576107121666 0.7147615264858224
24.04413900823483 307.28570902943085 0.7090474086613436
24.049366563188244 305.20141043043577 0.7081246549032116
24.054594118141658 308.6101425334456 0.711924903551945
24.059821673095072 309.78510723252765 0.7129612609108436
24.065049228048487 307.6911696180702 0.710612141626626
24.0702767830019 303.68372429887893 0.7191878184333276
24.075504337955316 305.90407017919034 0.7318229420123268
24.08073189290873 307.76377129483507 0.7401221076883137
24.085959447862145 310.6513118396018 0.7490183294180363
24.09118700281556 310.3077138178437 0.7531240846195637
24.096414557768973 311.3007026642206 0.759490079869183
24.101642112722388 312.06374142401785 0.7644226571319541
24.106869667675802 313.82265091056115 0.7706178579196565
24.112097222629217 310.6454895466628 0.7707836573375888
24.11732477758263 309.4481515054449 0.7730937005803731
24.122552332536046 305.7346502584753 0.773106207873985
24.12777988748946 306.2908987663661 0.7765547862235925
24.133007442442874 304.24933965066117 0.7776673802830668
24.13823499739629 304.2112679509444 0.7803665328684991
24.143462552349703 304.8070537137065 0.7840752839581187
24.148690107303118 308.31930458203175 0.7910059937436341
24.153917662256532 313.375902046779 0.800354060290698
24.159145217209947 312.93328563834 0.8031318320631212
24.16437277216336 311.78204321734887 0.8041218498285482
24.169600327116775 307.57486744683473 0.8018280582190349
24.17482788207019 306.0066763188012 0.8027954060879132
24.180055437023604 309.8209182836727 0.8099565708367885
24.18528299197702 310.95577819728834 0.8135930348460884
24.190510546930433 310.91540154669894 0.8166516959031971
24.195738101883848 306.5366917149847 0.8136594989583248
24.200965656837262 308.221017320534 0.8194645019676291
24.206193211790676 309.76807825422077 0.8233784745534778
24.21142076674409 311.090311128904 0.8275296583946341
24.216648321697505 308.46926000047506 0.8269102920688259
24.22187587665092 308.48237319662945 0.8297280370126631
24.227103431604334 306.81616551184584 0.8299033910380127
24.23233098655775 306.77334899171456 0.831617055800488
24.237558541511163 303.6716902906657 0.8305037955327927
24.242786096464577 304.06138645939 0.8337401593089291
24.248013651417992 305.20451121684243 0.8376486191491935
24.253241206371406 304.87299397000385 0.8392233604651651
24.25846876132482 303.93816546071446 0.8410940879959609
24.263696316278235 298.23532843413227 0.8358847012996757
24.26892387123165 294.0231828045946 0.8304468908420632
24.274151426185064 294.49222351700257 0.8318567990835445
24.27937898113848 298.55340729582053 0.8392180886696264
24.284606536091893 303.31441366881626 0.8485660201106243
24.289834091045307 303.44559134198767 0.8522404826886678
24.29506164599872 302.0933939163024 0.8534804375260905
24.300289200952136 300.97188332743957 0.8544010058223305
24.30551675590555 300.72166386364006 0.8564426038379798
24.310744310858965 300.56831454269815 0.8572179957568428
24.31597186581238 298.95119513854337 0.8576176747022893
24.321199420765794 295.16962529329663 0.8540253713845551
24.326426975719208 294.2463420515534 0.8556957832104846
24.331654530672623 296.1442216545261 0.860335428736998
24.336882085626037 300.35258373083946 0.8670000644594323
24.34210964057945 300.6257255732664 0.8675506816418167
24.347337195532866 296.4571445091417 0.8616845128162486
24.35256475048628 293.27686776587745 0.858553306595749
24.357792305439695 293.07794444727483 0.8605958213952858
24.36301986039311 297.01641844332227 0.8698918287059829
24.368247415346524 300.20216955105155 0.877496729895003
24.373474970299938 302.23311344236885 0.8834770273655319
24.378702525253352 300.5644471278232 0.8830659182257112
24.383930080206767 298.5557530562162 0.8829940806668877
24.38915763516018 302.42211862488176 0.8913061829210828
24.394385190113596 304.50547972880423 0.8961269552382419
24.39961274506701 304.43889908619593 0.8981701906707629
24.404840300020425 303.27835810567063 0.8972833356816904
24.41006785497384 304.7011982290306 0.9010072960318776
24.415295409927253 305.5340849287965 0.9052377962186934
24.420522964880668 303.28002816881957 0.9059175332109174
24.425750519834082 300.5557081594101 0.9050518633681486
24.430978074787497 299.6091817494097 0.905822023454246
24.43620562974091 300.66318354512066 0.9086573239978412
24.441433184694326 301.48365814062146 0.9117769812516459
24.44666073964774 303.0736098876775 0.9155966277997358
24.451888294601154 302.2883349966511 0.916153118111512
24.45711584955457 303.41804674748096 0.91949250855964
24.462343404507983 308.79291064619093 0.9303049935561286
24.467570959461398 310.72809547580385 0.9366102394089756
24.472798514414812 310.5380688731971 0.939448104865958
24.478026069368227 305.230674049793 0.9339712593045428
24.48325362432164 301.9265761783876 0.931167328152174
24.488481179275055 301.56637746803966 0.9323368899567593
24.49370873422847 300.8041865545054 0.9329925449672234
24.498936289181884 301.86191243604566 0.9372861622596423
24.5041638441353 299.33585202996267 0.9354972593009994
24.509391399088713 301.180941387905 0.9400639586973363
24.514618954042128 299.2970839313886 0.9380250789894066
24.519846508995542 302.3717509768406 0.9450957237324701
24.525074063948956 305.74739231110283 0.9548898936650966
24.53030161890237 308.14429853982017 0.9625146751237798
24.535529173855785 310.0442186865506 0.9673892507722082
24.5407567288092 306.4582509640241 0.9623328902321121
24.545984283762614 302.98293517410457 0.9578924886500528
24.55121183871603 304.0088686283171 0.9635647954755632
24.556439393669443 310.32933729560443 0.975110977326783
24.561666948622857 317.4511183946516 0.9874050411947372
24.566894503576272 320.2082561211075 0.9932792766542522
24.572122058529686 312.25258429917307 0.9836495387089775
24.5773496134831 307.5349766853025 0.9799784563186377
24.582577168436515 302.9445482601742 0.9745851935625576
24.58780472338993 305.7862135887603 0.9814299834242955
24.593032278343344 310.14471900210594 0.9895359863673886
24.59825983329676 309.9775775178403 0.9914232437997504
24.603487388250173 306.62305136336647 0.988675840673536
24.608714943203587 305.5988237177598 0.9903646091222003
24.613942498157 307.79382580841735 0.9957200329749272
24.619170053110416 309.3051318058549 1.0010407851678251
24.62439760806383 302.8594386535302 0.9937928276784632
24.629625163017245 297.0522940948088 0.9871294022673407
24.63485271797066 294.9243212472161 0.9867764375073194
24.640080272924074 297.27763312705594 0.9936936561833535
24.645307827877488 300.37626673003433 1.0016599209914983
24.650535382830903 303.8387468731393 1.0085917792083763
24.655762937784317 302.7788261513084 1.008042393554416
24.66099049273773 302.04669525445996 1.0090774834847358
24.666218047691146 302.0983635164723 1.0127233051616893
24.67144560264456 303.6442095091428 1.0183180406446974
24.676673157597975 303.01260316287716 1.020211089029375
24.68190071255139 299.3595579425261 1.0163567447890927
24.687128267504804 302.4025855305226 1.0257773137002189
24.692355822458218 305.742027538796 1.0349802353304909
24.697583377411632 302.88681439472765 1.0337458623289155
24.702810932365047 295.6158708169172 1.0217203466310434
24.70803848731846 287.86723741817315 1.0102419313614854
24.713266042271876 287.4331033822332 1.0105210319398625
24.71849359722529 288.25172601051884 1.014425112040404
24.723721152178705 290.74740065198154 1.0208960170424104
24.72894870713212 293.34059516154434 1.0280869465476825
24.734176262085533 296.6825326171588 1.037348107968721
24.739403817038948 302.7584321548807 1.0500475794580888
24.744631371992362 308.0009681124894 1.0618392233666458
24.749858926945777 311.709308408111 1.0707494655303573
24.75508648189919 308.2221483040759 1.0693202966691353
24.760314036852606 305.66416844698915 1.0691034413310174
24.76554159180602 304.0013339820032 1.068864494342807
24.770769146759434 303.8842139580468 1.071014338235827
24.77599670171285 299.56657293254113 1.067125728669126
24.781224256666263 298.5257247752963 1.068934451249751
24.786451811619678 302.0094148602868 1.0776672379245846
24.791679366573092 304.51473906221986 1.0819412217162105
24.796906921526507 307.3639590026805 1.0877096102598864
24.80213447647992 304.18652009154545 1.085932403060074
24.807362031433335 302.7358454512977 1.0868444984827335
24.81258958638675 303.02061603044183 1.0912846026739145
24.817817141340164 299.2406450428551 1.0854358021656192
24.82304469629358 297.29140299833216 1.0841007800906717
24.828272251246993 292.96943250719914 1.0779415097629141
24.833499806200408 293.2692712319375 1.0814578477362702
24.838727361153822 294.78409730300217 1.087877166485725
24.843954916107236 298.9694247801964 1.098135325740601
24.84918247106065 301.7592005076301 1.1062232963769543
24.854410026014065 301.99579796438104 1.1110843776203092
24.85963758096748 303.7490235955229 1.1203117510891418
24.864865135920894 305.04318279412985 1.1263198723405483
24.87009269087431 308.97348653933346 1.1361074569079896
24.875320245827723 307.89636441417366 1.1341957191567704
24.880547800781137 304.15848784858997 1.1299256721039683
24.885775355734552 301.4036138064908 1.1281346570769026
24.891002910687966 297.9728851330734 1.1259984021640528
24.89623046564138 299.1278809368403 1.1318172144667122
24.901458020594795 297.9298800070742 1.1303429982672972
24.90668557554821 302.68257325577514 1.1409181536105666
24.911913130501624 304.7248571116643 1.146087694723823
24.91714068545504 306.829332433484 1.1543221936936994
24.922368240408453 303.96520118232417 1.1549010267349382
24.927595795361867 307.5192916040523 1.1667381608648273
24.93282335031528 305.7978401718583 1.1666099615425596
24.938050905268696 308.4564988664152 1.1730984027284395
24.94327846022211 307.18044577739516 1.1723227572271893
24.948506015175525 308.2759524469691 1.1785040020605306
24.95373357012894 308.0809413243787 1.1821289012742002
24.958961125082354 308.12053439548606 1.1874661302922318
24.964188680035768 307.8994699286526 1.1883400476889174
24.969416234989183 303.36942890359046 1.1808239634494795
24.974643789942597 301.61177870291186 1.1790871726223209
24.97987134489601 301.6904255898756 1.1847907755175662
24.985098899849426 306.32254844773854 1.1993601466534887
24.99032645480284 308.9359618093493 1.2080655170485755
24.995554009756255 306.8694054212815 1.2051378222295162
25.00078156470967 306.5050130564677 1.2061427196985348
25.006009119663084 305.73931227963055 1.2087126324231963
25.011236674616498 310.22814343678135 1.2229428589370124
25.016464229569912 311.7705070998828 1.23339171230305
25.021691784523327 313.64581623456064 1.2407769184601731
25.02691933947674 316.7445129262317 1.251380471263994
25.032146894430156 314.9838001527098 1.249964513573434
25.03737444938357 314.9861320935441 1.2537511007553486
25.042602004336985 311.7591930574468 1.2489633254291403
25.0478295592904 312.60570251357655 1.253155887693117
25.053057114243813 315.99185623885677 1.261816671595218
25.058284669197228 311.2102725160003 1.2561909849040913
25.063512224150642 309.7008479602882 1.2603522358153667
25.068739779104057 310.03850466021214 1.265386560103189
25.07396733405747 312.0976710203095 1.2743045776657254
25.079194889010886 311.5882999477535 1.274078018702795
25.0844224439643 310.48679759033297 1.2752985829103731
25.089649998917714 311.67343888232284 1.2799582932489864
25.09487755387113 309.43454326974546 1.281223919029007
25.100105108824543 312.995041110484 1.2917767337171582
25.105332663777958 310.37296446537255 1.2932640229866421
25.110560218731372 317.9724599010051 1.3113651542723999
25.115787773684787 318.24233588037833 1.317111222364759
25.1210153286382 316.60996407801554 1.317951447705103
25.126242883591615 314.1839488101213 1.3176532888123356
25.13147043854503 308.60937556139675 1.307795735154374
25.136697993498444 307.4699101314993 1.3068154609095948
25.14192554845186 306.9447943362543 1.3088859612696737
25.147153103405273 306.82323050553134 1.3128667895014465
25.152380658358688 311.17253628398953 1.3282970610553684
25.157608213312102 314.3041529010349 1.3404920595589365
25.162835768265516 320.2814114866271 1.3596782640955474
25.16806332321893 323.5252726941161 1.368692564824106
25.173290878172345 322.35285800925203 1.3693045289586268
25.17851843312576 318.4750823135929 1.363057062205974
25.183745988079174 319.6839536472727 1.373045352806284
25.18897354303259 317.3469698055614 1.3756345490517348
25.194201097986003 321.03343790561263 1.3906702779786801
25.199428652939417 317.426655256619 1.385746726226783
25.204656207892832 315.74756567339347 1.3857024302367607
25.209883762846246 315.359311130203 1.3901503467517637
25.21511131779966 310.4747684082958 1.3833059143369193
25.220338872753075 309.7938224628643 1.387658163746983
25.22556642770649 308.4123213009641 1.3885683123495058
25.230793982659904 313.8655157017631 1.4063224904128393
25.23602153761332 319.6250305132869 1.4259373656662264
25.241249092566733 323.800072044587 1.440658708560149
25.246476647520147 323.5302124583544 1.443939012031813
25.25170420247356 329.0557959084145 1.4592204407401737
25.256931757426976 331.3852545728854 1.4689168140654545
25.26215931238039 327.710209358442 1.4672010552795183
25.267386867333805 322.0862643307742 1.4582027946398013
25.27261442228722 314.52861654059416 1.445645470134694
25.277841977240634 317.9161312731682 1.4589527101011166
25.283069532194048 323.71122486843024 1.4800125980536756
25.288297087147463 326.70672004682837 1.4931606719798194
25.293524642100877 329.93158323199805 1.5055044325640756
25.29875219705429 331.5956743365138 1.512973660563539
25.303979752007706 329.92400231755937 1.514863484040518
25.30920730696112 325.6817308216833 1.5142223961129477
25.314434861914535 315.9314263034972 1.4973759710475252
25.31966241686795 314.76726118606757 1.5012175693913772
25.324889971821364 315.01011852044866 1.5033830614948822
25.330117526774778 318.4553169592219 1.5194582426196281
25.335345081728192 322.3876207813014 1.537939570813212
25.340572636681607 327.027523385474 1.5587087792880376
25.34580019163502 334.89955270911526 1.5834101457467653
25.351027746588436 328.3973868266521 1.5696511712385113
25.35625530154185 326.77490031756867 1.5698575962504093
25.361482856495265 319.38402031227093 1.5553382748415303
25.36671041144868 323.8726876804729 1.577041419098286
25.371937966402093 328.355269517907 1.5981926038186676
25.377165521355508 328.43604685780497 1.6065877865418707
25.382393076308922 325.42322234703096 1.6021211336458272
25.387620631262337 316.2723857152494 1.5809031877409105
25.39284818621575 310.8313835572735 1.572851019395078
25.398075741169166 309.85694198467337 1.5778290959735266
25.40330329612258 313.79197630294715 1.5979947448833047
25.408530851075994 318.9450809644159 1.6169979608050826
25.41375840602941 331.7010227170046 1.6574063621172057
25.418985960982823 339.0919297913063 1.680439259971946
25.424213515936238 343.36342883540397 1.7014113425545965
25.429441070889652 329.75078951244916 1.6730593098152273
25.434668625843067 325.38910420120175 1.6724721256349995
25.43989618079648 319.9266782102173 1.6630546349114057
25.445123735749895 320.9438724459361 1.67526011507108
25.45035129070331 319.87655664793493 1.6772196328609037
25.455578845656724 320.8030467085356 1.689785380913991
25.46080640061014 325.56118450452385 1.711953893916541
25.466033955563553 331.40055974500376 1.7364352953034508
25.471261510516968 333.39439513690047 1.750907654723643
25.476489065470382 332.7887501267908 1.7582573613351498
25.481716620423796 326.62909381129634 1.7590497897937625
25.48694417537721 321.4385243293098 1.7508746221796394
25.492171730330625 320.4336458295368 1.751744311818174
25.49739928528404 316.3556101750833 1.7414733951710868
25.502626840237454 320.0975610660493 1.75998342203143
25.50785439519087 321.4033394565226 1.7742529241893668
25.513081950144283 322.8502901946267 1.786606079446248
25.518309505097697 324.1283240313245 1.8003949593738326
25.523537060051112 323.8045785247696 1.8075677921367528
25.528764615004526 332.3175850537728 1.8439972943901883
25.53399216995794 328.3803615246826 1.8424108877228815
25.539219724911355 328.9594686302789 1.8577150249564442
25.54444727986477 328.30139185254035 1.86093358810372
25.549674834818184 332.44832591294966 1.882048040121947
25.5549023897716 333.57679626893764 1.8973857655716755
25.560129944725013 332.71607478108956 1.9062700362435008
25.565357499678427 332.37771991292254 1.9168200523180674
25.57058505463184 328.9908228952427 1.9165039144064289
25.575812609585256 325.62725575134994 1.9184608455699994
25.58104016453867 329.08484361186123 1.939269991811495
25.586267719492085 333.07446095422216 1.962875551698195
25.5914952744455 327.13551871689117 1.955021650389748
25.596722829398914 330.66383027584453 1.981527496239497
25.601950384352328 325.0219436530983 1.9767665930140497
25.607177939305743 329.6607773699061 2.003832141150969
25.612405494259157 323.55682976699546 1.9953287851330763
25.61763304921257 320.87637998508666 2.00471908418167
25.622860604165986 328.6971920156658 2.039417882541498
25.6280881591194 328.1478847695844 2.0501181542625204
25.633315714072815 328.4840495173012 2.0536549529368564
25.63854326902623 318.1882513417744 2.034645753399312
25.643770823979644 317.6343341841338 2.0473507906266515
25.648998378933058 320.5501075557182 2.0685399854960234
25.654225933886472 324.17853872941726 2.0971295099232568
25.659453488839887 322.85869180805014 2.108283122029555
25.6646810437933 323.7929712266882 2.1301633848257637
25.669908598746716 328.9066498827915 2.1581061289732864
25.67513615370013 329.33372266195715 2.1754614267423857
25.680363708653545 325.0856148449728 2.173415242931584
25.68559126360696 323.3585637014153 2.185792726364882
25.690818818560373 330.81945644556777 2.225892171620042
25.696046373513788 333.3006567314851 2.2515104275063873
25.701273928467202 335.8116724988975 2.2778032828151504
25.706501483420617 335.7005282084973 2.2989796908705777
25.71172903837403 340.45980831932525 2.33661546639531
25.716956593327446 338.652557400407 2.3462551652753
25.72218414828086 333.09684445986346 2.3475252690838353
25.727411703234274 333.1327200439713 2.365794317290613
25.73263925818769 339.41319681261035 2.4145503686891305
25.737866813141103 338.0668187565269 2.430466188920237
25.743094368094518 340.4122944629186 2.458124913833767
25.748321923047932 335.6331266972802 2.4632639518807102
25.753549478001347 339.85322077405357 2.4989281450319036
25.75877703295476 331.7331367521798 2.49105935740391
25.764004587908175 329.337538513667 2.5019737123796437
25.76923214286159 318.49985777790397 2.4869447495870602
25.774459697815004 309.9980310007213 2.4766763832879333
25.77968725276842 310.9278945771983 2.514574478671333
25.784914807721833 315.05968332179157 2.5511674519101866
25.790142362675248 337.2994469669022 2.667892085041301
25.795369917628662 341.2828110193145 2.702375120494785
25.800597472582076 341.0957394020143 2.730542060707869
25.80582502753549 323.6812937557223 2.683812818631188
25.811052582488905 313.70741163966824 2.675461732015506
25.81628013744232 318.53003606333647 2.724548635387652
25.821507692395734 329.31015035140064 2.807498626250457
25.82673524734915 334.9122764748907 2.874025972927535
25.831962802302563 342.07600467635064 2.944224895244812
25.837190357255977 339.5284855296574 2.9778804094782134
25.84241791220939 337.93346334936376 2.992578711157854
25.847645467162806 332.495296518443 3.0090270191363047
25.85287302211622 328.99992747273654 3.0320261999860603
25.858100577069635 319.142569198066 3.0350221237537185
25.86332813202305 324.8718977791105 3.1156195498776715
25.868555686976464 331.4322641856222 3.200709784801818
25.87378324192988 338.86504488434315 3.2776869856475743
25.879010796883293 331.21602511379643 3.280924603209829
25.884238351836707 331.71639134188337 3.316327612800149
25.88946590679012 335.48489918754774 3.404320681319217
25.894693461743536 355.87720200532846 3.5757699684355893
25.89992101669695 352.1195318961564 3.6121726467818385
25.905148571650365 340.81969321041936 3.631670640925446
25.91037612660378 332.78580121694506 3.6443712472394214
25.915603681557194 320.1014222751013 3.6554813426531156
25.920831236510608 333.64842104066184 3.781868528982838
25.926058791464023 333.00168245003437 3.859975697564433
25.931286346417437 336.80978622884595 3.956464155159709
25.93651390137085 325.7623274420962 3.9930239653472226
25.941741456324266 325.19909652328033 4.078829027871282
25.94696901127768 312.6458941354582 4.104210224644216
25.952196566231095 321.4081771834491 4.276818386123566
25.95742412118451 322.7725629433005 4.398240385566615
25.962651676137924 318.30574296522076 4.471782949685528
25.967879231091338 315.02508881884745 4.522031058613098
25.973106786044752 315.70960924733174 4.600580966634159
25.978334340998167 334.9733595582091 4.812674616777563
25.98356189595158 326.7039040071128 4.8438669443903315
25.988789450904996 321.9180866430863 4.876758189847972
25.99401700585841 318.3797626467343 4.95932320628824
25.999244560811825 312.9301518431575 4.9814731020837
26.00447211576524 308.3077158391791 5.0757704650072135
26.009699670718653 296.07672404481866 5.044197281041676
26.014927225672068 306.0342179976115 5.265008065334495
26.020154780625482 313.1163512255043 5.419605499313604
26.025382335578897 308.5542572122221 5.52232503640558
26.03060989053231 318.02416690442135 5.730200915455957
26.035837445485726 332.3966804330073 6.01185365713999
26.04106500043914 333.6221357406891 6.188310160315205
26.046292555392554 346.7092171142536 6.4721038869821825
26.05152011034597 335.2279506303674 6.581332780654615
26.056747665299383 303.9070199622318 6.426542055789042
26.061975220252798 280.89560825397336 6.442143874671852
26.067202775206212 282.68090957726446 6.624723939699762
26.072430330159627 330.60986258616714 7.550934360057213
26.07765788511304 352.08527677433847 8.021095965795986
26.082885440066455 352.73132325227937 8.499762268933807
26.08811299501987 334.01515064598016 8.611190229746175
26.093340549973284 307.41609010410997 8.802023049080216
26.0985681049267 315.9889669117923 9.45102048305569
26.103795659880113 301.680347382316 9.937808691847835
26.109023214833528 289.5921196770629 10.610869709955411
26.114250769786942 246.37972908930516 10.723297863716414
26.119478324740356 196.91577427226008 11.067101746366383
26.12470587969377 171.04393813698738 11.78391130608187
26.129933434647185 136.14655903764708 14.533299837267174
26.1351609896006 78.36143206446364 15.597122886700907
