# Supplementary material for: Unraveling metal effects on CO2 uptake in pyrene-based metal-organic frameworks
Source: Nat Commun. 2025 Feb 11;16:1516. doi: 10.1038/s41467-025-56296-w (PMC11814143; doi:10.1038/s41467-025-56296-w)
Supplement: Supplementary file 3 — Source Data [file 41467_2025_56296_MOESM3_ESM.zip › SourceCode/SuppInf/FigureS5_Ga-TBAPy_InSitu_VariableT_PXRD/Data/GaTBAPy_0106p.dat]

0.002613777476707968 11.249370092335129 3.7752921756698194
0.007841332430123905 12.357708807352084 3.9814507644222497
0.01306888738353984 11.47374133117684 3.3247154010060798
0.018296442336955775 14.696618846396907 3.0965134541052857
0.02352399729037171 17.735948420276802 3.0821744612531377
0.028751552243787646 19.58680151745796 2.7277934289874026
0.03397910719720358 19.564756226045507 2.2463024995999366
0.03920666215061952 20.200673251884965 2.1893166341916244
0.04443421710403546 19.74503113262366 2.155771135267253
0.0496617720574514 18.421953036620828 2.1240325410514775
0.054889327010867336 17.678647850008353 2.07203988820366
0.060116881964283275 15.881419708864138 1.9471465419676341
0.06534443691769921 14.905537750043033 1.7214393319871883
0.07057199187111515 17.220482543587533 1.721539025795962
0.07579954682453109 17.81663415894636 1.7312827378950353
0.08102710177794703 16.93458722868077 1.6196698304217656
0.08625465673136297 17.556451435227046 1.7448080438966806
0.09148221168477891 21.43695848968595 1.882445602265678
0.09670976663819485 20.13596179762553 1.7230642928773874
0.10193732159161079 22.830950207727383 1.7452531120049803
0.10716487654502672 19.846330383198563 1.565605772726843
0.11239243149844266 18.692740105280958 1.4195655070094988
0.1176199864518586 19.06148183042592 1.4067458233316272
0.12284754140527454 16.495276401540114 1.20805184379982
0.12807509635869047 18.08908749783222 1.247797161880685
0.1333026513121064 18.614675079237745 1.2800901817207921
0.13853020626552232 19.29907659594608 1.276275186942263
0.14375776121893824 18.31751497617944 1.2182584157146543
0.14898531617235417 18.34329036517309 1.2354177694113815
0.1542128711257701 19.9835187231934 1.2778652864671012
0.15944042607918602 21.778610328536775 1.3296262934593353
0.16466798103260194 22.942769939263396 1.319323385985215
0.16989553598601786 22.49137301016628 1.2704353578254841
0.1751230909394338 20.635363893182046 1.1788965107815552
0.18035064589284971 19.651715422553565 1.1206092810112664
0.18557820084626564 19.643392003108605 1.0950558217322104
0.19080575579968156 19.362570027458524 1.0346479465755836
0.1960333107530975 19.827592440734794 1.035575697718706
0.20126086570651341 19.132328350685896 1.0168892871927349
0.20648842065992934 18.576628038733144 1.0031649739198973
0.21171597561334526 19.6202733473296 1.030165897803939
0.2169435305667612 21.284684940101986 1.0398305111518122
0.22217108552017711 20.445235723305267 0.9849049462471621
0.22739864047359304 19.373201075880992 0.9434417029663269
0.23262619542700896 18.002537625421585 0.9062103319338237
0.2378537503804249 17.970794378951545 0.904423559373473
0.2430813053338408 18.889339886151234 0.9340207386190147
0.24830886028725674 19.583264402413253 0.9525667092318851
0.25353641524067266 20.10972261103367 0.9211744147096808
0.2587639701940886 19.896130755610226 0.9072894368918002
0.2639915251475045 19.56165669441296 0.8859847964114456
0.26921908010092044 19.618364490209462 0.9005611217653349
0.27444663505433636 19.132159616492157 0.9009104355910358
0.2796741900077523 19.291601330141766 0.8985185119973992
0.2849017449611682 18.286000854755645 0.8555119694710605
0.29012929991458414 18.638624925001185 0.8417434711690935
0.29535685486800006 18.660957374351792 0.8313590062412624
0.300584409821416 17.573413165830846 0.7838258411194917
0.3058119647748319 17.08151708368886 0.7754373085020686
0.31103951972824784 17.75898990965764 0.7931141529764248
0.31626707468166376 18.58398101163685 0.7937538880957413
0.3214946296350797 19.16842625892658 0.8155241686693491
0.3267221845884956 19.05927786434768 0.8031671167977986
0.33194973954191154 19.283334578206933 0.8413069245473688
0.33717729449532746 18.530929183113184 0.8350193606126198
0.3424048494487434 19.06823786326585 0.868784863868966
0.3476324044021593 19.027635910867474 0.8661448156493194
0.35285995935557524 18.690493372084518 0.8566785242771044
0.35808751430899116 18.79333969083343 0.8579875617161481
0.3633150692624071 19.95599614534363 0.8912801917310244
0.368542624215823 19.149742834232658 0.8554050377526967
0.37377017916923894 20.311665201446473 0.8768199494893628
0.37899773412265486 19.932690832281214 0.8624225626298421
0.3842252890760708 20.474827028218215 0.8913616084980741
0.3894528440294867 19.76487955897933 0.8830183020924764
0.39468039898290264 19.677294823469033 0.8734590477498078
0.39990795393631856 19.641299549500054 0.831600896047317
0.4051355088897345 19.212980885906468 0.7974663691620532
0.4103630638431504 20.385003719385526 0.8098562077893285
0.41559061879656634 20.31966204316645 0.8142137493740832
0.42081817374998226 20.6854281767047 0.8303635931448133
0.4260457287033982 20.06537923115248 0.829162849952392
0.4312732836568141 18.682978293935186 0.7836093077221544
0.43650083861023004 17.78817551026776 0.7551007184289666
0.44172839356364596 18.243981206488954 0.7723841930484063
0.4469559485170619 19.505741516598682 0.7933688119851969
0.4521835034704778 19.732978711180298 0.8137305384446052
0.45741105842389373 20.032943303196017 0.8322417515492395
0.46263861337730966 18.87040414063445 0.7907447905713371
0.4678661683307256 19.850138216680694 0.8059958267777237
0.4730937232841415 21.06880870135639 0.8073904198085491
0.47832127823755743 20.402622208306514 0.7829973085204549
0.48354883319097336 20.259626903419868 0.7777291462488616
0.4887763881443893 19.734481706330005 0.7732801652172061
0.4940039430978052 19.278327741020032 0.758368543267456
0.49923149805122113 19.62230079883264 0.7603736852305114
0.5044590530046371 19.118216871820067 0.7633929071809596
0.5096866079580531 18.468048427782886 0.7518229138715199
0.5149141629114691 17.382906310467646 0.7260267139943547
0.5201417178648851 18.87669869028947 0.7573658256664696
0.525369272818301 19.70014810842488 0.782322550404085
0.530596827771717 20.124534489723832 0.7883162429446396
0.535824382725133 20.602861453191466 0.7936976492497424
0.541051937678549 20.25140045645063 0.7797864773269951
0.546279492631965 19.690750908648095 0.7513451265460328
0.5515070475853809 18.804900808433633 0.727958626330801
0.5567346025387969 18.810382602723365 0.734511926594688
0.5619621574922129 17.994366618136322 0.7233378410574345
0.5671897124456289 18.773948567459428 0.735614120688818
0.5724172673990449 19.563035336367765 0.7473160283431344
0.5776448223524608 19.40817883441959 0.7338617333036633
0.5828723773058768 19.696132668512313 0.7327825292888595
0.5880999322592928 19.179710760990044 0.7129702935401345
0.5933274872127088 18.840586800562846 0.715787351708441
0.5985550421661248 19.228057708969125 0.7246865505415282
0.6037825971195407 19.229544443476577 0.7376131786865223
0.6090101520729567 18.879945146122484 0.7445546362977324
0.6142377070263727 19.873666080155697 0.7467477407618616
0.6194652619797887 20.208311614635694 0.734451302181885
0.6246928169332047 20.546526905756618 0.7306285203532673
0.6299203718866206 21.07973405320854 0.7246707663608053
0.6351479268400366 20.69603464618478 0.7203282305786082
0.6403754817934526 21.259273633518912 0.7243010947050924
0.6456030367468686 21.393030615220592 0.7137464912471544
0.6508305917002846 22.01580695498854 0.7230234936772363
0.6560581466537005 22.261718151781814 0.7346354370877964
0.6612857016071165 21.39981337707498 0.7200829983965016
0.6665132565605325 21.037832229414214 0.7056891922896432
0.6717408115139485 20.981227917172472 0.7014337848451184
0.6769683664673645 21.125428654431403 0.6993018973313119
0.6821959214207804 21.096921928764505 0.7051833367886993
0.6874234763741964 22.627236435611685 0.7486448531456769
0.6926510313276124 22.97161876513063 0.7662942349622885
0.6978785862810284 23.65945428084552 0.7673210630379242
0.7031061412344444 23.73867943258725 0.7542418172623748
0.7083336961878604 22.67660691373075 0.7099279626291762
0.7135612511412763 22.50606927247528 0.7026445182071437
0.7187888060946923 22.377413948696354 0.7192838980808565
0.7240163610481083 24.655080371074497 0.7712019254833106
0.7292439160015243 24.672379937470094 0.7800078637215865
0.7344714709549403 24.572149346705455 0.7692813464474934
0.7396990259083562 23.879189216304244 0.7385384391951576
0.7449265808617722 23.84737668752815 0.7332457791822982
0.7501541358151882 25.03112084336451 0.7611277665388423
0.7553816907686042 27.43246539158661 0.7973749332157383
0.7606092457220202 27.538987831478128 0.8004623296824082
0.7658368006754361 29.117400274992594 0.821377133307879
0.7710643556288521 29.185872634093798 0.8102469783751198
0.7762919105822681 27.82098102227026 0.8025233769942067
0.7815194655356841 27.731766630947458 0.7934856043204443
0.7867470204891001 28.190809879426283 0.7984192314806142
0.791974575442516 29.876157184562196 0.8236050170840575
0.797202130395932 31.316974637352004 0.8386392570461269
0.802429685349348 32.94779385757703 0.8555061629631312
0.807657240302764 33.776247438875124 0.8643129460702917
0.81288479525618 35.227479099726956 0.8881938111957045
0.8181123502095959 38.51777197404038 0.9270854430705885
0.8233399051630119 39.849049252918434 0.9407109350038578
0.8285674601164279 42.54841536581405 0.9752113929486378
0.8337950150698439 45.129238289919186 1.0220311654528014
0.8390225700232599 50.79660026716632 1.1075227879560192
0.8442501249766758 54.229263336311114 1.1429809889739058
0.8494776799300918 58.52183218402172 1.1939714970983153
0.8547052348835078 59.87502729561571 1.1965065930504413
0.8599327898369238 63.89832752047805 1.244590095521278
0.8651603447903398 66.68410452943753 1.281420000080698
0.8703878997437557 68.24558254266579 1.2699696233137043
0.8756154546971717 70.47436022873086 1.2828244151727113
0.8808430096505877 70.50417999821344 1.2762449779726512
0.8860705646040037 76.0168424543156 1.3222783455745484
0.8912981195574197 78.06079124064509 1.3487081774278358
0.8965256745108356 81.63885696056018 1.395135240631311
0.9017532294642516 87.86627119906733 1.4596802662166346
0.9069807844176676 85.93598014768234 1.4280258259647942
0.9122083393710836 88.33009051193221 1.4742754441238064
0.9174358943244996 86.86547771758872 1.437920795772194
0.9226634492779155 88.78068596693184 1.4629874659525743
0.9278910042313315 92.17276369747523 1.472801937273896
0.9331185591847475 93.96764653595044 1.4641694888163648
0.9383461141381635 97.33026993491048 1.4960475597578329
0.9435736690915795 99.04463750763023 1.5152804299299376
0.9488012240449955 98.89210445099135 1.5240873289623151
0.9540287789984114 95.99333078598133 1.498908189440775
0.9592563339518274 95.54565987349461 1.4801887242049026
0.9644838889052434 93.92388803186067 1.4581729893914583
0.9697114438586594 99.68124648073308 1.4936951873196944
0.9749389988120754 102.33876992241888 1.4912760157895808
0.9801665537654913 98.52031377017383 1.4381198054145365
0.9853941087189073 101.10934961146938 1.4554306154329313
0.9906216636723233 101.34239795196967 1.459288941962379
0.9958492186257393 102.30025327128386 1.4629120616723958
1.0010767735791553 103.582562810342 1.4694079498797572
1.0063043285325712 104.03475943623688 1.4555915454801787
1.0115318834859872 106.88818004798216 1.474608478521748
1.0167594384394032 111.93145727331438 1.5143878576879966
1.0219869933928192 119.70129022695045 1.5860402106479454
1.0272145483462352 122.34680861961063 1.6083004828872842
1.0324421032996511 128.50296469487617 1.6665924181130838
1.0376696582530671 129.68233996790957 1.6690160038625372
1.042897213206483 132.74880904344062 1.677927003667559
1.048124768159899 135.30864505780826 1.7079877318630363
1.053352323113315 137.2289438070148 1.7115170588118382
1.058579878066731 142.81015596741995 1.726131033205412
1.063807433020147 139.01194266124037 1.698072924528757
1.069034987973563 136.07304342121802 1.6505508736612506
1.074262542926979 129.91116073555844 1.6031564537230967
1.079490097880395 131.54417132555625 1.6285844234931899
1.084717652833811 133.24333124436026 1.6428794609213104
1.089945207787227 129.26334421604494 1.6324354322433772
1.095172762740643 125.42486231865058 1.5901642447110806
1.1004003176940589 125.2926987374589 1.5829043265676046
1.1056278726474749 135.77063581800687 1.6592141873340014
1.1108554276008908 142.92803141041875 1.7057785501676463
1.1160829825543068 145.66608465248777 1.7289148377601293
1.1213105375077228 142.2039974928029 1.701436865905669
1.1265380924611388 137.8385614700785 1.6686153502224128
1.1317656474145548 130.80948925703996 1.593708450417105
1.1369932023679707 133.7609875502726 1.6115839452590508
1.1422207573213867 139.8714653798409 1.6677879883933764
1.1474483122748027 139.22584275828967 1.6545812185125806
1.1526758672282187 142.11730169311667 1.661508186023214
1.1579034221816347 137.936388749206 1.6280735307527512
1.1631309771350506 141.1776288272913 1.6498837127616965
1.1683585320884666 143.3513160851929 1.6732706150424554
1.1735860870418826 144.64383261289052 1.6799393270087521
1.1788136419952986 143.59029342087092 1.669534649181885
1.1840411969487146 142.00665336847268 1.6368116803001456
1.1892687519021305 144.10308186428796 1.647704043110534
1.1944963068555465 145.5735877128062 1.6630378224339497
1.1997238618089625 146.18553938378142 1.6427567461396662
1.2049514167623785 146.31941495239732 1.6600812548634476
1.2101789717157945 147.17679487850646 1.6750789276106848
1.2154065266692105 151.89738657929047 1.697697808096068
1.2206340816226264 159.40676180269475 1.7650049156872738
1.2258616365760424 160.48099138905036 1.7868717459329053
1.2310891915294584 167.1394268920247 1.8155328776900483
1.2363167464828744 161.26257222885488 1.7887630202819305
1.2415443014362904 153.70609998294486 1.7367297935053438
1.2467718563897063 142.59083690136302 1.6532846655641413
1.2519994113431223 142.5079700612494 1.666744455735389
1.2572269662965383 147.0631319800534 1.671244386601075
1.2624545212499543 152.07478139554678 1.689139662933931
1.2676820762033703 156.92371799917063 1.7239192178643377
1.2729096311567862 150.13692769084983 1.6625259225952127
1.2781371861102022 148.26567174863507 1.6540563665044459
1.2833647410636182 149.1642256374864 1.6629805188936992
1.2885922960170342 149.7098878528088 1.6657278122853
1.2938198509704502 155.35782615919726 1.686443844467455
1.2990474059238661 155.6563481676838 1.6906932986574466
1.3042749608772821 157.1382004287123 1.6903418134181967
1.309502515830698 154.22066387510105 1.659507389734142
1.314730070784114 155.79572036707842 1.675013274404777
1.31995762573753 162.77411249261627 1.7367319421644065
1.325185180690946 166.8731577813002 1.7914704348835349
1.330412735644362 165.48840913811614 1.7836998462050533
1.335640290597778 162.7018659773015 1.7436029451398058
1.340867845551194 156.99739908436706 1.6910244194091935
1.34609540050461 154.05684318980127 1.6577423555986628
1.351322955458026 157.3992340708722 1.6637092798538167
1.356550510411442 150.88174943064192 1.6220056461778352
1.361778065364858 144.2155189436535 1.595339181598756
1.3670056203182739 139.68701799493985 1.5810403904576271
1.3722331752716899 134.35039390615034 1.564215591533785
1.3774607302251058 140.34117282969405 1.5954155677663764
1.3826882851785218 144.233243477466 1.6155307957875555
1.3879158401319378 151.61138151154208 1.6587854748082889
1.3931433950853538 157.79946698737362 1.685064389849763
1.3983709500387698 156.24925955665378 1.667104024849841
1.4035985049921857 153.05386940536928 1.6554847665484829
1.4088260599456017 149.20733495886813 1.652719042420506
1.4140536148990177 146.99111812080235 1.6594272332151494
1.4192811698524337 152.58090177863593 1.7124650811669255
1.4245087248058497 158.68858441808737 1.7217124901736556
1.4297362797592656 154.81178881333258 1.6828063791952654
1.4349638347126816 149.3564063942206 1.6412249707223334
1.4401913896660976 148.88452368088073 1.6420606435049074
1.4454189446195136 150.44880009731042 1.657224244358737
1.4506464995729296 153.2065483499781 1.6898246037647373
1.4558740545263456 148.14539751257013 1.6579869738213775
1.4611016094797615 145.76777620815014 1.6482972433829852
1.4663291644331775 142.7266741077037 1.630374538697202
1.4715567193865935 152.56163126398064 1.6868228860795995
1.4767842743400095 151.7332254239722 1.6741616923844618
1.4820118292934255 148.6631912240193 1.6634637298776302
1.4872393842468414 148.69648216055333 1.6742589314045502
1.4924669392002574 148.9665378718017 1.7012770379238773
1.4976944941536734 143.38283548188835 1.668010894358643
1.5029220491070894 144.45974310575846 1.671614401153967
1.5081496040605054 155.08461310632543 1.700540032850917
1.5133771590139213 159.548814493083 1.7340622687169769
1.5186047139673373 162.0730038190872 1.7544189439934539
1.5238322689207533 158.50756318278988 1.7405173045086406
1.5290598238741693 155.2189500825184 1.7205089590740936
1.5342873788275853 151.6160366665403 1.6796215642512415
1.5395149337810012 151.72047578930173 1.6713660682947729
1.5447424887344172 150.07828080902496 1.6590800357373323
1.5499700436878332 149.37727348791478 1.660639377607334
1.5551975986412492 147.54655123801564 1.6368617709999536
1.5604251535946652 150.88634437624128 1.6613688749966478
1.5656527085480811 159.6024016275823 1.730266046760757
1.5708802635014971 165.74604884719255 1.7551868778851965
1.576107818454913 165.30107384443295 1.7756011117319954
1.581335373408329 164.1984711714897 1.7710259591432227
1.586562928361745 162.08884920872003 1.7644314365789437
1.591790483315161 160.72381151826613 1.758429617754276
1.597018038268577 165.97910237000013 1.761336941138487
1.602245593221993 174.30930299407754 1.7882522118998552
1.607473148175409 175.91928645042262 1.7828444896650777
1.612700703128825 171.82557899669644 1.7463780941973683
1.617928258082241 170.47071124164913 1.7292877964815918
1.623155813035657 167.94280683016532 1.7088538722210127
1.628383367989073 176.41950172299786 1.7668291630195843
1.6336109229424889 183.27771934913244 1.8166533851608762
1.6388384778959049 183.39571239153813 1.817906271888372
1.6440660328493208 190.08774012062926 1.8515058880729798
1.6492935878027368 193.1124590943724 1.8430730091603205
1.6545211427561528 194.80114466187183 1.8476433494860607
1.6597486977095688 199.45117668531276 1.8700344288172766
1.6649762526629848 206.34660785533848 1.906124751051996
1.6702038076164007 219.06040834880343 1.9687276959890079
1.6754313625698167 223.87195169012978 1.9768462131633666
1.6806589175232327 231.22929652228737 2.004878457192614
1.6858864724766487 229.4800883562133 1.9977524491016845
1.6911140274300647 228.6298042952164 1.9978231812342622
1.6963415823834807 221.44837430460527 1.940531038220042
1.7015691373368966 208.96261032761223 1.8525681946728216
1.7067966922903126 201.37729062152124 1.7933978595851763
1.7120242472437286 201.942040086085 1.8147436365650373
1.7172518021971446 205.28094653443597 1.832049461106123
1.7224793571505606 220.60890189963223 1.915716247513517
1.7277069121039765 234.344978170606 1.9754824700705664
1.7329344670573925 240.44925506923536 1.977373111604424
1.7381620220108085 244.03622199533606 1.9606575735745113
1.7433895769642245 238.92917729840931 1.9235187492011294
1.7486171319176405 237.37659646324687 1.9192465687287878
1.7538446868710564 243.14454468129168 1.9491324794358462
1.7590722418244724 255.6797492955735 2.0085958750607755
1.7642997967778884 261.6171716758495 2.0553353448522516
1.7695273517313044 263.87579136910466 2.052677628318945
1.7747549066847204 256.93411994761493 2.0058821404278233
1.7799824616381363 250.94584647017837 1.97487208637944
1.7852100165915523 249.82692532423596 1.9420656650464714
1.7904375715449683 259.7832261730648 1.9785895991505034
1.7956651264983843 263.49074506724537 1.9926308540813127
1.8008926814518003 268.33505746523315 1.9898783068735761
1.8061202364052162 269.68059962057805 1.9793075289939925
1.8113477913586322 253.1742277590309 1.8749639180918922
1.8165753463120482 251.08247747852127 1.8577988082902606
1.8218029012654642 244.76840471938328 1.8305525020328772
1.8270304562188802 245.81669046720944 1.8421097176158332
1.8322580111722961 255.0163007943517 1.870604916841584
1.8374855661257121 254.53621887450996 1.8587263118103334
1.842713121079128 258.3713730521641 1.8663722047192308
1.847940676032544 257.3521081776289 1.8522349839747734
1.85316823098596 262.89877322510176 1.8646315374334401
1.858395785939376 269.7722655356221 1.8921879682418916
1.863623340892792 275.93020983921656 1.9077008844244845
1.868850895846208 276.35803803851803 1.916127495881245
1.874078450799624 266.26095781819004 1.8686449972190171
1.87930600575304 263.18735118732667 1.8530055803634653
1.884533560706456 262.5361167299079 1.8472612854351385
1.889761115659872 265.7517263032841 1.8513779026567798
1.894988670613288 267.1037524296973 1.8300912185318685
1.9002162255667039 277.73418201713906 1.8692194105828954
1.9054437805201199 277.5381557975594 1.8539089532433082
1.9106713354735358 275.15211351586095 1.8220743317622927
1.9158988904269518 268.27230895803524 1.789923450839837
1.9211264453803678 258.19813082644646 1.7484012645294293
1.9263540003337838 254.49724806099061 1.737722167937594
1.9315815552871998 255.12696451424634 1.7415775363335995
1.9368091102406157 257.39005734226794 1.7373483939826981
1.9420366651940317 264.24762819517787 1.7673944979444314
1.9472642201474477 261.2700740707433 1.7627564940476177
1.9524917751008637 264.8067561041419 1.7699205083294307
1.9577193300542797 267.47786026915605 1.7673883218758095
1.9629468850076957 267.9336856706759 1.7561390286870913
1.9681744399611116 265.6859419590473 1.728455246331119
1.9734019949145276 264.0778470436329 1.7264070517446124
1.9786295498679436 255.66953492020747 1.6970490287349695
1.9838571048213596 250.68220467731027 1.6540073578051997
1.9890846597747756 250.39277033095186 1.6532646169863683
1.9943122147281915 243.30425116562364 1.6277191348833284
1.9995397696816075 246.0825681886094 1.637372478262057
2.0047673246350235 245.2558689918864 1.6455131634189948
2.0099948795884393 243.74196148076797 1.6487692368171223
2.015222434541855 242.75504524829455 1.6235949374411733
2.0204499894952708 247.0857255984203 1.6324135752772737
2.0256775444486865 249.94205702244284 1.6285101608452546
2.0309050994021023 247.17249118116655 1.5974585738551925
2.036132654355518 239.251749949911 1.567817849624076
2.041360209308934 230.5757111771074 1.549774591411107
2.0465877642623496 230.1878160223194 1.561005137855148
2.0518153192157653 231.74003885954156 1.5812819878868452
2.057042874169181 231.079898832112 1.581641593179359
2.062270429122597 237.17855047137337 1.595608223562907
2.0674979840760126 238.41278185608076 1.6003965716878377
2.0727255390294284 241.29738140621478 1.6034421535177426
2.077953093982844 245.26380054186396 1.6161103035545596
2.08318064893626 242.32649702151244 1.6173103760004566
2.0884082038896756 235.98139344178676 1.5887806843031238
2.0936357588430914 229.4633154540184 1.5542063692455828
2.098863313796507 228.8290626979906 1.5485524934548494
2.104090868749923 232.26904752622076 1.5570842309175013
2.1093184237033387 238.4309770413797 1.5784584267443784
2.1145459786567544 239.7374780946213 1.589654830294272
2.11977353361017 235.6694486838474 1.5725535901732692
2.125001088563586 231.64228999833563 1.5613162285269104
2.1302286435170017 223.75250011604754 1.5283911691594667
2.1354561984704175 226.20387848111056 1.5524177741485004
2.140683753423833 228.02429231933408 1.5567928209976005
2.145911308377249 227.7522191379843 1.5574815878037966
2.1511388633306647 224.92595957169914 1.544260586876065
2.1563664182840805 227.54239471574286 1.5505412055688372
2.1615939732374962 224.93218004073563 1.5350767506581258
2.166821528190912 226.70911227909733 1.5457455393669577
2.1720490831443278 235.23920621838306 1.5767450902988684
2.1772766380977435 233.5247984409042 1.579252077914036
2.1825041930511593 234.87903284823517 1.5798521341367537
2.187731748004575 240.4747876385434 1.583846413716756
2.192959302957991 239.51047556411154 1.580703936463324
2.1981868579114066 236.90869490845446 1.5598354278291426
2.2034144128648223 234.905635398691 1.558268839025011
2.208641967818238 231.37064276637682 1.5595657842979052
2.213869522771654 225.80864384113679 1.5420086314341317
2.2190970777250696 234.83583713611944 1.6033811142992436
2.2243246326784853 231.56870975005015 1.5828364123614103
2.229552187631901 233.5228710691819 1.5870534471320525
2.234779742585317 235.77295697829538 1.5836063633874644
2.2400072975387326 227.130415561858 1.5378057230514035
2.2452348524921484 231.3419766859871 1.5612455874729183
2.250462407445564 235.1337420314064 1.5930915942403738
2.25568996239898 233.06236422942757 1.6003091024696796
2.2609175173523957 230.1133423658478 1.5911943518827538
2.2661450723058114 224.82274551482777 1.558928590315354
2.271372627259227 228.41187750208556 1.5812614365113569
2.276600182212643 236.12249846462709 1.608933192348628
2.2818277371660587 241.606343496437 1.6197237324201519
2.2870552921194744 236.65510349766882 1.5795142545094272
2.29228284707289 233.266469231449 1.549889671570269
2.297510402026306 227.66992947468904 1.5180058016179956
2.3027379569797217 220.13398205715487 1.4868505556725986
2.3079655119331375 224.14316219783166 1.4996678026611665
2.3131930668865532 221.3074157538121 1.4906075808800174
2.318420621839969 226.37756162893785 1.5193730007009296
2.3236481767933848 234.9512504634023 1.5631636052957085
2.3288757317468005 234.2523113663139 1.567058964031283
2.3341032867002163 232.0682843289667 1.5654093335107124
2.339330841653632 231.6937256435034 1.5686027060966257
2.344558396607048 228.4107948715146 1.5695292441652486
2.3497859515604635 237.35490632973017 1.6081119844943939
2.3550135065138793 243.4931585284737 1.6127552044703803
2.360241061467295 246.35100824415062 1.6229335427900857
2.365468616420711 235.65608386316103 1.5483197412220338
2.3706961713741266 229.45806574809438 1.501685631848974
2.3759237263275423 228.08301228297816 1.4872248039173794
2.381151281280958 232.56329252409603 1.5064132886243637
2.386378836234374 243.0278679328702 1.5584026304988883
2.3916063911877896 249.34379529668902 1.6055029887913634
2.3968339461412054 247.34875630402826 1.5999893414149706
2.402061501094621 240.02459666784316 1.5497462372686048
2.407289056048037 235.925767436385 1.5134601936718701
2.4125166110014526 223.6695834541102 1.4500876972376986
2.4177441659548684 224.68565547821225 1.4527333259661912
2.422971720908284 221.06326641974798 1.430456436667923
2.4281992758617 229.6030518927321 1.4641215119681423
2.4334268308151157 240.76417795047396 1.4990308060755886
2.4386543857685314 242.05885317698883 1.4865567359292815
2.443881940721947 238.44942848297228 1.4503951666425936
2.449109495675363 239.75404185771063 1.4499115183570406
2.4543370506287787 242.21013270384245 1.4408788471619434
2.4595646055821945 246.93994452505515 1.424628772537104
2.4647921605356102 264.72978188577963 1.4435011873931216
2.470019715489026 288.6262549983324 1.4426156389273284
2.4752472704424417 358.46459546423847 1.5403579217676473
2.4804748253958575 496.12160794708586 1.7398490049902682
2.4857023803492733 729.7771763107701 2.051276735084613
2.490929935302689 1045.0923236944218 2.412656595731087
2.496157490256105 1458.3634833503622 2.8395255958290258
2.5013850452095205 1873.8091876778215 3.2101168023463695
2.5066126001629363 2221.268885725447 3.491722833640807
2.511840155116352 2520.398253035192 3.733240752484328
2.517067710069768 2735.191775524493 3.897298282690614
2.5222952650231836 2955.115043539788 4.048871871601547
2.5275228199765993 3284.2911953501925 4.2613422176303155
2.532750374930015 3703.372225336811 4.503353487059859
2.537977929883431 4367.4345199884765 4.89381215582777
2.5432054848368466 5167.29813273285 5.3279183458947
2.5484330397902624 5987.720351577113 5.732683846993044
2.553660594743678 6577.2870753227635 5.997677467945479
2.558888149697094 6838.485724151927 6.095767812729147
2.5641157046505096 6701.3314331160045 6.008873843244302
2.5693432596039254 6312.99997016647 5.8296446245828
2.574570814557341 5790.554045396571 5.577807369457602
2.579798369510757 5263.116341902073 5.314552911777009
2.5850259244641727 4843.871632303325 5.087547922316689
2.5902534794175884 4535.932501783759 4.922055323211043
2.595481034371004 4292.481755181977 4.796810576282885
2.60070858932442 3974.564183827263 4.615835463821796
2.6059361442778357 3504.3916576407564 4.330719816982337
2.6111636992312515 2950.3361848378013 3.9609176594860007
2.6163912541846672 2367.0576838248044 3.546005769210332
2.621618809138083 1781.6927832473984 3.074957157314176
2.6268463640914987 1309.8267636752394 2.644312916836297
2.6320739190449145 918.70198473592 2.2271966061264736
2.6373014739983303 660.8763164771912 1.9144713780954428
2.642529028951746 496.0507130314696 1.6831483333805144
2.6477565839051618 384.9822275643117 1.516754979701277
2.6529841388585775 325.15745161496216 1.4281520180313358
2.6582116938119933 294.7548727659146 1.4011673912683584
2.663439248765409 276.9725377900167 1.394714466031414
2.668666803718825 267.8592837595875 1.4114510055278249
2.6738943586722406 258.49447085115776 1.4071379478859367
2.6791219136256563 248.48212261960035 1.393921400406663
2.684349468579072 241.64521319777617 1.3922071845546689
2.689577023532488 238.58577654619177 1.4029683816239207
2.6948045784859036 232.57965913258138 1.3938448764335183
2.7000321334393194 229.89269151762505 1.3949525904655502
2.705259688392735 224.80077800026825 1.3799304158460763
2.710487243346151 234.08496162384253 1.4301159811690785
2.7157147982995666 237.3523254253928 1.4600772006037346
2.7209423532529824 229.0162886031921 1.4440999726025505
2.726169908206398 224.3684084613333 1.4219151439002415
2.731397463159814 222.2140464377875 1.4055137584110307
2.7366250181132297 228.82648774420926 1.4461880079363125
2.7418525730666454 228.93944553294043 1.4595165417681129
2.747080128020061 226.20094584277055 1.4678129376874833
2.752307682973477 226.87321956148156 1.480723374843908
2.7575352379268927 226.54949262459687 1.48342452231418
2.7627627928803085 225.76402141993785 1.478526994230886
2.767990347833724 226.0886496526948 1.4761091117754173
2.77321790278714 224.12229407290948 1.4615902737774509
2.7784454577405557 224.72751271526366 1.4545931194966095
2.7836730126939715 227.9329152699621 1.4700772498141421
2.7889005676473873 225.63467170865835 1.4659467873459362
2.794128122600803 231.99182884675352 1.5119264089670592
2.7993556775542188 231.11971932377952 1.5062097538861248
2.8045832325076345 231.65417431419806 1.5033234350560247
2.8098107874610503 232.12259856763777 1.5071889622930836
2.815038342414466 232.60746924541874 1.5165878703050262
2.820265897367882 236.39447851504792 1.5373760143549644
2.8254934523212976 232.48601005788066 1.5242225082977037
2.8307210072747133 234.46068951072695 1.5248075177986011
2.835948562228129 233.994402699706 1.5223529876970099
2.841176117181545 231.54981458413226 1.5288594915741647
2.8464036721349606 234.2404490596752 1.5485726295017261
2.8516312270883764 229.34430870826912 1.5295940151337553
2.856858782041792 221.590086161063 1.4932982569917739
2.862086336995208 224.75197294330283 1.5024165043786943
2.8673138919486236 214.60840967640704 1.4644423699611395
2.8725414469020394 213.46756061525477 1.4495781997527666
2.877769001855455 217.35279920496615 1.4664032983737507
2.882996556808871 220.62797816081863 1.4783741591897304
2.8882241117622867 226.31840654349975 1.5116925978199496
2.8934516667157024 225.13845191562075 1.5112715371046128
2.898679221669118 227.98161749940166 1.5220230491903106
2.903906776622534 227.0639970258478 1.5102910116418884
2.9091343315759497 233.84049661589458 1.5362670859737884
2.9143618865293655 234.60353593278796 1.5243695563124708
2.919589441482781 230.18272686531955 1.5180612963290927
2.924816996436197 221.61277455474234 1.476903983151339
2.9300445513896127 223.05672521206623 1.473764524634649
2.9352721063430285 230.57771868756006 1.501946206415793
2.9404996612964442 244.06569818443728 1.5518094785595284
2.94572721624986 248.10467108294725 1.566587600333689
2.9509547712032758 246.06767286570036 1.5644301716693645
2.9561823261566915 240.94876000148014 1.5554166384598034
2.9614098811101073 238.51194200451445 1.5477962702464072
2.966637436063523 233.37160881968236 1.5368158396514728
2.971864991016939 235.38692830661336 1.5380163275626184
2.9770925459703546 230.0033593265121 1.5004472911183964
2.9823201009237703 223.91850267475334 1.4614851958180055
2.987547655877186 223.2178266437196 1.4365681684647065
2.992775210830602 221.69415489467087 1.4338872254871136
2.9980027657840176 223.2582737762387 1.448554455309734
3.0032303207374333 224.998088220443 1.4573285752294909
3.008457875690849 226.48779560501725 1.470451360304811
3.013685430644265 226.45733491006052 1.459138116661914
3.0189129855976806 231.9752242527302 1.4689763071188682
3.0241405405510964 229.8464627770477 1.4561279027800644
3.029368095504512 223.22704657544438 1.41068139879001
3.034595650457928 220.82469347361365 1.414745717505774
3.0398232054113437 221.26964237434046 1.431557697601574
3.0450507603647594 221.75238162990294 1.421153801628148
3.050278315318175 224.27764514811741 1.4288323374710779
3.055505870271591 228.30401705327054 1.430943291650286
3.0607334252250067 226.73323736905093 1.406772561881952
3.0659609801784224 233.5349072339384 1.42156755294628
3.071188535131838 230.9277682532478 1.414868830444776
3.076416090085254 225.03136794418188 1.388547758569963
3.0816436450386697 222.171798888001 1.3662714400243159
3.0868711999920855 221.96794165688326 1.3529862080092727
3.0920987549455012 225.58362075367006 1.358955690034991
3.097326309898917 229.9150450729729 1.3569497981368515
3.1025538648523328 233.24004533545664 1.3667824981306602
3.1077814198057485 236.45550664403612 1.3769597383740886
3.1130089747591643 239.22485700513224 1.3737701109355642
3.11823652971258 241.8629645293873 1.3748445223770058
3.123464084665996 244.52694961917442 1.3758918054478362
3.1286916396194115 243.20609738924603 1.3605459191936438
3.1339191945728273 243.20464203562088 1.3381700382802586
3.139146749526243 254.18052231903397 1.3673634131047963
3.144374304479659 261.82202476992285 1.3704976546401708
3.1496018594330746 275.3321956207655 1.3990439915959578
3.1548294143864903 282.0762154709772 1.405909572957569
3.160056969339906 282.4810329455846 1.3893286361331807
3.165284524293322 277.0183660749809 1.357375392690113
3.1705120792467376 276.51523164436117 1.332775686072122
3.1757396342001534 281.6457183267855 1.3275660763840196
3.180967189153569 289.9798399649521 1.3270607756962778
3.186194744106985 301.2558744908807 1.3399747912269693
3.1914222990604006 310.9434948922876 1.3401894398180567
3.1966498540138164 319.25712966917956 1.3321390908106518
3.201877408967232 325.9065223780026 1.326290432695849
3.207104963920648 339.85036116855827 1.3342681630927244
3.2123325188740637 356.8474673230468 1.357231036424386
3.2175600738274794 382.87033180365836 1.398623512771879
3.222787628780895 410.62291263283777 1.4477030780514766
3.228015183734311 434.92385714766743 1.484345220477369
3.2332427386877267 463.6878446272606 1.5240681805041545
3.2384702936411425 488.0115894591165 1.5495903553831976
3.2436978485945582 516.7912294675868 1.58452497553229
3.248925403547974 544.3438203179354 1.6246421945149154
3.2541529585013897 579.0390715229544 1.674534688563359
3.2593805134548055 610.944694845505 1.7189352325865066
3.2646080684082213 647.5303326443697 1.7678373192258587
3.269835623361637 686.7927593736705 1.8208210857076879
3.275063178315053 728.1704342951842 1.8765002702283848
3.2802907332684685 769.045991602232 1.9251340346114723
3.2855182882218843 805.7617100221302 1.9673505970873555
3.2907458431753 846.2380033289429 2.0165866116144793
3.295973398128716 887.0099718315748 2.062777321301654
3.3012009530821316 931.9498862303507 2.1083452697154947
3.3064285080355473 966.1335538850486 2.1396617308080104
3.311656062988963 1005.5279345283919 2.1791204104852127
3.316883617942379 1025.469552057103 2.1988293599848685
3.3221111728957946 1025.0825794588998 2.1947112416206207
3.3273387278492104 1009.0535451926069 2.1749126282447313
3.332566282802626 970.8870017307127 2.133388673846108
3.337793837756042 926.7076064703105 2.0888919455475343
3.3430213927094576 851.3920209556704 1.999626925353919
3.3482489476628734 771.2716084841024 1.8969137775905596
3.353476502616289 696.196950454655 1.800764149872186
3.358704057569705 627.5694542359053 1.7112326740240784
3.3639316125231207 557.9399441530694 1.6155320392060413
3.3691591674765364 499.8804534675758 1.5301237870094564
3.374386722429952 443.53831657034146 1.4474499959650542
3.379614277383368 403.90093275937267 1.396427446351812
3.3848418323367837 368.3114174938413 1.3515295854185594
3.3900693872901995 340.6415642300413 1.3130220458372417
3.3952969422436152 320.414679380653 1.287452555865088
3.400524497197031 302.7432615459127 1.2629963119457572
3.4057520521504467 288.4267299486626 1.247269966211275
3.4109796071038625 272.3568562944411 1.2299797204111305
3.4162071620572783 260.0503000094752 1.2106701616594793
3.421434717010694 254.22687838408615 1.213724866622073
3.4266622719641098 252.60822463123247 1.2315067104331119
3.4318898269175255 254.2701119587365 1.2495692607528497
3.4371173818709413 250.32810231935596 1.2604403982391639
3.442344936824357 244.89253908816173 1.2523528471261396
3.447572491777773 238.58551253773135 1.2382950118222984
3.4528000467311886 231.01681052052749 1.2254693045556204
3.4580276016846043 227.30065151879938 1.221292913843113
3.46325515663802 227.02314767895365 1.2176270287089537
3.468482711591436 226.02580210736622 1.20820477645157
3.4737102665448516 229.00881342480415 1.2234263241167118
3.4789378214982674 228.87391961255773 1.2211575611040006
3.484165376451683 225.41837851573686 1.2176050453792113
3.489392931405099 227.72443801824988 1.2286757860219895
3.4946204863585146 226.49313386339176 1.2183402787275714
3.4998480413119304 227.7540935673134 1.2056507094408946
3.505075596265346 228.63883215823938 1.1835320379606387
3.510303151218762 231.87894097524946 1.187537373879292
3.5155307061721777 238.6365448792463 1.1972203055287702
3.5207582611255934 246.56107344302526 1.220236538672668
3.525985816079009 257.0632857162396 1.2296277240964817
3.531213371032425 267.70786405989884 1.2374308362592599
3.5364409259858407 279.6664504964577 1.240041167380594
3.5416684809392565 295.3147071026309 1.2482740814474527
3.546896035892672 314.7205667576488 1.2598796266533538
3.552123590846088 351.5758757508226 1.3104858427126604
3.5573511457995037 426.7596351008285 1.4207189346487743
3.5625787007529195 562.5058278885324 1.616755290187034
3.5678062557063353 800.0812547434626 1.9181068208048768
3.573033810659751 1240.872198865718 2.3835545633698483
3.5782613656131668 2007.149867742005 3.032978439132486
3.5834889205665825 3380.387297299424 3.937304256949609
3.5887164755199983 5698.127584847638 5.111579942688242
3.593944030473414 9082.655242688967 6.407194447130225
3.59917158542683 12899.738541714594 7.596486250880471
3.6043991403802456 16638.317217331823 8.598143239589023
3.6096266953336613 18982.152191301866 9.171155837735894
3.614854250287077 19283.427603614477 9.233731703766505
3.620081805240493 17558.289502429834 8.80007081248765
3.6253093601939086 14435.847455971638 7.986755575089681
3.6305369151473244 10952.293045510383 6.93586867203987
3.63576447010074 7601.8965180208925 5.764062606627997
3.640992025054156 5087.7948508903 4.700100297072568
3.6462195800075716 3241.717779594902 3.7465120289539593
3.6514471349609874 2061.429401129485 2.9856304743874458
3.656674689914403 1324.0390267090334 2.3899152544715516
3.661902244867819 918.7530441017012 1.9922214452254376
3.6671297998212347 688.0315950404946 1.7271284708081318
3.6723573547746504 562.2622231653164 1.5703745216671972
3.677584909728066 475.09979818237963 1.4458185904223204
3.682812464681482 417.32032788168766 1.3578551185584151
3.6880400196348977 377.42593658712536 1.2996956587933386
3.6932675745883135 353.2034105109932 1.2659494329538044
3.698495129541729 331.81879545898227 1.2366006858049312
3.703722684495145 322.85847934443063 1.225466796129201
3.7089502394485607 315.7180072629607 1.215781558823119
3.7141777944019765 303.87623271470767 1.188394687870272
3.7194053493553922 297.7073996194237 1.182849051596393
3.724632904308808 288.08521494145276 1.1627280051294895
3.7298604592622238 277.7948468760618 1.1500299964620104
3.7350880142156395 273.4832131786826 1.1485647722999148
3.7403155691690553 270.6929747939169 1.1494499445452457
3.745543124122471 270.9348792234243 1.1608652170416083
3.750770679075887 272.35847279325054 1.1694049169809984
3.7559982340293026 273.3045924333551 1.1748923436671859
3.7612257889827183 273.99352981524004 1.1804753628416496
3.766453343936134 270.0223737488414 1.165532985849562
3.77168089888955 269.2994819425815 1.1540155256645779
3.7769084538429656 262.32396026814513 1.135770916935186
3.7821360087963813 256.5258525478336 1.1280318041802024
3.787363563749797 256.822771730311 1.1431295659796334
3.792591118703213 256.3310811043716 1.1414068436371982
3.7978186736566286 260.3657961947605 1.141336933558771
3.8030462286100444 269.78593467481386 1.1447237114348956
3.80827378356346 279.5342165614021 1.1479218231206603
3.813501338516876 285.4265375799594 1.147735252071592
3.8187288934702917 291.48616157915325 1.1570447129479244
3.8239564484237074 292.28016018736537 1.1457518964705404
3.829184003377123 297.0753260491129 1.1452065357550993
3.834411558330539 300.86524439734404 1.1490478033291742
3.8396391132839547 305.47954426820905 1.152526005729936
3.8448666682373704 311.62572175931854 1.1630463472947352
3.850094223190786 313.6566187883043 1.1665085892340548
3.855321778144202 312.4944071828557 1.1603699063811694
3.8605493330976177 307.9118741315354 1.1544159553363875
3.8657768880510335 302.4230927652052 1.1465744090797807
3.8710044430044492 293.15213688501166 1.1307674087102084
3.876231997957865 290.86995629466116 1.1288986082567762
3.8814595529112808 285.32338490222605 1.1200303231916815
3.8866871078646965 283.64893885185603 1.1273095565101225
3.8919146628181123 284.1276558438904 1.1319524059215669
3.897142217771528 280.6066671152473 1.122520040803955
3.902369772724944 276.6703932863938 1.1120583163181748
3.9075973276783595 275.48991114452946 1.1050409906163305
3.9128248826317753 276.90878758452646 1.1053883317744813
3.918052437585191 275.96542483156134 1.1028787319669628
3.923279992538607 278.0437980852731 1.1061469847615018
3.9285075474920226 284.1229533157084 1.1150307745716357
3.9337351024454383 287.0867583094109 1.1143895638417702
3.938962657398854 293.20237426664323 1.1213884654239288
3.94419021235227 299.2212812102393 1.1277395793619631
3.9494177673056856 309.98866365969843 1.147700607782857
3.9546453222591014 321.9721330721079 1.1721404398199253
3.959872877212517 329.7743106977453 1.1787929937807813
3.965100432165933 331.54249733711345 1.1712013783288557
3.9703279871193486 341.18609042585524 1.181200423836588
3.9755555420727644 357.54998817559596 1.202156167818333
3.98078309702618 387.54057112794527 1.2450437088851165
3.986010651979596 434.84514777872965 1.3123515499663343
3.9912382069330117 479.4823561340542 1.3696197898236133
3.9964657618864274 541.2827463035335 1.4502151300147836
4.001693316839844 657.4226014608907 1.596503970125763
4.00692087179326 745.6760861549768 1.6968436237789237
4.012148426746676 831.3509996929215 1.7964208905008825
4.017375981700092 881.9838769930149 1.8718735179295916
4.0226035366535084 866.9152819327227 1.8696334175556684
4.027831091606925 870.2229785027694 1.8814509928953649
4.033058646560341 813.7932408760748 1.8226638177075898
4.038286201513757 808.1749142037105 1.8121800125410297
4.043513756467173 826.0729685729272 1.8338305332702105
4.0487413114205895 849.9444149429306 1.8596533173742078
4.053968866374006 914.7966953877766 1.9277578226089869
4.059196421327422 988.2642915274553 2.0061455059250344
4.064423976280838 1079.487705957405 2.1004983259717545
4.069651531234254 1199.154568569288 2.2157057551462813
4.0748790861876705 1329.683323830607 2.3382811314057723
4.080106641141087 1476.3236757505847 2.462859400703902
4.085334196094503 1653.918099959779 2.6087781938451697
4.090561751047919 1838.9360092351837 2.7544052856406047
4.095789306001335 2071.194373311037 2.927133737318663
4.1010168609547515 2339.400646275006 3.114661827005622
4.106244415908168 2598.142355383127 3.2818250659370745
4.111471970861584 2884.5415303325767 3.4518288995783712
4.116699525815 3198.62847530805 3.6342474300593173
4.121927080768416 3520.975039100297 3.772735629042251
4.1271546357218325 3858.410659861483 3.9104233377957227
4.132382190675249 4181.083489416899 4.039766236496386
4.137609745628665 4532.071419833954 4.186681733692038
4.142837300582081 4903.725436139316 4.345094098068049
4.148064855535497 5256.082466917149 4.500703316730884
4.1532924104889135 5571.772101212447 4.620260867589771
4.15851996544233 5886.702711855113 4.739969393071476
4.163747520395746 6124.908830093442 4.827039895727573
4.168975075349162 6361.757522542856 4.919963540581957
4.174202630302578 6513.561400165022 4.971773885499498
4.1794301852559945 6603.384912235713 5.010229495988486
4.184657740209411 6616.041732355276 5.00933981756643
4.189885295162827 6518.856904929046 4.972012828487734
4.195112850116243 6321.643068581689 4.889209800522919
4.200340405069659 6016.834511827281 4.754189240225506
4.2055679600230755 5619.084027235196 4.583396832563207
4.210795514976492 5213.843992123141 4.415102595798689
4.216023069929908 4790.85406887232 4.233038576341271
4.221250624883324 4327.929474777643 4.018594253862306
4.22647817983674 3901.7638332943284 3.8141443149823124
4.2317057347901565 3462.400789780866 3.585855739059072
4.236933289743573 3059.839736548753 3.364014211346572
4.242160844696989 2706.595982690318 3.1605949774921354
4.247388399650405 2390.5798485046566 2.969064520195511
4.252615954603821 2104.047247110913 2.78323209712042
4.257843509557238 1875.3436663151488 2.6268942028402997
4.263071064510654 1661.4104311928172 2.4693715779265224
4.26829861946407 1468.1934346611408 2.315383940104081
4.273526174417486 1311.940330480929 2.1861510680737797
4.278753729370902 1174.5971180630802 2.0668637034045827
4.283981284324319 1056.1688495930189 1.96301578301187
4.289208839277735 951.3359684785902 1.861558340350543
4.294436394231151 854.5913374768065 1.7639796965728523
4.299663949184567 769.741879518485 1.6716527935522552
4.304891504137983 704.5485677404461 1.5975888319022669
4.3101190590914 646.6880629955135 1.5295540188163392
4.315346614044816 592.239354909693 1.4617519237272751
4.320574168998232 548.2492782193773 1.4045225109298969
4.325801723951648 509.7979845781069 1.35584105537775
4.331029278905064 481.47932458289705 1.323592883862755
4.336256833858481 451.3414813750336 1.2833519939449043
4.341484388811897 427.9273159286886 1.2499882583315909
4.346711943765313 404.15856517098143 1.210627712056336
4.351939498718729 386.7493128937835 1.1860431680725905
4.357167053672145 372.08155679256913 1.1671995165762183
4.362394608625562 354.2933651015453 1.1479868795548744
4.367622163578978 338.5853924427545 1.1263231982543616
4.372849718532394 321.3960314194892 1.101628964629175
4.37807727348581 309.57802391651217 1.0860964282702035
4.383304828439226 300.03009699476655 1.0755389754769404
4.388532383392643 288.1224424166249 1.0578230908070263
4.393759938346059 281.55984204713064 1.0492772499641283
4.398987493299475 270.3547240650746 1.0308906896531953
4.404215048252891 263.74990487891654 1.0207472355737959
4.409442603206307 256.7103548761572 1.0090923008867152
4.414670158159724 249.58864526184328 1.002918422290277
4.41989771311314 238.39877638742735 0.9859693088869609
4.425125268066556 233.1525204572847 0.9845778139929678
4.430352823019972 229.68969596943072 0.9881038073063231
4.435580377973388 227.34330553251408 0.9925104895116837
4.440807932926805 226.79958249524216 1.0017416679663924
4.446035487880221 220.57441407576667 0.9952295787753881
4.451263042833637 212.14294427920586 0.979468166386269
4.456490597787053 204.7302496822861 0.9531548189285522
4.4617181527404695 197.75970546747527 0.9407606827012527
4.466945707693886 196.63263512227644 0.9464553637229682
4.472173262647302 196.66970848863127 0.9489913833074911
4.477400817600718 201.99433237145882 0.9691443170689464
4.482628372554134 206.22955868007972 0.9918682708666483
4.4878559275075505 206.66478485971632 0.999512177632963
4.493083482460967 201.85356894790712 0.9909695027716413
4.498311037414383 192.4447308224136 0.9631851364914968
4.503538592367799 192.89137107162372 0.9716912865076192
4.508766147321215 193.0977225233181 0.9846635704560104
4.5139937022746315 191.389687632273 0.9947488567555501
4.519221257228048 191.37563272211776 0.9984929961505201
4.524448812181464 185.96417596047564 0.9712941879667062
4.52967636713488 183.133995472483 0.9693608837499952
4.534903922088296 182.90967001303244 0.963275649376255
4.5401314770417125 179.3488252857351 0.9566039600503078
4.545359031995129 181.15309699092975 0.9687182632954118
4.550586586948545 182.199982534357 0.9750906437230406
4.555814141901961 184.0748795959756 0.9762256016028414
4.561041696855377 184.4016549372754 0.9760671474275859
4.5662692518087935 183.749729273361 0.9680647562826734
4.57149680676221 181.71833461812506 0.9583589682676645
4.576724361715626 177.64347882072312 0.9549750358818233
4.581951916669042 175.38939556702505 0.9450188907997331
4.587179471622458 175.43147241725526 0.9466247347736553
4.5924070265758745 176.67811486399597 0.9527679416801865
4.597634581529291 181.55064712803866 0.966615548278768
4.602862136482707 180.81129659113878 0.9721156217050674
4.608089691436123 182.69998880133593 0.9936862987922391
4.613317246389539 182.6485022656598 1.000903566884854
4.6185448013429555 180.7509440025619 1.004153264654936
4.623772356296372 177.99214902465266 0.9987198524525198
4.628999911249788 182.0160580409623 1.0114912046604454
4.634227466203204 171.92015272525163 0.9791541547583104
4.63945502115662 167.04224240551488 0.948939236027416
4.6446825761100365 166.61124483086266 0.9416253678572878
4.649910131063453 164.3180020923139 0.9345189693095083
4.655137686016869 167.9047961509577 0.9521087049815429
4.660365240970285 165.87695740356193 0.9507511045602394
4.665592795923701 168.60995224880145 0.9724046935248232
4.6708203508771176 171.8927987447454 0.9850814670054253
4.676047905830534 180.03603582807094 1.0217091788301194
4.68127546078395 179.28482358970808 1.0268434396515296
4.686503015737366 175.66548136104421 1.0057697921821227
4.691730570690782 170.89992587838987 0.9850503788773752
4.696958125644199 173.14442357365238 0.9876360199655654
4.702185680597615 172.90570421363967 0.9847671309259436
4.707413235551031 178.8544792747227 1.0005383416090627
4.712640790504447 178.9506338509784 0.9967633783139037
4.717868345457863 175.64412439928634 0.9876902078143736
4.72309590041128 171.32120776720228 0.9744630877238333
4.728323455364696 166.93840861479856 0.9683238562520431
4.733551010318112 169.82224120752508 0.9803669338685628
4.738778565271528 170.9517821086277 0.9813500569751471
4.744006120224944 174.61109922213265 0.9899680735574166
4.749233675178361 175.11077748248337 1.0013741410105492
4.754461230131777 175.30128785400143 1.0126113636285037
4.759688785085193 174.10571095217423 1.0133992334306194
4.764916340038609 166.09165797798414 0.9858380288612615
4.770143894992025 160.38261338838203 0.9536656123176421
4.775371449945442 159.74891382067187 0.9373729094672443
4.780599004898858 163.22734453703998 0.9479013007124724
4.785826559852274 162.30226469617548 0.9360325425248864
4.79105411480569 159.23813031754298 0.9298843988488271
4.796281669759106 156.92794977817235 0.9305813199007267
4.801509224712523 156.5440739808638 0.9208768922855658
4.806736779665939 158.12004565967317 0.928673719181144
4.811964334619355 161.75629598254145 0.9410398012340673
4.817191889572771 168.08546005983177 0.9718386646656538
4.822419444526187 172.33272915157966 0.9969363874475058
4.827646999479604 174.4818463023837 1.007244094564757
4.83287455443302 170.92389786797463 0.9908807174321267
4.838102109386436 166.40407386191222 0.9701403373727537
4.843329664339852 164.2581511973629 0.9592826281454202
4.848557219293268 161.170504452895 0.9542738463026714
4.853784774246685 158.9553674665368 0.9429831656471465
4.859012329200101 158.37539402789537 0.9399615725022388
4.864239884153517 159.8628964022387 0.9371197013665108
4.869467439106933 160.9681805712464 0.9333070430214443
4.8746949940603495 163.24475639499488 0.9491811470165779
4.879922549013766 161.3930863632519 0.9495204837159391
4.885150103967182 162.1146336931938 0.9438081047449208
4.890377658920598 163.39331408972663 0.9414319087976609
4.895605213874014 162.31094352664442 0.92650766128573
4.9008327688274305 162.1746605935265 0.9190732109776499
4.906060323780847 161.42692596591874 0.921234104694551
4.911287878734263 162.1085412394772 0.9278266944700505
4.916515433687679 162.18428926656546 0.9359158495806439
4.921742988641095 164.09209792214452 0.9451035929282542
4.9269705435945115 164.02528169216933 0.9383593187835069
4.932198098547928 165.27390927982248 0.9446489796142191
4.937425653501344 165.48983961559026 0.9388144891393951
4.94265320845476 162.66009500697385 0.9343602189715006
4.947880763408176 163.99013966477347 0.9279164031259678
4.9531083183615925 162.48562251005677 0.915163579745008
4.958335873315009 160.6659954253812 0.9108659745493617
4.963563428268425 163.58841577639055 0.9186886647807488
4.968790983221841 164.28199418000355 0.9273091212345022
4.974018538175257 167.43212896190175 0.9367996302302469
4.9792460931286735 170.19866223087865 0.9317711690451971
4.98447364808209 168.45567002953044 0.9221365843114284
4.989701203035506 169.65758491119342 0.916399115915701
4.994928757988922 169.55051819043933 0.9019118326448418
5.000156312942338 172.60722224188748 0.8890643946828052
5.0053838678957545 175.71660707764119 0.8743412073480108
5.010611422849171 185.10409931132637 0.8799992723072385
5.015838977802587 194.36493624940735 0.8873201013591314
5.021066532756003 200.35178042747225 0.8913630790428692
5.026294087709419 202.8286339082325 0.8941214072811292
5.0315216426628355 199.5553452238128 0.886786968695311
5.036749197616252 197.5063281477651 0.8862053551358242
5.041976752569668 194.65034569127167 0.8803105533109283
5.047204307523084 193.16810860789792 0.8744872242818461
5.0524318624765 195.96789229963184 0.8792432006765853
5.0576594174299165 196.48853355246828 0.8691073200234625
5.062886972383333 198.01218794063578 0.8612051053749294
5.068114527336749 205.27750941563116 0.8697835829639595
5.073342082290165 217.31514408890231 0.8856175216989018
5.078569637243581 230.29508317798715 0.9036940013161321
5.0837971921969975 244.63487032992313 0.9216080564377591
5.089024747150414 259.8066415134475 0.9397371005656135
5.09425230210383 274.59746666904067 0.9544693951731383
5.099479857057246 297.3028456288288 0.9829303412382824
5.104707412010662 317.28452014212456 1.0031656292905708
5.109934966964079 342.3952829705071 1.0297872990434214
5.115162521917495 366.8817978431118 1.0571860034927592
5.120390076870911 388.53938272265407 1.0839229172278908
5.125617631824327 397.688817193099 1.093139010624819
5.130845186777743 396.68304933889937 1.0899705049816075
5.13607274173116 386.41064162875426 1.081224060072369
5.141300296684576 366.0985091650845 1.063004961479086
5.146527851637992 340.0925258753551 1.0338641872800838
5.151755406591408 307.8416042357229 0.9982916798290923
5.156982961544824 277.3982925020232 0.9664257955058994
5.162210516498241 255.9311407776494 0.951610035327045
5.167438071451657 234.70994482548443 0.9309304223747834
5.172665626405073 222.5122361038145 0.9273872187075377
5.177893181358489 209.44561380387526 0.9093815229086527
5.183120736311905 200.58641065191438 0.8969365493786345
5.188348291265322 194.13344984951348 0.8884878844667262
5.193575846218738 187.9448367935643 0.8760328584374065
5.198803401172154 184.3283978122738 0.8724762334806783
5.20403095612557 182.90523602129267 0.8778115876793862
5.209258511078986 185.775995755727 0.8977059836194501
5.214486066032403 184.6114095534827 0.9020032419419497
5.219713620985819 183.33123120252102 0.9042065179731142
5.224941175939235 174.7937278462391 0.8794095994161341
5.230168730892651 169.62001750063033 0.8695507986918458
5.235396285846067 166.52347018712356 0.8628668369895282
5.240623840799484 165.59646670589666 0.8661050328090973
5.2458513957529 167.44771857035605 0.8828731245348671
5.251078950706316 165.82517308404246 0.8769052032979913
5.256306505659732 165.24656055806386 0.880709975025032
5.261534060613148 164.2124779736477 0.8883427054862457
5.266761615566565 163.06695924524084 0.8878754119041623
5.271989170519981 161.07902184030922 0.88732913120902
5.277216725473397 160.15472590652834 0.8873799313661671
5.282444280426813 160.16569982444972 0.8946496269781347
5.2876718353802294 161.343665751677 0.9056033157664986
5.292899390333646 159.12847028754373 0.8894961728253203
5.298126945287062 155.09236425352998 0.8705258051588762
5.303354500240478 155.8371722073035 0.86413355872868
5.308582055193894 158.48591776861227 0.8611819415181139
5.3138096101473105 160.29681493396595 0.86416501719664
5.319037165100727 166.68394260335182 0.8790566231640967
5.324264720054143 165.1156996252953 0.875693870764437
5.329492275007559 162.7324563706013 0.8700140524384894
5.334719829960975 160.3615541026798 0.8662574918652048
5.3399473849143915 158.98693344355738 0.8699061779782566
5.345174939867808 159.66503405278092 0.8767458640804031
5.350402494821224 158.55299374975942 0.8697413279630251
5.35563004977464 156.87878231005743 0.8558487769770405
5.360857604728056 157.4067432139592 0.8477876452725667
5.3660851596814725 159.73886731674514 0.8470452359964541
5.371312714634889 163.01756771863046 0.8574003598334221
5.376540269588305 166.2196903963727 0.86618786137962
5.381767824541721 170.97993638824457 0.8875341760031199
5.386995379495137 172.7756396441788 0.8891951436975092
5.3922229344485535 172.70131107562736 0.8881635272325512
5.39745048940197 169.5567125946331 0.8803532328495792
5.402678044355386 168.53831139887768 0.8676661430126993
5.407905599308802 169.8927964521798 0.8636568219309984
5.413133154262218 173.52229191816963 0.8639149270029488
5.4183607092156345 176.33957971080724 0.8610894468763506
5.423588264169051 180.83207374002578 0.8642734423373739
5.428815819122467 182.47687817020582 0.8515716144321637
5.434043374075883 184.00981640704285 0.8495098531179255
5.439270929029299 186.2389619426853 0.8477849211260806
5.4444984839827155 188.98624045459698 0.8497281421050314
5.449726038936132 188.73292533485838 0.8435787176848235
5.454953593889548 190.4770214913062 0.8481198682155702
5.460181148842964 188.740907415014 0.8421168222836438
5.46540870379638 185.6728912923591 0.8478859494013532
5.4706362587497965 182.4889592111431 0.8509898346765428
5.475863813703213 178.15589305382903 0.8452600871074558
5.481091368656629 175.3349588694039 0.8462469111989184
5.486318923610045 171.53390997593596 0.8320743037985359
5.491546478563461 172.05309055773003 0.8350428195167303
5.4967740335168775 172.20173768136027 0.831146778244766
5.502001588470294 172.59959590176538 0.8360491648679745
5.50722914342371 170.01459616656658 0.8357643729400168
5.512456698377126 171.47487275358773 0.8409056894629252
5.517684253330542 169.9378463142334 0.8472768866567659
5.522911808283959 165.32619139102678 0.8343032562149556
5.528139363237375 165.46215480278502 0.8445343673805578
5.533366918190791 165.04568495930027 0.8556536696098475
5.538594473144207 170.21838550897317 0.8659923585754284
5.543822028097623 172.73420214749783 0.8647878585623943
5.54904958305104 172.4591849606316 0.8517527207667999
5.554277138004456 171.58549816437954 0.8421375529294122
5.559504692957872 170.4575303722526 0.8408883461643425
5.564732247911288 170.81765723408006 0.8413329106159197
5.569959802864704 171.6269504839405 0.8415289681969973
5.575187357818121 171.75725110226884 0.8335898900492752
5.580414912771537 174.61123191123534 0.8317599301482387
5.585642467724953 174.11891597459842 0.8252893826613041
5.590870022678369 175.03266139034358 0.8202801800814239
5.596097577631785 175.37937571127162 0.8216849992807729
5.601325132585202 175.92098526220923 0.8178464812232621
5.606552687538618 179.02537972124347 0.8162412893355788
5.611780242492034 182.582088431403 0.8088467164897388
5.61700779744545 188.7551285313902 0.8088570866520405
5.622235352398866 205.43854591450847 0.8274037650009309
5.627462907352283 229.83392218984866 0.8495476161777182
5.632690462305699 271.8878946578024 0.898229929795794
5.637918017259115 338.3394872911232 0.9772729241355056
5.643145572212531 425.15860424795454 1.079114272605333
5.648373127165947 528.4076542356701 1.192122600822616
5.653600682119364 634.8157767690732 1.3003658290413036
5.65882823707278 730.2894016599093 1.3914260044690778
5.664055792026196 794.0302903567688 1.4480615506444292
5.669283346979612 833.4850022135864 1.483480468116563
5.674510901933028 840.5509150781705 1.4869222547198824
5.679738456886445 835.0946884019068 1.4833665863199061
5.684966011839861 818.6596088062848 1.4669035774493522
5.690193566793277 800.8635777218287 1.4492642799204583
5.695421121746693 787.6431113935334 1.4360493052923204
5.700648676700109 784.1363163577482 1.4327062925758156
5.705876231653526 778.9990469742551 1.4271693056456796
5.711103786606942 775.1807629311867 1.421853096389212
5.716331341560358 778.5842046619405 1.424071275983739
5.721558896513774 777.9744893021989 1.4219609898273329
5.7267864514671905 788.075422265969 1.4315741734598133
5.732014006420607 799.8511611732063 1.4421446914972729
5.737241561374023 813.8364748637932 1.4558452429071933
5.742469116327439 836.3572616037867 1.473947278794223
5.747696671280855 876.7913626158282 1.5082976294823276
5.7529242262342715 931.8509933921642 1.5540999154260926
5.758151781187688 992.7027697343696 1.6020884678944343
5.763379336141104 1065.684316590165 1.6596128285680143
5.76860689109452 1142.088054933804 1.7151379273650864
5.773834446047936 1213.2595294846287 1.766051382569633
5.7790620010013525 1265.6171753568099 1.8033505804524996
5.784289555954769 1284.7273179689832 1.8178236166482948
5.789517110908185 1264.9930953436617 1.804702912053733
5.794744665861601 1182.431928037004 1.7424867702714173
5.799972220815017 1056.2880063561643 1.6446077372883428
5.8051997757684335 902.9489075117165 1.52082405763579
5.81042733072185 744.3621010989102 1.3832134028664025
5.815654885675266 609.3242280521304 1.2582585064887575
5.820882440628682 490.27833782214344 1.1317983650459467
5.826109995582098 404.07184141791464 1.0354155103784957
5.8313375505355145 344.60052996319865 0.9682705946503898
5.836565105488931 293.83437712004826 0.9036658235017824
5.841792660442347 264.19778799357164 0.8732755589277145
5.847020215395763 245.01237916832787 0.8541587506988254
5.852247770349179 229.8249663724655 0.8356870468208353
5.8574753253025955 221.77986127556647 0.8288119359913491
5.862702880256012 213.24004834231658 0.8163131487191879
5.867930435209428 209.83867104574458 0.8080305663513072
5.873157990162844 205.31132256233167 0.7985644891385713
5.87838554511626 202.77827642840373 0.794359538863431
5.8836131000696765 204.3721797823211 0.7949026453820495
5.888840655023093 208.9556600654865 0.8041209228895235
5.894068209976509 212.08847335491393 0.8138331045110582
5.899295764929925 212.4519783044707 0.8144295891677199
5.904523319883341 209.3166025236676 0.8086870249298117
5.9097508748367575 208.29081814752627 0.808002887592224
5.914978429790174 211.9716492222877 0.8129703337050158
5.92020598474359 214.28333810507198 0.8138490329934362
5.925433539697006 218.7262201226069 0.8186858154325769
5.930661094650422 223.86113781280898 0.8253301519053362
5.9358886496038386 225.06090221829137 0.8270379973608084
5.941116204557255 229.60170595935466 0.8315914188833866
5.946343759510671 234.8994089995944 0.8380864224611747
5.951571314464087 237.18562644051522 0.8368234319216027
5.956798869417503 241.30909573048146 0.8428358115726204
5.96202642437092 251.30798793798027 0.8604240173983946
5.967253979324336 257.9056667636932 0.8738231557534594
5.972481534277752 272.4402579036777 0.8936495896938796
5.977709089231168 285.7561836350391 0.9108798547370404
5.982936644184584 296.1760264672269 0.923104024240963
5.988164199138001 314.22761585635686 0.9423567681994458
5.993391754091417 331.72994038959905 0.9644325366725999
5.998619309044833 353.8464191041243 0.9919691592146661
6.003846863998249 390.0762951137807 1.040093134358232
6.009074418951665 437.8606142911001 1.1022626429688716
6.014301973905082 488.8526759867118 1.1661965221183472
6.019529528858498 556.0824406275326 1.2426660868682922
6.024757083811914 632.0701993856193 1.3250647589877946
6.02998463876533 719.3390966564973 1.4113756654555363
6.035212193718746 835.8315110285224 1.5227717147539024
6.040439748672163 977.8748090743682 1.650263673348426
6.045667303625579 1143.058089469972 1.786574007897393
6.050894858578995 1338.6225244319076 1.93502098216694
6.056122413532411 1523.8818595962598 2.0640783259917796
6.061349968485827 1696.8115140433963 2.1786972805934885
6.066577523439244 1849.0759019225231 2.2765488050488556
6.07180507839266 1935.1123309567322 2.3302414540370964
6.077032633346076 1967.9176723018472 2.35299792450295
6.082260188299492 1934.1020365088643 2.3342458357073506
6.087487743252908 1855.83113829025 2.2890124891012293
6.092715298206325 1741.4997469090538 2.217181898539339
6.097942853159741 1615.5135477865545 2.1383100192524296
6.103170408113157 1489.6948027375938 2.0579311293370153
6.108397963066573 1360.6441770111328 1.9684541816714682
6.113625518019989 1228.1124693314184 1.8711319321568796
6.118853072973406 1112.955405094532 1.782966016341759
6.124080627926822 1003.4521705040256 1.6940009192147192
6.129308182880238 905.9524385717867 1.6132809177822571
6.134535737833654 816.2741874972896 1.535507176752081
6.1397632927870704 730.5443012167515 1.4558539326208682
6.144990847740487 652.7004086050414 1.3783715848381324
6.150218402693903 583.4760872919989 1.3054251020661831
6.155445957647319 521.4382339420451 1.2347997520990612
6.160673512600735 475.2611436886256 1.184515116218724
6.1659010675541515 434.17037434604595 1.1365920267984095
6.171128622507568 400.66364773615663 1.0970154193634152
6.176356177460984 369.4470903160894 1.0565750908839178
6.1815837324144 344.6833179602118 1.0244689874308046
6.186811287367816 324.887325744088 1.0016911685552314
6.1920388423212325 311.32854031436904 0.9857086225729572
6.197266397274649 300.4008863039446 0.9734756779453506
6.202493952228065 292.61813001270855 0.9649159064206355
6.207721507181481 282.4881246116926 0.9428488581568956
6.212949062134897 275.7319455390446 0.9321596860023403
6.2181766170883135 265.85027659268246 0.9156399826664909
6.22340417204173 256.933721913864 0.8984188044910651
6.228631726995146 250.3261213419363 0.8879809610308957
6.233859281948562 248.12909234329538 0.8850732382382229
6.239086836901978 244.7240942305768 0.8811474638192186
6.2443143918553945 241.7580946256185 0.8793017666482146
6.249541946808811 239.70936668387554 0.877227865499138
6.254769501762227 233.5139022705818 0.8622544317381866
6.259997056715643 230.43397229105082 0.8591739249087311
6.265224611669059 224.73802914481303 0.8496474028554004
6.2704521666224755 219.7628237218085 0.8374300501432344
6.275679721575892 218.94674850315712 0.8381395186573131
6.280907276529308 218.1016695885665 0.8347655637372485
6.286134831482724 215.8488713934264 0.8324583746090646
6.29136238643614 210.95494330327946 0.8239470574155816
6.2965899413895565 209.50667563675015 0.8192044912067601
6.301817496342973 209.71120936080723 0.8161935701574701
6.307045051296389 213.8424525940293 0.8255490486951617
6.312272606249805 214.76128755707825 0.8255273658654543
6.317500161203221 212.2836856688137 0.8245729700649232
6.3227277161566375 211.50155411025182 0.8237236368011568
6.327955271110054 211.58588930627664 0.824237827356215
6.33318282606347 212.3051214067973 0.8270288525726461
6.338410381016886 211.24837036491948 0.8283416609360064
6.343637935970302 213.24686138239738 0.8324037645380561
6.3488654909237185 210.28002396043448 0.8272010009556557
6.354093045877135 210.13599581899533 0.8272712953825888
6.359320600830551 208.9122834103522 0.8189506257772156
6.364548155783967 209.3499674123988 0.8157071804886171
6.369775710737383 209.7754171461351 0.8086546168468893
6.3750032656908 209.89383867129266 0.8045502537312621
6.380230820644216 210.11890514587483 0.8106453675854577
6.385458375597632 212.47815841690831 0.8185829194236796
6.390685930551048 214.30503469168278 0.8251822796067229
6.395913485504464 213.25372513567314 0.8204782908092921
6.401141040457881 207.249337719533 0.8030857410039542
6.406368595411297 201.82270593396737 0.7921339713035684
6.411596150364713 201.1965620583397 0.7864801369542416
6.416823705318129 204.13841093140027 0.7938994030207845
6.422051260271545 208.52908145412093 0.8072346139646662
6.427278815224962 210.95572390876615 0.8147215118753672
6.432506370178378 205.76153946278396 0.8041816592104882
6.437733925131794 203.28987572725427 0.7953897527016389
6.44296148008521 204.60820358854988 0.7915515560724459
6.448189035038626 209.16850673061256 0.7935020719631614
6.453416589992043 211.54234530227197 0.7921564064048734
6.458644144945459 216.64179590021968 0.8006593372498705
6.463871699898875 215.78428311420046 0.7975543312248112
6.469099254852291 216.42121814693687 0.803181346691563
6.474326809805707 218.17868546214407 0.8065040026632226
6.479554364759124 222.69025618881605 0.8116038908920921
6.48478191971254 226.045994017169 0.8090731852946347
6.490009474665956 231.7417345341654 0.813857102226647
6.495237029619372 235.40525224195173 0.8145294420600262
6.500464584572788 240.22751786863407 0.8203493912732571
6.505692139526205 245.7065719163438 0.8243049284852363
6.510919694479621 252.78232297389994 0.8327836049531862
6.516147249433037 258.6062793527324 0.8354486462276756
6.521374804386453 270.26310519764166 0.8467584509022223
6.526602359339869 282.38618898922783 0.8593924561223076
6.531829914293286 301.7221245915782 0.8789142730844745
6.537057469246702 325.4726721812794 0.9058551019969775
6.542285024200118 355.4044119954799 0.9411321695798811
6.547512579153534 389.1613047598977 0.9812632159131526
6.55274013410695 421.35255450655296 1.0173487477879677
6.557967689060367 464.4344840327608 1.0653503779191984
6.563195244013783 500.3122702546549 1.1047555057008651
6.568422798967199 530.7216752273403 1.1364772176154068
6.573650353920615 546.1591332606681 1.1491357384823095
6.5788779088740315 550.2867227250471 1.1498770892977255
6.584105463827448 544.711492152907 1.1442377357295548
6.589333018780864 523.9784603324651 1.1231679758359336
6.59456057373428 499.44927003949465 1.0973810592060886
6.599788128687696 471.8748593393131 1.0674228371722625
6.6050156836411125 443.99052756232646 1.0358705010262514
6.610243238594529 420.62878146684903 1.010940994136862
6.615470793547945 392.0589568688717 0.9785709192371235
6.620698348501361 365.0355984772966 0.9426639276040587
6.625925903454777 341.16593841152695 0.9109140194730845
6.6311534584081935 322.9209815986323 0.8913892098462705
6.63638101336161 310.1153059151738 0.8808652017248065
6.641608568315026 302.62471101101306 0.8747897598144039
6.646836123268442 295.2798460508835 0.865142382348788
6.652063678221858 286.58173062901096 0.8542180448843031
6.6572912331752745 274.04571986031425 0.8384560705483324
6.662518788128691 268.81689579708905 0.832638557946055
6.667746343082107 262.8925928253848 0.8240619718367296
6.672973898035523 260.16171178510933 0.8190562058205345
6.678201452988939 254.93922899908236 0.8137415019814158
6.6834290079423555 247.2850203334388 0.8058403797690931
6.688656562895772 244.2095040335857 0.8048459363663508
6.693884117849188 242.96624283022877 0.8047577977016049
6.699111672802604 239.78060464275197 0.7976203901946648
6.70433922775602 236.66215239827784 0.7946108194456198
6.7095667827094365 234.83291742323692 0.7901721920795665
6.714794337662853 234.99600651394587 0.7915490253908544
6.720021892616269 238.79115447302948 0.7993668461932331
6.725249447569685 242.04784462271502 0.8096831114614238
6.730477002523101 243.5064085189781 0.8129495720996204
6.7357045574765175 243.4395977847364 0.8105569211768938
6.740932112429934 241.1950917524394 0.8060969479429797
6.74615966738335 240.0610526308887 0.8066854454355711
6.751387222336766 238.61739971039455 0.8091653147563846
6.756614777290182 237.40543329862174 0.8088362304324611
6.7618423322435985 235.22481611230313 0.8004331566016063
6.767069887197015 234.26887114531618 0.7957326808438666
6.772297442150431 234.34611244951054 0.7952530547515408
6.777524997103847 231.6687507466442 0.7915759406056209
6.782752552057263 230.46794784544008 0.7885184684987864
6.7879801070106796 230.57689263892203 0.785619429290425
6.793207661964096 232.09772570718354 0.7851267824746632
6.798435216917512 232.6928032285319 0.7848441318216456
6.803662771870928 236.25677462297733 0.7908598203104258
6.808890326824344 235.2360868950164 0.7885466383416972
6.814117881777761 235.18934661715818 0.7863365964311817
6.819345436731177 234.23526804680483 0.7838661150516879
6.824572991684593 234.55193659958627 0.7855554575068057
6.829800546638009 236.01094037918787 0.7893176334217757
6.835028101591425 237.52073361605656 0.7929758513939484
6.840255656544842 241.12268239054225 0.7963175774179432
6.845483211498258 241.90147366733993 0.7934929356102862
6.850710766451674 244.45141472866354 0.7964583515177909
6.85593832140509 244.66068256917234 0.797137788986861
6.861165876358506 248.43684483388014 0.8037969855281751
6.866393431311923 250.34881215975852 0.8022137206454493
6.871620986265339 252.29468811543052 0.8027477477998739
6.876848541218755 254.13413913900297 0.8004075456695454
6.882076096172171 256.87379574384767 0.8058477622566804
6.887303651125587 257.1089710273495 0.8045204361745384
6.892531206079004 259.4730779543305 0.8043917123358568
6.89775876103242 261.3306522454888 0.8066387092395566
6.902986315985836 264.0870406617434 0.8067278717256701
6.908213870939252 271.9900312168292 0.8185995951326283
6.913441425892668 273.821671543122 0.8183848721681194
6.918668980846085 273.5415906554149 0.8137385961123723
6.923896535799501 275.3977892432679 0.8166371518506228
6.929124090752917 277.35299752946463 0.8175352332456226
6.934351645706333 281.66796675298565 0.8217871941318705
6.939579200659749 287.06441331418773 0.827055327738031
6.944806755613166 290.1506038592428 0.8279974585703325
6.950034310566582 295.39434969590855 0.8326309198251125
6.955261865519998 301.65360135535957 0.8377149639314899
6.960489420473414 307.3841375954039 0.8434446307232848
6.96571697542683 314.71196595475703 0.8516149601383415
6.970944530380247 326.55361618146264 0.8669441263890773
6.976172085333663 342.6919689489379 0.8863815302506056
6.981399640287079 364.85025443156013 0.9105878266402447
6.986627195240495 391.79040153502933 0.9384449323936173
6.9918547501939114 424.6234209299187 0.9739011770770757
6.997082305147328 464.9026702643224 1.0159384588547469
7.002309860100744 516.7712802676916 1.0674503809928095
7.00753741505416 603.1144445863644 1.1500824703831036
7.012764970007576 716.8570334778858 1.2526747899009838
7.0179925249609925 867.5717755079551 1.3775228181455563
7.023220079914409 1023.9801279294462 1.4956235103265183
7.028447634867825 1168.1351434523328 1.5957273229703686
7.033675189821241 1282.6529557967815 1.671085618571679
7.038902744774657 1349.3104745676155 1.7124111292712596
7.0441302997280735 1349.3218312465715 1.7106568705218035
7.04935785468149 1304.648506850739 1.680252088167595
7.054585409634906 1225.6368001993815 1.6265258581909037
7.059812964588322 1128.0843869529185 1.5594981224374447
7.065040519541738 1033.8317953370697 1.493250158499651
7.0702680744951545 942.0491292091606 1.4251588500747547
7.075495629448571 858.3911813872345 1.359493245399118
7.080723184401987 791.1513098627938 1.3037380820587923
7.085950739355403 736.0493020497653 1.2571373948080562
7.091178294308819 697.8634485790486 1.2239303763950793
7.0964058492622355 663.6387481918958 1.1931487759480526
7.101633404215652 633.14978000555 1.1659331074881474
7.106860959169068 612.8415460290928 1.1476533792977865
7.112088514122484 590.1496612493951 1.1267745774446187
7.1173160690759 571.7457710327973 1.109002147612806
7.1225436240293165 554.9638378985926 1.0940881759234204
7.127771178982733 537.9240079491007 1.077252620003003
7.132998733936149 525.5640202429248 1.0647622749435748
7.138226288889565 511.8684426519898 1.0497556125225886
7.143453843842981 499.97605064369435 1.0375737720638207
7.1486813987963975 491.16662536492197 1.028781093257973
7.153908953749814 482.8451917060601 1.0202114890216687
7.15913650870323 476.8598346970494 1.0130954299838835
7.164364063656646 480.5151767050714 1.0167043203392554
7.169591618610062 487.63231318215577 1.0229216830863275
7.1748191735634785 502.57124530905617 1.0379720972334716
7.180046728516895 521.6076560028303 1.0564706487123998
7.185274283470311 550.7017190469161 1.0839405558133033
7.190501838423727 603.730523126357 1.1341519032035838
7.195729393377143 679.9855961474276 1.2015176056991614
7.2009569483305595 791.7509700011955 1.2957465243229105
7.206184503283976 944.1816328270787 1.4124583443416598
7.211412058237392 1148.3423150167368 1.5550529467319467
7.216639613190808 1412.0059323042083 1.72352606715512
7.221867168144224 1745.144311261242 1.9146798823219142
7.227094723097641 2117.1847822648315 2.1086643423781917
7.232322278051057 2469.5844835092867 2.277944549257368
7.237549833004473 2724.0995987702004 2.3889693527492253
7.242777387957889 2793.41206608009 2.4170089518286018
7.248004942911305 2691.1667741294027 2.3714104147897626
7.253232497864722 2430.9209223252424 2.2530249377844167
7.258460052818138 2070.8199167932953 2.0786245164273627
7.263687607771554 1695.3750074202703 1.8786943936176688
7.26891516272497 1341.2659098387953 1.6699518216890608
7.274142717678386 1057.8091286780361 1.4835054368818048
7.279370272631803 837.4183360073831 1.3200509609776054
7.284597827585219 672.2665813145483 1.1850881447543375
7.289825382538635 567.3485568299882 1.0918177119574823
7.295052937492051 494.5353584618457 1.0222621586738598
7.300280492445467 442.84953056225027 0.9690910461287002
7.305508047398884 407.65196005532044 0.9302126962211079
7.3107356023523 384.5884004993943 0.9042580011819953
7.315963157305716 367.58087521551516 0.8852896346866089
7.321190712259132 359.842808588809 0.8782812103837822
7.326418267212548 353.3238054293209 0.871232634015775
7.331645822165965 348.0293558217862 0.8651459793192937
7.336873377119381 340.72141541472416 0.8561586646116646
7.342100932072797 336.7845686632672 0.8515688740598022
7.347328487026213 334.9104204817253 0.8477514445701931
7.352556041979629 336.05573520859895 0.8522869096270419
7.357783596933046 334.6239407458538 0.849876593594285
7.363011151886462 332.2109644525442 0.8456415028600155
7.368238706839878 328.3612621323692 0.8405021559648668
7.373466261793294 330.39654220113806 0.8430079245708768
7.37869381674671 325.9899631280874 0.8385308041630255
7.383921371700127 324.36830863138255 0.8376797859585308
7.389148926653543 319.58989685216176 0.8327047345999433
7.394376481606959 321.94917692808883 0.836644490947557
7.399604036560375 327.8403196007351 0.8446884733199971
7.4048315915137914 333.2422387165305 0.8512143468032298
7.410059146467208 332.8106805620948 0.8481566913583921
7.415286701420624 331.9574595173174 0.8449484644370823
7.42051425637404 331.2450682759924 0.8435709942441152
7.425741811327456 327.1296149895028 0.8380963997440282
7.4309693662808725 331.9294559627515 0.8440444999265572
7.436196921234289 333.5757063018518 0.8467261207052436
7.441424476187705 337.2003034697741 0.8500263041713358
7.446652031141121 341.98654852525726 0.8544126791016325
7.451879586094537 343.0692073614856 0.8550507496957125
7.4571071410479535 349.7459750288177 0.861004242173128
7.46233469600137 355.02803550383885 0.8658333478442057
7.467562250954786 362.10401254314957 0.8727435606363153
7.472789805908202 369.3328839475966 0.8808491936130377
7.478017360861618 374.2856400955306 0.8862728456714799
7.4832449158150345 381.67248022916675 0.8920610970514491
7.488472470768451 386.6998351486575 0.8961740616063398
7.493700025721867 395.22146918723803 0.903799697879719
7.498927580675283 408.5826239207381 0.9164433832827145
7.504155135628699 424.1318300676504 0.9307671548920171
7.5093826905821155 442.9423502598166 0.9486881529835978
7.514610245535532 461.19547723376934 0.9677387650744648
7.519837800488948 482.5348280276827 0.990203197682831
7.525065355442364 502.02130013088714 1.0095650301232035
7.53029291039578 513.6249781415252 1.0200020651883805
7.5355204653491965 523.2279426594603 1.0298250822555146
7.540748020302613 527.6134374824725 1.0338204299189426
7.545975575256029 525.148950060347 1.0299391663213875
7.551203130209445 521.447924624589 1.0254902711492897
7.556430685162861 513.0939676366866 1.0168079505413194
7.5616582401162775 503.4146346442962 1.006170382975626
7.566885795069694 492.0826441571202 0.995428664589843
7.57211335002311 479.8080777167173 0.9821123288044149
7.577340904976526 468.56420400640764 0.9708433744946191
7.582568459929942 454.70539946715525 0.9566644370286814
7.5877960148833585 445.33163356000784 0.9479252310839028
7.593023569836775 434.91881020782085 0.9379766200212029
7.598251124790191 431.4334229757845 0.9340971302539441
7.603478679743607 429.0321800441232 0.9314031426318096
7.608706234697023 426.67162173136126 0.927903534267844
7.6139337896504395 422.34373289639484 0.9233665565939868
7.619161344603856 417.9126873079384 0.917530418809079
7.624388899557272 418.12187472423415 0.9166533425597885
7.629616454510688 418.9819826219487 0.9161858119813772
7.634844009464104 425.6428912699855 0.9227371351423405
7.6400715644175206 427.42115882770645 0.9253358186262294
7.645299119370937 435.42986236921627 0.933792952806639
7.650526674324353 444.53609091317384 0.9425502142717689
7.655754229277769 451.6592165340299 0.9493764451882938
7.660981784231185 454.67346409188406 0.9510411282420909
7.666209339184602 464.08247606183556 0.9594922709700432
7.671436894138018 475.49823652525777 0.9714114058250313
7.676664449091434 489.107327995792 0.9839602791140909
7.68189200404485 502.961382578474 0.9961473951406821
7.687119558998266 514.9416701393039 1.0064479183610322
7.692347113951683 525.0928409170926 1.0153409972876892
7.697574668905099 534.8130679927867 1.0261959344535132
7.702802223858515 539.8752478933063 1.030593020962012
7.708029778811931 541.4166349291293 1.032403741063225
7.713257333765347 539.8410856507575 1.0298928250641566
7.718484888718764 531.1527901832194 1.0203494967771374
7.72371244367218 521.7309850569773 1.011670011447857
7.728939998625596 516.0967676877198 1.0055406003202172
7.734167553579012 514.4597350486582 1.0054199419274121
7.739395108532428 511.70654229310253 1.0020350948580485
7.744622663485845 511.90364332182287 1.0019779430241125
7.749850218439261 509.92981040629144 0.9998606849218059
7.755077773392677 508.0709059839609 0.9974072421851995
7.760305328346093 503.2063882191701 0.9923753056023115
7.765532883299509 495.42567959157225 0.9852163237919542
7.770760438252926 490.64091257223276 0.9807066883404874
7.775987993206342 485.36466634131824 0.9750151012364786
7.781215548159758 482.0956820668266 0.9706671087491204
7.786443103113174 475.98777908295006 0.9632164811703625
7.79167065806659 466.4382595297734 0.9543586465386373
7.796898213020007 454.6372215565238 0.9430520929607928
7.802125767973423 445.3473104679256 0.9337796606741716
7.807353322926839 439.1503894332141 0.9276869454544162
7.812580877880255 434.75370068367585 0.9220925760085639
7.817808432833671 433.82121458722116 0.9201489734496476
7.823035987787088 431.6560551578237 0.9168670726647377
7.828263542740504 428.2512881073665 0.9136559061718253
7.83349109769392 422.014692807926 0.9061191121199766
7.838718652647336 421.0818868406891 0.9049217533099373
7.8439462076007525 421.98345650866366 0.9055740724902964
7.849173762554169 424.8715899055356 0.9077877006591645
7.854401317507585 425.1124561244621 0.9080462132406562
7.859628872461001 426.7620470537331 0.9088870127388308
7.864856427414417 426.60846277793877 0.9068257646242631
7.8700839823678335 427.86159132154415 0.9086208469273709
7.87531153732125 432.88276773307234 0.9141983656614542
7.880539092274666 434.51356403655075 0.9157255593469869
7.885766647228082 440.59033541289705 0.9226918413476164
7.890994202181498 443.76541522901107 0.9252718755942015
7.8962217571349145 447.4538406563506 0.9295345973494993
7.901449312088331 456.5213079593175 0.9383671057437825
7.906676867041747 461.39624704015233 0.9424735583152068
7.911904421995163 465.01349487416354 0.9440760514710036
7.917131976948579 471.37909280915227 0.9489440248448973
7.9223595319019955 479.8946711126632 0.9565147382105441
7.927587086855412 487.40614536200076 0.9635479841351503
7.932814641808828 492.32436543708826 0.9680678399152085
7.938042196762244 500.5685867222471 0.9756889911174804
7.94326975171566 509.58979749546353 0.9837887951759755
7.9484973066690765 518.762025761267 0.9928683191257563
7.953724861622493 527.6520801113485 1.0000296424197517
7.958952416575909 538.2644107026521 1.0088573099234033
7.964179971529325 554.0328350998519 1.0224462457666503
7.969407526482741 566.9372665686774 1.033877223331577
7.9746350814361575 581.532976425187 1.0468667156817317
7.979862636389574 592.9480738372106 1.05751873136175
7.98509019134299 601.5004070796122 1.0641926882808395
7.990317746296406 613.5547456486735 1.0748447979536468
7.995545301249822 624.3407655528079 1.0840154235442103
8.000772856203238 632.7885983768908 1.0905048385264953
8.006000411156654 643.0686839153182 1.0994040351677492
8.01122796611007 649.118285614873 1.1033622356815307
8.016455521063486 652.8800740835256 1.1045168626460957
8.021683076016902 653.6155153429771 1.1035646611973011
8.026910630970319 655.2951171278382 1.104500087865387
8.032138185923735 662.1535307001323 1.1108665400770268
8.037365740877151 670.5349848201188 1.1181043274557296
8.042593295830567 685.1868031796597 1.1293320593613407
8.047820850783983 694.2317867071081 1.1361241428640683
8.0530484057374 700.7431582242449 1.1404522392205791
8.058275960690816 701.5062283496158 1.1406114539710412
8.063503515644232 704.1977677999146 1.142812312673617
8.068731070597648 704.9218370769788 1.1428679635524526
8.073958625551064 704.9262835843924 1.1426314940014792
8.07918618050448 702.9722128618773 1.1404035602678166
8.084413735457897 697.3169668458104 1.1346792591881885
8.089641290411313 693.8730138179668 1.1320910680687257
8.09486884536473 690.2457810569398 1.1300553281773726
8.100096400318145 686.7437639926442 1.128081780362745
8.105323955271562 677.6739445315941 1.1195229744739608
8.110551510224978 670.2847129423615 1.1115008776340893
8.115779065178394 664.9701690154318 1.1059817117216448
8.12100662013181 659.0855652634414 1.1008417163207769
8.126234175085226 658.2264904010274 1.100356955762796
8.131461730038643 658.0845552258471 1.1010738431289566
8.136689284992059 664.3134474032677 1.104544361471024
8.141916839945475 671.9702124959795 1.1101433122493507
8.147144394898891 680.6054103776304 1.1160424841141794
8.152371949852308 695.6171939568138 1.1278065697355573
8.157599504805724 715.0848364492282 1.1447411399088772
8.16282705975914 737.9197709484296 1.1632427269352996
8.168054614712556 757.6140728607335 1.1790218364620126
8.173282169665972 770.3379612448834 1.1872228567325283
8.178509724619389 772.9025299910865 1.1883466611342597
8.183737279572805 776.0951194681072 1.1899168690962034
8.188964834526221 770.110088770681 1.1837897755876183
8.194192389479637 764.7037637853007 1.178544208195159
8.199419944433053 755.0384709651667 1.1705017330936753
8.20464749938647 742.655603182759 1.160669545912838
8.209875054339886 728.8890442873563 1.1501770671469296
8.215102609293302 716.7599569695882 1.140413393447221
8.220330164246718 706.6505907943027 1.1319905903330865
8.225557719200134 701.6868048567861 1.1285745251789345
8.23078527415355 693.7494594388688 1.1213007825077126
8.236012829106967 687.3213517791759 1.1158738054504134
8.241240384060383 682.144406452173 1.110220263219042
8.2464679390138 675.750117794895 1.1046442791085058
8.251695493967215 672.7990951063149 1.1025082132301085
8.256923048920632 670.0989199016818 1.0993648147370205
8.262150603874048 668.5666145339759 1.0982736019737542
8.267378158827464 662.219439404459 1.0927768537649734
8.27260571378088 659.9708576326711 1.0906043577986888
8.277833268734296 658.2382875599179 1.0884478068147005
8.283060823687713 656.1662932817763 1.0863543157656408
8.288288378641129 655.5844977978026 1.0852084812751697
8.293515933594545 654.7347956870852 1.0842943433143548
8.298743488547961 654.7400316131145 1.083553815677849
8.303971043501377 664.1005752632831 1.0920074885947446
8.309198598454794 671.1077845225112 1.097729726424838
8.31442615340821 676.3925373594786 1.1015167660390366
8.319653708361626 678.8745617937024 1.102392202517581
8.324881263315042 675.7183699706693 1.0990393438975323
8.330108818268458 678.1749701001044 1.100987580948473
8.335336373221875 679.8748853738894 1.1020267611155272
8.34056392817529 688.1371419377132 1.1077692986475578
8.345791483128707 695.3428993875824 1.112625472155455
8.351019038082123 695.9113927547537 1.1120182054770504
8.35624659303554 700.2213378309708 1.1153670819176074
8.361474147988956 701.6514874814827 1.1160175907291323
8.366701702942372 704.0476930281474 1.1166912271885057
8.371929257895788 710.3091788296135 1.1210253823865104
8.377156812849204 715.9040127250464 1.1251592863652695
8.38238436780262 723.2407712146916 1.1314007116127651
8.387611922756037 723.9274611107802 1.131252991761102
8.392839477709453 727.9971831090038 1.1343257282334496
8.398067032662869 727.9691161929484 1.1354866823605185
8.403294587616285 721.4107803853917 1.131014243944126
8.408522142569701 714.7759266955059 1.125429470990287
8.413749697523118 705.2459446125039 1.1165766418094858
8.418977252476534 702.1253454968843 1.1135862454630743
8.42420480742995 696.7536888420449 1.1086142382356363
8.429432362383366 684.8142147808743 1.0996361661580574
8.434659917336782 673.3391368092375 1.0902811653448372
8.439887472290199 657.2477404656537 1.07726942267586
8.445115027243615 646.2609563837052 1.0672403662509755
8.450342582197031 637.2207200166087 1.059826946735009
8.455570137150447 632.3557313930779 1.0558103383826587
8.460797692103863 629.608575829142 1.0541818864721273
8.46602524705728 624.0436654390631 1.049039970785994
8.471252802010696 616.147448928674 1.041818874213734
8.476480356964112 606.5258482870333 1.0331754246622509
8.481707911917528 598.5752360188395 1.0259515655738256
8.486935466870944 587.6943782683124 1.0161927449565253
8.49216302182436 584.601840268215 1.0127601709277498
8.497390576777777 581.2280101609718 1.0086093048598668
8.502618131731193 577.173516736851 1.0041589565841904
8.50784568668461 574.4147785556211 1.0014817191474472
8.513073241638025 572.8263324836882 0.9991997247038981
8.518300796591442 566.1679788477371 0.9940030862472018
8.523528351544858 559.7404642949648 0.9891183026626341
8.528755906498274 556.391015928982 0.986322459121064
8.53398346145169 548.8203251450972 0.9788908985482304
8.539211016405106 544.9631336435042 0.9758464395111837
8.544438571358523 546.4062180784592 0.9772217467932726
8.549666126311939 545.0142360895131 0.9764773150801593
8.554893681265355 542.5274341303202 0.9746073928456058
8.560121236218771 538.7759575961147 0.9694860085980345
8.565348791172188 538.1048383954914 0.9677318604569759
8.570576346125604 539.4507355080596 0.9679893637585425
8.57580390107902 540.5704082278477 0.9675785247872107
8.581031456032436 541.3399196337215 0.9678339978043191
8.586259010985852 543.976988450289 0.9702472602832125
8.591486565939269 542.0855161277939 0.9691411540306745
8.596714120892685 545.4010785854683 0.9716611084585222
8.601941675846101 545.0004641927815 0.9700111986626944
8.607169230799517 548.2778548967799 0.9729417013085623
8.612396785752933 548.9819078821546 0.9735633046492017
8.61762434070635 549.5629965148388 0.9743297492527019
8.622851895659766 553.8461382026076 0.9778680321136903
8.628079450613182 558.3042429303135 0.9807851164215184
8.633307005566598 561.3701503458774 0.9833168655652481
8.638534560520014 563.1423113389652 0.9838019440022556
8.64376211547343 568.8749755037012 0.9887964393297857
8.648989670426847 575.5735116333126 0.9938317128503481
8.654217225380263 582.6949002218215 0.9994879409262056
8.65944478033368 589.4500624080083 1.0042465811943377
8.664672335287095 593.5516468474694 1.0072374732059362
8.669899890240512 603.5183520304915 1.0153231610722357
8.675127445193928 613.1083218115001 1.0232601012539937
8.680355000147344 625.7583964796594 1.033811473044685
8.68558255510076 634.1487934461526 1.0405340975574355
8.690810110054176 642.9617381128334 1.0470833518727678
8.696037665007593 654.6078421302818 1.0550816420397637
8.701265219961009 667.1586999663986 1.064399215504851
8.706492774914425 685.8491749801615 1.0787836938351685
8.711720329867841 694.2568464047748 1.0852230272300376
8.716947884821257 701.7435121316549 1.09075633151131
8.722175439774674 707.7476113537494 1.0949682507395209
8.72740299472809 705.9359415873358 1.0934787653837845
8.732630549681506 705.674783240619 1.0933453351463924
8.737858104634922 701.9309422128865 1.0904259847707443
8.743085659588338 699.1904782413869 1.0880936143630018
8.748313214541755 698.6243852275871 1.088054393524853
8.75354076949517 693.972987665768 1.0848847722999242
8.758768324448587 688.5605525064226 1.0805435560500696
8.763995879402003 676.7614480737492 1.0710439324611032
8.76922343435542 658.7499119705346 1.0552913105967678
8.774450989308836 642.4233840716792 1.0405486703481475
8.779678544262252 631.2054824147277 1.0299506864367705
8.784906099215668 620.6883106345495 1.0201873557732126
8.790133654169084 618.4333755232618 1.0190235567021038
8.7953612091225 615.3881546430268 1.016941022272348
8.800588764075917 609.4318247032835 1.0129891587187156
8.805816319029333 600.5930772080876 1.0055575091415019
8.811043873982749 593.340889577885 0.9992087579693957
8.816271428936165 583.323395215505 0.9896113708663214
8.821498983889581 581.0388112814403 0.9879016522074968
8.826726538842998 579.485378106507 0.9868095808152406
8.831954093796414 578.8470908917498 0.9859210308975198
8.83718164874983 575.9016858964735 0.9829581129426076
8.842409203703246 570.7169771863894 0.9775407536676571
8.847636758656662 563.5093551739661 0.9713160076060308
8.852864313610079 562.4618575538442 0.9697252229189023
8.858091868563495 564.1699842416705 0.9706393012376124
8.863319423516911 567.0024809761574 0.9734833160510155
8.868546978470327 569.7937044930776 0.975218580596977
8.873774533423743 566.4098770312129 0.972318886678287
8.87900208837716 565.1188690599942 0.9709468627284025
8.884229643330576 567.6721640531863 0.9733396183131706
8.889457198283992 567.7922198302167 0.9741297834355327
8.894684753237408 564.2541638545857 0.9708109933489589
8.899912308190824 562.1210063635662 0.9690558897075501
8.90513986314424 560.3070311259352 0.9657990308929554
8.910367418097657 562.6520820713449 0.9665897454374696
8.915594973051073 571.1237894411944 0.972682042453868
8.92082252800449 575.3839628074707 0.9751194609422702
8.926050082957905 574.4721052847782 0.97475906378555
8.931277637911322 575.6356230024923 0.9761711358377575
8.936505192864738 577.695580879949 0.9778319014263559
8.941732747818154 581.5113343984331 0.9813088297625473
8.94696030277157 587.7555028633177 0.9859422803291752
8.952187857724986 588.0469049439007 0.9849935671980772
8.957415412678403 588.0619495925234 0.9839913596153437
8.962642967631819 590.0756296865335 0.9845236858650018
8.967870522585235 590.712553828126 0.9853845083981291
8.973098077538651 592.8624024489005 0.9866417438479629
8.978325632492067 594.8373357755711 0.9881751123513611
8.983553187445484 603.6896039678475 0.9963563345474087
8.9887807423989 610.244596453071 1.0007979051926184
8.994008297352316 615.7736699471089 1.0047002664015667
8.999235852305732 612.4857546011707 1.001442134138193
9.004463407259149 614.4972292795491 1.0023960726355245
9.009690962212565 620.0923149455895 1.0067811820093024
9.014918517165981 629.9823871045313 1.013978157380261
9.020146072119397 642.1478185560167 1.0237988989170286
9.025373627072813 649.7084897890927 1.0296883175061815
9.03060118202623 661.944013797198 1.03896098144688
9.035828736979646 677.2483933023419 1.0509335158334931
9.041056291933062 694.0670887426617 1.0633693295800117
9.046283846886478 709.3617866090345 1.0746090020249852
9.051511401839894 722.1384577317863 1.0837242924429238
9.05673895679331 739.9176045354134 1.0956403720090353
9.061966511746727 767.2833285497691 1.1154558122903815
9.067194066700143 794.5228338103915 1.1345776600278648
9.07242162165356 823.5842074149284 1.1546494589954535
9.077649176606975 843.5537294554105 1.167654127082426
9.082876731560392 862.146299949907 1.180413794600375
9.088104286513808 877.0267799311997 1.1897327805966236
9.093331841467224 885.8339086700415 1.1954460437869263
9.09855939642064 887.6042117585481 1.19578846320434
9.103786951374056 882.5806013177742 1.1920017691406921
9.109014506327473 871.8836635736207 1.1833488548305469
9.114242061280889 863.8856656188859 1.1779738708077796
9.119469616234305 857.1226694142636 1.17252020909043
9.124697171187721 850.2808675553248 1.1672754815634083
9.129924726141137 843.7117355192987 1.1624974894146147
9.135152281094554 842.348658690083 1.1616761999531127
9.14037983604797 853.7186336305854 1.1701891907852475
9.145607391001386 873.7085253242712 1.183466484670605
9.150834945954802 900.3403365609686 1.2006625957331998
9.156062500908218 936.877065320402 1.2248173232991275
9.161290055861635 976.9631687055447 1.262342472820834
9.16651761081505 1024.3954772412771 1.3011184331523271
9.171745165768467 1059.6828484359812 1.328584374061188
9.176972720721883 1078.2050526675891 1.3422273049512659
9.1822002756753 1083.231413173377 1.3469566424011024
9.187427830628716 1085.1524918837779 1.351245760577093
9.192655385582132 1075.409476271368 1.3460695277943193
9.197882940535548 1067.1849460655417 1.3434585765074556
9.203110495488964 1055.488129513625 1.3383996399496734
9.20833805044238 1038.9292198133896 1.3310948787900947
9.213565605395797 1024.9325046151619 1.3243669551292643
9.218793160349213 1009.2832335629724 1.3167060141434295
9.224020715302629 995.0090678144616 1.3094298500221164
9.229248270256045 987.9550140299813 1.305768479992747
9.234475825209461 977.0389796502866 1.3010665594826172
9.239703380162878 970.7825233906931 1.2992477888791572
9.244930935116294 966.0867455312222 1.2968957356926543
9.25015849006971 962.1337968907123 1.2950760297137618
9.255386045023126 964.3122440186115 1.298311208243639
9.260613599976542 968.0014963837027 1.3026010688640364
9.265841154929959 973.0911611768873 1.3080516130444653
9.271068709883375 985.7742054774066 1.3158807944610467
9.276296264836791 1009.6916899519117 1.3331906719923945
9.281523819790207 1029.5193509310047 1.3477865246288845
9.286751374743623 1050.8039588525367 1.3626845811228134
9.29197892969704 1076.876855933825 1.3811761562097244
9.297206484650456 1095.7515852833847 1.3946282055475407
9.302434039603872 1109.060991554033 1.4037461058992864
9.307661594557288 1111.7931544709506 1.4074322407862947
9.312889149510704 1093.8824731699792 1.3980914367714041
9.31811670446412 1058.753162065793 1.3764470293661266
9.323344259417537 1013.4848310512172 1.3485905794668456
9.328571814370953 962.4898133330158 1.3162357716134967
9.33379936932437 913.6726310290885 1.283744907916112
9.339026924277785 863.9219624801503 1.249833224934717
9.344254479231202 818.4673648399498 1.2167286487768891
9.349482034184618 780.0507059232984 1.1886545144566776
9.354709589138034 750.9573572274708 1.1677320460487794
9.35993714409145 730.2582673825467 1.1526365095652342
9.365164699044866 715.803431682356 1.1424477044297974
9.370392253998283 697.7207277950271 1.1280413826539182
9.375619808951699 686.8676181886037 1.1192308563971158
9.380847363905115 678.5390136429795 1.113129729263227
9.386074918858531 670.828636110636 1.1082588851736175
9.391302473811947 667.1242031103103 1.1064258047334052
9.396530028765364 664.0614766705997 1.104679275329135
9.40175758371878 661.4072563891293 1.1035355237442654
9.406985138672196 660.6296683858908 1.1028145355968297
9.412212693625612 661.4470159638389 1.1021151519500854
9.417440248579029 659.3360023685942 1.0886096722949519
9.422667803532445 655.5335140106919 1.0789518721723916
9.427895358485861 655.360317582547 1.0755708044966465
9.433122913439277 655.5145574995703 1.073823906123846
9.438350468392693 650.6099667527529 1.0673739452961002
9.44357802334611 648.5402346111488 1.0637044339401613
9.448805578299526 652.1929138275713 1.065992275624342
9.454033133252942 653.8386433147574 1.0650263424015627
9.459260688206358 657.3050665334367 1.0655340099616006
9.464488243159774 656.8903269456338 1.0642370219810788
9.46971579811319 654.0932321685441 1.0605547939368654
9.474943353066607 649.8283652653535 1.0550915348578411
9.480170908020023 649.3018228697288 1.0520170735095156
9.48539846297344 646.8187195256028 1.0484728219550856
9.490626017926855 644.6261976910365 1.0456243497945736
9.495853572880272 646.099467013527 1.046643441130867
9.501081127833688 644.1572943569511 1.0441619761115588
9.506308682787104 646.955756620902 1.0461377632910411
9.51153623774052 646.2289894366005 1.0448900642317132
9.516763792693936 645.1333264710636 1.0428565768844322
9.521991347647353 644.079644044973 1.0391192568990704
9.527218902600769 643.1573465622489 1.0368787168076665
9.532446457554185 645.2704128820749 1.0377958816872164
9.537674012507601 646.308368692784 1.0388694298990624
9.542901567461017 648.2088207969389 1.0387888709790036
9.548129122414434 654.3756336926132 1.0430452097784055
9.55335667736785 654.3751991967538 1.041560954989387
9.558584232321266 652.9288572388755 1.0398597621136052
9.563811787274682 650.2640965101916 1.037053436661728
9.569039342228098 644.4929502576525 1.0311479694915362
9.574266897181515 640.6639452859848 1.0273753256806388
9.57949445213493 644.1621033872901 1.029832687426192
9.584722007088347 647.0118789110325 1.0322500326984607
9.589949562041763 651.1505833372213 1.0349149144255319
9.59517711699518 652.6429960292674 1.0349380064208986
9.600404671948596 654.4471254670553 1.0361592961522812
9.605632226902012 651.2495192588962 1.0330391649851256
9.610859781855428 649.4804712367888 1.0310335424401786
9.616087336808844 648.4248604831163 1.028924796869232
9.62131489176226 651.5035718638651 1.0307820650199515
9.626542446715677 649.4782198538707 1.0278234940574795
9.631770001669093 650.9628331176557 1.0290925541794833
9.636997556622509 645.5086241608783 1.024070561354317
9.642225111575925 649.1261238490792 1.0256714323245877
9.647452666529341 652.4746722206305 1.0279562078023436
9.652680221482758 654.9715149282292 1.029797306623526
9.657907776436174 653.7131560421763 1.0273421471986228
9.66313533138959 650.4061996776323 1.0228324904683803
9.668362886343006 652.7699361881057 1.0244877818592577
9.673590441296422 653.6967829142204 1.0253424212918474
9.678817996249839 657.5700106369385 1.0275901598183004
9.684045551203255 654.4249919998579 1.0247068581637853
9.689273106156671 656.2647162157841 1.026037610573151
9.694500661110087 657.9798145376923 1.0258438244147263
9.699728216063503 660.7796981881604 1.028070048104506
9.70495577101692 662.7754174852323 1.0288700932664925
9.710183325970336 668.5431488349471 1.0332561412022283
9.715410880923752 671.4293430115802 1.0346808352781527
9.720638435877168 672.4892767566025 1.0350261425297802
9.725865990830584 672.6096473409852 1.0348246038763438
9.731093545784 663.109152177792 1.0259066506076102
9.736321100737417 665.4505834843369 1.027267468234142
9.741548655690833 668.896033630076 1.029516623701518
9.74677621064425 671.121334793613 1.0297739074341636
9.752003765597665 676.7480107175711 1.0334147636713473
9.757231320551082 679.8576822851852 1.035480144141481
9.762458875504498 679.7403041783781 1.0347700205696124
9.767686430457914 683.4740952101475 1.0375617196551492
9.77291398541133 683.7611266471231 1.0370132269872552
9.778141540364746 684.1297306160916 1.036200569297366
9.783369095318163 684.9377830450696 1.036204533255457
9.788596650271579 684.6019045831996 1.035970523067244
9.793824205224995 685.1315173132666 1.0374791576544797
9.799051760178411 685.787082943509 1.036594998817992
9.804279315131827 685.6395378340262 1.0350484256261139
9.809506870085244 686.4925736596907 1.0340401040715792
9.81473442503866 688.2265102164771 1.0346966564946756
9.819961979992076 690.5247459970165 1.0360342966244989
9.825189534945492 694.989789914829 1.0397585380049932
9.830417089898909 704.0248696991373 1.0464039778840533
9.835644644852325 708.9924155844378 1.0492466260600757
9.840872199805741 708.617650500122 1.0482411412269221
9.846099754759157 705.0092941383285 1.0454052226900377
9.851327309712573 701.8989947611092 1.0426373790342578
9.85655486466599 700.8497288100729 1.0406702609270508
9.861782419619406 701.4841905754298 1.0407069418278971
9.867009974572822 706.3307100906086 1.0439494539245446
9.872237529526238 708.7176255084513 1.0458327348167555
9.877465084479654 706.0173992760833 1.0441739009902908
9.88269263943307 709.5804973620325 1.0469561609993354
9.887920194386487 715.4613801553372 1.050689788592517
9.893147749339903 721.8862793043232 1.054703056118952
9.89837530429332 725.8653971856677 1.0555152655536413
9.903602859246735 730.4993662849087 1.058007037091429
9.908830414200152 732.3216863823367 1.0589539717516963
9.914057969153568 737.8483538059803 1.0626511082779897
9.919285524106984 738.9155029137507 1.0633032150168218
9.9245130790604 735.907654603744 1.0610630960276914
9.929740634013816 738.8355429958124 1.0633434534521204
9.934968188967233 741.8343322790214 1.0648428678559432
9.940195743920649 740.489348745186 1.0629039836829075
9.945423298874065 744.7253222490287 1.065714087370992
9.950650853827481 740.8198258616883 1.0625602839715127
9.955878408780897 746.398577208916 1.0661424145420575
9.961105963734314 748.9912768393643 1.0673339529280848
9.96633351868773 745.0892547879248 1.0643038634050617
9.971561073641146 747.5613986120283 1.0650936196448493
9.976788628594562 748.5744992068646 1.0648508509145793
9.982016183547978 748.0695646886209 1.0640010317107669
9.987243738501395 745.6787211345544 1.0607837769548556
9.99247129345481 739.1472223017236 1.0550101547856512
9.997698848408227 735.48465155418 1.0521634571254517
10.002926403361643 733.8340302474767 1.050893561930776
10.00815395831506 728.5009180836823 1.046733545861744
10.013381513268476 721.573663628025 1.0414568986825432
10.018609068221892 716.8578035171838 1.0370905966913249
10.023836623175308 710.3441563863145 1.0319394762345038
10.029064178128724 711.5819762440541 1.0323774391066272
10.03429173308214 715.2704059246939 1.035466501186463
10.039519288035557 718.225503462006 1.0373763836654755
10.044746842988973 720.3447764145003 1.0383448597463216
10.049974397942389 719.3131747712072 1.0376370688982304
10.055201952895805 714.2981457713188 1.0339876515017938
10.060429507849221 714.2067244818595 1.0341041937515452
10.065657062802638 708.4519849755796 1.0300115738753612
10.070884617756054 706.6586231327136 1.0283759971466995
10.07611217270947 706.0147536896941 1.0283186866230853
10.081339727662886 707.7379731589219 1.0293926838057892
10.086567282616302 705.0813907568953 1.027151031956714
10.091794837569719 697.4822120693564 1.0196474951555032
10.097022392523135 693.8355666338931 1.0155475750323812
10.102249947476551 695.4414348681483 1.0164512520331763
10.107477502429967 698.4596566910221 1.0182821663740693
10.112705057383383 699.1953677848356 1.0181481061709687
10.1179326123368 697.5358403267103 1.0168698082872656
10.123160167290216 697.2875970857441 1.016688549302186
10.128387722243632 700.2409356517202 1.0187820419957643
10.133615277197048 699.4914051622369 1.0178148145542751
10.138842832150464 697.0308409685958 1.016464304228355
10.14407038710388 692.1485426029761 1.0128618438925938
10.149297942057297 690.5151230808858 1.0116907481775872
10.154525497010713 690.4331258736997 1.0110012950601257
10.15975305196413 693.8633960680405 1.0133051204473507
10.164980606917545 695.7759911372584 1.013989626211447
10.170208161870962 695.633424672725 1.0129847247595387
10.175435716824378 695.8497148853668 1.0131238181701834
10.180663271777794 698.3448286902909 1.0136926410257079
10.18589082673121 700.128879660261 1.0147861007408583
10.191118381684626 701.7828034947107 1.0162010175779546
10.196345936638043 702.701348202802 1.0163008639851963
10.201573491591459 700.7538549627201 1.0141815198089659
10.206801046544875 696.7328042693706 1.011455926504084
10.212028601498291 696.8159289461565 1.010866151864123
10.217256156451707 694.8132951144876 1.0091795030140107
10.222483711405124 696.0239206271459 1.0098932898957869
10.22771126635854 696.9091511302214 1.0111016363492864
10.232938821311956 694.9946925985424 1.0098009259716736
10.238166376265372 693.4182127175418 1.0078011023520896
10.243393931218788 693.2286847338411 1.0072676899492943
10.248621486172205 691.2283410656083 1.005459790637997
10.253849041125621 691.9257855817577 1.0061907695410193
10.259076596079037 689.4545648513472 1.0053876391139769
10.264304151032453 685.0682063317425 1.0020911882982138
10.26953170598587 683.2971485162519 1.0003125617736337
10.274759260939286 680.3025733284165 0.9972073398372193
10.279986815892702 683.4326599405008 0.9992411245956263
10.285214370846118 678.9696277043454 0.995365105016458
10.290441925799534 677.9818465749406 0.9940093228425408
10.29566948075295 674.9705055663736 0.9915089603741962
10.300897035706367 670.1584400277546 0.9866176431206275
10.306124590659783 668.2811128199719 0.9843341925716464
10.3113521456132 663.0812942398277 0.9806357491376185
10.316579700566615 664.295756629448 0.9818896441917454
10.321807255520032 663.6007112641792 0.981069817078796
10.327034810473448 663.0739124621191 0.9804815056405068
10.332262365426864 659.1474809758378 0.977296074646716
10.33748992038028 660.5031017827805 0.9777982428322259
10.342717475333696 658.1466748110431 0.9760823937095912
10.347945030287113 659.9031112108314 0.9772788812128237
10.353172585240529 664.0607293065582 0.9804255142048331
10.358400140193945 662.8825338855476 0.9791285666972035
10.363627695147361 663.1524413205865 0.9783139455672875
10.368855250100777 666.3355538781915 0.9806260689190656
10.374082805054194 670.1542436709036 0.9830755931412138
10.37931036000761 671.9545368161002 0.9842893869350844
10.384537914961026 670.76263180879 0.9835475653262195
10.389765469914442 668.2266481783772 0.9804625826034062
10.394993024867858 664.7376040804552 0.9777109774711281
10.400220579821275 664.7202122122632 0.9776540796906327
10.40544813477469 659.0358915167856 0.9720457347888013
10.410675689728107 656.4565287757641 0.969705712746081
10.415903244681523 654.8660724523028 0.9684198051510802
10.42113079963494 650.8727552372893 0.965017815734922
10.426358354588356 645.9936860861847 0.9610301988359696
10.431585909541772 639.2658245790822 0.95622338893781
10.436813464495188 636.7310940657003 0.9542463739468737
10.442041019448604 634.8241962661132 0.9528925086751423
10.44726857440202 631.8032753376964 0.9500975555887632
10.452496129355437 630.175499996202 0.9487758385503712
10.457723684308853 628.1063092143522 0.9470696799707642
10.462951239262269 627.157539858102 0.9453771226227295
10.468178794215685 627.289671060635 0.9453938795095935
10.473406349169101 626.4596422592414 0.945070293549028
10.478633904122518 626.2553096022128 0.9449930288510258
10.483861459075934 626.6991319204094 0.945623823995234
10.48908901402935 623.5746085663442 0.942852299801311
10.494316568982766 617.283657011568 0.9361009557890514
10.499544123936182 606.7818996453713 0.9277157844035743
10.504771678889599 596.9341399143992 0.9209348876568524
10.509999233843015 590.2144241547619 0.9165709122128135
10.515226788796431 588.9742874641852 0.9149521566232193
10.520454343749847 578.6153580252125 0.9056052387766848
10.525681898703263 574.9630524265976 0.9028140801602413
10.53090945365668 571.8847423001114 0.9000731120473354
10.536137008610096 571.109310344163 0.8987898048191404
10.541364563563512 568.7779709821258 0.8962082318483015
10.546592118516928 561.774150554726 0.890407786376356
10.551819673470344 556.8007188596049 0.8865522653382906
10.55704722842376 555.2736477690192 0.8857135156660767
10.562274783377177 552.5573041577443 0.8835439987968429
10.567502338330593 551.1738882320218 0.8821976195576076
10.57272989328401 550.1455432331342 0.8805548860374581
10.577957448237425 546.5508930339856 0.8772499587980618
10.583185003190842 545.5225220625906 0.8761677436875326
10.588412558144258 545.5221115694658 0.8758368127567666
10.593640113097674 548.4144937170356 0.87848733996085
10.59886766805109 552.2928104639022 0.8815044928691824
10.604095223004506 548.8607776265035 0.8779863344098523
10.609322777957923 542.9484361596924 0.8731274202654731
10.614550332911339 538.8661275965901 0.8694385128357855
10.619777887864755 537.0801800247941 0.8677832846302933
10.625005442818171 533.8827686594813 0.8653957880614342
10.630232997771587 533.8053480707292 0.8642103523062814
10.635460552725004 532.4894140058627 0.8627713773260495
10.64068810767842 536.4280730863934 0.8660414734821315
10.645915662631836 540.5458783517705 0.8697799245723057
10.651143217585252 543.5650351794999 0.872679510564286
10.656370772538668 546.2172504045708 0.8745714135358051
10.661598327492085 541.9927533348473 0.8705030433829662
10.666825882445501 545.5653091746397 0.8729033025896444
10.672053437398917 542.8569842568019 0.8688229214360276
10.677280992352333 548.780038951362 0.8734010424864962
10.68250854730575 550.3434746594193 0.874587070252171
10.687736102259166 555.0926632025563 0.8785636177079984
10.692963657212582 557.2283507918578 0.8800198481478472
10.698191212165998 561.421167919273 0.8834307720109825
10.703418767119414 563.7705955854283 0.8840603736562
10.70864632207283 566.2502627348817 0.8854391516003549
10.713873877026247 574.1445519012576 0.8908299856584773
10.719101431979663 580.6318956702737 0.895031073978788
10.72432898693308 593.4239197365587 0.9040799402494718
10.729556541886495 604.3568116931743 0.9129427134381217
10.734784096839912 615.6865829034988 0.9222434752071811
10.740011651793328 619.8779654272117 0.9250766587481654
10.745239206746744 623.2518292474266 0.9267472335568512
10.75046676170016 629.0684701030227 0.9305024696919849
10.755694316653576 631.8752327682774 0.9320946851829006
10.760921871606993 633.8449104571192 0.9328950791082454
10.766149426560409 636.8609559136918 0.9347715122832154
10.771376981513825 634.5923416207261 0.9328957645640108
10.776604536467241 632.7155917167865 0.9312832287751858
10.781832091420657 630.0135719409482 0.9289419334887962
10.787059646374074 626.6167245080993 0.9262366101310507
10.79228720132749 626.2306619036688 0.9256326248153468
10.797514756280906 624.1302066303344 0.9235876280938661
10.802742311234322 624.3160348532367 0.9237345301393576
10.807969866187738 621.4901080068546 0.9218577664594705
10.813197421141155 620.5440980875273 0.9207364363553692
10.81842497609457 618.9418609848124 0.9192975542417371
10.823652531047987 620.7668875353768 0.9200109251120702
10.828880086001403 624.2770860067961 0.9222265639717507
10.83410764095482 632.2098215665253 0.9281580026648731
10.839335195908236 643.9867953428758 0.9362274346469136
10.844562750861652 658.7342697832632 0.9469186521439483
10.849790305815068 676.8089043827129 0.9594353923394099
10.855017860768484 697.6779452367916 0.9733137983964507
10.8602454157219 722.6263948467914 0.9907575376560346
10.865472970675317 747.5961343283245 1.0066079008498339
10.870700525628733 764.5806051031819 1.0173283483960698
10.875928080582149 778.0511001017323 1.0260310853172492
10.881155635535565 779.6362095373837 1.025593630968964
10.886383190488981 772.4383159798966 1.0204543183900134
10.891610745442398 759.7983519456451 1.0124899197796964
10.896838300395814 742.1947625580116 1.0017054807242511
10.90206585534923 717.2794497008443 0.9846761022481108
10.907293410302646 698.837554764167 0.9714237916217373
10.912520965256062 679.5146786573613 0.9570044725075377
10.917748520209479 663.7184241320658 0.9455106462899762
10.922976075162895 649.4961262015172 0.9348984256568906
10.928203630116311 636.0988461536045 0.9248476297414508
10.933431185069727 623.2120473997957 0.9154657742068478
10.938658740023143 614.4739697289499 0.9089042135218033
10.94388629497656 605.2632982953721 0.9020409599507834
10.949113849929976 596.6690017947062 0.8954560327748928
10.954341404883392 589.4962727705476 0.8904429261063814
10.959568959836808 584.9163435328195 0.8868522148393427
10.964796514790224 580.6742767046471 0.8836060493014676
10.97002406974364 580.1514284873998 0.8841842234667637
10.975251624697057 574.4085131785242 0.8817954339128488
10.980479179650473 565.647469123254 0.8766139964613552
10.98570673460389 559.6286191384049 0.8730310548310319
10.990934289557305 555.0135875797612 0.870519626195786
10.996161844510722 550.245804553268 0.8680802046675394
11.001389399464138 544.2438863212311 0.8643971669463456
11.006616954417554 540.2163225018612 0.8622194090157812
11.01184450937097 536.3730087368403 0.8598743702922005
11.017072064324386 535.7180306453303 0.8592992986252961
11.022299619277803 537.8613036066455 0.8611168310794849
11.027527174231219 536.098392593788 0.8600736076326203
11.032754729184635 535.8915841635619 0.8606538409112322
11.037982284138051 531.6741205613763 0.8584503186680583
11.043209839091467 527.2527958376533 0.8554301858844113
11.048437394044884 521.8211053975812 0.851876916787691
11.0536649489983 521.0808216365987 0.8517603894353911
11.058892503951716 520.724862646879 0.8509396783335132
11.064120058905132 522.7480450093237 0.8520275407821987
11.069347613858548 523.6671274803756 0.8526643809899086
11.074575168811965 516.7118736918952 0.8476648593982009
11.079802723765381 509.74693694403805 0.8423231343238263
11.085030278718797 508.5846888817063 0.8419070928990662
11.090257833672213 509.7587389727822 0.8429497871363684
11.09548538862563 513.6445656300134 0.8456370803339692
11.100712943579046 512.2782934894067 0.8449608352931018
11.105940498532462 507.0909427695489 0.8413150907283632
11.111168053485878 506.6049939915217 0.8416004639347221
11.116395608439294 505.8265731827924 0.8418494770504641
11.12162316339271 503.6610269462664 0.8401811331906572
11.126850718346127 499.72824398550136 0.8370041905538226
11.132078273299543 500.0955904998964 0.8371568386754267
11.13730582825296 497.9927746081352 0.8353558749100838
11.142533383206375 497.7561875639714 0.8357207893291745
11.147760938159792 499.2284658598432 0.8365005143662799
11.152988493113208 499.71430787565026 0.8369047667570809
11.158216048066624 500.781532873959 0.8379717882664895
11.16344360302004 499.9611788510863 0.8370629591920253
11.168671157973456 497.4024044409841 0.8347180312200183
11.173898712926873 495.3140938518594 0.8336087731507112
11.179126267880289 492.5472999563339 0.8312494677520881
11.184353822833705 491.64231253970723 0.8307038039339826
11.189581377787121 492.77687236392296 0.8322518191354659
11.194808932740537 490.2095703503868 0.8299189862081324
11.200036487693954 490.4293798748074 0.8297883002517522
11.20526404264737 490.55249494428625 0.8306585117869756
11.210491597600786 493.18807161408694 0.8331036108276441
11.215719152554202 495.6970002359809 0.8353179707698145
11.220946707507618 499.04298215598743 0.8380380546291566
11.226174262461035 501.50155901449585 0.8396977511990223
11.23140181741445 498.79120679680483 0.8377157750420622
11.236629372367867 492.9665677627306 0.8321619217290369
11.241856927321283 489.77380561765455 0.8295319514214008
11.2470844822747 489.9918801799652 0.8298162940981619
11.252312037228116 494.0276508917141 0.8335471350752733
11.257539592181532 493.6976435680662 0.8335674135860257
11.262767147134948 492.7332249979603 0.8333322464275869
11.267994702088364 491.91567995326966 0.8326664655532666
11.27322225704178 489.8456353351856 0.8315197466614884
11.278449811995197 491.7962620806881 0.8334595102341315
11.283677366948613 493.0987756012678 0.834309243007856
11.288904921902029 495.57524988398166 0.8358467392080153
11.294132476855445 494.217951828212 0.8335852203325493
11.299360031808861 491.9543830649236 0.8310703818156603
11.304587586762278 488.36758369014467 0.8277810747700415
11.309815141715694 487.450385616834 0.8269454360822236
11.31504269666911 486.53996024470035 0.8265136615311173
11.320270251622526 489.40742108812 0.8288569833213852
11.325497806575942 490.920692695269 0.8292647491967394
11.330725361529359 492.02615655787935 0.8299821629992433
11.335952916482775 492.84455063296235 0.8304313995754263
11.341180471436191 494.28992435740764 0.832399304879013
11.346408026389607 489.8709434401991 0.8286457573324236
11.351635581343023 486.6315503977204 0.8256670835857172
11.35686313629644 483.8294873279923 0.8233351612911235
11.362090691249856 482.1423512985349 0.8215355221734603
11.367318246203272 480.9349161080866 0.8211199528318859
11.372545801156688 477.78287988577256 0.8189755726476086
11.377773356110104 469.8875228220851 0.8119638066950203
11.38300091106352 467.2714332085982 0.8099759329139785
11.388228466016937 469.29770915339077 0.810962727025028
11.393456020970353 466.5403845207536 0.8084348132449312
11.39868357592377 465.57534123270693 0.8084190210794777
11.403911130877185 460.9710883440923 0.8046984603649178
11.409138685830602 455.7964686806157 0.8005876014956707
11.414366240784018 455.24918478190756 0.8004012579838893
11.419593795737434 453.0593902180694 0.7979424046761183
11.42482135069085 454.58064217042124 0.7999279542829586
11.430048905644266 454.31803475825404 0.7996828139315237
11.435276460597683 449.8782758993682 0.7951916356998895
11.440504015551099 443.8651536817069 0.7903928465304312
11.445731570504515 439.0308877131821 0.7855742156807649
11.450959125457931 437.03633614050295 0.7833929716658016
11.456186680411347 438.0740049884597 0.7848404419218734
11.461414235364764 441.6742955698545 0.7883166662848535
11.46664179031818 434.6670492086777 0.7821402522418536
11.471869345271596 434.4555425328528 0.7821827272454103
11.477096900225012 429.96177089417193 0.7785230764370553
11.482324455178428 426.30767807316 0.7819383320191087
11.487552010131845 427.8009815444019 0.786212054007522
11.49277956508526 427.04854762124836 0.7871068806458824
11.498007120038677 427.9276968509094 0.7903091688704987
11.503234674992093 427.13175034719353 0.7903591342211058
11.50846222994551 426.74702153486766 0.7910025401052875
11.513689784898926 427.33610062697426 0.7916803889980032
11.518917339852342 427.99898983911874 0.7932131970348671
11.524144894805758 429.1206710211119 0.7953113253996993
11.529372449759174 428.4529476593975 0.7952137050889255
11.53460000471259 428.60471923552274 0.795772458457755
11.539827559666007 428.94227153801677 0.7962306456222765
11.545055114619423 433.0926369751489 0.8005565829544793
11.550282669572839 437.96257231269 0.8054460268395808
11.555510224526255 440.03162317519536 0.8081389262968033
11.560737779479672 438.3571666143246 0.8065934309052916
11.565965334433088 435.94841985124066 0.8057866190231568
11.571192889386504 434.24638095288526 0.8060960517151092
11.57642044433992 430.95496981337703 0.8044659843038791
11.581647999293336 428.9290417822491 0.8036963444771249
11.586875554246753 427.8790569754971 0.8026982896314288
11.592103109200169 425.9235145476087 0.8013487544987526
11.597330664153585 425.4029497825954 0.8008962875411518
11.602558219107001 422.1731178032341 0.7978404220119643
11.607785774060417 416.3774968411789 0.7921059451933902
11.613013329013834 416.79555716676913 0.7932687989270265
11.61824088396725 414.64048267724064 0.7923483486536272
11.623468438920666 415.12715254925786 0.7938344110206458
11.628695993874082 415.5496885642734 0.7951119928151497
11.633923548827498 412.42549818787705 0.7924517745622941
11.639151103780915 411.854633822157 0.7925222622675653
11.64437865873433 407.48212731944574 0.7889866668910556
11.649606213687747 405.39983899143306 0.7873512628428723
11.654833768641163 399.07016429055426 0.7828967917214117
11.66006132359458 396.415078794802 0.7801707775782635
11.665288878547996 396.0372705858141 0.7797539171846032
11.670516433501412 395.6995177111776 0.7790876693860311
11.675743988454828 395.7602246082885 0.779532695922427
11.680971543408244 397.7629729796003 0.7811181407167368
11.68619909836166 396.4973789557104 0.7801304307342705
11.691426653315077 394.7363923314449 0.779188423996372
11.696654208268493 392.5308174486194 0.7776798294361457
11.701881763221909 389.3968758310202 0.7762720864518314
11.707109318175325 389.5581357340055 0.7768874899530855
11.712336873128741 389.0993560753732 0.7761455049072129
11.717564428082158 390.3366721459717 0.7783199929305814
11.722791983035574 390.62651933235543 0.7789179052831188
11.72801953798899 390.3019439127185 0.7784924441284798
11.733247092942406 388.22433786389536 0.7765511223429711
11.738474647895822 391.42307874036277 0.7795889575336018
11.743702202849239 389.2800575900052 0.7777200714406053
11.748929757802655 386.6082893610824 0.7751787059520533
11.754157312756071 389.18773857937344 0.7778991274925452
11.759384867709487 387.2648016682699 0.7758567714868924
11.764612422662903 387.8988192070196 0.776339730357211
11.76983997761632 388.9261521402984 0.7769883489381367
11.775067532569736 388.44426950021517 0.7764677544810399
11.780295087523152 395.5945063780128 0.7842771519804327
11.785522642476568 400.4844457160972 0.7898655750930184
11.790750197429984 402.65839747181394 0.7926200687464215
11.7959777523834 404.29816004450413 0.7949320364246456
11.801205307336817 404.41604428848865 0.7946900419736396
11.806432862290233 407.7234988485059 0.797099682148149
11.81166041724365 408.45194089361615 0.7970621503869525
11.816887972197065 408.82074194495954 0.7965101827487546
11.822115527150482 407.7331279090633 0.7951950343630905
11.827343082103898 406.1160093162695 0.7939952340562405
11.832570637057314 408.0727227700922 0.7957801742128318
11.83779819201073 407.8572025848832 0.7958329156304813
11.843025746964146 404.1026801888417 0.7927480007823265
11.848253301917563 401.183913345539 0.7906888310351012
11.853480856870979 402.87924995677986 0.7927486703012385
11.858708411824395 402.6191240246907 0.792609335534114
11.863935966777811 403.9980245374453 0.7930754028826985
11.869163521731227 402.1784348187634 0.7928458222875245
11.874391076684644 394.2377727942566 0.7859215070472975
11.87961863163806 391.3970343191877 0.7837087207640226
11.884846186591476 387.22290551346265 0.7797510975617211
11.890073741544892 383.2728633055438 0.7750932786179012
11.895301296498308 383.3027623505886 0.7745273207768053
11.900528851451725 382.25646958468803 0.7743320640984613
11.90575640640514 380.2119555895079 0.7719095619922544
11.910983961358557 381.5864248363344 0.7735333337349427
11.916211516311973 382.30050750417223 0.7749536046224379
11.92143907126539 380.0750874573586 0.7739144163416256
11.926666626218806 377.547221678638 0.7728376760050343
11.931894181172222 374.1042457854629 0.7703058665930012
11.937121736125638 372.725957146878 0.7690358469442357
11.942349291079054 370.8406007530737 0.7668505779258447
11.94757684603247 368.37956552950794 0.7641035675194222
11.952804400985887 365.63216197059006 0.7606784382086452
11.958031955939303 369.0252026058742 0.7642429389037514
11.963259510892719 370.2652451922884 0.7658965750189745
11.968487065846135 372.6911590618427 0.7693692619030793
11.973714620799552 372.47239435675533 0.7692883818181857
11.978942175752968 371.4864934712676 0.7676011840413337
11.984169730706384 373.5766251319184 0.7697202952977147
11.9893972856598 371.3506005601712 0.7673719630418835
11.994624840613216 371.6637200218062 0.7689391053902299
11.999852395566633 370.4834219650524 0.7688021598764905
12.005079950520049 369.70926786090024 0.7675167147145747
12.010307505473465 368.3674830230825 0.7660675005690286
12.015535060426881 368.15536059069666 0.7664203355225903
12.020762615380297 368.3761338676636 0.7661075185604542
12.025990170333714 368.68670777435256 0.7668451591879669
12.03121772528713 365.5633546173911 0.7628812113086669
12.036445280240546 364.6091869968728 0.7613326131848203
12.041672835193962 365.6752320061402 0.7634972506050319
12.046900390147378 367.3943182122448 0.7659435788135543
12.052127945100795 371.9439336015553 0.7713442221260839
12.05735550005421 374.7058251684279 0.7734911109140611
12.062583055007627 376.4211355770548 0.7749584224650861
12.067810609961043 378.7691886453737 0.7771440175686372
12.07303816491446 378.18251659489016 0.7768748451619687
12.078265719867876 382.87459247071337 0.7824531372915733
12.083493274821292 386.9502153735882 0.7866124090810147
12.088720829774708 396.5445122371724 0.7965343054329104
12.093948384728124 403.90176080187246 0.8033542850748205
12.09917593968154 411.0416331726825 0.8101435826940718
12.104403494634957 420.4306554700862 0.8191740627440393
12.109631049588373 429.50986046802467 0.8271556031370437
12.114858604541789 442.04788424920093 0.8387840145598725
12.120086159495205 461.01878377087957 0.8562614795810711
12.125313714448621 476.14222405357185 0.8696105830132989
12.130541269402038 495.09305575347867 0.8866928440607063
12.135768824355454 517.0575482645991 0.906221133930088
12.14099637930887 535.9339288115083 0.9222521922977116
12.146223934262286 553.3850056524344 0.9376826552704811
12.151451489215702 563.7935468268338 0.9466024872914692
12.156679044169119 561.7049923469134 0.9446270570835733
12.161906599122535 559.6148306107436 0.9436698918119149
12.167134154075951 551.0534167541722 0.9362824551712565
12.172361709029367 541.483447826367 0.9283427538889056
12.177589263982783 530.2769991824808 0.9194344340981663
12.1828168189362 518.8252001325691 0.9091602995286475
12.188044373889616 506.89209851863205 0.8991322843642995
12.193271928843032 494.235536756729 0.8880146062644395
12.198499483796448 484.71334568998003 0.8794603475238466
12.203727038749864 474.0537397149363 0.8704895424862322
12.20895459370328 464.25225949991085 0.8620553844232289
12.214182148656697 455.0004260226879 0.8541532505363244
12.219409703610113 444.22232396137144 0.844917724170415
12.22463725856353 434.5976008429187 0.8361242729591611
12.229864813516945 424.1468835775953 0.8265037210929715
12.235092368470362 416.82712916576594 0.8198042914226207
12.240319923423778 409.3924578251987 0.8124341709278261
12.245547478377194 400.91450365731 0.8046773948605754
12.25077503333061 394.712453685429 0.7993993852707062
12.256002588284026 387.9002997514996 0.7932210638420769
12.261230143237443 385.6021137387301 0.7918553920440176
12.266457698190859 378.8560490515188 0.7855320628332627
12.271685253144275 376.82548060916304 0.7834844796672906
12.276912808097691 370.35521957029334 0.7772166387791265
12.282140363051107 363.89673484828535 0.7700730230254919
12.287367918004524 359.028275572895 0.7645671723699197
12.29259547295794 353.38525856569225 0.7588908698689041
12.297823027911356 353.05557663357916 0.7587741212085417
12.303050582864772 353.9329454370055 0.7604642329339137
12.308278137818188 357.8208288934221 0.7654652093894528
12.313505692771605 360.0954437600665 0.7703940289980196
12.31873324772502 358.2628834200956 0.7771955412422792
12.323960802678437 355.79534790072967 0.7800602942076639
12.329188357631853 354.3159783275453 0.7815921727069871
12.33441591258527 348.7772696748848 0.7786152895292383
12.339643467538686 348.35818680196166 0.7804046207902615
12.344871022492102 341.6129963483774 0.7754135925295339
12.350098577445518 342.4035794290103 0.7791309616735188
12.355326132398934 345.40233482377727 0.7856631865852881
12.36055368735235 344.2389985543163 0.7869843389723779
12.365781242305767 344.7656266949486 0.789301788293855
12.371008797259183 345.24188592973 0.7917679050544335
12.376236352212599 344.85594722628923 0.7918778365933867
12.381463907166015 343.16206322318885 0.7918961087323287
12.386691462119432 345.99750513260057 0.7975455013007295
12.391919017072848 340.70168908788725 0.7938255705380024
12.397146572026264 337.97649160692725 0.793466941615532
12.40237412697968 337.1020941298731 0.7950646140113412
12.407601681933096 334.326564342958 0.7930666805713258
12.412829236886513 335.4740566067139 0.796025971726958
12.418056791839929 337.41441242382615 0.7994140151132436
12.423284346793345 335.2378977320897 0.7963644467426934
12.428511901746761 335.20324653802993 0.797898991195597
12.433739456700177 332.9058680276573 0.7967808656513415
12.438967011653594 331.898398318655 0.7976493669384505
12.44419456660701 331.7391785146432 0.8001484183694392
12.449422121560426 331.35711828247634 0.8006948973801413
12.454649676513842 330.6773500363873 0.8003199862976199
12.459877231467258 333.6299349133702 0.8038540267190963
12.465104786420675 333.5633330488149 0.8049970776348555
12.47033234137409 332.06610461323396 0.8045124593156401
12.475559896327507 333.49915183539656 0.8065552529055586
12.480787451280923 334.45549361147994 0.8098979503626229
12.48601500623434 331.8115971981278 0.8066447912798966
12.491242561187756 332.36258788539084 0.8076129254293986
12.496470116141172 330.7500250061176 0.8081078252195092
12.501697671094588 327.7947028110742 0.8057047471960661
12.506925226048004 327.88451526047527 0.8079591210550122
12.51215278100142 324.674486492696 0.8069884021092629
12.517380335954837 322.1281217977702 0.8055861522469642
12.522607890908253 320.5942738902383 0.8038746852684692
12.527835445861669 316.8817410983087 0.8011217802819433
12.533063000815085 318.48086942765775 0.8032141638993822
12.538290555768501 317.6886674038521 0.8031747410153683
12.543518110721918 319.97383450976014 0.8074588975079533
12.548745665675334 322.9839812946263 0.8118806286057106
12.55397322062875 321.39872533916355 0.8115760007091166
12.559200775582166 320.26803016334134 0.8114912953476651
12.564428330535582 318.5941506762856 0.8056910823696664
12.569655885488999 313.5731002738459 0.7919764854602986
12.574883440442415 314.55137438884117 0.7892416458108608
12.580110995395831 316.87523746329737 0.7893504274219932
12.585338550349247 314.28659264901404 0.7830709033910419
12.590566105302663 314.63466183496104 0.7807436987004874
12.59579366025608 314.09446614614365 0.7783238568595328
12.601021215209496 314.02302488426596 0.7760899023977852
12.606248770162912 315.95400442822034 0.7783385049364341
12.611476325116328 316.9581047066874 0.7789964224674313
12.616703880069744 318.38268932736815 0.7799935284906345
12.62193143502316 320.7522464103252 0.7811821410727458
12.627158989976577 322.6246208905153 0.7813568103623428
12.632386544929993 321.1532470415991 0.7779632969402738
12.63761409988341 320.62562127359917 0.7767691187888115
12.642841654836825 320.0826320048539 0.7752665685973553
12.648069209790242 321.1401929886421 0.7770091908769096
12.653296764743658 322.25637321017285 0.7781776481502786
12.658524319697074 326.9474888788886 0.78317216267477
12.66375187465049 330.81230576503566 0.7871847910474281
12.668979429603906 335.00896530282495 0.790892898452734
12.674206984557323 339.90303651456367 0.7950734731799217
12.679434539510739 342.16023978805396 0.7953007811030581
12.684662094464155 346.2217703870271 0.7978568446980767
12.689889649417571 347.61648376917975 0.7989530641424398
12.695117204370987 354.3584824847507 0.8060582630612373
12.700344759324404 362.6234791007266 0.8155265512972236
12.70557231427782 371.9215646234824 0.8250675505945635
12.710799869231236 378.89944984358533 0.8307502954902395
12.716027424184652 387.6412174417363 0.8385584172386843
12.721254979138068 395.56582244323874 0.8466930269396505
12.726482534091485 405.761150237121 0.8569480446803484
12.7317100890449 415.0418216834378 0.866097329786234
12.736937643998317 418.8896563860377 0.8698938085495724
12.742165198951733 424.1584493038207 0.8748669793168917
12.74739275390515 432.43143210768034 0.8830927353518538
12.752620308858566 439.7141242740958 0.890739466996088
12.757847863811982 449.8420110202057 0.9000576331970396
12.763075418765398 449.3692859255108 0.8997607035218795
12.768302973718814 442.5385490882711 0.892265073684887
12.77353052867223 435.77277397199106 0.8843299195691795
12.778758083625647 426.6182320756803 0.8748307592000626
12.783985638579063 418.3508017776304 0.8657246323994696
12.789213193532479 415.0351902203705 0.8627358028363638
12.794440748485895 406.04865086450434 0.8537328327578264
12.799668303439312 399.3458984908788 0.8463050205756923
12.804895858392728 394.50080054739357 0.8408104829646821
12.810123413346144 387.3721375287468 0.8324489568014869
12.81535096829956 384.4231941282109 0.8289541808033465
12.820578523252976 383.7301804878432 0.8284550617548431
12.825806078206393 382.02474554807543 0.8266221954941275
12.831033633159809 383.7349907466904 0.8292959547027
12.836261188113225 383.13523408996764 0.828493210857909
12.841488743066641 385.2642801359498 0.8307311122614033
12.846716298020057 386.2063157828078 0.8310285846185882
12.851943852973474 390.55454101429984 0.8351496234020319
12.85717140792689 392.4050792329027 0.8363782849403457
12.862398962880306 398.3006288683807 0.8423066662420489
12.867626517833722 401.643982535859 0.8454044594084466
12.872854072787138 405.7498581893726 0.8489521153942169
12.878081627740555 411.5169731404019 0.8547270435229393
12.88330918269397 416.71406719588254 0.859653731866576
12.888536737647387 425.14597941569684 0.8677149832076892
12.893764292600803 426.32931954076525 0.8690401097280974
12.89899184755422 424.8158486617082 0.8670188094972991
12.904219402507636 418.0530889500641 0.8592120998223297
12.909446957461052 408.0557474579772 0.8491592039459217
12.914674512414468 394.8317031542449 0.8351403991083816
12.919902067367884 381.5169949801698 0.8212712155276711
12.9251296223213 371.8414778345687 0.8116444076815855
12.930357177274717 365.78008527953506 0.8048699827255313
12.935584732228133 361.2870346553387 0.8003334727838879
12.940812287181549 353.07987077346485 0.7917267851607757
12.946039842134965 344.56953165465956 0.7811820046637886
12.951267397088381 336.5827635686284 0.7723509428908226
12.956494952041798 333.0991310458719 0.7674758158232267
12.961722506995214 330.859744384946 0.7641810383409098
12.96695006194863 327.4082752319065 0.7605098564343765
12.972177616902046 327.61990207181486 0.76171094078738
12.977405171855462 327.49789594653873 0.7632639118701291
12.982632726808879 329.66217696589723 0.766730707090153
12.987860281762295 330.2681806488505 0.7672013824753361
12.993087836715711 331.2408590508696 0.766687653971774
12.998315391669127 330.4046305739114 0.7657824194384856
13.003542946622543 324.8375826372998 0.7588340258405359
13.00877050157596 324.4631757675589 0.7589434209189853
13.013998056529376 326.1916145578523 0.7607302522644146
13.019225611482792 330.4214122253471 0.7658981178372936
13.024453166436208 334.8696160116259 0.7715597169051527
13.029680721389624 331.48628451147937 0.7676781893167913
13.03490827634304 333.10085329962345 0.7692923006485942
13.040135831296457 333.4616513455035 0.7700064206114734
13.045363386249873 339.1961565702765 0.7774917634203881
13.05059094120329 344.281043448981 0.7838695664738055
13.055818496156705 345.4775414805417 0.7849824489931497
13.061046051110122 350.0537842360611 0.789034061539554
13.066273606063538 354.5801640084769 0.79120985982803
13.071501161016954 359.89352394105276 0.7965185136305593
13.07672871597037 362.0339380863201 0.798211477667027
13.081956270923786 363.10838363660383 0.799386305718303
13.087183825877203 361.97037740261857 0.7992692989177269
13.092411380830619 359.8635105443591 0.7969260113753002
13.097638935784035 360.9271500577595 0.7987148509186869
13.102866490737451 359.4938589161105 0.7974520378133871
13.108094045690867 353.7981970514295 0.7916966029541035
13.113321600644284 348.3983993822885 0.7865589742392063
13.1185491555977 341.57625165889453 0.7789555941788345
13.123776710551116 337.53966376543025 0.7734180862379757
13.129004265504532 334.7984406303255 0.7711246860530724
13.134231820457948 336.6710834198604 0.7720583434818159
13.139459375411365 340.3463245054098 0.7759704910969121
13.14468693036478 343.7830503811028 0.7795878573391438
13.149914485318197 347.6472568935415 0.7841655158581513
13.155142040271613 349.4766237647442 0.7862250264382084
13.16036959522503 352.62705835022507 0.7897448793984315
13.165597150178446 354.1262038871971 0.7916715285935138
13.170824705131862 356.220529211853 0.7943411380349567
13.176052260085278 357.6448344796043 0.7965641374818148
13.181279815038694 358.422552825447 0.7969721085610771
13.18650736999211 357.9042253400261 0.795862082287435
13.191734924945527 358.60883045192395 0.7969664660441039
13.196962479898943 362.67852609604785 0.8007582117093658
13.202190034852359 365.15469251614695 0.8036784410667789
13.207417589805775 365.9471591341808 0.804388258746548
13.212645144759191 364.26615056361965 0.8021839697116445
13.217872699712608 360.9167068901872 0.7987684420085421
13.223100254666024 361.0620901669095 0.7989255894174652
13.22832780961944 359.87493964867014 0.7980899427018353
13.233555364572856 359.337209183869 0.7982273080035026
13.238782919526273 357.96313682294556 0.797072325568089
13.244010474479689 355.8194662051296 0.7951231880421965
13.249238029433105 348.971096333463 0.7880700763134983
13.254465584386521 347.49021457510634 0.7868919731641448
13.259693139339937 346.78962315493726 0.7858317458782467
13.264920694293354 344.40426398138663 0.7834359609871263
13.27014824924677 340.150970110498 0.7776811319858321
13.275375804200186 336.90447518717326 0.7743747426786084
13.280603359153602 331.1194456352012 0.7675989643931596
13.285830914107018 331.03427466549323 0.7684159128084006
13.291058469060435 328.5638504298561 0.7663855722234622
13.29628602401385 327.82311306368985 0.7660598099438363
13.301513578967267 327.0103135245853 0.7646282217119587
13.306741133920683 321.4907621940025 0.7571038189615211
13.3119686888741 315.760886615561 0.7494350879523908
13.317196243827516 311.5195430562575 0.7445489766762619
13.322423798780932 308.444081897676 0.7411191024641931
13.327651353734348 310.92181073516645 0.7447379808835861
13.332878908687764 311.5685089067053 0.746830775628807
13.33810646364118 314.66635964763697 0.7516900255165356
13.343334018594597 312.6521372501541 0.7491916547706016
13.348561573548013 309.6144684611411 0.745564751304367
13.353789128501429 305.72530176567136 0.7403754020546084
13.359016683454845 302.04166869716965 0.7364603786246106
13.364244238408261 304.96883706761923 0.7405625225222667
13.369471793361678 307.16609317573204 0.7423797998246618
13.374699348315094 310.85134147503004 0.7463720914809452
13.37992690326851 311.485190528489 0.747563727168544
13.385154458221926 313.4702024589401 0.7511359385223205
13.390382013175342 315.67589898610123 0.7545334909259793
13.395609568128759 318.1736580542187 0.7574540639890959
13.400837123082175 318.79879498253723 0.7562028992798032
13.406064678035591 317.0726601619803 0.7529861513673417
13.411292232989007 317.5634007825155 0.7544426869694968
13.416519787942423 319.5047701553839 0.7571461733825918
13.42174734289584 321.87222914321933 0.7616736510815267
13.426974897849256 327.7576099984158 0.768574931363704
13.432202452802672 328.7445091903244 0.7676960039333852
13.437430007756088 330.7800897780423 0.7694666870758325
13.442657562709504 332.48399776330257 0.7708958138587653
13.44788511766292 332.86185035464655 0.772226596758981
13.453112672616337 331.2393827974429 0.7698032971275607
13.458340227569753 333.028834917446 0.7711560445217222
13.46356778252317 330.59752228206526 0.7666151311037974
13.468795337476585 330.5843047840364 0.7667569884703976
13.474022892430002 332.7987519595822 0.7689730361431523
13.479250447383418 335.32839959414554 0.7718412047803297
13.484478002336834 338.7529123363218 0.7765028722494784
13.48970555729025 338.19705669349037 0.7757940408137217
13.494933112243666 335.27183745035984 0.7737195415418755
13.500160667197083 332.8298581737527 0.7716136050203235
13.505388222150499 329.7165127286627 0.7676105996053928
13.510615777103915 327.5867054470087 0.7648100217699321
13.515843332057331 329.19659573557186 0.766678194949946
13.521070887010747 328.05839510203486 0.7644797412619618
13.526298441964164 323.78872540113775 0.7595939580913718
13.53152599691758 322.6109229568386 0.7583668118738129
13.536753551870996 319.59705965015524 0.7555596949776267
13.541981106824412 315.25077188345136 0.7523166306111793
13.547208661777828 315.3524817578988 0.7527706602367683
13.552436216731245 314.47013353688493 0.7531881622786518
13.55766377168466 313.8598887116691 0.7529280904301018
13.562891326638077 312.1371863495149 0.7509780690117697
13.568118881591493 309.0198427265428 0.7483773014211739
13.57334643654491 304.0271718287385 0.7420373744681431
13.578573991498326 299.1038351143486 0.7350619801555619
13.583801546451742 295.427609399104 0.7315536317211208
13.589029101405158 290.08629388956194 0.7250662915477387
13.594256656358574 285.7877138375016 0.7200558768303931
13.59948421131199 284.50461889570147 0.7191919229791973
13.604711766265407 282.38117107942867 0.7153384972087848
13.609939321218823 283.6748773276398 0.7171307898474926
13.615166876172239 282.2500672069502 0.7150994399059077
13.620394431125655 284.8849512233473 0.7193330046339319
13.625621986079071 282.6671387836683 0.7170021475873859
13.630849541032488 279.9233312781304 0.7135016738296232
13.636077095985904 278.21380217085334 0.710973147256571
13.64130465093932 278.39325480301187 0.7102625570628415
13.646532205892736 277.88949458432353 0.7106299914781123
13.651759760846153 275.76879974197004 0.7087750687032844
13.656987315799569 275.529329468508 0.7096602060474878
13.662214870752985 275.13897848251884 0.7105942350318525
13.667442425706401 272.95862699599616 0.7085835625557878
13.672669980659817 271.8323256204604 0.7066475948280498
13.677897535613234 269.59562974458225 0.7032404649509499
13.68312509056665 269.1696531228127 0.7014531132336352
13.688352645520066 273.26792265800475 0.706995358328218
13.693580200473482 273.14934642174734 0.7062243851445925
13.698807755426898 273.61883176064174 0.7067122223432434
13.704035310380315 275.46465716949933 0.7097957048919402
13.70926286533373 273.7216489518 0.7073524833681892
13.714490420287147 274.9978162367246 0.7100007993535806
13.719717975240563 273.63719054748856 0.7082080409259192
13.72494553019398 273.13340911067115 0.7070138352155133
13.730173085147396 275.0916651033528 0.7088524662148655
13.735400640100812 280.20604799269654 0.7151144980171406
13.740628195054228 282.73544968402257 0.7181298868956908
13.745855750007644 286.67051793632345 0.723122774032937
13.75108330496106 287.7376921837481 0.7241137212650919
13.756310859914477 286.5483938880984 0.7225269071119558
13.761538414867893 282.8765312251103 0.7175154704205416
13.766765969821309 279.34337053944006 0.711651413389465
13.771993524774725 278.26913185755757 0.7110513371300462
13.777221079728141 279.2677496419508 0.7133167266844118
13.782448634681558 278.73844958371745 0.713469828945291
13.787676189634974 275.5648574730257 0.7103538519488717
13.79290374458839 274.4176402497326 0.7091734566437643
13.798131299541806 275.66013895231964 0.7107502288541583
13.803358854495222 276.27105292272 0.7117089609069556
13.808586409448639 277.41685329814834 0.7129265873130516
13.813813964402055 273.88378181883405 0.7077524555980459
13.819041519355471 272.4469488961473 0.7068565832505568
13.824269074308887 270.6825192371982 0.7047031681483317
13.829496629262303 270.6178262219187 0.7045868273261485
13.83472418421572 270.40965157737116 0.7048943020745547
13.839951739169136 271.5069705263011 0.704596122098466
13.845179294122552 271.8225677414874 0.7052747318518154
13.850406849075968 273.41192180119447 0.7077319337940476
13.855634404029384 276.39049119779787 0.7114656680686667
13.8608619589828 280.4089242113366 0.7173178681062156
13.866089513936217 286.6563086194381 0.7245319297681592
13.871317068889633 288.45707872134557 0.7259351209641093
13.87654462384305 287.94562834066244 0.7259572826381379
13.881772178796465 282.50275085238667 0.7178118460864259
13.886999733749882 283.4582767815372 0.7183739731726845
13.892227288703298 286.07503803295907 0.7208055233053876
13.897454843656714 288.98149264719945 0.7228694899871737
13.90268239861013 292.15801726245917 0.7265367626536191
13.907909953563546 293.40506392452363 0.7277554672088711
13.913137508516963 295.19184654484405 0.7294810184991639
13.918365063470379 293.0972397404206 0.7268472266404563
13.923592618423795 293.5979461598795 0.7270188918800476
13.928820173377211 294.6706580781608 0.728579811746351
13.934047728330627 296.5659965142036 0.732097292621929
13.939275283284044 297.15332861372514 0.7332917145811663
13.94450283823746 298.7243278043955 0.7360181797491674
13.949730393190876 298.0662471721336 0.7350470305102244
13.954957948144292 296.54713864389294 0.732812508122471
13.960185503097708 295.3119321665154 0.7319681838973783
13.965413058051125 292.74294633039915 0.7285945426240188
13.97064061300454 291.50178458362075 0.7270692709711272
13.975868167957957 287.27839488271786 0.7219269465159425
13.981095722911373 282.49400991919254 0.7151856654594989
13.98632327786479 278.5129449965549 0.7097360245466352
13.991550832818206 278.4304442309928 0.7106153965304689
13.996778387771622 280.24575523008843 0.7159109612953063
14.002005942725038 276.3215376628202 0.7121637222513546
14.007233497678454 275.5260917631617 0.7113029172779404
14.01246105263187 276.5599932314498 0.7104779843287738
14.017688607585287 279.96850453806155 0.7133979469290662
14.022916162538703 282.27952462315227 0.71622145965954
14.028143717492119 281.35428364319745 0.7145351130875777
14.033371272445535 280.03624292175306 0.7128731794530394
14.038598827398951 281.58894197242716 0.7146140591900515
14.043826382352368 283.29699024328386 0.7173880554039402
14.049053937305784 284.9066298714658 0.7201093378944183
14.0542814922592 283.60092161358796 0.7186318895966993
14.059509047212616 281.83188729177317 0.7178160450431992
14.064736602166032 282.1260582304015 0.7179316753701612
14.069964157119449 284.26094407873177 0.7207637417298101
14.075191712072865 287.6801846271971 0.7248154914906402
14.080419267026281 291.3437477545982 0.7293040827680247
14.085646821979697 296.43706090463877 0.7343334766425683
14.090874376933114 298.23558554341304 0.7357558722467508
14.09610193188653 298.76353091987335 0.7341161486828613
14.101329486839946 300.24359659032535 0.7348562303333751
14.106557041793362 302.2245452904179 0.739025755893984
14.111784596746778 306.22564971627327 0.7436021220475046
14.117012151700195 306.3903815954364 0.7444938539545541
14.12223970665361 305.88283898459554 0.7437158559306306
14.127467261607027 301.3414843420337 0.7382974049241273
14.132694816560443 298.92403423620647 0.7360742206737857
14.13792237151386 298.4734282559905 0.7359331110196888
14.143149926467276 297.4960299131806 0.7347758957727051
14.148377481420692 298.110199264936 0.7359279570070739
14.153605036374108 297.37675868322725 0.7351174662913494
14.158832591327524 294.1528333823521 0.7310785453934695
14.16406014628094 295.04719150408226 0.7325942785413795
14.169287701234357 294.51354876383175 0.7321877093895661
14.174515256187773 292.6424846420929 0.729439931776833
14.179742811141189 292.4300221185696 0.7298258283043363
14.184970366094605 290.7837173184552 0.7251542832487231
14.190197921048021 291.6341472872626 0.7261970432843459
14.195425476001438 288.975310007572 0.7231961719348923
14.200653030954854 288.5002575659397 0.7225536607400348
14.20588058590827 289.6150634802497 0.7236820226673764
14.211108140861686 290.52891831992747 0.7231866098726571
14.216335695815102 295.16787321758324 0.7274823363123064
14.221563250768519 296.59623584588485 0.72909415783237
14.226790805721935 293.82257568826185 0.7256906421936181
14.232018360675351 290.52419212025694 0.72127191700483
14.237245915628767 289.69556330979094 0.7199319189743975
14.242473470582183 293.18524481673893 0.7255645845347869
14.2477010255356 296.47198166491904 0.7309483772451749
14.252928580489016 297.61850556287516 0.7331426822075919
14.258156135442432 298.5563063066605 0.7333507093358093
14.263383690395848 300.09760665574044 0.7329876500821029
14.268611245349264 304.12391849636435 0.7372145431971723
14.27383880030268 304.2433130729903 0.7363675395438277
14.279066355256097 305.126029905533 0.7393550218906152
14.284293910209513 305.95285783163575 0.7408745940653182
14.28952146516293 309.04863362512594 0.7425628456881412
14.294749020116345 310.6058262769018 0.7446059093581566
14.299976575069762 310.48977814647793 0.7434364731306893
14.305204130023178 311.4083971260263 0.7443903784993168
14.310431684976594 312.14931196868287 0.7451987421023841
14.31565923993001 316.0293242988708 0.74922341134677
14.320886794883426 319.22548928828087 0.7530316485750751
14.326114349836843 322.35857752548355 0.7566328302407104
14.331341904790259 323.15446900943437 0.7557884282925627
14.336569459743675 323.2517113966409 0.75623040066365
14.341797014697091 323.05175009772876 0.7560005592882972
14.347024569650507 324.6671803063876 0.7578890870379659
14.352252124603924 328.16815616885543 0.7622968633132006
14.35747967955734 326.28182415471076 0.7599900479276832
14.362707234510756 326.34810603115494 0.7607060422276055
14.367934789464172 326.4223280831484 0.7608825521365713
14.373162344417588 326.73772694612455 0.7599782159784839
14.378389899371005 329.5120256336314 0.7631149104678202
14.38361745432442 332.5555491333516 0.7669384599866712
14.388845009277837 334.0105099564049 0.7679437515412818
14.394072564231253 333.3596022888288 0.7681613556069358
14.39930011918467 334.6374304821937 0.7692974226716828
14.404527674138086 335.33924025985476 0.7703254440575323
14.409755229091502 337.01108607787023 0.7738794310423207
14.414982784044918 338.675421348557 0.7755514757329937
14.420210338998334 340.27571672815833 0.7773411549288851
14.42543789395175 339.1573873500161 0.7748641426143398
14.430665448905167 339.85204264635263 0.7746717103967157
14.435893003858583 340.4646821814335 0.7749774537647155
14.441120558811999 342.76960563797775 0.7781169361581847
14.446348113765415 344.0381228351582 0.7789022327783169
14.451575668718831 345.07024779046543 0.7809372095595294
14.456803223672248 347.29610302863995 0.7831191050512166
14.462030778625664 350.2131277217921 0.7860011315072997
14.46725833357908 350.51477880911335 0.7859377306520051
14.472485888532496 354.0831220505463 0.7898068070072946
14.477713443485912 355.0404985570277 0.7906231348752524
14.482940998439329 359.10414691360074 0.795040581355775
14.488168553392745 362.80324838635767 0.7990936974418921
14.493396108346161 366.9143302185753 0.8033506371828423
14.498623663299577 371.7504368898043 0.8086553567397043
14.503851218252994 378.77147937174146 0.8160270223471509
14.50907877320641 386.16482932419785 0.8240663401517035
14.514306328159826 393.0284829318635 0.8311713234944774
14.519533883113242 395.58531504750505 0.8330685070798536
14.524761438066658 393.82726569398244 0.8312845677483213
14.529988993020075 388.6487779997908 0.8265094887866133
14.53521654797349 383.4327282943676 0.8213233347785808
14.540444102926907 375.50673661342853 0.8131069460675476
14.545671657880323 364.13819839877306 0.8006699226921835
14.55089921283374 351.5441567184289 0.7861408612863949
14.556126767787156 337.62078678359796 0.7713076727963823
14.561354322740572 326.9539735424194 0.7594848077879686
14.566581877693988 316.4297869814195 0.747484718594234
14.571809432647404 311.8625275334386 0.742114249523086
14.57703698760082 310.5803459675987 0.740735345114737
14.582264542554237 312.0215478530467 0.7426886596399925
14.587492097507653 314.9374840473569 0.7476415365322403
14.592719652461069 320.2877830576861 0.7542485297935498
14.597947207414485 322.9361444830777 0.7569462454247076
14.603174762367901 325.1277927654639 0.7583544656396518
14.608402317321318 327.8007359358694 0.7606185065802078
14.613629872274734 328.6529046128967 0.7607366863607635
14.61885742722815 331.66762448566635 0.7639032076586713
14.624084982181566 336.7826812113114 0.7695248438440824
14.629312537134982 342.61152854966645 0.7757756150770998
14.634540092088399 350.68984310310196 0.7844272204937583
14.639767647041815 351.47363869467597 0.785880038792685
14.644995201995231 349.55142990357257 0.7839857636023261
14.650222756948647 350.17284942436106 0.7837272361221753
14.655450311902063 347.93159799074016 0.7804531040643584
14.66067786685548 348.88620620261133 0.7807963102267458
14.665905421808896 349.75121197050237 0.7817638864585746
14.671132976762312 349.07326452437945 0.7808351002411734
14.676360531715728 352.11539801450033 0.7839203535486228
14.681588086669144 351.55164312127744 0.7826606961180855
14.68681564162256 350.4538629050651 0.7818098193885272
14.692043196575977 348.3297131292794 0.7783953234613558
14.697270751529393 344.4925369595971 0.7733233474530257
14.70249830648281 349.09603927773435 0.7787469403455456
14.707725861436225 350.8328931113617 0.780814113057577
14.712953416389642 353.3334255599694 0.7847257574361941
14.718180971343058 354.7983665530231 0.7871996679993756
14.723408526296474 352.99199585011024 0.7846636002162791
14.72863608124989 356.71999180806085 0.788456123631294
14.733863636203306 361.8780467310389 0.7941960948320218
14.739091191156723 363.60368353142286 0.7956484303297297
14.744318746110139 361.69405997480123 0.7939519989430992
14.749546301063555 356.8933162073585 0.7888277044626718
14.754773856016971 349.57431433086424 0.7806071503740635
14.760001410970387 345.8525404436732 0.777266968214908
14.765228965923804 344.1812209414811 0.7759441110365904
14.77045652087722 340.1523622367594 0.7718194407604473
14.775684075830636 340.0152952205277 0.7716673138252749
14.780911630784052 338.1028173005119 0.7683378523543876
14.786139185737468 338.54522208453864 0.7682127565340557
14.791366740690885 339.54024935511234 0.7691688740884604
14.7965942956443 338.7073128719162 0.7688740200294981
14.801821850597717 339.3902470247645 0.7705743977806034
14.807049405551133 338.1655015834501 0.7682287052948084
14.81227696050455 337.74676978211846 0.7673633472941573
14.817504515457966 343.7988957203112 0.7742554421809253
14.822732070411382 350.01900110861305 0.7805131531357248
14.827959625364798 353.90875580559185 0.7849397845461483
14.833187180318214 357.9450527025614 0.7887442605269755
14.83841473527163 360.7937527406417 0.79202600235393
14.843642290225047 363.94285672495363 0.7958419706460383
14.848869845178463 367.4707684835535 0.8002343217158212
14.854097400131879 366.1959535267789 0.7990338675611887
14.859324955085295 365.34229919247406 0.798171812678921
14.864552510038711 367.3239096770233 0.7997254714002328
14.869780064992128 367.42991907390075 0.7994525465405307
14.875007619945544 370.6408542728653 0.802709297784878
14.88023517489896 372.2756179126703 0.8047870027883515
14.885462729852376 371.1956491860801 0.8046563514844433
14.890690284805792 369.8343882171878 0.8031292816450811
14.895917839759209 366.62440218198446 0.7994245385027563
14.901145394712625 367.3901336071461 0.7998618032570013
14.906372949666041 369.79218729749215 0.8016247008058671
14.911600504619457 368.63752325862237 0.8003493671193851
14.916828059572873 368.5823204044705 0.8007312911203405
14.92205561452629 365.03938881616233 0.7973648366322676
14.927283169479706 360.0210227824395 0.7931578734661113
14.932510724433122 354.3521685794672 0.7873059215972673
14.937738279386538 348.8248565938207 0.7810177258250911
14.942965834339955 343.4869014166529 0.775669126735698
14.94819338929337 340.87525654998217 0.7726435445143144
14.953420944246787 337.58170168604903 0.769175791747649
14.958648499200203 333.87230810730915 0.7658331083331513
14.96387605415362 329.6831589898108 0.7611131795007068
14.969103609107036 322.0600124580008 0.7532829630210128
14.974331164060452 318.10397031350726 0.7485403981336903
14.979558719013868 316.138739976214 0.7461906721742261
14.984786273967284 313.3807260809607 0.7426561655465411
14.9900138289207 311.86108417503834 0.7409667389447978
14.995241383874117 312.04650445411806 0.7422214202800075
15.000468938827533 314.6593672677527 0.7459728160525111
15.005696493780949 317.5290346778708 0.7493425617317361
15.010924048734365 319.5328897010505 0.7510586257925261
15.016151603687781 319.7157602588961 0.7501743390301425
15.021379158641198 320.4240734967938 0.7504868835714137
15.026606713594614 319.20200336356623 0.7488191954586051
15.03183426854803 319.0108520847675 0.7481483932722981
15.037061823501446 320.37218769981996 0.7489724696205269
15.042289378454862 321.92556227550864 0.7510055490354083
15.047516933408279 321.2182860069343 0.7513875050434576
15.052744488361695 322.10434056058386 0.7518795256501699
15.057972043315111 322.92454564870087 0.7537552816098959
15.063199598268527 325.03753626404847 0.7563693754041775
15.068427153221943 326.4873397367605 0.7578774454682542
15.07365470817536 326.8313215977659 0.7587409782968323
15.078882263128776 329.7106645501848 0.7616557063866315
15.084109818082192 325.71076790052757 0.7554939630759886
15.089337373035608 326.11482318288074 0.7557506473055075
15.094564927989024 323.6486075794819 0.7525625064137436
15.09979248294244 321.54432972638926 0.7496754985172106
15.105020037895857 321.90285046016095 0.7501850283953784
15.110247592849273 320.13187220220107 0.7472651811702956
15.11547514780269 320.4654262834535 0.7487874807040914
15.120702702756105 323.1632582967755 0.7538095107286267
15.125930257709522 320.7989232293369 0.7521005318387531
15.131157812662938 319.0230240563174 0.7506872455904299
15.136385367616354 315.74359467128505 0.7468915580972405
15.14161292256977 312.12055749168104 0.7423591198318881
15.146840477523186 310.8209223983811 0.7413320625932106
15.152068032476603 308.04689579639614 0.7377142189048077
15.157295587430019 304.8275755961178 0.7339831942812217
15.162523142383435 300.28246923768927 0.7286277837962
15.167750697336851 296.0697975401825 0.7237115849664831
15.172978252290267 291.7323501787649 0.7191147254858561
15.178205807243684 286.4413819617991 0.7141627538907265
15.1834333621971 283.1527704113159 0.7108638707676945
15.188660917150516 277.85309816187174 0.704725083679894
15.193888472103932 276.6201170587475 0.7029716474846494
15.199116027057348 273.9879992612128 0.697956289193223
15.204343582010765 276.35501595450427 0.70100617242471
15.20957113696418 276.87125012403163 0.7015271609718454
15.214798691917597 279.4577156596007 0.7050822026418426
15.220026246871013 282.0537477850967 0.7098240345694439
15.22525380182443 283.19456461480854 0.7102301122054281
15.230481356777846 280.75724270863 0.7081186465364326
15.235708911731262 275.6951350765309 0.701785833809997
15.240936466684678 272.23539944936874 0.6979264872834473
15.246164021638094 271.1831706161682 0.6965450783076118
15.25139157659151 275.87635668068856 0.7024044254999899
15.256619131544927 277.7647959624401 0.7052119893929766
15.261846686498343 274.72918941515843 0.7006840701836153
15.267074241451759 272.52713160334076 0.6963345353314937
15.272301796405175 271.46481388857717 0.6948481053980983
15.277529351358591 273.26049125685665 0.6976365359585177
15.282756906312008 276.14437185549 0.7015359277923772
15.287984461265424 275.76223873450823 0.7011307588126383
15.29321201621884 276.13623975025155 0.7022785069802502
15.298439571172256 275.2266378448961 0.7010047218315558
15.303667126125672 275.36397792800045 0.7015618604585471
15.308894681079089 276.4244634893195 0.7022754520355232
15.314122236032505 277.3712549332055 0.7039084182327308
15.319349790985921 277.6060311621579 0.7059132405253741
15.324577345939337 280.1059403221337 0.7081124461527571
15.329804900892753 282.41930165739643 0.7096864241286501
15.33503245584617 285.5476064702803 0.7113519190729528
15.340260010799586 284.4464558040219 0.7094343270639428
15.345487565753002 283.15339055265724 0.7084080754561828
15.350715120706418 283.7905896164548 0.709527824766123
15.355942675659835 288.43293900544046 0.7155701597291312
15.36117023061325 292.750093640444 0.7205253956633444
15.366397785566667 293.42111244023215 0.7208917650945769
15.371625340520083 292.5536935317782 0.7184588764657522
15.3768528954735 293.6038902361831 0.7202672316800369
15.382080450426916 294.5051800617093 0.721007049659084
15.387308005380332 297.9947692416337 0.7258028993953
15.392535560333748 298.7686690636225 0.7270977732773317
15.397763115287164 301.3049491735519 0.7387915381659151
15.40299067024058 304.54031538174013 0.750167034052982
15.408218225193997 302.15767032112024 0.7523770472209116
15.413445780147413 299.0819840251743 0.7525583476636587
15.418673335100829 297.72295598764504 0.7544930036408315
15.423900890054245 297.82912206662076 0.7570825667775117
15.429128445007661 299.57554560933994 0.761857066829653
15.434355999961078 300.27348820153577 0.7647853294743396
15.439583554914494 302.21228477462074 0.769537298554843
15.44481110986791 300.94811264440295 0.7714403128673929
15.450038664821326 300.1234534880723 0.7736032216614085
15.455266219774742 298.1002354996468 0.7732815902717282
15.460493774728159 296.2585816364574 0.772981229429101
15.465721329681575 298.4413463421478 0.776812200857558
15.470948884634991 302.2773018469293 0.7845863012127139
15.476176439588407 305.5743556203839 0.7911161585738631
15.481403994541823 304.2859053112281 0.792157301017218
15.48663154949524 303.8650374359473 0.7940202612230722
15.491859104448656 302.61618199488896 0.7939831114056984
15.497086659402072 299.4272645892118 0.791248131641974
15.502314214355488 300.67413958223705 0.7947703856636422
15.507541769308904 300.34439726587476 0.7964106253590446
15.51276932426232 302.1230538266193 0.8019730861609342
15.517996879215737 303.4983401748958 0.8062336701309768
15.523224434169153 299.65766981675256 0.8025533389083712
15.52845198912257 300.430939662857 0.8045519023940022
15.533679544075985 300.25610479006747 0.80557734720433
15.538907099029402 303.84777666096016 0.8103086801058627
15.544134653982818 308.31855279734447 0.8172950102220915
15.549362208936234 311.17184906838736 0.8215900513532649
15.55458976388965 311.78564785427807 0.823680148796546
15.559817318843066 311.3630627111275 0.8245192913605204
15.565044873796483 308.5977129486684 0.8227928996556421
15.570272428749899 308.35081853817843 0.8245389333957464
15.575499983703315 306.9880345035269 0.82561463558282
15.580727538656731 308.6026921854298 0.82924981417668
15.585955093610147 307.82534282781063 0.82955226767376
15.591182648563564 307.98796674427535 0.8312858776824074
15.59641020351698 305.2655025940744 0.829880199619415
15.601637758470396 303.32060074096495 0.8294757288573519
15.606865313423812 300.7027948190428 0.8282364410160267
15.612092868377228 297.8879685408718 0.8272124692730694
15.617320423330645 299.65005163625875 0.8310011236832142
15.62254797828406 296.5955550560292 0.8284482385960446
15.627775533237477 295.2482893101272 0.8267512190582068
15.633003088190893 292.3362186393543 0.8250861713587815
15.63823064314431 292.59206626689735 0.822775477927988
15.643458198097726 291.8996824314081 0.8096342998870142
15.648685753051142 292.3528296750802 0.8045161460331901
15.653913308004558 289.041539410076 0.7961765178111195
15.659140862957974 284.273911399823 0.786702592143692
15.66436841791139 280.98120075483445 0.778561210379238
15.669595972864807 278.7848293288202 0.7729703741505636
15.674823527818223 277.99285912881004 0.7685195055364341
15.680051082771639 278.3731203436734 0.7678921365524282
15.685278637725055 281.8898197354547 0.7713537973942522
15.690506192678471 285.0804485198681 0.7741326909471441
15.695733747631888 286.2690865341212 0.7745108027264108
15.700961302585304 282.6892238955456 0.7677031316754446
15.70618885753872 279.24770859558816 0.7609578486166004
15.711416412492136 275.65586142571675 0.7557675401505314
15.716643967445552 276.76275365172194 0.7565375978938558
15.721871522398969 279.0528306679142 0.7605785998179722
15.727099077352385 281.21067249496934 0.7625379586695056
15.732326632305801 279.7658155169927 0.7588157149961846
15.737554187259217 277.5205223474256 0.7542459147430493
15.742781742212633 279.0899847999163 0.7542486460726449
15.74800929716605 285.6693937413067 0.7618404093424385
15.753236852119466 289.01068734956596 0.7650500172714635
15.758464407072882 289.32899823399345 0.7652289295638561
15.763691962026298 286.42012068006534 0.7603886569391592
15.768919516979715 286.4338542887757 0.7586980921968515
15.77414707193313 287.73444304060126 0.7592676823216957
15.779374626886547 288.22814693378257 0.7584998660356939
15.784602181839963 289.1097597793795 0.7597386037605793
15.78982973679338 291.7762136258856 0.7634773515257723
15.795057291746796 291.4263577899785 0.7630547290123533
15.800284846700212 292.5414971702162 0.7650668916293374
15.805512401653628 291.63811298004305 0.7634074733057825
15.810739956607044 290.7165475418161 0.7611132324688659
15.81596751156046 290.18414737586676 0.7592288944950802
15.821195066513877 290.4871788593346 0.7575885911944248
15.826422621467293 294.655826074269 0.761953797268053
15.831650176420709 296.1774394803025 0.7634735711287733
15.836877731374125 297.9291184969613 0.7655045395971789
15.842105286327541 296.9218360038695 0.765260147545976
15.847332841280958 299.49312156530954 0.7685377107915037
15.852560396234374 296.9281072381506 0.7659964142279123
15.85778795118779 293.9784324063426 0.7608068615887437
15.863015506141206 295.06955072569673 0.7616607255549344
15.868243061094622 293.39257544116333 0.7587950632347189
15.873470616048039 292.83558394112754 0.7579308996784739
15.878698171001455 291.18887390112286 0.7552455266503771
15.883925725954871 290.6006175783583 0.7531526865446864
15.889153280908287 291.73219943973186 0.7535332700944414
15.894380835861703 296.19505068414156 0.7603582833787146
15.89960839081512 298.4386537506935 0.7621757884016092
15.904835945768536 299.1162615853116 0.7630943966042782
15.910063500721952 298.12244405224425 0.7612847938982485
15.915291055675368 293.5784411480653 0.754927102513227
15.920518610628784 292.550131582154 0.753999067288699
15.9257461655822 291.75785522373644 0.7528602743855444
15.930973720535617 292.75375342353584 0.7540056078637645
15.936201275489033 292.25387702550296 0.7528957492902559
15.94142883044245 292.7457317540084 0.7528246472375114
15.946656385395865 293.54893643864335 0.7535128616615889
15.951883940349282 291.08396835875834 0.7501517695247177
15.957111495302698 290.19910906459086 0.7481040541088647
15.962339050256114 289.4450448640263 0.7476800346060807
15.96756660520953 287.60237869769117 0.7460106662196729
15.972794160162946 287.17576934590176 0.7470626787050042
15.978021715116363 285.1052121715687 0.7444947521223642
15.983249270069779 288.0321215235294 0.7483931335425257
15.988476825023195 292.0445796380756 0.7531532106275861
15.993704379976611 295.1973320250027 0.7573877910441261
15.998931934930027 295.31290899503114 0.7562909364544784
16.004159489883442 289.8257421270341 0.7490795521594827
16.009387044836856 288.5425375079251 0.7462666034729203
16.01461459979027 286.82501494758225 0.7438671035239722
16.019842154743685 289.57332966491515 0.7476411527315094
16.0250697096971 291.12664120652016 0.7492500018118898
16.030297264650514 293.85323282941914 0.7535050848875453
16.03552481960393 295.5380032370817 0.7557051713154985
16.040752374557343 297.8790659593986 0.7587116755654856
16.045979929510757 300.9639277476993 0.7630900232957412
16.05120748446417 304.36199633882194 0.7661229593886049
16.056435039417586 311.7176775259154 0.775321240768232
16.061662594371 314.56983523553885 0.7787872497368423
16.066890149324415 317.9680658978119 0.7817154500844614
16.07211770427783 320.7927383422678 0.7833521403104359
16.077345259231244 324.5854035607724 0.7868886235278478
16.08257281418466 324.65362731536015 0.7863902404719538
16.087800369138073 327.968884755499 0.7901127520234131
16.093027924091487 332.1512373638567 0.7954243227550634
16.0982554790449 336.71746412609156 0.8004015723114362
16.103483033998316 338.8081584290513 0.8033169812044616
16.10871058895173 338.274502720795 0.8023185138867702
16.113938143905145 336.5030449280503 0.8004049452497746
16.11916569885856 336.7395328856432 0.8009588693342929
16.124393253811974 336.5990588794967 0.8006651475551315
16.129620808765388 338.0418523105617 0.8032942367406574
16.134848363718802 336.9766379055682 0.8025667200583958
16.140075918672217 337.9679826072497 0.8038432899028266
16.14530347362563 338.6128094342602 0.8040757263516412
16.150531028579046 339.58139820448235 0.8048412086441622
16.15575858353246 343.68149367090183 0.8098329991960667
16.160986138485875 342.32839033741317 0.8078997701152993
16.16621369343929 336.3506114142784 0.8006612902773329
16.171441248392703 328.9712764398236 0.7927778324048547
16.176668803346118 321.58774002377737 0.7842630236841517
16.181896358299532 318.80411563721583 0.7808930340431911
16.187123913252947 314.5166619112756 0.7741823279476571
16.19235146820636 308.65005380188893 0.7672504561097584
16.197579023159776 304.5093813859717 0.7625236474447984
16.20280657811319 298.3538548709195 0.7561578860942051
16.208034133066604 294.37812921071645 0.7519443003681808
16.21326168802002 289.2353320263372 0.7447591257558035
16.218489242973433 285.9723624611536 0.7404947229251597
16.223716797926848 281.29728161782987 0.7348124953986779
16.228944352880262 278.128983606488 0.7307301625174148
16.234171907833677 274.31846308833667 0.7254413977028709
16.23939946278709 269.3351175208258 0.7187733758201179
16.244627017740505 266.7741085116246 0.7168674520954925
16.24985457269392 266.1311979520321 0.716243399759797
16.255082127647334 265.94688754047206 0.716485371515802
16.26030968260075 264.3841818294425 0.7150689281322624
16.265537237554163 266.2686355714034 0.7182555803309503
16.270764792507578 266.76964164187285 0.719491180882377
16.275992347460992 265.54493700224134 0.719144934213684
16.281219902414406 262.9569743774229 0.7156072911047271
16.28644745736782 259.33254615628323 0.709779589522274
16.291675012321235 258.5796728111209 0.7082474009392397
16.29690256727465 256.9593500199411 0.7036177928300898
16.302130122228064 253.46834498375839 0.6988953955141097
16.30735767718148 253.58783886403037 0.6988103744596016
16.312585232134893 252.82360552915983 0.6979328781807831
16.317812787088307 254.98596391416638 0.7025028133947455
16.323040342041722 256.75068725564813 0.705542088392251
16.328267896995136 260.2794550398876 0.7102307272917981
16.33349545194855 258.61369496143016 0.7051687287015497
16.338723006901965 256.4085514939724 0.7011075001594951
16.34395056185538 261.4498982628315 0.7066841048941558
16.349178116808794 265.074999873394 0.7131433086422913
16.35440567176221 270.84738862872024 0.720268596183946
16.359633226715623 273.88300746104534 0.7240635861450193
16.364860781669037 274.911097119469 0.7246939664681129
16.37008833662245 278.72401398581167 0.7280674334075332
16.375315891575866 281.1013033500639 0.7303711239599778
16.38054344652928 286.94142239439924 0.7377941095343726
16.385771001482695 291.735683213921 0.7422416615803885
16.39099855643611 297.1373350089674 0.7485648061772296
16.396226111389524 300.2754247793064 0.7508624640645244
16.401453666342938 302.2560095724288 0.7532029608094757
16.406681221296353 303.8458263576803 0.755168422939115
16.411908776249767 301.2921406004616 0.7519406885953897
16.41713633120318 299.2582370146899 0.7497690555357677
16.422363886156596 294.78503990459893 0.7443184735889288
16.42759144111001 290.595886559028 0.7384037260464456
16.432818996063425 286.3689998018432 0.7330234035157437
16.43804655101684 283.59701744224816 0.7289619917359657
16.443274105970254 282.54632695009815 0.7282765726175207
16.448501660923668 283.2264908261144 0.7295926475422542
16.453729215877082 283.26287439937454 0.7288494956981494
16.458956770830497 282.9699886928053 0.7286423551757241
16.46418432578391 281.4610850948228 0.7263300483358001
16.469411880737326 280.22149153897135 0.723962568658747
16.47463943569074 281.03491049721873 0.7252787565247221
16.479866990644155 282.64422661874954 0.7266425923832607
16.48509454559757 284.12591938491175 0.7292991108161148
16.490322100550983 284.5590959541896 0.7297199282970126
16.495549655504398 283.68361357836784 0.7281777845094799
16.500777210457812 282.9802915945963 0.7266566036937313
16.506004765411227 287.43450857398074 0.731946901463868
16.51123232036464 287.40134226028414 0.7308057012519334
16.516459875318056 287.6435060143193 0.7304579080084452
16.52168743027147 285.36953216882085 0.727663090217458
16.526914985224884 285.15121776902754 0.7282091645968928
16.5321425401783 285.4593101168267 0.7295214720927385
16.537370095131713 280.18140707572735 0.7223252397337491
16.542597650085128 273.557548346513 0.7139722987873423
16.547825205038542 270.10485320459526 0.7104286741517511
16.553052759991957 269.33875605432723 0.7091504478168233
16.55828031494537 264.12611664770947 0.7034521421210748
16.563507869898785 259.5991520101234 0.6982169585778925
16.5687354248522 258.9825780732262 0.6990113949392662
16.573962979805614 260.06833634425254 0.7018581185698695
16.57919053475903 259.89444481262893 0.6998485710668703
16.584418089712443 255.90670704427058 0.6940821227308029
16.589645644665858 251.7412509528174 0.6878756810852662
16.594873199619272 250.42912708022695 0.6862191555412266
16.600100754572686 250.2988446146019 0.6882315268189039
16.6053283095261 250.755186426353 0.6886152301426557
16.610555864479515 253.40249243764382 0.6917618200186184
16.61578341943293 252.8739417725732 0.690337295586828
16.621010974386344 253.13823331987152 0.6904365454992288
16.62623852933976 255.13236776911373 0.6926986210832329
16.631466084293173 256.07548995668947 0.6939158909693511
16.636693639246587 258.3530400301306 0.6956956161082273
16.641921194200002 259.7686758011781 0.6981961273063273
16.647148749153416 259.45362936384834 0.6973078827604459
16.65237630410683 260.0498531625708 0.6972807628094476
16.657603859060245 259.41123786427045 0.6961593038607135
16.66283141401366 256.1448290855617 0.6916634892283849
16.668058968967074 256.02748349950076 0.692904881866809
16.67328652392049 252.54803383727887 0.689814842559148
16.678514078873903 251.0985869403311 0.686844204345098
16.683741633827317 252.4728025872926 0.6892899635165626
16.68896918878073 254.683977621251 0.6918523710287388
16.694196743734146 256.0111403106237 0.6926649915370842
16.69942429868756 256.13594483841433 0.691631501289255
16.704651853640975 255.986850386564 0.6905573594832359
16.70987940859439 256.8475980816096 0.6927280676048644
16.715106963547804 255.84241161445652 0.6913971018892887
16.720334518501218 255.02994625004945 0.6906679376497717
16.725562073454633 250.91927829482108 0.6855351516211476
16.730789628408047 248.19030438771873 0.6800604355514378
16.73601718336146 246.99216864859187 0.6791091465977193
16.741244738314876 243.87549865369493 0.6747457385589359
16.74647229326829 241.6966174625294 0.6724169549435635
16.751699848221705 240.47812295892894 0.6705372860047976
16.75692740317512 236.62936431650982 0.6656467443430611
16.762154958128534 235.4767931443473 0.6643772532759439
16.767382513081948 233.78403769185718 0.6629998506236261
16.772610068035362 236.7512518250938 0.6683757492457498
16.777837622988777 238.26469247986688 0.6695685631043535
16.78306517794219 239.49083629067655 0.6694239975905394
16.788292732895606 237.50858550519413 0.6639986997535373
16.79352028784902 233.07232831736673 0.6578313599689839
16.798747842802435 231.4197031987526 0.6555901877826767
16.80397539775585 231.51856775119026 0.6559493237786291
16.809202952709263 230.82553763038854 0.6543131781958738
16.814430507662678 230.01248118897036 0.6540140522545536
16.819658062616092 228.1608968437935 0.6527030979376507
16.824885617569507 227.30065854653782 0.6537491950058694
16.83011317252292 227.18188664134786 0.654095830988247
16.835340727476336 228.54934309118218 0.6569368683261105
16.84056828242975 227.98373283721259 0.6565937199397117
16.845795837383164 226.88251757469868 0.6542341951731614
16.85102339233658 226.3474816767272 0.6525464257142825
16.856250947289993 226.0842537557998 0.6512326334699033
16.861478502243408 223.3960269383543 0.6469716873973494
16.866706057196822 222.74197407765 0.6473043713131571
16.871933612150237 221.7793988089362 0.6457826032473667
16.87716116710365 222.9384213434705 0.6488434559836456
16.882388722057065 221.76836486433427 0.6482403864335794
16.88761627701048 221.29898887289517 0.6495518481901112
16.892843831963894 221.48322775354836 0.6503848662075995
16.89807138691731 221.1894763949614 0.6501513283234527
16.903298941870723 221.00837872511676 0.6485658215455001
16.908526496824138 219.40103489244464 0.6440223926709605
16.913754051777552 219.59500193681717 0.6431659196728737
16.918981606730966 219.59633923289636 0.6436052259107952
16.92420916168438 220.57088195174228 0.6455192330277829
16.929436716637795 218.67550654639922 0.6444380360391386
16.93466427159121 219.11149962174972 0.6436220162709408
16.939891826544624 219.79054703275395 0.643925199040951
16.94511938149804 220.91268980455547 0.6442114597133953
16.950346936451453 219.37310235947234 0.6420462115571166
16.955574491404867 218.56009235150162 0.6426626038696085
16.960802046358282 220.34504134875937 0.645443850665781
16.966029601311696 218.16620864144528 0.641820957875709
16.97125715626511 216.50419136664078 0.6370838006151575
16.976484711218525 215.49243565782658 0.6358608476265876
16.98171226617194 216.29064149339257 0.6373802552553506
16.986939821125354 217.7126397227968 0.6393477466020461
16.99216737607877 219.77898092558084 0.6437158859928664
16.997394931032183 223.12960753870814 0.6480327572161143
17.002622485985597 223.79415507943605 0.6494395981059069
17.00785004093901 224.15237412090454 0.6491383594354243
17.013077595892426 224.20647477995956 0.6487194149301017
17.01830515084584 225.36668073985533 0.6497913636515095
17.023532705799255 224.95594588587957 0.6484390669236423
17.02876026075267 224.20049259810062 0.6465378451968823
17.033987815706084 224.89305022238628 0.6472364239712239
17.039215370659498 226.0286100266337 0.6493387673470882
17.044442925612913 226.43887522408798 0.6488009317551877
17.049670480566327 224.2792713999357 0.6467643922654565
17.05489803551974 222.80405924226181 0.6444077575532664
17.060125590473156 224.93187694628327 0.647540883583043
17.06535314542657 225.8517447774333 0.6483254063523148
17.070580700379985 227.29729903171855 0.6496542558941385
17.0758082553334 225.7116504844599 0.6469460069338491
17.081035810286814 225.7464796800052 0.6473609940755607
17.086263365240228 225.8560902052361 0.6483126926044039
17.091490920193642 227.6514930504656 0.6524668546719313
17.096718475147057 230.61579542533704 0.6584718289760545
17.10194603010047 230.8089314310649 0.658973892667793
17.107173585053886 226.9189111456379 0.6517369091762046
17.1124011400073 225.80021295736526 0.6482256037499027
17.117628694960715 225.70817207758108 0.6459671034359286
17.12285624991413 228.18577291732623 0.6496240986457209
17.128083804867543 229.68387375868443 0.6508154945232826
17.133311359820958 229.29579558808217 0.650495878837016
17.138538914774372 227.84477401439665 0.6504846376586075
17.143766469727787 229.76996573091438 0.6529326060816468
17.1489940246812 233.46007735287782 0.6590739320523653
17.154221579634616 235.36913570485797 0.6601308141562291
17.15944913458803 237.22133499573314 0.6610976658113982
17.164676689541444 237.61982580794268 0.6609277914097819
17.16990424449486 240.33746600603072 0.6646329040653973
17.175131799448273 244.43902959482978 0.6704425904924977
17.180359354401688 242.41413149351322 0.6677567532364174
17.185586909355102 241.05978581861015 0.6645887655151276
17.190814464308517 241.76372743023882 0.6654116683085153
17.19604201926193 245.42577114841149 0.6698888924427799
17.201269574215345 248.86293268147335 0.6734236067855395
17.20649712916876 250.61121902547129 0.676752377372937
17.211724684122174 251.400271360914 0.6793586394499184
17.21695223907559 251.32275837957872 0.680524245864768
17.222179794029003 251.54997893009363 0.6808319791073953
17.227407348982418 251.81254234730827 0.6794480662698351
17.232634903935832 250.52783755310278 0.6756157613132057
17.237862458889246 250.49235763640678 0.6763863078751525
17.24309001384266 251.45684678230725 0.6792686787451971
17.248317568796075 253.32779573455693 0.6827536034863669
17.25354512374949 252.47277728292335 0.6815031996077295
17.258772678702904 250.05881248274827 0.6774241806443461
17.26400023365632 247.12803241846277 0.6727532574089342
17.269227788609733 246.08877753112748 0.6710392421594351
17.274455343563147 240.40075914895658 0.6626197069691745
17.279682898516562 239.6819629575008 0.6622801749246094
17.284910453469976 241.12824513147896 0.6652636420739504
17.29013800842339 244.46040125090374 0.6696874433678569
17.295365563376805 245.36764392871413 0.6704695229207901
17.30059311833022 246.79146828061883 0.6724505722735808
17.305820673283634 244.8828372742316 0.6688346430631653
17.31104822823705 245.33246180756538 0.6703520937926496
17.316275783190463 245.389702196423 0.671832585771067
17.321503338143877 245.78984857832234 0.6744054296192366
17.32673089309729 243.7466256379676 0.6733028972776309
17.331958448050706 240.46338112076248 0.6673651322838066
17.33718600300412 237.6783871759909 0.6617407019878017
17.342413557957535 238.8677651277672 0.6623392268593064
17.34764111291095 239.48745350046607 0.6631147613894579
17.352868667864364 240.36925755434586 0.6647217844739933
17.358096222817778 240.80166021376888 0.6655643389944731
17.363323777771193 240.41768170172833 0.6642618299841209
17.368551332724607 240.41846093168067 0.663884185390079
17.37377888767802 238.4115482742156 0.6616804562021156
17.379006442631436 240.4420010832093 0.6652181199795741
17.38423399758485 239.3310602524835 0.664324418571516
17.389461552538265 237.2217556653232 0.6611986371853986
17.39468910749168 236.9401835744794 0.6603904274076131
17.399916662445094 237.0406428673151 0.6598001574659155
17.405144217398508 241.76455697108474 0.6661822512871048
17.410371772351922 240.41185964485953 0.6638987588416373
17.415599327305337 241.61479547490066 0.6654568731484012
17.42082688225875 240.10276240090022 0.6641398016631814
17.426054437212166 239.509858993884 0.6649528902661361
17.43128199216558 239.66687842131117 0.6653810030348911
17.436509547118995 239.61545821099713 0.6649791174859679
17.44173710207241 240.96029631546946 0.6653736508833157
17.446964657025823 241.15148320699095 0.6663011260117285
17.452192211979238 241.1548434833039 0.6671801993696835
17.457419766932652 240.61987629647805 0.6668360283419118
17.462647321886067 239.52629814282386 0.6643851415191309
17.46787487683948 238.2688150426931 0.6624482286533204
17.473102431792896 236.50038171936617 0.6595119957424331
17.47832998674631 235.71937427441023 0.6587733949906428
17.483557541699724 237.6573372141477 0.6607373835104036
17.48878509665314 239.77773091918849 0.6644271119151142
17.494012651606553 240.22519043253575 0.6655282325243285
17.499240206559968 242.02337145177856 0.6676049534500699
17.504467761513382 243.32419165707628 0.6695752241274853
17.509695316466797 244.41641104133654 0.6697508742270263
17.51492287142021 243.4819041130889 0.667150100867431
17.520150426373625 238.85364290913918 0.6604113072619822
17.52537798132704 237.95829676159073 0.6582523978053585
17.530605536280454 237.72224512440383 0.6597227073343795
17.53583309123387 242.63890449207102 0.6673332711792099
17.541060646187283 243.53188145947848 0.6679865645375572
17.546288201140698 246.20118131770073 0.6712966248694309
17.551515756094112 245.74131092524436 0.6707660248605916
17.556743311047526 244.54545489948154 0.6692685714142608
17.56197086600094 243.10379869830703 0.6668479782858592
17.567198420954355 246.1264948309786 0.6704773565972071
17.57242597590777 248.817184508409 0.6733747255888832
17.577653530861184 250.96690308247042 0.676273587362885
17.5828810858146 250.9436365556307 0.6760397235779725
17.588108640768013 248.66283178300588 0.6721395213644055
17.593336195721427 249.73159940577392 0.6740160648323136
17.598563750674842 251.37950340410757 0.6767477496210029
17.603791305628256 253.6668880084074 0.6808270519602522
17.60901886058167 255.5100909972066 0.6831972314222704
17.614246415535085 254.14263783520235 0.6804516713244477
17.6194739704885 252.83429374421667 0.6771439867334941
17.624701525441914 251.10761540875552 0.67380076765133
17.62992908039533 253.15628430682935 0.6771700747480695
17.635156635348743 254.10704855867863 0.6790762737889496
17.640384190302157 255.37340430729887 0.682266353737796
17.64561174525557 254.68541030327123 0.6809087225641963
17.650839300208986 254.16525623690123 0.6799187197751306
17.6560668551624 255.75034906197706 0.6810584919260173
17.661294410115815 259.3131560604592 0.6857462291789492
17.66652196506923 265.39695059040014 0.693453896150019
17.671749520022644 269.5456719261798 0.6981854541042506
17.676977074976058 272.2970524757124 0.7017288265497529
17.682204629929473 275.23183990151074 0.7049957003783801
17.687432184882887 279.30628900569405 0.7099920087072785
17.6926597398363 281.0646088578109 0.7113594789812948
17.697887294789716 281.56858537997965 0.7103679337584866
17.70311484974313 282.9226886777754 0.7115828463576152
17.708342404696545 285.0332970229621 0.7145229002738798
17.71356995964996 290.20521546900744 0.7206873859641719
17.718797514603374 294.54859225999127 0.7260167115421209
17.724025069556788 300.49352455024285 0.7325352656756752
17.729252624510202 307.47573227658285 0.741017629239671
17.734480179463617 314.03126019990157 0.7484950112550888
17.73970773441703 316.48829884746215 0.7516595367395276
17.744935289370446 315.94740927132744 0.7515830486569564
17.75016284432386 314.1951533062536 0.7490509774052736
17.755390399277275 316.81871572057963 0.751723427305222
17.76061795423069 319.84407547617144 0.7553586471494759
17.765845509184103 325.7766203852509 0.7619160213041613
17.771073064137518 331.4132300630052 0.7686216809975487
17.776300619090932 332.7374889819119 0.7694713214031985
17.781528174044347 330.95062172810856 0.7678751781748161
17.78675572899776 329.2573269934305 0.7661625520689365
17.791983283951176 329.4564471304949 0.7664368325446388
17.79721083890459 324.69588115887325 0.7616960589851723
17.802438393858004 319.6476781556246 0.7559516670087659
17.80766594881142 314.7452957833306 0.7503117158030499
17.812893503764833 310.52442238558734 0.745019354797224
17.818121058718248 308.18579592370133 0.7413521462244699
17.823348613671662 305.7364261728848 0.738143792446695
17.828576168625077 304.92193074981185 0.7379036812370746
17.83380372357849 302.1654153443474 0.7356603728168758
17.839031278531905 297.898935253386 0.7312716425393575
17.84425883348532 296.02083839556605 0.7284012290494429
17.849486388438734 296.04293388888345 0.7277684377634697
17.85471394339215 297.1255252238522 0.728828115071182
17.859941498345563 293.98594753800353 0.7255281017710598
17.865169053298978 291.6295585474866 0.7228557636702186
17.870396608252392 293.651665227426 0.7254797524129352
17.875624163205806 296.5037989952742 0.7280548287804948
17.88085171815922 300.6718360227065 0.7339242033959468
17.886079273112635 302.0857036935626 0.7358478819288974
17.89130682806605 305.0073612248997 0.7384077250605887
17.896534383019464 307.43352917524544 0.740928337836987
17.90176193797288 314.00200875704223 0.7480594948329692
17.906989492926293 319.0689897593543 0.753375388603347
17.912217047879707 324.5741835547715 0.7604800773226001
17.917444602833122 328.8425051019358 0.7650096250004595
17.922672157786536 330.6823285544451 0.767260563127037
17.92789971273995 333.2729357984873 0.7700224437646505
17.933127267693365 335.22364777966294 0.7719321584578199
17.93835482264678 335.99043252586443 0.7736206230880788
17.943582377600194 333.57674274305856 0.7711432678195328
17.94880993255361 330.9653497277495 0.7679327273104595
17.954037487507023 322.85945996747915 0.7591839650212331
17.959265042460437 315.26040976892483 0.7500871585070495
17.96449259741385 308.25311219760624 0.7423001963691296
17.969720152367266 300.3844964709418 0.733076290241076
17.97494770732068 297.1620728306817 0.7298856235510626
17.980175262274095 291.5912436337915 0.7236439256176276
17.98540281722751 287.8768835961926 0.7203785833401565
17.990630372180924 279.70828757903405 0.7104975955199005
17.995857927134338 277.17112971642143 0.7069760771652721
18.001085482087753 275.38745983066974 0.7036259584655218
18.006313037041167 273.62685614359106 0.7004247148104853
18.01154059199458 270.9165818189648 0.6980363683723879
18.016768146947996 267.85444840480125 0.6938263892506449
18.02199570190141 265.2982044567153 0.691615686405406
18.027223256854825 264.44483081553255 0.6896692537477302
18.03245081180824 262.6151394274813 0.6869861182837591
18.037678366761654 260.7742914783099 0.6847474074770754
18.042905921715068 260.47605321600815 0.6843138370579436
18.048133476668482 260.4266698744728 0.6853992767529303
18.053361031621897 262.64178365696 0.6882577188565512
18.05858858657531 264.6376870794451 0.6907364071341305
18.063816141528726 264.71431297910135 0.6912398506529019
18.06904369648214 261.96141870398304 0.6879051898461711
18.074271251435555 262.3786121061261 0.6881151175279905
18.07949880638897 265.72534722016604 0.693055330423105
18.084726361342383 268.23194000943323 0.6953358820905823
18.089953916295798 267.2030064480542 0.6936009855927716
18.095181471249212 267.9593331582435 0.6946126025566062
18.100409026202627 271.7889517265724 0.6996357486973476
18.10563658115604 276.1680537611415 0.7053043991363059
18.110864136109456 279.115635592957 0.7072534774478485
18.11609169106287 284.0697300413129 0.7118465912015078
18.121319246016284 289.60702375216414 0.7175746330085543
18.1265468009697 293.9453379684844 0.7228520349558039
18.131774355923113 298.1185754975155 0.7292422914830496
18.137001910876528 303.45431395485156 0.7360471622726951
18.142229465829942 312.1171234486504 0.7461568873039627
18.147457020783357 318.8570781374553 0.7533687361771857
18.15268457573677 326.9885014890101 0.7621263220825356
18.157912130690185 332.81982308602517 0.7690998634966266
18.1631396856436 340.3748108449253 0.7774734050421422
18.168367240597014 350.24379765037554 0.7881109795538039
18.17359479555043 364.3896492658798 0.8041210999313012
18.178822350503843 376.02861663067324 0.8164266957060091
18.184049905457258 384.4210333199758 0.8255280913814352
18.189277460410672 390.2472303683048 0.8313638134567412
18.194505015364086 395.406619872001 0.8365458325950951
18.1997325703175 396.556978071084 0.8382400880050146
18.204960125270915 397.01790666512744 0.83877473783673
18.21018768022433 393.0230842748929 0.8342531234607482
18.215415235177744 390.0999282900089 0.8311339605714815
18.22064279013116 387.6322872691874 0.8284442293952555
18.225870345084573 386.38607968109477 0.8269855300055009
18.231097900037987 385.2506616570058 0.8259418967986554
18.236325454991402 387.960970843088 0.8287656384766647
18.241553009944816 388.774445656068 0.8302272772112756
18.24678056489823 391.20904125923795 0.8330170881695425
18.252008119851645 391.26500499959946 0.8331566618260914
18.25723567480506 388.38229404591516 0.8296955613532667
18.262463229758474 382.72358109880184 0.823033310025918
18.26769078471189 375.32785946059533 0.8148153180559706
18.272918339665303 367.4664503297381 0.8063932970415784
18.278145894618717 356.61322654269435 0.7945144847057886
18.28337344957213 346.6496046424343 0.7840096208324862
18.288601004525546 339.0663576032713 0.7756528122835674
18.29382855947896 333.93483330791963 0.7696537947244128
18.299056114432375 329.0800701348671 0.763740089592082
18.30428366938579 318.5387709667345 0.7519770919395082
18.309511224339204 310.9676554088219 0.7436956325834102
18.314738779292618 305.05232355284 0.7371755578380911
18.319966334246033 302.5502843328635 0.7362242006818139
18.325193889199447 298.3948473810143 0.7316139390545776
18.33042144415286 293.7653529561255 0.725984821128297
18.335648999106276 293.072975533654 0.7237334988548262
18.34087655405969 289.98842260445167 0.7194786098663668
18.346104109013105 287.8641157392942 0.7177473736714796
18.35133166396652 287.81806950126816 0.7179642802832144
18.356559218919934 290.07514075001353 0.7202828783091433
18.361786773873348 290.95824988530103 0.7206458158825509
18.367014328826762 289.6219613315008 0.7184496689072944
18.372241883780177 288.3363486944327 0.7172521205473913
18.37746943873359 288.87626273777045 0.718394993819605
18.382696993687006 290.3221879375151 0.7206789929022577
18.38792454864042 296.3232072015759 0.7305184488792104
18.393152103593835 304.8112121706414 0.7523473583540683
18.39837965854725 315.4982504580333 0.7713768360635391
18.403607213500663 326.81049336679956 0.7902032306015303
18.408834768454078 337.5063667300075 0.8071278701318503
18.414062323407492 343.14058632188016 0.8183738441964116
18.419289878360907 348.2739427095832 0.8280865630250922
18.42451743331432 350.12481992063266 0.8329154038733121
18.429744988267736 351.35799554890104 0.838965248832803
18.43497254322115 349.7782792123884 0.8400612731916438
18.440200098174564 343.74673499511823 0.8363840094464363
18.44542765312798 341.4388812421039 0.8372207515091022
18.450655208081393 337.08534570145997 0.8342330979040323
18.455882763034808 332.2198458934465 0.8311687847222734
18.461110317988222 328.7034052682222 0.8299626537131323
18.466337872941637 324.6201753610648 0.8272590773765959
18.47156542789505 321.6292859537793 0.8264928482517893
18.476792982848465 315.9497856332037 0.8221264268177936
18.48202053780188 311.9543164129187 0.8189381375130913
18.487248092755294 310.12146281987833 0.81911559452454
18.49247564770871 310.58012574884475 0.8210856731948675
18.497703202662123 308.4733508628192 0.8207171565249449
18.502930757615538 309.0405246840954 0.8227989400883251
18.508158312568952 306.17289754901003 0.8205297033517154
18.513385867522366 303.682552326342 0.8204232669263747
18.51861342247578 303.24195610085553 0.8218858100985675
18.523840977429195 300.7939426533646 0.8220889691256043
18.52906853238261 302.944260815946 0.8271845145203105
18.534296087336024 301.28247694066096 0.8270920544483938
18.53952364228944 300.17072018348375 0.8292933026644341
18.544751197242853 295.0639570505803 0.822946245066662
18.549978752196267 291.9249453070097 0.8203640438452294
18.555206307149682 289.83151256904387 0.818027695008628
18.560433862103096 291.50520714609803 0.8219341782243662
18.56566141705651 293.28250814372956 0.8275616962167538
18.570888972009925 296.9532453801766 0.8344019503576401
18.57611652696334 296.4958809803085 0.8362632419809246
18.581344081916754 296.7162207354505 0.8397748760838505
18.58657163687017 295.32525822953795 0.8395880331407152
18.591799191823583 292.3717454638971 0.838868087884899
18.597026746776997 297.3590206289196 0.8466599725030504
18.60225430173041 298.2125278932385 0.8482906785015829
18.607481856683826 300.60334785140867 0.8527021095077025
18.61270941163724 302.5273928274816 0.8561219571044707
18.617936966590655 305.8144534624143 0.8632498237306303
18.62316452154407 307.32108891573284 0.8655791826184452
18.628392076497484 310.35565492595305 0.8524242931177105
18.633619631450898 311.44032154091684 0.8443976348406147
18.638847186404313 312.9167205874033 0.8395228789100886
18.644074741357727 315.8467418999053 0.8383687363547422
18.64930229631114 319.64816121350333 0.8401580165425561
18.654529851264556 325.78865502399634 0.8433068846683919
18.65975740621797 335.1146793173539 0.8523480975187067
18.664984961171385 339.4073198932273 0.8543666052688919
18.6702125161248 344.31472928388183 0.8573393608658703
18.675440071078214 348.47305237823565 0.861397055281648
18.680667626031628 349.8339826296445 0.8597553429423597
18.685895180985042 348.44569337734237 0.8559789445574628
18.691122735938457 348.48167622957556 0.8536950478465352
18.69635029089187 350.1832568813203 0.8530520235371108
18.701577845845286 354.23158372344307 0.8564970079092903
18.7068054007987 356.70609031848556 0.8573182038416748
18.712032955752115 360.5147613633412 0.860455904895788
18.71726051070553 359.557089928669 0.8581711102001938
18.722488065658943 359.61041037391766 0.8574815928631412
18.727715620612358 356.65844847962256 0.8525441526967306
18.732943175565772 352.9753775120704 0.8466206756338895
18.738170730519187 349.6808424370563 0.8405617522507477
18.7433982854726 349.1843678519533 0.8389905410594913
18.748625840426016 352.8182424048713 0.8422687091351246
18.75385339537943 357.42991160972605 0.8470663481050889
18.759080950332844 359.3909648133851 0.8487977144293466
18.76430850528626 360.76043710444327 0.8486459422553008
18.769536060239673 358.10730905983036 0.8444159674458346
18.774763615193088 356.1986480473306 0.8406233522557469
18.779991170146502 351.7457651169421 0.8332360109145944
18.785218725099917 348.9389061656614 0.8287684365280547
18.79044628005333 345.45151544891036 0.8241457287701806
18.795673835006745 341.56617401376457 0.8191081000522075
18.80090138996016 335.7134583517746 0.811821507938099
18.806128944913574 331.869780183531 0.8063269496303338
18.81135649986699 328.14583422439745 0.801468777357036
18.816584054820403 324.6921239830637 0.7974433767871378
18.821811609773818 322.7775910336772 0.7937386921544742
18.827039164727232 318.9346327808967 0.7890633342843943
18.832266719680646 315.6860522186963 0.783917001788866
18.83749427463406 313.9109401726467 0.7818982271411103
18.842721829587475 312.2816984828343 0.779925813727164
18.84794938454089 312.13814844088995 0.7787888322300522
18.853176939494304 312.1498477945736 0.7789014126277609
18.85840449444772 310.821083817309 0.7768355459333907
18.863632049401133 309.00800111520874 0.7752487684669558
18.868859604354547 307.55236812383436 0.7731179871994632
18.87408715930796 309.29097719447446 0.7748406559580064
18.879314714261376 309.4881757958797 0.7739518210586984
18.88454226921479 308.7617600132517 0.7736878581811227
18.889769824168205 304.82974774550433 0.7677548418891323
18.89499737912162 303.50004262686053 0.7659965979839365
18.900224934075034 303.41389588826536 0.7652043142091761
18.90545248902845 301.4994880408433 0.761400500804126
18.910680043981863 296.01286010655684 0.7545199857835235
18.915907598935277 293.66605479721454 0.7514618225039765
18.92113515388869 296.3956582481263 0.7556737100902028
18.926362708842106 297.375389577725 0.7578209332996393
18.93159026379552 294.87017145152726 0.754848196601072
18.936817818748935 291.2164039326426 0.7499460364771284
18.94204537370235 290.3583474201602 0.7481100814442923
18.947272928655764 289.39476735542974 0.7457239941634297
18.952500483609178 289.0327747127346 0.7459080729663317
18.957728038562593 283.97320300203717 0.7384506665833337
18.962955593516007 281.541456271329 0.7347446280401342
18.96818314846942 279.0853951590305 0.7305493660121709
18.973410703422836 279.565367960471 0.7305981131540088
18.97863825837625 276.19657263577136 0.7265349759944404
18.983865813329665 275.67321665370804 0.7259219221176185
18.98909336828308 277.50764019769264 0.7300330166745181
18.994320923236494 279.91092840908885 0.7329476036599343
18.999548478189908 281.77023337270776 0.734580517710609
19.004776033143322 281.13207856184687 0.7329008992956778
19.010003588096737 284.0452578089879 0.7353746335941965
19.01523114305015 286.0771978128038 0.7380779897013313
19.020458698003566 286.2918143257316 0.7370748266220382
19.02568625295698 284.02054558810227 0.7332174464718804
19.030913807910395 283.63009249827417 0.7328207179891361
19.03614136286381 284.76300799381625 0.7335034715333042
19.041368917817223 282.9681518037294 0.7299880060832867
19.046596472770638 280.31011350739914 0.7264965727381092
19.051824027724052 278.0906225621486 0.724190021079387
19.057051582677467 282.46083028763536 0.7306783018189301
19.06227913763088 283.63183994420046 0.7324197736663358
19.067506692584296 284.4925607742396 0.7324474916469219
19.07273424753771 281.6220428571316 0.7284975035724209
19.077961802491124 278.1908849599285 0.723536271406608
19.08318935744454 276.5547382789817 0.7215150502697986
19.088416912397953 274.32700904751204 0.7185818505979145
19.093644467351368 272.7460883297351 0.7166731402758534
19.098872022304782 273.33826760769267 0.7164499028556712
19.104099577258197 274.47241578190346 0.7188517850955835
19.10932713221161 276.810041859293 0.7220864503180353
19.114554687165025 276.38103709795774 0.7220898039219479
19.11978224211844 270.70062559648255 0.7150478940768347
19.125009797071854 268.94799729112594 0.7113046160541215
19.13023735202527 267.3282534745679 0.708121337661383
19.135464906978683 267.7265657220369 0.7084807832837711
19.140692461932098 265.8887392613071 0.7063099071649664
19.145920016885512 263.0955428816495 0.7033619328034671
19.151147571838926 262.6164090775844 0.7025435754239356
19.15637512679234 263.8414981998986 0.7047102196993436
19.161602681745755 264.6203055189825 0.7061275930139778
19.16683023669917 261.64498344676235 0.7016807468175713
19.172057791652584 260.7623970860421 0.7017754944226984
19.177285346606 263.98400151562475 0.7059745758668146
19.182512901559413 270.25514001889155 0.7140666229716855
19.187740456512827 271.5655827353014 0.7160647830687971
19.19296801146624 267.4461347757234 0.708419634748141
19.198195566419656 262.81244666478085 0.7018582214948962
19.20342312137307 263.55557438930845 0.7032261174199651
19.208650676326485 265.4911100133035 0.7058861529002374
19.2138782312799 269.81838845458304 0.7120046149052508
19.219105786233314 271.9944522253339 0.7136877429842664
19.22433334118673 272.25977838859427 0.7137428714297127
19.229560896140143 273.6654007725412 0.7144481608794009
19.234788451093557 275.1477693111229 0.7159124543728441
19.24001600604697 276.22838556332215 0.718076036592254
19.245243561000386 275.91672586966996 0.717288995957819
19.2504711159538 273.09233043838935 0.7125241145905503
19.255698670907215 273.6581667379674 0.7134803536358657
19.26092622586063 275.8093639938359 0.7165773211525615
19.266153780814044 278.4073946231463 0.7203738266165589
19.271381335767458 280.0869077200554 0.7218714126835387
19.276608890720873 281.2871311399854 0.7219285802508946
19.281836445674287 282.7049886744959 0.7230167187438533
19.2870640006277 281.4541019587921 0.7219085019516797
19.292291555581116 283.65881093573944 0.7246145982155431
19.29751911053453 283.5822621037766 0.7247805426008368
19.302746665487945 284.8613391591959 0.7254760539237001
19.30797422044136 287.07044110022485 0.7282334596104825
19.313201775394774 291.0443959192563 0.7339743077484333
19.318429330348188 296.00333703100483 0.7399611644189865
19.323656885301602 300.1523353846238 0.7457862609427699
19.328884440255017 305.55859895767054 0.7517035404354058
19.33411199520843 310.23434909017044 0.7566420090129252
19.339339550161846 311.3433223881752 0.7575254766935872
19.34456710511526 310.45572936413265 0.7554850430602505
19.349794660068675 310.9340683535199 0.7565304996557631
19.35502221502209 312.4910244211358 0.7586781050820113
19.360249769975503 315.3643579214691 0.7618758971160104
19.365477324928918 319.37957822229 0.7661073095688894
19.370704879882332 321.5715002599993 0.7669986221746617
19.375932434835747 324.4014915378142 0.7703873521340754
19.38115998978916 325.3967340859238 0.771699682760981
19.386387544742576 327.35971825899713 0.7736283595125715
19.39161509969599 327.4997819370829 0.7744132975944485
19.396842654649404 327.9089081814593 0.7742002962188114
19.40207020960282 330.4782163667898 0.7773082127598582
19.407297764556233 328.8854623541064 0.775884222555971
19.412525319509648 331.3295125402727 0.7779902621342052
19.417752874463062 331.75724525427177 0.7778346235797845
19.422980429416477 332.0948061102354 0.7780009551021486
19.42820798436989 330.7075977492396 0.7759666691533903
19.433435539323305 328.1196175371772 0.7739237059301635
19.43866309427672 327.70241516220807 0.7739116123990332
19.443890649230134 327.1396474307844 0.7735802831436785
19.44911820418355 327.0428910072235 0.7737703034374218
19.454345759136963 326.6752830838876 0.7730721718223874
19.459573314090377 327.9924086935595 0.7741600465939705
19.464800869043792 330.71473484736805 0.7762285043526568
19.470028423997206 329.90824338399074 0.7749562286216879
19.47525597895062 327.09779682807465 0.7717366351769458
19.480483533904035 325.2564114757261 0.7698698275961292
19.48571108885745 327.0131369860277 0.7732158407167257
19.490938643810864 330.95621477924334 0.7781280257676179
19.49616619876428 333.76952759490894 0.7806615535171043
19.501393753717693 333.57910376630633 0.7793720978369469
19.506621308671107 333.0924826644978 0.7780500358495427
19.51184886362452 333.1728546986532 0.7782823610349158
19.517076418577936 333.0696350245276 0.7781785099460378
19.52230397353135 332.82998102095195 0.7771726151537651
19.527531528484765 337.3204529458028 0.782298873501221
19.53275908343818 341.2247359372642 0.7865847706094198
19.537986638391594 345.1597481105872 0.7911143047761703
19.54321419334501 344.9937301081246 0.7914774856019271
19.548441748298423 346.1327773628043 0.7927748547744062
19.553669303251837 344.80724129853826 0.7911529935861569
19.55889685820525 347.4905750573481 0.7941158931068644
19.564124413158666 351.16204493437675 0.7981259432546732
19.56935196811208 351.12438319095656 0.7979224631201969
19.574579523065495 353.3987165525573 0.8003594292714523
19.57980707801891 353.49113580802816 0.8005742897306695
19.585034632972324 357.4127263715797 0.8059813450876554
19.590262187925738 361.6151127355702 0.8102969455422329
19.595489742879153 363.5917073626156 0.8119557894123234
19.600717297832567 367.33088740707865 0.8157515527035678
19.60594485278598 373.5542046609431 0.8224641847335774
19.611172407739396 374.55621481629703 0.8236666656984872
19.61639996269281 374.855256229638 0.8238442737035441
19.621627517646225 376.03128702761364 0.8252629153701948
19.62685507259964 374.838899719664 0.8238267797012362
19.632082627553054 377.5602605425873 0.8262228878884886
19.637310182506468 378.898146400943 0.8275005822001119
19.642537737459882 381.91803349544244 0.8307679384891374
19.647765292413297 384.9338334016082 0.8336453519394977
19.65299284736671 387.6269968941779 0.8365274313732027
19.658220402320126 390.47318288637354 0.8391189654488559
19.66344795727354 390.9846135698497 0.8395339848298294
19.668675512226955 389.96317275464884 0.8382714031684294
19.67390306718037 388.66739937876275 0.8366874635370753
19.679130622133783 391.1924123835141 0.8396705703618994
19.684358177087198 392.5340336353675 0.8414635514295833
19.689585732040612 398.32690103358414 0.8476015302766465
19.694813286994027 400.4355868842668 0.8498682308060873
19.70004084194744 401.920514813219 0.8509235432348157
19.705268396900856 400.80702417914 0.8495373917862304
19.71049595185427 401.2824273945079 0.8505804169423669
19.715723506807684 398.2005010357335 0.8471227137312051
19.7209510617611 398.8345637761613 0.8485984768624855
19.726178616714513 395.8827576917169 0.8451323499753014
19.731406171667928 392.49135801312195 0.8412035973387978
19.736633726621342 387.32441330612795 0.8355144484077915
19.741861281574757 381.2135139665663 0.8286492492923085
19.74708883652817 374.0952070409433 0.8210761591649048
19.752316391481585 371.41077131656 0.8185750998491735
19.757543946435 368.58411502986735 0.8156902407283728
19.762771501388414 367.856170441029 0.8151662249744215
19.76799905634183 362.3167281512077 0.8084678027694262
19.773226611295243 358.06977289828546 0.803273212388746
19.778454166248657 355.85941526893254 0.8006169668751008
19.783681721202072 356.31314050434537 0.8004608534265999
19.788909276155486 354.5549530075473 0.7987969852049409
19.7941368311089 352.13389423633834 0.7963025804421846
19.799364386062315 348.5116045013339 0.7928011730300212
19.80459194101573 346.0090823362909 0.7899917228391593
19.809819495969144 344.89837306387926 0.7878980873185482
19.81504705092256 338.2318105627859 0.7798334642632099
19.820274605875973 336.9887279000732 0.7785959641448832
19.825502160829387 336.2677691833946 0.7783191924060906
19.8307297157828 334.2358349165399 0.776031253304111
19.835957270736216 333.48119161212685 0.7747300683977381
19.84118482568963 333.75742488859754 0.7743343762899102
19.846412380643045 334.73383723941726 0.7757601982238077
19.85163993559646 333.935861233071 0.7741316903712153
19.856867490549874 332.43553475069484 0.7730547661023403
19.86209504550329 330.1299802806316 0.7704319181372612
19.867322600456703 328.38759767555104 0.7684476447047852
19.872550155410117 325.94482591230565 0.7653136032486578
19.87777771036353 325.2543588492541 0.7642981256682806
19.883005265316946 326.6671616515005 0.7665014464696807
19.88823282027036 328.0558171015192 0.7687615051468778
19.893460375223775 328.99332069020744 0.7696029698107774
19.89868793017719 330.6054451154901 0.7713176759730827
19.903915485130604 327.3182259213378 0.7667325150834173
19.909143040084018 321.57377896124643 0.7607930531632806
19.914370595037433 316.9508705102979 0.7556018082628763
19.919598149990847 314.96257912283727 0.7531581934523432
19.92482570494426 316.16661674982316 0.7547346550801014
19.930053259897676 314.43136608134756 0.7530779571015321
19.93528081485109 315.6099404763755 0.7542284848319883
19.940508369804505 313.62775724255226 0.7518327842372287
19.94573592475792 314.3967362383471 0.75202024018379
19.950963479711334 313.26495948905625 0.7505444322526228
19.956191034664748 314.1472172917641 0.7530728781817503
19.961418589618162 313.7579983074048 0.7522762063293751
19.966646144571577 312.0128935260695 0.7497530391694041
19.97187369952499 309.0154645078824 0.7451036350974769
19.977101254478406 309.0890388983513 0.7449731862961333
19.98232880943182 311.9494226827683 0.7489358388021435
19.987556364385235 316.0280057614891 0.7537643295205444
19.99278391933865 318.91335151162343 0.757229673833426
19.998011474292063 317.2765314643269 0.7552316407089862
20.003239029245478 314.6816305956917 0.7524188727098243
20.008466584198892 315.74121463435193 0.7538597565043117
20.013694139152307 319.0777252171691 0.7573285996669263
20.01892169410572 323.9902485236125 0.7625689601981375
20.024149249059136 330.7360284367777 0.7701783904167216
20.02937680401255 339.6004345906598 0.7793963853479338
20.034604358965964 344.7536196473862 0.7854578646722082
20.03983191391938 351.8484307295777 0.7932296113102032
20.045059468872793 351.88634989356285 0.7929651500002294
20.050287023826208 350.57474652055475 0.7914243856644665
20.055514578779622 344.3539704058097 0.7839631392636225
20.060742133733036 343.95694208052646 0.7849671048756897
20.06596968868645 342.4585117947455 0.7841373857120909
20.071197243639865 338.14321129813925 0.7793725569259651
20.07642479859328 332.86373387529216 0.772546120554772
20.081652353546694 329.30722373284465 0.7681152618787221
20.08687990850011 326.6029995338665 0.7647351358887703
20.092107463453523 325.7936335636481 0.7635586921816883
20.097335018406937 324.7368927902524 0.7615012192725747
20.102562573360352 325.4641411917904 0.7625144691136947
20.107790128313766 322.87835729335967 0.760170340139562
20.11301768326718 321.4834964404227 0.7592472570373963
20.118245238220595 321.23338412426057 0.7596713338172395
20.12347279317401 321.14258724158856 0.7591443929338213
20.128700348127424 322.37778262521607 0.7606392703602533
20.13392790308084 319.6978958750864 0.7572242717699204
20.139155458034253 317.99910635951136 0.7546610995915314
20.144383012987667 320.2339484696698 0.7570030959465907
20.14961056794108 325.2920579800781 0.7625497032868969
20.154838122894496 325.9700298525854 0.7628031859530475
20.16006567784791 326.59334854642776 0.763742165851198
20.165293232801325 322.2912607285149 0.7585563295537534
20.17052078775474 324.56370803240344 0.7614994918944316
20.175748342708154 324.8278586696556 0.7616038172130388
20.18097589766157 328.1325134458604 0.7656105713790268
20.186203452614983 329.0035459528875 0.7665757122912488
20.191431007568397 328.8247012106052 0.76625815863306
20.19665856252181 325.28231697214574 0.7622234242566144
20.201886117475226 319.7962226653051 0.7563932329160028
20.20711367242864 316.2411612980993 0.7520451103848118
20.212341227382055 309.88034854136 0.7444480764961919
20.21756878233547 305.1339156873401 0.7389187285597887
20.222796337288884 297.18867016940595 0.7293517193246755
20.228023892242298 295.46550188302115 0.7280317009064008
20.233251447195713 292.33107042916714 0.7237169079908372
20.238479002149127 292.7834913531482 0.7249903889759988
20.24370655710254 291.0234245911633 0.7229455343553531
20.248934112055956 290.98857887517914 0.7226150823464393
20.25416166700937 295.2816354805575 0.7274978547338429
20.259389221962785 297.1930301271957 0.7295341420312514
20.2646167769162 297.3524531747137 0.729942653245267
20.269844331869614 294.62404699236856 0.7270595764334762
20.275071886823028 294.3999547771691 0.7265525441759094
20.280299441776442 292.14581083006857 0.7243147944898101
20.285526996729857 293.5373645635501 0.7267746025444135
20.29075455168327 296.61096101398334 0.7311650868464832
20.295982106636686 298.25515188635904 0.7330589830708442
20.3012096615901 299.0244762335816 0.7324298061131312
20.306437216543515 296.71128508983196 0.7288120719410308
20.31166477149693 296.6184906441596 0.7285058070609886
20.316892326450343 298.31304802555263 0.7298578812630834
20.322119881403758 296.69097338377634 0.7280725222547136
20.327347436357172 296.64163235049085 0.7278168064012773
20.332574991310587 293.14348745739227 0.7231734210450824
20.337802546264 294.3116607032186 0.7245989453570115
20.343030101217416 296.9763132231247 0.7290226470581975
20.34825765617083 297.62261006805073 0.7304319295661305
20.353485211124244 296.461418721651 0.7287365769009977
20.35871276607766 291.5859688791958 0.7215765284264001
20.363940321031073 290.1551604698378 0.7201211851833652
20.369167875984488 294.4476577222088 0.7259837416333351
20.374395430937902 297.3441564369779 0.729987911471502
20.379622985891316 301.55699085496735 0.7349013414874201
20.38485054084473 299.84910742545736 0.7323278495758562
20.390078095798145 298.57813352139374 0.7309293619384846
20.39530565075156 297.4110405648882 0.7292463883835382
20.400533205704974 296.97676920982497 0.7282403281047009
20.40576076065839 298.30502468980654 0.7299760049850107
20.410988315611803 298.3165489368566 0.7296031988274778
20.416215870565217 297.3572498356661 0.7289132355875685
20.421443425518632 293.71831151174035 0.7244338993580337
20.426670980472046 290.78380958150547 0.7209346295325957
20.43189853542546 289.45125207825026 0.7192857085392967
20.437126090378875 291.99243762155936 0.7214281764736147
20.44235364533229 292.4048558613371 0.7224557040292628
20.447581200285704 290.8837317705424 0.7210771170194388
20.45280875523912 291.8632713894476 0.7236798515145919
20.458036310192533 292.51890375134013 0.7252100437503352
20.463263865145947 294.356442167892 0.7267941798458303
20.46849142009936 294.48983978318427 0.7276575552193795
20.473718975052776 294.69139462725764 0.7280355160361281
20.47894653000619 294.5121178273683 0.7280711315609759
20.484174084959605 295.07447203010605 0.7282596072614471
20.48940163991302 295.1057776691352 0.7273120472212868
20.494629194866434 292.5151072691592 0.724132131260397
20.49985674981985 293.15581848168637 0.7254310014596325
20.505084304773263 292.4969793594853 0.7238180361470297
20.510311859726677 295.58411975673266 0.7267957822971819
20.51553941468009 295.1216080941471 0.7261711070191625
20.520766969633506 292.3756356615604 0.722966844314129
20.52599452458692 287.9375200830679 0.7181038663721833
20.531222079540335 286.7116407201139 0.7158295750618793
20.53644963449375 287.4050364510129 0.7165869446277134
20.541677189447164 283.8322686872727 0.7121749628375726
20.546904744400578 283.7255574687301 0.7119239830957186
20.552132299353993 286.82311950605435 0.7162798524180857
20.557359854307407 291.1394803551119 0.7212287176893732
20.56258740926082 293.4469514900843 0.7235074752971907
20.567814964214236 291.73912940737654 0.7213289216412367
20.57304251916765 291.63096901877776 0.7219297927729191
20.578270074121065 291.40223547634645 0.722093838354023
20.58349762907448 289.5297502873436 0.718952319305158
20.588725184027894 284.1443528450067 0.7115713646200595
20.593952738981308 284.01144357536833 0.7117335518487655
20.599180293934722 283.9574247039516 0.7112062475760959
20.604407848888137 285.1435590224527 0.7126931918700803
20.60963540384155 287.4712025775371 0.7153338315545322
20.614862958794966 285.5596947967478 0.7124825939748666
20.62009051374838 286.0520413907756 0.7133750040077186
20.625318068701795 285.4193036231437 0.7120475068100499
20.63054562365521 287.0637819232983 0.7142351306303286
20.635773178608623 285.62357541069963 0.7123258311043751
20.641000733562038 287.3373038037849 0.7141422811901676
20.646228288515452 287.2986343351054 0.7147265655601426
20.651455843468867 288.671846248922 0.7167070856939387
20.65668339842228 287.7208011008932 0.716626219634275
20.661910953375695 289.5569329495091 0.7191716392910684
20.66713850832911 285.69918973987416 0.714556773005272
20.672366063282524 286.01211020625453 0.7158786384008957
20.67759361823594 287.23349874793183 0.7176183284119771
20.682821173189353 290.2882510925752 0.7206839215056534
20.688048728142768 291.4689717217093 0.7225163348594698
20.693276283096182 290.5962165112407 0.7205325901866868
20.698503838049596 286.87006601958035 0.7159336907161938
20.70373139300301 288.2071151070432 0.7163358340918171
20.708958947956425 288.49272881170543 0.7169370419301186
20.71418650290984 290.8200944437082 0.7189071394139948
20.719414057863254 290.3925397723488 0.7179114996736989
20.72464161281667 292.1183487386088 0.7203975875538607
20.729869167770083 294.0809929746628 0.72358516631571
20.735096722723497 298.2203493506074 0.7293832483210352
20.740324277676912 298.4712205232218 0.7300061569345194
20.745551832630326 296.98491945477724 0.7274768752037426
20.75077938758374 292.1181009447256 0.7226528714619652
20.756006942537155 294.35132694525555 0.7257603079302667
20.76123449749057 298.1533366726368 0.7304650294293623
20.766462052443984 302.97290391725784 0.734885140440224
20.7716896073974 304.33270941187675 0.7355925514468836
20.776917162350813 305.3569861581798 0.7365643957646655
20.782144717304227 304.581314624397 0.7349369829511576
20.78737227225764 303.6493649588678 0.7331542233635573
20.792599827211056 301.12160818178785 0.7311990663683117
20.79782738216447 306.21201283813366 0.738086276493443
20.803054937117885 310.5412770632029 0.7432746889394669
20.8082824920713 312.76264467650697 0.7456205378478281
20.813510047024714 310.39209875918647 0.7422774957959061
20.81873760197813 310.931813008084 0.7431285988778301
20.823965156931543 314.8256875312348 0.7464905448609968
20.829192711884957 316.666038761676 0.7479903369151251
20.83442026683837 314.16599333474073 0.7451032164394062
20.839647821791786 312.8721005428999 0.7440401972371723
20.8448753767452 310.6392302363698 0.7417266988734604
20.850102931698615 309.87169197507575 0.7412211791088824
20.85533048665203 308.1092707489717 0.7396505835928336
20.860558041605444 304.52502999220906 0.7358817374156509
20.865785596558858 307.497327316079 0.7390556931078316
20.871013151512273 305.9160522135911 0.7367532369773065
20.876240706465687 306.83515188407364 0.7371428875438679
20.8814682614191 307.1954386379465 0.7375453927320017
20.886695816372516 306.82150850506633 0.7371775961437882
20.89192337132593 306.2936207653229 0.736809942975613
20.897150926279345 304.5501405959909 0.7349886033372037
20.90237848123276 305.547534338343 0.736207779005827
20.907606036186174 305.8237556970949 0.7359956381367926
20.912833591139588 307.15592749818154 0.7371880888661717
20.918061146093002 306.15512245534785 0.7360867637427619
20.923288701046417 302.8438565922817 0.7323399199349165
20.92851625599983 298.8345297808083 0.7270881284824374
20.933743810953246 296.0218868753782 0.7238686242135933
20.93897136590666 297.0467074347413 0.7248952088441007
20.944198920860075 296.8266984133956 0.7253649095635538
20.94942647581349 296.03282162891514 0.7239495754304663
20.954654030766903 294.3226639513633 0.7214878316589056
20.959881585720318 292.38214308103517 0.7192919567940806
20.965109140673732 293.0896110723149 0.7214673651953039
20.970336695627147 293.1741468220629 0.7223603222472481
20.97556425058056 290.9767624458013 0.7199302374571565
20.980791805533975 289.2102535266775 0.7165584174202906
20.98601936048739 287.65910331177463 0.714271660480991
20.991246915440804 289.71049098915006 0.7168130861145426
20.99647447039422 287.91103192969695 0.7148869800806805
21.001702025347633 283.5973615850032 0.710258936733608
21.006929580301048 283.62458868505814 0.7108077925516566
21.012157135254462 282.77143904283656 0.7099248347104582
21.017384690207876 283.203005726592 0.7096124547645153
21.02261224516129 281.6068096819368 0.7066961277230549
21.027839800114705 281.1136842602059 0.7053786052198898
21.03306735506812 280.6132521883175 0.7045980813573471
21.038294910021534 280.4687843128858 0.705686355980711
21.04352246497495 275.80618251783613 0.7012686532215386
21.048750019928363 274.25936311196756 0.7003980593964836
21.053977574881777 274.5218909997038 0.7006275326618251
21.059205129835192 278.27824995184443 0.7052883042480146
21.064432684788606 281.7447016293529 0.7087097519675967
21.06966023974202 280.56375294088366 0.7077096014557163
21.074887794695435 277.77362868569685 0.7038316168428858
21.08011534964885 273.8914815743064 0.6984782965527083
21.085342904602264 271.72774315504444 0.6944908830501608
21.09057045955568 273.2504348926503 0.6949197726371208
21.095798014509093 276.39102041924974 0.6974063708646051
21.101025569462507 279.69817615816 0.7005715445517007
21.10625312441592 279.236622163284 0.7008672381176729
21.111480679369336 277.21105160487144 0.698813432113703
21.11670823432275 276.6739862134788 0.6989276108226908
21.121935789276165 273.55924665745874 0.6955824524026112
21.12716334422958 270.9119826553338 0.691754262946069
21.132390899182994 273.6290922915549 0.6948794140060518
21.13761845413641 278.1530956489804 0.7001957930389762
21.142846009089823 280.97231292121535 0.7031514135806229
21.148073564043237 277.87577885254757 0.6997195699547005
21.15330111899665 275.94074526595386 0.6960382245241544
21.158528673950066 275.92043761014077 0.6960261251551279
21.16375622890348 278.870641411563 0.6997772956420076
21.168983783856895 279.3146094641353 0.6998414749072902
21.17421133881031 277.85312160749214 0.6982444372062461
21.179438893763724 274.203802682076 0.6937716350474427
21.184666448717138 273.29204991054047 0.6925797691585691
21.189894003670553 273.26931149141944 0.6922861319614477
21.195121558623967 275.642342859539 0.694620551997325
21.20034911357738 278.59618774269376 0.6981345553047861
21.205576668530796 277.5361621091909 0.6957935824449746
21.21080422348421 275.394747200899 0.6924241939145189
21.216031778437625 275.77392783473687 0.6925122523415387
21.22125933339104 277.4812913310875 0.694082675042735
21.226486888344454 277.57577542557044 0.6950193651095466
21.231714443297868 276.4999569384071 0.6926902087206344
21.236941998251282 275.316497973141 0.6914645930664045
21.242169553204697 273.38222290494593 0.6886578094544118
21.24739710815811 271.4353789917184 0.6870615989439629
21.252624663111526 269.96276629570764 0.6861932824399829
21.25785221806494 272.46393145645146 0.6891497778654362
21.263079773018355 273.63621562273306 0.6893681568467717
21.26830732797177 274.47786585979264 0.6898534687495177
21.273534882925183 272.4322631191923 0.6865744785936895
21.278762437878598 272.2756871862464 0.6871750105130614
21.283989992832012 268.7231804535268 0.6904337904932056
21.289217547785427 266.51811423790207 0.6985162383290408
21.29444510273884 265.748398891431 0.7040882048423326
21.299672657692255 265.06330035854603 0.7086821885848125
21.30490021264567 266.93412781171986 0.7154335078168995
21.310127767599084 267.31142902158 0.7194372983325711
21.3153553225525 268.20642189297905 0.7241531089261488
21.320582877505913 267.8462608669671 0.72670789097227
21.325810432459328 267.7331329407528 0.7297536119195561
21.331037987412742 267.9905266680625 0.732306467360392
21.336265542366156 268.5602781723618 0.7358345702053403
21.34149309731957 266.6619911149806 0.7356570975735693
21.346720652272985 266.27913651460386 0.7378083510673307
21.3519482072264 267.07028912076055 0.7404919562301046
21.357175762179814 269.5667729685246 0.7472411986554879
21.36240331713323 266.46722411532176 0.7454399508194289
21.367630872086643 263.5775181601024 0.7442934840279414
21.372858427040057 261.17823732329254 0.7431224690162868
21.378085981993472 261.2941913895079 0.7445425301771088
21.383313536946886 260.2414731173922 0.74607364251112
21.3885410919003 259.71975299407154 0.746411251001009
21.393768646853715 264.1251545096666 0.7547067126654993
21.39899620180713 265.9157822388377 0.7590845627532566
21.404223756760544 268.0063842123312 0.7638786425365155
21.40945131171396 265.54919916450496 0.7634198530706404
21.414678866667373 267.39121508856044 0.7669521584851207
21.419906421620787 269.0660288899928 0.772704741951412
21.4251339765742 269.6719477590088 0.775948789594108
21.430361531527616 269.07283085709025 0.7765833771066254
21.43558908648103 269.2437185042436 0.7770925025350927
21.440816641434445 268.02959145046543 0.7769339209562938
21.44604419638786 267.4048999402281 0.7783004943294106
21.451271751341274 270.2183145448921 0.7857080582884567
21.45649930629469 273.567640383063 0.7919751985559708
21.461726861248103 277.88465216622745 0.7992059190790022
21.466954416201517 278.74708435415187 0.8008678901302184
21.47218197115493 279.3589943212879 0.8035607872949105
21.477409526108346 275.74958530937766 0.8006733114868321
21.48263708106176 272.59625673978366 0.7983337282993289
21.487864636015175 270.9237883266185 0.7976578593505468
21.49309219096859 271.52543595641527 0.8003171808811164
21.498319745922004 272.14769750587 0.8030381780111718
21.503547300875418 272.20140059029126 0.8059814774197976
21.508774855828833 272.8596066197261 0.8066292359360151
21.514002410782247 273.3389474590255 0.790079996529019
21.51922996573566 273.47611367831115 0.7800845498072889
21.524457520689076 273.990922911832 0.772879932645253
21.52968507564249 275.55114646087463 0.770471551651184
21.534912630595905 275.3770240335516 0.7656844380135526
21.54014018554932 276.1362374897385 0.7633430393791982
21.545367740502734 278.39650516078217 0.7634133459427841
21.550595295456148 278.2199654650358 0.7604879511237621
21.555822850409562 277.88062441931885 0.7580185223229137
21.561050405362977 279.4105072584849 0.758706777376187
21.56627796031639 278.1551638854274 0.7552604189897673
21.571505515269806 282.6254195256668 0.7597681681655308
21.57673307022322 285.5354409630521 0.7611509143991945
21.581960625176634 289.63629380149655 0.764635312982028
21.58718818013005 286.91004768586237 0.7594446110933009
21.592415735083463 285.59526919369506 0.7567711664489588
21.597643290036878 284.7863390861934 0.7550621742696781
21.602870844990292 283.2058539495643 0.7510009415264949
21.608098399943707 285.7273708413212 0.7519898475835656
21.61332595489712 287.42499319793376 0.7525520243027549
21.618553509850535 288.88435713272753 0.7531349764970068
21.62378106480395 288.04440687545724 0.7518816934911652
21.629008619757364 287.55364163624984 0.7511380788161948
21.63423617471078 284.600073763213 0.7468256634927781
21.639463729664193 284.6542952461987 0.7459654720145344
21.644691284617608 285.2770600531392 0.7453117497228345
21.649918839571022 287.17582931346715 0.7461524351355687
21.655146394524436 288.29091049346675 0.7472987203251044
21.66037394947785 286.23616308818185 0.743890534293235
21.665601504431265 285.73214492526995 0.7433455805109681
21.67082905938468 287.8241676467903 0.74563372101225
21.676056614338094 293.9882533798148 0.7529671600241374
21.68128416929151 295.116957489287 0.7535165907792539
21.686511724244923 293.5864766417079 0.7502231942628497
21.691739279198337 293.5304343884008 0.7497728353203393
21.696966834151752 293.55814895150706 0.7492563945507998
21.702194389105166 293.38200016002685 0.7493192411180974
21.70742194405858 293.35529502218316 0.7487852472084183
21.712649499011995 295.2128037334225 0.751897434759107
21.71787705396541 300.09570321253364 0.757466813038755
21.723104608918824 298.4036050766126 0.7552873352093127
21.72833216387224 295.811643201975 0.750608852207549
21.733559718825653 292.57720754061074 0.7450953989251613
21.738787273779067 296.7950457272985 0.7491249288718052
21.74401482873248 300.63253022016806 0.7537803995610008
21.749242383685896 301.8899823728986 0.7561717723254717
21.75446993863931 302.0009274567709 0.7567604802367279
21.759697493592725 302.6764662819885 0.7569471953641439
21.76492504854614 305.636577090304 0.7595547876912204
21.770152603499554 306.6486556145229 0.7609748268621029
21.77538015845297 305.09917411375346 0.7599084726644114
21.780607713406383 308.6338425371884 0.7640711926251473
21.785835268359797 314.44381623521986 0.7695332937408227
21.79106282331321 319.30203558222 0.7740659615430311
21.796290378266626 317.626531353226 0.7717022078241994
21.80151793322004 317.6616535890022 0.7720433044656976
21.806745488173455 316.55493515103274 0.7709064687848302
21.81197304312687 319.0981248360388 0.7738031479129709
21.817200598080284 322.06961521681643 0.7759128289771693
21.822428153033698 326.991049494915 0.7809470383120852
21.827655707987113 331.256300519725 0.7864240790364266
21.832883262940527 330.0958660440844 0.7854418310065221
21.83811081789394 330.00065947336776 0.7856646151077181
21.843338372847356 330.1305165713809 0.7860205905720895
21.84856592780077 327.91681881618285 0.7825170501015859
21.853793482754185 326.47026655018766 0.7812871652238051
21.8590210377076 325.8449502729131 0.7796435245756976
21.864248592661014 329.23032165616087 0.7836722756453347
21.869476147614428 330.2123191546288 0.7838493240188521
21.874703702567842 331.0456887459984 0.7846270576152967
21.879931257521257 327.6540409005972 0.7808593184548902
21.88515881247467 326.0222414293851 0.779151047539965
21.890386367428086 326.3122900905807 0.7790743470493355
21.8956139223815 325.3403678535662 0.777788902727257
21.900841477334914 322.07541866251523 0.773218751278531
21.90606903228833 318.3770177801488 0.7687883022941441
21.911296587241743 315.9461043430502 0.7653344279257339
21.916524142195158 314.5876199830827 0.7640082495062722
21.921751697148572 311.53156886736605 0.7606991296982265
21.926979252101987 311.4629304580703 0.7600165846613677
21.9322068070554 311.9578060979013 0.7600608255321214
21.937434362008815 314.5038994261921 0.76222807894128
21.94266191696223 314.9020600993006 0.7620412999169327
21.947889471915644 315.23819023329787 0.7623475549608619
21.95311702686906 315.4834085264863 0.7628912939460444
21.958344581822473 315.89574713614616 0.7634231600521879
21.963572136775888 316.9914058028826 0.7641100282665302
21.968799691729302 312.7317525766733 0.758654287717814
21.974027246682716 312.12968672138976 0.7587915979874856
21.97925480163613 308.68858318265774 0.7546408922640236
21.984482356589545 308.12526210661025 0.7540807666766202
21.98970991154296 308.286192526057 0.7539276104533802
21.994937466496374 310.00919110893545 0.7556691957328445
22.00016502144979 312.5924315334749 0.758704333537252
22.005392576403203 311.3149505363146 0.7568488446481213
22.010620131356617 309.0613183622808 0.7541071892209825
22.015847686310032 312.44712266669484 0.7584796737235607
22.021075241263446 316.3239192718702 0.76256090359434
22.02630279621686 317.2259088279061 0.7636461260689527
22.031530351170275 316.43152095814315 0.7618105832325698
22.03675790612369 316.81696299521275 0.7621328096520301
22.041985461077104 318.57136492453753 0.7642775109928278
22.04721301603052 323.88070962864674 0.7706820203279701
22.052440570983933 322.3346555794671 0.768935515258657
22.057668125937347 321.6865211177738 0.767351692747175
22.06289568089076 320.6780582795025 0.7660418371214675
22.068123235844176 321.2597545174389 0.7662630513920016
22.07335079079759 319.09792221021354 0.7636655413699835
22.078578345751005 317.722834417098 0.7625401796438969
22.08380590070442 318.7032607834655 0.7633341440233011
22.089033455657834 320.4249585372627 0.765435307975007
22.09426101061125 321.6865073391247 0.7667703620954146
22.099488565564663 320.42873238866434 0.765148125809486
22.104716120518077 322.52511238091256 0.7674055200326125
22.10994367547149 325.25763349576 0.7696928377630903
22.115171230424906 323.60673760872646 0.7673197124330485
22.12039878537832 324.1568340556855 0.7677909387589296
22.125626340331735 323.320085873028 0.7668422258096952
22.13085389528515 321.6875430982135 0.7654048976700617
22.136081450238564 318.9995527828952 0.762135261386654
22.141309005191978 316.18779446216996 0.7588838736704531
22.146536560145393 317.4944082569443 0.7606034974081082
22.151764115098807 318.1549986063362 0.7606667040960058
22.15699167005222 319.49324732503186 0.7617880428662738
22.162219225005636 320.7579341906686 0.7632836014537849
22.16744677995905 317.98788756819306 0.7600745666782444
22.172674334912465 318.7277014977004 0.761292323660671
22.17790188986588 319.94873739852386 0.7621038431269889
22.183129444819293 323.27864064687475 0.7658845528530951
22.188356999772708 321.7661666092616 0.7639304807010615
22.193584554726122 321.67580225616916 0.7636408440230268
22.198812109679537 319.50194695420805 0.7616311615428252
22.20403966463295 319.2128006743324 0.7609858576936738
22.209267219586366 318.809206219209 0.7610131491731612
22.21449477453978 321.9669675213997 0.7648249087794068
22.219722329493194 322.4227834958102 0.7641355769201853
22.22494988444661 319.9940722271646 0.7612797694158049
22.230177439400023 319.25782528003015 0.7592749855861418
22.235404994353438 317.2419137405927 0.7572942826327219
22.240632549306852 318.49770663146245 0.7588554629668929
22.245860104260267 320.25335415546454 0.7606326382535941
22.25108765921368 322.0510900536436 0.7630056217768385
22.256315214167095 321.8192306276876 0.7618699532141119
22.26154276912051 319.47961419547516 0.7595002939008775
22.266770324073924 318.86251449515504 0.7587763383334762
22.27199787902734 319.03068417721727 0.7591296823775406
22.277225433980753 320.5737457388977 0.7610519079951489
22.282452988934168 321.2418042553249 0.7613868841964736
22.287680543887582 320.6943708681603 0.7605669570781594
22.292908098840996 317.6426605438244 0.7564036653060854
22.29813565379441 316.4903852224579 0.754212750641592
22.303363208747825 312.0195425057424 0.7492713783354211
22.30859076370124 310.55180144573103 0.7474243912182985
22.313818318654654 310.5325358244228 0.7480001373751063
22.31904587360807 313.1731247815388 0.7516689464870612
22.324273428561483 312.04595112583155 0.7507142638968834
22.329500983514897 310.6530852092588 0.7495440676364756
22.334728538468312 309.1850856321169 0.7472025063027964
22.339956093421726 307.5230352805608 0.7455570482624263
22.34518364837514 305.3328229837628 0.7427590842870855
22.350411203328555 302.62615472904906 0.7384946903969994
22.35563875828197 301.3250397125565 0.7373418886737568
22.360866313235384 300.99375301609405 0.7366238452816174
22.3660938681888 302.0298918678518 0.7388222992044101
22.371321423142213 303.32132623392755 0.7406370787786068
22.376548978095627 303.79720913335916 0.7403437441674345
22.38177653304904 303.17206207524265 0.739290194993763
22.387004088002456 297.8423250350651 0.732571398061418
22.39223164295587 297.0073168586374 0.7318315431916154
22.397459197909285 298.9360694154706 0.7345317590315177
22.4026867528627 299.93869102241183 0.7343849430022338
22.407914307816114 298.8733584144352 0.7329550208187734
22.41314186276953 295.8689150053044 0.7289514819173155
22.418369417722943 297.2329103251045 0.7310470736201823
22.423596972676357 295.9639507086259 0.730182425607985
22.42882452762977 291.49443481766485 0.7243051234776218
22.434052082583186 287.0523398226778 0.7194593752183832
22.4392796375366 286.97999944283265 0.718936673769648
22.444507192490015 288.24329307488466 0.7208833556580134
22.44973474744343 288.15044739570993 0.7207534872219568
22.454962302396844 284.8837103526659 0.7164131915530245
22.460189857350258 282.685626303869 0.7141504769441726
22.465417412303673 281.4343776274174 0.7117395658802279
22.470644967257087 282.9959365575016 0.7141854783781304
22.4758725222105 285.56881380673354 0.7175434945314667
22.481100077163916 286.1353844953852 0.7185131309447128
22.48632763211733 287.1562062044586 0.7180488304846807
22.491555187070745 285.2374720706603 0.7146743003506968
22.49678274202416 283.716540625347 0.7125779042373307
22.502010296977573 280.54317677145445 0.7101177749734535
22.507237851930988 279.02873202429976 0.7093996432345605
22.512465406884402 281.81392231142746 0.7141018154832703
22.517692961837817 284.2297543344122 0.7162979314044815
22.52292051679123 283.51130343087976 0.7154852946483672
22.528148071744646 284.14539596783436 0.7172999327911147
22.53337562669806 281.60361143981584 0.7135638148416451
22.538603181651474 281.27052893235214 0.7129082756932226
22.54383073660489 278.5935961417909 0.7082858336957817
22.549058291558303 280.80228437038113 0.7116940071398477
22.554285846511718 280.281542894632 0.7111135114716751
22.559513401465132 280.0617348231923 0.7106677543604141
22.564740956418547 276.4795609146859 0.706365074304875
22.56996851137196 277.72656783385656 0.7070148031579908
22.575196066325375 278.23255592541096 0.7078671366767609
22.58042362127879 278.7832484548794 0.7081540941998434
22.585651176232204 279.19767590980797 0.7088942392060551
22.59087873118562 280.24203067076763 0.7104027832419394
22.596106286139033 277.99740440816623 0.7069603551353283
22.601333841092448 275.57424897994287 0.7036968567188753
22.606561396045862 277.66456260517003 0.7066041542347962
22.611788950999276 282.8217800036396 0.7131803794376279
22.61701650595269 285.5437016308588 0.7164238815729161
22.622244060906105 282.30592224339813 0.71095259485489
22.62747161585952 276.11379411754626 0.7031053775011497
22.632699170812934 274.4861845606782 0.701209272472416
22.63792672576635 276.53913870255934 0.7039985582052419
22.643154280719763 280.8704632620784 0.7106159568836116
22.648381835673177 282.003584162863 0.7125535929349323
22.653609390626592 280.3153328055068 0.7113199515159409
22.658836945580006 277.20970672070973 0.7069420824660599
22.66406450053342 273.9184279104621 0.702377959698848
22.669292055486835 273.49818229062737 0.7017754225332814
22.67451961044025 272.23928896653456 0.6993686836242489
22.679747165393664 275.40077798933197 0.7021998903365066
22.68497472034708 278.4975070749322 0.7050834251542009
22.690202275300493 280.65021480794445 0.70757201568022
22.695429830253907 280.4167234649497 0.7075689921005303
22.70065738520732 279.0645063612845 0.7070055917660301
22.705884940160736 276.48633680815647 0.7032370257472869
22.71111249511415 277.3522786478117 0.7043621210860331
22.716340050067565 279.29390102970217 0.7062876016635112
22.72156760502098 281.01081992925486 0.7086853011472266
22.726795159974394 279.3325198133245 0.706508437771704
22.73202271492781 281.7053782445046 0.7084021383044448
22.737250269881223 281.8561144837775 0.7085225503750184
22.742477824834637 282.93687270187525 0.7102537846205776
22.74770537978805 282.02327690628334 0.7093501659621467
22.752932934741466 284.72074504494316 0.7125244871028708
22.75816048969488 285.6782262880039 0.7127720970808177
22.763388044648295 289.3726555448988 0.7177462966956225
22.76861559960171 291.078009063851 0.7201869424516245
22.773843154555124 294.3967769271736 0.7236071611914846
22.779070709508538 294.7668630445639 0.7236963099224413
22.784298264461952 292.9960741844407 0.7210387119567669
22.789525819415367 290.90574285297004 0.7184156377458479
22.79475337436878 291.442289121078 0.7187892716354227
22.799980929322196 292.5202898823565 0.7194277697632578
22.80520848427561 293.8830922439495 0.7211920454365867
22.810436039229025 297.43492525412046 0.7253647487154842
22.81566359418244 298.6052165222135 0.7271174165856417
22.820891149135853 299.45491191995654 0.7284510885577051
22.826118704089268 297.88499041248787 0.7266244727517293
22.831346259042682 297.00020865384175 0.7258935552692312
22.836573813996097 296.0475019322693 0.7242643084039351
22.84180136894951 297.6975807133849 0.7253404571651324
22.847028923902926 300.1174972669205 0.7280314882226416
22.85225647885634 298.8236483638267 0.7266484070817862
22.857484033809754 297.6751143579088 0.7252407636424425
22.86271158876317 295.54585058026845 0.7225062802818045
22.867939143716583 295.06416674351914 0.7221227593195036
22.873166698669998 293.3594357288333 0.7205900893267249
22.878394253623412 293.64129535549034 0.7203261783993704
22.883621808576827 295.1178358572476 0.7222813288396814
22.88884936353024 294.50044907643706 0.7209253442242587
22.894076918483655 294.8929466332126 0.7224086744922796
22.89930447343707 297.300401861994 0.7263382587166597
22.904532028390484 298.0576923522436 0.726506611784384
22.9097595833439 295.79689909543737 0.7225834166696662
22.914987138297313 293.25627449690666 0.7184048541475528
22.920214693250728 294.44179124556535 0.7202834087249059
22.925442248204142 294.7898792455425 0.7216283014712714
22.930669803157556 293.22293278309036 0.7199194849220892
22.93589735811097 290.35823925149873 0.7173490266370015
22.941124913064385 292.2520707181033 0.7191872207087443
22.9463524680178 294.41764253260993 0.7214803036945847
22.951580022971214 294.3029329226468 0.721332257070381
22.95680757792463 291.95217826304895 0.7188431205392444
22.962035132878043 287.2348523292633 0.7140623748035817
22.967262687831457 288.2665938855913 0.7149006670380155
22.972490242784872 291.1938664445246 0.7180007686328089
22.977717797738286 294.8430130608722 0.721066253274598
22.9829453526917 294.89971429096056 0.7206259659665479
22.988172907645115 291.56716420279315 0.7165810125074387
22.99340046259853 289.9454581695676 0.7143235450724857
22.998628017551944 291.24187367950503 0.7163307046449776
23.00385557250536 291.00438198351407 0.7168057813376969
23.009083127458773 290.10936208303855 0.7162533441522221
23.014310682412187 288.9058724889533 0.7143843013341977
23.0195382373656 290.75084341285736 0.7156583990846007
23.024765792319016 293.2146187116986 0.7192694877266953
23.02999334727243 290.4959665624016 0.7161138402214816
23.035220902225845 287.39205809193976 0.7128458946121837
23.04044845717926 285.32821092165045 0.7102240666782651
23.045676012132674 288.4237414579881 0.7143373780079944
23.05090356708609 289.00686304074145 0.7152182323879247
23.056131122039503 286.82743950695016 0.7119314492301252
23.061358676992917 286.61366154855335 0.7116529784276029
23.06658623194633 285.78600686343424 0.7101207754668042
23.071813786899746 283.0940142105332 0.7062036013939273
23.07704134185316 283.8636635077105 0.7075132217443435
23.082268896806575 284.6983546353463 0.7091044787388804
23.08749645175999 288.30487346281274 0.7136607118757218
23.092724006713404 287.9855162203244 0.7133940672518347
23.097951561666818 289.4764805366678 0.7137897563739551
23.103179116620232 291.03489570615835 0.7159085760299978
23.108406671573647 291.2230815570438 0.7159840224023654
23.11363422652706 287.6101057456061 0.7116603886618766
23.118861781480476 285.121886748979 0.7090323430389806
23.12408933643389 285.4177809102132 0.709609198156576
23.129316891387305 290.07688052454904 0.7155823545178732
23.13454444634072 293.5367372007041 0.7193989565131655
23.139772001294133 293.87262444121586 0.7192411757881365
23.144999556247548 294.1339070194453 0.7198111319322741
23.150227111200962 293.472235559248 0.7181881887157319
23.155454666154377 294.0843498153456 0.7197653485097708
23.16068222110779 292.71269291574663 0.7180398883386789
23.165909776061206 291.555063821131 0.7161672436141008
23.17113733101462 291.166126846791 0.715639079680392
23.176364885968034 289.5124453135025 0.7130927762543713
23.18159244092145 290.00764737444683 0.7143180346172964
23.186819995874863 290.4431036405834 0.714322489842291
23.192047550828278 293.8836881968075 0.7197665154781464
23.197275105781692 295.8934556305585 0.7222775575474087
23.202502660735107 294.5157082910219 0.7205948944715107
23.20773021568852 293.58183196627243 0.7185078136768449
23.212957770641935 295.30283309386476 0.720400276651122
23.21818532559535 295.3043849664661 0.7202475345767432
23.223412880548764 294.78124686282314 0.7194838798929718
23.22864043550218 294.3557338412514 0.7189871385507071
23.233867990455593 291.74612750808825 0.7159113982352491
23.239095545409008 291.3795127378498 0.7151760484833575
23.244323100362422 291.20314001945746 0.7144666656192098
23.249550655315836 292.8039655105836 0.7168206887587912
23.25477821026925 290.4725402730541 0.7137321399852259
23.260005765222665 286.5132967715699 0.7092026093023869
23.26523332017608 286.76164228760706 0.7086822109275488
23.270460875129494 288.52495927035176 0.7115103312497677
23.27568843008291 292.8516967760094 0.7162503298830325
23.280915985036323 290.00469554852316 0.7126667182022148
23.286143539989737 290.4721109825972 0.7137122335982665
23.291371094943152 292.41313818361317 0.7164572236581717
23.296598649896566 295.69752470587684 0.7201686820181571
23.30182620484998 293.1650285431024 0.71690610812082
23.307053759803395 289.7021783158307 0.7131772870033293
23.31228131475681 289.31918322343046 0.7126808387701418
23.317508869710224 291.6077722125822 0.7152748663568442
23.32273642466364 294.06579467415236 0.717368396180883
23.327963979617053 294.4312025021609 0.7171506149371849
23.333191534570467 292.78136873376013 0.7148284856227217
23.33841908952388 291.86182244126064 0.7130172329599338
23.343646644477296 294.2650322095628 0.7163490624547506
23.34887419943071 295.48906548657186 0.7194285309792898
23.354101754384125 297.4119306241334 0.7231778994893626
23.35932930933754 297.92739765511897 0.7228363342073518
23.364556864290954 297.4881983448842 0.7216317807625074
23.369784419244368 296.26015143036216 0.7198259427442157
23.375011974197783 296.6485900924978 0.720539691290389
23.380239529151197 296.3466060304948 0.7199972578732187
23.38546708410461 293.0639993060009 0.7147099988857292
23.390694639058026 294.24917005565226 0.715355629052634
23.39592219401144 295.1597126116407 0.7162966601598905
23.401149748964855 295.6301993582987 0.7177227359659337
23.40637730391827 292.00032447216245 0.7140218464085375
23.411604858871684 289.5668518285806 0.7114473756079527
23.416832413825098 289.8626440614953 0.7117225046831687
23.422059968778512 287.75430079498767 0.709267978753146
23.427287523731927 288.44471626044856 0.7105191896639687
23.43251507868534 288.5997573146406 0.7103639431477393
23.437742633638756 288.7896139958043 0.7098876929226896
23.44297018859217 288.83146619916766 0.7098122540452049
23.448197743545585 290.5195097441337 0.7125132603042565
23.453425298499 294.85016251615093 0.7180467117727986
23.458652853452413 296.49614259034115 0.7201071053299626
23.463880408405828 294.5657906329258 0.7169843337576043
23.469107963359242 291.1240095606027 0.7133878047256612
23.474335518312657 290.5761536353655 0.7124952412618389
23.47956307326607 292.1904992096759 0.7150020353676236
23.484790628219486 295.7356309012996 0.7187236276060481
23.4900181831729 296.0550353928482 0.7188503886061239
23.495245738126314 295.6765104497254 0.7178190174350562
23.50047329307973 294.62972673248 0.7165764191141912
23.505700848033143 295.7700297170293 0.7184520882237293
23.510928402986558 295.95570146338224 0.7185460828119016
23.516155957939972 293.12015327869784 0.7149538704460303
23.521383512893387 290.7843104301262 0.7128921284466464
23.5266110678468 289.544183844371 0.7110076158226409
23.531838622800215 291.58261614771635 0.7125994149041752
23.53706617775363 295.83245811371887 0.7159881989133324
23.542293732707044 299.7963576743085 0.7201062336261381
23.54752128766046 301.7918555394902 0.7228966003989035
23.552748842613873 304.01684555753076 0.7251741001565928
23.557976397567288 304.25409215990703 0.7247590685332812
23.563203952520702 302.5934077797655 0.7218719449954079
23.568431507474116 303.5467208053516 0.7229905254203669
23.57365906242753 304.6461439568404 0.724427517628463
23.578886617380945 304.1999822062041 0.7238070499997645
23.58411417233436 300.69279076389057 0.7198667877227031
23.589341727287774 301.3843332918456 0.720608086428759
23.59456928224119 301.7422679481308 0.7207737192451249
23.599796837194603 303.26762953989015 0.7217216492441664
23.605024392148017 302.5955363118127 0.7199745230645829
23.610251947101432 303.13987969565716 0.7205541464156221
23.615479502054846 305.76983403815876 0.7238532180995215
23.62070705700826 304.0036260214643 0.7213204720376922
23.625934611961675 302.84206127409595 0.7193606395363743
23.63116216691509 300.09270749268524 0.7150659543585417
23.636389721868504 298.97737420532485 0.7130978741275793
23.64161727682192 298.25869910145684 0.7116741261234963
23.646844831775333 298.0427245339098 0.7112782221330048
23.652072386728747 297.9339510033565 0.7117601947966741
23.65729994168216 298.0696972213553 0.7124579837105051
23.662527496635576 298.0964113937306 0.7125497018056686
23.66775505158899 297.1159546861322 0.711182913289909
23.672982606542405 298.86401926044516 0.7127366287240451
23.67821016149582 298.1285326151148 0.7115729280863782
23.683437716449234 297.8937512593247 0.7103382410751473
23.688665271402648 297.07858417916196 0.7095295418603728
23.693892826356063 300.18681754693586 0.7133720951820253
23.699120381309477 303.3928021273431 0.7175941995494582
23.70434793626289 307.5208433941537 0.7223653671348185
23.709575491216306 307.56208634183827 0.7214832345507354
23.71480304616972 305.7363303895159 0.7189496173753114
23.720030601123135 304.3487903977103 0.7161731572130325
23.72525815607655 305.2823217733123 0.7170285007147448
23.730485711029964 307.01320379854667 0.7200700940460609
23.735713265983378 308.44611379137064 0.7215620656955206
23.740940820936792 306.6928734500504 0.7187191989553948
23.746168375890207 307.9692426507802 0.7188630174037648
23.75139593084362 306.7195973070272 0.7173032178052438
23.756623485797036 306.11129868451985 0.7172607570781069
23.76185104075045 306.3358821841564 0.717197641619654
23.767078595703865 303.27814764915775 0.7135572979669277
23.77230615065728 302.653953177997 0.7127140288715759
23.777533705610693 301.27821922761007 0.7107864371227821
23.782761260564108 302.9364242126375 0.712668573062207
23.787988815517522 305.0438799875717 0.7141514443198992
23.793216370470937 306.35470828686596 0.7153065103393016
23.79844392542435 308.546225515422 0.7175970315899614
23.803671480377766 311.7609588372473 0.7217997125984189
23.80889903533118 313.78802732823874 0.7238647359748631
23.814126590284594 314.7486953274293 0.7240880823598105
23.81935414523801 314.36444784101076 0.7233327093367256
23.824581700191423 310.691802847706 0.7182483692870631
23.829809255144838 308.15057216119385 0.7143342927344838
23.835036810098252 309.85857926301225 0.7156657909894182
23.840264365051667 314.43606245626995 0.7208436419490412
23.84549192000508 317.13669925350683 0.7248124316805833
23.850719474958495 316.16281472468444 0.7227757741881755
23.85594702991191 314.356937297228 0.720235493049266
23.861174584865324 314.9568141980534 0.7205836034767147
23.86640213981874 316.6847989784009 0.7231981976415368
23.871629694772153 315.40836660959724 0.7224700178276178
23.876857249725568 316.08908262020447 0.7231572211684867
23.882084804678982 317.68402529499303 0.7243396661349114
23.887312359632396 317.9110718948164 0.7235882845682825
23.89253991458581 319.557784902831 0.724413847376994
23.897767469539225 317.6615598632352 0.721963889718943
23.90299502449264 316.5564443598445 0.7201802082814598
23.908222579446054 314.1579932705254 0.7180975433012372
23.91345013439947 312.45302843284026 0.7161331373244858
23.918677689352883 311.77784635503053 0.7155911674152751
23.923905244306297 310.9411525057881 0.7144309057031678
23.929132799259712 314.3063084112735 0.717623262419065
23.934360354213126 314.47079450283417 0.7177566383377941
23.93958790916654 315.6058950173367 0.7190127340189382
23.944815464119955 312.55494047400214 0.7155820468404689
23.95004301907337 308.77065988317736 0.7115473858775345
23.955270574026784 306.8161957194609 0.7091352788539185
23.9604981289802 305.890431628569 0.7091470910883622
23.965725683933613 305.85903526028903 0.7089689957558774
23.970953238887027 303.921014674048 0.7064737496737076
23.97618079384044 304.0888436224071 0.7068589127748407
23.981408348793856 304.1528543809882 0.7076940704487086
23.98663590374727 306.18786274644617 0.7107133405955622
23.991863458700685 310.7309562841476 0.7164319888212327
23.9970910136541 311.40665965077443 0.7162391809298245
24.002318568607514 310.7511078585349 0.7151539950076823
24.007546123560928 309.8526536406484 0.7146081156674251
24.012773678514343 311.0723773655176 0.7161239900354397
24.018001233467757 309.8826882155051 0.7139789229712908
24.02322878842117 308.57868886692916 0.7120038985336148
24.028456343374586 308.60458066961695 0.7121003884808783
24.033683898328 310.8328193746339 0.7146121594385425
24.038911453281415 311.85728989634464 0.7153724754149721
24.04413900823483 311.5979952186367 0.7136238864602144
24.049366563188244 309.46060168152565 0.7115617279325273
24.054594118141658 312.27896967917786 0.7147675981927051
24.059821673095072 312.57964620967726 0.7154283057984815
24.065049228048487 311.31346435498784 0.7145568597396259
24.0702767830019 305.6054642565015 0.7210021773844938
24.075504337955316 304.56769515873015 0.7295019716228635
24.08073189290873 305.9703059465357 0.7374154158921294
24.085959447862145 306.9699187995268 0.744854980827846
24.09118700281556 307.81410971672864 0.7508272491938522
24.096414557768973 307.7288444517255 0.7552584970835722
24.101642112722388 307.14624666528294 0.7578004696946062
24.106869667675802 308.4716526217231 0.763506692638932
24.112097222629217 307.9212446957458 0.7665625078659684
24.11732477758263 310.42808636693695 0.7736460808755883
24.122552332536046 309.9254122257977 0.7769901548842479
24.12777988748946 312.39052855312804 0.782499555630388
24.133007442442874 311.43051834331385 0.7850577654189403
24.13823499739629 314.4688645159647 0.7913149204872236
24.143462552349703 313.2943144608577 0.7929928556535636
24.148690107303118 311.6969894404131 0.7931425302731812
24.153917662256532 310.6117129616787 0.7960955382023741
24.159145217209947 311.33139599914165 0.8005617909897313
24.16437277216336 312.3815626928903 0.8048448611415203
24.169600327116775 310.4494599811412 0.804661964918063
24.17482788207019 312.14943548779615 0.8100607234411348
24.180055437023604 314.5090814410575 0.8164737738670795
24.18528299197702 315.6797350664326 0.8202288016193219
24.190510546930433 312.5162653918192 0.8186064613523462
24.195738101883848 312.28791640052737 0.8201768106473081
24.200965656837262 314.2412085381863 0.8258655141530128
24.206193211790676 313.4773897282803 0.8268406100323757
24.21142076674409 309.81235070684374 0.8249813610220895
24.216648321697505 306.78459783415275 0.8242895086104831
24.22187587665092 309.765253771181 0.8320902287210742
24.227103431604334 308.0937728797166 0.8323515561635801
24.23233098655775 306.6504514358703 0.8317958598012777
24.237558541511163 304.4872670366507 0.8300384300006273
24.242786096464577 308.6338311567498 0.8392163642680783
24.248013651417992 308.72839712016037 0.841666645989465
24.253241206371406 305.4543455334328 0.8392552247322337
24.25846876132482 298.8744359724427 0.8335696102537768
24.263696316278235 296.75538505064986 0.8340457664182259
24.26892387123165 297.70329368587556 0.837336543202196
24.274151426185064 299.35968917947605 0.8397305486988929
24.27937898113848 303.1819999443276 0.8453998187631943
24.284606536091893 306.36171883808436 0.8511259721446316
24.289834091045307 311.8419935988284 0.8608119356296419
24.29506164599872 307.8495154436252 0.8587407884961933
24.300289200952136 303.48133283293316 0.8547962924164824
24.30551675590555 298.6210982006482 0.8502945788765762
24.310744310858965 300.6417911554143 0.8544211635023096
24.31597186581238 303.9069633918447 0.8622549876541958
24.321199420765794 303.8008809910072 0.8648122261511048
24.326426975719208 301.1872467029892 0.8640657416670962
24.331654530672623 297.8717193546099 0.8619383834740663
24.336882085626037 300.5157346509686 0.8671488810134269
24.34210964057945 302.57254958147587 0.8711745639241828
24.347337195532866 301.05768461071074 0.8707949965064586
24.35256475048628 296.29240773779554 0.8676375636451736
24.357792305439695 293.9328817018082 0.8668279444560184
24.36301986039311 292.93446018976954 0.8664603723566088
24.368247415346524 295.9618905748594 0.871112326782477
24.373474970299938 297.51933867154304 0.8755349057030068
24.378702525253352 300.6372739322967 0.8837223377303078
24.383930080206767 299.9272915600002 0.8849154274997766
24.38915763516018 302.44789658714717 0.8901048733277416
24.394385190113596 300.43335163727716 0.887344953108796
24.39961274506701 299.4512338938875 0.8874317045578294
24.404840300020425 301.7937059417847 0.893515793144508
24.41006785497384 308.9612008191737 0.9089687016563218
24.415295409927253 312.00121631910434 0.9172187597627869
24.420522964880668 309.51444467109786 0.917105301488991
24.425750519834082 306.8887312368709 0.9149078204098329
24.430978074787497 309.1640865353966 0.919375377064022
24.43620562974091 310.39879089182085 0.9219995417381777
24.441433184694326 307.82179053332146 0.919115811934317
24.44666073964774 307.28874237169015 0.9210832668724226
24.451888294601154 310.2335894744502 0.9276047246672383
24.45711584955457 310.2143558841311 0.9300452712555892
24.462343404507983 307.9308322750889 0.9277979858080251
24.467570959461398 304.15477601553886 0.9244941709703726
24.472798514414812 307.42572941418047 0.9307719534701563
24.478026069368227 306.5256830765296 0.9331573633040587
24.48325362432164 301.45896092187945 0.9288113630006057
24.488481179275055 298.29500422489707 0.9281581487059791
24.49370873422847 300.08094003215075 0.9338322526782786
24.498936289181884 305.0247895798379 0.9430794702294576
24.5041638441353 304.5678674882188 0.9438167261817583
24.509391399088713 304.4902210295253 0.9441242990478286
24.514618954042128 301.4511026708896 0.9407703431795932
24.519846508995542 304.1843262053524 0.9475434246823288
24.525074063948956 306.16390209273925 0.9536225645302633
24.53030161890237 312.5026444106924 0.9662506464169293
24.535529173855785 315.2749180194068 0.9726886590342608
24.5407567288092 311.7747594937477 0.9709103976775133
24.545984283762614 306.40304064665673 0.9646764303156233
24.55121183871603 302.9701753616418 0.9615594558268462
24.556439393669443 306.27665444493084 0.9678268213222141
24.561666948622857 311.8480224752606 0.9785739409278115
24.566894503576272 314.81631169628264 0.9856005332090789
24.572122058529686 315.2609999296515 0.989331703420857
24.5773496134831 313.46237866478316 0.9883615973977622
24.582577168436515 310.21493526176766 0.9868769721316926
24.58780472338993 310.36476043700014 0.9883063580087216
24.593032278343344 310.0683084154351 0.9904629905436959
24.59825983329676 311.7712974720271 0.994563129360933
24.603487388250173 311.91906462137814 0.9988704743075238
24.608714943203587 310.3960267975891 0.9999251877103577
24.613942498157 308.0780833901795 0.9987345981693241
24.619170053110416 305.0791807555032 0.9966017459766086
24.62439760806383 300.41585446283375 0.9917193724908882
24.629625163017245 300.0410453747371 0.9946342270317442
24.63485271797066 302.0508580721406 1.0000816931626677
24.640080272924074 301.482288694527 1.0021680158415796
24.645307827877488 306.2748543726444 1.012631163051343
24.650535382830903 304.54198611459304 1.012364483196806
24.655762937784317 310.6751846076177 1.0247356237820848
24.66099049273773 312.1724114943558 1.0286921681559986
24.666218047691146 311.3494596634844 1.0321627365405979
24.67144560264456 307.93957839624426 1.0292204379413314
24.676673157597975 302.3248006078176 1.0227922438064931
24.68190071255139 302.4522269514285 1.0225865807250716
24.687128267504804 300.63276055144394 1.0212225114755469
24.692355822458218 300.10817790879975 1.0236372286607618
24.697583377411632 298.83474463384084 1.024278425978585
24.702810932365047 300.11197665098837 1.0289784134385986
24.70803848731846 301.0099092556306 1.0333161362201386
24.713266042271876 299.32213367861465 1.033675343619334
24.71849359722529 300.3736277402011 1.0386901817010852
24.723721152178705 299.4522731507559 1.03761959912978
24.72894870713212 301.7016906902689 1.0448324134590439
24.734176262085533 298.44118436613127 1.042976733158966
24.739403817038948 305.7766292989331 1.0608143382541175
24.744631371992362 307.5525502113156 1.0658550200530592
24.749858926945777 311.0607849882233 1.0711710065076725
24.75508648189919 305.43158750389665 1.0633664354060262
24.760314036852606 302.8789690326776 1.0606014599560554
24.76554159180602 303.72213100083 1.0647372289565555
24.770769146759434 301.8714848723492 1.0631654071532648
24.77599670171285 300.9236494428912 1.0630007389333935
24.781224256666263 299.2620200459936 1.063933472634721
24.786451811619678 303.554374903266 1.075475024280412
24.791679366573092 302.72705072279547 1.0785017954252358
24.796906921526507 300.4622385929203 1.0774926363890276
24.80213447647992 296.84569301006786 1.0735907229901567
24.807362031433335 302.4216013565112 1.086463879576163
24.81258958638675 305.530549878634 1.0941018545033776
24.817817141340164 306.67460178102704 1.0986193166644405
24.82304469629358 299.82496840954957 1.090653333861786
24.828272251246993 298.4046837523523 1.0933082010355941
24.833499806200408 299.9237617193346 1.0979914329975664
24.838727361153822 304.2194724932793 1.1063561603098249
24.843954916107236 305.83553857741504 1.1104766377802444
24.84918247106065 302.2726744821136 1.1081942833144605
24.854410026014065 298.8252255000839 1.1048063815825944
24.85963758096748 299.3483324350671 1.1099375511683123
24.864865135920894 300.22444209297385 1.1151967841412522
24.87009269087431 299.3805332511196 1.117200531116341
24.875320245827723 300.2512426014847 1.12129182725844
24.880547800781137 303.8303379547067 1.128533023606114
24.885775355734552 311.095688764307 1.1464288331939936
24.891002910687966 312.2605835986421 1.1512789567119617
24.89623046564138 314.42803516448197 1.1593743805676793
24.901458020594795 310.7248800990372 1.1559603943847225
24.90668557554821 306.73682504145 1.1514048582742016
24.911913130501624 304.95524563703174 1.1509213609725317
24.91714068545504 306.87313868367113 1.154529240956897
24.922368240408453 311.68227181977926 1.167534960819061
24.927595795361867 311.1900479421139 1.1695060023079085
24.93282335031528 310.30146645013025 1.1724475145156066
24.938050905268696 309.2012801389539 1.1740909800667507
24.94327846022211 308.96125326957605 1.1778629428560288
24.948506015175525 309.88541265101145 1.1838112862254715
24.95373357012894 309.0542257027912 1.1833795921377082
24.958961125082354 306.481657513177 1.1804340322043514
24.964188680035768 305.049528444222 1.1799092505130904
24.969416234989183 302.0271282667643 1.1785819249223304
24.974643789942597 305.3762956196293 1.1886289785198791
24.97987134489601 307.09053126263296 1.1968409030480283
24.985098899849426 312.0712808696137 1.2101867363415215
24.99032645480284 316.4659333411393 1.2209279413679786
24.995554009756255 315.2846900478804 1.2201027555814923
25.00078156470967 312.32731468942575 1.2168593052504024
25.006009119663084 308.7047708691804 1.2154962690617144
25.011236674616498 306.2540232537385 1.2169359353288853
25.016464229569912 308.2985988988784 1.2246020860650189
25.021691784523327 304.39325476519525 1.2203024748347966
25.02691933947674 308.69083079359746 1.2311226579998862
25.032146894430156 308.6003820713927 1.2339985707515575
25.03737444938357 312.67609302502154 1.2458327963340126
25.042602004336985 312.4048055679103 1.2496092984968732
25.0478295592904 314.84255021852147 1.26104498205895
25.053057114243813 319.8783358085366 1.27332982887676
25.058284669197228 315.42270221574205 1.2670661271328012
25.063512224150642 312.4268146567621 1.2613245102408746
25.068739779104057 306.21546872233887 1.2539736165794357
25.07396733405747 309.3189966160796 1.2642423419822684
25.079194889010886 311.1258941871702 1.2721457655686568
25.0844224439643 315.5032947686047 1.2842895357356594
25.089649998917714 316.53620224122255 1.2907081108437923
25.09487755387113 316.62324604739854 1.2946080681446805
25.100105108824543 316.67622379385085 1.2982503692686742
25.105332663777958 312.6876396789871 1.2950437189088537
25.110560218731372 317.0574225133912 1.3071169800323574
25.115787773684787 316.8832463309104 1.312399994517365
25.1210153286382 318.3040920864103 1.3219740257203751
25.126242883591615 317.32183233514826 1.3243608259669544
25.13147043854503 315.78727140442686 1.3255138878382766
25.136697993498444 320.3511418659851 1.335306363501111
25.14192554845186 317.6886122510358 1.3337558661526705
25.147153103405273 316.23285087610105 1.3342898445040374
25.152380658358688 313.40232523973066 1.3348129802236286
25.157608213312102 322.5879625059938 1.358695083979695
25.162835768265516 323.44886617696454 1.3655856992405067
25.16806332321893 323.596856527006 1.3704066364140552
25.173290878172345 322.8613333019532 1.3744681174758717
25.17851843312576 324.01088497032066 1.383861937700957
25.183745988079174 326.2190650010666 1.3915549777476268
25.18897354303259 319.71493862860655 1.3815778476151406
25.194201097986003 315.95166631495505 1.376540309313434
25.199428652939417 317.21469068271136 1.3837561403687348
25.204656207892832 319.53966533397136 1.395214569371305
25.209883762846246 320.95610046956705 1.4050762609445295
25.21511131779966 315.8933351008757 1.3992869654921238
25.220338872753075 311.2239408717642 1.3924682137841884
25.22556642770649 311.11279274078333 1.39550083689924
25.230793982659904 314.52691778800545 1.4108433022565283
25.23602153761332 319.6275140958384 1.426109823180343
25.241249092566733 319.17194268830815 1.430855046114767
25.246476647520147 322.36247036575537 1.4383049596693969
25.25170420247356 321.2528011149415 1.441728058140275
25.256931757426976 328.08454241995025 1.4618674052263636
25.26215931238039 330.4287263392916 1.4733857313559537
25.267386867333805 330.751740736439 1.4772896604195178
25.27261442228722 331.8160409301169 1.4864743518031498
25.277841977240634 328.48895764568323 1.4853819487348303
25.283069532194048 325.06452903236084 1.4818910913291172
25.288297087147463 325.4416377801021 1.4882608263403974
25.293524642100877 331.65949593571366 1.5063602927717352
25.29875219705429 339.7134670061625 1.53299619270409
25.303979752007706 334.96607915841935 1.52813579587269
25.30920730696112 325.8089724820702 1.5128317932725948
25.314434861914535 324.98532769170356 1.5164677878178907
25.31966241686795 320.7605922206077 1.5135350038817013
25.324889971821364 321.58814575835123 1.5203045263749253
25.330117526774778 318.5107946058629 1.5183107444968509
25.335345081728192 322.2773431280534 1.5327125470066467
25.340572636681607 327.30441923089745 1.5519969267554292
25.34580019163502 327.7818669905846 1.5637282489593707
25.351027746588436 327.0258748693923 1.5685684543981528
25.35625530154185 330.6756631268955 1.5835914316640276
25.361482856495265 329.85494143968384 1.583508750020665
25.36671041144868 333.8871627118152 1.5985068869198669
25.371937966402093 328.6197786192173 1.590334175654062
25.377165521355508 328.9059528975376 1.6005354212220433
25.382393076308922 319.7824928426312 1.584961253889022
25.387620631262337 316.68444424159605 1.5845280327276186
25.39284818621575 313.8816050515214 1.5835440931946696
25.398075741169166 321.9118945787255 1.6089907363342113
25.40330329612258 324.67551033431573 1.6242474624355097
25.408530851075994 324.30615794899114 1.6296752430632444
25.41375840602941 322.4911627583176 1.6336432940212657
25.418985960982823 317.20559373084933 1.628157554639238
25.424213515936238 316.6856677196658 1.6407721207916617
25.429441070889652 312.80697166384493 1.6439194453293264
25.434668625843067 317.0299239451333 1.6687771922728125
25.43989618079648 320.07190343573325 1.6795781165345585
25.445123735749895 324.9526123313912 1.6925070641184734
25.45035129070331 326.3368317950157 1.6966308472805485
25.455578845656724 323.5221239932162 1.6967180350103241
25.46080640061014 321.07796299199225 1.7026282827311134
25.466033955563553 319.6905502094282 1.7036196047451377
25.471261510516968 328.1870561025436 1.7345783248981428
25.476489065470382 334.1024882796215 1.7545514256439139
25.481716620423796 332.08640596084814 1.7650944556610788
25.48694417537721 332.744948999496 1.7737378470247382
25.492171730330625 332.1451047684174 1.7801802036590002
25.49739928528404 326.5832355859824 1.7699365960420934
25.502626840237454 322.74119819317326 1.7672647110545523
25.50785439519087 316.0196714136851 1.757442220137132
25.513081950144283 317.0580590466912 1.7667036610495979
25.518309505097697 315.0325336195245 1.7704552797497666
25.523537060051112 311.86126369445066 1.77152206250321
25.528764615004526 314.190246835161 1.7917017424594617
25.53399216995794 323.30282953782 1.8263111091737156
25.539219724911355 322.485868603486 1.835271052074642
25.54444727986477 325.9991372554053 1.8516799670630488
25.549674834818184 318.0880310773097 1.8441769603769205
25.5549023897716 327.11328947661866 1.8790436204148446
25.560129944725013 329.9209994408132 1.9032823315196878
25.565357499678427 338.270866580372 1.9322856994855162
25.57058505463184 335.8196596326081 1.9368613328862065
25.575812609585256 332.45976191393964 1.9318018050570456
25.58104016453867 325.78341074693026 1.9222849597982519
25.586267719492085 322.7930496802887 1.9282074015049575
25.5914952744455 324.07141979765817 1.9497990207467801
25.596722829398914 328.2122793811249 1.9787132198007116
25.601950384352328 327.4960828204891 1.9869351568265776
25.607177939305743 324.23379467864856 1.9828510836822666
25.612405494259157 323.081465996178 1.9921831477774086
25.61763304921257 319.5843025491291 2.00008611439079
25.622860604165986 324.0261342006759 2.0247858619429593
25.6280881591194 326.1918410886028 2.041840970394582
25.633315714072815 329.8060223412479 2.061693966354408
25.63854326902623 333.60831060124997 2.0941910420538528
25.643770823979644 332.50572538697304 2.111917561860571
25.648998378933058 338.2252007419302 2.14007984307695
25.654225933886472 335.4449405377713 2.1407634412083825
25.659453488839887 335.3391663307963 2.1453800903993425
25.6646810437933 334.7892166782284 2.161224478123794
25.669908598746716 337.86098163387874 2.1841445374570734
25.67513615370013 335.53957195378314 2.205906246217615
25.680363708653545 334.08588060029007 2.218701394543363
25.68559126360696 334.6055480140709 2.2380399824364297
25.690818818560373 338.1309851021727 2.256826395208613
25.696046373513788 336.7608223331602 2.263167295713658
25.701273928467202 340.9727662547426 2.2952403341523637
25.706501483420617 339.7042272267315 2.3071383527141553
25.71172903837403 349.19702825360736 2.3603702708176537
25.716956593327446 343.74975220839724 2.3577334220318913
25.72218414828086 343.22335937609466 2.380228321460063
25.727411703234274 337.3606530268332 2.3744851538500034
25.73263925818769 338.43272201801994 2.4030579918067447
25.737866813141103 337.48851668394815 2.417603706263964
25.743094368094518 337.78299523764076 2.4486791730586863
25.748321923047932 330.55539877171094 2.440828385629879
25.753549478001347 333.871934128484 2.4758024529455755
25.75877703295476 334.860129393373 2.498978226200673
25.764004587908175 336.2229276765396 2.5313448661510076
25.76923214286159 324.62204781321833 2.5138020376892714
25.774459697815004 316.1882469727079 2.4986654496124667
25.77968725276842 314.0047880156847 2.5144317063813477
25.784914807721833 318.2791635165268 2.5553030574855837
25.790142362675248 331.3445820213251 2.6443440667678026
25.795369917628662 335.1219543952767 2.681398240111534
25.800597472582076 345.55408565010725 2.7547455343599645
25.80582502753549 341.5388242692886 2.7568520625811264
25.811052582488905 331.0270164566557 2.748324906598066
25.81628013744232 327.4188974965854 2.7623025244723753
25.821507692395734 320.59512750428723 2.766542248355212
25.82673524734915 322.689200647829 2.810073678291111
25.831962802302563 307.04133408187903 2.782135536733144
25.837190357255977 304.9814712690267 2.8130863013969094
25.84241791220939 304.7905992370722 2.842177695953881
25.847645467162806 315.85808290532873 2.9273933880539804
25.85287302211622 321.7313247175421 2.990419011358228
25.858100577069635 326.6977939725963 3.0722583284911416
25.86332813202305 329.8800676134482 3.136884520048194
25.868555686976464 330.86648283114454 3.1922285433991093
25.87378324192988 325.40112245527337 3.195836216371684
25.879010796883293 329.5248726586045 3.2547379260612814
25.884238351836707 335.30176697713944 3.33420180263226
25.88946590679012 335.74067850128046 3.390211611625673
25.894693461743536 345.3554687134213 3.502593031831765
25.89992101669695 336.9902260155242 3.513114791334229
25.905148571650365 331.34833589807243 3.561420163565724
25.91037612660378 330.7219752016519 3.6331341935666512
25.915603681557194 322.89744481500213 3.6714973149690797
25.920831236510608 327.7997146180792 3.763057703650756
25.926058791464023 322.3496433730558 3.797737592426026
25.931286346417437 327.3698404637201 3.900625162079703
25.93651390137085 321.750264429407 3.968358903448338
25.941741456324266 323.4945744902258 4.06812544928021
25.94696901127768 333.6137331482975 4.2396030230754755
25.952196566231095 342.8913001021211 4.417439199465461
25.95742412118451 345.7293335118402 4.551963501334264
25.962651676137924 339.66327702598136 4.619370283343415
25.967879231091338 362.0531617825519 4.84782731949661
25.973106786044752 367.07312888142013 4.960724114171463
25.978334340998167 365.7113692993555 5.028640591223111
25.98356189595158 339.24522462117176 4.956805785598564
25.988789450904996 348.16718602711927 5.132108455609755
25.99401700585841 338.4587219631356 5.177064688895945
25.999244560811825 337.147042447406 5.22254834560809
26.00447211576524 339.51432126244254 5.3264619211938955
26.009699670718653 330.524425899643 5.32956434689436
26.014927225672068 326.53464083954486 5.438494292854355
26.020154780625482 306.87497538155867 5.365318875395508
26.025382335578897 286.6942308025981 5.3640597162821395
26.03060989053231 276.13854008548134 5.428998585381598
26.035837445485726 295.3838146257812 5.767399197724603
26.04106500043914 315.56036251158315 6.093399008484734
26.046292555392554 318.84468954962375 6.206580321395393
26.05152011034597 277.3791835746119 5.986605948869053
26.056747665299383 260.82290382004 5.953602716241813
26.061975220252798 259.6858558426959 6.194155348161021
26.067202775206212 292.2291942938908 6.735678437809078
26.072430330159627 284.58641394106564 7.005673191955512
26.07765788511304 302.9401655883064 7.440261663654963
26.082885440066455 311.42562192899476 7.986600029964252
26.08811299501987 323.5243332134416 8.47488035040143
26.093340549973284 295.284178193732 8.626592686157544
26.0985681049267 273.3262524690218 8.789889557502716
26.103795659880113 290.7517760616125 9.756146440806509
26.109023214833528 313.1590484204082 11.034180764359022
26.114250769786942 306.37654725790543 11.957864880772277
26.119478324740356 276.60288322759357 13.11662191841978
26.12470587969377 249.22281732456398 14.22425475977468
26.129933434647185 250.40608249274166 19.70985075687187
26.1351609896006 135.77813275508404 20.530911348778314
