# Supplementary material for: Unraveling metal effects on CO2 uptake in pyrene-based metal-organic frameworks
Source: Nat Commun. 2025 Feb 11;16:1516. doi: 10.1038/s41467-025-56296-w (PMC11814143; doi:10.1038/s41467-025-56296-w)
Supplement: Supplementary file 3 — Source Data [file 41467_2025_56296_MOESM3_ESM.zip › SourceCode/SuppInf/FigureS5_Ga-TBAPy_InSitu_VariableT_PXRD/Data/GaTBAPy_0107p.dat]

0.002613777476707968 12.35682792914705 4.073603829432921
0.007841332430123905 12.082549613221058 4.036114617650379
0.01306888738353984 12.579055083530518 3.9275277621948494
0.018296442336955775 18.50579618576412 3.516570962957521
0.02352399729037171 21.997324095003087 3.6460230357253933
0.028751552243787646 20.4604856602643 2.994592798687059
0.03397910719720358 20.471178096254295 2.383995003763912
0.03920666215061952 18.70003130415413 2.19593044094304
0.04443421710403546 20.6542768103774 2.1774937741825684
0.0496617720574514 23.23530808905694 2.2431199205682977
0.054889327010867336 23.143517967460255 2.3669278024510203
0.060116881964283275 22.111471511355557 2.2592772279094677
0.06534443691769921 19.414091410973583 1.876816990412597
0.07057199187111515 18.588655609646786 1.8360460765117603
0.07579954682453109 17.825323625267295 1.7762963548104673
0.08102710177794703 19.95053564460557 1.8312386064884705
0.08625465673136297 19.070763733214417 1.8271664838131203
0.09148221168477891 18.789210717959595 1.5825015620188063
0.09670976663819485 18.93962762591488 1.449061331058709
0.10193732159161079 17.600655353003486 1.3660376453560663
0.10716487654502672 17.558315688402985 1.3124029377145496
0.11239243149844266 18.803647923860566 1.3810528678163538
0.1176199864518586 18.81925592356692 1.4111169047133287
0.12284754140527454 19.29708713221203 1.3864633936398063
0.12807509635869047 18.483608254785437 1.306661258064623
0.1333026513121064 17.872642252325047 1.2701844714073078
0.13853020626552232 18.316353629480993 1.214370223888866
0.14375776121893824 18.106135349210486 1.186260653473401
0.14898531617235417 17.95928755551425 1.1988090325057335
0.1542128711257701 17.697495761738015 1.1731887645482142
0.15944042607918602 19.767075444522238 1.2082324949215961
0.16466798103260194 20.524629289191665 1.1745903104205446
0.16989553598601786 19.4533331836527 1.0588648584306328
0.1751230909394338 19.68975470991516 1.0288785932270907
0.18035064589284971 19.800757019106076 1.0166600538383046
0.18557820084626564 21.071447356125077 1.0456589487630201
0.19080575579968156 21.8504934447685 1.0998960088164131
0.1960333107530975 19.8608981429493 1.0511847035982504
0.20126086570651341 19.489897274682036 1.030473661848819
0.20648842065992934 20.02889367495803 1.0476549527455987
0.21171597561334526 19.33338110431685 1.0010710345447593
0.2169435305667612 19.416150285251664 0.9964307462053948
0.22217108552017711 19.11540442663015 0.9635010869006323
0.22739864047359304 17.51317907820357 0.9178086927579945
0.23262619542700896 16.793278767729497 0.8777808362434771
0.2378537503804249 16.696728633830453 0.8681939505789614
0.2430813053338408 17.07163408853822 0.8673058055854238
0.24830886028725674 17.98223410812797 0.8790492014841227
0.25353641524067266 18.85202063514183 0.8804802306530688
0.2587639701940886 19.419087031597975 0.8950566246650433
0.2639915251475045 18.642175634386053 0.876900906484846
0.26921908010092044 17.762323661165095 0.8436448594431586
0.27444663505433636 16.35215504617587 0.8017799673632814
0.2796741900077523 16.08179847246317 0.7827693142835863
0.2849017449611682 16.59367867558978 0.8139081459252542
0.29012929991458414 17.15347797324472 0.8385285796413705
0.29535685486800006 17.214586464706063 0.8594194112510168
0.300584409821416 17.897140483169817 0.8414238445992108
0.3058119647748319 18.028191328980114 0.825040780724619
0.31103951972824784 17.908225049002215 0.8080465870811157
0.31626707468166376 17.98068143980996 0.7852381446091482
0.3214946296350797 17.655387639855107 0.8002102216910547
0.3267221845884956 17.846548866660964 0.8121922810565445
0.33194973954191154 18.274623438314475 0.8224631588205917
0.33717729449532746 19.23154054660455 0.8457805479376347
0.3424048494487434 18.680431545423545 0.8260273030057005
0.3476324044021593 17.87420599350181 0.7930964608987575
0.35285995935557524 18.097693840533804 0.788492817363192
0.35808751430899116 17.373500751494173 0.7882476104946028
0.3633150692624071 17.648538241292897 0.7954501304835959
0.368542624215823 17.246908299728695 0.790929293007069
0.37377017916923894 15.899056712252332 0.7448061694002883
0.37899773412265486 16.47708999717485 0.7629714211968143
0.3842252890760708 15.347793981935657 0.7464604589739332
0.3894528440294867 14.963128174158914 0.7504275351500983
0.39468039898290264 15.860669014683328 0.7795138075046055
0.39990795393631856 16.24614505790513 0.7650740431135439
0.4051355088897345 17.85350868498622 0.771659762388226
0.4103630638431504 18.31695945563325 0.7591470126116545
0.41559061879656634 18.572417271879875 0.7604979258565102
0.42081817374998226 17.834572428488194 0.7421131561710869
0.4260457287033982 18.09305664015919 0.760490501389691
0.4312732836568141 18.824758913128314 0.771001413314357
0.43650083861023004 19.30741877802393 0.7869102317132868
0.44172839356364596 19.44688830126056 0.80892109245775
0.4469559485170619 18.447380160712093 0.7859940820000838
0.4521835034704778 17.73139025643948 0.7767629441187555
0.45741105842389373 17.030745212076997 0.7552256323283102
0.46263861337730966 17.51104697952087 0.75609188031298
0.4678661683307256 18.862684230061575 0.7908369707709925
0.4730937232841415 20.131455376021854 0.8274733367590802
0.47832127823755743 21.94000328633738 0.8531031396852767
0.48354883319097336 21.799085736300917 0.8160046930553003
0.4887763881443893 20.786480888165297 0.7860090754775603
0.4940039430978052 20.024111828852597 0.7543625703661578
0.49923149805122113 19.8513440255696 0.7567548324263985
0.5044590530046371 19.28554619472536 0.7498789121356807
0.5096866079580531 19.188501079574287 0.7574397302023299
0.5149141629114691 18.637282637248383 0.7581912970676488
0.5201417178648851 19.0514173988092 0.7759460047007897
0.525369272818301 19.321104864989696 0.8067945532386757
0.530596827771717 19.293713336024343 0.7994117745941501
0.535824382725133 19.638783497540693 0.7791321807091351
0.541051937678549 19.53995559375826 0.7535278229757231
0.546279492631965 20.20992922659 0.7708785215612344
0.5515070475853809 20.783811810716077 0.7719852015666753
0.5567346025387969 21.308791090424013 0.7635886115593222
0.5619621574922129 20.146273042112263 0.7177565107673424
0.5671897124456289 19.61718444763029 0.6994656090269576
0.5724172673990449 18.499715752391523 0.6752082031546335
0.5776448223524608 18.013212835767405 0.6705203959954631
0.5828723773058768 18.536795652767115 0.6904368236377185
0.5880999322592928 18.924898636389177 0.7164964706748307
0.5933274872127088 19.745727112059114 0.7736999735253272
0.5985550421661248 20.509157813960595 0.8045171266842062
0.6037825971195407 19.816679830869063 0.8010306200165892
0.6090101520729567 19.659607784865557 0.7798846136132795
0.6142377070263727 19.080015777108468 0.7373440078204683
0.6194652619797887 18.9565393753506 0.7123070815518405
0.6246928169332047 18.95064170102274 0.7024691348871075
0.6299203718866206 19.802329870627137 0.703071434479166
0.6351479268400366 19.521035492421433 0.6974159292106362
0.6403754817934526 19.362665768449798 0.6892683303582939
0.6456030367468686 19.569219456147813 0.6953054428937165
0.6508305917002846 20.218950221603336 0.7032241652726275
0.6560581466537005 20.608611975200184 0.7126823697110896
0.6612857016071165 21.544130329011487 0.7341054218287557
0.6665132565605325 20.816492648394696 0.725627344576005
0.6717408115139485 19.382079054262626 0.7040304224833657
0.6769683664673645 19.659568928494732 0.7202085399725572
0.6821959214207804 19.93279192761424 0.6938864878447295
0.6874234763741964 21.240058915595252 0.7077761810910815
0.6926510313276124 23.146013804717963 0.7188185072897972
0.6978785862810284 24.03407725756259 0.7232514112303621
0.7031061412344444 23.14429751185617 0.7098140980711152
0.7083336961878604 23.246541265009785 0.7145728002835602
0.7135612511412763 21.66726829605756 0.6899266276670156
0.7187888060946923 22.403107482111988 0.7224840668179718
0.7240163610481083 22.313981390141905 0.7270698024030289
0.7292439160015243 22.714124426255037 0.7356962572686626
0.7344714709549403 24.680927887489975 0.7728183664890268
0.7396990259083562 25.809129101680846 0.787447732937805
0.7449265808617722 25.892641001302735 0.7868950685202248
0.7501541358151882 25.506336624339184 0.7773609877759113
0.7553816907686042 24.504607487658173 0.7509851507764729
0.7606092457220202 24.600976467819013 0.734422475567812
0.7658368006754361 25.843610786023085 0.7447402696062524
0.7710643556288521 27.31589881497163 0.7552783519223365
0.7762919105822681 28.05231034545485 0.7693464052432112
0.7815194655356841 29.345536271692445 0.7968201550709115
0.7867470204891001 30.301586958949798 0.8380461161229573
0.791974575442516 31.866502835628218 0.8650041589562519
0.797202130395932 33.41676715789944 0.8689404489547978
0.802429685349348 33.44828319432734 0.8608399664659341
0.807657240302764 32.5522147513264 0.8402742446088357
0.81288479525618 35.76502002282504 0.8912085771934881
0.8181123502095959 39.07359367119437 0.9275872631853154
0.8233399051630119 42.64544582517792 0.9771225065778698
0.8285674601164279 46.24710024620594 1.03921204973586
0.8337950150698439 48.23611575186555 1.0918051806049043
0.8390225700232599 51.986693102962406 1.1655947596651544
0.8442501249766758 55.344119385338985 1.1959426533471171
0.8494776799300918 59.61971201955483 1.2383905220468614
0.8547052348835078 64.4757177899986 1.2692764510158032
0.8599327898369238 69.78179652739584 1.3210197467061509
0.8651603447903398 75.1356244656235 1.3590636980629074
0.8703878997437557 75.39075140391114 1.3522318085073883
0.8756154546971717 75.20633523027718 1.33062993150972
0.8808430096505877 73.9049006359791 1.3206303388856464
0.8860705646040037 75.56860950390161 1.3239652160341313
0.8912981195574197 76.21331763851545 1.3233003318205951
0.8965256745108356 79.1974491213244 1.369379218046942
0.9017532294642516 81.57590184390143 1.396722723261153
0.9069807844176676 79.6498388067552 1.385807933489425
0.9122083393710836 82.00444954122098 1.4142043899048928
0.9174358943244996 83.9293036798271 1.4062529386778388
0.9226634492779155 88.66357508570457 1.4567143827179982
0.9278910042313315 95.8812908145842 1.509179625566633
0.9331185591847475 96.75212544105268 1.5244581190234305
0.9383461141381635 94.00566723630803 1.484427164078071
0.9435736690915795 90.09123616128893 1.438915252654215
0.9488012240449955 91.30665449806892 1.4365555659633311
0.9540287789984114 94.41292830812243 1.4558455255609681
0.9592563339518274 100.75124217974214 1.5110643173488119
0.9644838889052434 105.69285977858658 1.5638434554867797
0.9697114438586594 114.30692723962238 1.6204407351658061
0.9749389988120754 113.04638349468205 1.6018950434631787
0.9801665537654913 113.46935434916622 1.5935974945266786
0.9853941087189073 115.45605528836388 1.6043073497446079
0.9906216636723233 112.33455500854522 1.5613187533213813
0.9958492186257393 110.78879499473499 1.5370705181318847
1.0010767735791553 111.17038388431962 1.5434331741254308
1.0063043285325712 109.78234347618714 1.5250522971477638
1.0115318834859872 110.0457766125472 1.5294676811324621
1.0167594384394032 111.14858159506987 1.5299519682584208
1.0219869933928192 114.6551399260245 1.5507074620169667
1.0272145483462352 115.1711139325368 1.5418112048807509
1.0324421032996511 117.72568628047173 1.5482445150749289
1.0376696582530671 118.89648559057008 1.5513929931644626
1.042897213206483 124.85278166420709 1.5963467396456825
1.048124768159899 126.37121072884477 1.6247650608318411
1.053352323113315 125.32592701831577 1.6067837963567206
1.058579878066731 127.52787120272062 1.6190613976498924
1.063807433020147 123.396795910024 1.584955886439984
1.069034987973563 122.96325085584753 1.5685216933515487
1.074262542926979 123.40634465210691 1.567716681790665
1.079490097880395 125.32384835353425 1.5893361043504393
1.084717652833811 125.29595818397226 1.6060004377675847
1.089945207787227 122.75236932486621 1.5973437751323825
1.095172762740643 128.22225053276162 1.6311835758975657
1.1004003176940589 130.30139336358374 1.6373568397829963
1.1056278726474749 135.5590774328535 1.671781974021233
1.1108554276008908 139.37610370292595 1.7031936257275457
1.1160829825543068 132.91168324050975 1.6507804729015632
1.1213105375077228 132.29022781789536 1.6153551494901577
1.1265380924611388 135.6934012443586 1.6312230917587025
1.1317656474145548 137.1489400086914 1.6332227916550923
1.1369932023679707 142.1705746642128 1.685977993937111
1.1422207573213867 148.07771535374172 1.7381627474342125
1.1474483122748027 141.89319781642095 1.6884522580382988
1.1526758672282187 138.79872153388624 1.6397769465524563
1.1579034221816347 139.00979950595314 1.6282230700570202
1.1631309771350506 136.95653415345438 1.6061780617995685
1.1683585320884666 140.25513719475103 1.6190091312722619
1.1735860870418826 142.21237973549103 1.6479853398188458
1.1788136419952986 140.58403890812968 1.6413656707542121
1.1840411969487146 137.50905867051887 1.617250426876016
1.1892687519021305 135.93998727257818 1.6128344099150222
1.1944963068555465 138.98677830082573 1.635294969395523
1.1997238618089625 144.6620789439281 1.6655228834726286
1.2049514167623785 145.33013929230992 1.685024784548721
1.2101789717157945 147.62279684948697 1.6834568587660392
1.2154065266692105 146.54455241092714 1.6672674682412028
1.2206340816226264 147.23898820300468 1.6707052800130762
1.2258616365760424 150.0616216079552 1.6919594509086864
1.2310891915294584 155.83122300570477 1.7327888676659928
1.2363167464828744 156.27407631347617 1.7477569320514468
1.2415443014362904 157.4013143993253 1.7527363421726965
1.2467718563897063 150.82894407677048 1.7187677005319886
1.2519994113431223 144.13686789961938 1.681923052464963
1.2572269662965383 141.8854867224471 1.643864395308494
1.2624545212499543 142.5093487591372 1.629841591544082
1.2676820762033703 146.61572150739516 1.6494202957473143
1.2729096311567862 145.85242737344785 1.639703846566739
1.2781371861102022 149.40906703892006 1.6613273715622048
1.2833647410636182 152.6913284387943 1.6917856849773345
1.2885922960170342 153.58479860084455 1.697306258089721
1.2938198509704502 156.4794549634046 1.7280810058185545
1.2990474059238661 152.83626842920023 1.708401440371536
1.3042749608772821 154.03315359788095 1.6951653800461455
1.309502515830698 158.5603052131721 1.71221926302409
1.314730070784114 163.1333494495914 1.7395658882868128
1.31995762573753 164.6553781791275 1.7495406321213345
1.325185180690946 160.16895675708275 1.7332507143024127
1.330412735644362 156.27878836936497 1.7146569088395152
1.335640290597778 153.19204012298647 1.6932091552844206
1.340867845551194 152.2465917606381 1.7040423380634162
1.34609540050461 151.81959267091668 1.7061512184149898
1.351322955458026 152.6734004234744 1.7056508611219199
1.356550510411442 152.71940070399066 1.7081588112253208
1.361778065364858 149.5534721799666 1.6727704938719101
1.3670056203182739 149.10044437009782 1.6788973555715159
1.3722331752716899 149.26317919746387 1.6917028625240456
1.3774607302251058 148.42574789485658 1.6695332310373856
1.3826882851785218 155.27508337164943 1.699832020158329
1.3879158401319378 154.22329648805302 1.6811404794986289
1.3931433950853538 152.74845858567448 1.6601321953688621
1.3983709500387698 148.0701836938153 1.6205886310737614
1.4035985049921857 146.96054138466573 1.611829064420696
1.4088260599456017 147.4047528076528 1.6307275342594596
1.4140536148990177 152.25344142070264 1.678975308698158
1.4192811698524337 152.0686073744093 1.6997583525801427
1.4245087248058497 151.27942070474984 1.678530371353017
1.4297362797592656 152.26056688260482 1.6743933397845157
1.4349638347126816 149.69580061836618 1.6578428990898804
1.4401913896660976 147.65474248810025 1.647759890424653
1.4454189446195136 146.64732602078618 1.6438411721619868
1.4506464995729296 143.13571164680246 1.6312398986394387
1.4558740545263456 139.57707892448346 1.5917325441936354
1.4611016094797615 138.73466300816665 1.6126885284728987
1.4663291644331775 139.8607656083183 1.633468438767874
1.4715567193865935 141.4371203489334 1.631068085417664
1.4767842743400095 146.3448811068135 1.6600250347560646
1.4820118292934255 138.7936551803324 1.600134273050219
1.4872393842468414 140.3606099305981 1.6075872852299424
1.4924669392002574 136.26105578894874 1.5714401890469638
1.4976944941536734 135.61846943427273 1.575800944268101
1.5029220491070894 133.3899105073214 1.568157685769349
1.5081496040605054 135.88513563900563 1.59028681047512
1.5133771590139213 139.11760518716707 1.6300978319202482
1.5186047139673373 147.50853434694247 1.6879177234791496
1.5238322689207533 150.27819831074274 1.6754225520269277
1.5290598238741693 148.52941032070808 1.6497360129771015
1.5342873788275853 147.05536737778473 1.61858783036434
1.5395149337810012 140.9037830543616 1.5894985995569666
1.5447424887344172 142.05661263376928 1.5976054875443324
1.5499700436878332 139.504543987303 1.562307382753907
1.5551975986412492 148.48798877939723 1.6129298176911375
1.5604251535946652 155.10651741639467 1.6690199060928836
1.5656527085480811 160.86327361855086 1.72279566267567
1.5708802635014971 161.09834100895884 1.7323032158988132
1.576107818454913 160.6926734904337 1.7318751207730616
1.581335373408329 164.60947786850323 1.7354608660160626
1.586562928361745 164.68529220863599 1.714599828579905
1.591790483315161 165.57544283781522 1.725964081285099
1.597018038268577 167.61028823524776 1.7332018327407428
1.602245593221993 162.4464139505683 1.6996543948419727
1.607473148175409 169.46331574840931 1.7423875222932201
1.612700703128825 164.99867601498923 1.7082634022343988
1.617928258082241 158.55445238482994 1.6729080308044502
1.623155813035657 160.58826960049853 1.690871468311582
1.628383367989073 164.97744328658104 1.7419688510919535
1.6336109229424889 171.56177446463442 1.7690806808938888
1.6388384778959049 175.84941925970608 1.7789238853119524
1.6440660328493208 179.11814279916499 1.7921108840032622
1.6492935878027368 184.79178873258584 1.8149703654924443
1.6545211427561528 185.16279625109075 1.8043598021486453
1.6597486977095688 197.3425094649298 1.8750553832494037
1.6649762526629848 210.1681932842506 1.9224921801770798
1.6702038076164007 215.52020592735215 1.9346686936474489
1.6754313625698167 217.11896224162504 1.9234841536667129
1.6806589175232327 211.69820445973198 1.8807998447163716
1.6858864724766487 213.7041384021721 1.891937661390047
1.6911140274300647 218.46710734884923 1.9257017353833747
1.6963415823834807 216.96154464855076 1.9210723077826966
1.7015691373368966 212.23654842473073 1.9073522501238034
1.7067966922903126 210.81169837982642 1.8812791035777343
1.7120242472437286 219.23014378476202 1.9330846461143287
1.7172518021971446 224.524685744971 1.9526282265047896
1.7224793571505606 230.55781200095402 1.963724296135847
1.7277069121039765 229.9843399447033 1.9680014813319677
1.7329344670573925 229.13751805393025 1.952553235334572
1.7381620220108085 226.9559002042183 1.9140073590281732
1.7433895769642245 228.62778011059854 1.9168730685629762
1.7486171319176405 235.12243769829374 1.935018012349814
1.7538446868710564 238.310411098634 1.936781484498656
1.7590722418244724 240.07451271367643 1.9451013232703185
1.7642997967778884 241.02162043797668 1.9622133675330033
1.7695273517313044 240.99792677546222 1.9489061213319003
1.7747549066847204 239.18977388160843 1.932285381113601
1.7799824616381363 240.26950412725145 1.9374584726228645
1.7852100165915523 245.29316711006183 1.9406017742895703
1.7904375715449683 258.57405818103723 1.9989299118937889
1.7956651264983843 256.3767153945553 1.9879961615251207
1.8008926814518003 254.60250940458596 1.9373025930852181
1.8061202364052162 255.21543064777453 1.9205635223630202
1.8113477913586322 247.43690969141863 1.8606920125939153
1.8165753463120482 248.54354925803528 1.8494107291139494
1.8218029012654642 254.02328149473027 1.8752178118210285
1.8270304562188802 249.9156976087189 1.8642428326862117
1.8322580111722961 255.08622228607206 1.8840795697139834
1.8374855661257121 252.42161256143382 1.8663724340982797
1.842713121079128 251.5990648652757 1.8534656202531619
1.847940676032544 254.8455467038531 1.848815540143695
1.85316823098596 257.726507178497 1.867374213145258
1.858395785939376 255.81017405780366 1.858404290265524
1.863623340892792 258.43157072994586 1.877335620462178
1.868850895846208 259.64686655284993 1.8678762130374336
1.874078450799624 258.4556941005351 1.84735036105986
1.87930600575304 262.80902543121795 1.8622477543533618
1.884533560706456 261.3168162515281 1.8507052174570637
1.889761115659872 257.69001903006466 1.834264190351716
1.894988670613288 260.5928740346381 1.8394947169146878
1.9002162255667039 264.8044266073662 1.8327532125594355
1.9054437805201199 264.5822405337869 1.7970810568770785
1.9106713354735358 263.423664727615 1.7725456346707027
1.9158988904269518 261.1729599237977 1.764921999246044
1.9211264453803678 259.5082747340007 1.764399541738905
1.9263540003337838 260.8895290088366 1.7834240159930599
1.9315815552871998 263.03055276448487 1.8002389497797326
1.9368091102406157 260.83597039223065 1.781292390774337
1.9420366651940317 256.3535114671892 1.7494768732571606
1.9472642201474477 253.3086029364474 1.7426504025878944
1.9524917751008637 250.1568733609825 1.710877344359556
1.9577193300542797 251.50313038415453 1.7243253719297844
1.9629468850076957 257.6458243303657 1.7617322268328128
1.9681744399611116 255.23226770651604 1.736823950840392
1.9734019949145276 249.62212976935226 1.702633228089147
1.9786295498679436 242.29628450687935 1.6505754227050806
1.9838571048213596 237.7911537344224 1.6084907483846527
1.9890846597747756 236.60169231102682 1.6036145295734539
1.9943122147281915 233.81914869191894 1.5991729393660137
1.9995397696816075 234.70741102358528 1.585706858580496
2.0047673246350235 229.4055454250197 1.5601027670879115
2.0099948795884393 228.39713585896376 1.5571899265138016
2.015222434541855 235.85740880213677 1.5894009164015785
2.0204499894952708 238.3192972135271 1.6143811683845313
2.0256775444486865 240.65903432123534 1.623660097243253
2.0309050994021023 239.69441687089542 1.598022051723535
2.036132654355518 241.5534695836026 1.5983291897229437
2.041360209308934 243.4421163475244 1.6187087849851511
2.0465877642623496 238.70600802694233 1.5952544145678316
2.0518153192157653 227.80012866607748 1.5538877470267034
2.057042874169181 216.78196757883396 1.4920963821217745
2.062270429122597 224.44378396472683 1.528464393128021
2.0674979840760126 226.728595193309 1.5497141890978334
2.0727255390294284 232.74761083773853 1.5871162157675114
2.077953093982844 234.30485899544703 1.5921308279990583
2.08318064893626 231.6353198760611 1.5963317443425853
2.0884082038896756 229.6534344308852 1.585868461092506
2.0936357588430914 227.64796566000754 1.5722398546312077
2.098863313796507 230.4657402342213 1.5766886465620442
2.104090868749923 234.06938337972716 1.5983399048973232
2.1093184237033387 238.7944999971661 1.613480324834746
2.1145459786567544 233.29657139551838 1.587406451431995
2.11977353361017 228.2735527767113 1.57933238583586
2.125001088563586 229.4788332077615 1.5691446438964114
2.1302286435170017 229.20316943301663 1.577378258655407
2.1354561984704175 229.89515060376576 1.5815954052771477
2.140683753423833 229.41402642140955 1.5844333975517864
2.145911308377249 227.04492166091217 1.5814141682878418
2.1511388633306647 225.144158727942 1.5639799506569465
2.1563664182840805 234.31769343471728 1.5974212930303073
2.1615939732374962 231.79381981815536 1.5749851596261655
2.166821528190912 236.99568632784622 1.6062601326107881
2.1720490831443278 246.02218117049787 1.6526214622396076
2.1772766380977435 239.47389158321127 1.6110724044013391
2.1825041930511593 241.03621405947047 1.6101500027295834
2.187731748004575 236.83944612416067 1.5758389880660444
2.192959302957991 235.1755238196107 1.5794967095530446
2.1981868579114066 230.68973207028105 1.563501494350925
2.2034144128648223 228.81373442615293 1.5597026527800661
2.208641967818238 227.90662707418474 1.5610632706409442
2.213869522771654 224.43413869921739 1.5437955326623833
2.2190970777250696 226.881977664163 1.5618583434417401
2.2243246326784853 225.4361539192206 1.5555641105342677
2.229552187631901 236.23117969583475 1.6076329173072323
2.234779742585317 242.75313901885897 1.6350849555956368
2.2400072975387326 241.6972266099474 1.6206281130337472
2.2452348524921484 242.69451629886768 1.618611799445577
2.250462407445564 243.3492790860978 1.6172118935298165
2.25568996239898 231.95313576920924 1.5667068880603823
2.2609175173523957 229.27250003797792 1.5551224313920353
2.2661450723058114 229.59510159374858 1.5540166151786676
2.271372627259227 219.3010871221671 1.5157566007199466
2.276600182212643 218.58075511867162 1.5116804999480735
2.2818277371660587 219.7926203065704 1.5274711257820217
2.2870552921194744 219.60277138765787 1.5357622178068302
2.29228284707289 231.28305452665774 1.599732274973843
2.297510402026306 240.8496992895721 1.6458160101486594
2.3027379569797217 237.75944242119155 1.6254766598235144
2.3079655119331375 242.85394521117416 1.6318850664644449
2.3131930668865532 236.17707483830148 1.5931309341375097
2.318420621839969 230.3273011791616 1.5592546884523064
2.3236481767933848 222.04206042686772 1.5172033753113314
2.3288757317468005 218.98796770221782 1.5215519041072683
2.3341032867002163 224.6147700408211 1.549867704174163
2.339330841653632 231.08780045225924 1.569047223458075
2.344558396607048 236.09670770940446 1.591576756974224
2.3497859515604635 236.16102243471488 1.5848989763122452
2.3550135065138793 229.9944561439463 1.5342793568482833
2.360241061467295 236.06763033379573 1.5609284057638817
2.365468616420711 232.18248457897343 1.5432893310007638
2.3706961713741266 229.88381489289873 1.5123618702512038
2.3759237263275423 227.985745534364 1.5006987293776732
2.381151281280958 222.4058565153995 1.4717231807190883
2.386378836234374 230.1768903047468 1.5084115333379207
2.3916063911877896 240.1094082732874 1.5754858326061587
2.3968339461412054 240.71309546585763 1.600849776586412
2.402061501094621 236.61744533070882 1.580600179899081
2.407289056048037 231.2572617810225 1.5540200634265813
2.4125166110014526 220.44750412101453 1.4925941730730603
2.4177441659548684 219.58245737593757 1.4700427612355857
2.422971720908284 218.4012072254986 1.43819274625028
2.4281992758617 221.0246121219385 1.431979427570352
2.4334268308151157 224.58382436603364 1.4399225107628313
2.4386543857685314 232.65053153821083 1.47343229175989
2.443881940721947 235.10730838188618 1.483387995195192
2.449109495675363 236.87952242151334 1.475011433419762
2.4543370506287787 239.1600661648326 1.4595584272688698
2.4595646055821945 241.3689255646711 1.4283202766870107
2.4647921605356102 259.7462836965706 1.4333409881377057
2.470019715489026 291.8431539631274 1.4648550991275278
2.4752472704424417 359.8880277508344 1.5527939211764097
2.4804748253958575 505.59553230377315 1.7703535685822984
2.4857023803492733 741.0245892931041 2.0788403595608447
2.490929935302689 1057.3938697034448 2.443125691757889
2.496157490256105 1456.497124240304 2.8539484718515036
2.5013850452095205 1867.9567924985624 3.2229105970417153
2.5066126001629363 2217.1298278219497 3.505917675935488
2.511840155116352 2497.5534148821166 3.7215818015200695
2.517067710069768 2712.2197587687942 3.8760092172245435
2.5222952650231836 2926.604609913782 4.027657144404363
2.5275228199765993 3258.4962156183537 4.250900663150748
2.532750374930015 3677.7865040830293 4.4984593702217595
2.537977929883431 4345.780127305013 4.891177868370485
2.5432054848368466 5159.057385592519 5.336008767210212
2.5484330397902624 5947.639000719343 5.710605940615782
2.553660594743678 6522.954258964378 5.966562526072583
2.558888149697094 6758.122555815221 6.048586305215364
2.5641157046505096 6650.763289965406 5.993449422300013
2.5693432596039254 6279.651013736169 5.827073691232118
2.574570814557341 5767.340444063285 5.580069666681877
2.579798369510757 5214.96447239968 5.288283816452449
2.5850259244641727 4781.801124697609 5.043650635019277
2.5902534794175884 4475.2891037123745 4.873080023438411
2.595481034371004 4257.133732602323 4.773683306746042
2.60070858932442 3960.3582792063257 4.613874975722613
2.6059361442778357 3507.352686563664 4.344100531749113
2.6111636992312515 2960.1315847042047 3.9855766383371996
2.6163912541846672 2378.9525289066255 3.5779195536493793
2.621618809138083 1797.7335348370711 3.1109037821653995
2.6268463640914987 1295.9513919785218 2.633059358289725
2.6320739190449145 898.4297689399684 2.192380606193971
2.6373014739983303 642.9879966010031 1.8779902235415469
2.642529028951746 486.8571844233697 1.674433859041239
2.6477565839051618 385.11106721336375 1.5361037866422351
2.6529841388585775 329.4138449332395 1.4678334122656254
2.6582116938119933 298.90705872402214 1.4358756835567874
2.663439248765409 273.4560935676883 1.4071532415741603
2.668666803718825 266.29091466059185 1.4249225919954402
2.6738943586722406 260.48967686207214 1.4406745116638722
2.6791219136256563 252.93811859079213 1.4427864138191184
2.684349468579072 247.9979090057891 1.4470702922919754
2.689577023532488 236.38839585715928 1.421710309279353
2.6948045784859036 226.4088646572291 1.3985922942083049
2.7000321334393194 222.21693751554807 1.4074122431834764
2.705259688392735 222.02828691088175 1.4250531364084487
2.710487243346151 228.29110969404175 1.4461343838609493
2.7157147982995666 233.26082119439013 1.4720347357061556
2.7209423532529824 229.62915725227842 1.4449748739011983
2.726169908206398 228.02144701834496 1.4387731497419454
2.731397463159814 224.23999811318478 1.4335376544109362
2.7366250181132297 221.23305929784914 1.431325985905988
2.7418525730666454 218.699275012591 1.4463970331391771
2.747080128020061 221.92340968195893 1.4782538135077337
2.752307682973477 226.85273421392304 1.502325073271341
2.7575352379268927 227.38489157026305 1.4951793090532646
2.7627627928803085 231.35029983381452 1.5106206047872788
2.767990347833724 233.17158385299348 1.5160355852615155
2.77321790278714 232.0180426179991 1.5063422885581905
2.7784454577405557 233.46678918488522 1.5360023610871174
2.7836730126939715 226.23967370823638 1.4945878976009477
2.7889005676473873 222.78909552483265 1.4945537030655973
2.794128122600803 220.97157309570642 1.4891371784405363
2.7993556775542188 219.42082540548765 1.4728934235601239
2.8045832325076345 226.790690493155 1.500334506123574
2.8098107874610503 224.3018146521161 1.4733283057868833
2.815038342414466 229.27701448252049 1.4972055747974145
2.820265897367882 235.74181820038226 1.5248603222849757
2.8254934523212976 234.6598226941881 1.5215659530612329
2.8307210072747133 234.23693920906985 1.5284741974829348
2.835948562228129 230.29378034691658 1.5178433366548263
2.841176117181545 227.09446282249132 1.519228000561901
2.8464036721349606 227.99166747558274 1.537726373430608
2.8516312270883764 226.5914092247601 1.5235109625486538
2.856858782041792 221.79641503781068 1.4990803195687872
2.862086336995208 222.6415773108607 1.5032791539827355
2.8673138919486236 219.03081468410653 1.4895306926552845
2.8725414469020394 220.46950486892564 1.4852595344704258
2.877769001855455 221.88851506628967 1.5032223689343382
2.882996556808871 223.45927831446033 1.5008036187700589
2.8882241117622867 224.8487962379715 1.5156331533785556
2.8934516667157024 230.02721610389563 1.5459066084422806
2.898679221669118 234.47968082101764 1.563394041437678
2.903906776622534 235.43060552717097 1.558866279688037
2.9091343315759497 236.52890050119572 1.5555472772371068
2.9143618865293655 233.13633542542328 1.5384880846141753
2.919589441482781 226.2157673902088 1.496716829254615
2.924816996436197 215.0782478576154 1.4503075402486432
2.9300445513896127 215.20179992825746 1.4515252043657334
2.9352721063430285 215.90784045575668 1.4584184391052388
2.9404996612964442 223.36520698543964 1.508479549145605
2.94572721624986 225.64711858542233 1.5121434373241915
2.9509547712032758 228.67166856981748 1.5377985064396427
2.9561823261566915 223.75783821193315 1.5167256568775291
2.9614098811101073 219.28773460665226 1.4808919992741227
2.966637436063523 217.03937105163808 1.477481298210476
2.971864991016939 216.77672832410678 1.4733491015609248
2.9770925459703546 215.736430842378 1.4589758635824024
2.9823201009237703 218.09552032674392 1.4755282938031817
2.987547655877186 227.77035872126405 1.5103534328066819
2.992775210830602 230.88637911877174 1.5078190457382459
2.9980027657840176 231.7427621417817 1.5069099511705593
3.0032303207374333 227.87745657601312 1.4737385654165192
3.008457875690849 220.4718503443234 1.4356630584603296
3.013685430644265 219.86009108983424 1.418489206797362
3.0189129855976806 214.13329777717007 1.3876536881362063
3.0241405405510964 211.59482351857548 1.3872647410511838
3.029368095504512 210.02009329889532 1.3762401278230139
3.034595650457928 212.22276853200898 1.381668335851692
3.0398232054113437 219.36917018265314 1.411991219620807
3.0450507603647594 222.2271736607182 1.415233883765731
3.050278315318175 221.24873772419423 1.410007911372445
3.055505870271591 224.23491791031316 1.4298439787613275
3.0607334252250067 224.31512518861646 1.4404271421502108
3.0659609801784224 226.69561609177393 1.440989526958749
3.071188535131838 226.36235426554913 1.4437754763564732
3.076416090085254 223.7618942249421 1.4323642367396703
3.0816436450386697 218.2807513902585 1.3934542797111473
3.0868711999920855 218.65301394719162 1.3691160540796041
3.0920987549455012 225.1134758296037 1.3743486840327077
3.097326309898917 230.28132003194165 1.3814503723075857
3.1025538648523328 232.09480360149098 1.3742349205559714
3.1077814198057485 231.85008961036712 1.3628356172082903
3.1130089747591643 230.30858224910264 1.347160316064507
3.11823652971258 224.98249703103124 1.3298086127658588
3.123464084665996 225.3473301380681 1.3207290476011353
3.1286916396194115 224.74889774364456 1.301891366548339
3.1339191945728273 229.382452297182 1.3064576106782675
3.139146749526243 244.62686623756463 1.3383166051612938
3.144374304479659 265.87479458022545 1.396270631137715
3.1496018594330746 270.17801336681055 1.3858301193513456
3.1548294143864903 292.91599863401143 1.4389004722721517
3.160056969339906 319.5810181530096 1.4869452341139933
3.165284524293322 321.21280315445256 1.4816349745052908
3.1705120792467376 344.200296354624 1.525624217292233
3.1757396342001534 332.38485161577114 1.4561350646280236
3.180967189153569 315.5219525520133 1.3927731234472123
3.186194744106985 318.2135551767028 1.3774948004993024
3.1914222990604006 308.5936013423344 1.3272212750953936
3.1966498540138164 313.44226835886235 1.3300592391222312
3.201877408967232 319.6645569454344 1.3219729626269001
3.207104963920648 330.4212340043931 1.3242503406944395
3.2123325188740637 340.18509729044104 1.3256165152806831
3.2175600738274794 369.6166757260869 1.3742814642768777
3.222787628780895 395.7114563300038 1.4146401421623356
3.228015183734311 418.67802301184133 1.4497914392662172
3.2332427386877267 449.6119288411172 1.4949788461669784
3.2384702936411425 476.713913511532 1.5331393800418318
3.2436978485945582 510.0401131621683 1.5870492965106358
3.248925403547974 545.1044706809648 1.6397581025728138
3.2541529585013897 584.2661252921605 1.6924571549301317
3.2593805134548055 613.9721925431528 1.7241315005055855
3.2646080684082213 650.8231820685346 1.7706067708534299
3.269835623361637 684.9463439483425 1.8133674481241147
3.275063178315053 720.712388072021 1.8659543948126562
3.2802907332684685 752.0634280872395 1.9047041620569538
3.2855182882218843 785.7133795968626 1.9411259201919218
3.2907458431753 815.8880979895334 1.971779632082061
3.295973398128716 857.6663093942791 2.0184089214399066
3.3012009530821316 911.3404697517974 2.0832791202132594
3.3064285080355473 946.4831960728887 2.1214022835938113
3.311656062988963 981.5161469112205 2.1574337084686905
3.316883617942379 990.1908434535852 2.1597030890488265
3.3221111728957946 989.1393602824812 2.156272032802553
3.3273387278492104 978.7138492327379 2.140796866589882
3.332566282802626 942.5657942093386 2.09975348813734
3.337793837756042 897.6950970185025 2.0475172528950623
3.3430213927094576 837.84478302283 1.9765851877983154
3.3482489476628734 764.9292708717381 1.8859019673762971
3.353476502616289 694.6369992214353 1.797588726629584
3.358704057569705 623.3691995063839 1.702569899199822
3.3639316125231207 551.1248442949068 1.6017950121909335
3.3691591674765364 494.5454817406661 1.524506217465267
3.374386722429952 441.0073668571258 1.4457747966274728
3.379614277383368 393.57241455431506 1.377562614552887
3.3848418323367837 355.3900917738261 1.3176624483794581
3.3900693872901995 327.0681579855862 1.278433355715436
3.3952969422436152 302.3260140544755 1.2441496597005997
3.400524497197031 289.13951214141156 1.2337514684895663
3.4057520521504467 277.364917859954 1.2269661937197942
3.4109796071038625 267.78423853939177 1.2351967324791113
3.4162071620572783 258.9111964523298 1.2280508985269056
3.421434717010694 255.19367991149298 1.2399327927499249
3.4266622719641098 251.3491723688315 1.2382636655416528
3.4318898269175255 251.5105903187313 1.2441447131428731
3.4371173818709413 244.35053136582502 1.2365969532691565
3.442344936824357 240.62251665043158 1.2428562409986057
3.447572491777773 235.16704491376854 1.2434211132355764
3.4528000467311886 228.26212592788985 1.240954578129516
3.4580276016846043 225.49292756637215 1.239415754100112
3.46325515663802 223.97273075921376 1.221970915960919
3.468482711591436 221.23745161040964 1.2015078329749174
3.4737102665448516 225.99201050308733 1.225325132642794
3.4789378214982674 228.94186508867887 1.23579012663231
3.484165376451683 233.19009601921982 1.2529678720738517
3.489392931405099 234.753919862675 1.2675151951738672
3.4946204863585146 234.9692299829312 1.2606512273565345
3.4998480413119304 236.3047367628727 1.2492121639790243
3.505075596265346 234.39335944225448 1.2419534016358307
3.510303151218762 236.10273295876706 1.2344742815338716
3.5155307061721777 239.3108363937203 1.2273894763803865
3.5207582611255934 240.47430175002106 1.2148634008233425
3.525985816079009 247.82747245535074 1.2099387860449196
3.531213371032425 252.79576569890105 1.2054250597075544
3.5364409259858407 259.9691010489818 1.1962900865721506
3.5416684809392565 278.29052878877405 1.208870089963489
3.546896035892672 302.67035633126676 1.2361906685784212
3.552123590846088 342.768266535434 1.287621705855959
3.5573511457995037 419.14239500934286 1.4057363166510022
3.5625787007529195 552.73357156253 1.5986730986914626
3.5678062557063353 788.0074795126267 1.8999946128343084
3.573033810659751 1229.1508558852195 2.3721419802898898
3.5782613656131668 1999.336328615363 3.027069213174524
3.5834889205665825 3373.4363364067117 3.9332541098873035
3.5887164755199983 5676.498615462563 5.1018694440794246
3.593944030473414 9039.100025378375 6.390722492193978
3.59917158542683 12809.968466616872 7.5644879362442445
3.6043991403802456 16510.760183017188 8.558917728908531
3.6096266953336613 18939.773550819093 9.18048200864163
3.614854250287077 19305.44924049046 9.276436006030554
3.620081805240493 17609.401955858713 8.856597275247967
3.6253093601939086 14384.497093332202 7.984292450997402
3.6305369151473244 10899.856583707962 6.925708091797667
3.63576447010074 7567.583164562814 5.75576799058747
3.640992025054156 5058.14766325273 4.68871855389009
3.6462195800075716 3209.8459570265036 3.7256832500435833
3.6514471349609874 2038.4983998467835 2.964730386741319
3.656674689914403 1309.336365117312 2.3751124494854072
3.661902244867819 905.5786597681307 1.97768829212263
3.6671297998212347 670.8411807814086 1.706636073753138
3.6723573547746504 544.2029450158593 1.5419202874766595
3.677584909728066 457.5775584804824 1.4179643483432591
3.682812464681482 400.7588965003841 1.3293064987231953
3.6880400196348977 363.59037276923306 1.277571372584619
3.6932675745883135 337.95904816093685 1.2395603022758033
3.698495129541729 319.83359335187413 1.2168304023036955
3.703722684495145 306.4696695588216 1.2009801457816875
3.7089502394485607 295.7306897321006 1.1773367253790399
3.7141777944019765 288.8316065938254 1.1611987255647322
3.7194053493553922 285.4622730029981 1.157774459962165
3.724632904308808 280.0275852565837 1.1493959436352819
3.7298604592622238 276.8828103004018 1.1547833634055344
3.7350880142156395 272.2961244756283 1.1481891191994713
3.7403155691690553 263.80187594279516 1.1307914267241326
3.745543124122471 262.11441522306217 1.1308791880294529
3.750770679075887 260.5755960963573 1.1333777084626933
3.7559982340293026 264.0830504170657 1.145760314608099
3.7612257889827183 265.0339400123118 1.1534084051835811
3.766453343936134 261.9476760578301 1.1552055851473058
3.77168089888955 261.2789861139617 1.1476904173068847
3.7769084538429656 253.22589928465334 1.1316765335044614
3.7821360087963813 250.74442666087995 1.1247384714619866
3.787363563749797 247.03510928552993 1.1112050141604646
3.792591118703213 245.16705914432848 1.1047761349459928
3.7978186736566286 247.34254217678136 1.0978921736850307
3.8030462286100444 254.26491273598535 1.0994286782001903
3.80827378356346 266.3591497984922 1.1149261488478583
3.813501338516876 276.85738107634035 1.1304551744879572
3.8187288934702917 289.71962154179334 1.1490081461586572
3.8239564484237074 292.8580710599317 1.1440316526694225
3.829184003377123 297.65954499908224 1.1426731477271164
3.834411558330539 299.98533863523204 1.1440450163106632
3.8396391132839547 305.6834432343103 1.1565436430089144
3.8448666682373704 308.70154254088976 1.1613378048982608
3.850094223190786 308.37466543531673 1.1624354122058531
3.855321778144202 303.76371631444044 1.1560148395406693
3.8605493330976177 298.7628567404179 1.1494690868064037
3.8657768880510335 293.50969350754553 1.143109460812845
3.8710044430044492 287.56564721392743 1.1357401368343332
3.876231997957865 285.31370387504626 1.1320885816758794
3.8814595529112808 275.38319171840874 1.1100742293120438
3.8866871078646965 273.2405638648777 1.1038465055504691
3.8919146628181123 273.2100251386306 1.1102678553822096
3.897142217771528 271.54194174796345 1.1120220909244514
3.902369772724944 269.9615450516676 1.1097993890303208
3.9075973276783595 266.1094967623256 1.099765856598496
3.9128248826317753 266.272811677288 1.0929219918632416
3.918052437585191 267.9209820638044 1.098543092574409
3.923279992538607 268.2917231208395 1.0946631925788954
3.9285075474920226 272.5943937500983 1.0982425594741647
3.9337351024454383 278.17547052147887 1.104780635025018
3.938962657398854 288.1101606688003 1.116642012668787
3.94419021235227 296.1251882718231 1.121750308910775
3.9494177673056856 304.8311152447794 1.132371334691413
3.9546453222591014 310.1240651675954 1.1349420278498306
3.959872877212517 318.3513708709763 1.1465101656016954
3.965100432165933 327.1853000958319 1.1568784153254101
3.9703279871193486 337.8621895500944 1.1734827132083652
3.9755555420727644 349.5501985430617 1.1899217564447733
3.98078309702618 367.14877823353186 1.2161490643941666
3.986010651979596 388.9545018139422 1.2433163404408032
3.9912382069330117 414.0831550990933 1.2746029098019143
3.9964657618864274 456.739348721109 1.333047976554361
4.001693316839844 522.6921751157136 1.4244612087832973
4.00692087179326 594.2880757153947 1.5148930355689147
4.012148426746676 708.9790565781643 1.6610114226803143
4.017375981700092 814.0214226760925 1.8011548098387387
4.0226035366535084 874.3600874809329 1.8822951257127782
4.027831091606925 926.7213156039741 1.9503937081306417
4.033058646560341 890.9624305882319 1.9142530919874103
4.038286201513757 877.1578313831453 1.8920960724558233
4.043513756467173 875.5838349772399 1.8893247077432938
4.0487413114205895 875.4369861690091 1.8894579797963198
4.053968866374006 938.8410923346183 1.9594396437907213
4.059196421327422 1010.2407217060444 2.0387486269918713
4.064423976280838 1096.7729055960767 2.1276630049222827
4.069651531234254 1205.1778930382711 2.226342782256853
4.0748790861876705 1331.3307138829143 2.3440513109597787
4.080106641141087 1482.8031915269776 2.473542214768986
4.085334196094503 1659.6098718080857 2.6139535454642515
4.090561751047919 1839.5059538278006 2.7485052898947853
4.095789306001335 2058.454120076607 2.9049714506770514
4.1010168609547515 2326.108952466296 3.096753440176868
4.106244415908168 2606.205931678989 3.2907199578468536
4.111471970861584 2916.4142348822297 3.4818871487229504
4.116699525815 3238.441133950558 3.663652088078294
4.121927080768416 3537.3195624102395 3.773978504366415
4.1271546357218325 3859.0569320259146 3.8986665546529324
4.132382190675249 4173.9786829783525 4.025401013111088
4.137609745628665 4529.216968344136 4.1764789621534435
4.142837300582081 4896.370872543571 4.330474339419514
4.148064855535497 5251.028111425581 4.490628811023128
4.1532924104889135 5587.293375176694 4.629562996516681
4.15851996544233 5898.857383310812 4.751916433459643
4.163747520395746 6150.76084225045 4.851484126478353
4.168975075349162 6348.061209884952 4.918379110570359
4.174202630302578 6484.587005452527 4.958563349487254
4.1794301852559945 6538.770007751011 4.970933882917998
4.184657740209411 6522.089957744668 4.954226733914929
4.189885295162827 6433.118145411225 4.922793576922701
4.195112850116243 6248.832584438164 4.856407122824187
4.200340405069659 5952.659274444947 4.730574809790824
4.2055679600230755 5557.924549047929 4.558204372428698
4.210795514976492 5138.02637028084 4.379866627929734
4.216023069929908 4707.569673428809 4.193908112234211
4.221250624883324 4255.503313484327 3.986862171088597
4.22647817983674 3837.181011651862 3.787663909068154
4.2317057347901565 3398.2713404765914 3.554377621906011
4.236933289743573 3000.366456177181 3.331681628852138
4.242160844696989 2648.636494917208 3.125228389798858
4.247388399650405 2337.489369410487 2.935517177897934
4.252615954603821 2063.4316351730945 2.759020649360886
4.257843509557238 1841.6521809036597 2.6064961944742153
4.263071064510654 1635.0868488616118 2.4526131922869494
4.26829861946407 1444.3068645282215 2.299286551125274
4.273526174417486 1280.995223890024 2.1620480663282993
4.278753729370902 1143.105189048641 2.0405892693316394
4.283981284324319 1021.9629848177942 1.9307799418567415
4.289208839277735 920.298756826792 1.8332945173900723
4.294436394231151 828.9429519825047 1.7391856233865979
4.299663949184567 750.085709279731 1.6520388365343746
4.304891504137983 681.1709105133511 1.5698812024956483
4.3101190590914 627.088699596098 1.5049633045934265
4.315346614044816 577.5007135123997 1.4466627483256305
4.320574168998232 535.3873785701055 1.3946175498737512
4.325801723951648 497.8495593904534 1.3465137822507445
4.331029278905064 461.8251392901855 1.29831378176299
4.336256833858481 435.64476489235597 1.260734753374664
4.341484388811897 412.76141667372775 1.2288948447413224
4.346711943765313 396.0067081046849 1.206256062969013
4.351939498718729 381.4621443529275 1.1880738924499181
4.357167053672145 370.7581043725845 1.1733746970686796
4.362394608625562 351.83926549746576 1.1435392278451433
4.367622163578978 335.61884218156973 1.1146201326186638
4.372849718532394 318.44472433356117 1.091809800232482
4.37807727348581 303.84069175665894 1.0724304267380693
4.383304828439226 295.4261417640835 1.069615491036455
4.388532383392643 285.09721145270976 1.0553774871496302
4.393759938346059 279.84467682814375 1.0537080341891674
4.398987493299475 272.94287086706174 1.0467906774678886
4.404215048252891 261.5402945150426 1.026698757975834
4.409442603206307 251.25357835302827 1.0143428904409684
4.414670158159724 245.611454331395 1.0113523525549266
4.41989771311314 238.11908631631687 1.004210354873209
4.425125268066556 233.60871522096284 1.0046250495108229
4.430352823019972 229.14664720319362 1.0045083363392957
4.435580377973388 223.57237745574346 0.9934837642257803
4.440807932926805 225.78733435541204 1.008181957404172
4.446035487880221 219.6909325113125 1.0043805629371672
4.451263042833637 212.89262944351657 0.9854075957946825
4.456490597787053 204.52601938499967 0.9622538858613645
4.4617181527404695 194.73790787235438 0.9417478125197425
4.466945707693886 194.28656818671573 0.953315762806356
4.472173262647302 193.97554343874188 0.9588128089137161
4.477400817600718 195.00242586410732 0.9688170288014046
4.482628372554134 190.25257884091025 0.9557239534109623
4.4878559275075505 194.36896390669622 0.9727681748508114
4.493083482460967 193.8426851842324 0.9763575994207785
4.498311037414383 194.6778631206208 0.9873567507188251
4.503538592367799 188.5401060218451 0.9791677114140889
4.508766147321215 177.7453979215386 0.9476457319311514
4.5139937022746315 170.2584465840162 0.9307259565617791
4.519221257228048 171.104771962435 0.9347119955984164
4.524448812181464 173.1651794128491 0.9411197242197025
4.52967636713488 175.87144754590676 0.962947121216125
4.534903922088296 176.78247500886545 0.9659566728597444
4.5401314770417125 179.62924860635073 0.9721681081123963
4.545359031995129 181.08845554164247 0.9777597375393278
4.550586586948545 183.90850236054257 0.9894117225186423
4.555814141901961 185.56365848133635 1.0024896198265634
4.561041696855377 182.88746396733592 1.0078385880081218
4.5662692518087935 178.74564324512278 0.9866096992130807
4.57149680676221 172.86472521928476 0.9681663819398545
4.576724361715626 168.7505048702105 0.945517363554752
4.581951916669042 168.1372962197807 0.9446874439935127
4.587179471622458 168.6691038643479 0.9575979798145355
4.5924070265758745 172.39446507017638 0.9767331111552318
4.597634581529291 174.18637140652623 0.991082251391048
4.602862136482707 173.9264390679991 0.99558964562185
4.608089691436123 170.79046956736573 0.9816810281319353
4.613317246389539 169.48152854902185 0.9702689957029338
4.6185448013429555 172.1079337727987 0.9790036720476114
4.623772356296372 173.588242330158 0.9844938377374634
4.628999911249788 176.07113213680722 0.9971938146207853
4.634227466203204 174.15407469875163 0.9902327578370066
4.63945502115662 175.1352441368858 1.0005554881509218
4.6446825761100365 173.44964699618 1.0067987895148574
4.649910131063453 173.6262523824177 1.0062907172485804
4.655137686016869 173.89092652176342 1.0164036258709324
4.660365240970285 171.34491912796847 1.009367597484308
4.665592795923701 168.6099885885794 0.9975921940553621
4.6708203508771176 166.67618338591382 0.982920673476046
4.676047905830534 167.06725270452003 0.9721483614425694
4.68127546078395 164.43234586323734 0.9619792125812491
4.686503015737366 163.9011433787902 0.9777695066945254
4.691730570690782 162.424125467975 0.9797810557348808
4.696958125644199 164.90501187572335 0.986058304118659
4.702185680597615 165.52470095537396 0.9806010887325715
4.707413235551031 162.54067128909125 0.9532809596528837
4.712640790504447 161.53246441530746 0.94521062607233
4.717868345457863 164.15726448518924 0.9596429429201717
4.72309590041128 166.9657842461949 0.9703608186004794
4.728323455364696 167.93008116817853 1.000486193380012
4.733551010318112 170.2893771177806 1.0137053214513294
4.738778565271528 174.65645959967506 1.0300902662758509
4.744006120224944 173.97856089461973 1.0250974093630059
4.749233675178361 173.4776177906398 1.013391762242338
4.754461230131777 170.80589251574395 1.0095129342876306
4.759688785085193 163.0589797912137 0.9772881248919659
4.764916340038609 157.81504448249166 0.9620647684738691
4.770143894992025 155.36336051687192 0.941682900598946
4.775371449945442 157.00591194529432 0.9326291833133687
4.780599004898858 158.89500737143283 0.9341796486745373
4.785826559852274 156.03809240101114 0.9241521222561386
4.79105411480569 155.08762741977404 0.9277994677758474
4.796281669759106 153.74913756844603 0.9241072837189168
4.801509224712523 160.79897900241997 0.9551571528321353
4.806736779665939 161.92453394605974 0.9605157002994386
4.811964334619355 160.77427399479924 0.9507734254434353
4.817191889572771 160.87880171891294 0.9568246816749865
4.822419444526187 160.8013932106221 0.9620867618490061
4.827646999479604 162.6707655049625 0.9675255548830025
4.83287455443302 160.69822589393272 0.9645905884679686
4.838102109386436 157.93726278780713 0.9481258567060178
4.843329664339852 157.1604315455161 0.9451958346012157
4.848557219293268 158.23101635253482 0.9450151267670609
4.853784774246685 159.15853307161626 0.9468139811111606
4.859012329200101 164.72154086170065 0.9675085361231002
4.864239884153517 164.1137433392182 0.9692586924100955
4.869467439106933 162.6807051870442 0.9689094216610027
4.8746949940603495 158.74259274845508 0.960985113378483
4.879922549013766 159.33747697142414 0.9589353988046797
4.885150103967182 162.14000139090575 0.9660516052233495
4.890377658920598 164.09506663789026 0.9629646683728907
4.895605213874014 162.30732276548602 0.9486225297780402
4.9008327688274305 162.4065748095545 0.945518607501234
4.906060323780847 158.84297483908836 0.9306311620934158
4.911287878734263 157.62410699883876 0.9187481094822807
4.916515433687679 156.51410974728896 0.9147411585126939
4.921742988641095 158.05420612789052 0.9236787910352303
4.9269705435945115 161.71864529484853 0.9361577503231233
4.932198098547928 160.45865060514993 0.9400232937505891
4.937425653501344 159.4921008945724 0.9354356458117625
4.94265320845476 157.10295529338907 0.9322516626025007
4.947880763408176 157.38383323416943 0.9299401242585413
4.9531083183615925 160.38447860952533 0.9445847409106467
4.958335873315009 162.39527426094674 0.9524733625223882
4.963563428268425 167.8052760948185 0.974211997460609
4.968790983221841 165.18254522485518 0.9524347331473452
4.974018538175257 162.32340333435255 0.9313079754730081
4.9792460931286735 166.15409431323073 0.9437165501515056
4.98447364808209 163.43326015467153 0.92566918813106
4.989701203035506 167.62140581727587 0.9303778760939839
4.994928757988922 171.50882366278285 0.9195746848499466
5.000156312942338 173.55849407528842 0.9024603964407723
5.0053838678957545 177.4450337036041 0.8924471987464866
5.010611422849171 184.04288125461153 0.888080261416319
5.015838977802587 190.2640312840626 0.8846114797922116
5.021066532756003 192.75078895000132 0.8746277835412515
5.026294087709419 197.85707973062753 0.8808562056704652
5.0315216426628355 192.71423967596488 0.868785281397388
5.036749197616252 191.17552526904578 0.8727616476714668
5.041976752569668 190.75942493991855 0.8752376826146118
5.047204307523084 192.58223213826614 0.8835985365421988
5.0524318624765 196.48034237952228 0.8935767182346736
5.0576594174299165 197.36818901857325 0.8921420419364107
5.062886972383333 201.15661385881359 0.892937617488996
5.068114527336749 205.87129271533385 0.8938856708992179
5.073342082290165 213.61408598236955 0.8974326990543703
5.078569637243581 224.7031055684347 0.903599434703986
5.0837971921969975 236.67961514344321 0.9075283771067867
5.089024747150414 248.90608514893609 0.9129605651903148
5.09425230210383 262.86367655641976 0.9275353845426497
5.099479857057246 283.1700980005703 0.9551766311870916
5.104707412010662 305.66064231365806 0.9845686479293931
5.109934966964079 339.4283079731016 1.0303715246093177
5.115162521917495 363.29642572499876 1.0575195334568095
5.120390076870911 382.56140545680324 1.080926593761039
5.125617631824327 390.8119776346309 1.0885266245192136
5.130845186777743 385.6204294914655 1.0804546694792845
5.13607274173116 374.2600448409537 1.068113797096702
5.141300296684576 351.79325245395387 1.0434002737176193
5.146527851637992 328.15592981915785 1.0190326991568857
5.151755406591408 300.58202749942234 0.9912683033695949
5.156982961544824 272.87263535514194 0.9690025220022936
5.162210516498241 251.3005898312807 0.9526988135578203
5.167438071451657 232.12599064093158 0.9347931637356398
5.172665626405073 215.49728043749568 0.9140136506767008
5.177893181358489 201.99611818877716 0.8939503090412326
5.183120736311905 194.6826015056966 0.8905704078090864
5.188348291265322 187.36770586997355 0.884079273856139
5.193575846218738 185.52907413158272 0.8858138375102587
5.198803401172154 182.8604262748867 0.8815668723297289
5.20403095612557 183.8771190795311 0.8956106093004575
5.209258511078986 184.4510948303142 0.9061588474035328
5.214486066032403 182.75011553638305 0.9104339474143328
5.219713620985819 179.17870009171565 0.9061272924081806
5.224941175939235 176.35751857320847 0.9036501632500642
5.230168730892651 176.14836927836419 0.909227610335428
5.235396285846067 172.52259309763429 0.9015887965633932
5.240623840799484 170.53835508752093 0.8966175803317782
5.2458513957529 165.42888367881105 0.8920672430564371
5.251078950706316 162.49511647976405 0.8947276358184153
5.256306505659732 165.4249570676834 0.9139450638134823
5.261534060613148 163.4344125969411 0.9069075725717186
5.266761615566565 163.38320725959514 0.8980069084132872
5.271989170519981 160.16514423697183 0.8852330616851646
5.277216725473397 160.24240268321176 0.887382664413137
5.282444280426813 160.77959941669812 0.8971565836254835
5.2876718353802294 162.7046165030409 0.9055108809470653
5.292899390333646 158.58348094868848 0.8908655574213229
5.298126945287062 154.86564551211754 0.8732945275499456
5.303354500240478 152.1290326394696 0.8569260781555427
5.308582055193894 153.17824356107178 0.8533869653297617
5.3138096101473105 158.43145935076478 0.8664221926997067
5.319037165100727 163.24648523111745 0.88351186721782
5.324264720054143 163.48247963197306 0.889658437814071
5.329492275007559 163.02472271545622 0.9024070472760468
5.334719829960975 161.00893891601152 0.9083942119599707
5.3399473849143915 159.52952182850865 0.8990317561669069
5.345174939867808 160.12517213642568 0.8970285347993057
5.350402494821224 159.95748805157794 0.890502328324633
5.35563004977464 159.18257966393543 0.8818841664608722
5.360857604728056 159.8467153481311 0.8764671597333709
5.3660851596814725 157.14035387874705 0.8638738176916948
5.371312714634889 156.21666886621247 0.862974804386824
5.376540269588305 157.91445855285102 0.8582597330162895
5.381767824541721 158.9799093288595 0.864070550430767
5.386995379495137 161.9641299955319 0.8756772970753712
5.3922229344485535 161.68722063991572 0.866188834872875
5.39745048940197 161.28748404099218 0.8704258520359962
5.402678044355386 162.30375205471847 0.8685462821225224
5.407905599308802 161.12182323767414 0.8667551386172163
5.413133154262218 162.8548712571326 0.855207303053884
5.4183607092156345 165.10027271419153 0.8411638703375747
5.423588264169051 172.3125586791051 0.8411642952167544
5.428815819122467 176.2620185801889 0.838702345558785
5.434043374075883 180.49110392844835 0.8450259522076695
5.439270929029299 179.8384498867435 0.8400782572232439
5.4444984839827155 180.97768586454956 0.8389515514029893
5.449726038936132 179.94415828581566 0.8272559049398905
5.454953593889548 184.99643014609242 0.8418806513630803
5.460181148842964 189.3448131123159 0.8578046988069702
5.46540870379638 185.91283894073888 0.8529749605369102
5.4706362587497965 183.35590847674837 0.8560307745374734
5.475863813703213 178.9239968601817 0.8490623473670237
5.481091368656629 173.367977943107 0.8370672483078756
5.486318923610045 170.3626746241123 0.834593004107679
5.491546478563461 166.48305397441086 0.8256712686570598
5.4967740335168775 162.3818468199665 0.8143603904920543
5.502001588470294 162.81214842118666 0.8179489219193482
5.50722914342371 163.26000672427148 0.8281130405430656
5.512456698377126 162.91958804042756 0.8342905983753363
5.517684253330542 163.01465503722105 0.8350742789321014
5.522911808283959 161.20210337190167 0.8333161656565357
5.528139363237375 160.94730714644012 0.8286468557028381
5.533366918190791 162.53758817264523 0.8316417803927764
5.538594473144207 164.29626364678978 0.842793581053981
5.543822028097623 164.62632649720985 0.8431371482538704
5.54904958305104 169.0164042078926 0.8555432617953448
5.554277138004456 169.39258393054757 0.856879602006307
5.559504692957872 168.84243160616225 0.8531333229534716
5.564732247911288 168.00652823654448 0.8454520315689678
5.569959802864704 167.13937774292143 0.8385790909188772
5.575187357818121 167.9724476598324 0.835144646791651
5.580414912771537 170.5142717634399 0.8367122225056767
5.585642467724953 173.93575853190796 0.8445957856501304
5.590870022678369 177.14247853286125 0.8484956158034367
5.596097577631785 177.8265694336917 0.8477801027070745
5.601325132585202 176.94764569027913 0.837061546435506
5.606552687538618 180.16003213766476 0.827179712669171
5.611780242492034 181.15625840001556 0.8101043424402515
5.61700779744545 185.53348820460582 0.8041542152660123
5.622235352398866 196.67529768395735 0.8101565538821586
5.627462907352283 220.006441154896 0.834824074196536
5.632690462305699 265.24379206143726 0.8971729484170643
5.637918017259115 329.72634499664167 0.9782612534652436
5.643145572212531 417.764524703368 1.0797343958621484
5.648373127165947 518.4529513454235 1.18727326629024
5.653600682119364 625.9539739395693 1.29680225948021
5.65882823707278 716.5839493650197 1.3822325180585944
5.664055792026196 772.6333469535313 1.430493542468192
5.669283346979612 808.045665779148 1.460903904060853
5.674510901933028 820.1929252923628 1.4681775203739733
5.679738456886445 817.8798264740972 1.4649912570394312
5.684966011839861 803.9996256729329 1.45131476886834
5.690193566793277 783.3431788408711 1.4312365324471152
5.695421121746693 768.2731759099136 1.4160333798280902
5.700648676700109 765.3699909037058 1.4136902077594125
5.705876231653526 770.3601535533824 1.4187142852612118
5.711103786606942 770.6881980366766 1.4196057776027498
5.716331341560358 776.0710647778532 1.4235308630143408
5.721558896513774 778.3377554744279 1.4240957312218503
5.7267864514671905 783.2686044867229 1.4279030672424526
5.732014006420607 787.564102933924 1.4316819225693829
5.737241561374023 796.5404829397945 1.440245030378099
5.742469116327439 816.8119373814599 1.4592825475316005
5.747696671280855 855.3235087362759 1.4928958223386841
5.7529242262342715 911.7945012311991 1.5413034324493935
5.758151781187688 977.1676725054884 1.5935705091223706
5.763379336141104 1053.4774736780387 1.6540123143255587
5.76860689109452 1131.4076880810233 1.7105923649991015
5.773834446047936 1209.0358288763746 1.7659130288146418
5.7790620010013525 1264.9526058788024 1.8054009393314467
5.784289555954769 1280.773337125776 1.8159394732173524
5.789517110908185 1255.2022199190903 1.7972224871838107
5.794744665861601 1168.6061337036658 1.7320890276406653
5.799972220815017 1043.1021221985434 1.6340104481255209
5.8051997757684335 897.5499340554467 1.5155880582080372
5.81042733072185 742.4385130987388 1.3809962065897876
5.815654885675266 606.0391608253672 1.25213927772175
5.820882440628682 482.9665391664283 1.1250174398147097
5.826109995582098 399.345045133947 1.0374010879974513
5.8313375505355145 335.99875855348716 0.9682628948756044
5.836565105488931 290.4463034718864 0.9137023890099888
5.841792660442347 258.2341673306949 0.8758213344728506
5.847020215395763 237.93868205811054 0.8492644108823152
5.852247770349179 221.84591987330012 0.8268614214840976
5.8574753253025955 210.96519039693067 0.8142926955184038
5.862702880256012 199.24800988718448 0.7932547239018175
5.867930435209428 194.4349368395492 0.7839455131137278
5.873157990162844 194.2369344227137 0.7835911846274869
5.87838554511626 196.28197839060144 0.7885303364088933
5.8836131000696765 200.28754255752878 0.8036879165066247
5.888840655023093 201.6838027919847 0.8048161940432081
5.894068209976509 205.97448064263128 0.8146226809074862
5.899295764929925 207.77409224448394 0.8117588091172078
5.904523319883341 204.3620426167984 0.801397224623339
5.9097508748367575 204.58009313016169 0.8039901057898854
5.914978429790174 201.99711284307963 0.797475302051953
5.92020598474359 202.54675748835854 0.7932159880211735
5.925433539697006 205.9404577692351 0.7975459042551818
5.930661094650422 209.42528981951818 0.7990381970327729
5.9358886496038386 214.45153301973505 0.8037824601882565
5.941116204557255 220.66471043684666 0.8142235096581186
5.946343759510671 225.62634639350438 0.8192737913648424
5.951571314464087 228.83813541237504 0.8291348583344776
5.956798869417503 234.27319719146703 0.8402240224456345
5.96202642437092 242.34889940371696 0.8524407013804985
5.967253979324336 247.3688297806192 0.8570362258831167
5.972481534277752 258.948500632201 0.8690286258144704
5.977709089231168 269.9719572516582 0.8799089728807279
5.982936644184584 282.8234876699906 0.897606493031715
5.988164199138001 305.814551385938 0.9312680191031313
5.993391754091417 325.44811471398305 0.9553204898177522
5.998619309044833 349.361863059803 0.988277590543382
6.003846863998249 385.3795106574119 1.0352113614905551
6.009074418951665 429.5836558117512 1.0922803479622554
6.014301973905082 479.6626233480461 1.1566359473786818
6.019529528858498 546.0230439236889 1.2340605569195715
6.024757083811914 618.4129575748558 1.3131167380385977
6.02998463876533 707.9099475661754 1.4027905330541186
6.035212193718746 825.4726157045627 1.5153907882404702
6.040439748672163 963.3298918035854 1.6395157214203884
6.045667303625579 1126.4802068895237 1.7745809869166471
6.050894858578995 1319.5019148302729 1.9214165385214987
6.056122413532411 1507.8822613632342 2.056087934742272
6.061349968485827 1682.991069692479 2.1737524542577993
6.066577523439244 1830.6814806380282 2.267229341163966
6.07180507839266 1918.0477826376937 2.3227173520561544
6.077032633346076 1949.3013433679062 2.343550103069879
6.082260188299492 1924.2875104927587 2.3312987853077622
6.087487743252908 1852.4569477353073 2.2900209409485908
6.092715298206325 1746.0010188873412 2.2267185102002442
6.097942853159741 1619.2093304840696 2.14520058685041
6.103170408113157 1485.2154940520297 2.057511627500137
6.108397963066573 1353.0441852611186 1.9639122556778301
6.113625518019989 1220.3738576852907 1.8676258044472502
6.118853072973406 1106.5351534758568 1.7808696791045802
6.124080627926822 997.8763757786072 1.6926877194886738
6.129308182880238 892.8697096632445 1.6032152410562672
6.134535737833654 799.5621733606007 1.5174853974933444
6.1397632927870704 708.945885452334 1.4298102077618091
6.144990847740487 634.5178853347858 1.3569105146296478
6.150218402693903 571.8309996588864 1.2934580806054845
6.155445957647319 513.2973517736693 1.228092506044479
6.160673512600735 466.6446846731529 1.1742265584914786
6.1659010675541515 423.7822524667126 1.123486729505449
6.171128622507568 392.8844875037067 1.0886115526245506
6.176356177460984 363.0783368719723 1.051221258853491
6.1815837324144 339.1276884658536 1.01832295036846
6.186811287367816 318.2195625046479 0.9930070537926099
6.1920388423212325 305.45186545866017 0.977886489628254
6.197266397274649 293.2189722458745 0.9657472917060076
6.202493952228065 282.49324599684223 0.953218712991652
6.207721507181481 270.0180522875322 0.9256008138137664
6.212949062134897 261.6056814954513 0.9121500485851864
6.2181766170883135 251.8081175292784 0.8964167917922592
6.22340417204173 246.81161111927145 0.8908205027921323
6.228631726995146 242.56865712668687 0.8829807579351722
6.233859281948562 238.76103512197588 0.8724267124277486
6.239086836901978 234.41961838228335 0.8642509374201596
6.2443143918553945 232.49857814035173 0.8633618936170289
6.249541946808811 229.90154048436236 0.865249837710619
6.254769501762227 224.9550554637608 0.85785090323884
6.259997056715643 224.2615743514207 0.853126844269222
6.265224611669059 219.6546312716569 0.841703897815268
6.2704521666224755 219.06138041714556 0.8429385753992769
6.275679721575892 214.89888865909035 0.8343667765612411
6.280907276529308 212.57613811070541 0.8291017244584319
6.286134831482724 211.43574073561908 0.825288062820969
6.29136238643614 209.50816900447532 0.8201796232177361
6.2965899413895565 207.45642225748918 0.8150827979413641
6.301817496342973 206.69202556052656 0.8201017120728337
6.307045051296389 206.9588911034273 0.8200436186418802
6.312272606249805 206.35432842474668 0.8205096422922856
6.317500161203221 202.68248225199144 0.8056867403487927
6.3227277161566375 199.71114511766655 0.7944992579769443
6.327955271110054 198.189913015982 0.7903911817556657
6.33318282606347 202.03853504506512 0.800259188494288
6.338410381016886 199.54913737893153 0.7969763380132359
6.343637935970302 200.41757210291783 0.8029976171555043
6.3488654909237185 201.13387346252242 0.8069914200221757
6.354093045877135 201.26161798714944 0.8100902590291279
6.359320600830551 201.53696756320153 0.8045002576352461
6.364548155783967 202.59091871150733 0.80573609502071
6.369775710737383 203.582969200794 0.8093086538286354
6.3750032656908 204.454953397572 0.8099744069374807
6.380230820644216 206.64560015273233 0.8163707923937539
6.385458375597632 204.15398614047376 0.8076217008360849
6.390685930551048 203.5151683926554 0.8015534638554771
6.395913485504464 204.37216205357976 0.8048744608616004
6.401141040457881 202.48026988872016 0.8000514275657205
6.406368595411297 200.0183097487778 0.8023138465485694
6.411596150364713 203.07333557139827 0.8086355847234951
6.416823705318129 201.011380880769 0.8017764506785668
6.422051260271545 203.7543417949049 0.8039698083096963
6.427278815224962 205.4536550029615 0.8041412345803902
6.432506370178378 206.6119243035265 0.8051813185684099
6.437733925131794 210.15796813487452 0.8103000444012947
6.44296148008521 210.9809830961346 0.8113878915426097
6.448189035038626 211.79564320233587 0.8078182612102295
6.453416589992043 211.05323145955256 0.8012724004857237
6.458644144945459 213.0587071769096 0.8046849814863458
6.463871699898875 216.07857906364407 0.8096751500133431
6.469099254852291 219.79656584114088 0.8175507563662414
6.474326809805707 223.6493817119596 0.8208340655583255
6.479554364759124 224.100180949837 0.8121314972679313
6.48478191971254 225.92756531691865 0.8116787751385555
6.490009474665956 225.9703806731609 0.8083485022551865
6.495237029619372 224.41316671148076 0.8038201508937238
6.500464584572788 228.28619742010855 0.8048610476931145
6.505692139526205 232.31387080778094 0.7986734248600864
6.510919694479621 241.7634663089118 0.8085095683210416
6.516147249433037 252.3127520494903 0.8201080168865553
6.521374804386453 265.9987071526629 0.8430250701779907
6.526602359339869 278.62273143396715 0.8602782269087691
6.531829914293286 297.06218387442 0.8811970861769678
6.537057469246702 320.2962738176697 0.9067510195940635
6.542285024200118 347.6139313598283 0.9366856087185661
6.547512579153534 385.2543616053752 0.9799273394062233
6.55274013410695 423.1321821706155 1.0222167846959238
6.557967689060367 460.5430811337276 1.062243575402713
6.563195244013783 491.8160316610598 1.093170257146626
6.568422798967199 514.9657179765227 1.1178480166193296
6.573650353920615 528.5731697607689 1.1307094768122525
6.5788779088740315 534.843956805181 1.1361151974484855
6.584105463827448 526.6361488451049 1.1264126202034384
6.589333018780864 507.4928227105987 1.10635816702257
6.59456057373428 485.7825581861089 1.0824641844455278
6.599788128687696 458.6827760456819 1.0516619278279271
6.6050156836411125 430.41489676144613 1.0177968642097477
6.610243238594529 404.23172061082255 0.9885904890581406
6.615470793547945 381.2756883049067 0.961531042479806
6.620698348501361 361.8893739641817 0.9387970878579549
6.625925903454777 341.6529569590497 0.9131331954365948
6.6311534584081935 325.026346722866 0.8937367008526318
6.63638101336161 309.4215171466289 0.8789439246807409
6.641608568315026 298.23905905126264 0.8683982884834842
6.646836123268442 290.3834717632572 0.8618631374325559
6.652063678221858 279.2165443854066 0.8486530473108418
6.6572912331752745 269.17370487224724 0.8357472261079523
6.662518788128691 262.31520471643216 0.8268417564421978
6.667746343082107 258.74597971174614 0.8219942111326027
6.672973898035523 258.32724931879505 0.8226346907911446
6.678201452988939 254.47386870449347 0.8229504063356363
6.6834290079423555 248.64808847014976 0.8209662089849382
6.688656562895772 247.51873783533458 0.8218190422474982
6.693884117849188 246.50346838498882 0.8215551193907695
6.699111672802604 244.68080789451577 0.8140397704995881
6.70433922775602 236.06316883919337 0.7979222825644674
6.7095667827094365 231.8330521579271 0.7923545851851159
6.714794337662853 231.27179386794995 0.7934191945331467
6.720021892616269 230.73397437859828 0.7945903286293566
6.725249447569685 230.03701278121812 0.7918942139890215
6.730477002523101 226.25528292745153 0.7841184303241935
6.7357045574765175 223.1372532398986 0.777178814580101
6.740932112429934 219.7669714422888 0.7707678601390533
6.74615966738335 219.25349346174852 0.7708019030398162
6.751387222336766 219.38036862362716 0.774801071217002
6.756614777290182 222.48226301815774 0.7781237897923863
6.7618423322435985 226.7631610574073 0.7860242618680886
6.767069887197015 228.81392069457738 0.7874634137200077
6.772297442150431 229.4485461378555 0.7856187452450378
6.777524997103847 229.07650944228794 0.7851666832541018
6.782752552057263 227.13200995315677 0.7810465100050983
6.7879801070106796 227.83575935866352 0.78511036862944
6.793207661964096 230.10642218243518 0.791477318054057
6.798435216917512 228.6630949059453 0.7923465004404926
6.803662771870928 228.44072541333887 0.7906347890180787
6.808890326824344 228.56361447926776 0.7867328641692779
6.814117881777761 228.54575008579562 0.7806981498680527
6.819345436731177 226.85916730496373 0.7700743535942467
6.824572991684593 227.92503319430182 0.7714665124667666
6.829800546638009 227.7606850164489 0.7723588650290314
6.835028101591425 228.14155222340725 0.7771882239836202
6.840255656544842 231.71562347823405 0.7846610585815232
6.845483211498258 234.9670466411219 0.7906560396112967
6.850710766451674 240.10118445613037 0.7991137965130715
6.85593832140509 243.76950950395369 0.8038729411339613
6.861165876358506 243.39921195323407 0.802551551471012
6.866393431311923 244.59866067053036 0.7985662326664321
6.871620986265339 245.46998902380275 0.7985876983732435
6.876848541218755 246.4205464983337 0.7981643463802816
6.882076096172171 251.35707187177462 0.8064355224172159
6.887303651125587 250.4937881367633 0.8062657013725452
6.892531206079004 251.8215061100347 0.8073507156754464
6.89775876103242 251.1683177090984 0.801341565596131
6.902986315985836 252.82268793215974 0.7997452447164131
6.908213870939252 258.1901650267162 0.8004453794966776
6.913441425892668 259.8146194962304 0.7988913513717141
6.918668980846085 263.523251912048 0.8023675756817749
6.923896535799501 264.1772639018591 0.8010086787492584
6.929124090752917 267.48712923308386 0.804281737200598
6.934351645706333 271.54408036311645 0.8079830162965903
6.939579200659749 275.277091000844 0.8109389535134155
6.944806755613166 278.5371794910674 0.8149216495506674
6.950034310566582 283.7223401784474 0.8190529244748848
6.955261865519998 292.9388973939278 0.829393168107597
6.960489420473414 302.92567515483506 0.8416084242339146
6.96571697542683 315.33651941751964 0.8546505457131041
6.970944530380247 324.9360541699539 0.8653589604613691
6.976172085333663 336.38088438461926 0.8781948956917033
6.981399640287079 353.3968409852364 0.8972043376209969
6.986627195240495 373.03742982535044 0.9160050165044098
6.9918547501939114 403.5382792626996 0.9480417254961742
6.997082305147328 445.61000227445794 0.9931333531921066
7.002309860100744 506.75602245149815 1.0578191667482415
7.00753741505416 595.0375079303027 1.1447284555215593
7.012764970007576 713.1833691040272 1.2512382728162506
7.0179925249609925 855.2045931935681 1.3668159788598062
7.023220079914409 1009.7927614657286 1.4837310780228818
7.028447634867825 1156.6847591773849 1.5856352648342886
7.033675189821241 1275.469712515143 1.6653480003430798
7.038902744774657 1344.5027851193108 1.7076049515538994
7.0441302997280735 1343.8749189207933 1.7054304077944076
7.04935785468149 1291.1274243199548 1.6685969363793975
7.054585409634906 1207.5261592562426 1.611726897711042
7.059812964588322 1108.1450755597234 1.5443946873733978
7.065040519541738 1018.1727949799908 1.4826622235129587
7.0702680744951545 933.639066546829 1.419760507581654
7.075495629448571 858.3568278067328 1.3605978052845202
7.080723184401987 788.8595106495595 1.3031032496991506
7.085950739355403 730.5038175595552 1.2535353774695728
7.091178294308819 682.35727458044 1.2112558234483473
7.0964058492622355 647.2596070556823 1.1790466567693323
7.101633404215652 621.0982804330865 1.1552684350969877
7.106860959169068 598.8156489876244 1.1339878749424437
7.112088514122484 577.5615460078791 1.1142780100206036
7.1173160690759 558.9383585477506 1.0968106912212496
7.1225436240293165 541.7846806844915 1.0816601695802486
7.127771178982733 523.4234650728894 1.063510680428486
7.132998733936149 509.15148763726233 1.0484685901776696
7.138226288889565 494.26164343901905 1.0315892963832645
7.143453843842981 485.5408946590187 1.0225470477640384
7.1486813987963975 483.12989930685654 1.021478679295982
7.153908953749814 477.9934953770291 1.0160887920001647
7.15913650870323 473.86412981447563 1.0102822019720248
7.164364063656646 476.3635391948161 1.0119052379046092
7.169591618610062 480.8040915830494 1.0133162568016216
7.1748191735634785 493.23172321273853 1.026134545297739
7.180046728516895 512.7438369941358 1.0460013325992596
7.185274283470311 545.3765602014572 1.0792719380855766
7.190501838423727 600.7183489644162 1.131156908051989
7.195729393377143 680.3216745684155 1.2023026675262565
7.2009569483305595 793.7725797498263 1.29750748753591
7.206184503283976 943.750422318228 1.4139790024276795
7.211412058237392 1143.445766191387 1.5542854358576264
7.216639613190808 1394.0094420817775 1.715331023316874
7.221867168144224 1719.2016278913047 1.902548951925484
7.227094723097641 2089.101414566866 2.0960728253130454
7.232322278051057 2444.967610556871 2.267050036062535
7.237549833004473 2698.3406580586475 2.3785010688187667
7.242777387957889 2767.0446422411715 2.404707391028267
7.248004942911305 2659.7555921878306 2.3524958076517337
7.253232497864722 2407.9863944080553 2.236908484304729
7.258460052818138 2053.263133807412 2.065282017088566
7.263687607771554 1681.6544008996736 1.8694710637118395
7.26891516272497 1325.2863266964225 1.6592754268941696
7.274142717678386 1038.9848030771564 1.4696979275283861
7.279370272631803 820.9016630132439 1.3079079844531671
7.284597827585219 654.4914486781803 1.170431814731319
7.289825382538635 546.3390868498509 1.0698841504369527
7.295052937492051 473.8622153101368 0.9984423407386432
7.300280492445467 426.51752005431797 0.9514113556999381
7.305508047398884 394.1086191548997 0.9163167507336114
7.3107356023523 375.4656622260258 0.8951203235069384
7.315963157305716 359.27129428933864 0.8748603414458437
7.321190712259132 350.897814789358 0.8638872283226814
7.326418267212548 344.2066265370706 0.8580584467628494
7.331645822165965 338.80644587296 0.8522610465440285
7.336873377119381 333.15854928272626 0.8471288802582743
7.342100932072797 330.14961924584395 0.8446258483715228
7.347328487026213 331.25457450331197 0.846164326580429
7.352556041979629 324.6049853233349 0.8396976326686819
7.357783596933046 322.9030876687985 0.8373742986252218
7.363011151886462 322.42213146150823 0.8360177311236683
7.368238706839878 317.6847099123704 0.8301858352152539
7.373466261793294 321.05961895128706 0.8335430595650024
7.37869381674671 317.1864968434577 0.8275388625277471
7.383921371700127 316.2778876208306 0.8249290876654822
7.389148926653543 312.89439459307414 0.8200636145000104
7.394376481606959 314.3110258357512 0.8229751464243475
7.399604036560375 314.25777545610924 0.8230818166024801
7.4048315915137914 315.2325223518445 0.8247132793327548
7.410059146467208 312.1406262184787 0.8190857449150073
7.415286701420624 312.14927772686445 0.8174666714365421
7.42051425637404 314.079133457476 0.8200486317046433
7.425741811327456 314.15499823824393 0.8213943499570577
7.4309693662808725 320.1302513438776 0.8288276740991882
7.436196921234289 320.41381208001786 0.8311985668256208
7.441424476187705 323.81462397564127 0.8337436858408416
7.446652031141121 328.9902202983197 0.8369078279294538
7.451879586094537 334.3014634342851 0.8433879723623235
7.4571071410479535 341.1780779986295 0.8484863788518583
7.46233469600137 345.2896532443909 0.8524694956528739
7.467562250954786 348.7617981943966 0.8550849262044347
7.472789805908202 348.99220846220646 0.8523249795283545
7.478017360861618 352.178975326225 0.8569127205186022
7.4832449158150345 359.0227497081138 0.8639437728109441
7.488472470768451 367.53640137911367 0.8743531209636177
7.493700025721867 380.8961926167011 0.8891158988103399
7.498927580675283 398.54065280819697 0.9074976575609961
7.504155135628699 416.2571292368666 0.9255235707313603
7.5093826905821155 436.36249119294564 0.9451191615358512
7.514610245535532 455.29054320172156 0.9636012014701442
7.519837800488948 476.7296897246736 0.9849344211460622
7.525065355442364 496.0323237338882 1.0049198516235722
7.53029291039578 507.55929155932984 1.0159285671885034
7.5355204653491965 512.9764600084366 1.0214152114976693
7.540748020302613 512.8313765261614 1.0205016978719597
7.545975575256029 510.36688413295013 1.0159430446070825
7.551203130209445 506.1928226235631 1.010883389953069
7.556430685162861 498.94078541340275 1.0033200754962381
7.5616582401162775 491.1892497618365 0.9955537366769168
7.566885795069694 481.638876867227 0.9857160261612249
7.57211335002311 471.96989253795 0.9760304115635776
7.577340904976526 462.1419638626118 0.9661579171312924
7.582568459929942 447.75053984423397 0.9509411747716606
7.5877960148833585 438.93181503510925 0.9419284474287151
7.593023569836775 429.35879599876216 0.9307108897058198
7.598251124790191 422.464416227152 0.9225085382918363
7.603478679743607 415.8978609496395 0.9141753794269897
7.608706234697023 411.9293972274328 0.909732003898693
7.6139337896504395 407.5402932923475 0.9050245729078665
7.619161344603856 404.59521480901367 0.903727776218704
7.624388899557272 404.8580532845954 0.9039617663973821
7.629616454510688 406.9464678726755 0.9073397557928272
7.634844009464104 410.47274494152464 0.9100449343351625
7.6400715644175206 416.4057622887502 0.9146815095554353
7.645299119370937 423.8126575285178 0.9201420177345054
7.650526674324353 432.35895862537416 0.9277387286027201
7.655754229277769 440.84720278830304 0.9372929973561921
7.660981784231185 447.7897214118421 0.944880513341035
7.666209339184602 456.0751371040911 0.9531329022751119
7.671436894138018 465.0484675944688 0.9619209739247023
7.676664449091434 478.64404667629026 0.9745438259615892
7.68189200404485 490.8231728234402 0.9846826816640172
7.687119558998266 501.7279798275701 0.9941699079960061
7.692347113951683 513.3243264623486 1.0045836874240681
7.697574668905099 521.6561753320846 1.013014233019099
7.702802223858515 530.9174580562045 1.0215390165458498
7.708029778811931 533.6505636571126 1.0240619929972403
7.713257333765347 528.5957112015034 1.0188042040512786
7.718484888718764 518.2193780099104 1.0081790927085197
7.72371244367218 510.5983042988339 1.001303582010642
7.728939998625596 506.46499929344145 0.9958956109046927
7.734167553579012 503.0200150531098 0.9918495348612969
7.739395108532428 499.4117317864338 0.9883896972601672
7.744622663485845 498.3483896749674 0.9863878346877607
7.749850218439261 499.40016182014523 0.9883131259474903
7.755077773392677 503.2708829239844 0.9927695923042644
7.760305328346093 506.57313868050136 0.9974303641752614
7.765532883299509 502.30025410335344 0.9929119182225016
7.770760438252926 496.83555282907304 0.9865671188672586
7.775987993206342 486.46653113260686 0.9738990730249508
7.781215548159758 477.58882944917997 0.9631298851278196
7.786443103113174 471.1607209100777 0.956635296547822
7.79167065806659 463.26867441722055 0.9498713513316516
7.796898213020007 452.6548804947952 0.9384645455126029
7.802125767973423 441.2348661910416 0.9276216972892715
7.807353322926839 434.7446475153023 0.9212870041646577
7.812580877880255 427.89642597624874 0.916024438391933
7.817808432833671 424.5803015184446 0.9136593835431368
7.823035987787088 420.23369572851334 0.9086039508313873
7.828263542740504 412.5785881514479 0.9009328291276878
7.83349109769392 410.8799793947438 0.897124632321281
7.838718652647336 407.7891795375444 0.8922164922680509
7.8439462076007525 410.66536091806114 0.8952254379268633
7.849173762554169 414.5085607468388 0.8993129021341069
7.854401317507585 414.6890294545598 0.9003364216114799
7.859628872461001 413.7458172609799 0.8996143340089893
7.864856427414417 414.7612511007011 0.8999248203596089
7.8700839823678335 419.70137544767425 0.9035574283831979
7.87531153732125 425.5170175282927 0.9094083813347701
7.880539092274666 429.79023209967244 0.9106757581220029
7.885766647228082 436.3467887597757 0.9175677528311518
7.890994202181498 437.973387557604 0.918331637641944
7.8962217571349145 440.2650861946141 0.9205791006826223
7.901449312088331 446.0474460443915 0.92617271615628
7.906676867041747 448.6319357093731 0.9285877176625463
7.911904421995163 455.98356968397036 0.9364208441664976
7.917131976948579 460.78645049997476 0.9411380416344232
7.9223595319019955 468.261923802987 0.9484703874278951
7.927587086855412 473.96878126070607 0.953769054192871
7.932814641808828 480.39023095949267 0.9590037238757919
7.938042196762244 488.6847649127507 0.9667377581025463
7.94326975171566 496.2221537540725 0.9724989544648638
7.9484973066690765 504.99533165396156 0.979901781041257
7.953724861622493 516.534437967771 0.9898125377956565
7.958952416575909 529.4184664039619 1.001842348649735
7.964179971529325 542.2839327672358 1.0136253321902606
7.969407526482741 554.9861272668286 1.0243347497579756
7.9746350814361575 567.8334361014677 1.0353410848243045
7.979862636389574 585.2137146707256 1.050562340470629
7.98509019134299 594.6777712864443 1.0572243726097195
7.990317746296406 605.8387035072072 1.0665514190239105
7.995545301249822 616.5258132808781 1.0761347520533509
8.000772856203238 622.681413321298 1.0805323799162607
8.006000411156654 630.2130003417002 1.087143507233096
8.01122796611007 636.6931603504407 1.0923560776009953
8.016455521063486 639.259481207148 1.0934937308179153
8.021683076016902 641.8333197160782 1.0945634217381932
8.026910630970319 644.7218177842965 1.0958571483588357
8.032138185923735 654.1167205183776 1.103633127205752
8.037365740877151 663.155767951601 1.1117385157484156
8.042593295830567 671.8321541134549 1.1184063949086773
8.047820850783983 675.2512050115163 1.1207822178915428
8.0530484057374 678.5853400549224 1.1224858091413388
8.058275960690816 681.5939730772674 1.1242724340006622
8.063503515644232 686.268685363275 1.1287356367389996
8.068731070597648 689.7213969201999 1.130949817036292
8.073958625551064 684.9031872993504 1.1268476801301206
8.07918618050448 684.3388872072215 1.1273115758204577
8.084413735457897 679.3048624981706 1.1224060989035831
8.089641290411313 676.7328691816023 1.1199554335859134
8.09486884536473 672.9340060582574 1.1151357560166184
8.100096400318145 673.0923239505706 1.1155723382743752
8.105323955271562 664.4867981692418 1.1082449273546222
8.110551510224978 661.1410216402338 1.1051745469403575
8.115779065178394 656.4754651933054 1.100769094164808
8.12100662013181 649.138401117572 1.0928142192159433
8.126234175085226 649.0270900497421 1.0918439835995977
8.131461730038643 645.616507787663 1.088576442734779
8.136689284992059 652.0853428396413 1.094093486379775
8.141916839945475 660.4658413669922 1.1020563246822022
8.147144394898891 672.7209552533589 1.112262099760127
8.152371949852308 684.0699696511164 1.121273367376883
8.157599504805724 696.8772533179327 1.1300428579677577
8.16282705975914 714.1066205614037 1.1431835369014152
8.168054614712556 732.4661906875974 1.1574836789198475
8.173282169665972 747.030189863763 1.1686155396942175
8.178509724619389 752.1738794142472 1.1716319612867614
8.183737279572805 760.4274504892054 1.1780508200935602
8.188964834526221 757.6496519204519 1.17408739366669
8.194192389479637 753.0255281691011 1.170140895406363
8.199419944433053 742.5440759907317 1.1606601528816451
8.20464749938647 728.8916684378656 1.1507223806803741
8.209875054339886 716.1288826558175 1.1405381588257448
8.215102609293302 701.2117880967112 1.1287324887049917
8.220330164246718 688.324578279679 1.1174390361951358
8.225557719200134 680.7809658876486 1.111574173042896
8.23078527415355 677.1016785995374 1.1085057636428235
8.236012829106967 671.3431852304205 1.1039018102618392
8.241240384060383 661.1462703986994 1.094269196978823
8.2464679390138 655.8224588273741 1.0889776128663857
8.251695493967215 652.4099933571886 1.0861117587822395
8.256923048920632 650.4437027974813 1.0832660614800549
8.262150603874048 654.6142944820913 1.08671933363182
8.267378158827464 651.866679068403 1.0838551472724385
8.27260571378088 651.08397499422 1.0822063694288369
8.277833268734296 654.8350347690398 1.0848005743111433
8.283060823687713 650.2519760078657 1.0810686858334768
8.288288378641129 649.5462622209194 1.0805295956450036
8.293515933594545 648.6804441794377 1.0796940268574278
8.298743488547961 645.1335793407486 1.07528836589383
8.303971043501377 655.2895800603792 1.085497647346428
8.309198598454794 661.2500593110975 1.090359122043912
8.31442615340821 661.0298303457325 1.0897843154417166
8.319653708361626 660.101069610431 1.086289154348592
8.324881263315042 657.4735399381136 1.0833638560152534
8.330108818268458 662.4253466398509 1.0875963601081338
8.335336373221875 670.1510069863494 1.0940950758893082
8.34056392817529 673.9956707348501 1.0960058141625824
8.345791483128707 677.1754672203032 1.0977645091927084
8.351019038082123 676.5745808518332 1.0961789049156263
8.35624659303554 680.3160664237997 1.0995982475127912
8.361474147988956 682.9421087294623 1.1010046314641884
8.366701702942372 687.6025144536967 1.1045381304395034
8.371929257895788 693.7168499187234 1.1089778148265579
8.377156812849204 703.0197763593661 1.1165559593386862
8.38238436780262 709.9632130117476 1.1222342173136288
8.387611922756037 712.3352017494652 1.1235890709756546
8.392839477709453 713.7263068775513 1.1238370971283946
8.398067032662869 710.5727470548624 1.1216214340328583
8.403294587616285 709.5131933951511 1.1206900056044131
8.408522142569701 705.4798917923533 1.1176444823220515
8.413749697523118 698.7491647480133 1.111667215262832
8.418977252476534 691.0295375760123 1.105524057948475
8.42420480742995 679.4786650708306 1.0952672043890779
8.429432362383366 668.8300311385547 1.0864998737639036
8.434659917336782 661.1861876134585 1.080025212365931
8.439887472290199 653.8969609644561 1.0731180057021432
8.445115027243615 643.7303495802403 1.0633809835475947
8.450342582197031 633.0033530234946 1.0539886738092643
8.455570137150447 622.3777703470306 1.0446856074736202
8.460797692103863 615.473684633171 1.039455896269952
8.46602524705728 606.1918122070123 1.031434672930607
8.471252802010696 599.2071036820348 1.025410509929048
8.476480356964112 592.0182789383223 1.0190661236603873
8.481707911917528 586.662328687383 1.0148825510221258
8.486935466870944 580.4698001897531 1.0107305434274907
8.49216302182436 571.9607547981773 1.0033378488571758
8.497390576777777 562.532883724303 0.9934106278125772
8.502618131731193 554.8274299160187 0.9848444185849583
8.50784568668461 551.7624786394786 0.9815514153773343
8.513073241638025 552.5349785705771 0.9828857600421785
8.518300796591442 550.189623730768 0.980438823527463
8.523528351544858 547.0919070358041 0.977741388034994
8.528755906498274 546.365006759923 0.9762120156344635
8.53398346145169 542.5443564934596 0.9737029456416492
8.539211016405106 534.9486992298423 0.9666025293302616
8.544438571358523 530.424110339994 0.9626315404407814
8.549666126311939 524.0966820098349 0.9559804074176811
8.554893681265355 525.1097309970867 0.9571819075216463
8.560121236218771 519.8373137709915 0.9495733863105031
8.565348791172188 519.0222427061736 0.9476300845391515
8.570576346125604 522.599672107526 0.9511593792297758
8.57580390107902 526.1095037006727 0.9552007559416397
8.581031456032436 528.0739647788541 0.9575365356411062
8.586259010985852 525.225419783124 0.9542953167445106
8.591486565939269 522.4431584308085 0.951039935219324
8.596714120892685 527.5201662266023 0.9561000652893313
8.601941675846101 529.4884434782556 0.9580050544110056
8.607169230799517 534.9025367810882 0.9632087634583892
8.612396785752933 537.7042393805849 0.9644177979197863
8.61762434070635 536.0081839426244 0.9613959151733533
8.622851895659766 536.8696519486571 0.9617154618177256
8.628079450613182 534.9403452372433 0.9599614751756443
8.633307005566598 541.1235391573965 0.9652345579650181
8.638534560520014 547.1473356445446 0.970811174023055
8.64376211547343 552.0911081401476 0.9737503977429891
8.648989670426847 560.1208232431923 0.979995611892714
8.654217225380263 565.7551259429002 0.9848785166710599
8.65944478033368 577.6186011354704 0.9950350853259701
8.664672335287095 584.0619002425468 0.9996427441945751
8.669899890240512 595.3976530681194 1.0093544631157754
8.675127445193928 600.2461479933612 1.0137931221560668
8.680355000147344 606.4838445263921 1.0186656039180195
8.68558255510076 610.6395479030252 1.0202444604187328
8.690810110054176 615.2774610713732 1.0229134760411696
8.696037665007593 628.7827700232729 1.0328477802208968
8.701265219961009 647.2473181241329 1.0480736412556162
8.706492774914425 667.0688221811648 1.0637851267418856
8.711720329867841 679.7844780121576 1.074718206614886
8.716947884821257 688.8527431811046 1.081013057699789
8.722175439774674 693.3792791671284 1.0842834925267972
8.72740299472809 694.9929566200007 1.084606148484113
8.732630549681506 695.723570255876 1.085230854586141
8.737858104634922 691.6392292628748 1.082629717575999
8.743085659588338 690.3793485186366 1.0827371008770206
8.748313214541755 685.8447765933505 1.0804667149206875
8.75354076949517 677.9354911305329 1.0744433395159896
8.758768324448587 668.6503367112714 1.0657084757171984
8.763995879402003 652.7882530125644 1.0515508448184367
8.76922343435542 640.929385559453 1.0413480399141857
8.774450989308836 629.635077002424 1.0322225757101244
8.779678544262252 621.6758537580912 1.0246519874935036
8.784906099215668 615.1289719287265 1.0185709732924653
8.790133654169084 607.270627046878 1.0119177952464524
8.7953612091225 596.83402179441 1.002418727037577
8.800588764075917 590.1274173033892 0.9959185208978599
8.805816319029333 584.8824385016834 0.9905885317798719
8.811043873982749 580.7362486006734 0.9879107829174281
8.816271428936165 574.8977483590924 0.983767467027049
8.821498983889581 569.8795900690606 0.979499774437978
8.826726538842998 564.3115183325809 0.9746597411097497
8.831954093796414 561.7752867518753 0.9711490549728162
8.83718164874983 559.1304876489694 0.9674456720968939
8.842409203703246 558.0281217224432 0.9657913971197151
8.847636758656662 556.0131589831974 0.9643680398052549
8.852864313610079 556.4344351542085 0.9655421757551388
8.858091868563495 558.5670029407744 0.9668797606002119
8.863319423516911 562.16056281501 0.9695774642871985
8.868546978470327 561.4041188340876 0.9682031930843216
8.873774533423743 557.5732770918337 0.9648206606502004
8.87900208837716 554.8655546052817 0.9619286543073432
8.884229643330576 549.943322434082 0.9573730047794922
8.889457198283992 551.9388817851092 0.9593878260868421
8.894684753237408 551.9223847745961 0.9596735835569192
8.899912308190824 550.9407158990723 0.9595186579990824
8.90513986314424 549.480481816808 0.9569449017066243
8.910367418097657 551.477971878187 0.9571194336257145
8.915594973051073 559.0050791138691 0.9625849134759589
8.92082252800449 565.0461004155273 0.9668622059053303
8.926050082957905 568.7194728846047 0.9705655761351716
8.931277637911322 571.17068557921 0.9729211752283042
8.936505192864738 568.9246527792524 0.9710188945642655
8.941732747818154 568.0638982923606 0.9696058653973397
8.94696030277157 566.6859141166358 0.9677693928191798
8.952187857724986 564.3679925300078 0.9647514379201267
8.957415412678403 570.8867832105693 0.9701869939575231
8.962642967631819 576.9687373070908 0.9752156870098253
8.967870522585235 582.3834817352945 0.9804839833021286
8.973098077538651 582.7891115142199 0.979650566935629
8.978325632492067 583.5448276613363 0.9794782251675135
8.983553187445484 587.6058139676023 0.981886797004859
8.9887807423989 595.348901498148 0.9874431634720876
8.994008297352316 599.7570458835653 0.9914423632310481
8.999235852305732 602.85256191116 0.9945006564248025
9.004463407259149 604.4363177683289 0.995634981575935
9.009690962212565 611.6218743307268 1.0007496575155612
9.014918517165981 620.5884301533445 1.0069999418346884
9.020146072119397 629.0467411135512 1.0135977911218341
9.025373627072813 635.2120514117768 1.0178477802884183
9.03060118202623 646.3479960775662 1.0263350283591082
9.035828736979646 664.8975458988158 1.0407066816583856
9.041056291933062 684.6095426506682 1.0564803495987851
9.046283846886478 706.5774097430439 1.073694978113506
9.051511401839894 718.7207550539357 1.0824079070732444
9.05673895679331 733.7795755350844 1.0920335804599217
9.061966511746727 754.5819055942763 1.1069493114293654
9.067194066700143 779.6557841879608 1.1249087878310358
9.07242162165356 804.4098225223639 1.1412107956041524
9.077649176606975 825.5798394986151 1.1550675887473285
9.082876731560392 845.0276748382278 1.1685534554877794
9.088104286513808 859.1929993119832 1.1787529789782218
9.093331841467224 865.9277557526701 1.182415843585494
9.09855939642064 868.0902924402411 1.1831638172431955
9.103786951374056 862.4866512535347 1.1783722832161303
9.109014506327473 852.6868837590998 1.170332936995868
9.114242061280889 843.8999458089735 1.1639202833587121
9.119469616234305 834.9100376008618 1.1561288659001265
9.124697171187721 832.4458939356673 1.15403161005543
9.129924726141137 825.943045909095 1.1495402701693376
9.135152281094554 826.1924335618634 1.1508503105456565
9.14037983604797 832.7166672355304 1.1560269701596475
9.145607391001386 852.7316076139334 1.1692639784606516
9.150834945954802 883.4703645034571 1.1897444122800958
9.156062500908218 919.4198421199172 1.2140133600422272
9.161290055861635 961.1598461444819 1.2511203776846471
9.16651761081505 1007.4178938249541 1.2889794086906354
9.171745165768467 1047.2223706098316 1.3192895616472151
9.176972720721883 1073.6614322334149 1.3392247043052041
9.1822002756753 1081.9175423666381 1.3455468980405172
9.187427830628716 1082.233447940837 1.3485559894584451
9.192655385582132 1067.9542920331912 1.3411797209178151
9.197882940535548 1059.1716224543136 1.3380241816346647
9.203110495488964 1042.33698512214 1.3297599648472018
9.20833805044238 1028.0202332961296 1.3236613715637309
9.213565605395797 1015.6471631639072 1.3183561842745375
9.218793160349213 995.7602043839563 1.3078915998762703
9.224020715302629 984.1021115227977 1.3028846077575067
9.229248270256045 968.5866371404774 1.293668926834663
9.234475825209461 956.2357179801362 1.2875867218783894
9.239703380162878 951.5524380063482 1.287460549548539
9.244930935116294 947.9573860802054 1.2861732951867773
9.25015849006971 946.3734744374979 1.2863621437634742
9.255386045023126 942.4320510784842 1.2837849215253794
9.260613599976542 948.2705640200865 1.2888884024779483
9.265841154929959 958.8886063313697 1.2989657408751498
9.271068709883375 970.3256325283766 1.3066494386152128
9.276296264836791 994.3495620926852 1.3242391981210957
9.281523819790207 1014.8434244958148 1.338972069101908
9.286751374743623 1038.9570802464905 1.3556861890944096
9.29197892969704 1068.1405049756656 1.3764096203082905
9.297206484650456 1085.923332752925 1.3880568786811465
9.302434039603872 1096.7528443700655 1.395977720947368
9.307661594557288 1094.2831947775219 1.396451500167605
9.312889149510704 1077.8167857966614 1.389277709754406
9.31811670446412 1044.7937982217175 1.368562657076198
9.323344259417537 1000.9708903781192 1.3411294462550019
9.328571814370953 948.7863979487427 1.3044096393134814
9.33379936932437 897.099669877964 1.2692689736874512
9.339026924277785 847.6533112182103 1.2356189859757793
9.344254479231202 806.0674309709512 1.207852319305882
9.349482034184618 766.6138187489587 1.17893466461845
9.354709589138034 734.5516803694139 1.1550127140629656
9.35993714409145 709.4617722142345 1.1357325088093129
9.365164699044866 693.1147653390698 1.1233445070396149
9.370392253998283 678.929340428703 1.113075469408478
9.375619808951699 670.3128526091567 1.1064608649237926
9.380847363905115 662.4672201062722 1.1007132345821635
9.386074918858531 657.3310605234335 1.0983346838765016
9.391302473811947 653.2519451508878 1.0962366846159304
9.396530028765364 650.3180015861172 1.0945773908744372
9.40175758371878 645.3242256481902 1.0893649089453834
9.406985138672196 644.637839283829 1.087932948816674
9.412212693625612 646.8772434835796 1.0888507357185409
9.417440248579029 650.0139211378325 1.0811838812406342
9.422667803532445 650.1863900411448 1.0759255111404313
9.427895358485861 646.7676026887572 1.0697130716240617
9.433122913439277 642.3317368995715 1.063466330442904
9.438350468392693 639.7509189954884 1.0591718520600761
9.44357802334611 637.5512001593447 1.0554448880906881
9.448805578299526 633.3247726532625 1.0493905933747
9.454033133252942 631.3675258714799 1.0450000041362013
9.459260688206358 629.8686129470201 1.0422584754744315
9.464488243159774 631.5975724218443 1.0443424246984427
9.46971579811319 634.9298145612296 1.0459674594738002
9.474943353066607 635.34855100457 1.0441431377819121
9.480170908020023 634.4843426577854 1.0395072227054494
9.48539846297344 635.0662814738131 1.037745189971888
9.490626017926855 632.8814000028193 1.0344887478315365
9.495853572880272 631.2501553403021 1.0328074446629005
9.501081127833688 630.399327479239 1.0315243443422808
9.506308682787104 630.7625337426122 1.030650258912632
9.51153623774052 630.8502479580593 1.0298735662908547
9.516763792693936 627.9144339230136 1.0273024990302686
9.521991347647353 625.0069982267725 1.0238086217544196
9.527218902600769 627.330459243669 1.0249497211990226
9.532446457554185 631.9679620765722 1.027840956069285
9.537674012507601 631.5434715120626 1.0258485251812133
9.542901567461017 633.4180710473308 1.0262872876786444
9.548129122414434 636.1171554831833 1.0277686106502621
9.55335667736785 637.2378205645649 1.027300088459834
9.558584232321266 635.8720142572736 1.0252230946901957
9.563811787274682 633.5120666009118 1.022908644116934
9.569039342228098 631.4936426504072 1.0205314164566515
9.574266897181515 628.4240315541152 1.0171860971050304
9.57949445213493 626.7926500891058 1.0148245138331402
9.584722007088347 624.0931635665838 1.0114315134241292
9.589949562041763 628.2832943524792 1.0144567007653846
9.59517711699518 633.6446985591232 1.0175051119966887
9.600404671948596 636.2272092747976 1.0196966719071447
9.605632226902012 634.8615591674629 1.0181277804967215
9.610859781855428 632.9670978861578 1.0158621969782569
9.616087336808844 629.4724647356155 1.012711297482548
9.62131489176226 631.2328311014004 1.0131144240884922
9.626542446715677 637.1978460123383 1.0166154716427906
9.631770001669093 639.9027312789117 1.0187598750553004
9.636997556622509 640.2970507351957 1.0181496356066875
9.642225111575925 639.3805413174106 1.0176067580430617
9.647452666529341 633.5767651644447 1.0128439297889622
9.652680221482758 631.8877919824624 1.0121280756104925
9.657907776436174 636.6593716287622 1.0158524004287894
9.66313533138959 637.5119993989176 1.0149305081494104
9.668362886343006 641.393472780744 1.0177469485389234
9.673590441296422 642.1934085427229 1.0177096879951424
9.678817996249839 640.4786873017468 1.0151990086994602
9.684045551203255 637.3907773692218 1.0114365454659884
9.689273106156671 638.8423532852424 1.0119116478646921
9.694500661110087 646.3424722975808 1.016591139834697
9.699728216063503 653.3329974854715 1.022819284366216
9.70495577101692 658.52881335562 1.0263672578238898
9.710183325970336 661.3277117152666 1.028485175654887
9.715410880923752 655.8475612411229 1.022706766554068
9.720638435877168 654.7918236860056 1.0204778105376866
9.725865990830584 652.5527924815652 1.018222423573247
9.731093545784 650.0776955269687 1.0156389645828463
9.736321100737417 653.8030184864405 1.0186332644684464
9.741548655690833 661.4768787164965 1.0243739818813098
9.74677621064425 663.7852428271595 1.0245354845005121
9.752003765597665 665.5075857087432 1.0251727799339705
9.757231320551082 665.2331014139459 1.0246231356645128
9.762458875504498 663.9087869799359 1.0236067000257962
9.767686430457914 667.3878109672775 1.0261682092580662
9.77291398541133 670.0213521367372 1.0276585479358642
9.778141540364746 673.6670499692816 1.029955872692274
9.783369095318163 673.6923041296174 1.029322170551174
9.788596650271579 672.9717708938797 1.028451583159111
9.793824205224995 672.4257547073267 1.0283971435722672
9.799051760178411 673.4459844133927 1.0281822437420376
9.804279315131827 673.1648069562119 1.027060884864314
9.809506870085244 675.1705583729466 1.0271750799422594
9.81473442503866 675.5219642304651 1.026589289781561
9.819961979992076 675.6576488917104 1.025593079500199
9.825189534945492 677.9979410598344 1.0262213333306778
9.830417089898909 684.0528853837312 1.0303164049812357
9.835644644852325 687.9769662352035 1.0323544473416026
9.840872199805741 687.2206524876542 1.03127844936893
9.846099754759157 687.7732956701032 1.0317626571778897
9.851327309712573 690.5626900046434 1.0348561387701667
9.85655486466599 696.5602377414895 1.039708105432095
9.861782419619406 700.5857428225895 1.0426351950380492
9.867009974572822 701.6193268571067 1.0414897100681173
9.872237529526238 698.04875234333 1.0375455941559695
9.877465084479654 695.5803480060399 1.0354272378907243
9.88269263943307 698.8300703506804 1.0378004847205107
9.887920194386487 700.4969635268861 1.039145068205359
9.893147749339903 703.9788701835922 1.0419613521003295
9.89837530429332 705.3406666506853 1.0414418304583852
9.903602859246735 706.6891964630638 1.0411205218347068
9.908830414200152 707.0824315411678 1.0411868622318465
9.914057969153568 715.271734043922 1.046809339900072
9.919285524106984 716.0267761626064 1.0471277136583153
9.9245130790604 717.3111206230793 1.047337785156072
9.929740634013816 721.6016473194609 1.0500910957306833
9.934968188967233 724.3112768377879 1.0517268275376155
9.940195743920649 727.4081093221419 1.0539995938970697
9.945423298874065 732.2550510994613 1.0565934500781473
9.950650853827481 733.9694501296146 1.0573451703441865
9.955878408780897 739.8666664725118 1.0609182822427894
9.961105963734314 742.6712295993618 1.062475983524399
9.96633351868773 740.0737063788035 1.0603952206595162
9.971561073641146 736.5280751177758 1.0571274909835937
9.976788628594562 735.0417682140813 1.055952835237945
9.982016183547978 732.5881002824516 1.0539662321352203
9.987243738501395 727.7778719554282 1.0498590542291932
9.99247129345481 724.1866656157454 1.0457024867620608
9.997698848408227 721.2119328073591 1.0430791033906004
10.002926403361643 716.6088815184922 1.0384032309773994
10.00815395831506 714.9380214068259 1.0367083774545685
10.013381513268476 708.2016147935062 1.0314083200856332
10.018609068221892 705.8574044539014 1.0296165253595564
10.023836623175308 706.5861376074456 1.029885104286232
10.029064178128724 701.3491836056179 1.0254976780253613
10.03429173308214 700.5894918692668 1.025344637352888
10.039519288035557 698.7633926316973 1.0240901863521783
10.044746842988973 699.130799485794 1.0240104244897823
10.049974397942389 697.5038967012264 1.02232489229551
10.055201952895805 695.8273245645507 1.0204967366882414
10.060429507849221 694.3533182600945 1.0194308027748724
10.065657062802638 692.5056865973437 1.018186527527192
10.070884617756054 692.3210653950538 1.0178215510622288
10.07611217270947 686.4784715629393 1.0121343197265342
10.081339727662886 687.0653926274542 1.0118538976743046
10.086567282616302 682.3848392457306 1.0082632141818308
10.091794837569719 686.2161534119806 1.0115096236432766
10.097022392523135 686.8193881872251 1.0109115556950425
10.102249947476551 693.3303221907613 1.0153817270911347
10.107477502429967 693.5583857927649 1.0156796829684358
10.112705057383383 693.1049316737875 1.0152105722773308
10.1179326123368 689.252242444427 1.0124287102926217
10.123160167290216 685.6888122690372 1.009644522934631
10.128387722243632 679.1372160206175 1.0041190691239108
10.133615277197048 678.0599406530858 1.0030431754572282
10.138842832150464 681.2903125249161 1.004617915970049
10.14407038710388 683.8902540528483 1.00637957605249
10.149297942057297 685.6437204851499 1.0073983654322762
10.154525497010713 687.7537247010579 1.0091595385629117
10.15975305196413 688.3271044936395 1.0094480593607709
10.164980606917545 690.1125340181749 1.010105452235816
10.170208161870962 691.749491010477 1.0104115814237056
10.175435716824378 689.320080365647 1.008474792166008
10.180663271777794 687.8474141533491 1.0060380055075915
10.18589082673121 686.6446719121734 1.0048967177267651
10.191118381684626 683.6097543707139 1.0026804306647328
10.196345936638043 683.3012459598615 1.002650049574495
10.201573491591459 681.8388061796999 1.0014367777443083
10.206801046544875 684.1338343500508 1.003189149955881
10.212028601498291 685.5522101001131 1.0038237541262682
10.217256156451707 686.7683429331928 1.0042701711420143
10.222483711405124 689.2133850248106 1.0060772766906714
10.22771126635854 688.0369802258111 1.0052373437899618
10.232938821311956 683.3114851691731 1.001750859974866
10.238166376265372 680.3976719625373 0.9994787240950788
10.243393931218788 677.5191253479442 0.9972960096411264
10.248621486172205 673.0191446072546 0.9937364832165951
10.253849041125621 671.5032981936401 0.9923741851693366
10.259076596079037 666.1180239815437 0.9888594514143517
10.264304151032453 662.0804212380597 0.9855592142360429
10.26953170598587 665.4926171909514 0.98739432401339
10.274759260939286 667.7664570186608 0.9879379431741858
10.279986815892702 668.807196036625 0.988353032690692
10.285214370846118 665.8315206778112 0.9866993611149214
10.290441925799534 660.8442874474902 0.9825009420088744
10.29566948075295 657.5651324846716 0.9796480455692003
10.300897035706367 652.9323894455354 0.973891390787503
10.306124590659783 651.3638957842728 0.9719774163173803
10.3113521456132 646.0340894263176 0.968413671149545
10.316579700566615 647.9459483434407 0.9711500822443502
10.321807255520032 643.4354912522876 0.967227862287871
10.327034810473448 645.5213704006471 0.9689701389569249
10.332262365426864 646.5071054647004 0.9692745081855191
10.33748992038028 649.6926309579203 0.971174718056087
10.342717475333696 645.1515689668471 0.9665323551590379
10.347945030287113 642.9121313092172 0.9630315140720316
10.353172585240529 644.7129610774035 0.9643115153344136
10.358400140193945 647.6105910800809 0.9669402602144267
10.363627695147361 651.8843123147271 0.9703793835068432
10.368855250100777 656.2238593362571 0.9730723448025742
10.374082805054194 659.3402091914863 0.9746879244690184
10.37931036000761 661.0420689793987 0.97526247960686
10.384537914961026 659.385508779018 0.9742410656501365
10.389765469914442 657.3283248474481 0.9722008830465291
10.394993024867858 656.6303259001776 0.9715589014869658
10.400220579821275 654.4581952646056 0.9699741116882219
10.40544813477469 652.5236634968774 0.9671149072555224
10.410675689728107 647.8711802195301 0.9633761340843597
10.415903244681523 643.0569123967852 0.9595368336941594
10.42113079963494 639.2834365983604 0.9564367289346071
10.426358354588356 634.5201102167281 0.9527164360879616
10.431585909541772 630.026684579805 0.9495677601659145
10.436813464495188 624.8019594710837 0.9467112307434682
10.442041019448604 618.6464176534552 0.9419453876241032
10.44726857440202 613.1897000755204 0.9366345444023693
10.452496129355437 607.4244217252619 0.9308683571027565
10.457723684308853 607.6044234602031 0.9310997848337098
10.462951239262269 606.9974706505226 0.9304256457624195
10.468178794215685 606.9158628983148 0.9308252127231957
10.473406349169101 607.3819632353972 0.9310747669299807
10.478633904122518 610.6782347080825 0.9335124878274413
10.483861459075934 614.3431403433619 0.9356023397102812
10.48908901402935 613.4587348203187 0.9347158906564464
10.494316568982766 606.4121902056266 0.928334800301732
10.499544123936182 599.1401381703691 0.9222088577609918
10.504771678889599 591.2692076701936 0.9162703912816547
10.509999233843015 586.3244949526902 0.9125732246668555
10.515226788796431 585.7977078127246 0.9119955816558397
10.520454343749847 577.9247430204462 0.905216773299756
10.525681898703263 571.9251081009941 0.9008739325867379
10.53090945365668 565.0076427601297 0.8953562877122158
10.536137008610096 557.5162825169193 0.8899952200733167
10.541364563563512 554.0327846863396 0.8861507610060024
10.546592118516928 554.5924852623293 0.8861944606652847
10.551819673470344 549.1981306353983 0.8811895957944333
10.55704722842376 547.2995329302543 0.8803323007111475
10.562274783377177 542.9949624553474 0.8769559509604352
10.567502338330593 543.5355604387909 0.8772341488925862
10.57272989328401 542.7469084390119 0.8752980082206903
10.577957448237425 539.5224133851641 0.8724380846111065
10.583185003190842 535.3698294785216 0.8687631620388153
10.588412558144258 529.7153300437003 0.8634353316048811
10.593640113097674 528.1725858867538 0.8622841149154978
10.59886766805109 528.3991123888696 0.862032995760083
10.604095223004506 528.4435179603762 0.8616235638090338
10.609322777957923 527.229588122557 0.8612830732476241
10.614550332911339 528.0487080016228 0.861425071849237
10.619777887864755 529.1316129651351 0.8618921614407391
10.625005442818171 528.1662749356514 0.8613988821019444
10.630232997771587 526.5173366934526 0.8587102532350649
10.635460552725004 522.6092988783307 0.8556475614780339
10.64068810767842 523.0360433933669 0.8560250393113881
10.645915662631836 525.3048767557253 0.8578850811256999
10.651143217585252 527.9830778896155 0.8603561298754755
10.656370772538668 528.0963429502509 0.859592160672079
10.661598327492085 529.3249939143303 0.8601157822025403
10.666825882445501 533.9975053390883 0.864173990652324
10.672053437398917 533.8616527305879 0.8632754886762132
10.677280992352333 537.3336232729516 0.8655790712524788
10.68250854730575 535.2982067133454 0.8636786585511907
10.687736102259166 539.9572377427945 0.8666928082339872
10.692963657212582 544.8273243412563 0.8702378765036278
10.698191212165998 548.305502084329 0.8728201470948349
10.703418767119414 552.2605997608932 0.8756527585466936
10.70864632207283 554.8453208359393 0.8772805511144435
10.713873877026247 561.5639170238314 0.8816354685743253
10.719101431979663 567.2999851400733 0.8853477400826364
10.72432898693308 577.9768780100512 0.8931507150202886
10.729556541886495 589.4300050547737 0.9019749711971975
10.734784096839912 600.5273763378549 0.9107239030382683
10.740011651793328 606.176663146173 0.9145446677994239
10.745239206746744 612.8938787612813 0.9189735826294481
10.75046676170016 614.7769939736339 0.9199537594515138
10.755694316653576 612.2546362246316 0.9177716726606102
10.760921871606993 611.734243699191 0.9165577351202616
10.766149426560409 614.331325458725 0.9180051132037657
10.771376981513825 612.0252426586873 0.9159927869480161
10.776604536467241 612.702619196158 0.9165314501153019
10.781832091420657 614.1074074604963 0.9171165395023454
10.787059646374074 610.8639406387182 0.9144746807131443
10.79228720132749 607.433421522592 0.9104909819277823
10.797514756280906 604.2641392203942 0.9079573483898334
10.802742311234322 602.1883473250174 0.906621254794841
10.807969866187738 605.0233706029487 0.9094055111444614
10.813197421141155 605.8217965777214 0.9094037614406737
10.81842497609457 606.016095327331 0.909526270382285
10.823652531047987 609.4320807075231 0.9118861713528693
10.828880086001403 612.9602621727055 0.914426656031441
10.83410764095482 620.2751344448603 0.919924887431329
10.839335195908236 630.4450338578582 0.9269395406895821
10.844562750861652 639.0407163844363 0.932879338599085
10.849790305815068 657.311187843384 0.9454344261608228
10.855017860768484 679.3461086444963 0.9603650305294147
10.8602454157219 705.1678095435556 0.9783990121429601
10.865472970675317 734.1396293298533 0.9980375599929743
10.870700525628733 750.848541904715 1.0086368327160715
10.875928080582149 763.5759292007439 1.0171645750888838
10.881155635535565 760.5194193045719 1.013269064029167
10.886383190488981 751.695822246194 1.0072583330706835
10.891610745442398 737.3494977522209 0.9978454807072596
10.896838300395814 721.2574061555683 0.9871257490746876
10.90206585534923 699.7403641341772 0.972161403408627
10.907293410302646 680.6885911077449 0.958318282314526
10.912520965256062 661.4572342498516 0.9432310149218818
10.917748520209479 647.5807975161957 0.9331775381414746
10.922976075162895 635.2708077118232 0.9241131526209682
10.928203630116311 625.798141979433 0.9182429411534557
10.933431185069727 615.0806253581881 0.9109482853307199
10.938658740023143 609.3565068222053 0.9073500408362697
10.94388629497656 601.4813104822621 0.9013320365369267
10.949113849929976 594.0055944312782 0.8951501229531672
10.954341404883392 582.0800076169903 0.8849116825469576
10.959568959836808 571.1814548153973 0.8760472981881483
10.964796514790224 567.176436411905 0.8729306457126911
10.97002406974364 569.5244624178707 0.876574573764875
10.975251624697057 568.2697603520969 0.8777342579837568
10.980479179650473 562.58968341 0.8752525470547887
10.98570673460389 556.358814205009 0.8717650888743498
10.990934289557305 551.5665164502176 0.8686385899400026
10.996161844510722 549.1035458789833 0.8677175447760883
11.001389399464138 545.6856870053168 0.8653109218671313
11.006616954417554 537.4595845913591 0.8591029053751658
11.01184450937097 531.863046586294 0.8556893146400782
11.017072064324386 529.2842856464889 0.8547522268385508
11.022299619277803 528.2291484481833 0.8544056718524521
11.027527174231219 524.492956473517 0.8515761074381343
11.032754729184635 519.0442063952745 0.8475885361828871
11.037982284138051 514.4304175997357 0.8446910203202287
11.043209839091467 510.31903653787316 0.8418249746268806
11.048437394044884 510.25674749276146 0.8421530605351536
11.0536649489983 510.82540895762094 0.8428498383200842
11.058892503951716 511.99228549770737 0.8430470828073033
11.064120058905132 513.0952585588509 0.8441173645525476
11.069347613858548 510.8636289102644 0.8430207392372693
11.074575168811965 508.80129263346095 0.8418587745145457
11.079802723765381 505.49316242025577 0.839469851172981
11.085030278718797 504.5984684701711 0.8394825503498331
11.090257833672213 502.8826371263866 0.8384488045509296
11.09548538862563 499.7627357268161 0.8355923100696275
11.100712943579046 496.9800885745156 0.833836256936795
11.105940498532462 494.0146057418065 0.830821327846499
11.111168053485878 497.4152183255102 0.8332083923151107
11.116395608439294 493.80770671481605 0.8307343341194274
11.12162316339271 491.6348412354252 0.8288976010464223
11.126850718346127 491.15871448491106 0.8292461856262285
11.132078273299543 489.69415791722474 0.8282118023119805
11.13730582825296 489.69904327751897 0.8282576779609164
11.142533383206375 490.3693947529322 0.8289154463944177
11.147760938159792 492.0683544382885 0.8303053940913017
11.152988493113208 490.8120843644279 0.8295144655994052
11.158216048066624 489.64885815326915 0.8284701452911862
11.16344360302004 487.37310084656195 0.8265045262449305
11.168671157973456 484.9513371101543 0.8241900440815801
11.173898712926873 487.9165363679396 0.8277517634026004
11.179126267880289 484.9612936985775 0.8263452616742144
11.184353822833705 484.62282178191106 0.8261928056379118
11.189581377787121 484.63193189484326 0.8265278817618898
11.194808932740537 481.4625149493103 0.8228627764478241
11.200036487693954 482.4823838133652 0.8232346698305941
11.20526404264737 483.55488676022014 0.8239305631849412
11.210491597600786 485.66159067393176 0.8258743515114919
11.215719152554202 489.52919105465895 0.8303528258506898
11.220946707507618 487.6015573394679 0.8302701364485578
11.226174262461035 487.96876099874805 0.8311155583383393
11.23140181741445 484.9842867419206 0.8284187493235347
11.236629372367867 480.69240897774915 0.8243007913435989
11.241856927321283 478.3824989618435 0.8210687565044651
11.2470844822747 475.66957224378103 0.818893436962584
11.252312037228116 479.423759058046 0.8213904456953477
11.257539592181532 478.8681978037419 0.8213180141396952
11.262767147134948 480.30191697090487 0.8236611538185694
11.267994702088364 480.74287547276714 0.8242881809420283
11.27322225704178 479.48415016943386 0.8238218268269094
11.278449811995197 478.8411659748395 0.8233543930615772
11.283677366948613 478.8005390306342 0.8231425128704488
11.288904921902029 482.5955338105184 0.8260894506906475
11.294132476855445 482.6580613764938 0.8255549732515186
11.299360031808861 479.2315113806754 0.8226727047291459
11.304587586762278 477.0731235311176 0.8197482357090522
11.309815141715694 475.5514117218361 0.8179171190552903
11.31504269666911 474.3966893869938 0.8167808248136817
11.320270251622526 475.3355354492879 0.8171933369756832
11.325497806575942 472.2776061727057 0.8143804937580754
11.330725361529359 473.9734890355452 0.8153162764707471
11.335952916482775 475.9710275686633 0.8160257039753842
11.341180471436191 474.97305745047385 0.8156309398995344
11.346408026389607 472.67989241344327 0.8142155974963989
11.351635581343023 467.5288681958905 0.8102589045994076
11.35686313629644 463.9151903638049 0.8075570550644644
11.362090691249856 463.20155030884445 0.8061671237353468
11.367318246203272 466.39266473201457 0.8091302778331616
11.372545801156688 468.35052732603424 0.8114539818464901
11.377773356110104 467.98322826768185 0.8109375172158548
11.38300091106352 467.7240837021061 0.8112247655380219
11.388228466016937 463.7388003478172 0.8065651003894396
11.393456020970353 460.06410223805494 0.8030230758890888
11.39868357592377 456.0522118767156 0.8001155974979101
11.403911130877185 449.84826361409984 0.7944885714056367
11.409138685830602 447.1524358460002 0.7929353749632116
11.414366240784018 446.3773444909193 0.7922680252432108
11.419593795737434 446.26549591538264 0.7914004200430725
11.42482135069085 445.5902026933799 0.7905038383427139
11.430048905644266 441.82646561060665 0.7869570494187262
11.435276460597683 434.6546271823482 0.7812394872657199
11.440504015551099 428.0290305590466 0.7761448248754289
11.445731570504515 423.9922951728238 0.7723674877649443
11.450959125457931 425.0497482844793 0.7731162361076218
11.456186680411347 428.0978685770523 0.7762701036161015
11.461414235364764 427.3857159773664 0.7758692810293502
11.46664179031818 422.719053706614 0.771774368901553
11.471869345271596 419.2333334714649 0.7690203652170009
11.477096900225012 419.9397970817108 0.7697456683902442
11.482324455178428 418.2186977982905 0.7739499345822735
11.487552010131845 416.6103848118498 0.774741845331703
11.49277956508526 413.5372592618207 0.7735040291087536
11.498007120038677 414.85237066960104 0.7777918078412505
11.503234674992093 418.903434637246 0.7825184275266974
11.50846222994551 423.58958667268047 0.7879810738809148
11.513689784898926 424.8180785472937 0.7891707615927129
11.518917339852342 421.5875600767159 0.7860752028510084
11.524144894805758 415.81044648630984 0.7819830331991897
11.529372449759174 410.19159490862415 0.7774715207167401
11.53460000471259 412.5143288565454 0.7811515740442823
11.539827559666007 418.10819872220367 0.7879123066778511
11.545055114619423 426.353725416629 0.7958924109474129
11.550282669572839 431.04758838701366 0.80033466733563
11.555510224526255 434.1031575816593 0.8038141332976217
11.560737779479672 431.78967722038027 0.8019220636401934
11.565965334433088 431.0690093225716 0.8016798580596977
11.571192889386504 429.5433437972809 0.8010703614507734
11.57642044433992 426.79471993784887 0.7994854046974141
11.581647999293336 425.30138519417994 0.7985829850363793
11.586875554246753 421.6325998691912 0.7954532102315054
11.592103109200169 419.5258770765714 0.7941808088303735
11.597330664153585 417.17243793878407 0.7929406664060741
11.602558219107001 414.5367097901074 0.7909119083776146
11.607785774060417 410.4917396006267 0.786898557542552
11.613013329013834 410.4326277445375 0.7867978063736742
11.61824088396725 406.901533659178 0.7837314466516585
11.623468438920666 403.9052636186835 0.78177361457795
11.628695993874082 403.1142933652421 0.7820340184669216
11.633923548827498 403.7461650651901 0.783283246060754
11.639151103780915 398.57359401335066 0.7789666632185175
11.64437865873433 396.0066360744498 0.7778240575476136
11.649606213687747 391.31972659270565 0.7731522739768337
11.654833768641163 382.1413589788271 0.7641241080683484
11.66006132359458 381.8236937744979 0.7652420065877081
11.665288878547996 380.6696987853955 0.7638248836561249
11.670516433501412 382.0511355849232 0.7663318825547627
11.675743988454828 384.59688697023034 0.7697292633028728
11.680971543408244 385.91866064644836 0.7703096583786949
11.68619909836166 386.4257412295934 0.7711775947512542
11.691426653315077 385.32888162503633 0.7701811364842845
11.696654208268493 381.3919095594298 0.7664737117868946
11.701881763221909 380.69309694407707 0.7668106306896234
11.707109318175325 381.180107446437 0.7678559478124392
11.712336873128741 381.3435383163849 0.7679194194334852
11.717564428082158 383.02917085791177 0.7710115749211307
11.722791983035574 385.747371263071 0.7739060657073757
11.72801953798899 383.5611219613228 0.772561260318262
11.733247092942406 381.7910265667117 0.7705816740081027
11.738474647895822 378.0956124392564 0.766971876042714
11.743702202849239 375.6343752597105 0.7650322810123038
11.748929757802655 380.17778354138505 0.770858846745323
11.754157312756071 384.5045872716192 0.7758140534908029
11.759384867709487 386.61878026324166 0.778567016750838
11.764612422662903 386.49055457586877 0.7783617478659495
11.76983997761632 386.1905789964593 0.7781333842202113
11.775067532569736 387.1894477746829 0.7793578039788601
11.780295087523152 388.0154292723385 0.7793780083105741
11.785522642476568 389.57547135585435 0.7807762121179892
11.790750197429984 389.7110760892993 0.7803512081465025
11.7959777523834 392.0030872018404 0.782050709183385
11.801205307336817 393.99164930521005 0.7837254951783317
11.806432862290233 398.00304502090574 0.7869065946761513
11.81166041724365 400.1297968188473 0.7891071071070473
11.816887972197065 402.0718431918531 0.7915652962149067
11.822115527150482 401.34551264421754 0.7903920893201022
11.827343082103898 400.12913583672673 0.7897522589243264
11.832570637057314 402.15530695700943 0.7913561673413492
11.83779819201073 404.925134315124 0.7944165533089491
11.843025746964146 405.8882861926762 0.7963261751906284
11.848253301917563 405.5866066009492 0.7959495200586617
11.853480856870979 401.50513524049126 0.7926311166966955
11.858708411824395 397.8872054412864 0.787951052865378
11.863935966777811 391.139233386595 0.7812480143077252
11.869163521731227 389.4426185664374 0.7797200899556631
11.874391076684644 386.2088009172068 0.7761925192998875
11.87961863163806 383.83532335933126 0.7754405536513176
11.884846186591476 384.64005592705445 0.7769936402403543
11.890073741544892 381.9942609996347 0.7756106333818072
11.895301296498308 380.41861776872986 0.7744353538928284
11.900528851451725 375.27293703392996 0.7686477339022847
11.90575640640514 373.560062092857 0.7665826140188644
11.910983961358557 371.5303339076863 0.7650482619526624
11.916211516311973 371.49607653885585 0.7658774095733022
11.92143907126539 369.4434715779391 0.7654765297727392
11.926666626218806 367.5973678084302 0.7648278023198531
11.931894181172222 364.9938359971199 0.7623117499803178
11.937121736125638 367.48001832194285 0.7649236072797414
11.942349291079054 366.3226345164378 0.7628369832013975
11.94757684603247 364.10097826206396 0.7600836541251201
11.952804400985887 363.05943084209576 0.7595295448235247
11.958031955939303 360.49412970215354 0.757751778185598
11.963259510892719 361.77688304026736 0.7596947400788572
11.968487065846135 362.4197881996643 0.7601763268070492
11.973714620799552 363.0448822306495 0.7600226962696767
11.978942175752968 362.37135829690783 0.7586598121406745
11.984169730706384 361.81966618543674 0.7575296210970551
11.9893972856598 361.0556047497683 0.7572762474390767
11.994624840613216 359.2209975522106 0.7553190341708953
11.999852395566633 358.60078587860255 0.7550143479361451
12.005079950520049 361.1519760511195 0.757259296090036
12.010307505473465 362.37735425373495 0.7588986067424544
12.015535060426881 364.7839661119998 0.7629219262806037
12.020762615380297 365.55216034209536 0.7656663799801794
12.025990170333714 364.23770132998163 0.7658941496225719
12.03121772528713 360.7109556272526 0.7613799533503706
12.036445280240546 362.9442109505858 0.7631114359693981
12.041672835193962 362.08851758100053 0.7614971998861039
12.046900390147378 360.5089619163695 0.7597915305983607
12.052127945100795 362.1907014839752 0.7617938245911168
12.05735550005421 365.5799826008393 0.764160021836883
12.062583055007627 366.54047007413027 0.7651530944437472
12.067810609961043 371.7018166761825 0.7705839827239837
12.07303816491446 372.4357461902351 0.77124303837365
12.078265719867876 377.7066179199258 0.7777359639536592
12.083493274821292 382.96697397998236 0.7825697102209107
12.088720829774708 389.1512172848045 0.7883547529287136
12.093948384728124 397.25955568410365 0.7965838206837681
12.09917593968154 405.33701366434957 0.8042756144936054
12.104403494634957 411.8276764657216 0.8116881541374552
12.109631049588373 422.2557972263723 0.8214877615840436
12.114858604541789 434.71770400548513 0.8324683158702288
12.120086159495205 452.2181581404568 0.8484620307504323
12.125313714448621 471.72454669978373 0.86511434722442
12.130541269402038 491.2907987595398 0.8829181421911189
12.135768824355454 510.0454606722814 0.8998651283834375
12.14099637930887 526.4386978124608 0.9140631398413079
12.146223934262286 542.811620721573 0.9288518526997235
12.151451489215702 551.1907405864999 0.9362172026164572
12.156679044169119 554.6040209910431 0.9393507097828508
12.161906599122535 554.144864870846 0.9392651047513659
12.167134154075951 545.5685617522936 0.9315920147907105
12.172361709029367 536.8995671950482 0.9242615822164837
12.177589263982783 525.8999354970074 0.9152211064977511
12.1828168189362 514.882915980778 0.9055769467425271
12.188044373889616 499.1648431816549 0.8924894884769766
12.193271928843032 486.7571761911299 0.8817414751712173
12.198499483796448 474.3688165739731 0.8703063850924424
12.203727038749864 462.23307877583864 0.8599043556807426
12.20895459370328 453.5091785444515 0.8518501037133732
12.214182148656697 440.5327896647168 0.840250086822712
12.219409703610113 430.08781893545563 0.8312069920462043
12.22463725856353 423.6813997039416 0.8247953355868035
12.229864813516945 415.97352619456035 0.8178337514941948
12.235092368470362 407.9325580494384 0.8100436695753285
12.240319923423778 398.2134163840757 0.8007740094174315
12.245547478377194 388.08447644684793 0.7919049498012509
12.25077503333061 382.02197784305275 0.7862895875524434
12.256002588284026 376.45569480563825 0.7812727139430345
12.261230143237443 372.7224376859696 0.778421244738595
12.266457698190859 370.9521885750948 0.7774502920879713
12.271685253144275 368.40820397643745 0.7742645723299332
12.276912808097691 363.9748441740326 0.7700780964131415
12.282140363051107 361.20332432821476 0.7670230888937312
12.287367918004524 355.932349705347 0.7616775544464792
12.29259547295794 352.3953008998349 0.7586702027242433
12.297823027911356 350.67871504649827 0.7563311715459647
12.303050582864772 347.8908202137349 0.7537702544061189
12.308278137818188 346.7857775668137 0.7518093566463014
12.313505692771605 347.7707030704262 0.7562369741055962
12.31873324772502 348.13273762770734 0.7646272547889073
12.323960802678437 347.9610095355441 0.7695329970318439
12.329188357631853 348.8598506692321 0.7746164526623646
12.33441591258527 347.24677618101816 0.7765279946375363
12.339643467538686 346.1111046784589 0.7782677366833187
12.344871022492102 343.61519583617996 0.7786854424483276
12.350098577445518 342.0955138147736 0.7789264227694049
12.355326132398934 343.50270195047835 0.7823564328059839
12.36055368735235 344.1446815097229 0.7848310317959827
12.365781242305767 342.31890110502223 0.785294592676186
12.371008797259183 341.54449353168155 0.7865264290951124
12.376236352212599 336.729665877249 0.782507616241753
12.381463907166015 334.5325865375725 0.7817646237187764
12.386691462119432 335.0669582866482 0.7839354589450724
12.391919017072848 334.6874279086839 0.7865303476204193
12.397146572026264 334.44565633422116 0.7894751796396186
12.40237412697968 334.3439212188978 0.7920593812065134
12.407601681933096 331.65940902851975 0.7912828517977667
12.412829236886513 327.99927934709774 0.7876583181446379
12.418056791839929 326.4470083244466 0.7867270889735537
12.423284346793345 322.45361795113917 0.7818623538057977
12.428511901746761 322.7641045269495 0.7841393943610467
12.433739456700177 324.883029711428 0.787809319989898
12.438967011653594 326.2862016970208 0.7910884368942692
12.44419456660701 326.4009266178938 0.7931083281099784
12.449422121560426 323.887254544074 0.7894063795589865
12.454649676513842 322.39313274276384 0.7896541283985221
12.459877231467258 322.56721793027407 0.792361550412862
12.465104786420675 325.4403249477325 0.7979322114981544
12.47033234137409 326.7272776120729 0.8036342306592836
12.475559896327507 324.35100308991724 0.8008256489786699
12.480787451280923 322.9535508047027 0.7986736899202755
12.48601500623434 319.4180462743921 0.7954922962865927
12.491242561187756 319.3378154314624 0.7939831419042196
12.496470116141172 321.666951940719 0.7979289713604854
12.501697671094588 325.2800790878213 0.803064325594677
12.506925226048004 326.6570933622458 0.8048433599137719
12.51215278100142 322.10564600093744 0.8026630894234944
12.517380335954837 316.3474913458657 0.7985011813900635
12.522607890908253 315.72366690953027 0.8002438391776466
12.527835445861669 313.7244492778084 0.7996293153613212
12.533063000815085 317.5991757169773 0.8029847873042358
12.538290555768501 316.7464416295675 0.8031942471477342
12.543518110721918 319.3079615002939 0.8073950302654581
12.548745665675334 318.7620118011338 0.807631467523146
12.55397322062875 314.19322040436646 0.8046951792160809
12.559200775582166 311.7731965241842 0.8025967050842104
12.564428330535582 304.84725796046416 0.7885031805719462
12.569655885488999 302.96690934864836 0.7782518321228752
12.574883440442415 303.4780837270696 0.7752601344313695
12.580110995395831 304.04875467441076 0.7721550327708496
12.585338550349247 306.2705725275697 0.7740710058057941
12.590566105302663 305.4471388992888 0.7717395082359672
12.59579366025608 308.3182511448284 0.7725861157588921
12.601021215209496 308.11568479348495 0.7712325687148001
12.606248770162912 309.7370002093784 0.7712600163766543
12.611476325116328 310.7493135480394 0.7705283762342275
12.616703880069744 311.3744262858542 0.7718422752538218
12.62193143502316 313.90898259618746 0.7737943430807014
12.627158989976577 319.023519906591 0.7790682488112006
12.632386544929993 320.4144341229991 0.7802675517443676
12.63761409988341 319.44178353055605 0.7787197330098498
12.642841654836825 315.975077536283 0.7737751703743256
12.648069209790242 314.3320165054739 0.7712904965812656
12.653296764743658 315.78628477134913 0.770681288386371
12.658524319697074 316.77729334627475 0.7693138691856224
12.66375187465049 322.76149203314105 0.7756440881142355
12.668979429603906 325.05645659622326 0.7768505403385494
12.674206984557323 329.64046605530973 0.7822869278678379
12.679434539510739 337.77423616782613 0.7915708291570779
12.684662094464155 341.97193942296934 0.7956928766682968
12.689889649417571 346.5260813868398 0.8004989386462519
12.695117204370987 349.7509457038376 0.802732057632101
12.700344759324404 354.3215227447827 0.8064513262215641
12.70557231427782 362.7084866241007 0.8144292964102621
12.710799869231236 368.8210195331784 0.8201645495022802
12.716027424184652 379.0985161521687 0.8312387358050721
12.721254979138068 389.40195112751377 0.842396945765867
12.726482534091485 396.43277944521066 0.848408986288898
12.7317100890449 405.65757925917967 0.8578529528669018
12.736937643998317 413.0839485141454 0.86523418578376
12.742165198951733 420.1186630833748 0.8719145385416175
12.74739275390515 428.43436596517284 0.8800109922013615
12.752620308858566 436.23979182657536 0.8868698821038599
12.757847863811982 441.7106383769363 0.891798514713169
12.763075418765398 440.9121212095851 0.8910956328791302
12.768302973718814 434.0047615377904 0.8841687898769027
12.77353052867223 426.334120449161 0.8756818066218092
12.778758083625647 417.4630222468675 0.8662309552315838
12.783985638579063 409.57425911546403 0.8573223584934129
12.789213193532479 405.1976496303461 0.8519929755780062
12.794440748485895 399.3103195111196 0.8460088575868051
12.799668303439312 394.1347753134598 0.8401301839513095
12.804895858392728 389.5664552088082 0.836177397722942
12.810123413346144 383.4978495324387 0.8293294412022892
12.81535096829956 377.3106843785157 0.8224659635905137
12.820578523252976 372.26619535966057 0.8168133266489629
12.825806078206393 369.4700027663038 0.8138799848198994
12.831033633159809 368.693611852396 0.8131769822851828
12.836261188113225 370.25455481329686 0.8146749178608711
12.841488743066641 375.8576580351403 0.8206599577992083
12.846716298020057 379.94709302796167 0.8244799808685923
12.851943852973474 384.17609234130333 0.8285536876660349
12.85717140792689 384.22381979527773 0.8282229198270588
12.862398962880306 384.9652864424983 0.8285250412235634
12.867626517833722 387.9943402277524 0.8314489054982503
12.872854072787138 395.13413966634903 0.8386377976441718
12.878081627740555 403.7583385235661 0.8471912376545275
12.88330918269397 412.5736765544333 0.8554563171127947
12.888536737647387 418.9517911019138 0.861431676205155
12.893764292600803 416.8108478956362 0.859078643322322
12.89899184755422 414.7497851679049 0.857031962284443
12.904219402507636 410.8761105873718 0.8521861339092195
12.909446957461052 405.3111499362674 0.8459642544559509
12.914674512414468 395.5111721461834 0.8361058923988617
12.919902067367884 384.0748990592687 0.8237677469843825
12.9251296223213 368.55957752279727 0.8076807521420598
12.930357177274717 359.38509566717295 0.7986681055108964
12.935584732228133 349.3750677397076 0.7876939402170668
12.940812287181549 341.03015712428817 0.7778830894852173
12.946039842134965 334.3007121743732 0.7705030608461297
12.951267397088381 328.6374782319938 0.7640788419735389
12.956494952041798 324.3552738931712 0.7606269360340451
12.961722506995214 324.18091480551857 0.7597957079610734
12.96695006194863 323.9929200134498 0.7601097269357175
12.972177616902046 323.0257061625349 0.7587747919258411
12.977405171855462 321.69696580904224 0.7577005776807518
12.982632726808879 318.82480601428654 0.7543128070949692
12.987860281762295 320.3803394744742 0.7554772671618742
12.993087836715711 320.36089095289543 0.7548122907060094
12.998315391669127 319.8882277856968 0.753593018418216
13.003542946622543 318.6768677080321 0.751707883570242
13.00877050157596 318.2653712207369 0.7516321200914544
13.013998056529376 323.60598489284666 0.7577945448395708
13.019225611482792 327.5106353585931 0.7626386077106794
13.024453166436208 329.9833338773288 0.7655596418651109
13.029680721389624 329.53366390358343 0.7656677634564047
13.03490827634304 326.77546001932785 0.7612211680147646
13.040135831296457 324.4667997672425 0.7590438532725708
13.045363386249873 328.3993835673593 0.7625937948546544
13.05059094120329 332.53318518371975 0.7668839656805938
13.055818496156705 335.28868574017895 0.7706610748690511
13.061046051110122 339.54928656938876 0.7754846468416513
13.066273606063538 344.61496142310796 0.7813862647256076
13.071501161016954 351.49091784926753 0.7890566261035801
13.07672871597037 354.71600170221296 0.7926803536228298
13.081956270923786 356.3501944119911 0.7937622235678977
13.087183825877203 354.52336047494 0.7913020182063134
13.092411380830619 351.7731398741124 0.786709510464154
13.097638935784035 351.45357555392394 0.78627796431035
13.102866490737451 348.56803495221584 0.7844814515604651
13.108094045690867 341.85539717095395 0.7776170673224585
13.113321600644284 337.66713482950433 0.7730906377738348
13.1185491555977 333.5286790461988 0.7693028286833116
13.123776710551116 331.83976275237933 0.7664831161844999
13.129004265504532 331.44852574368497 0.7674447140092754
13.134231820457948 331.4616568913725 0.766751274202743
13.139459375411365 332.9299348344956 0.7669656465230195
13.14468693036478 334.52938373261463 0.7696626414671175
13.149914485318197 338.6449229838443 0.7744659781034966
13.155142040271613 341.99316669185913 0.7790998927107878
13.16036959522503 347.6744524020216 0.7858060268194978
13.165597150178446 353.1244537868948 0.7919057550235208
13.170824705131862 352.827526371535 0.7919909103938062
13.176052260085278 354.45625429289134 0.7935123912318928
13.181279815038694 353.62490879854977 0.7914535329849807
13.18650736999211 353.0198947321563 0.790488270608115
13.191734924945527 350.5765617304867 0.7872723357787047
13.196962479898943 351.04163665298324 0.7880220494921225
13.202190034852359 352.7998010367508 0.7906168648983767
13.207417589805775 356.63701328986946 0.7959222666292891
13.212645144759191 358.8276907945396 0.7990554550213138
13.217872699712608 358.4376317728877 0.7995201655957502
13.223100254666024 356.5798081902477 0.7968266303255379
13.22832780961944 353.68773006386084 0.7924818219034211
13.233555364572856 350.74221619174415 0.7894599218372678
13.238782919526273 349.4383179314372 0.7866447458686042
13.244010474479689 344.84748506555405 0.7804502278246819
13.249238029433105 340.7625873456281 0.7757547417502251
13.254465584386521 341.3483309138892 0.7768614890046549
13.259693139339937 340.32903968744097 0.7759319381008573
13.264920694293354 338.09209602437767 0.7747910231687488
13.27014824924677 328.4889442983574 0.7639771252100697
13.275375804200186 322.39786437901745 0.7571981171929041
13.280603359153602 319.2913893182719 0.7538939178460158
13.285830914107018 320.2865425177005 0.756194703511559
13.291058469060435 319.6568994098797 0.7561469897985889
13.29628602401385 320.7141054168548 0.758733926489168
13.301513578967267 319.4633081472303 0.7576128640718708
13.306741133920683 316.384664427209 0.7538737367570352
13.3119686888741 314.04604093859604 0.7498334254249188
13.317196243827516 311.2243321677601 0.7463203763143199
13.322423798780932 308.95607554402915 0.7424317427685698
13.327651353734348 311.3550761629513 0.7458533062473094
13.332878908687764 310.34499692192503 0.7449808517680235
13.33810646364118 309.896441356914 0.7457267393207049
13.343334018594597 307.270298308235 0.7435325765972618
13.348561573548013 304.4109552403812 0.7409999212568938
13.353789128501429 303.5284245322129 0.7401393375134998
13.359016683454845 301.2103575569082 0.7372624075259963
13.364244238408261 301.29783530008086 0.7378614049290658
13.369471793361678 301.9676529199649 0.7389630644106759
13.374699348315094 304.02438185510954 0.7404681206530606
13.37992690326851 307.90937421941106 0.7457424795900339
13.385154458221926 309.72484719879554 0.7467561531458659
13.390382013175342 311.0675702686436 0.7484301049641765
13.395609568128759 311.014128524402 0.7485337903906013
13.400837123082175 315.2377781009846 0.7537990960501884
13.406064678035591 316.3412899899163 0.7543874309876867
13.411292232989007 317.84843179265266 0.7554402222331653
13.416519787942423 315.3695603505865 0.7518319438201913
13.42174734289584 311.8514566183985 0.746422593595026
13.426974897849256 312.77237473810254 0.7472846918982654
13.432202452802672 314.675726251303 0.7484652754795768
13.437430007756088 319.0864516347137 0.7545676421642667
13.442657562709504 322.1707058841137 0.7591161323766812
13.44788511766292 324.96444078692116 0.7621656664565319
13.453112672616337 327.28337376439185 0.7640940271949086
13.458340227569753 326.6490147612473 0.7623918959728235
13.46356778252317 323.53026972430763 0.7581570165719249
13.468795337476585 320.1019868212621 0.7549621257044226
13.474022892430002 321.86516277699803 0.757620885851897
13.479250447383418 325.7396154776944 0.7626354910750067
13.484478002336834 329.0512100470831 0.766735216847634
13.48970555729025 331.4915049576328 0.7692817191052957
13.494933112243666 330.30029212627835 0.7682390520947852
13.500160667197083 327.64043194994997 0.7651900347345647
13.505388222150499 325.1484327131181 0.7630839737408456
13.510615777103915 320.4511394510714 0.7573551490412235
13.515843332057331 319.2932673784767 0.7561626129126069
13.521070887010747 320.4152629556909 0.7571326317455739
13.526298441964164 323.3231033479167 0.760097076730437
13.53152599691758 321.6322034302704 0.7581094738849191
13.536753551870996 317.1918881009944 0.7539396962285616
13.541981106824412 309.4597903064888 0.7458353801843361
13.547208661777828 303.71225569971404 0.7397679300517366
13.552436216731245 300.83862992712034 0.736690604494604
13.55766377168466 298.1545826611016 0.7339373142396607
13.562891326638077 296.89002894321635 0.7324545458740912
13.568118881591493 295.4004012326879 0.7315946361739547
13.57334643654491 291.8437047857324 0.7274525128828194
13.578573991498326 289.38750334488805 0.7245739011459298
13.583801546451742 284.61706783987626 0.7182224989444639
13.589029101405158 283.7693459889476 0.7179313245826536
13.594256656358574 282.0311484264707 0.7162727582893589
13.59948421131199 282.5449860337844 0.7183874406402923
13.604711766265407 277.96312841413476 0.7135724992887624
13.609939321218823 273.9757484498596 0.7084628876806969
13.615166876172239 271.3443137216055 0.7042035063176724
13.620394431125655 271.2262904612444 0.7024153572207671
13.625621986079071 274.38361685578127 0.7062786577598466
13.630849541032488 276.6638554731923 0.7111678086401385
13.636077095985904 276.8059425735057 0.7114033249824364
13.64130465093932 277.2928053038173 0.712547320222023
13.646532205892736 275.63358026122563 0.7106618527641367
13.651759760846153 273.5158031311957 0.7067230821188384
13.656987315799569 272.4786883321549 0.7051726639280574
13.662214870752985 273.5544970048395 0.7063923507390032
13.667442425706401 273.48313160045586 0.7068235663990668
13.672669980659817 272.00292694761174 0.7065000660755439
13.677897535613234 268.6930510357001 0.7026891439060153
13.68312509056665 268.2770904802203 0.7028898032842223
13.688352645520066 269.40778770505284 0.7041167652585117
13.693580200473482 269.60871436154287 0.7047144279934647
13.698807755426898 270.6923558490355 0.7076299529172894
13.704035310380315 272.08889124150676 0.7102557050835666
13.70926286533373 271.6897291153453 0.710620635530393
13.714490420287147 271.25823058508075 0.7104462539215549
13.719717975240563 270.7083576121831 0.7074845653931517
13.72494553019398 271.65496337893217 0.7082010703491706
13.730173085147396 269.9964518537896 0.7027642083638114
13.735400640100812 271.73617193790943 0.7021311177275901
13.740628195054228 272.6808778383063 0.7036373051747611
13.745855750007644 274.4752102401862 0.7049352195701347
13.75108330496106 277.33832755127867 0.708081673405765
13.756310859914477 275.6650383761704 0.7071324532646095
13.761538414867893 271.7842525320151 0.7036431710354467
13.766765969821309 270.09849368636145 0.7024024149713589
13.771993524774725 271.66063725760466 0.705376591881667
13.777221079728141 272.7909304899729 0.7072247671806502
13.782448634681558 273.6637017335896 0.70823523031464
13.787676189634974 270.30168429918035 0.7047248316629414
13.79290374458839 270.19398866021663 0.7056220625755704
13.798131299541806 270.27688927696244 0.7059555702431181
13.803358854495222 269.0017528615123 0.704211914365021
13.808586409448639 268.290217227026 0.7031387691092307
13.813813964402055 268.5931399315704 0.702541038285806
13.819041519355471 269.0850719195095 0.7019568447054104
13.824269074308887 269.0833623219592 0.701467214514233
13.829496629262303 267.88575476590154 0.701639659938267
13.83472418421572 266.0279114621253 0.6998816563858463
13.839951739169136 267.90499296569453 0.7020921394217512
13.845179294122552 268.8992686791202 0.7018549806827732
13.850406849075968 272.03375281794484 0.7055701045067271
13.855634404029384 274.0406410018044 0.7086811211388103
13.8608619589828 272.2308000086415 0.7073628440155586
13.866089513936217 274.4449753144522 0.7085930446670085
13.871317068889633 277.3841297455777 0.7124100904382956
13.87654462384305 279.10606410090537 0.7154158435613943
13.881772178796465 280.2352143606683 0.7185614329202288
13.886999733749882 280.58922484493905 0.7187050255710211
13.892227288703298 282.17120930426876 0.7203195408594759
13.897454843656714 284.35075761854495 0.7210993004709931
13.90268239861013 287.8164971206319 0.7241585404200924
13.907909953563546 289.17822881364265 0.7247471503028187
13.913137508516963 289.8964942053552 0.7255207329797663
13.918365063470379 290.372010449953 0.7259719884674014
13.923592618423795 290.27742221864787 0.7247905631683306
13.928820173377211 293.9229766596389 0.7300815416329096
13.934047728330627 293.65244592057405 0.7315590952538529
13.939275283284044 294.2789706623568 0.7340298926170449
13.94450283823746 292.1159741343537 0.7318784563668456
13.949730393190876 289.8052329175231 0.727959897241981
13.954957948144292 289.1293249670652 0.7246751134703467
13.960185503097708 290.27918403605725 0.7264221238951348
13.965413058051125 289.14891396043396 0.7237897886272326
13.97064061300454 290.950108902254 0.7260836163235446
13.975868167957957 287.806294777056 0.7229866685000872
13.981095722911373 284.4957809084072 0.7189576741660095
13.98632327786479 281.72056483786815 0.7168521949869544
13.991550832818206 276.20861901145 0.7107723736438587
13.996778387771622 271.95312750711895 0.706120145401672
14.002005942725038 267.0369892754591 0.6990661707334004
14.007233497678454 266.8417360424122 0.6975519280418914
14.01246105263187 269.07624323880367 0.6997869912124951
14.017688607585287 272.48602738100556 0.7060141430359718
14.022916162538703 276.6643721979114 0.7110261213100197
14.028143717492119 276.7967910379615 0.7114594724143933
14.033371272445535 275.690514696047 0.7090599961526053
14.038598827398951 273.73485535081073 0.7058563326432815
14.043826382352368 273.23116343987647 0.7039415945786716
14.049053937305784 271.8411153437455 0.7021999507694651
14.0542814922592 269.91852892424595 0.6998107890024731
14.059509047212616 269.7336746474697 0.6986252099385781
14.064736602166032 271.27664377361754 0.7010698319623422
14.069964157119449 273.5833596200741 0.7041577791884364
14.075191712072865 279.56381384860106 0.7123226459752682
14.080419267026281 285.0974310682907 0.7198186862025103
14.085646821979697 294.5239592183698 0.7316727572369891
14.090874376933114 299.8910385732101 0.7374717835288639
14.09610193188653 302.7851899558372 0.7404933092894954
14.101329486839946 302.3693982355645 0.7381789637917527
14.106557041793362 301.32204802483227 0.7372255156141947
14.111784596746778 304.52724892893974 0.7416593543379736
14.117012151700195 304.65631502654946 0.7429753050277524
14.12223970665361 303.72070242619145 0.7429224803665716
14.127467261607027 299.29657445335783 0.738081707849199
14.132694816560443 293.8098123515639 0.7313852340189049
14.13792237151386 292.78836299206336 0.7292873226756907
14.143149926467276 290.67747584741784 0.7259449156758339
14.148377481420692 291.7543245721816 0.728059624451211
14.153605036374108 292.50349382752313 0.7288580265318085
14.158832591327524 290.7634222557963 0.72522108925753
14.16406014628094 293.4686570376723 0.7286639412005668
14.169287701234357 292.2593900787967 0.7265509069372653
14.174515256187773 289.23354567944574 0.7221111452894012
14.179742811141189 286.42828934554126 0.7202476546565066
14.184970366094605 284.45811582063067 0.7172304474472436
14.190197921048021 283.3481692050257 0.7160897185910694
14.195425476001438 283.09644948763736 0.7158645931721066
14.200653030954854 283.287274143968 0.7145300010325706
14.20588058590827 285.88537672207156 0.7168483924871106
14.211108140861686 289.8041155197972 0.7218312337617235
14.216335695815102 290.44971169168696 0.7229416336019734
14.221563250768519 292.25732433621505 0.7264768630607873
14.226790805721935 290.98848262613325 0.7258233172756272
14.232018360675351 288.8051420097508 0.7223416612618442
14.237245915628767 288.88812719490596 0.7226375921138501
14.242473470582183 289.6212188009359 0.7230975047851667
14.2477010255356 292.34569463203155 0.7269725348850801
14.252928580489016 292.52224575469455 0.7267927831655966
14.258156135442432 293.8230087976473 0.7278014388318548
14.263383690395848 294.51135525136505 0.7275970749060169
14.268611245349264 298.2294296268808 0.7313208112310573
14.27383880030268 298.32695741833584 0.7309830134971291
14.279066355256097 298.2933904705967 0.7315650125277264
14.284293910209513 295.6202914921974 0.7282675407780244
14.28952146516293 295.95451051070705 0.7273081677964776
14.294749020116345 298.4726794277771 0.7307035117008718
14.299976575069762 300.46688527885624 0.731818288443397
14.305204130023178 304.01983144833764 0.7352548782109167
14.310431684976594 307.2748451441198 0.7396231978193072
14.31565923993001 309.20156614121925 0.7414730657884946
14.320886794883426 310.0223208047381 0.7425334638939192
14.326114349836843 311.766010338148 0.7458816556629757
14.331341904790259 312.62401124960763 0.7459456393734571
14.336569459743675 314.5946490096439 0.7481999354251515
14.341797014697091 315.85425203775753 0.7496689487510177
14.347024569650507 318.54441735548306 0.7515559517072433
14.352252124603924 320.01680609834176 0.7538127783571792
14.35747967955734 321.7633286961907 0.7566635925484004
14.362707234510756 323.2370374557922 0.7579933808654783
14.367934789464172 325.0587304591534 0.759917883605727
14.373162344417588 324.0672309775557 0.7569064935323148
14.378389899371005 322.5955408775706 0.7549096228347151
14.38361745432442 323.7705630258977 0.7564225156277243
14.388845009277837 323.10304805689833 0.7557852596694401
14.394072564231253 321.7414702322926 0.7541541660646097
14.39930011918467 321.804598936221 0.7547598898486488
14.404527674138086 323.4752369803171 0.7569836841842782
14.409755229091502 327.3619305292255 0.7617049239278859
14.414982784044918 333.25161657644287 0.7684583747197813
14.420210338998334 337.60921364807695 0.7732392498879102
14.42543789395175 338.28288380661934 0.7737032558277362
14.430665448905167 336.70013552734355 0.770943143536007
14.435893003858583 337.2405056028124 0.7715571228368986
14.441120558811999 339.7577957520273 0.7744602520288755
14.446348113765415 343.5111253207248 0.779164980970879
14.451575668718831 344.05336072443777 0.7815446993743873
14.456803223672248 344.22756568082883 0.7820945177334075
14.462030778625664 343.041572789053 0.7799431380057552
14.46725833357908 342.7533898469275 0.7783000400646107
14.472485888532496 344.2135468322808 0.7792027530324545
14.477713443485912 346.85661310041564 0.7822937881544334
14.482940998439329 350.4246557068667 0.7862313717054741
14.488168553392745 353.4786225534662 0.7895796251953573
14.493396108346161 359.46896794334214 0.7962930175240114
14.498623663299577 368.0656725017606 0.8053415042815201
14.503851218252994 377.05210667990366 0.8144011243208318
14.50907877320641 383.0578151709578 0.8206469829416486
14.514306328159826 386.99746545919015 0.8244207058866764
14.519533883113242 386.4892195560878 0.8245449925408083
14.524761438066658 383.4666063695614 0.8215275216065407
14.529988993020075 376.5430604407777 0.8143281355715738
14.53521654797349 369.1709497906357 0.8056258683458366
14.540444102926907 361.19552385473975 0.7969590478349216
14.545671657880323 350.87542309376994 0.7860592400311841
14.55089921283374 339.3879174682718 0.7740930010423746
14.556126767787156 329.6213328349036 0.763904151200326
14.561354322740572 323.2985614392044 0.7572730932892998
14.566581877693988 319.49989813536723 0.7534369842978911
14.571809432647404 313.1882865552441 0.7450751055639824
14.57703698760082 308.90426641162986 0.739621515641955
14.582264542554237 304.94023205278444 0.734150518945378
14.587492097507653 303.1170862901317 0.7321899108925973
14.592719652461069 304.71099954197035 0.7343657613786511
14.597947207414485 306.58648406830633 0.7363024413783373
14.603174762367901 309.7636232809879 0.7385395481608447
14.608402317321318 317.7763642164218 0.7473874822007621
14.613629872274734 321.05466218193897 0.7516457390268655
14.61885742722815 325.51057833963824 0.7576841741769711
14.624084982181566 328.18763338291666 0.7609971980170559
14.629312537134982 332.414245258408 0.766060868962314
14.634540092088399 337.5807106374364 0.7709252275876328
14.639767647041815 341.1238930985547 0.774229116717202
14.644995201995231 341.3387147096064 0.7746972344593934
14.650222756948647 343.75424195785257 0.7762449103896895
14.655450311902063 343.5088612560571 0.7760933240062919
14.66067786685548 345.73855533581036 0.7781432446772035
14.665905421808896 348.2805411205823 0.7805023690119326
14.671132976762312 346.2188909502427 0.7775010000292949
14.676360531715728 342.798918230082 0.7728158962321181
14.681588086669144 339.5785919395575 0.7692100046212611
14.68681564162256 339.01718437648094 0.7692868456782105
14.692043196575977 339.0380257458208 0.7694155851223791
14.697270751529393 342.6669030586206 0.772997487404102
14.70249830648281 345.254942334215 0.7757104755318721
14.707725861436225 349.15078443839593 0.7795594045059486
14.712953416389642 351.00253889094193 0.7822721239079902
14.718180971343058 352.63797581155296 0.7841265624711694
14.723408526296474 354.43201744424334 0.7862758423278959
14.72863608124989 359.1099034448603 0.7918871954090009
14.733863636203306 362.80908222340713 0.7956899898393263
14.739091191156723 361.7379225210529 0.7939132692800669
14.744318746110139 356.5801137009788 0.7874330126969352
14.749546301063555 350.9384898212173 0.7812704376641768
14.754773856016971 343.980237942483 0.7741752834966943
14.760001410970387 338.7410024068841 0.7698858473987606
14.765228965923804 337.14077694409644 0.7684995684789685
14.77045652087722 334.44794747107704 0.7662983669009221
14.775684075830636 332.92240842343875 0.764037750649525
14.780911630784052 333.4210113166276 0.7645759146034256
14.786139185737468 331.22058245542945 0.7622293129632519
14.791366740690885 330.5363146239937 0.7616156808163004
14.7965942956443 327.23472350612934 0.7578941098829922
14.801821850597717 327.14438680204364 0.7578231946255533
14.807049405551133 329.1754307285584 0.7600718015630838
14.81227696050455 330.57301672375513 0.7610017568718308
14.817504515457966 334.21200039925145 0.7650877832374018
14.822732070411382 338.06255386041096 0.7684169284553847
14.827959625364798 344.79306322822305 0.7760147164994905
14.833187180318214 348.0177867627105 0.7795366760869474
14.83841473527163 354.1021935511013 0.786115434931789
14.843642290225047 354.56005606318956 0.7869911239283911
14.848869845178463 355.3140414542264 0.7878067968662356
14.854097400131879 359.514383644023 0.7931119830378343
14.859324955085295 359.1606226011646 0.7925389493605856
14.864552510038711 361.58103468353573 0.7943630515928839
14.869780064992128 360.24240086531813 0.7925001865734719
14.875007619945544 361.39544490275284 0.794450538998723
14.88023517489896 362.4798271117501 0.7957135846430965
14.885462729852376 363.96032137246164 0.7968720899856241
14.890690284805792 363.82920369507946 0.7959038021869396
14.895917839759209 363.5243304687088 0.794336013132786
14.901145394712625 362.3366621624628 0.7934008476036474
14.906372949666041 363.603102659736 0.7955924832135705
14.911600504619457 363.878223230335 0.7967995251818852
14.916828059572873 364.5297333126687 0.7984122718890923
14.92205561452629 358.65420570997424 0.7924117912063315
14.927283169479706 353.76711062503483 0.7866411424806188
14.932510724433122 348.40339462494285 0.7802324422606299
14.937738279386538 344.9571434826466 0.7759532154644054
14.942965834339955 338.51712784060385 0.7689544019117142
14.94819338929337 334.323240219006 0.7646980788857486
14.953420944246787 328.3732358226865 0.7579624230506564
14.958648499200203 320.7946961799619 0.7500581800450267
14.96387605415362 319.2082923191087 0.749474135920134
14.969103609107036 315.56664670257027 0.7460181256198687
14.974331164060452 313.43777394590717 0.7436110327973245
14.979558719013868 312.2111007628076 0.7414598082270968
14.984786273967284 306.3488974499893 0.7343654365309192
14.9900138289207 302.7722793826592 0.7306937189760953
14.995241383874117 301.2661784484298 0.7291198078115071
15.000468938827533 302.54856140953956 0.7315664544807182
15.005696493780949 306.0431449544786 0.7346856433228404
15.010924048734365 307.38146421675503 0.7362625835134567
15.016151603687781 309.99516302700704 0.7387918555175883
15.021379158641198 310.13966191753565 0.7393826793056038
15.026606713594614 309.67116849035017 0.7388615375343066
15.03183426854803 311.32729120570906 0.740480913928602
15.037061823501446 312.79751916681874 0.7411195149093128
15.042289378454862 313.29857913420705 0.7405836733127134
15.047516933408279 315.57980815479095 0.7441551552359597
15.052744488361695 317.4160886566828 0.7467702965183226
15.057972043315111 320.14684593617096 0.7508095213190427
15.063199598268527 319.00953769699044 0.750121327758286
15.068427153221943 317.3901581498157 0.7478710135130032
15.07365470817536 318.27072457472593 0.7485337029153214
15.078882263128776 317.9472539915205 0.7474090114612053
15.084109818082192 317.8145404878928 0.747081146875553
15.089337373035608 320.48142375980115 0.7505618240551982
15.094564927989024 320.9225924060103 0.7510764423171805
15.09979248294244 321.1505086286664 0.7514472549652718
15.105020037895857 318.0005166715325 0.7480909068344623
15.110247592849273 313.67597683879205 0.743299079213641
15.11547514780269 311.25386132504315 0.7408129024118777
15.120702702756105 312.0855628696692 0.7417370200895551
15.125930257709522 312.4856643155809 0.7411300915645453
15.131157812662938 309.51090046313993 0.7375241914407811
15.136385367616354 307.09194221203506 0.7346247978751468
15.14161292256977 301.4979657101655 0.7281714960988356
15.146840477523186 296.6480401512668 0.7233204634679027
15.152068032476603 294.5101646453508 0.721181262154925
15.157295587430019 294.0277345382382 0.7209298602621299
15.162523142383435 293.75742994721804 0.7209419587248755
15.167750697336851 289.02429635818385 0.7151087065946217
15.172978252290267 285.41643292482786 0.7107897752405613
15.178205807243684 282.4594964108006 0.7071926846385349
15.1834333621971 279.51972414309137 0.7035505167097256
15.188660917150516 277.8661581613236 0.7021896512726921
15.193888472103932 275.50813306459173 0.6996520003252528
15.199116027057348 271.6779250559198 0.6972129362773558
15.204343582010765 271.92095585861387 0.698320041362293
15.20957113696418 274.4162172563991 0.7015382632622035
15.214798691917597 275.64635382615097 0.7025543527627153
15.220026246871013 275.8144039825276 0.7033480391981557
15.22525380182443 272.14957103064927 0.6980124059615184
15.230481356777846 267.2063407276326 0.692041008946022
15.235708911731262 264.80801159091624 0.6880391443401944
15.240936466684678 265.29287376045033 0.6876487299842832
15.246164021638094 268.7985700645016 0.6924877702526347
15.25139157659151 270.0640139804329 0.693923510184959
15.256619131544927 271.99180144704223 0.6959289390736076
15.261846686498343 270.3222232389707 0.6948093820811461
15.267074241451759 271.2896180124008 0.6980751342312812
15.272301796405175 270.19576471661964 0.698452138155802
15.277529351358591 268.47428285501303 0.6965705486329994
15.282756906312008 269.18870169224687 0.695883602420332
15.287984461265424 265.6791491453814 0.6897308513433442
15.29321201621884 267.195316613724 0.6915048260825806
15.298439571172256 266.70575473313244 0.6914168048196724
15.303667126125672 268.1529034291661 0.6941481002198414
15.308894681079089 272.16294209647344 0.6991081428398304
15.314122236032505 274.6442009930414 0.7005037875126012
15.319349790985921 274.73360453635274 0.7003782894820224
15.324577345939337 276.8399815415253 0.7020703650115191
15.329804900892753 277.80378345820634 0.7033670553335224
15.33503245584617 278.8446454767365 0.7041423100140158
15.340260010799586 277.41535741128473 0.7024434214962018
15.345487565753002 277.3174871479391 0.7026712679267076
15.350715120706418 279.00282166711685 0.7037558795720749
15.355942675659835 283.414676263888 0.7083529252057423
15.36117023061325 286.4230278029305 0.7124897527856348
15.366397785566667 287.0825084527395 0.7134861734874115
15.371625340520083 289.70083173278874 0.7168870169137999
15.3768528954735 290.49130510005364 0.7181471908190502
15.382080450426916 291.67364092810504 0.7178779156790166
15.387308005380332 295.7596153704615 0.7223923087337543
15.392535560333748 297.31767283202703 0.7245628039688194
15.397763115287164 297.7133868519204 0.7334245838251588
15.40299067024058 296.50873128645514 0.7401477197628106
15.408218225193997 289.1491099114298 0.7361871835497985
15.413445780147413 289.5387432226785 0.7406312406208032
15.418673335100829 290.34545449549415 0.746113790246367
15.423900890054245 297.0345794026628 0.7579520451428492
15.429128445007661 298.91114572297096 0.7626111633016348
15.434355999961078 296.8119759367982 0.7621095563788782
15.439583554914494 295.17235262453585 0.7628775240841005
15.44481110986791 291.4209001985847 0.7598836143270398
15.450038664821326 293.0257269982002 0.764449951234312
15.455266219774742 292.78869803300955 0.7664416239566706
15.460493774728159 291.63837280440976 0.7676160678839407
15.465721329681575 291.5363132697655 0.7709969897107791
15.470948884634991 291.2696146538019 0.7725121226398658
15.476176439588407 292.64352851935365 0.7755643520194001
15.481403994541823 295.12728529998475 0.7815692722279792
15.48663154949524 294.79448823545926 0.7822093447359255
15.491859104448656 295.32892877938696 0.7843446780758351
15.497086659402072 292.3554902172707 0.7809382779314016
15.502314214355488 294.3078677100711 0.7840386420849237
15.507541769308904 296.41396551089 0.7888774977703874
15.51276932426232 298.3157236506969 0.7952212455092836
15.517996879215737 300.8564344278533 0.8012683360969054
15.523224434169153 298.0656294358587 0.7991646265507529
15.52845198912257 299.5475351485529 0.8033635330074956
15.533679544075985 300.69806604421933 0.8065978458380559
15.538907099029402 302.78923105347957 0.8106446686449624
15.544134653982818 305.4314918300605 0.8157807272812541
15.549362208936234 308.0642498543155 0.8195530496561142
15.55458976388965 306.8209426980739 0.8190641150897204
15.559817318843066 307.6111396740226 0.8221015564381838
15.565044873796483 308.59418218491606 0.8250637107119254
15.570272428749899 308.186755629604 0.8254760575587654
15.575499983703315 309.1266530963337 0.8282720142611543
15.580727538656731 309.9798275946428 0.8310223195144393
15.585955093610147 307.23553324276185 0.8298159869773175
15.591182648563564 305.1154207271437 0.8290436446362315
15.59641020351698 301.87113252186975 0.8271007753983544
15.601637758470396 301.8596338051805 0.8284188484253343
15.606865313423812 299.20393245968995 0.8268158900207816
15.612092868377228 298.11650703002664 0.8266206002967548
15.617320423330645 296.6284919410711 0.8259677303667388
15.62254797828406 294.9969226475141 0.8263200718849125
15.627775533237477 295.84410906475557 0.8288913187266138
15.633003088190893 292.9588046750292 0.828068476946441
15.63823064314431 291.3321193158401 0.8228455134483471
15.643458198097726 283.5685425512299 0.7992091209000867
15.648685753051142 282.0796740349662 0.7900271290442283
15.653913308004558 282.75872920718865 0.7858309119363788
15.659140862957974 281.79732933318144 0.7813128185632776
15.66436841791139 282.7381838802826 0.7799496746180049
15.669595972864807 282.2728751638964 0.7778446538888855
15.674823527818223 279.71785660804653 0.7719928297654395
15.680051082771639 280.12942750998536 0.7711828900723491
15.685278637725055 279.4321681160466 0.7696695677171885
15.690506192678471 278.3170529935645 0.7670183788099079
15.695733747631888 277.22863480953225 0.7647434721790338
15.700961302585304 273.77715037717877 0.7596210202737513
15.70618885753872 271.6231156942653 0.7553973363550389
15.711416412492136 271.9640819962591 0.7535396574204987
15.716643967445552 274.0848528969568 0.754957316062141
15.721871522398969 276.0362806874722 0.7545788312824475
15.727099077352385 278.0322224018003 0.7555873616334926
15.732326632305801 279.33603682383955 0.7569109753360767
15.737554187259217 277.69197014884116 0.7537730056255231
15.742781742212633 278.5114685885636 0.7545170336762458
15.74800929716605 279.39738939870495 0.7543926625798661
15.753236852119466 278.2236389305568 0.7523717844284469
15.758464407072882 279.91832287147093 0.7533245439362494
15.763691962026298 280.8919177976552 0.7544132278512424
15.768919516979715 282.7412065596299 0.7558706824472504
15.77414707193313 282.19458726276645 0.7544468227723528
15.779374626886547 281.5091867629163 0.7532520174487825
15.784602181839963 282.95914008090386 0.754205331968637
15.78982973679338 285.9285616412451 0.7574080899886451
15.795057291746796 286.79951142954104 0.757903906615106
15.800284846700212 289.0269614248906 0.7600058160942517
15.805512401653628 287.39096720199854 0.7584746135584796
15.810739956607044 289.20138483612453 0.7605664703028603
15.81596751156046 288.9534218839557 0.7594571080069075
15.821195066513877 290.19963835225224 0.7604013371324455
15.826422621467293 291.9068112160985 0.7614138223675627
15.831650176420709 292.2957444507994 0.7616856988474004
15.836877731374125 293.64910578524615 0.7631672047289096
15.842105286327541 293.7563449679539 0.7625361843213173
15.847332841280958 295.19179543020635 0.7649071076271935
15.852560396234374 293.4633484368312 0.7627104413826237
15.85778795118779 291.3867703971851 0.759591689438791
15.863015506141206 292.027102183899 0.7602706694413861
15.868243061094622 289.85091599044665 0.7555889106900588
15.873470616048039 286.2705027902775 0.7509022342952285
15.878698171001455 284.8974475237852 0.7478487238410426
15.883925725954871 286.20980542588035 0.7487620711781652
15.889153280908287 287.0281785897938 0.7495478395993852
15.894380835861703 289.74117324889437 0.7520737017797177
15.89960839081512 288.93557041527373 0.7518419860709655
15.904835945768536 292.6054200726945 0.7562351244205506
15.910063500721952 294.54070117014834 0.7572589401394855
15.915291055675368 293.95457107235984 0.7557321625223691
15.920518610628784 292.3307918105897 0.7542670737341731
15.9257461655822 287.98332105031767 0.7481170673600515
15.930973720535617 287.2188269040384 0.7462791795906771
15.936201275489033 284.71423433709487 0.7427628365474294
15.94142883044245 284.5520569041702 0.7413005991593922
15.946656385395865 286.41069282088574 0.745341824187267
15.951883940349282 283.2584827522052 0.7429465620039947
15.957111495302698 282.7130984719107 0.742253862073831
15.962339050256114 284.6469986129669 0.7442460268010839
15.96756660520953 285.75918090536095 0.7442722497101368
15.972794160162946 286.5442631214475 0.744966384926737
15.978021715116363 286.42099378251413 0.7450881405330416
15.983249270069779 286.5055159893777 0.7456806460323878
15.988476825023195 290.3131124899001 0.750700778751383
15.993704379976611 289.94883102138874 0.750603716846076
15.998931934930027 286.8694145727838 0.7466262375018166
16.004159489883442 283.5778504477243 0.7427597389166752
16.009387044836856 283.0771294964867 0.7421572351523645
16.01461459979027 282.2585993104085 0.7399531837134836
16.019842154743685 282.7132706127295 0.7399900711657265
16.0250697096971 280.76026593181547 0.7376745057629921
16.030297264650514 282.8032408636905 0.741662255387585
16.03552481960393 285.38760778014415 0.7441360036504003
16.040752374557343 289.8449862188158 0.7475982800679587
16.045979929510757 292.88995950170226 0.7505625729972358
16.05120748446417 297.60282529216045 0.7555256458703119
16.056435039417586 298.3579316996792 0.7571383984413228
16.061662594371 299.7263068936103 0.7595582295052401
16.066890149324415 306.46239504455855 0.7666469414421901
16.07211770427783 311.45864939504753 0.7726121799292749
16.077345259231244 319.1320733173347 0.780939318688043
16.08257281418466 321.94465145560173 0.7839999079848978
16.087800369138073 327.5228153416308 0.7910235829188395
16.093027924091487 328.8518162435069 0.7927730803004482
16.0982554790449 330.08699140038567 0.7942308907615665
16.103483033998316 331.81337207895655 0.7971661605105094
16.10871058895173 333.3334694180541 0.7985240268132798
16.113938143905145 334.8541034391158 0.8005080299385273
16.11916569885856 332.03251295195093 0.7967065211336184
16.124393253811974 330.3503815168308 0.794966193458156
16.129620808765388 328.12555687574684 0.792062430778346
16.134848363718802 327.59139574851304 0.7917994043669463
16.140075918672217 327.85951974006923 0.7919744393444159
16.14530347362563 328.64149753829065 0.7936762803678511
16.150531028579046 328.7592450294359 0.793530895381121
16.15575858353246 331.09962893225486 0.7961981005909513
16.160986138485875 328.92822855684153 0.7931801723273191
16.16621369343929 327.9438898439602 0.7919420905046006
16.171441248392703 321.086873155858 0.7837663346561564
16.176668803346118 316.8193663836456 0.7788852334656879
16.181896358299532 312.79791238110147 0.7742178212194065
16.187123913252947 310.3114312904774 0.7705203732149181
16.19235146820636 304.93079898008176 0.7636718731856306
16.197579023159776 297.862449352182 0.7543819470072507
16.20280657811319 291.5384210875326 0.7465766888518506
16.208034133066604 286.8034442867177 0.7421612900318628
16.21326168802002 282.9687824116764 0.7379192771860255
16.218489242973433 279.3072127122234 0.733150344341625
16.223716797926848 277.3938256758597 0.7303981711660045
16.228944352880262 276.6925149213332 0.7284221912142195
16.234171907833677 274.3804127855436 0.7258531040709151
16.23939946278709 269.3212952846038 0.7202469517602632
16.244627017740505 263.93959348871624 0.7155063216056473
16.24985457269392 261.7298781610678 0.7129930176256626
16.255082127647334 257.27285134338604 0.7072847366417596
16.26030968260075 254.79075797976714 0.7024444266631363
16.265537237554163 253.3767600715768 0.7000557683862563
16.270764792507578 252.10744108676312 0.6981882257550154
16.275992347460992 254.09455859198383 0.701896895122925
16.281219902414406 254.97670756195794 0.7045413748229306
16.28644745736782 253.77207731296764 0.7036278865267014
16.291675012321235 252.32085154688096 0.7007209114301771
16.29690256727465 252.87504329022892 0.6992936430326312
16.302130122228064 252.20879037359742 0.6971117808855158
16.30735767718148 254.24538587883447 0.6995351296211244
16.312585232134893 253.59158276669558 0.6985914230394018
16.317812787088307 252.53506810973096 0.6973906502861975
16.323040342041722 251.26462410357647 0.6955209607056787
16.328267896995136 251.63384252623877 0.6956928874281066
16.33349545194855 251.71618737166744 0.6969227184655711
16.338723006901965 251.34234613184327 0.6978654774606388
16.34395056185538 254.15822587150438 0.7008628061914156
16.349178116808794 255.22609557754544 0.7010536957749487
16.35440567176221 258.9863477811841 0.7034804794435408
16.359633226715623 262.8337363350146 0.7089443762011789
16.364860781669037 267.3554614168776 0.7151750531159919
16.37008833662245 273.92343925029627 0.7236274119498777
16.375315891575866 276.94653558086225 0.7260919173567028
16.38054344652928 280.955358435727 0.7284087971538614
16.385771001482695 283.9363263156967 0.7309747363062304
16.39099855643611 289.554149221982 0.7364600079627434
16.396226111389524 290.3686582783284 0.7370020294536433
16.401453666342938 290.19372381313724 0.7373025854585302
16.406681221296353 288.6084217988212 0.7358215977185645
16.411908776249767 290.69069104769574 0.7378600948321969
16.41713633120318 290.82407440775626 0.7369874984134813
16.422363886156596 287.7709377661715 0.7340922152394262
16.42759144111001 284.2089360894815 0.7300350143266754
16.432818996063425 278.87038271975155 0.7242114574271239
16.43804655101684 276.33660607393904 0.7202933547518399
16.443274105970254 274.39315831259205 0.7169300123881933
16.448501660923668 276.39569758648076 0.7196974882135819
16.453729215877082 276.410101622221 0.7187701616496982
16.458956770830497 276.17833733383634 0.7189277147143218
16.46418432578391 274.5035827162915 0.7177755646679546
16.469411880737326 274.84347815999575 0.7180737451594108
16.47463943569074 275.5185840552823 0.7196787082256152
16.479866990644155 274.23113998704997 0.7164272522787389
16.48509454559757 274.71398881363785 0.7168877252306706
16.490322100550983 275.49652470466924 0.7179932177159827
16.495549655504398 278.7877303286536 0.7212472935848128
16.500777210457812 280.1893071334811 0.7232148377312264
16.506004765411227 281.9880992413198 0.7253213677038154
16.51123232036464 281.8947676637015 0.7258392672899331
16.516459875318056 280.62126887309637 0.724299101202437
16.52168743027147 278.5045689818348 0.7209728594604126
16.526914985224884 279.4099758964557 0.7224761503995075
16.5321425401783 280.6735088214601 0.725633166593398
16.537370095131713 280.838776883994 0.7258822100844672
16.542597650085128 274.2920694569886 0.71766986376819
16.547825205038542 268.80213536898304 0.7096564060148415
16.553052759991957 266.2806813352978 0.7060960389391111
16.55828031494537 261.0620864633526 0.7008202110586524
16.563507869898785 259.3453935505902 0.6987224681870806
16.5687354248522 256.4465141314747 0.6941658943231995
16.573962979805614 256.3255760831622 0.6931568378016916
16.57919053475903 256.4982729143284 0.6940924389942817
16.584418089712443 255.08098673601577 0.6931813892105844
16.589645644665858 251.7433079282912 0.6891879138526801
16.594873199619272 249.97784767979056 0.686620062387034
16.600100754572686 250.4415625012379 0.6879934775612201
16.6053283095261 249.93658935099924 0.6885017941629789
16.610555864479515 249.15082153776345 0.6865213848632274
16.61578341943293 247.4797207128688 0.6847488284836766
16.621010974386344 245.8367930608308 0.6819178453543563
16.62623852933976 248.0502968478076 0.6858949298827702
16.631466084293173 249.47640114175667 0.6867514626290308
16.636693639246587 252.53651892743588 0.6885467364281195
16.641921194200002 253.59178975832498 0.6891012753454219
16.647148749153416 255.5294294514023 0.691686387850577
16.65237630410683 254.5623119086605 0.6903580552773249
16.657603859060245 253.70209101173873 0.6890965335289047
16.66283141401366 251.4150487623714 0.6858882091701577
16.668058968967074 250.5373270980044 0.6854099189592694
16.67328652392049 249.19878032813844 0.6831866234876294
16.678514078873903 249.01023632944575 0.682199771349319
16.683741633827317 253.32884824707915 0.6871685425575885
16.68896918878073 250.3926617401447 0.6820717836253364
16.694196743734146 249.67586212606764 0.6819092607403711
16.69942429868756 247.49100777538902 0.6789940516212197
16.704651853640975 245.78429262616194 0.6764368439607636
16.70987940859439 244.49656847219399 0.6740608105548187
16.715106963547804 245.10370705682305 0.6749180540793035
16.720334518501218 244.059025156414 0.6738450920373977
16.725562073454633 244.7329139412512 0.6759580312683718
16.730789628408047 244.90854858110526 0.676747730131544
16.73601718336146 244.67839420154928 0.6766657860670232
16.741244738314876 246.07585005967331 0.6777846372852003
16.74647229326829 242.68607500832448 0.6731441935108909
16.751699848221705 240.21776467974996 0.6680557714676153
16.75692740317512 234.2562804640002 0.6592980513618345
16.762154958128534 233.71698390668155 0.6588023003298423
16.767382513081948 232.05701348496612 0.6580129237447312
16.772610068035362 231.47131746349766 0.6581392545286893
16.777837622988777 232.08362572399437 0.6596059330141608
16.78306517794219 230.19952301831032 0.6550634851443368
16.788292732895606 229.3214752675883 0.6533988510748713
16.79352028784902 227.5247579896278 0.6516545729065427
16.798747842802435 226.22980884115333 0.649351753911762
16.80397539775585 226.07535502741075 0.6508119621260327
16.809202952709263 225.93292593936826 0.6513317006536009
16.814430507662678 223.23104111930198 0.6490711895412048
16.819658062616092 223.07861519328833 0.649924754140322
16.824885617569507 221.4794535039601 0.6469293059088399
16.83011317252292 220.89697601291854 0.6448382303429897
16.835340727476336 223.99530796348844 0.6488122481946536
16.84056828242975 224.19288100833444 0.6504551825558664
16.845795837383164 222.8573206614612 0.6500181652115098
16.85102339233658 219.33226034105866 0.6460567940146829
16.856250947289993 218.73187424049675 0.6433243700261759
16.861478502243408 219.5937737536843 0.6444878685153649
16.866706057196822 221.12773618214854 0.6461464992157325
16.871933612150237 221.84411566903208 0.6477636597788672
16.87716116710365 220.67258652267063 0.6463849301986639
16.882388722057065 219.3132250636826 0.6438458621922643
16.88761627701048 218.1569109458391 0.6422239709849418
16.892843831963894 215.03217455785187 0.6377829460210849
16.89807138691731 215.06658415863245 0.6376101005734885
16.903298941870723 214.10251529371953 0.63689614945189
16.908526496824138 218.71809408240492 0.6435398987303994
16.913754051777552 219.24305229662735 0.6442512913654802
16.918981606730966 219.02320810516972 0.6431560149894369
16.92420916168438 215.5054094894743 0.6367043437675516
16.929436716637795 212.52285706041326 0.6336312058994469
16.93466427159121 213.27889217496073 0.633743387180087
16.939891826544624 214.3859615839889 0.6359185794364537
16.94511938149804 214.0590782095246 0.6349309567776434
16.950346936451453 214.5718068142262 0.6370115306761117
16.955574491404867 218.49451212491235 0.6453652786564283
16.960802046358282 219.09950225167566 0.6465943839567353
16.966029601311696 217.38938193263343 0.6445102835054468
16.97125715626511 216.41339678713481 0.6405432531026396
16.976484711218525 215.44065290518307 0.6368219509058638
16.98171226617194 216.23191712050905 0.6370275457786968
16.986939821125354 215.97234399912372 0.6374473253337464
16.99216737607877 215.05297877240397 0.6377358715587622
16.997394931032183 214.6017160132996 0.6370689365528853
17.002622485985597 213.82561307090654 0.6347313021447649
17.00785004093901 217.1919921542081 0.6386689849958009
17.013077595892426 219.23511410223406 0.6416246522083607
17.01830515084584 220.26768264835033 0.6419448678595013
17.023532705799255 222.29899938777572 0.6444233578106819
17.02876026075267 222.54195107283354 0.6458331316321039
17.033987815706084 222.12554889891888 0.6457052242526964
17.039215370659498 222.3090084637338 0.6473923137038505
17.044442925612913 220.0764965221982 0.6430271786030367
17.049670480566327 221.66151267169826 0.6450897066467138
17.05489803551974 222.49243893092864 0.64648447407193
17.060125590473156 224.3775923200381 0.6481382802250412
17.06535314542657 223.43439903163014 0.6474800854996922
17.070580700379985 227.07741819407832 0.6518515112855794
17.0758082553334 227.6366206676556 0.6527540943367482
17.081035810286814 225.48356249381234 0.6481330837448424
17.086263365240228 224.31705922461234 0.6449590555457819
17.091490920193642 223.1500838466451 0.6424566629296977
17.096718475147057 223.26436932495702 0.6433586602949254
17.10194603010047 224.08815903169392 0.6462211266864983
17.107173585053886 222.67957472541772 0.6453761850606996
17.1124011400073 224.32786896528305 0.649137240272302
17.117628694960715 223.3471689648937 0.6470639632645258
17.12285624991413 225.4339309295365 0.6492054841212899
17.128083804867543 226.02998501772706 0.6484685134736214
17.133311359820958 228.00367453866312 0.6503629273255839
17.138538914774372 226.15976426445698 0.6476564882491616
17.143766469727787 226.6319060490779 0.6476107350488621
17.1489940246812 224.80579660313563 0.6452711712760907
17.154221579634616 225.55958159699398 0.6468062828611435
17.15944913458803 227.07138564848293 0.6499274852932955
17.164676689541444 228.1661198936495 0.6508909881452787
17.16990424449486 235.03346939566933 0.6598644715402576
17.175131799448273 241.33936285946464 0.6671438997536326
17.180359354401688 243.423746862679 0.670132299061945
17.185586909355102 241.97365293495503 0.6679688908973312
17.190814464308517 240.86919749977193 0.6664467383347559
17.19604201926193 241.84390411927646 0.667665602043727
17.201269574215345 241.48931925256227 0.665783124202848
17.20649712916876 240.94962132734986 0.6649268999895012
17.211724684122174 242.00029548055048 0.667034180582377
17.21695223907559 245.0873985611095 0.671781041604713
17.222179794029003 248.21281379839834 0.6768455412018567
17.227407348982418 249.52584696366011 0.6777070302659627
17.232634903935832 250.46448140002545 0.6771120083142089
17.237862458889246 250.69648116732526 0.6763307428228497
17.24309001384266 249.2702113656732 0.6760125284627845
17.248317568796075 248.63779924677004 0.6771418874794433
17.25354512374949 246.9644441169794 0.6765519799517044
17.258772678702904 244.66722371816638 0.6733354037121948
17.26400023365632 242.15331420958296 0.6698905762989282
17.269227788609733 242.2853573411814 0.6699072846486931
17.274455343563147 240.31196958833698 0.6672409961504668
17.279682898516562 239.4459234302303 0.6655118895463611
17.284910453469976 237.30296818758833 0.6608929644200636
17.29013800842339 235.75053077227136 0.6580652733874556
17.295365563376805 237.66992213540476 0.6603397375551441
17.30059311833022 240.27380425378436 0.6639574312602431
17.305820673283634 243.45789053458674 0.6685455188318605
17.31104822823705 244.35779493763198 0.6704780468336055
17.316275783190463 244.26051038166617 0.6708796632673971
17.321503338143877 245.09754038334088 0.6734716862169406
17.32673089309729 244.19504584790758 0.6724034100596898
17.331958448050706 242.37284296215523 0.6696736841057789
17.33718600300412 240.89386182669628 0.6663851366480569
17.342413557957535 238.78227863102063 0.6621838814081628
17.34764111291095 238.2153466858192 0.6606746923983537
17.352868667864364 236.123340876188 0.6585831681043043
17.358096222817778 237.2733129500506 0.6596843836798139
17.363323777771193 237.8919268159673 0.6613105657513154
17.368551332724607 237.32822043960888 0.6611058671939506
17.37377888767802 235.0550568181974 0.6590674519769698
17.379006442631436 235.02227857724293 0.6598329223788516
17.38423399758485 235.89606843015105 0.660703078758675
17.389461552538265 235.45824994131686 0.6606773017963898
17.39468910749168 235.62558995255282 0.6608481715242868
17.399916662445094 239.0062437694471 0.6648946114706008
17.405144217398508 240.2789855279517 0.6649708862580779
17.410371772351922 239.56398783600218 0.6632283204035913
17.415599327305337 238.45084426670402 0.6617484018491292
17.42082688225875 237.73079395520108 0.6613109331669967
17.426054437212166 235.16802508642834 0.6586937871665378
17.43128199216558 235.04129423564635 0.6587918866004259
17.436509547118995 233.69835789068316 0.6563833719271921
17.44173710207241 235.85142401727154 0.6586818349247419
17.446964657025823 237.39411015756022 0.6609845073287544
17.452192211979238 236.22905854184037 0.660102141715993
17.457419766932652 235.07587852578442 0.6602142057478839
17.462647321886067 234.7549514351894 0.6598617298079962
17.46787487683948 235.41869223188672 0.6605606846934575
17.473102431792896 234.70374203117316 0.6586862209119798
17.47832998674631 233.5381109442032 0.6571185088944361
17.483557541699724 234.10138962929554 0.6576943130934058
17.48878509665314 234.25914805869115 0.6570353671594018
17.494012651606553 234.71832309727395 0.6584742440357837
17.499240206559968 240.08763888264335 0.665145597305964
17.504467761513382 242.67282475252938 0.6681138734293475
17.509695316466797 244.7344744754639 0.6705601347061152
17.51492287142021 240.42788106522454 0.6640980709183277
17.520150426373625 236.90015336526696 0.6607349103298522
17.52537798132704 238.0000013023166 0.6616608758261754
17.530605536280454 239.70865557219125 0.6635271115922701
17.53583309123387 242.14690873910584 0.6679082089677895
17.541060646187283 239.81129431786857 0.664188743393446
17.546288201140698 239.73308441828638 0.6653716762027952
17.551515756094112 241.46109422199828 0.6685791188736949
17.556743311047526 244.3605075262738 0.6725260506518591
17.56197086600094 244.47838691586858 0.6723162319138786
17.567198420954355 246.03732192377396 0.6743538363663323
17.57242597590777 247.30057488060666 0.6741784272676971
17.577653530861184 247.18140940143465 0.6736955129256353
17.5828810858146 244.25938521421153 0.669377819062187
17.588108640768013 242.45609343693457 0.6657976359630146
17.593336195721427 242.88549566781623 0.6672333256051352
17.598563750674842 247.16410069975038 0.6740621060240548
17.603791305628256 250.95926057703613 0.6797357405412285
17.60901886058167 252.50372414671466 0.6803793209469513
17.614246415535085 253.44316485900958 0.6801258249987943
17.6194739704885 251.06502625706977 0.6767286272223223
17.624701525441914 247.53601804491927 0.6718985123085442
17.62992908039533 244.70045795341434 0.6680854619349412
17.635156635348743 246.69990510674356 0.6713518682595709
17.640384190302157 248.75053429682072 0.6734563254385095
17.64561174525557 250.81607197329626 0.6761567194333067
17.650839300208986 250.33123696504947 0.6743566467162776
17.6560668551624 252.95419257134444 0.6768589056156928
17.661294410115815 254.64565209906834 0.6790139677249436
17.66652196506923 260.2792186121291 0.6870246276243498
17.671749520022644 264.84001778829133 0.6920382952229084
17.676977074976058 271.4038973195447 0.6997430281008463
17.682204629929473 274.71270273187656 0.7034004408692764
17.687432184882887 275.63024359154656 0.7034581408778487
17.6926597398363 276.7665502990296 0.7047875433092309
17.697887294789716 278.9341169493177 0.7079431838026803
17.70311484974313 281.6164561486403 0.7118004029648064
17.708342404696545 288.1731260631514 0.7204591497435482
17.71356995964996 290.3501366460943 0.7223568784180233
17.718797514603374 295.7752470037119 0.7290560268396468
17.724025069556788 300.21773752009557 0.7341366074058139
17.729252624510202 301.16441499610534 0.7352369182392057
17.734480179463617 305.84409285980746 0.73959264083138
17.73970773441703 308.9020540390088 0.7426940733738773
17.744935289370446 310.967588415102 0.7463043052320617
17.75016284432386 314.5522807886668 0.7509264185491016
17.755390399277275 317.49585015744094 0.7541372556125415
17.76061795423069 321.06023336727014 0.7570603100107323
17.765845509184103 323.21397200462076 0.7586440056359873
17.771073064137518 327.15638817182014 0.7634196163852681
17.776300619090932 326.732652181006 0.7629913773822601
17.781528174044347 324.09256653131473 0.7606344126605793
17.78675572899776 320.08351890247434 0.7565551237902423
17.791983283951176 319.47176189974095 0.7559175066929279
17.79721083890459 316.82991950493835 0.7525258184774744
17.802438393858004 312.9413662386301 0.7477461547835618
17.80766594881142 308.2534005210751 0.7417109804274601
17.812893503764833 302.0566217044709 0.7344814552878308
17.818121058718248 301.6777726961521 0.7339159511846436
17.823348613671662 300.62287792898474 0.7326007938171125
17.828576168625077 300.86508224975717 0.7338983680684056
17.83380372357849 296.17217629405457 0.7280797881264697
17.839031278531905 289.42455506719716 0.7206452835848981
17.84425883348532 287.1251225091836 0.7183275155570479
17.849486388438734 286.4722737839386 0.7169249341007847
17.85471394339215 288.2110388459938 0.7189776106059602
17.859941498345563 286.46284536599086 0.7160778476276843
17.865169053298978 287.7798750864764 0.7173978361121934
17.870396608252392 289.6023171613748 0.7206509067664443
17.875624163205806 291.12717339147105 0.7221251573335925
17.88085171815922 294.7261645343319 0.7262236831808715
17.886079273112635 293.89131368953673 0.7249501144923011
17.89130682806605 299.0052840760958 0.7305006259478304
17.896534383019464 301.43041454798635 0.733706600733509
17.90176193797288 308.32292782824163 0.7418086403507728
17.906989492926293 315.2474417181431 0.7498288218034868
17.912217047879707 319.9362140156742 0.7554687015391315
17.917444602833122 321.704515169171 0.7570507113668216
17.922672157786536 322.5817528090079 0.7580064194513614
17.92789971273995 321.6601233743481 0.7564296272150257
17.933127267693365 323.87660583761067 0.7576787601647423
17.93835482264678 324.4724411675984 0.759017787161537
17.943582377600194 321.8862893015507 0.7561379140729771
17.94880993255361 318.41325762917313 0.7521602521427883
17.954037487507023 312.82481733404876 0.7466624722176011
17.959265042460437 307.51607098857795 0.7406148220145671
17.96449259741385 302.3680110716531 0.7356366837219882
17.969720152367266 298.2911166873023 0.7309798644653723
17.97494770732068 293.51103107626835 0.7246062510024289
17.980175262274095 286.3782564789177 0.7166738535012059
17.98540281722751 281.66188040061445 0.71038506268056
17.990630372180924 275.11565868744304 0.7023490676661825
17.995857927134338 273.48668779399264 0.6997149110319059
18.001085482087753 268.86846541943515 0.6931166634561897
18.006313037041167 267.3715244121213 0.6914631968020248
18.01154059199458 264.3220442724905 0.6880655238477699
18.016768146947996 261.12805811449726 0.6842846776981908
18.02199570190141 258.07438545834987 0.6813729680459788
18.027223256854825 257.2264368258557 0.679984504334521
18.03245081180824 256.08777038962734 0.6796615674726806
18.037678366761654 255.28999341147147 0.6788166410566365
18.042905921715068 254.62134262630983 0.6779443376580855
18.048133476668482 254.23129441684236 0.6777545330510836
18.053361031621897 257.1302414581675 0.682163649391277
18.05858858657531 257.29533846789377 0.6827708455347569
18.063816141528726 257.5147282640451 0.6831721014499696
18.06904369648214 258.4174839334869 0.6851576910325237
18.074271251435555 261.4910394414106 0.6875754690812061
18.07949880638897 263.92166715332 0.6898716616521428
18.084726361342383 268.38390158036054 0.6943672514716547
18.089953916295798 269.44252564814934 0.6955845541691426
18.095181471249212 270.751078115151 0.6976868541422154
18.100409026202627 268.99598034279876 0.6950536638549633
18.10563658115604 268.4233775187958 0.6945390011949295
18.110864136109456 270.9262929362752 0.6975004823731429
18.11609169106287 276.2881378418144 0.7051980497082297
18.121319246016284 283.24322493599675 0.7136929235977737
18.1265468009697 290.2998627267861 0.721213273669438
18.131774355923113 296.77401078265257 0.7281798757114282
18.137001910876528 300.7554889510576 0.7319858267505326
18.142229465829942 304.9569340733887 0.7364092293912669
18.147457020783357 311.0163057513301 0.7435143812665466
18.15268457573677 318.2770809048823 0.7520797074146971
18.157912130690185 326.44253225055 0.7619100630743225
18.1631396856436 334.9986264434799 0.7714519407101723
18.168367240597014 348.85018887036273 0.7864651125789901
18.17359479555043 362.6413530518721 0.8020592798692628
18.178822350503843 373.46165024528 0.8138318625522747
18.184049905457258 381.1349856666586 0.8223966933605984
18.189277460410672 386.93656097181224 0.8282128053314242
18.194505015364086 392.4046424373085 0.8335472844101924
18.1997325703175 391.29184543842337 0.8327317500211994
18.204960125270915 386.8742565407726 0.8282519275109321
18.21018768022433 378.5335144175787 0.8191597621299327
18.215415235177744 377.9487736122096 0.8187151142692938
18.22064279013116 379.1570741022846 0.8195963150314058
18.225870345084573 379.13022999982377 0.8197347413391526
18.231097900037987 378.1382488430291 0.8183858637400908
18.236325454991402 381.2021279368502 0.8215289242364969
18.241553009944816 386.3746914734201 0.8271750260832068
18.24678056489823 390.48123669193484 0.8312306246080405
18.252008119851645 389.27375696943716 0.8304640597419631
18.25723567480506 384.85971626711853 0.825568839387034
18.262463229758474 377.65292250109906 0.8180756936022078
18.26769078471189 369.80366470984745 0.8097996491121574
18.272918339665303 364.16709656982977 0.8036649683651261
18.278145894618717 356.9145333455515 0.7959725611972676
18.28337344957213 346.79842314217177 0.7851302875901964
18.288601004525546 340.6926886997165 0.7781986877297488
18.29382855947896 331.67879100359636 0.7675039144368375
18.299056114432375 324.4779767258532 0.759033852521731
18.30428366938579 315.8427975068588 0.7498615672631217
18.309511224339204 309.9332796384451 0.7431043145602607
18.314738779292618 304.2691254791439 0.7369289489826741
18.319966334246033 299.51730683191187 0.7320826307810793
18.325193889199447 294.8117467619247 0.7257968073198936
18.33042144415286 289.106510211762 0.7190995830984109
18.335648999106276 288.0242731337799 0.7169684399495503
18.34087655405969 285.2929444929716 0.7137459637924864
18.346104109013105 283.3299452832113 0.7106461474207734
18.35133166396652 282.8706488774252 0.7096715626787402
18.356559218919934 281.57793614898395 0.7091190198579723
18.361786773873348 281.9975704379854 0.710658386846418
18.367014328826762 284.460445741465 0.7145054678862737
18.372241883780177 283.29755483512594 0.7128712351902949
18.37746943873359 287.6359170456966 0.7178700690365877
18.382696993687006 288.5264738424587 0.7174344063150885
18.38792454864042 293.3556712622964 0.7252514601447366
18.393152103593835 301.2896697108066 0.7462208724917283
18.39837965854725 311.6228285023855 0.7654348672008622
18.403607213500663 318.9900879667316 0.7793118528288029
18.408834768454078 327.0213045796265 0.793466238985861
18.414062323407492 333.99559971003544 0.806599082999158
18.419289878360907 342.70190995141417 0.8211856478871945
18.42451743331432 348.6227023069419 0.8314528743296979
18.429744988267736 349.03141736296925 0.8352902255525173
18.43497254322115 345.51224907179756 0.8342858793946594
18.440200098174564 339.5923558654225 0.8309328037301589
18.44542765312798 335.89826028016665 0.8298852189890324
18.450655208081393 332.90292527525577 0.8284757941639224
18.455882763034808 329.12603634852553 0.8270249853076717
18.461110317988222 327.27950235661814 0.8277350557227098
18.466337872941637 321.4873282969839 0.8230259325475258
18.47156542789505 317.899181891543 0.8206797872497794
18.476792982848465 311.4040090927005 0.8139247320463325
18.48202053780188 308.3739514143607 0.8124597103813733
18.487248092755294 308.72951059162904 0.8156682184559366
18.49247564770871 305.11606921153884 0.8130956911918993
18.497703202662123 303.39905684473945 0.8136879530282144
18.502930757615538 302.3968444827653 0.8142276609407824
18.508158312568952 299.1190877520566 0.8126152918490739
18.513385867522366 299.8668844163118 0.8164036094841898
18.51861342247578 299.75878736952916 0.8186908652589401
18.523840977429195 299.3902498862061 0.8211729296819669
18.52906853238261 298.69287149772737 0.8219997948942462
18.534296087336024 299.55539206032927 0.8255420290136842
18.53952364228944 298.8029205401001 0.8261995553160622
18.544751197242853 294.8637376167163 0.8217332341197505
18.549978752196267 287.17673154489864 0.8119975478806731
18.555206307149682 281.80028728064497 0.8074089654239921
18.560433862103096 282.27073116862744 0.8096657261544663
18.56566141705651 285.1812348743854 0.8164592605646822
18.570888972009925 288.3852165244305 0.8223101501249537
18.57611652696334 290.24958961619404 0.827855005172059
18.581344081916754 290.32654660787944 0.832607019123846
18.58657163687017 291.4150622655876 0.8366817842153874
18.591799191823583 289.92023226470843 0.8353787780789284
18.597026746776997 293.29250432532064 0.8402608066832306
18.60225430173041 294.80257050823786 0.8421331591636834
18.607481856683826 293.0616376489727 0.8411915765254427
18.61270941163724 293.82243736566465 0.8434784170092073
18.617936966590655 294.28441916154435 0.8450015848529576
18.62316452154407 298.017255876325 0.8498492626974877
18.628392076497484 303.65856932934946 0.8408547236512628
18.633619631450898 310.1389285337841 0.8415290501285471
18.638847186404313 314.5158501544932 0.841181601555011
18.644074741357727 320.0908340749978 0.8443812989271151
18.64930229631114 319.6337477380589 0.8407303511299808
18.654529851264556 323.2682914353689 0.8415366800912835
18.65975740621797 329.16136345636494 0.8467065375787521
18.664984961171385 336.5364872708689 0.8518066291685706
18.6702125161248 341.6249986684105 0.8547020434239603
18.675440071078214 343.3637981653838 0.8546332143841311
18.680667626031628 343.57489557967097 0.8525628563384162
18.685895180985042 343.95828238221077 0.8510874403870181
18.691122735938457 347.00021901087285 0.8524589692115483
18.69635029089187 350.5027428771279 0.8534702088481305
18.701577845845286 351.5950015405598 0.8533406000771162
18.7068054007987 352.7964004036051 0.8533588385111157
18.712032955752115 352.6404593639473 0.8520557194632717
18.71726051070553 351.4304147478384 0.8493011639883707
18.722488065658943 349.89249914658706 0.8452700090344478
18.727715620612358 344.85613163919436 0.8381394900431168
18.732943175565772 348.8722564980948 0.8416722187753256
18.738170730519187 350.675929375611 0.8426293419364815
18.7433982854726 351.13872308798153 0.8422224933165992
18.748625840426016 353.28472554319643 0.8437705238646753
18.75385339537943 353.75785091527706 0.8429598778849008
18.759080950332844 355.0884762187086 0.843237514702568
18.76430850528626 354.02145438356183 0.8401607932742234
18.769536060239673 351.33241971009596 0.8363982176721402
18.774763615193088 346.6316741375866 0.8299502520038066
18.779991170146502 344.19753415389533 0.826284521662919
18.785218725099917 339.36271995930656 0.8199023259717682
18.79044628005333 336.4520616208662 0.8149212194589714
18.795673835006745 334.8024592795941 0.8122003075223434
18.80090138996016 331.0984849483635 0.8068875789988118
18.806128944913574 326.7314109260284 0.8003257902596054
18.81135649986699 321.6236515693853 0.7936519422779857
18.816584054820403 318.25958811462993 0.7895432879079929
18.821811609773818 316.5093573646671 0.7873102010084376
18.827039164727232 314.69836220299163 0.7855825639671828
18.832266719680646 313.2264579401713 0.7834795336527237
18.83749427463406 310.4016344157121 0.7793243262911743
18.842721829587475 307.4147183350767 0.7746286956073346
18.84794938454089 305.7920442415532 0.7721070164669269
18.853176939494304 303.7783840787255 0.7691282424900868
18.85840449444772 304.72582621894617 0.769692906504501
18.863632049401133 302.05948450173537 0.7651880397074211
18.868859604354547 303.1118635365047 0.7673208104927751
18.87408715930796 304.64338936186715 0.7692884185319718
18.879314714261376 302.70915926446327 0.7668705092236966
18.88454226921479 301.81208479119897 0.7653944748613714
18.889769824168205 297.0770423378628 0.758131056300841
18.89499737912162 297.84891073066206 0.7592600036484436
18.900224934075034 298.3764992916568 0.7596965702765266
18.90545248902845 296.83046957267067 0.757745416496643
18.910680043981863 293.53214772219394 0.7528216420052182
18.915907598935277 290.64813789727447 0.7484800943136133
18.92113515388869 289.8665197052919 0.7479459023656667
18.926362708842106 290.5174704319879 0.7491476349827428
18.93159026379552 287.9857465757403 0.7450216829021429
18.936817818748935 284.33898545027813 0.7399412519303854
18.94204537370235 282.29741225733966 0.7375705960672013
18.947272928655764 281.4070547594851 0.7374432998534676
18.952500483609178 283.5023406048469 0.7405064648336831
18.957728038562593 281.83069918133356 0.7370559367147557
18.962955593516007 280.2344369277092 0.7347573359676339
18.96818314846942 277.58099536556216 0.7305326926696993
18.973410703422836 276.8963684688362 0.7297476376091266
18.97863825837625 275.74815907264775 0.7276168777410511
18.983865813329665 273.83206090158586 0.7247059935908471
18.98909336828308 276.2777357299891 0.7275661203160626
18.994320923236494 275.47032400139585 0.7246646007674749
18.999548478189908 275.980647783411 0.7254382810211712
19.004776033143322 273.69349842601594 0.7216981563496658
19.010003588096737 275.74996165881146 0.7245967072343743
19.01523114305015 276.7698292423841 0.725058897137978
19.020458698003566 276.705660389596 0.723663092499609
19.02568625295698 278.4410132631829 0.7259099254865438
19.030913807910395 280.2439121814402 0.7296190441473839
19.03614136286381 282.15616246930796 0.732938074690546
19.041368917817223 279.9738644971203 0.7292440003777345
19.046596472770638 277.04797508384877 0.7235561384685332
19.051824027724052 275.0517027127818 0.7211186793276998
19.057051582677467 275.424429183445 0.7219416823011435
19.06227913763088 275.2115122314764 0.7228778886891586
19.067506692584296 274.58299708075805 0.7216025449381583
19.07273424753771 273.81995260309895 0.7193591746679693
19.077961802491124 273.53736964044475 0.7188545003788773
19.08318935744454 273.7803215677378 0.7179450702448598
19.088416912397953 272.87831818996926 0.7164478805135808
19.093644467351368 272.7212275450233 0.7169036767440958
19.098872022304782 272.01296244375305 0.7158686193171944
19.104099577258197 273.3616110056949 0.7182168565311814
19.10932713221161 273.15403948205176 0.7180695985482882
19.114554687165025 270.9243038996026 0.7155542783432065
19.11978224211844 266.6749890026396 0.7105250430079412
19.125009797071854 264.99746742072404 0.7068919387307149
19.13023735202527 264.242820483475 0.7050690990443494
19.135464906978683 262.76540619623336 0.7028458414865517
19.140692461932098 260.7537494789853 0.7012147124180619
19.145920016885512 261.95530633296676 0.7044659615983223
19.151147571838926 260.899816138847 0.7027420949859284
19.15637512679234 261.1355131574129 0.7016451862762874
19.161602681745755 258.70170217763996 0.6978360278089292
19.16683023669917 258.13140177703514 0.6962698002241627
19.172057791652584 258.91057276089845 0.6983578673667387
19.177285346606 260.5309838131541 0.7003435388006073
19.182512901559413 263.27464019314414 0.7044723458006288
19.187740456512827 262.5986382024463 0.7024271495532176
19.19296801146624 262.620553696022 0.7018446893868645
19.198195566419656 260.70060861217263 0.6987125808332106
19.20342312137307 262.4154592788277 0.7010200530112123
19.208650676326485 262.5888833217639 0.7008084739589926
19.2138782312799 265.89678339348234 0.7056213242183559
19.219105786233314 267.1503203369359 0.7065980472628982
19.22433334118673 267.933099090852 0.7071931605141998
19.229560896140143 267.5117307183063 0.7072221087516933
19.234788451093557 269.2472634454681 0.7094057065928079
19.24001600604697 270.3301500909771 0.7125269137202586
19.245243561000386 270.3077757220054 0.7127518031440248
19.2504711159538 270.3656480009702 0.7131552685072859
19.255698670907215 272.68392806621966 0.7147561668692268
19.26092622586063 275.32812304328513 0.7164330192453535
19.266153780814044 276.50388973794156 0.7167006160628462
19.271381335767458 276.6881301174407 0.7172382562283618
19.276608890720873 276.7456582454521 0.717149097348271
19.281836445674287 277.751441065805 0.7192461374841675
19.2870640006277 279.6066583790265 0.7212589839951785
19.292291555581116 282.8423898728754 0.7255117070199598
19.29751911053453 283.2839214278337 0.7246905844908075
19.302746665487945 281.64594104410565 0.7217274923006617
19.30797422044136 282.9367028751823 0.7227248022934186
19.313201775394774 287.72743067552153 0.7290716258892664
19.318429330348188 294.164051238592 0.7374095398512004
19.323656885301602 297.14280583621934 0.7419291916306984
19.328884440255017 299.92086638960706 0.7447449874020786
19.33411199520843 304.9326924524518 0.7495844677175668
19.339339550161846 305.38293484623057 0.7487385998101472
19.34456710511526 303.7115395663119 0.7458072297762052
19.349794660068675 300.63608249151395 0.743023269787108
19.35502221502209 300.54160446092567 0.7434476542839514
19.360249769975503 301.7224659712877 0.7446558923311162
19.365477324928918 307.1594012286594 0.7516457389727186
19.370704879882332 310.7438377429437 0.7552793315851933
19.375932434835747 314.5221809634264 0.7597237077243272
19.38115998978916 316.06266796194416 0.7609109257519294
19.386387544742576 318.8175152262632 0.7634448318123831
19.39161509969599 322.64959795907515 0.7680913929356944
19.396842654649404 325.9638306730936 0.7725503022012458
19.40207020960282 326.8049726786546 0.774156317190072
19.407297764556233 323.41528693513726 0.7702205490490441
19.412525319509648 324.8047614971497 0.7711637622892773
19.417752874463062 325.27290029469395 0.7718395738848102
19.422980429416477 326.58068130662116 0.7729158397589673
19.42820798436989 325.13962977018724 0.7714066205094273
19.433435539323305 321.91319707023206 0.7679933400925282
19.43866309427672 322.9012474911044 0.7695869717667255
19.443890649230134 321.7600788386848 0.76788640560469
19.44911820418355 324.4597654134969 0.7708171191769939
19.454345759136963 325.23622299713287 0.7703896074151793
19.459573314090377 325.59605714917166 0.7708323246385409
19.464800869043792 327.24864254599817 0.7717975389437415
19.470028423997206 327.706662947375 0.7720577845478213
19.47525597895062 328.43217380158603 0.7728450762019854
19.480483533904035 325.26089613488824 0.7695573342034344
19.48571108885745 321.48818927323657 0.7654483549451457
19.490938643810864 322.48428794693814 0.7669212082432663
19.49616619876428 324.2494204056415 0.7684015968978077
19.501393753717693 325.99683621377284 0.7707064732157018
19.506621308671107 326.11158265926355 0.7711577287998964
19.51184886362452 326.2656390672209 0.7716882171277095
19.517076418577936 328.2707217011081 0.7737892768644461
19.52230397353135 330.65713233287084 0.7755135245042086
19.527531528484765 333.3075664280216 0.7779044488637243
19.53275908343818 333.09256954231967 0.7770231972903064
19.537986638391594 334.6461744117031 0.7791780063368697
19.54321419334501 336.1373246380406 0.7817010302428228
19.548441748298423 337.3145045198616 0.7831565881048418
19.553669303251837 338.29725942746444 0.7844943282918494
19.55889685820525 343.36976646949495 0.7906287538081795
19.564124413158666 346.9181118016542 0.794079551774262
19.56935196811208 351.3766831217088 0.7986904631790256
19.574579523065495 352.5302592762371 0.7991613337408864
19.57980707801891 351.7738556620145 0.7983445497124818
19.585034632972324 350.5686797990249 0.7975378279668023
19.590262187925738 352.5656714414882 0.7999252725065166
19.595489742879153 356.0403783189004 0.8042677751115533
19.600717297832567 359.35835779214557 0.8072533154955496
19.60594485278598 364.28307571907226 0.8123346086230102
19.611172407739396 364.61897057564295 0.8128940860615113
19.61639996269281 368.5629932051436 0.817291576594288
19.621627517646225 371.4357549328216 0.8207388245828136
19.62685507259964 373.7245666323901 0.822741470670203
19.632082627553054 375.8680795851323 0.8244990726331108
19.637310182506468 378.2805541413841 0.8269890210444871
19.642537737459882 379.29848016141443 0.8280762930679668
19.647765292413297 380.5325190530372 0.8289372044746696
19.65299284736671 383.32285671899524 0.831845138681263
19.658220402320126 384.3715939819241 0.8328175228407406
19.66344795727354 385.3038910390391 0.8339688202898704
19.668675512226955 382.3838768517715 0.8308637892045906
19.67390306718037 380.04879708876183 0.8282874859643863
19.679130622133783 382.1419531307507 0.830345123244149
19.684358177087198 384.69687045606156 0.8329339278681607
19.689585732040612 392.2806462568488 0.8405202032523057
19.694813286994027 398.634413650021 0.8475131104774032
19.70004084194744 403.481997095644 0.852786429759287
19.705268396900856 404.42896500908347 0.8539417814806436
19.71049595185427 402.8413633505176 0.8527133946232993
19.715723506807684 398.43572015544305 0.8474225233689551
19.7209510617611 392.27480938504215 0.8410194488987196
19.726178616714513 387.0210318896515 0.8350418335362055
19.731406171667928 383.25828994789975 0.8307736911348934
19.736633726621342 379.95595182212145 0.8276298111027567
19.741861281574757 376.8101685594274 0.8239714981123057
19.74708883652817 373.2777582494118 0.8201372166540594
19.752316391481585 371.4819630954691 0.8187446072461153
19.757543946435 369.34870130717076 0.816338880374412
19.762771501388414 364.3832613073295 0.8106540076881302
19.76799905634183 359.2196851328731 0.8046112817726738
19.773226611295243 358.5773851084604 0.80383271487186
19.778454166248657 357.89425458733143 0.8038613782034588
19.783681721202072 354.3467280730114 0.799530904153476
19.788909276155486 350.10249243141664 0.7949559891945852
19.7941368311089 348.8516967114966 0.7927615288029877
19.799364386062315 346.1246833433592 0.7892397602824672
19.80459194101573 345.4324262710824 0.7885876420737042
19.809819495969144 343.5858674759492 0.7864968316274455
19.81504705092256 343.6098576751862 0.786821214105814
19.820274605875973 341.4045134682756 0.7848869274615267
19.825502160829387 337.05630521686356 0.779453054818458
19.8307297157828 332.81401377378484 0.7748728481138049
19.835957270736216 329.2869612789741 0.7710971538727681
19.84118482568963 327.87830398823155 0.7698850045154211
19.846412380643045 327.01645596573144 0.769622702853353
19.85163993559646 326.43074774988276 0.7676824893799553
19.856867490549874 325.11872200949597 0.765870203132743
19.86209504550329 323.8431809231187 0.7642596251271319
19.867322600456703 323.23808244624865 0.7637145855790796
19.872550155410117 323.46268462359643 0.7641342519817587
19.87777771036353 324.8441362500944 0.7658847325691059
19.883005265316946 326.736335384508 0.7678515342562731
19.88823282027036 325.8061447736681 0.7664646998232717
19.893460375223775 324.06014804509175 0.7647271596650139
19.89868793017719 322.81016996489393 0.7633825236555624
19.903915485130604 320.27577839564793 0.7604860231641373
19.909143040084018 316.6374422618198 0.7558008660630545
19.914370595037433 316.0908879475336 0.7554988932877693
19.919598149990847 315.4876044680157 0.7544372860345113
19.92482570494426 312.8462391773155 0.7516517072016909
19.930053259897676 309.99033273989784 0.7484597538404982
19.93528081485109 308.11567125562533 0.7458624405224987
19.940508369804505 306.34347338954024 0.744545372935806
19.94573592475792 304.5373316139709 0.7415526566599898
19.950963479711334 302.76752095508607 0.7390812488572408
19.956191034664748 304.1085170165322 0.7403998716762916
19.961418589618162 306.0269383225029 0.7423859238497399
19.966646144571577 305.86294561898916 0.742348512795358
19.97187369952499 304.13658477751505 0.7401568666896571
19.977101254478406 306.8417462101603 0.7442141954044623
19.98232880943182 307.5499045219109 0.7456433909847667
19.987556364385235 310.56960581179743 0.7484917125161162
19.99278391933865 313.47360515415994 0.752195022946164
19.998011474292063 314.4160827743298 0.7526611538921755
20.003239029245478 317.3755452850662 0.7558377438698092
20.008466584198892 318.50365922612366 0.7573037443097916
20.013694139152307 322.065759958349 0.7606967630935926
20.01892169410572 324.5009949040986 0.7635555437808886
20.024149249059136 329.33327900276 0.7691720228596747
20.02937680401255 333.58424759083255 0.7734502533107023
20.034604358965964 340.30134482440457 0.7808843697175885
20.03983191391938 346.12409391135134 0.7867832161784296
20.045059468872793 351.0782240091914 0.7926414509278397
20.050287023826208 351.3937385008479 0.793495480320151
20.055514578779622 346.79349014521864 0.7879434538585358
20.060742133733036 343.3350400877243 0.7838504107081183
20.06596968868645 339.90218030903185 0.7798374861182665
20.071197243639865 334.56169014708985 0.773956938119021
20.07642479859328 327.0932802615476 0.7651620394100792
20.081652353546694 322.1878364410842 0.7595616371415561
20.08687990850011 320.0260033699156 0.7571940032666441
20.092107463453523 317.30962701282994 0.7540724110598089
20.097335018406937 316.3226171120457 0.7535767931118091
20.102562573360352 316.93304262141004 0.7551566354850938
20.107790128313766 317.61248190891223 0.755920919146663
20.11301768326718 316.98083081659337 0.754803065155156
20.118245238220595 315.4545068863156 0.7529193665047638
20.12347279317401 315.36616793359195 0.7530215200365111
20.128700348127424 315.1230381264088 0.7523815879271575
20.13392790308084 315.8768220176199 0.7532114677410812
20.139155458034253 318.88038080179115 0.7563632957940305
20.144383012987667 322.65115003013756 0.760804841580561
20.14961056794108 323.0876663327266 0.7612075419544537
20.154838122894496 323.1124084185111 0.7604506866093179
20.16006567784791 324.28697853443106 0.7612747228294704
20.165293232801325 320.9345318690571 0.7568861442530632
20.17052078775474 319.7851510811316 0.7559114216007006
20.175748342708154 317.7058761086033 0.7541584860939358
20.18097589766157 319.8765791291106 0.7577445349719133
20.186203452614983 321.5582914053145 0.7600249543754973
20.191431007568397 318.6542355131996 0.7565827462207405
20.19665856252181 313.59373308920453 0.7505977495076134
20.201886117475226 310.55231438987096 0.7469132678057901
20.20711367242864 307.01782542520743 0.7422582385565185
20.212341227382055 305.27808304601837 0.7395341124444704
20.21756878233547 303.25962316548583 0.7367749391499707
20.222796337288884 298.80333565255313 0.7311200289120173
20.228023892242298 294.5630656855512 0.7267388997698199
20.233251447195713 291.31959136867965 0.7235545184306287
20.238479002149127 293.48318179031753 0.7276347637295778
20.24370655710254 291.83727140026883 0.7267174590412685
20.248934112055956 290.1610728965162 0.7242933553044197
20.25416166700937 289.56553689763433 0.7228990017664537
20.259389221962785 289.7363243043169 0.7218520747547458
20.2646167769162 291.9177154385165 0.7237369984846572
20.269844331869614 290.09356321827937 0.7211568558191175
20.275071886823028 291.0167556280049 0.7215480210011922
20.280299441776442 287.8827422866119 0.7181925930635049
20.285526996729857 287.8638626457631 0.7188466135537263
20.29075455168327 287.2703532596796 0.7180348942466948
20.295982106636686 286.735980598552 0.7173812419719301
20.3012096615901 292.3988401560885 0.7236579717703394
20.306437216543515 293.9481136744028 0.7259703715220179
20.31166477149693 294.30519674481945 0.7263618432954458
20.316892326450343 294.33526948580703 0.7270775304182722
20.322119881403758 290.24310758198556 0.7226935898369448
20.327347436357172 289.4136053052598 0.7211030441224778
20.332574991310587 284.8348233690834 0.7142978208900865
20.337802546264 287.24134745066334 0.7171027353064201
20.343030101217416 289.7909543189417 0.7195954081893255
20.34825765617083 292.226485972632 0.7230262565651847
20.353485211124244 291.83464739448107 0.7232571626715002
20.35871276607766 290.4699214904088 0.7212448867043397
20.363940321031073 290.9201569150023 0.7219574424969385
20.369167875984488 291.59187568896124 0.7225622062823882
20.374395430937902 292.87287536545585 0.7242853587816663
20.379622985891316 294.0492875431056 0.7252061923704936
20.38485054084473 292.32117311016503 0.7224227866577467
20.390078095798145 289.38839979194233 0.7190608923093115
20.39530565075156 290.58134820278826 0.7203394397420069
20.400533205704974 292.96094771185574 0.7235257274967911
20.40576076065839 294.0415056472222 0.7246886082861849
20.410988315611803 293.07453258724263 0.7232235641161472
20.416215870565217 292.84186381342 0.7242161937246775
20.421443425518632 291.40318608069765 0.7231441214991425
20.426670980472046 289.6633373182581 0.7216159208083956
20.43189853542546 289.43747425211325 0.721656879216546
20.437126090378875 291.8069467422777 0.7239655278425328
20.44235364533229 290.45682545978593 0.7220165551811457
20.447581200285704 288.4912420407336 0.7193296886186246
20.45280875523912 285.975643356664 0.715893351275798
20.458036310192533 286.91619780046574 0.7169842513442677
20.463263865145947 287.57255605037153 0.7171941348011202
20.46849142009936 287.488596077951 0.7185801674180469
20.473718975052776 285.9548850377515 0.7163788631227094
20.47894653000619 287.5206332858587 0.7181444534482858
20.484174084959605 287.5277783034651 0.7173254506493257
20.48940163991302 288.8277818192623 0.7177300145528425
20.494629194866434 287.83049240354876 0.7159424342296549
20.49985674981985 289.0714957680989 0.7178977909276069
20.505084304773263 288.60403497027926 0.7167160199557068
20.510311859726677 290.06904708824123 0.7188079681556078
20.51553941468009 291.0219724974988 0.7203021974340355
20.520766969633506 290.3914472106213 0.7207648091406794
20.52599452458692 289.1735076069228 0.7202558022759534
20.531222079540335 287.8799371624475 0.7175166789313763
20.53644963449375 290.33108478758487 0.7204582169392667
20.541677189447164 287.04500578543207 0.716690755149774
20.546904744400578 286.2068078949561 0.7162658751066101
20.552132299353993 285.2623046304632 0.7163620116269103
20.557359854307407 287.32428676158554 0.7179684371123733
20.56258740926082 288.4720961975873 0.7186045695081432
20.567814964214236 285.3926724461456 0.7138080902154896
20.57304251916765 282.66440554934496 0.710674352459414
20.578270074121065 285.37843086321755 0.7149781188387203
20.58349762907448 285.8881519577987 0.7149011139577625
20.588725184027894 283.92522033051324 0.7121197147615043
20.593952738981308 282.39463232676013 0.7096861808543146
20.599180293934722 282.16177731520423 0.7091595860459398
20.604407848888137 281.87740272700165 0.7093446942833503
20.60963540384155 279.2943371340679 0.7055525582187055
20.614862958794966 276.99337810131703 0.7026630757386898
20.62009051374838 279.6096958438231 0.7060459099646055
20.625318068701795 281.9590053457776 0.7090510525127318
20.63054562365521 284.1448485159251 0.7119671477205012
20.635773178608623 284.20519781732736 0.7121472421687006
20.641000733562038 283.20791132547834 0.7108463240315358
20.646228288515452 283.71868922193823 0.7119509757803829
20.651455843468867 285.183500031407 0.7127760835465305
20.65668339842228 284.280556388666 0.7123814602077564
20.661910953375695 283.74088895655535 0.7106647344567095
20.66713850832911 281.44206119142524 0.7077323970509736
20.672366063282524 281.5046394699813 0.7078096447730959
20.67759361823594 283.70458970003835 0.7107193556108633
20.682821173189353 282.61407004545674 0.7097270673935477
20.688048728142768 282.14270350296937 0.7100996316640713
20.693276283096182 282.3492208056735 0.7105076655141958
20.698503838049596 282.4854984943027 0.7115956596110196
20.70373139300301 284.9275954718489 0.7135171872713142
20.708958947956425 285.6715977570332 0.713962186966766
20.71418650290984 288.17406565380463 0.7154034635989655
20.719414057863254 287.2856784751148 0.7135916721795929
20.72464161281667 288.89842726220104 0.7163612312588591
20.729869167770083 288.71565129614225 0.7166051811988934
20.735096722723497 289.7226678003162 0.7179669803780173
20.740324277676912 288.99201080484653 0.7170735193935516
20.745551832630326 288.5715321762089 0.7165448880552191
20.75077938758374 289.6327222180563 0.7185623376174843
20.756006942537155 291.4188189206001 0.7214985042832561
20.76123449749057 295.2300425451345 0.7255101044611312
20.766462052443984 293.51996856824553 0.7236526438566323
20.7716896073974 294.4461442063293 0.7242618823454045
20.776917162350813 295.931773431472 0.725775569559757
20.782144717304227 298.2840640605555 0.728369942085718
20.78737227225764 298.0134880732968 0.7274608415595719
20.792599827211056 296.3590071389273 0.7254644746743352
20.79782738216447 300.35904194333887 0.7298819495769878
20.803054937117885 303.0755224704447 0.7327445862840416
20.8082824920713 305.7978589069481 0.7358866692725987
20.813510047024714 307.0134785999915 0.736878440242332
20.81873760197813 309.5173512012061 0.7405320971823982
20.823965156931543 308.5486033577122 0.7402502819375143
20.829192711884957 306.5378400778794 0.7377847327679654
20.83442026683837 306.32756883445285 0.7373020958574438
20.839647821791786 305.035528662021 0.7351137066452607
20.8448753767452 302.5918658503345 0.7321321656945493
20.850102931698615 304.7528399144018 0.7343828733895471
20.85533048665203 305.7983914079538 0.7358742131680913
20.860558041605444 304.75231554499334 0.7347519748842226
20.865785596558858 303.2360839367646 0.7334252548232393
20.871013151512273 300.4510812951766 0.7299640589803676
20.876240706465687 301.95071804413436 0.7327194217419517
20.8814682614191 300.4264730920846 0.7308709707537132
20.886695816372516 299.70794485718625 0.730402472761693
20.89192337132593 300.74611437941905 0.7313510157505981
20.897150926279345 301.5594635838497 0.7323040781755148
20.90237848123276 300.36482980247666 0.73037780383603
20.907606036186174 295.6605699255073 0.724693233266383
20.912833591139588 292.72457563897433 0.720986116951066
20.918061146093002 290.61708604890634 0.718131604541013
20.923288701046417 290.71074091420894 0.717026958321315
20.92851625599983 287.8093401463969 0.7134476570611835
20.933743810953246 291.6003983845674 0.7184951227740652
20.93897136590666 291.02760320779277 0.7187544861625266
20.944198920860075 290.76957119724227 0.7186273751976366
20.94942647581349 290.78563451504385 0.7189722019812855
20.954654030766903 290.78268882739 0.7189812515371108
20.959881585720318 294.4452320823719 0.723659277837077
20.965109140673732 293.5058022444994 0.7215580546523712
20.970336695627147 292.025429823307 0.7194329700990889
20.97556425058056 286.3905715696584 0.7125400754652454
20.980791805533975 282.7208656369621 0.7088444307800034
20.98601936048739 280.53881111718607 0.7068499403963066
20.991246915440804 280.57294529779045 0.7065488771125664
20.99647447039422 280.39610871096056 0.7059882500251953
21.001702025347633 277.9588915499054 0.702629640285031
21.006929580301048 277.5446538343377 0.702026641729749
21.012157135254462 277.12644686519843 0.7017959144950701
21.017384690207876 277.84034459834805 0.7028562278996637
21.02261224516129 276.04353219591854 0.701234668481875
21.027839800114705 275.9248393442999 0.7014863864775719
21.03306735506812 275.35641609362364 0.7003217310664293
21.038294910021534 274.4459074570624 0.6989510083763122
21.04352246497495 274.0677985811933 0.6992147816478727
21.048750019928363 273.690270517462 0.6996521672899033
21.053977574881777 272.71607422060777 0.6981117580031755
21.059205129835192 271.96292843852126 0.6954907481428624
21.064432684788606 271.83295921721117 0.693685323955018
21.06966023974202 273.23308288378314 0.6956105086916946
21.074887794695435 272.72448718548935 0.694716949685393
21.08011534964885 271.4291507112378 0.6954753213617196
21.085342904602264 271.9526389497363 0.6962109852420623
21.09057045955568 272.5032385626905 0.6964377098170701
21.095798014509093 273.93619901158786 0.6957654591287722
21.101025569462507 275.2082765310168 0.6953693452655839
21.10625312441592 276.8153987659717 0.6965859315567354
21.111480679369336 276.38675768277557 0.6970480012590946
21.11670823432275 274.16151586930073 0.6955150566467461
21.121935789276165 270.2573983819567 0.6920259869385353
21.12716334422958 268.600312587438 0.6893149732918415
21.132390899182994 269.8779296075006 0.6907214665472075
21.13761845413641 274.9868537523524 0.6968630711475413
21.142846009089823 276.7051660043202 0.6985203741448507
21.148073564043237 273.27219969957895 0.6935425974668857
21.15330111899665 268.0647058057091 0.6846961690419342
21.158528673950066 266.79966718944337 0.6834824491962525
21.16375622890348 267.87119659179444 0.6848861618440981
21.168983783856895 267.79999159091756 0.6847710791153676
21.17421133881031 268.2684665738788 0.6850987272348752
21.179438893763724 268.88012648470806 0.6857295572785338
21.184666448717138 269.1956275057601 0.6865192600684398
21.189894003670553 269.3730703120554 0.6856767080122214
21.195121558623967 272.1198712631219 0.6896229222342601
21.20034911357738 274.24069622420666 0.6925761550651292
21.205576668530796 273.43589872448894 0.6919560905086939
21.21080422348421 271.4860040317104 0.6895344039988197
21.216031778437625 272.4317706296085 0.6895263119985718
21.22125933339104 274.69789872698647 0.6915516928706289
21.226486888344454 275.1384363649838 0.6923331886988457
21.231714443297868 274.00365951599935 0.6905092796094825
21.236941998251282 273.65496990236164 0.6902154236996251
21.242169553204697 269.22988447200987 0.684048610804577
21.24739710815811 269.707274052506 0.6843563175590991
21.252624663111526 267.7445275281549 0.6821289419413632
21.25785221806494 270.8435394602057 0.6852583556385253
21.263079773018355 270.5809620506221 0.6846972446883107
21.26830732797177 272.3155507455879 0.6869481652119382
21.273534882925183 269.01447080843803 0.6832137204543682
21.278762437878598 268.01750152027535 0.6831648346704488
21.283989992832012 265.26201398280654 0.6867031686765608
21.289217547785427 267.0117425257265 0.6998435960722165
21.29444510273884 266.1603966430674 0.7057346149669464
21.299672657692255 262.8715257957417 0.7058736924014276
21.30490021264567 261.6480394880718 0.7083605295068701
21.310127767599084 261.1858833580481 0.709744341501662
21.3153553225525 263.59345444759697 0.715839406437436
21.320582877505913 264.49481363080537 0.7213112011012913
21.325810432459328 263.5771751419268 0.7234327795093699
21.331037987412742 264.3763479342597 0.7278404917426033
21.336265542366156 264.8845396640272 0.731201087909985
21.34149309731957 264.02939691086607 0.7345958633174201
21.346720652272985 260.62270600223184 0.7335480663040055
21.3519482072264 260.11256821297235 0.7350633725045237
21.357175762179814 259.7846393716522 0.7356275258637746
21.36240331713323 259.8672270537389 0.7381611246622279
21.367630872086643 258.32322576702023 0.7377855129825377
21.372858427040057 257.5759964877547 0.7391571291754133
21.378085981993472 260.0580995345497 0.7439855817674276
21.383313536946886 258.14607843927325 0.7426500635705067
21.3885410919003 259.3292189794955 0.745661621784417
21.393768646853715 260.6822781524174 0.750030073319086
21.39899620180713 261.9039371457963 0.7535213918952608
21.404223756760544 263.8183549842419 0.7576673941610669
21.40945131171396 261.84373238061636 0.7573865629385751
21.414678866667373 264.15848199113367 0.7629524666141092
21.419906421620787 263.0666041817947 0.7631729816014529
21.4251339765742 262.1740509590913 0.7631527179976194
21.430361531527616 259.8867035971927 0.7602624748530433
21.43558908648103 261.17003376211676 0.7640453099135701
21.440816641434445 261.6454543227807 0.7687215937603358
21.44604419638786 263.3656167681145 0.7733800747395853
21.451271751341274 266.28355880788035 0.7798098977110755
21.45649930629469 271.99891497264474 0.788881530007176
21.461726861248103 274.08560556244873 0.7936074984048337
21.466954416201517 273.4027964896396 0.7943248649813968
21.47218197115493 269.82575209233175 0.7908040940803649
21.477409526108346 269.10350164164197 0.7913437432979706
21.48263708106176 270.17598911262786 0.7942286295831207
21.487864636015175 271.1416144955626 0.7984573064095126
21.49309219096859 269.84256220100247 0.7998342630848468
21.498319745922004 267.2916230991957 0.7969938813619285
21.503547300875418 268.9981286607034 0.8005103361252093
21.508774855828833 270.7846152720521 0.8011163330314797
21.514002410782247 268.739391612056 0.7815636997398038
21.51922996573566 266.6978115328642 0.770304717677434
21.524457520689076 268.6742348297097 0.7653066854034488
21.52968507564249 272.2787299201593 0.764734447991134
21.534912630595905 276.318273689397 0.7664006000062125
21.54014018554932 275.5627074550553 0.7625733045650547
21.545367740502734 277.9726762848117 0.7651198656021834
21.550595295456148 276.00432955333383 0.7604824050172654
21.555822850409562 272.5680201860055 0.7535782754205644
21.561050405362977 272.92777801592734 0.7513008917372105
21.56627796031639 271.09972789107417 0.7455862602649765
21.571505515269806 275.6964344699665 0.7497590232683123
21.57673307022322 278.89074249780646 0.7524806227125533
21.581960625176634 282.48794304930186 0.7575597631482854
21.58718818013005 282.8586284849977 0.7570147834296728
21.592415735083463 280.8787656456121 0.7525860843430089
21.597643290036878 278.62100972167894 0.7472749795086473
21.602870844990292 278.37783961195544 0.7455840935366584
21.608098399943707 278.7967309249486 0.744136034223079
21.61332595489712 279.92765986466253 0.7444521123942228
21.618553509850535 283.617482450863 0.748298388837589
21.62378106480395 284.1742875502032 0.7479056088388197
21.629008619757364 287.7207444874243 0.7520517334563699
21.63423617471078 286.342694559554 0.7493037668780996
21.639463729664193 284.35595023026366 0.7461835334675319
21.644691284617608 281.2959525864022 0.7421495496822432
21.649918839571022 282.2718840437395 0.7416886873831374
21.655146394524436 284.6459570787252 0.7441645798877546
21.66037394947785 282.77543103758904 0.7396505170141666
21.665601504431265 283.30661909092856 0.7403942293005333
21.67082905938468 286.4531058428792 0.7433003534544658
21.676056614338094 289.33482141186437 0.7470587660988381
21.68128416929151 287.79432017891514 0.7433624357257606
21.686511724244923 286.7129501969161 0.7425548764035689
21.691739279198337 287.0631517615016 0.7420686466238042
21.696966834151752 289.49720751588313 0.7441389311226001
21.702194389105166 290.01215849922295 0.7442215505457374
21.70742194405858 289.64041414190814 0.7435482933225444
21.712649499011995 290.699522369867 0.7459514058251788
21.71787705396541 292.9631523327212 0.7485484406317392
21.723104608918824 295.0718191347048 0.7515501221703103
21.72833216387224 294.2118414843068 0.7486399436868288
21.733559718825653 291.06541102629086 0.7439446564393013
21.738787273779067 291.7712727034201 0.7439050560911588
21.74401482873248 295.28814071310154 0.7479271036360088
21.749242383685896 298.1475481602029 0.7523164461359969
21.75446993863931 299.9857445818997 0.7549869240987689
21.759697493592725 302.25966629631415 0.7582006575348872
21.76492504854614 306.1557137075263 0.7612915848709042
21.770152603499554 306.9426616994353 0.7617090410958333
21.77538015845297 306.0928610731271 0.7596679180142374
21.780607713406383 304.78911034836113 0.7568066680102519
21.785835268359797 306.4087787733478 0.7577383122232274
21.79106282331321 307.8870447933348 0.7594705534067073
21.796290378266626 308.81276061591865 0.7614862001975924
21.80151793322004 310.3341788209776 0.7634198453132024
21.806745488173455 313.78150372630654 0.7666838890955212
21.81197304312687 315.81105991313746 0.7692132225588332
21.817200598080284 315.3449153850273 0.7682678455916236
21.822428153033698 317.3582675807497 0.7704722530149697
21.827655707987113 319.1059331592774 0.7726684144690367
21.832883262940527 321.73860873732303 0.7768392018936243
21.83811081789394 322.6021976581977 0.7781758314665875
21.843338372847356 322.6445520830744 0.7781031736449711
21.84856592780077 323.0388295787082 0.777412952541117
21.853793482754185 323.2939228599452 0.7777727314505907
21.8590210377076 324.01926872639683 0.7778875062221956
21.864248592661014 325.77441052957806 0.7796057829069843
21.869476147614428 326.42073444869015 0.780225879807509
21.874703702567842 326.40204813718293 0.7800101299774407
21.879931257521257 324.6914728861188 0.7782628317378522
21.88515881247467 324.6838516812352 0.7779749179259042
21.890386367428086 322.4961160148653 0.7746218414240106
21.8956139223815 319.0257980534593 0.7706208928468388
21.900841477334914 313.5823751297995 0.7638289636755209
21.90606903228833 308.60041083568984 0.758358222463447
21.911296587241743 310.1739591462926 0.7597354473881529
21.916524142195158 312.03890163375644 0.7622117121178342
21.921751697148572 311.16136800631034 0.7615560476639481
21.926979252101987 309.0122375196756 0.7580994101643915
21.9322068070554 308.22514340086485 0.7573021596965299
21.937434362008815 310.58227661847263 0.7592589570847247
21.94266191696223 310.5652247777266 0.7590667189384176
21.947889471915644 309.8445543614205 0.7578568819781422
21.95311702686906 307.1661206936436 0.7534457618000674
21.958344581822473 306.9803165756853 0.7527486105822676
21.963572136775888 306.82846087761175 0.7528874265227423
21.968799691729302 305.44928907248885 0.7515249864610923
21.974027246682716 305.7005488909191 0.7517000359944043
21.97925480163613 308.88016764727377 0.7551752759412499
21.984482356589545 308.6700401380331 0.7548598899623468
21.98970991154296 307.75633306987584 0.7535268784519961
21.994937466496374 304.0691898646949 0.7481465313953938
22.00016502144979 304.95624808604134 0.7491976664593253
22.005392576403203 306.61480277844316 0.7508087735884343
22.010620131356617 308.124144117627 0.7531797096492363
22.015847686310032 309.70978058066447 0.7556352857076732
22.021075241263446 313.16888617269024 0.758879201121766
22.02630279621686 316.0949323762178 0.7620204066306316
22.031530351170275 315.88622963635254 0.7601498847014142
22.03675790612369 313.8956831273379 0.7575051263468766
22.041985461077104 311.8306292258564 0.7548337129280487
22.04721301603052 313.4427718477399 0.7566783967500381
22.052440570983933 315.1862951572947 0.758780796845811
22.057668125937347 315.1181398232921 0.7584216994527447
22.06289568089076 316.3631761472765 0.7597679485849947
22.068123235844176 317.335121049419 0.7609556722308871
22.07335079079759 316.13050240397644 0.7595018188369039
22.078578345751005 313.1916107468236 0.756898122888959
22.08380590070442 309.9101100047011 0.7536402202307564
22.089033455657834 310.2701373050196 0.7544194406436354
22.09426101061125 313.77755115278393 0.7581994026599057
22.099488565564663 315.1482444621403 0.7588209272191733
22.104716120518077 318.6190212082007 0.7629127649352481
22.10994367547149 319.13286169817536 0.7628177801113284
22.115171230424906 315.13800347870483 0.757366260048709
22.12039878537832 313.62113564013214 0.7549087137669883
22.125626340331735 312.0621851527416 0.7525545638604899
22.13085389528515 313.87879486826745 0.7558071219730346
22.136081450238564 312.70625497379814 0.7552547282985634
22.141309005191978 313.7599946216051 0.7571974097793651
22.146536560145393 313.17824584937483 0.7565170526102205
22.151764115098807 314.42881941790887 0.7562693790201307
22.15699167005222 315.47088198092126 0.7562811235285773
22.162219225005636 316.4644831797046 0.7575662764806438
22.16744677995905 316.5733492732764 0.7587466504784737
22.172674334912465 316.3283775641601 0.7591575327538684
22.17790188986588 315.5863876542367 0.7570985046723505
22.183129444819293 313.2793026576758 0.7544715090523667
22.188356999772708 312.18836064189315 0.7532275673508302
22.193584554726122 315.8239085317005 0.7575918046246697
22.198812109679537 316.3792817386169 0.7576050151561784
22.20403966463295 315.3450185342368 0.7550207338964899
22.209267219586366 313.5213408003421 0.7535388483822644
22.21449477453978 313.03564847449866 0.7535891971131602
22.219722329493194 314.9502881870874 0.756066722873291
22.22494988444661 314.1294911716682 0.7546564439443462
22.230177439400023 315.7266379662604 0.7556124213196659
22.235404994353438 316.32449445332816 0.7568066638015423
22.240632549306852 318.94390921882206 0.7600290970620334
22.245860104260267 318.2231489871773 0.7590823046544236
22.25108765921368 317.4349318018753 0.7581076022245063
22.256315214167095 312.9208379677802 0.751664839793956
22.26154276912051 310.48651046448447 0.7490566427466157
22.266770324073924 310.779463058892 0.7499554433382437
22.27199787902734 312.11198121293853 0.751958652220833
22.277225433980753 311.7943300263919 0.7515028600627333
22.282452988934168 310.7438871834369 0.7501454722186053
22.287680543887582 307.48304041350735 0.7462552389001341
22.292908098840996 307.983156524666 0.7471047103646326
22.29813565379441 307.5557714140117 0.7453245690811668
22.303363208747825 303.2229418776339 0.7405021820289489
22.30859076370124 302.3659789418254 0.7397763458415312
22.313818318654654 302.97331321930733 0.7404840771879005
22.31904587360807 307.4341127124906 0.7453647245607945
22.324273428561483 308.70065812950304 0.7457468074832924
22.329500983514897 308.380149723972 0.7453449059271949
22.334728538468312 305.0819383579704 0.7412551079420778
22.339956093421726 302.4629068181254 0.7389633346326209
22.34518364837514 300.05969419651103 0.7354308182369143
22.350411203328555 299.2862596068308 0.7337865980224039
22.35563875828197 295.1440402208985 0.7286266362722771
22.360866313235384 295.1097940910234 0.7282288578466208
22.3660938681888 295.9277700296126 0.7299915915739366
22.371321423142213 294.87564165333674 0.7290008308467516
22.376548978095627 293.25073041724704 0.7269866061210857
22.38177653304904 293.0866528598666 0.7270032695685092
22.387004088002456 291.38395685156036 0.7244719360816896
22.39223164295587 291.0047207330788 0.7240658145707188
22.397459197909285 289.6441737719857 0.7219035192162
22.4026867528627 285.6294797199682 0.7164504075333065
22.407914307816114 284.55535026217785 0.7161930610381413
22.41314186276953 284.35578798410575 0.7167955389420222
22.418369417722943 287.7665088190306 0.721626419962977
22.423596972676357 286.7704858323165 0.7202658157126598
22.42882452762977 285.3753280271886 0.7165621312420402
22.434052082583186 285.8231074001202 0.7171269860683478
22.4392796375366 287.11693064458177 0.7178020326289237
22.444507192490015 285.73681945929997 0.7166899478392911
22.44973474744343 283.0972989060381 0.714403695042778
22.454962302396844 279.96794916209956 0.711248597696117
22.460189857350258 278.80045660970984 0.7098958272484963
22.465417412303673 280.317116857266 0.7125654576587157
22.470644967257087 283.2894331873682 0.7167320739237341
22.4758725222105 281.21857603659424 0.7142141574545314
22.481100077163916 280.53301083062115 0.7119700469023297
22.48632763211733 281.3257039214744 0.7122244053394469
22.491555187070745 281.5687517339288 0.7114031369000264
22.49678274202416 282.58750828184634 0.7130904023728526
22.502010296977573 279.6250301542378 0.7088265175553427
22.507237851930988 277.5508563791803 0.706697259941552
22.512465406884402 276.1829533153634 0.704921889950996
22.517692961837817 276.47469857964364 0.7054657791125709
22.52292051679123 277.43388120725103 0.7068835972559836
22.528148071744646 280.52008382902534 0.7110586426891634
22.53337562669806 280.6564446601074 0.7109126420269323
22.538603181651474 278.13694360190846 0.7086545553390067
22.54383073660489 273.36215309070326 0.7013834524130421
22.549058291558303 272.98409402052994 0.7017671652355935
22.554285846511718 275.0450518195742 0.703579380509079
22.559513401465132 276.377439155964 0.704700746085098
22.564740956418547 276.21652627436623 0.7042704951810039
22.56996851137196 275.02611596103765 0.7034709810446422
22.575196066325375 274.65720639862985 0.7036341945442504
22.58042362127879 273.5326164497184 0.702136152579335
22.585651176232204 274.3781902507791 0.7027494340419287
22.59087873118562 276.40895154577834 0.7065030964606704
22.596106286139033 275.4981678991904 0.7062288547741106
22.601333841092448 274.06674554312366 0.7039392512289178
22.606561396045862 272.62508524659205 0.700890565533243
22.611788950999276 271.90162213044675 0.7000995884458735
22.61701650595269 272.534494185615 0.7006074054591408
22.622244060906105 273.95919832306413 0.7014664440541205
22.62747161585952 273.7341503220874 0.7019410822793107
22.632699170812934 270.65308652130426 0.6995530206532918
22.63792672576635 268.85253351165517 0.6977940782260459
22.643154280719763 269.32734790248924 0.6971993987315274
22.648381835673177 270.7611957445882 0.6980640044517413
22.653609390626592 274.4137008770345 0.7020055863875942
22.658836945580006 274.0522455475318 0.7012735423691422
22.66406450053342 272.0983941073007 0.700176332925759
22.669292055486835 270.97031383669207 0.6984230034004482
22.67451961044025 270.8834747958755 0.6977479653845515
22.679747165393664 272.3218858094712 0.6971672207381163
22.68497472034708 272.633945915094 0.6976130382585527
22.690202275300493 275.6205769679638 0.7013305845395256
22.695429830253907 274.27365476887775 0.6998213813800286
22.70065738520732 274.9397060972087 0.7014234516599215
22.705884940160736 273.27277438727015 0.6998158171430373
22.71111249511415 276.5015064241083 0.7043516018657991
22.716340050067565 276.2644744459104 0.7044218279511931
22.72156760502098 275.99305453217806 0.7025555193601534
22.726795159974394 275.5882750444034 0.7017296745246586
22.73202271492781 277.3146093083032 0.7027670072988985
22.737250269881223 277.38532840488654 0.7028234213928153
22.742477824834637 275.0130442058015 0.7000900680622324
22.74770537978805 273.7799645920162 0.6994789648827282
22.752932934741466 276.4798179464522 0.7030652821323424
22.75816048969488 281.39144924027613 0.7082694275028935
22.763388044648295 282.25236395598654 0.7086323685305533
22.76861559960171 281.3603854298598 0.7071792686985194
22.773843154555124 282.14891846486904 0.7079089520188337
22.779070709508538 283.2401506184809 0.7091322773461319
22.784298264461952 285.52208467178133 0.7132073207074755
22.789525819415367 285.5958895795985 0.7133543437548548
22.79475337436878 289.2120961919582 0.7172887549811597
22.799980929322196 290.21280919206 0.7171179940284672
22.80520848427561 290.469167021196 0.7174561740579161
22.810436039229025 290.4165791063159 0.7172617331537039
22.81566359418244 290.43679333961387 0.7178797884716009
22.820891149135853 293.4070826995395 0.7220234466309969
22.826118704089268 291.8036147597964 0.720939258524238
22.831346259042682 291.9984264296544 0.7215418096524953
22.836573813996097 290.49479503312915 0.7196989587917131
22.84180136894951 292.8747086430152 0.7223116218443381
22.847028923902926 293.64485415827664 0.7227805760762637
22.85225647885634 292.6406150215072 0.7221259248431275
22.857484033809754 291.105651127089 0.7204594974458142
22.86271158876317 291.77853337242664 0.7205725285892117
22.867939143716583 291.639629566365 0.7193372803984995
22.873166698669998 291.22131847818207 0.718252680023693
22.878394253623412 289.6350566126686 0.7159724593269801
22.883621808576827 292.2182167853491 0.7196901579345664
22.88884936353024 291.9341327312558 0.7184716789503929
22.894076918483655 291.66840187991033 0.7187055904239045
22.89930447343707 292.0287939288962 0.7195242730719488
22.904532028390484 292.4810353157517 0.7204731115992181
22.9097595833439 291.55661778333894 0.718673719209157
22.914987138297313 289.01460460444497 0.7141206395378011
22.920214693250728 288.1470858216503 0.7125319408825069
22.925442248204142 288.8279682258659 0.713377000850814
22.930669803157556 287.42152896460357 0.7125076017888495
22.93589735811097 288.19808546253995 0.7147495433699621
22.941124913064385 288.7627005701591 0.7151281749389335
22.9463524680178 288.6088584599659 0.7139892807536431
22.951580022971214 287.5760459622101 0.7122480539994619
22.95680757792463 283.8959514801155 0.7081943722041015
22.962035132878043 281.8426072552565 0.7058151395787514
22.967262687831457 282.4871000428708 0.7061286910094439
22.972490242784872 285.6535211929953 0.7100174975300693
22.977717797738286 289.75910007475807 0.7158134746661942
22.9829453526917 288.00370836786334 0.7138689329430705
22.988172907645115 286.8021801612283 0.7126559771876357
22.99340046259853 283.4247899200072 0.7073082497100747
22.998628017551944 283.5158765863558 0.7080887605708178
23.00385557250536 281.9748346085224 0.7060047093135909
23.009083127458773 282.69350806980515 0.7077250691993856
23.014310682412187 281.83472450809137 0.7055453252372408
23.0195382373656 283.5436960102058 0.7071314332944767
23.024765792319016 283.7036311838573 0.708155474078284
23.02999334727243 284.32263997220525 0.7093029383863927
23.035220902225845 284.53628210688714 0.7104001109335462
23.04044845717926 283.45946220048796 0.7092162031790405
23.045676012132674 285.87353471410466 0.7123728429914049
23.05090356708609 285.837756386428 0.7118442290322716
23.056131122039503 286.806562062056 0.7123942505513408
23.061358676992917 288.53230207075507 0.7135551130414465
23.06658623194633 288.6170758283581 0.7140140075373214
23.071813786899746 285.59784349039404 0.7100017815711345
23.07704134185316 284.8654688929057 0.710292569443655
23.082268896806575 284.7514773083331 0.7105284645355481
23.08749645175999 284.3898000996943 0.710232430450627
23.092724006713404 282.81403117912697 0.7077046283160776
23.097951561666818 284.3759111188831 0.7078862855951447
23.103179116620232 287.85872204806844 0.7127661518352512
23.108406671573647 287.52828230485227 0.7128313166042901
23.11363422652706 286.0763747175705 0.7107908019342408
23.118861781480476 283.0711167035963 0.7073167542647473
23.12408933643389 283.8070514494461 0.7089541186437018
23.129316891387305 286.2686168765175 0.7122646774314266
23.13454444634072 285.88781405855536 0.7107336256860076
23.139772001294133 284.8497168915447 0.7074617675637189
23.144999556247548 285.75193302938754 0.7087450824761228
23.150227111200962 289.9358470258929 0.7140903282483086
23.155454666154377 288.84098699681624 0.7130279033719358
23.16068222110779 286.6015006449342 0.7103125013872916
23.165909776061206 284.4844339163465 0.7068077879078224
23.17113733101462 287.6304672058253 0.7108271893899726
23.176364885968034 290.16342928632764 0.7132339979556943
23.18159244092145 290.27833837425993 0.7144130572493363
23.186819995874863 288.6279775863599 0.7129152867852477
23.192047550828278 289.150005568484 0.7135361940980244
23.197275105781692 288.443404793301 0.7117677784020093
23.202502660735107 289.49912850933134 0.7132191730438433
23.20773021568852 290.0978963396605 0.7144784962380842
23.212957770641935 288.7472753572225 0.7133440556890552
23.21818532559535 288.14369260576854 0.7122396504587895
23.223412880548764 288.07066376861115 0.711710347746228
23.22864043550218 291.4014626559508 0.7167423677104113
23.233867990455593 289.18690154228386 0.7152277826384882
23.239095545409008 287.6444357868295 0.7125235790235405
23.244323100362422 285.4033102506863 0.709284966326595
23.249550655315836 285.7040952625343 0.7092139966717386
23.25477821026925 287.1507239053133 0.7102043899113769
23.260005765222665 287.1247970113587 0.7097945219480148
23.26523332017608 287.05725727589675 0.7093524992635993
23.270460875129494 285.4601084757705 0.7082193522898342
23.27568843008291 286.63969572353034 0.7087840443583422
23.280915985036323 288.10851139739515 0.7105390782984227
23.286143539989737 288.02946585350935 0.7102230506407636
23.291371094943152 287.9093092763547 0.7099559640434391
23.296598649896566 289.4544243121302 0.7123353009010509
23.30182620484998 290.9425342596419 0.7143747738527446
23.307053759803395 288.7981695933608 0.7121835032938109
23.31228131475681 287.0405663194858 0.7097643347215499
23.317508869710224 286.7647568808683 0.7096253374836251
23.32273642466364 287.9881797403555 0.7111300744524409
23.327963979617053 290.924216821221 0.7140148486269791
23.333191534570467 292.12364318537067 0.7156318050263759
23.33841908952388 289.10956581631666 0.712510239499276
23.343646644477296 288.7501715947083 0.7125252451619936
23.34887419943071 290.4729738030659 0.7137541027862567
23.354101754384125 292.12480213907634 0.7160727733399684
23.35932930933754 291.5340254915556 0.7151087737496609
23.364556864290954 288.00588766783494 0.7108079991224555
23.369784419244368 287.2173031460046 0.7094204439432564
23.375011974197783 287.77818206996403 0.7104615517334855
23.380239529151197 290.6332720063126 0.7135901687659643
23.38546708410461 291.18787655309393 0.7152799908533412
23.390694639058026 293.3062410943912 0.7176293145935464
23.39592219401144 294.09349173860545 0.7186992720335604
23.401149748964855 290.634830129117 0.7137348165074774
23.40637730391827 288.02523699661344 0.7106156435697263
23.411604858871684 285.51053222678894 0.7066677960396307
23.416832413825098 288.9395992275777 0.7109631307509144
23.422059968778512 287.2078747174344 0.7087387264979622
23.427287523731927 289.7303108036886 0.7124287113278556
23.43251507868534 290.72256437177015 0.713846737024111
23.437742633638756 289.1398033191093 0.7112034348276135
23.44297018859217 286.5820413346819 0.7066184354798672
23.448197743545585 286.2369752119971 0.7056659789998118
23.453425298499 289.66199264611487 0.7098912953553764
23.458652853452413 291.156479286578 0.7122805693138099
23.463880408405828 291.6780224798325 0.7136023009646474
23.469107963359242 292.45274598980285 0.7145276952330686
23.474335518312657 291.2574217010974 0.7132587113493305
23.47956307326607 289.10246832418915 0.7108447056103042
23.484790628219486 288.4194645093213 0.7107113991638498
23.4900181831729 289.78143342548 0.7117914191362675
23.495245738126314 292.0608742185438 0.7139141013099646
23.50047329307973 292.8790973381347 0.7144408130756907
23.505700848033143 291.70305333707944 0.7134303874193173
23.510928402986558 290.6456741912597 0.712668458667508
23.516155957939972 290.47252647532406 0.7133443181600482
23.521383512893387 291.724358931839 0.7140188588907802
23.5266110678468 292.6263684415029 0.7143517308247902
23.531838622800215 293.0595035769903 0.7138036848528846
23.53706617775363 292.8864602025394 0.7137544759054026
23.542293732707044 295.4730083488185 0.7164988763835327
23.54752128766046 297.2523179402945 0.7182605750078711
23.552748842613873 298.65889263197965 0.7197055547514228
23.557976397567288 298.36347147346004 0.7185599442587789
23.563203952520702 294.15370083142267 0.7129139624722223
23.568431507474116 294.2356234006723 0.7124922385202388
23.57365906242753 295.8479455561365 0.7155029475027411
23.578886617380945 300.0525098681702 0.7207905576511978
23.58411417233436 301.54805976271837 0.7225618989622415
23.589341727287774 297.61346813053365 0.7167764152532817
23.59456928224119 294.4173937447204 0.7116323652745933
23.599796837194603 293.98419858431043 0.7112093243813853
23.605024392148017 296.8737099933066 0.7144665057099713
23.610251947101432 301.2485692844335 0.7200855879022816
23.615479502054846 303.46380713414715 0.7213434441184152
23.62070705700826 305.5385823471062 0.7223093502572755
23.625934611961675 300.8008682257678 0.7163885345772582
23.63116216691509 298.1968357980335 0.7138198327666989
23.636389721868504 293.2782167537772 0.7082021238160718
23.64161727682192 293.43502303027896 0.7083837350157733
23.646844831775333 294.32334073502693 0.7086030650537186
23.652072386728747 297.2954576120472 0.711736263158719
23.65729994168216 298.6519025033568 0.7125210318222688
23.662527496635576 297.71174657935853 0.7111462967766371
23.66775505158899 295.0126742935976 0.7083342471345886
23.672982606542405 292.6896357240984 0.7055546650168402
23.67821016149582 293.72123263659165 0.7068569390083652
23.683437716449234 295.4422545416821 0.7081808861420396
23.688665271402648 295.47422705981904 0.7087801412320189
23.693892826356063 296.1835485907132 0.7092483137683494
23.699120381309477 296.6119583757431 0.7090731370061966
23.70434793626289 302.7661645234849 0.7151893800295135
23.709575491216306 305.7910355717753 0.7182542512129678
23.71480304616972 305.6237721177217 0.7185078707440408
23.720030601123135 306.19732671432365 0.7191538302386237
23.72525815607655 306.2235654177217 0.7187583125689835
23.730485711029964 305.2740585486759 0.7180088273272167
23.735713265983378 301.66383371346427 0.7140119762706341
23.740940820936792 298.2649900932037 0.7095727490616786
23.746168375890207 302.0573379069731 0.7129459108486014
23.75139593084362 304.0697957145078 0.7149299409582985
23.756623485797036 302.3426365938884 0.7140439875706146
23.76185104075045 300.69160545124885 0.7114901281474919
23.767078595703865 299.10075968874037 0.7091501803321164
23.77230615065728 300.24596719617824 0.7100655047702394
23.777533705610693 302.7225251482812 0.7134928533032029
23.782761260564108 306.03111524555953 0.7181035210838992
23.787988815517522 309.15631893444333 0.7201892906584832
23.793216370470937 307.8020494411963 0.7174069446079123
23.79844392542435 308.5997463253023 0.7171588560733699
23.803671480377766 308.1904866735817 0.7162706390514424
23.80889903533118 309.7777493251871 0.7185547436019558
23.814126590284594 310.4818938134793 0.7195702664993436
23.81935414523801 310.269259580329 0.7192503325291015
23.824581700191423 309.4578536420341 0.7174008098007837
23.829809255144838 307.4997938961318 0.7158067623097958
23.835036810098252 307.4646042182548 0.715539671658064
23.840264365051667 309.78593126214884 0.7167461552810934
23.84549192000508 313.6990276342596 0.7207800166073706
23.850719474958495 316.72740340832877 0.723804236698787
23.85594702991191 315.7056377941909 0.7229590989401713
23.861174584865324 313.4249724881376 0.7206809927974892
23.86640213981874 311.5088732977669 0.7178978531154632
23.871629694772153 310.80905561943206 0.716893260366951
23.876857249725568 309.7808139013497 0.7146060537649797
23.882084804678982 310.86630333835114 0.7155173697613114
23.887312359632396 308.755347392123 0.7131894657794565
23.89253991458581 309.74241520563396 0.7144899210201437
23.897767469539225 309.45753502618817 0.7145737186361055
23.90299502449264 309.7869884183129 0.7138068439579217
23.908222579446054 309.0733422183982 0.7126443695486374
23.91345013439947 306.9043025716381 0.7099236123240203
23.918677689352883 305.5136034945342 0.7076170130989144
23.923905244306297 306.24563928967535 0.7082237423502089
23.929132799259712 308.76687395893856 0.7110423284647105
23.934360354213126 308.91860198060436 0.7124612586009859
23.93958790916654 309.1823793630519 0.7127182900511873
23.944815464119955 307.36128278250425 0.7100340073722297
23.95004301907337 307.4382583493358 0.7105192916165332
23.955270574026784 306.03187944004776 0.7092707831340209
23.9604981289802 302.86304324841456 0.7069209825839612
23.965725683933613 300.03400226952726 0.7029736713941801
23.970953238887027 300.02629580275453 0.7022180895980212
23.97618079384044 303.17405517371674 0.7054219157900365
23.981408348793856 304.32486258822763 0.7062876927597804
23.98663590374727 305.48783724487663 0.7084490395381304
23.991863458700685 307.01543821457125 0.7106549520818722
23.9970910136541 307.33764780113495 0.7117313773183244
24.002318568607514 305.19915880934286 0.7086221772765463
24.007546123560928 300.89354280623087 0.703273349723625
24.012773678514343 299.593098886499 0.7018203370006773
24.018001233467757 300.0763066341491 0.7012214933930474
24.02322878842117 301.7822908078527 0.7030140927092249
24.028456343374586 301.51153278355554 0.7033523185273061
24.033683898328 305.62693265264613 0.7083200104596488
24.038911453281415 306.5086731720746 0.7095743987547549
24.04413900823483 307.57945619042187 0.7098911634094813
24.049366563188244 303.7738888356538 0.7073438672391555
24.054594118141658 302.8646822756998 0.7068618936636357
24.059821673095072 304.75029352197043 0.708581188420003
24.065049228048487 304.78042078232534 0.7084925919043341
24.0702767830019 303.60675162409734 0.7195547299756456
24.075504337955316 304.7570036137219 0.7303483013019654
24.08073189290873 305.9929660738573 0.7378827458999592
24.085959447862145 308.89560012758653 0.7473696804154603
24.09118700281556 309.1104707282566 0.7528921161186484
24.096414557768973 307.2602004715174 0.7552233413401923
24.101642112722388 304.5298487883101 0.7556172662197685
24.106869667675802 303.4302039074923 0.7574546146247934
24.112097222629217 304.7711846302728 0.7620044888246982
24.11732477758263 305.6365399863599 0.7664574587618274
24.122552332536046 304.15697185102744 0.7684496998640733
24.12777988748946 303.9736623282968 0.7719207310549595
24.133007442442874 304.4899046396158 0.7762426773134226
24.13823499739629 307.4268762858797 0.7834978190541978
24.143462552349703 305.411485807875 0.7838691627278073
24.148690107303118 306.2419540379975 0.7875304343147344
24.153917662256532 306.1247196381538 0.7899803518772199
24.159145217209947 310.4419648008147 0.7981130279005325
24.16437277216336 310.7086160960398 0.8015185349658613
24.169600327116775 312.8975765188131 0.8074369153930744
24.17482788207019 310.2865435115122 0.8069588299570549
24.180055437023604 309.4501111256404 0.8084140086021592
24.18528299197702 304.9622034707825 0.805182509791479
24.190510546930433 305.6078484968745 0.8100417029463205
24.195738101883848 303.6175449122927 0.8099069662811812
24.200965656837262 308.13303385614904 0.8188017310703803
24.206193211790676 308.132761428822 0.8210594249093321
24.21142076674409 308.2488630628016 0.8242308312710936
24.216648321697505 305.6155808830404 0.8242568652719329
24.22187587665092 306.4513044354488 0.827983883589911
24.227103431604334 305.7081965774538 0.8302383645027227
24.23233098655775 299.8047209785717 0.8248966950802217
24.237558541511163 295.025175087385 0.8210667666077771
24.242786096464577 294.79528997673924 0.8221102736755829
24.248013651417992 301.1231704585836 0.8316772379258714
24.253241206371406 302.02106716621046 0.8349697095213587
24.25846876132482 300.24164360546126 0.8363577917641235
24.263696316278235 297.747124141702 0.8363689353205256
24.26892387123165 297.3039897716196 0.8367930639783397
24.274151426185064 301.8242512945253 0.8434842474582479
24.27937898113848 301.97193268759275 0.8442347045846998
24.284606536091893 302.04403207318785 0.8466731753558884
24.289834091045307 300.46441639527995 0.8466827241810538
24.29506164599872 300.53024847761236 0.8507586876630249
24.300289200952136 303.6374859132784 0.8580444451380786
24.30551675590555 303.0613077348634 0.8614771075350386
24.310744310858965 300.4577899638092 0.8604850225111847
24.31597186581238 298.55698195075837 0.8601671281062141
24.321199420765794 296.0189690800931 0.8579997875947322
24.326426975719208 296.88004353990084 0.8597716898359705
24.331654530672623 299.28250968114367 0.8636341754173303
24.336882085626037 301.4021120987327 0.8663554201679069
24.34210964057945 301.5217307985438 0.8673290700530468
24.347337195532866 297.7264113768943 0.864783708482767
24.35256475048628 295.54830546379037 0.8655389087509388
24.357792305439695 294.7963994575689 0.8675660859210235
24.36301986039311 294.41445826007987 0.8687873983346568
24.368247415346524 293.8364749104416 0.8696535259707363
24.373474970299938 294.2123215803958 0.8728500327736433
24.378702525253352 294.4722354218608 0.8759646938807544
24.383930080206767 296.74331013436506 0.8813897427838512
24.38915763516018 297.7039687064507 0.8843781762170763
24.394385190113596 300.2183559135496 0.8896404679969406
24.39961274506701 299.859410634692 0.8911041297556321
24.404840300020425 296.9772215419562 0.8878593161017211
24.41006785497384 297.8899373506355 0.8913597125517072
24.415295409927253 298.3403273235174 0.8952457594925157
24.420522964880668 298.6636591086843 0.8995237951582347
24.425750519834082 299.4429681911155 0.903322936135144
24.430978074787497 297.85313745801363 0.9023209505453578
24.43620562974091 298.2958863869254 0.9044657775670321
24.441433184694326 296.71099530909754 0.9044679682495205
24.44666073964774 298.8701275990305 0.9104682115735477
24.451888294601154 302.35773866165624 0.9191349047685561
24.45711584955457 304.13044220459665 0.9228419818298526
24.462343404507983 302.73161342423737 0.9214496027263153
24.467570959461398 302.3649150664875 0.9214156087933996
24.472798514414812 306.00051291252475 0.928094200344262
24.478026069368227 305.18844830090495 0.9308604632861077
24.48325362432164 299.3964990426566 0.9245692613175189
24.488481179275055 297.3415213727726 0.9255320301337702
24.49370873422847 300.8433886457475 0.932658739501663
24.498936289181884 307.02829349711413 0.9448302397651144
24.5041638441353 305.19746910475715 0.9423871762736059
24.509391399088713 304.53791932049035 0.943172868381638
24.514618954042128 303.7495984650419 0.9447230369124676
24.519846508995542 306.3523570039549 0.9530105612661984
24.525074063948956 307.8660357701783 0.9599664401516534
24.53030161890237 309.2632013757916 0.9634991746287235
24.535529173855785 309.27280692192124 0.964807428308713
24.5407567288092 306.8519717418048 0.9632260289538382
24.545984283762614 306.22366081371314 0.964922339410958
24.55121183871603 306.7162456577108 0.9679373605046812
24.556439393669443 310.23762895282215 0.9741642858064375
24.561666948622857 316.2977915091055 0.9863962864376742
24.566894503576272 318.5290589266208 0.9931310840847183
24.572122058529686 314.91896478042395 0.9903953924370871
24.5773496134831 312.1265985757592 0.9872976073781272
24.582577168436515 308.65813827226515 0.9828924621582108
24.58780472338993 309.9701972896926 0.986505828123696
24.593032278343344 308.77930171412913 0.9876978521615761
24.59825983329676 310.26005149763284 0.9926138331812829
24.603487388250173 306.4229204956457 0.9888585375418767
24.608714943203587 305.2014561669675 0.9884490007440703
24.613942498157 305.1896524313491 0.9916566227850082
24.619170053110416 304.95069755840734 0.9948417289047505
24.62439760806383 302.8862920929472 0.9947376859320715
24.629625163017245 301.2707536314493 0.9944424203025962
24.63485271797066 304.86834559550306 1.0021649404190844
24.640080272924074 303.2831262120843 1.0029871882131118
24.645307827877488 303.11171898119426 1.0048082473835045
24.650535382830903 299.44971876088925 1.0020127585365368
24.655762937784317 302.22399674770776 1.008484100262614
24.66099049273773 302.686224547302 1.0126814869473406
24.666218047691146 302.80252838465157 1.0154147662600663
24.67144560264456 300.65456720229525 1.0151136473672926
24.676673157597975 300.5703948564146 1.0181463343108703
24.68190071255139 300.7176841768746 1.0215882340839981
24.687128267504804 300.91040887144686 1.0243212423043306
24.692355822458218 300.92467249237507 1.0261440855972712
24.697583377411632 301.38186626498504 1.0288045961076606
24.702810932365047 300.9035787711302 1.0309322654000699
24.70803848731846 300.976440040873 1.0352574344009893
24.713266042271876 297.27082497693857 1.0319139293713997
24.71849359722529 298.7292620471679 1.0359262824843862
24.723721152178705 297.2415294028582 1.035640510745939
24.72894870713212 302.3292144006727 1.0478053603994906
24.734176262085533 297.6470463934371 1.0423330444567664
24.739403817038948 301.15236067017304 1.0491504786919659
24.744631371992362 298.5683576209634 1.0457942332783634
24.749858926945777 301.10970538612713 1.051476454668943
24.75508648189919 295.32282619239214 1.0462447976250437
24.760314036852606 294.1924106082178 1.04850238376646
24.76554159180602 292.8698627919301 1.0485081574006752
24.770769146759434 294.5762525809958 1.0538482292125235
24.77599670171285 297.5044083810393 1.060059279098332
24.781224256666263 295.69088484388675 1.0622839713630863
24.786451811619678 296.81084703072275 1.066258975979552
24.791679366573092 293.31396353462304 1.0619453220873125
24.796906921526507 296.78410367026413 1.0700795623993586
24.80213447647992 300.2828656211893 1.080657165073039
24.807362031433335 299.8488538868276 1.0857801603569788
24.81258958638675 299.35339613715263 1.0868540905954724
24.817817141340164 296.15481414862614 1.0832767366932805
24.82304469629358 293.745581024168 1.0795603756754333
24.828272251246993 293.82892996342224 1.0827286856528762
24.833499806200408 290.69948758139964 1.078560415579606
24.838727361153822 296.7736722047168 1.0914994884127267
24.843954916107236 298.90374518344487 1.0971133230657735
24.84918247106065 305.8776532994851 1.112578710434503
24.854410026014065 303.05843511523074 1.1114175080860276
24.85963758096748 304.78654375791274 1.1188775239738034
24.864865135920894 301.1136637263565 1.1149033681495566
24.87009269087431 301.81334964167235 1.1186233778224137
24.875320245827723 298.89897524231867 1.1155480846981758
24.880547800781137 302.5614761713062 1.1273064347563775
24.885775355734552 303.1722662041073 1.132262493620228
24.891002910687966 302.2810816917011 1.1334343182731001
24.89623046564138 302.42956842324435 1.1378767054767072
24.901458020594795 303.10354352480726 1.1426446319872572
24.90668557554821 306.3092398449884 1.1539459815948314
24.911913130501624 305.8054467502031 1.1569328283082012
24.91714068545504 307.04548707141487 1.161015920830479
24.922368240408453 305.27364820559444 1.1598127159237637
24.927595795361867 308.0924768943673 1.166060633079631
24.93282335031528 303.6048825627477 1.1613896401750385
24.938050905268696 308.15711591569215 1.1736473269162762
24.94327846022211 307.6200921176454 1.1744844647097052
24.948506015175525 311.92980900545507 1.18639965656938
24.95373357012894 308.52405033025207 1.183297759795376
24.958961125082354 307.60128573983667 1.1867280993758624
24.964188680035768 308.7455160364337 1.192839693609403
24.969416234989183 311.48686292617685 1.2008179476920995
24.974643789942597 314.41221272683083 1.2078969824769352
24.97987134489601 316.1632648771414 1.2123010191397605
24.985098899849426 313.8773434168559 1.2124393902101018
24.99032645480284 308.6806850176493 1.2073366065496485
24.995554009756255 305.1803151594778 1.208045641874459
25.00078156470967 307.2796435582252 1.2159307112252444
25.006009119663084 310.1808294718915 1.22373021346362
25.011236674616498 308.8764443699898 1.2199114079235278
25.016464229569912 306.03394160348387 1.2170500397191335
25.021691784523327 307.1854002704251 1.2220081043576785
25.02691933947674 310.98784745928765 1.233427564117483
25.032146894430156 311.07077152605467 1.2366708383505354
25.03737444938357 311.9080884376393 1.2439193268702269
25.042602004336985 309.1263299501587 1.2420996858638482
25.0478295592904 309.4047129728552 1.2476651989457757
25.053057114243813 308.5531214910618 1.2490530612955213
25.058284669197228 304.8973513692544 1.24765928469398
25.063512224150642 304.4435024883816 1.2493233395035046
25.068739779104057 306.21392318455014 1.2574600725948237
25.07396733405747 307.14925059702756 1.2635628351665886
25.079194889010886 307.77470809450546 1.2678237197663316
25.0844224439643 306.34550540469945 1.2689516390634503
25.089649998917714 309.18515232477756 1.279803212722675
25.09487755387113 309.54426997156423 1.283736072197196
25.100105108824543 310.95964273360346 1.2888294733140384
25.105332663777958 307.4702829039754 1.2841598696758079
25.110560218731372 308.98566469085694 1.2913752265051002
25.115787773684787 309.78517562103843 1.2986682976640258
25.1210153286382 311.95041079403563 1.3070088431360372
25.126242883591615 310.1616138650719 1.3120316658886255
25.13147043854503 308.61382636518556 1.3138478704062757
25.136697993498444 307.6211590976589 1.3166231316063777
25.14192554845186 310.885122251871 1.3227373858161702
25.147153103405273 314.1004427046138 1.3349503201978667
25.152380658358688 319.90957981921656 1.3514295384253503
25.157608213312102 319.9562341987164 1.3577512172620168
25.162835768265516 314.503773853632 1.3475864858892304
25.16806332321893 309.206301726516 1.3387511566265637
25.173290878172345 309.1695669469173 1.3423446083684927
25.17851843312576 310.42584312740473 1.3498553796413737
25.183745988079174 314.4957452871858 1.366282752836036
25.18897354303259 318.6639622637572 1.3826837235147382
25.194201097986003 321.8902673315065 1.3960864239198028
25.199428652939417 318.23837237235074 1.3934762294804623
25.204656207892832 310.671331344924 1.3815171166211413
25.209883762846246 310.1971367607567 1.3864206426090588
25.21511131779966 315.094415500704 1.4009836122439352
25.220338872753075 315.2271662077599 1.4036465103782567
25.22556642770649 315.9121896540517 1.4082913432616122
25.230793982659904 308.34794178343645 1.3940408196314897
25.23602153761332 312.36252319779476 1.4078775437273898
25.241249092566733 310.5798989681408 1.4062500582970692
25.246476647520147 313.62833261265826 1.4174321989706031
25.25170420247356 311.8339969018189 1.4181704325954112
25.256931757426976 316.8147846462328 1.4365592200453803
25.26215931238039 318.1486293278604 1.448411385051042
25.267386867333805 320.06258107939095 1.461564258620004
25.27261442228722 322.1457128904474 1.469604642166851
25.277841977240634 322.3069565619165 1.4750463248836527
25.283069532194048 326.41649996365004 1.4841383258919045
25.288297087147463 322.78111830913093 1.4824295233025373
25.293524642100877 331.22298527571604 1.506680630489096
25.29875219705429 330.34334234654233 1.5120484988226248
25.303979752007706 325.0611453463582 1.505099970315045
25.30920730696112 319.8728441765032 1.4992895105305954
25.314434861914535 311.47503828400863 1.4878190072397435
25.31966241686795 313.47352967492617 1.5013021418302939
25.324889971821364 313.58147894210674 1.505942462429545
25.330117526774778 312.41456502958147 1.5078664684909904
25.335345081728192 314.09414117582406 1.5160195423978557
25.340572636681607 308.7590676711083 1.508446732010476
25.34580019163502 316.60408604233544 1.5329506823710108
25.351027746588436 317.05653441228935 1.5394920418353255
25.35625530154185 324.18114420670304 1.5660901519558317
25.361482856495265 321.349717651186 1.5651423852678263
25.36671041144868 326.8172774760835 1.5847992214563458
25.371937966402093 327.85374677784796 1.5904054370358367
25.377165521355508 335.95378451093205 1.6178731956018364
25.382393076308922 333.766261761287 1.6209342472847217
25.387620631262337 331.229802198168 1.622597816318233
25.39284818621575 326.32470436580485 1.6141465403800879
25.398075741169166 326.4864018439741 1.6214804516296786
25.40330329612258 327.76221302577704 1.633621933711551
25.408530851075994 322.31305137672445 1.6295541206972386
25.41375840602941 323.8509664340614 1.6416940379396405
25.418985960982823 321.9798061568264 1.642597742170379
25.424213515936238 323.6801027833694 1.65187308750085
25.429441070889652 315.3096991525345 1.637925774100417
25.434668625843067 310.52443807985384 1.6350282509505967
25.43989618079648 308.2393693605634 1.6420362854219845
25.445123735749895 311.61387649976933 1.6578460769616237
25.45035129070331 315.7112708847549 1.673831600133258
25.455578845656724 318.1175432535413 1.6835009966740937
25.46080640061014 318.84094175159555 1.6934082337435465
25.466033955563553 322.0771607490923 1.7079269785878113
25.471261510516968 320.01661456385426 1.7140091941909774
25.476489065470382 320.90965274990054 1.7220127471068758
25.481716620423796 316.2531056736742 1.7207316932972796
25.48694417537721 318.10151592887064 1.730213028503431
25.492171730330625 322.5732658646947 1.7532611655918022
25.49739928528404 329.8571575658629 1.7885212699864166
25.502626840237454 334.18600755257035 1.8101568904160623
25.50785439519087 329.3174288681978 1.8079692463503603
25.513081950144283 322.04433326752456 1.7893308597234214
25.518309505097697 317.0535742181775 1.7843990620811696
25.523537060051112 314.1775193119282 1.7818828223693377
25.528764615004526 319.12255604696776 1.8074070601480428
25.53399216995794 322.51560269766384 1.8321646343735807
25.539219724911355 323.61318554082357 1.8555065318185053
25.54444727986477 320.86126705255015 1.856339590715526
25.549674834818184 320.0443692026 1.8600193301191774
25.5549023897716 323.9228088510009 1.8693201636931622
25.560129944725013 320.51994470194103 1.867438394937318
25.565357499678427 320.1798888717602 1.8733343705464633
25.57058505463184 317.88044476097065 1.8793794095882113
25.575812609585256 323.74735262967795 1.9094781697492738
25.58104016453867 324.12308404047445 1.9221178868816957
25.586267719492085 326.8745779063928 1.9470241611879318
25.5914952744455 326.0998492441635 1.9532288014434513
25.596722829398914 325.5704378097619 1.9698011345765607
25.601950384352328 327.59673820915026 1.9853494903791
25.607177939305743 330.13392003736976 2.0109151215349628
25.612405494259157 333.27237533756005 2.025901821193502
25.61763304921257 327.9835468513872 2.0267757837115035
25.622860604165986 332.42346338720614 2.048139885372998
25.6280881591194 333.16558667285403 2.0704542777377664
25.633315714072815 334.9777335693436 2.0842820726499665
25.63854326902623 326.78599859500434 2.0731607115432933
25.643770823979644 325.72991062148566 2.080405915845616
25.648998378933058 326.9536343978512 2.097988620980686
25.654225933886472 332.98768240669074 2.1335790295231227
25.659453488839887 337.3225682482293 2.159643434953986
25.6646810437933 342.2572981743366 2.19242526582567
25.669908598746716 337.7551656113026 2.1913296772920967
25.67513615370013 331.76803421936484 2.190356221227791
25.680363708653545 318.7150197196872 2.1610328223271535
25.68559126360696 322.44454836235246 2.191776708457268
25.690818818560373 332.4036344931938 2.240132646457555
25.696046373513788 342.170406878144 2.286825090461123
25.701273928467202 344.5883110769071 2.31005650071698
25.706501483420617 338.4056874439151 2.3084452221037326
25.71172903837403 343.5003654319743 2.3490021285129643
25.716956593327446 343.6183349398726 2.369442458731456
25.72218414828086 338.3808450647739 2.3785404841220035
25.727411703234274 330.79819684932244 2.3689642106188433
25.73263925818769 331.88637628201684 2.398176364474342
25.737866813141103 336.2889979511953 2.4243604565044707
25.743094368094518 336.59155934220144 2.4443481196930654
25.748321923047932 323.6498660234043 2.4103807558090686
25.753549478001347 319.9196388947334 2.417559778403558
25.75877703295476 322.84213040056744 2.450253092233535
25.764004587908175 328.1476104202075 2.4932321920957583
25.76923214286159 326.5493450045043 2.5135003297444065
25.774459697815004 316.2104273252816 2.4935113416734556
25.77968725276842 317.5362698125048 2.531387348911168
25.784914807721833 320.6276292013331 2.5691039467855563
25.790142362675248 342.7026536843418 2.6891800127312555
25.795369917628662 343.34411611669395 2.712291746349473
25.800597472582076 344.59534567436094 2.744513851508368
25.80582502753549 324.15052304022936 2.689223053197473
25.811052582488905 312.97512040974 2.68202549286038
25.81628013744232 310.869098356703 2.709769994207087
25.821507692395734 313.86683154550764 2.7658307663992527
25.82673524734915 316.57254384079874 2.809571141009359
25.831962802302563 323.0900998849847 2.869485924315617
25.837190357255977 331.0506438085251 2.934915484276972
25.84241791220939 340.74019251807147 3.014514590015744
25.847645467162806 336.9973143431714 3.035085678880929
25.85287302211622 326.7692812054313 3.0241753761643455
25.858100577069635 322.69234144897626 3.0574607919353274
25.86332813202305 312.484716874962 3.05314174876521
25.868555686976464 314.8648293885266 3.1176142667380566
25.87378324192988 313.39622197253044 3.133112161620533
25.879010796883293 310.1824079270931 3.17192713732452
25.884238351836707 320.552933970026 3.27726440491078
25.88946590679012 320.29449258837906 3.3451798179406573
25.894693461743536 347.3089173289349 3.5369489263656932
25.89992101669695 351.77262860967045 3.6103481465352396
25.905148571650365 345.3838641287561 3.637650861878021
25.91037612660378 332.03346713210203 3.617504569477134
25.915603681557194 309.60623718986125 3.571570543103856
25.920831236510608 305.3876500836916 3.609252056106954
25.926058791464023 302.16704819116524 3.676926152103751
25.931286346417437 311.9184420696953 3.8074605403753137
25.93651390137085 315.79800574284684 3.9314809779204483
25.941741456324266 320.76821773605656 4.050946445723513
25.94696901127768 311.35847877146347 4.127473275138835
25.952196566231095 304.3888368979322 4.219277656085479
25.95742412118451 309.13551582636234 4.388711060141172
25.962651676137924 324.43937187552325 4.572106350986554
25.967879231091338 335.01755054371904 4.695329306625327
25.973106786044752 344.54964579138533 4.806120793990855
25.978334340998167 335.7257021215604 4.818076164523063
25.98356189595158 328.6045691347267 4.857936591887031
25.988789450904996 328.44779552232933 4.925969389436318
25.99401700585841 328.98197577569204 5.041221012182094
25.999244560811825 321.89377285365515 5.052314439789448
26.00447211576524 322.78953687250873 5.193612003078779
26.009699670718653 305.7245491995773 5.125722459708718
26.014927225672068 305.34200448043293 5.259050279025199
26.020154780625482 309.69912226325494 5.3899506433406295
26.025382335578897 312.5894464885315 5.5583174817593095
26.03060989053231 320.711960422045 5.754364475130209
26.035837445485726 300.68788371424057 5.717919351371133
26.04106500043914 288.08657927936315 5.750507270306691
26.046292555392554 281.88848301001144 5.835814144591192
26.05152011034597 303.43165351005837 6.261439404061239
26.056747665299383 298.68280395218255 6.418975382744616
26.061975220252798 283.94622211574404 6.63442837835077
26.067202775206212 254.25921004241997 6.443603554693926
26.072430330159627 240.54338920747892 6.587795117366698
26.07765788511304 262.23626936011044 6.9223915258238335
26.082885440066455 284.2097707038047 7.793573018178936
26.08811299501987 321.78338322106896 8.766160885486387
26.093340549973284 328.77759910072325 9.489695077034694
26.0985681049267 355.55500346588474 10.264101898524965
26.103795659880113 339.8222470888281 10.547341943751825
26.109023214833528 338.65987751584106 11.474651002813218
26.114250769786942 258.23205332318844 10.978195419374405
26.119478324740356 254.14329711895329 12.572828133773578
26.12470587969377 223.04588583604885 13.456519029671965
26.129933434647185 230.6742029230431 18.917354971537176
26.1351609896006 106.97140210448244 18.223305503232975
