# Supplementary material for: Unraveling metal effects on CO2 uptake in pyrene-based metal-organic frameworks
Source: Nat Commun. 2025 Feb 11;16:1516. doi: 10.1038/s41467-025-56296-w (PMC11814143; doi:10.1038/s41467-025-56296-w)
Supplement: Supplementary file 3 — Source Data [file 41467_2025_56296_MOESM3_ESM.zip › SourceCode/SuppInf/FigureS5_Ga-TBAPy_InSitu_VariableT_PXRD/Data/GaTBAPy_0108p.dat]

0.002613777476707968 8.74721104256885 3.329057281867155
0.007841332430123905 9.92487179532193 3.5040547141459966
0.01306888738353984 13.844683566628166 3.4058341398655374
0.018296442336955775 16.53600214239111 3.071472583750836
0.02352399729037171 16.38261078388101 2.9715598472238876
0.028751552243787646 17.54761400004696 2.7925201232386185
0.03397910719720358 14.537078970778344 2.1699524535877694
0.03920666215061952 16.485817115730196 2.153947630579168
0.04443421710403546 19.228168998730006 2.160986207090028
0.0496617720574514 22.08215285745346 2.15335638211903
0.054889327010867336 25.819179249964797 2.296829862340456
0.060116881964283275 24.70867099684275 2.3122549801263625
0.06534443691769921 20.910152601740382 2.038008341357673
0.07057199187111515 17.58685766772482 1.8654258837344535
0.07579954682453109 17.072127796288672 1.7474677170682338
0.08102710177794703 15.759866525925185 1.5965522413287805
0.08625465673136297 16.19370417433573 1.5165822073885034
0.09148221168477891 16.536843164788174 1.377748984993707
0.09670976663819485 18.575617208908536 1.3700314795528612
0.10193732159161079 19.334083922125437 1.3662764614116771
0.10716487654502672 18.50996784351163 1.2974543538463141
0.11239243149844266 17.66015119717326 1.249509556190137
0.1176199864518586 17.518242531876943 1.2308709533189466
0.12284754140527454 19.85418683328713 1.2500384683178338
0.12807509635869047 21.04197928440119 1.2511191061632883
0.1333026513121064 21.402090402709376 1.255273680935559
0.13853020626552232 21.32097701737047 1.2434289081950436
0.14375776121893824 20.81191398177569 1.2729979123684825
0.14898531617235417 20.43336080101978 1.306617351810181
0.1542128711257701 18.954529775194533 1.2204810392946694
0.15944042607918602 18.9098234518642 1.148193645591925
0.16466798103260194 18.018528201504342 1.1047258405843168
0.16989553598601786 16.539677945431333 1.0350230479228506
0.1751230909394338 18.87737385486937 1.1016840558804124
0.18035064589284971 20.02671820900911 1.0998963342984456
0.18557820084626564 21.75055647016507 1.1134367409488877
0.19080575579968156 23.467103496216957 1.1589856968833252
0.1960333107530975 23.002050745458945 1.1476364315321552
0.20126086570651341 22.11761539304928 1.0800971318866777
0.20648842065992934 20.468445128243104 1.0050052240500753
0.21171597561334526 19.753711834481162 0.9726740916210135
0.2169435305667612 19.099557979013447 0.9350781729847152
0.22217108552017711 19.79401911459481 0.9404425946198749
0.22739864047359304 18.9178682952129 0.9342937245419979
0.23262619542700896 18.798762089551424 0.9463608943715364
0.2378537503804249 19.236500772580634 0.9546519189957756
0.2430813053338408 20.19799098789169 0.9994404417352101
0.24830886028725674 19.473394721875625 0.9610392121536804
0.25353641524067266 19.30494022176046 0.9266909647323585
0.2587639701940886 18.19320316408537 0.8929089282432856
0.2639915251475045 17.77759064991542 0.8763712342565276
0.26921908010092044 17.584747738579402 0.8643583547631991
0.27444663505433636 18.324636323820947 0.8736189569490609
0.2796741900077523 19.19505177910922 0.877470875754613
0.2849017449611682 18.36525164134459 0.856827316372947
0.29012929991458414 17.79004199995864 0.825952036549414
0.29535685486800006 16.696320435161898 0.77737988978631
0.300584409821416 17.34757816649441 0.7931812117448546
0.3058119647748319 17.00770321173472 0.7772209827245034
0.31103951972824784 17.348979797895336 0.7962232849478392
0.31626707468166376 18.362824265784134 0.8155640955874905
0.3214946296350797 18.8371251029288 0.8167758631408002
0.3267221845884956 19.910956283794604 0.860162754467885
0.33194973954191154 20.008496507695067 0.8856939453516142
0.33717729449532746 18.69489484401703 0.8745943813726167
0.3424048494487434 17.01866252097238 0.8198286423188892
0.3476324044021593 16.42349192583056 0.7886213913725636
0.35285995935557524 16.530003534349508 0.7453176153740908
0.35808751430899116 16.197228624472427 0.7281127251057948
0.3633150692624071 17.03333109347486 0.7431870609896372
0.368542624215823 17.947607150503934 0.7849650995885281
0.37377017916923894 18.176674456424614 0.8089902141285858
0.37899773412265486 18.69967958107302 0.8396868166327115
0.3842252890760708 17.635267211727275 0.8351341947130774
0.3894528440294867 18.205615201099132 0.8377120186727056
0.39468039898290264 18.359385711797792 0.8207577372055699
0.39990795393631856 18.702391648960617 0.8018258247976972
0.4051355088897345 18.398118952974425 0.7775392594682122
0.4103630638431504 18.50853211554511 0.7767398887838772
0.41559061879656634 19.250957003793904 0.8152361856265301
0.42081817374998226 19.098886358094234 0.8135263876076604
0.4260457287033982 19.736279791066778 0.8276612261155769
0.4312732836568141 19.226795116775165 0.7988893750408477
0.43650083861023004 18.84081984380174 0.7804629326779615
0.44172839356364596 19.444303626805073 0.7848387087843767
0.4469559485170619 20.03038184567458 0.7773224053502075
0.4521835034704778 19.023834453361317 0.7633322218834323
0.45741105842389373 18.649969379194914 0.757757884512732
0.46263861337730966 18.908333193398146 0.776750448585173
0.4678661683307256 18.391955201618668 0.7818607949841903
0.4730937232841415 18.554339915792163 0.7742606505998118
0.47832127823755743 17.88876479713327 0.7501152635945649
0.48354883319097336 18.43424011551799 0.7565644702786372
0.4887763881443893 17.48778258707463 0.7186704290974841
0.4940039430978052 17.444148371741484 0.7220862568574161
0.49923149805122113 17.555595056709475 0.7075805751615449
0.5044590530046371 17.360139296884498 0.7145433749864352
0.5096866079580531 18.254913918382844 0.7390998557752574
0.5149141629114691 17.70148143761848 0.7385010816059917
0.5201417178648851 17.95909725824544 0.7353502141350775
0.525369272818301 18.229447323346392 0.7244575364149186
0.530596827771717 19.11361235633345 0.7326038166297084
0.535824382725133 19.915017580466458 0.7491940226423726
0.541051937678549 19.34069463742538 0.7307170532901044
0.546279492631965 19.1372164614925 0.7254626422881314
0.5515070475853809 18.22209623159875 0.7099406218672989
0.5567346025387969 18.738583800482186 0.7082248245847805
0.5619621574922129 19.144814644502365 0.7227202801908339
0.5671897124456289 18.058407840236562 0.7057874470376072
0.5724172673990449 17.707248764470364 0.6934769422886841
0.5776448223524608 17.45731600382226 0.6915454093825453
0.5828723773058768 17.258177789226284 0.6907430675946986
0.5880999322592928 18.04240970509692 0.7148540978209912
0.5933274872127088 17.47248749723526 0.7189807840692803
0.5985550421661248 17.852126133016117 0.7285939311144393
0.6037825971195407 18.17950175970595 0.7540115365362825
0.6090101520729567 18.4702869267559 0.7552377464331658
0.6142377070263727 19.462517161841735 0.7833263897993817
0.6194652619797887 19.717396107095855 0.7676339818862421
0.6246928169332047 19.224765948776916 0.7499218332694652
0.6299203718866206 19.329757924077274 0.7325219986635414
0.6351479268400366 19.29467446803435 0.7100935868208851
0.6403754817934526 19.951285047394926 0.7099696614836103
0.6456030367468686 19.978582299465383 0.7065986272905437
0.6508305917002846 20.239562276506273 0.6965659994621175
0.6560581466537005 20.256028686829037 0.6940117257185985
0.6612857016071165 20.586967382465765 0.6953417361788976
0.6665132565605325 21.54121737001575 0.7133047065838545
0.6717408115139485 21.22692046115443 0.7177165727302612
0.6769683664673645 22.111486330872438 0.7255912189365853
0.6821959214207804 22.82983023308444 0.7403893779142388
0.6874234763741964 23.707479197125082 0.7698943399302604
0.6926510313276124 24.14268358953702 0.7795358164471367
0.6978785862810284 24.100566440069354 0.7773116747923207
0.7031061412344444 23.88032068642891 0.768041135452752
0.7083336961878604 23.388895605586363 0.7443600491665534
0.7135612511412763 22.48037034695777 0.7221636295519395
0.7187888060946923 22.07926377507857 0.7133286774620935
0.7240163610481083 22.499587005128827 0.7110923600977317
0.7292439160015243 22.34828163115708 0.7149668848697042
0.7344714709549403 23.10417405303061 0.7158093036317376
0.7396990259083562 23.74467295360849 0.7251460072118066
0.7449265808617722 24.43992598485553 0.7534731289696641
0.7501541358151882 26.29958899421789 0.7858278669012563
0.7553816907686042 26.904971203775666 0.7951835109707874
0.7606092457220202 28.03834567360857 0.8095508502338927
0.7658368006754361 28.28311089611142 0.7989787441207764
0.7710643556288521 29.243878115245067 0.8030492501499735
0.7762919105822681 29.156240924507504 0.8018295595881278
0.7815194655356841 29.53353422322645 0.7996388111069743
0.7867470204891001 31.713985397018764 0.8468781346572373
0.791974575442516 33.903728488431994 0.8868204151336625
0.797202130395932 33.99035044795328 0.8885555516868842
0.802429685349348 34.03431758021226 0.8803625054040987
0.807657240302764 35.0234810018466 0.8925039594981516
0.81288479525618 36.8926030808467 0.9054648182627317
0.8181123502095959 38.65030102525047 0.9373346640489195
0.8233399051630119 41.527580428905125 0.9822386726367976
0.8285674601164279 44.08041887161779 1.032760250620097
0.8337950150698439 46.58846053501645 1.0685429967725997
0.8390225700232599 51.63197366972008 1.1175430234064683
0.8442501249766758 53.98264341123198 1.1149777002497856
0.8494776799300918 56.343919318869354 1.140964592383275
0.8547052348835078 57.95618507293718 1.1596032438670423
0.8599327898369238 60.98423708429535 1.2157372293468203
0.8651603447903398 61.144160236257754 1.2371534570096088
0.8703878997437557 63.71412080035255 1.2670340243939933
0.8756154546971717 68.64017994864338 1.3037538228981627
0.8808430096505877 69.92366808609327 1.3101422932249194
0.8860705646040037 76.17611912280756 1.354543033270593
0.8912981195574197 77.74824664559985 1.3691010814044904
0.8965256745108356 80.65400049345108 1.4076663011660466
0.9017532294642516 83.64915876874565 1.4522172396370825
0.9069807844176676 83.43847072097712 1.45490080770066
0.9122083393710836 87.91744250323566 1.4770708511878092
0.9174358943244996 88.48083978670127 1.451562106226266
0.9226634492779155 87.00047527463286 1.4219404466137076
0.9278910042313315 90.22913705053334 1.4682916117774114
0.9331185591847475 89.28336276717506 1.4760398977007423
0.9383461141381635 86.67098455666105 1.4333593657931225
0.9435736690915795 87.46361964129666 1.4242968768250615
0.9488012240449955 87.43900414499795 1.393765812589441
0.9540287789984114 89.90914765359682 1.4011867806348544
0.9592563339518274 94.64158370733107 1.448389736669653
0.9644838889052434 94.64697541312673 1.4578769471982085
0.9697114438586594 101.60366015212225 1.5148448816556042
0.9749389988120754 109.32124343144297 1.5647467086287963
0.9801665537654913 112.4642335944856 1.56336601068299
0.9853941087189073 118.86810714336707 1.5889836543442397
0.9906216636723233 118.3705086305485 1.588366636529663
0.9958492186257393 110.866259280336 1.5416874896518806
1.0010767735791553 106.91312144499713 1.5054120294150117
1.0063043285325712 107.55640484976536 1.5392983807185152
1.0115318834859872 108.96693676353887 1.548843013546238
1.0167594384394032 113.67769370571067 1.566471295454739
1.0219869933928192 118.4718734233183 1.6108252442380748
1.0272145483462352 119.9322619289954 1.614570465492944
1.0324421032996511 121.51874752211171 1.6410738466136203
1.0376696582530671 126.01255189091444 1.6736950895959222
1.042897213206483 127.26882001085478 1.6720429107595636
1.048124768159899 134.52103045436706 1.7188560016524679
1.053352323113315 135.1451629956768 1.7265881661107505
1.058579878066731 140.70475997178008 1.7744074560794418
1.063807433020147 144.76137573570998 1.78277780446347
1.069034987973563 142.48586690872665 1.724472094510049
1.074262542926979 138.78145093502349 1.6611351973198332
1.079490097880395 132.891071065028 1.6092668007258244
1.084717652833811 126.02507797263897 1.563988927920751
1.089945207787227 124.77879313900985 1.5725398985462038
1.095172762740643 125.23917597776634 1.5790505180501868
1.1004003176940589 126.0340031733081 1.5855813307511741
1.1056278726474749 129.00898462423586 1.6015254983415115
1.1108554276008908 134.3727244167126 1.6282696098837597
1.1160829825543068 137.1999323147453 1.648442618801054
1.1213105375077228 140.32787555530513 1.6654322552166199
1.1265380924611388 135.94390579228852 1.6273974619241474
1.1317656474145548 129.68214803010298 1.5757970453802674
1.1369932023679707 131.4770357607284 1.5806147457352548
1.1422207573213867 135.65447255023238 1.6372554495870055
1.1474483122748027 138.65701212977123 1.674032496914022
1.1526758672282187 150.13696075209157 1.7600171502280246
1.1579034221816347 147.30718466462287 1.7373908861511067
1.1631309771350506 143.7004283825011 1.6979731939333635
1.1683585320884666 144.5751954830121 1.6575366018165563
1.1735860870418826 144.27210042544093 1.665902385165319
1.1788136419952986 146.0874340897274 1.6790289015434168
1.1840411969487146 147.38781201656587 1.6910812895131684
1.1892687519021305 143.0306584535839 1.6896962466389571
1.1944963068555465 146.39337803954788 1.717282232441734
1.1997238618089625 146.78928859003915 1.695688354293589
1.2049514167623785 151.41583367304864 1.73775381109201
1.2101789717157945 157.45260971993068 1.7826727083417933
1.2154065266692105 158.82216296191353 1.7772038790537557
1.2206340816226264 162.646906823484 1.814937788719511
1.2258616365760424 160.98605266594615 1.801711059270202
1.2310891915294584 165.79756962023802 1.8008862982623437
1.2363167464828744 166.58304684865774 1.7995656893669314
1.2415443014362904 162.77770682443938 1.7623136647218316
1.2467718563897063 157.80685379791905 1.7558766652493014
1.2519994113431223 152.91680784568965 1.7381406138359343
1.2572269662965383 146.52032931509123 1.66656120911312
1.2624545212499543 150.45682173780082 1.675851488817437
1.2676820762033703 152.63474985033184 1.6954662361618706
1.2729096311567862 149.1158613858171 1.664882611157453
1.2781371861102022 151.15033523972477 1.7063498029099173
1.2833647410636182 151.5064835565491 1.7188436377146326
1.2885922960170342 151.60852363318753 1.7163654078688557
1.2938198509704502 154.59458802396318 1.7165075044729463
1.2990474059238661 154.12142044749103 1.6921108704281191
1.3042749608772821 150.8512889511563 1.6568772634882316
1.309502515830698 151.6465222759744 1.6584276101031257
1.314730070784114 155.2482812315735 1.6932055486585835
1.31995762573753 162.7624358595532 1.7498473779205275
1.325185180690946 161.53050610905998 1.7428801658720086
1.330412735644362 161.0360792478538 1.744442767754885
1.335640290597778 154.93146018101754 1.6899326234903562
1.340867845551194 147.8255329379131 1.6355184415966388
1.34609540050461 145.0905797635953 1.629278296847052
1.351322955458026 146.17504869986453 1.6474160684989245
1.356550510411442 144.1141928739949 1.6616643205519583
1.361778065364858 142.59197626282494 1.641632720087852
1.3670056203182739 141.79874593134244 1.6130133666900945
1.3722331752716899 142.4107128412036 1.6173369855139788
1.3774607302251058 148.77006969819513 1.6542182871201874
1.3826882851785218 155.4926883025832 1.6989414792364688
1.3879158401319378 158.93913451259206 1.706294349481366
1.3931433950853538 163.19068517190178 1.7513791283864035
1.3983709500387698 162.40484989280384 1.7362037705807145
1.4035985049921857 158.35708277235454 1.7119057377332207
1.4088260599456017 154.02503129576078 1.7102206329662413
1.4140536148990177 150.32824701012848 1.69524024178811
1.4192811698524337 151.58630055369912 1.7201663722441574
1.4245087248058497 149.81604759779236 1.6943571646064164
1.4297362797592656 151.62247073238535 1.687103487273101
1.4349638347126816 154.19808402208892 1.677843018449327
1.4401913896660976 151.96216024734724 1.654090361277642
1.4454189446195136 150.2664281675057 1.6389573309372139
1.4506464995729296 143.713239791947 1.5969361814249885
1.4558740545263456 138.097799714661 1.572550089855625
1.4611016094797615 137.84462012746246 1.5694459678761932
1.4663291644331775 142.460221102719 1.6098898705179403
1.4715567193865935 148.68830402474765 1.6549342830427216
1.4767842743400095 146.38066634065194 1.639867595452785
1.4820118292934255 146.5139499487993 1.6708678444098262
1.4872393842468414 143.92223672559493 1.6458329731998935
1.4924669392002574 146.52350116160684 1.663692007569933
1.4976944941536734 151.50466023095035 1.713830474713057
1.5029220491070894 154.0818455781705 1.7342729978345202
1.5081496040605054 152.27391847927328 1.7039460867705254
1.5133771590139213 148.47755394369187 1.6852873588322363
1.5186047139673373 142.493976289392 1.6291460936504238
1.5238322689207533 145.30995051685125 1.6425313813733813
1.5290598238741693 145.12496027849505 1.6257544600008849
1.5342873788275853 147.69726912156358 1.6166152737869628
1.5395149337810012 151.02482118284595 1.6484213349262433
1.5447424887344172 156.80724235236036 1.7116799159215432
1.5499700436878332 161.06244669632972 1.7652808384472298
1.5551975986412492 160.79983762346777 1.766293449285331
1.5604251535946652 162.63290596521972 1.7633878566408978
1.5656527085480811 160.94087072680338 1.7535656678290295
1.5708802635014971 160.20488500128158 1.748795907991642
1.576107818454913 162.48168880909242 1.789968147906693
1.581335373408329 161.4535957287777 1.7767464848801267
1.586562928361745 170.01786360603106 1.796152009353907
1.591790483315161 164.14819482246304 1.7469260654365366
1.597018038268577 160.4245172732538 1.6989614370039048
1.602245593221993 162.8195520862236 1.6982992104626724
1.607473148175409 163.69153983735652 1.7061364262625762
1.612700703128825 167.938741899262 1.7352227861797214
1.617928258082241 166.20705825623253 1.732805282932176
1.623155813035657 170.06636515863494 1.77179356154993
1.628383367989073 181.6898067766582 1.8467369280901216
1.6336109229424889 187.01264834670863 1.8460942039663706
1.6388384778959049 186.15925035133 1.834345136126374
1.6440660328493208 187.47130730039217 1.846580755377676
1.6492935878027368 192.34230897143524 1.8488967775981404
1.6545211427561528 195.62661468739745 1.8716217915690496
1.6597486977095688 195.8886743820433 1.8350696732073575
1.6649762526629848 201.10961058605662 1.8531074919914485
1.6702038076164007 199.3245431362863 1.8253132661542422
1.6754313625698167 209.36836571169377 1.8799520514243384
1.6806589175232327 218.0512718647964 1.9465639164095216
1.6858864724766487 223.32456023119764 1.9855352932770791
1.6911140274300647 223.19804542169678 1.9924991495038011
1.6963415823834807 220.1043208852869 1.9484860503393966
1.7015691373368966 213.38060335744322 1.883922238974861
1.7067966922903126 213.4917264759442 1.8629702177180198
1.7120242472437286 215.4615627304286 1.8704310385445566
1.7172518021971446 211.32243781647674 1.8310269704617053
1.7224793571505606 208.98937537316675 1.8130184891340932
1.7277069121039765 212.63727982958687 1.8257040666920998
1.7329344670573925 221.05358969187878 1.8825360442694403
1.7381620220108085 224.58539223557784 1.9038218333548305
1.7433895769642245 234.5190186521227 1.955369339315818
1.7486171319176405 237.07444471547595 1.9790936032007975
1.7538446868710564 240.45802904304867 1.9613923899159789
1.7590722418244724 240.75844249224866 1.937211572680566
1.7642997967778884 247.1782379973011 1.9777869677485747
1.7695273517313044 253.80581812418006 2.005746252570191
1.7747549066847204 254.9562921093907 2.00009656827562
1.7799824616381363 258.1287147720168 2.0190861929990667
1.7852100165915523 259.3330151239321 2.011314910072161
1.7904375715449683 259.9670987604215 2.0118008116408297
1.7956651264983843 257.33168944453377 1.9997077438478108
1.8008926814518003 252.05535869847404 1.9412182293624978
1.8061202364052162 250.55213171912416 1.9112271936223093
1.8113477913586322 252.4489082236225 1.8896317245880874
1.8165753463120482 256.42976501759074 1.8906150043167698
1.8218029012654642 259.42460456671824 1.9113646954835875
1.8270304562188802 261.4291429227212 1.931970596322003
1.8322580111722961 262.8647448575374 1.9443424634259743
1.8374855661257121 261.35906758790685 1.9264941148959969
1.842713121079128 254.81438558416994 1.8735373140308267
1.847940676032544 253.43763260271874 1.8440675978131156
1.85316823098596 257.6930274633682 1.8636509080916916
1.858395785939376 267.10801439577403 1.9247223160537497
1.863623340892792 269.9706959851706 1.9484956671201579
1.868850895846208 265.95819361107806 1.9233281836993912
1.874078450799624 260.76542033323 1.868063655608409
1.87930600575304 258.12364672260065 1.832486927010051
1.884533560706456 256.78460352323657 1.8082393164912225
1.889761115659872 257.31189227142863 1.8012536637145586
1.894988670613288 265.9953742553291 1.8287672705086835
1.9002162255667039 268.4912653906255 1.8308928135513498
1.9054437805201199 267.94667841662334 1.8179798525841884
1.9106713354735358 266.81910806074814 1.817465388201161
1.9158988904269518 257.08698313278836 1.769405565228284
1.9211264453803678 252.61997115717952 1.739671862360696
1.9263540003337838 258.7079041806559 1.7667902776846678
1.9315815552871998 263.22241454940297 1.7839031875086138
1.9368091102406157 268.9221978559458 1.7952351149638246
1.9420366651940317 262.22316310698824 1.772854121899514
1.9472642201474477 252.59136902291942 1.7294573825210937
1.9524917751008637 244.8287600897717 1.6869638904250015
1.9577193300542797 247.4734076253258 1.7050146872680318
1.9629468850076957 254.39823681434495 1.7395779937735447
1.9681744399611116 258.08135891175374 1.7504610080698382
1.9734019949145276 258.3724072306039 1.7391529789108564
1.9786295498679436 251.13297604648994 1.7028120426512499
1.9838571048213596 252.71463803406422 1.6847778181019453
1.9890846597747756 256.8531694692065 1.6969519204441492
1.9943122147281915 256.610374332537 1.6962167692006012
1.9995397696816075 259.01311721866074 1.6979191130578153
2.0047673246350235 249.73467246217982 1.6559539147194164
2.0099948795884393 245.173493577859 1.6388488925112752
2.015222434541855 244.81066932575317 1.6242371950724885
2.0204499894952708 245.30865257210286 1.6432068277693215
2.0256775444486865 242.77149206122238 1.6345523803988506
2.0309050994021023 242.02254351829643 1.6102450960491788
2.036132654355518 239.7170287462895 1.5978722220092958
2.041360209308934 236.75137529947614 1.5774994883172797
2.0465877642623496 243.7012194528415 1.6180195067406309
2.0518153192157653 243.83657801122948 1.631592683299836
2.057042874169181 241.47188318128653 1.6270075150599825
2.062270429122597 244.37010257037045 1.638187095955616
2.0674979840760126 240.09350677793003 1.613579774338427
2.0727255390294284 239.2627207636582 1.5990080797868405
2.077953093982844 244.55612378296374 1.6175093601618509
2.08318064893626 242.14254489563575 1.6126623714850614
2.0884082038896756 239.2823655556542 1.6074577855338
2.0936357588430914 231.720507174762 1.571574011178005
2.098863313796507 236.28490251658937 1.599092729625155
2.104090868749923 230.30848679300436 1.5713219418118103
2.1093184237033387 227.64179088783052 1.5374881222377226
2.1145459786567544 226.93904957903135 1.534833670831223
2.11977353361017 224.22611938510252 1.5174157337897125
2.125001088563586 230.17576652459925 1.5483824477300296
2.1302286435170017 228.05854492515982 1.536778906286245
2.1354561984704175 228.80732609166472 1.5454716560273172
2.140683753423833 231.37688349847943 1.5690384559115609
2.145911308377249 231.21886376022812 1.5702460700890652
2.1511388633306647 230.59843757736942 1.5639046602812552
2.1563664182840805 234.0991340862134 1.5652111569991067
2.1615939732374962 231.0868467316413 1.533973704750255
2.166821528190912 234.97218056836778 1.5545130291434848
2.1720490831443278 242.50914718236754 1.6065371683327518
2.1772766380977435 232.5782290189905 1.5755223671719785
2.1825041930511593 231.37115983513547 1.57499961592814
2.187731748004575 235.73245948527963 1.5861371828907667
2.192959302957991 240.59080303680244 1.6217256335908028
2.1981868579114066 236.68123947319944 1.5987348246215523
2.2034144128648223 237.756440167445 1.6133523773518854
2.208641967818238 234.24415382381304 1.6092052029319426
2.213869522771654 236.9216967654196 1.6148488172808189
2.2190970777250696 236.42249652797358 1.621451597710942
2.2243246326784853 231.1254611343744 1.5831815224334684
2.229552187631901 233.27833471161568 1.5915683660090283
2.234779742585317 240.44188587010512 1.613892951591975
2.2400072975387326 240.37646089181013 1.6110111013984192
2.2452348524921484 235.71343498106435 1.5778594869532
2.250462407445564 233.5963473824239 1.5820629923931764
2.25568996239898 223.7540573201409 1.5364235561449795
2.2609175173523957 223.01381719484937 1.5275054062346691
2.2661450723058114 223.9152095390643 1.5261055903357315
2.271372627259227 224.0706138984721 1.524321467071654
2.276600182212643 225.84837805611727 1.5389004460858169
2.2818277371660587 229.0636877999654 1.569784158242186
2.2870552921194744 228.46149998728345 1.577612233089758
2.29228284707289 234.999629846763 1.6087966209012596
2.297510402026306 234.241477814899 1.5907530212021772
2.3027379569797217 231.3403765408733 1.5576097569898115
2.3079655119331375 230.86875172414847 1.541778970209111
2.3131930668865532 224.39807282553284 1.5091066285324886
2.318420621839969 220.79684973685022 1.4967672838423458
2.3236481767933848 219.36277177184098 1.495728589854403
2.3288757317468005 216.83037850999546 1.499524090414646
2.3341032867002163 214.05311489580203 1.4741830061300574
2.339330841653632 215.85903636181567 1.4709918315636124
2.344558396607048 218.44820360929583 1.4861299581930953
2.3497859515604635 227.0142410428147 1.5308986200259833
2.3550135065138793 230.71274609157464 1.545124965766233
2.360241061467295 228.0976277323618 1.5348947078743773
2.365468616420711 225.74907509173528 1.522273607511644
2.3706961713741266 226.52271841795786 1.493936024306518
2.3759237263275423 224.98473228978895 1.4818373202833088
2.381151281280958 227.30903051543794 1.479896084017102
2.386378836234374 237.35775486882343 1.5410415866120304
2.3916063911877896 234.87683383307828 1.5376235328850003
2.3968339461412054 232.30514576725525 1.553260795195312
2.402061501094621 231.50176781501926 1.5525020575258754
2.407289056048037 227.32432303332757 1.5258276461026974
2.4125166110014526 227.98049347698137 1.5341749973593157
2.4177441659548684 226.84376415819142 1.5191126033274291
2.422971720908284 226.46628746419952 1.507687198618108
2.4281992758617 225.9921964178111 1.4844112468312671
2.4334268308151157 229.9652374142378 1.4835743871662814
2.4386543857685314 230.14662611956945 1.4622730834961006
2.443881940721947 232.05020552109968 1.4452505927125558
2.449109495675363 233.15621540468038 1.4318094815008624
2.4543370506287787 243.37011456560447 1.4557728483590748
2.4595646055821945 250.45892699560665 1.463269415615474
2.4647921605356102 272.2194297920309 1.4890977807637638
2.470019715489026 299.4048722487375 1.4838442737502209
2.4752472704424417 361.08696193508393 1.5429928259303514
2.4804748253958575 504.3159327026736 1.7514316868608175
2.4857023803492733 734.8921398594069 2.046372959987357
2.490929935302689 1067.2307327325357 2.446943087542102
2.496157490256105 1485.9439031220672 2.8835943501932273
2.5013850452095205 1907.9527603762724 3.259173648155686
2.5066126001629363 2250.2948842023725 3.5238328509638457
2.511840155116352 2512.217118612552 3.7160488946440084
2.517067710069768 2698.040318596946 3.839312944776056
2.5222952650231836 2902.769857178861 3.9753322007823515
2.5275228199765993 3221.6588916058445 4.187068597441729
2.532750374930015 3656.932853421067 4.4512662307065485
2.537977929883431 4340.518812608173 4.871373020815742
2.5432054848368466 5121.229814832257 5.290784438749376
2.5484330397902624 5956.494750332009 5.7170430682315345
2.553660594743678 6554.390325118329 5.996608189879875
2.558888149697094 6822.918451363461 6.1046703558894935
2.5641157046505096 6705.420994659348 6.034352062606144
2.5693432596039254 6291.274173522557 5.83031847247211
2.574570814557341 5766.96628055913 5.579243249813105
2.579798369510757 5248.515429350012 5.3281104334143405
2.5850259244641727 4827.760942270346 5.09730512961797
2.5902534794175884 4528.16828534127 4.928279163271046
2.595481034371004 4240.730577544793 4.748081185653754
2.60070858932442 3937.0723582694304 4.577196896574514
2.6059361442778357 3480.692696025399 4.3040630210799655
2.6111636992312515 2940.080908470932 3.9546881464622414
2.6163912541846672 2346.7334156120933 3.5266206025445443
2.621618809138083 1765.3952954460212 3.053272134705996
2.6268463640914987 1291.1965696981615 2.6182819024046076
2.6320739190449145 911.2428411928879 2.209540882430309
2.6373014739983303 665.6777112073682 1.9180930380015482
2.642529028951746 495.0565151900973 1.679544149479766
2.6477565839051618 379.356050639664 1.5003183772901783
2.6529841388585775 316.0165404451603 1.404979649493384
2.6582116938119933 282.4566710548035 1.3693662052952063
2.663439248765409 265.4726977052907 1.3649304205663177
2.668666803718825 256.33441684208293 1.3782454232339258
2.6738943586722406 253.16581764847984 1.3981917716667163
2.6791219136256563 252.0758358202489 1.4215618261210656
2.684349468579072 250.2528086428202 1.4350245500417973
2.689577023532488 242.711933708146 1.410955004973015
2.6948045784859036 236.68714497962264 1.4034436479865855
2.7000321334393194 232.01765878906676 1.4108352742479782
2.705259688392735 233.63234734068857 1.4389457719917502
2.710487243346151 236.46736215837808 1.4713800139240985
2.7157147982995666 238.187152699695 1.4784812608150402
2.7209423532529824 241.99207799091346 1.5011557032270242
2.726169908206398 244.9156291882053 1.531602864479414
2.731397463159814 240.62745377862362 1.5047353160251646
2.7366250181132297 233.44629218165917 1.4847631891940856
2.7418525730666454 226.0352514640626 1.465516560237776
2.747080128020061 223.35013751081394 1.4585438889512374
2.752307682973477 224.43044052532704 1.4710353666447609
2.7575352379268927 224.999059051007 1.4773456190660872
2.7627627928803085 225.20413007042933 1.478539547724264
2.767990347833724 222.492540804939 1.4681804899434179
2.77321790278714 220.32079101562348 1.4612049308069783
2.7784454577405557 218.68054444867585 1.4538796552173125
2.7836730126939715 218.38265532220183 1.4512675825495407
2.7889005676473873 217.81824587410745 1.4573113382442744
2.794128122600803 221.03485275162663 1.4747414533000476
2.7993556775542188 220.70534955276008 1.4611706719116975
2.8045832325076345 222.39688186776903 1.4547312316779324
2.8098107874610503 225.7992923705422 1.4618615261598016
2.815038342414466 228.838193780302 1.4854082386993337
2.820265897367882 232.24834081701016 1.5152843920751249
2.8254934523212976 230.57672490419162 1.518346722680771
2.8307210072747133 231.29610586310997 1.523368576009533
2.835948562228129 225.92709822240064 1.5047173192374015
2.841176117181545 221.59823572613396 1.4995109529887425
2.8464036721349606 223.40022491439677 1.5080630510551065
2.8516312270883764 221.08308083146397 1.5058498063400403
2.856858782041792 224.077009488611 1.5003028470734094
2.862086336995208 226.82122361632378 1.505956867693851
2.8673138919486236 229.76514355383202 1.531727470724645
2.8725414469020394 228.91324692098325 1.5252594563193835
2.877769001855455 230.9081247906033 1.5367636338838204
2.882996556808871 225.67896474753317 1.511331009905291
2.8882241117622867 220.9123045402299 1.4749815445106185
2.8934516667157024 214.47587442385898 1.4529505107419454
2.898679221669118 215.02115782976531 1.456165483180938
2.903906776622534 215.69323576239717 1.4526676116415744
2.9091343315759497 227.704051236693 1.5122627900669547
2.9143618865293655 229.36138841866577 1.5229318267408791
2.919589441482781 228.38613224746075 1.521302932812166
2.924816996436197 224.0732917697478 1.49893898122981
2.9300445513896127 226.510882053772 1.4989821763658948
2.9352721063430285 228.57640423175442 1.5097292210230382
2.9404996612964442 234.3687180515626 1.5405584466642646
2.94572721624986 234.58292754139063 1.5449297503583799
2.9509547712032758 228.67701965884564 1.514394319327698
2.9561823261566915 224.64281195589552 1.4915836479188365
2.9614098811101073 219.40811919572985 1.46274824542063
2.966637436063523 218.7798184308028 1.4671289282099023
2.971864991016939 217.51700264885415 1.4690621782658093
2.9770925459703546 214.95848073438646 1.443637758597045
2.9823201009237703 222.36338186565285 1.4763303103787582
2.987547655877186 237.16564273050264 1.5203150965556678
2.992775210830602 234.2217639474749 1.4981522993450094
2.9980027657840176 235.38011909913436 1.513893381794114
3.0032303207374333 224.75007897551865 1.468061211300108
3.008457875690849 221.55425306511825 1.453438754027666
3.013685430644265 223.42012061996 1.4321266707683877
3.0189129855976806 222.64296959740687 1.422340007372439
3.0241405405510964 222.53375445747017 1.4236304990815398
3.029368095504512 221.3541842306447 1.4277233448454032
3.034595650457928 219.8261574767521 1.4234282676309309
3.0398232054113437 219.73302219881225 1.4201521780957285
3.0450507603647594 221.67677034029825 1.4295983011140365
3.050278315318175 220.60332413192387 1.4213937001283656
3.055505870271591 224.1997910172467 1.4260398663302682
3.0607334252250067 225.95241743798292 1.4184992400096834
3.0659609801784224 229.018553530893 1.4252075777443498
3.071188535131838 224.05595370767685 1.403244657580612
3.076416090085254 219.01283713312444 1.3740435657118544
3.0816436450386697 214.9623288082094 1.3593125211025932
3.0868711999920855 221.40664054701898 1.3651151361974008
3.0920987549455012 228.6737507679905 1.3955636423578741
3.097326309898917 239.17093571453225 1.4228765817419662
3.1025538648523328 239.10499723873127 1.4092298129936163
3.1077814198057485 239.48628006180087 1.416676974767434
3.1130089747591643 237.16923488636553 1.3800962861940238
3.11823652971258 231.67045547178395 1.359303718875826
3.123464084665996 239.93356086611018 1.3829644536636347
3.1286916396194115 242.11019135858027 1.366431542734175
3.1339191945728273 244.85588965026653 1.3641540086742707
3.139146749526243 257.31144544897046 1.375509639909655
3.144374304479659 265.0015924752073 1.3782701359655143
3.1496018594330746 268.9704056201044 1.3750963985749671
3.1548294143864903 288.5118400226808 1.415352190058345
3.160056969339906 298.3884428549257 1.4220796903884643
3.165284524293322 298.4986827422243 1.4047093570652809
3.1705120792467376 309.92011818571507 1.4207796150734124
3.1757396342001534 307.7593010474326 1.3999466708020354
3.180967189153569 305.85018034827993 1.377312740629524
3.186194744106985 313.1236389122508 1.3729631694644402
3.1914222990604006 311.16089257568416 1.341453103924105
3.1966498540138164 319.84089511262937 1.3437911047659743
3.201877408967232 329.7220619321183 1.3500952241105404
3.207104963920648 344.42463774845623 1.3629246450662689
3.2123325188740637 354.8057542227928 1.3624323024566507
3.2175600738274794 370.5105559684485 1.3766186108041785
3.222787628780895 394.92048827019 1.4122828582793676
3.228015183734311 418.5393754350613 1.4478372701048856
3.2332427386877267 452.2147270296133 1.4986710039228612
3.2384702936411425 484.7945057924832 1.5420651445726323
3.2436978485945582 517.741826818146 1.5875795554959065
3.248925403547974 553.8085870019693 1.6422199646674682
3.2541529585013897 586.8017963096738 1.6878322968802295
3.2593805134548055 619.8829940159421 1.7369422598542585
3.2646080684082213 651.762929598628 1.7798514586810754
3.269835623361637 684.521237131829 1.8206025328933715
3.275063178315053 716.0873021353348 1.8624685170824564
3.2802907332684685 744.6638850780763 1.8887185221604936
3.2855182882218843 780.6346880637759 1.9268458693523818
3.2907458431753 817.9533686706025 1.972214149330116
3.295973398128716 866.3496181345133 2.030093988193744
3.3012009530821316 912.90222097973 2.082939785103947
3.3064285080355473 950.3496370214586 2.1238627165465127
3.311656062988963 979.9892251760295 2.15278414843408
3.316883617942379 998.2524162397469 2.171686600147198
3.3221111728957946 1000.0627074509835 2.1690719812687886
3.3273387278492104 989.6670736562127 2.1559522815019503
3.332566282802626 958.3466446162281 2.1221057850495932
3.337793837756042 914.9351317618048 2.0732434594654023
3.3430213927094576 844.3937413464987 1.9889201146543474
3.3482489476628734 763.6247336020714 1.8826612408060848
3.353476502616289 688.7764986044724 1.7835959514548472
3.358704057569705 619.8478683158785 1.690319452575856
3.3639316125231207 553.8836340648961 1.6006185465687346
3.3691591674765364 503.8296848016409 1.5363133301209897
3.374386722429952 453.19383539556276 1.467173697087888
3.379614277383368 407.8147977967231 1.4069650220154755
3.3848418323367837 372.6068398603713 1.362167691757056
3.3900693872901995 338.6453961903497 1.3115794797168576
3.3952969422436152 315.28498351508273 1.279764353496224
3.400524497197031 298.975675802937 1.2567938226107473
3.4057520521504467 282.52078714273557 1.2382452586614434
3.4109796071038625 270.9056398140491 1.2359558537369142
3.4162071620572783 263.55403520919526 1.232195972860183
3.421434717010694 261.82412297872577 1.248335097206057
3.4266622719641098 254.24368547093766 1.2403497251115783
3.4318898269175255 257.61304787327214 1.267904442534945
3.4371173818709413 248.67171734863786 1.2583838711221915
3.442344936824357 245.89138589003161 1.262538871675248
3.447572491777773 239.8616589453134 1.2514284819222747
3.4528000467311886 233.95483114928112 1.2352569400414497
3.4580276016846043 231.49455708879933 1.222067817291657
3.46325515663802 229.54736599302905 1.2179862167982431
3.468482711591436 225.55533763874317 1.2043511491174528
3.4737102665448516 221.4939787493677 1.204274519894858
3.4789378214982674 216.45652143853303 1.1889689695190455
3.484165376451683 216.96049536489258 1.1957793328785824
3.489392931405099 221.2077885111133 1.2188781075636266
3.4946204863585146 228.50046638989244 1.240549159536197
3.4998480413119304 239.8637476447147 1.2781710316448147
3.505075596265346 239.56337682434435 1.276204028279717
3.510303151218762 241.28013871461314 1.2595819042410437
3.5155307061721777 242.4101709300827 1.234954084072484
3.5207582611255934 243.3449862335601 1.2280537020205304
3.525985816079009 251.71124774704575 1.2223147605333289
3.531213371032425 255.6388105818825 1.2130193672525267
3.5364409259858407 261.10664603899613 1.1931139848631176
3.5416684809392565 278.22822393745207 1.2021330566192803
3.546896035892672 303.44247138144186 1.2308834115002845
3.552123590846088 349.3119801027029 1.3030097647698013
3.5573511457995037 428.7517254506665 1.4290085854966679
3.5625787007529195 565.0899964439611 1.6214964521229722
3.5678062557063353 794.0294065986095 1.9111472891281145
3.573033810659751 1225.52338575812 2.3701879896202858
3.5782613656131668 1992.7555352264385 3.0233138790281573
3.5834889205665825 3356.1542743990676 3.9231661733244114
3.5887164755199983 5667.510743862188 5.097828827137596
3.593944030473414 9011.20799934648 6.377801455019381
3.59917158542683 12794.288494487066 7.559799087739096
3.6043991403802456 16491.761124354118 8.553926950462596
3.6096266953336613 18876.42273504387 9.153474381634094
3.614854250287077 19267.01686241203 9.257960346459924
3.620081805240493 17580.939961524466 8.841525893379382
3.6253093601939086 14434.951839486956 8.010842421685393
3.6305369151473244 10923.04581338041 6.937945480175944
3.63576447010074 7590.622960883777 5.765657116241827
3.640992025054156 5094.147867013638 4.708186850897496
3.6462195800075716 3247.206036474265 3.751845002796313
3.6514471349609874 2053.6641349040447 2.979477708193609
3.656674689914403 1311.1859633402034 2.374350416488123
3.661902244867819 900.4203014995109 1.9655659395472185
3.6671297998212347 663.3601197736432 1.6873779591959923
3.6723573547746504 536.3252635247759 1.5211096938687623
3.677584909728066 456.8442957163165 1.409395871897097
3.682812464681482 405.5659321106945 1.3322649323830242
3.6880400196348977 369.91117651001656 1.2838191409947046
3.6932675745883135 345.80332504716836 1.2478143285821364
3.698495129541729 327.4382990348978 1.2254599175192986
3.703722684495145 311.66151808849366 1.198458493568894
3.7089502394485607 298.86701368038257 1.1753744808998121
3.7141777944019765 288.74375657175176 1.1532600692019068
3.7194053493553922 282.65914796714065 1.1480173064436734
3.724632904308808 278.2620930637103 1.1454541930987692
3.7298604592622238 276.04728012915984 1.156250681011587
3.7350880142156395 272.00070402282597 1.154451440702731
3.7403155691690553 268.25979684437124 1.1520322540836883
3.745543124122471 265.0081063945308 1.14812260910403
3.750770679075887 261.3555313887133 1.1368016570671204
3.7559982340293026 257.51443826915977 1.1249758278545323
3.7612257889827183 262.2167879337308 1.1445245634195211
3.766453343936134 260.6817147251478 1.1442191712697845
3.77168089888955 268.49623250303875 1.1655714081948476
3.7769084538429656 265.2307270759045 1.1634125383622562
3.7821360087963813 261.53717914219914 1.1541438998728106
3.787363563749797 258.5141449585576 1.1417128811915904
3.792591118703213 254.50032586528883 1.1232678620220165
3.7978186736566286 252.80369160418704 1.1031170581560068
3.8030462286100444 257.3546446868639 1.0997455462337102
3.80827378356346 258.71692651544595 1.0897973427268357
3.813501338516876 266.28316555186734 1.099466788585689
3.8187288934702917 278.967256567566 1.1257206597753913
3.8239564484237074 288.82011188214176 1.1422243840221682
3.829184003377123 300.20967569799495 1.157485779612575
3.834411558330539 307.1804113414441 1.1654906089641845
3.8396391132839547 308.91164803291224 1.1628513235537035
3.8448666682373704 308.5396225892799 1.1612606005624646
3.850094223190786 306.3627894604779 1.151389086033701
3.855321778144202 304.36702625362193 1.1489710185243776
3.8605493330976177 303.29184660886744 1.1464780044631016
3.8657768880510335 301.9100243812259 1.1501892270365126
3.8710044430044492 294.38635670163285 1.137639720848526
3.876231997957865 290.1460452740491 1.1318337322276826
3.8814595529112808 283.4782552673023 1.117595017399785
3.8866871078646965 281.13065695677767 1.11860566720094
3.8919146628181123 280.99454787888885 1.1232565937307708
3.897142217771528 275.3413369643296 1.1123979071766827
3.902369772724944 268.58151619422074 1.0946410349443272
3.9075973276783595 263.1582874552145 1.0754106113266793
3.9128248826317753 264.8567328455164 1.0761155637445803
3.918052437585191 270.2671118072464 1.0930485836785417
3.923279992538607 278.8004822252947 1.1102996123199207
3.9285075474920226 286.26070524662634 1.1216584352188028
3.9337351024454383 290.52490664434305 1.1254332806404732
3.938962657398854 294.1005891371953 1.1272245980163695
3.94419021235227 294.4542271059937 1.1191899617235537
3.9494177673056856 299.7238829625322 1.123933162398962
3.9546453222591014 305.78046890989725 1.1303182187870242
3.959872877212517 316.0654999283494 1.1446364787099828
3.965100432165933 325.86098091898134 1.1579586226331706
3.9703279871193486 340.3836298325688 1.1778865837314698
3.9755555420727644 358.413334088879 1.200340827076712
3.98078309702618 383.11494701188684 1.2327033168773989
3.986010651979596 427.0566252408572 1.2951513362568103
3.9912382069330117 474.6720747967672 1.3624260472349359
3.9964657618864274 538.0371116101521 1.4516874620237155
4.001693316839844 655.7272169388734 1.604149652454317
4.00692087179326 744.9053140099687 1.703790042384548
4.012148426746676 832.7776243170293 1.8011247961247066
4.017375981700092 877.9845272525495 1.8664703884556537
4.0226035366535084 858.744371148073 1.8533173862730838
4.027831091606925 869.8465808439372 1.8734234914604075
4.033058646560341 821.0618018580451 1.8246618674413344
4.038286201513757 821.0774903912902 1.8256234706402446
4.043513756467173 839.2488778254426 1.8494574668686645
4.0487413114205895 857.9035029491877 1.8710233447489333
4.053968866374006 915.0344899529503 1.926961436517085
4.059196421327422 985.7544974915386 2.004456194508314
4.064423976280838 1073.6518337676675 2.092567812174191
4.069651531234254 1195.939774379003 2.211202599782763
4.0748790861876705 1333.8686541723976 2.3421259625921174
4.080106641141087 1489.8826004127766 2.474845539806658
4.085334196094503 1666.468514802914 2.6177134296571998
4.090561751047919 1855.3806615166789 2.7596945863156495
4.095789306001335 2081.551844463486 2.9224038624823563
4.1010168609547515 2347.890319823359 3.1085922059365183
4.106244415908168 2619.3579198684038 3.291049359316839
4.111471970861584 2930.174823043953 3.482208356333266
4.116699525815 3249.220436496113 3.6616774703956048
4.121927080768416 3566.5674880604256 3.788090370413648
4.1271546357218325 3897.664424384718 3.9177354952097403
4.132382190675249 4218.494747815162 4.049034295061535
4.137609745628665 4580.996144041044 4.205748749760342
4.142837300582081 4942.976052107339 4.357059303980746
4.148064855535497 5284.777918990043 4.511647533511619
4.1532924104889135 5611.562967631528 4.639603654049638
4.15851996544233 5926.374720362209 4.761326400054619
4.163747520395746 6174.668093206661 4.855244247117728
4.168975075349162 6390.8406452228755 4.934946921995074
4.174202630302578 6535.5610338675615 4.981599561762736
4.1794301852559945 6596.477391685545 5.001886566089578
4.184657740209411 6573.262196985031 4.97904570675808
4.189885295162827 6447.65784023501 4.923094200356493
4.195112850116243 6223.0191493748825 4.825951102986888
4.200340405069659 5933.375360470711 4.7062512291143985
4.2055679600230755 5545.659224531526 4.542627632562772
4.210795514976492 5116.835359538467 4.358762235642535
4.216023069929908 4678.938933510601 4.170306539800696
4.221250624883324 4216.819912971761 3.956095463146039
4.22647817983674 3801.683603539124 3.762704453296855
4.2317057347901565 3377.467460963708 3.537552518176815
4.236933289743573 2992.037043058595 3.3245234419088403
4.242160844696989 2647.1533551566363 3.1245801307664864
4.247388399650405 2341.1945512062302 2.9360565823440825
4.252615954603821 2050.3207701756505 2.742628254153582
4.257843509557238 1820.5240151928283 2.5810739933246274
4.263071064510654 1614.6004628629346 2.428485549840709
4.26829861946407 1425.2079644048608 2.278479380376828
4.273526174417486 1275.8879169413003 2.1545215085092293
4.278753729370902 1143.8620993055426 2.038408194639613
4.283981284324319 1031.962956399627 1.9404893546262658
4.289208839277735 932.5294251592603 1.8461556954046536
4.294436394231151 836.7968166803086 1.747740981401332
4.299663949184567 752.401684408652 1.6536118565996858
4.304891504137983 685.1624344199289 1.5751124066861912
4.3101190590914 633.6540704427794 1.5141131789455398
4.315346614044816 580.3702378340528 1.448833379964263
4.320574168998232 533.7898148969618 1.3867221463588923
4.325801723951648 494.0330540597826 1.3333621996346945
4.331029278905064 455.85465489366453 1.281323873734269
4.336256833858481 434.1433715606087 1.254579427050816
4.341484388811897 411.7927796040292 1.2241155736943785
4.346711943765313 389.5868134164243 1.1930568176889265
4.351939498718729 371.9457468780755 1.1640802370077066
4.357167053672145 357.66625113115543 1.1441084603714278
4.362394608625562 346.39677211930626 1.13301831225321
4.367622163578978 337.04132928533846 1.1228438803218181
4.372849718532394 323.5492071621796 1.1037297724083532
4.37807727348581 312.13687464215394 1.0882859927114603
4.383304828439226 300.68200315562274 1.07051955850348
4.388532383392643 291.8124722361955 1.0651760110673634
4.393759938346059 283.0653065387254 1.0543653240296116
4.398987493299475 275.8992218362341 1.0514348053786158
4.404215048252891 263.9889265969068 1.0362421447676682
4.409442603206307 255.87342315252292 1.0289176080700837
4.414670158159724 245.18791839778555 1.0155981439603483
4.41989771311314 237.09918417653836 1.0066237495307442
4.425125268066556 235.72164985444286 1.0237580517913734
4.430352823019972 229.44269734624783 1.015380524116751
4.435580377973388 223.03916771016387 1.0043226593527443
4.440807932926805 221.5088661091898 1.0030599536488758
4.446035487880221 213.6352664325221 0.983614934781431
4.451263042833637 205.90777891439046 0.972737151503301
4.456490597787053 202.51569183933998 0.9669438933070915
4.4617181527404695 197.5232795190445 0.9636942915470208
4.466945707693886 197.61804252916653 0.9717287083723053
4.472173262647302 197.32284349758706 0.9645608601497397
4.477400817600718 197.26996988366594 0.9611477058001869
4.482628372554134 193.01161340862976 0.9476119271871261
4.4878559275075505 193.22481325848017 0.9533596639600094
4.493083482460967 192.232148961956 0.9606139447718723
4.498311037414383 189.8968662541985 0.9629379123969732
4.503538592367799 188.82910218460032 0.9668573187071624
4.508766147321215 178.82535835219664 0.9452585950382495
4.5139937022746315 175.23800196488074 0.9365011960129506
4.519221257228048 175.96936365272782 0.948173861984157
4.524448812181464 176.22221229180292 0.9517428670626503
4.52967636713488 180.20501314658512 0.9726554027598098
4.534903922088296 184.01577792385217 0.9806765932920097
4.5401314770417125 184.9599251082103 0.9852663506425535
4.545359031995129 183.8761487209391 0.978541072422447
4.550586586948545 180.35295760455583 0.9647114859168148
4.555814141901961 176.1796110099112 0.951265444088976
4.561041696855377 176.53684788690458 0.9422478343570522
4.5662692518087935 178.33721104347873 0.9364308328344026
4.57149680676221 178.89392906098055 0.9326207522984916
4.576724361715626 178.5686855741898 0.9472445233496378
4.581951916669042 181.7774836741309 0.9730580316257288
4.587179471622458 174.4485892935523 0.9710355055398789
4.5924070265758745 174.06840154789168 0.9804252974457056
4.597634581529291 167.2079560026898 0.956065587955003
4.602862136482707 167.0306683177067 0.9575172265760205
4.608089691436123 170.92999230761953 0.9693288496789904
4.613317246389539 173.8733918888657 0.9789353519541603
4.6185448013429555 174.30751465547544 0.9765721639011314
4.623772356296372 174.46338705015873 0.9834303161814901
4.628999911249788 176.80609730351998 0.9938361268705174
4.634227466203204 174.55260743848132 0.9891760375300117
4.63945502115662 176.60730339245438 0.9988651603715093
4.6446825761100365 175.9305241597811 0.9934526567459923
4.649910131063453 172.73575834625984 0.9867258588913942
4.655137686016869 172.82042487326527 0.9894877843590995
4.660365240970285 170.48561470245934 0.9778979864822682
4.665592795923701 166.64147452012384 0.9752764787536718
4.6708203508771176 167.96934435991832 0.9841584017587441
4.676047905830534 172.3512652917571 1.008022113639372
4.68127546078395 170.94306557591148 1.0022697740450668
4.686503015737366 166.95874993407344 0.9750917667996843
4.691730570690782 159.9403374991845 0.9487724061129158
4.696958125644199 156.09587832030073 0.9317989362923813
4.702185680597615 154.89494602963717 0.918310478810584
4.707413235551031 162.5581824613243 0.9472712819488748
4.712640790504447 164.97099291373075 0.9563340497506344
4.717868345457863 164.76907844405702 0.9672807494985718
4.72309590041128 163.51647149461488 0.9735806483918245
4.728323455364696 161.12698364521995 0.96762798020484
4.733551010318112 162.93480047161862 0.9738748561900886
4.738778565271528 163.30289814437683 0.9663523649988007
4.744006120224944 164.55964607693696 0.9762509730356757
4.749233675178361 164.82157454562065 0.9812900730670454
4.754461230131777 168.01376007089044 0.9941176930568095
4.759688785085193 166.83098512976056 0.9870313630039551
4.764916340038609 162.56207502294228 0.971217137265477
4.770143894992025 159.3978005541203 0.9522207139333874
4.775371449945442 162.0954273390094 0.9437218012364101
4.780599004898858 161.9140101614442 0.9323022655131225
4.785826559852274 160.62152195373895 0.9316964284636796
4.79105411480569 158.82110495192745 0.9340847221002235
4.796281669759106 158.76123072690177 0.9475408489772634
4.801509224712523 162.1849849380973 0.960812605838003
4.806736779665939 160.4781267458505 0.95258405927365
4.811964334619355 161.27091923517 0.9518040669321435
4.817191889572771 159.47341714191106 0.9491049501636121
4.822419444526187 160.37751931702925 0.9640915056095375
4.827646999479604 163.1387250021392 0.9672448710707985
4.83287455443302 160.28697526550442 0.9516514779027008
4.838102109386436 162.55144216755997 0.9528873485105981
4.843329664339852 159.96080521197194 0.9400564180205082
4.848557219293268 160.16963475567235 0.9362523365674008
4.853784774246685 162.82868927098463 0.9517098781658863
4.859012329200101 161.66875500230202 0.9472595815879665
4.864239884153517 164.64823244096397 0.9541082227326845
4.869467439106933 163.74682327415405 0.9559931083718088
4.8746949940603495 165.66940577197198 0.9645851434224635
4.879922549013766 167.43215268323215 0.9711140803775483
4.885150103967182 166.3709866685192 0.9678629728270378
4.890377658920598 172.61147258730676 0.9750717527332851
4.895605213874014 167.1491948550594 0.9503773607631818
4.9008327688274305 165.11769503633303 0.9349896982239055
4.906060323780847 164.6688695734495 0.9359927124206414
4.911287878734263 161.81680201662948 0.9386052776627822
4.916515433687679 159.37273965587625 0.9362172803348263
4.921742988641095 155.28829739617524 0.9169493215970677
4.9269705435945115 156.78996761416354 0.9205071576018805
4.932198098547928 159.85964626192734 0.9392526106862602
4.937425653501344 160.1397364678369 0.9447131845652533
4.94265320845476 157.53271032474368 0.9478620828991755
4.947880763408176 157.4850441259302 0.9355774955204831
4.9531083183615925 160.5441838154662 0.9401045081129475
4.958335873315009 160.4173242997906 0.9326664636270725
4.963563428268425 165.7774413556925 0.9416332479482674
4.968790983221841 167.98696067831722 0.945812951802181
4.974018538175257 167.6174917427389 0.9412066027896778
4.9792460931286735 169.00874421091657 0.946624352412561
4.98447364808209 166.94055163427245 0.9348634269293927
4.989701203035506 170.5181403037058 0.9298694472588844
4.994928757988922 175.69120831226843 0.9225026694327058
5.000156312942338 177.41359259583567 0.9145075825012084
5.0053838678957545 180.0010286661875 0.8979479350130535
5.010611422849171 186.39706942559837 0.8961051579243875
5.015838977802587 189.8083031773127 0.8887704477571386
5.021066532756003 191.24587393743778 0.8788266746359921
5.026294087709419 192.98800156413714 0.8811025880074671
5.0315216426628355 190.54645130038995 0.87234784933028
5.036749197616252 191.21659525627888 0.8787202627483637
5.041976752569668 193.14205931343776 0.8846904706136123
5.047204307523084 195.63836005195384 0.897385337384204
5.0524318624765 200.21264216825452 0.9087290007983142
5.0576594174299165 203.00166711648453 0.906963632530796
5.062886972383333 203.94788844090206 0.8979811568417039
5.068114527336749 210.6267160463333 0.903930915353254
5.073342082290165 221.64169560684942 0.9167974368360189
5.078569637243581 233.54871008693576 0.9263041530607944
5.0837971921969975 245.03439757339015 0.9308388778321269
5.089024747150414 258.8773731564009 0.935885928864425
5.09425230210383 268.4037053373039 0.9363709045904225
5.099479857057246 285.59396590373296 0.952951893721758
5.104707412010662 307.72103005526566 0.9813811230569045
5.109934966964079 335.1090481302422 1.0174714373517304
5.115162521917495 360.74498344027995 1.0520185701036224
5.120390076870911 379.85357746687583 1.0745989280454133
5.125617631824327 394.2823349179588 1.0938753395451257
5.130845186777743 391.5631926338724 1.0924080776441492
5.13607274173116 381.3708655456173 1.081579490349289
5.141300296684576 356.96117354425957 1.0537767646909315
5.146527851637992 329.6682990985579 1.0212187383384344
5.151755406591408 302.39883144674064 0.9919666473566147
5.156982961544824 274.598949117526 0.9622590476369899
5.162210516498241 253.33828140023613 0.9473226258062669
5.167438071451657 230.6546402216061 0.9256195428696269
5.172665626405073 216.01190016434595 0.9215173144687545
5.177893181358489 205.14347113382888 0.9163816987054657
5.183120736311905 201.2928506021016 0.9171013746576896
5.188348291265322 195.13733327326915 0.908757762960209
5.193575846218738 191.2805126640191 0.9112264874357268
5.198803401172154 186.08306261256328 0.9015587680603299
5.20403095612557 179.09771841551247 0.8864372285550668
5.209258511078986 178.25568359514634 0.8873121569906689
5.214486066032403 177.92263777580348 0.888098301274116
5.219713620985819 179.19164247193038 0.8973654532427287
5.224941175939235 177.04691611906787 0.8890151263550545
5.230168730892651 169.8581235805026 0.8689036255698708
5.235396285846067 165.93225000526834 0.8608879817972025
5.240623840799484 166.09268115575858 0.8753317451167205
5.2458513957529 166.79586052392872 0.8977923002616116
5.251078950706316 166.627729551334 0.9076566038403587
5.256306505659732 167.50178071355617 0.9062900427183531
5.261534060613148 166.3297317485483 0.8961081182794993
5.266761615566565 165.70608563815105 0.8792594711350163
5.271989170519981 161.9814393442817 0.8665881456902682
5.277216725473397 161.35998601131095 0.8642771773542569
5.282444280426813 163.5664601627826 0.8877033384108657
5.2876718353802294 166.83273536569428 0.9111212350910998
5.292899390333646 167.1199866457932 0.9094615615975183
5.298126945287062 161.35474130022016 0.8914546761341581
5.303354500240478 161.3044844189597 0.8847217781829173
5.308582055193894 162.49622323961916 0.8860828786571707
5.3138096101473105 165.55542191228693 0.8893798222526762
5.319037165100727 166.96329206950057 0.8912367661081871
5.324264720054143 161.64398846970136 0.8790388561148879
5.329492275007559 158.2060023674435 0.8776976283019091
5.334719829960975 155.34804515652235 0.875613189349415
5.3399473849143915 155.0427373295054 0.8781508694755522
5.345174939867808 156.3862336968114 0.8841567824644502
5.350402494821224 157.82836840909118 0.8825415923939232
5.35563004977464 160.43791550052995 0.8832468963676804
5.360857604728056 161.3815221147043 0.8776569900814334
5.3660851596814725 159.6366478717989 0.8655492602859178
5.371312714634889 161.35007224460077 0.860052374222375
5.376540269588305 162.51360146633644 0.8605365569730309
5.381767824541721 162.12555534519296 0.8563555246319684
5.386995379495137 160.20892263383092 0.8533120373185674
5.3922229344485535 159.1166520037134 0.852008755582235
5.39745048940197 156.94812617421482 0.8455280266022989
5.402678044355386 160.42490632100348 0.8523159906932457
5.407905599308802 164.29418903071524 0.8579270788398178
5.413133154262218 165.2459495349601 0.8445084338070938
5.4183607092156345 168.32385752262024 0.8403161464078026
5.423588264169051 170.44206882207604 0.8282773109407686
5.428815819122467 173.45920159933337 0.8261051958625466
5.434043374075883 180.15867062964546 0.839833712962196
5.439270929029299 181.0166113996731 0.8388979862569209
5.4444984839827155 182.68839917805226 0.8411563847089676
5.449726038936132 184.3420958897766 0.8399243578053607
5.454953593889548 190.60488263742334 0.8521049944671073
5.460181148842964 189.8945604710095 0.8453969009682671
5.46540870379638 184.5116544793116 0.8371159596911659
5.4706362587497965 177.75577869074002 0.8302051002638414
5.475863813703213 170.34550910321306 0.8204055711747629
5.481091368656629 170.46029038438562 0.8309852379483949
5.486318923610045 166.73035991067457 0.8227076718761935
5.491546478563461 165.58317893740815 0.8180083598043894
5.4967740335168775 163.85217059802065 0.8146214155317998
5.502001588470294 165.59262205089456 0.8206257448355064
5.50722914342371 166.97071501651422 0.8336960926709805
5.512456698377126 164.30088726499739 0.8270756700042761
5.517684253330542 165.358727360484 0.8353401843221787
5.522911808283959 165.10647797190927 0.8327570833701334
5.528139363237375 167.3356882606737 0.8379565163690036
5.533366918190791 173.45907421413412 0.8531302517848539
5.538594473144207 175.15114560046536 0.8684887733634763
5.543822028097623 173.8366514679483 0.8707605840224926
5.54904958305104 169.6254330708791 0.8605130514654474
5.554277138004456 165.44578304603243 0.8375714135008635
5.559504692957872 165.06619603400537 0.8347026564724086
5.564732247911288 161.26718126451183 0.8187612457981771
5.569959802864704 161.33131450532514 0.8165657473973251
5.575187357818121 160.86011428409697 0.8029325182704288
5.580414912771537 166.17141186911047 0.8097503370295966
5.585642467724953 170.91948737721435 0.8268442405138413
5.590870022678369 170.3134776155624 0.8188221974172749
5.596097577631785 169.2088632115171 0.8169869013871613
5.601325132585202 171.43785502287028 0.8132270533588472
5.606552687538618 178.9518672194013 0.8219676725946904
5.611780242492034 185.71661234000135 0.8260120692683776
5.61700779744545 191.37539290156872 0.8250672800053347
5.622235352398866 202.19284914893913 0.8240109989089935
5.627462907352283 224.8468380692912 0.8404389871199951
5.632690462305699 266.07659381612837 0.8884660266755894
5.637918017259115 328.6701975998061 0.9639615167489088
5.643145572212531 420.90312562532876 1.0763361877373534
5.648373127165947 526.0810475467674 1.1920031851442776
5.653600682119364 629.8838953272012 1.2978383114353598
5.65882823707278 720.9602659789277 1.3844683015375339
5.664055792026196 783.0453601578616 1.4422300960106784
5.669283346979612 820.8709096299993 1.4755686057841295
5.674510901933028 833.4291564289653 1.4834773029097224
5.679738456886445 827.9138624626207 1.475958724991631
5.684966011839861 813.8250635839859 1.4614195380450963
5.690193566793277 796.1178590438113 1.4441395642322858
5.695421121746693 782.7406246474899 1.431861863389966
5.700648676700109 778.4319817426248 1.4275768993208353
5.705876231653526 775.9014806621236 1.424842830525762
5.711103786606942 774.0098915068406 1.421242603681991
5.716331341560358 777.9993377242421 1.4240898318730217
5.721558896513774 776.8119535777136 1.4217003931866732
5.7267864514671905 784.3068630014776 1.4285172775015371
5.732014006420607 788.6485241568943 1.4320838258945348
5.737241561374023 800.6506792715625 1.4445455230265412
5.742469116327439 825.6361504773952 1.4670438377004962
5.747696671280855 864.0301761502393 1.5003803165077345
5.7529242262342715 918.2149876119714 1.5447699218648812
5.758151781187688 976.4525418664535 1.5899015357546358
5.763379336141104 1052.372223516241 1.650178241081758
5.76860689109452 1130.880083975923 1.7077329444473641
5.773834446047936 1216.9075659880912 1.7717243726696625
5.7790620010013525 1274.1552623588316 1.8122154052315478
5.784289555954769 1291.6028076996183 1.8249069098400432
5.789517110908185 1261.7867075235872 1.8017818690140512
5.794744665861601 1177.2969207190902 1.738805798144726
5.799972220815017 1052.6393079375293 1.6425268127277088
5.8051997757684335 905.7428134406964 1.5255645813088503
5.81042733072185 748.0657041409683 1.3877256229582937
5.815654885675266 608.4492962102556 1.2576700016525697
5.820882440628682 485.22082815753225 1.1288464872039747
5.826109995582098 398.83309011103813 1.03628415288364
5.8313375505355145 336.15842834814816 0.9653583566644788
5.836565105488931 293.3658439558459 0.9183258152165839
5.841792660442347 259.5933020375531 0.8764731762608188
5.847020215395763 237.98267761867416 0.8456841850333795
5.852247770349179 223.3592095170104 0.8247725083099131
5.8574753253025955 215.48401889729388 0.8172087096971411
5.862702880256012 209.14007059283773 0.8140148986244802
5.867930435209428 208.8612158120204 0.813471606213841
5.873157990162844 205.30574943887774 0.8073613320839929
5.87838554511626 204.49987232704876 0.802479175670484
5.8836131000696765 201.6871660237258 0.7989828114463136
5.888840655023093 201.41453845709174 0.8003154701875042
5.894068209976509 203.7018535633053 0.8061057147988016
5.899295764929925 204.02167407797975 0.8047064115171574
5.904523319883341 204.97482648944631 0.8013811202707114
5.9097508748367575 207.58218045525643 0.8085516333968394
5.914978429790174 208.18723703297053 0.8103753060099225
5.92020598474359 207.80068710833166 0.8027745762716749
5.925433539697006 210.9979064010953 0.807109786059607
5.930661094650422 216.4518864495724 0.8076628728000603
5.9358886496038386 220.65776254638854 0.808498765765398
5.941116204557255 227.50666235004155 0.8166030407494935
5.946343759510671 232.56655794824297 0.8259271132712525
5.951571314464087 233.55733975399318 0.8307962003347584
5.956798869417503 236.26263094679842 0.835080635198359
5.96202642437092 244.67935232055984 0.8510841395402886
5.967253979324336 251.68886766626616 0.8579818016180756
5.972481534277752 264.01393438583534 0.8724421654489025
5.977709089231168 276.2215944904518 0.8881515402873127
5.982936644184584 292.8895035510874 0.9128381625081515
5.988164199138001 316.110130911025 0.9460465625462641
5.993391754091417 337.3608177290529 0.9759766792937054
5.998619309044833 361.56994768178976 1.0049629251970322
6.003846863998249 393.4576189299922 1.0460919441320549
6.009074418951665 432.3544609081077 1.096899141281749
6.014301973905082 481.6451908975326 1.1610334431923552
6.019529528858498 546.2392980540383 1.2353648690622225
6.024757083811914 617.9688064417535 1.3126499276605952
6.02998463876533 703.1817582481333 1.3973863323884876
6.035212193718746 823.487850063177 1.5135862761474144
6.040439748672163 965.7816801850606 1.6411095578763562
6.045667303625579 1128.0721982643565 1.7740957136678552
6.050894858578995 1323.1153907634007 1.9228567026093215
6.056122413532411 1507.9654691239866 2.053857973560637
6.061349968485827 1681.3655958967447 2.1693579375570358
6.066577523439244 1832.4760242095133 2.2662685358658097
6.07180507839266 1916.523917810454 2.3199182502355438
6.077032633346076 1950.1312984588728 2.342052056923808
6.082260188299492 1927.011680353894 2.330989309702852
6.087487743252908 1854.8045529943363 2.2879915209492063
6.092715298206325 1750.628202042921 2.2250612272063326
6.097942853159741 1622.9225708272088 2.1435471892068794
6.103170408113157 1493.9509505800422 2.0610074026660636
6.108397963066573 1358.2873760057544 1.9667600556094793
6.113625518019989 1219.8453807634278 1.8661338880462326
6.118853072973406 1102.6089573914705 1.7773434051942125
6.124080627926822 993.09501479156 1.6883765661424843
6.129308182880238 893.2330852464908 1.6040909724685628
6.134535737833654 798.978496863359 1.5197634285235913
6.1397632927870704 711.9760641975764 1.4369938535876006
6.144990847740487 632.2965285471354 1.3565582673609904
6.150218402693903 566.0301571791317 1.2840979110380895
6.155445957647319 505.71084634818976 1.2141804375915468
6.160673512600735 458.84810188738174 1.1621620984189576
6.1659010675541515 424.7271198514457 1.1269839645859845
6.171128622507568 399.0756961262768 1.0980477747800304
6.176356177460984 373.8939236579621 1.0679040252485197
6.1815837324144 346.17380036593727 1.0273223022303584
6.186811287367816 319.08285711379773 0.9922321284107971
6.1920388423212325 300.72290914200175 0.9697495026895971
6.197266397274649 286.5163156302444 0.9512495242284611
6.202493952228065 284.03028748418 0.9534897243635483
6.207721507181481 274.04517878029253 0.9287912863134107
6.212949062134897 266.5141426554096 0.9109653587650154
6.2181766170883135 260.35777955961544 0.9007452991099888
6.22340417204173 252.89972458131834 0.8890413129886772
6.228631726995146 247.51947619822715 0.8780021059903672
6.233859281948562 242.94912626946692 0.8708644668726133
6.239086836901978 239.4995210001541 0.8689461940472235
6.2443143918553945 233.5029204237985 0.8579363913463978
6.249541946808811 229.75309912707647 0.8542453028621844
6.254769501762227 223.91496242709553 0.841011774885257
6.259997056715643 223.23911760651782 0.8378926046765715
6.265224611669059 219.7977023177714 0.8341301905542728
6.2704521666224755 217.5742437350316 0.8324462963269254
6.275679721575892 214.30529885513818 0.8264502723614501
6.280907276529308 213.14401597405163 0.8278603165207493
6.286134831482724 210.96423546610276 0.8245888955304969
6.29136238643614 209.8426704755229 0.823415061234928
6.2965899413895565 210.49988291319028 0.8208892615814708
6.301817496342973 209.41405561453294 0.8181141034646463
6.307045051296389 208.2699124629324 0.8179227991704051
6.312272606249805 209.56987946303707 0.821920848062626
6.317500161203221 209.6014297487353 0.8279601579772702
6.3227277161566375 210.3134943836807 0.8308645249282406
6.327955271110054 206.54233520961154 0.8219961280904291
6.33318282606347 202.52892732164213 0.8152535659858191
6.338410381016886 200.9053712009412 0.8150762721819992
6.343637935970302 201.54811873755213 0.8136784713579551
6.3488654909237185 200.45615038341552 0.8084900218033285
6.354093045877135 203.80482988881064 0.8140316588946095
6.359320600830551 205.46136470229473 0.8110594614277541
6.364548155783967 206.87719117562352 0.8093043313481216
6.369775710737383 206.3053501521392 0.8089547716841978
6.3750032656908 201.52620205555158 0.7996028778604839
6.380230820644216 200.04552266728248 0.7965531848546775
6.385458375597632 203.27355649706206 0.8056409161647953
6.390685930551048 206.69485828915435 0.8114041285011343
6.395913485504464 209.25260877896446 0.8147580089734761
6.401141040457881 207.548012894591 0.8115185042449858
6.406368595411297 203.61771625454674 0.8041957181239224
6.411596150364713 206.33871811538322 0.8077496449055958
6.416823705318129 210.4866188766444 0.8140379061271122
6.422051260271545 214.42383357428346 0.8233610310793723
6.427278815224962 213.60809021334123 0.8230310142207307
6.432506370178378 209.1144547790458 0.8086040100392085
6.437733925131794 201.11937273638273 0.7855697577848512
6.44296148008521 203.44901094221882 0.7864368724231725
6.448189035038626 205.3536112832458 0.7887797707919516
6.453416589992043 208.6215945981789 0.7936076435005325
6.458644144945459 210.3419474917204 0.7971103692973619
6.463871699898875 208.70631403908075 0.7904744323171639
6.469099254852291 209.48601101349132 0.7913791771164659
6.474326809805707 212.96167933302482 0.7993992519065537
6.479554364759124 218.84272158810538 0.8100602831835785
6.48478191971254 223.21846098166318 0.8134478138629528
6.490009474665956 224.9377645273928 0.810277582982907
6.495237029619372 228.23409701568738 0.8094897139407645
6.500464584572788 230.289317536877 0.8082055324387415
6.505692139526205 235.05251565281293 0.8138082605712371
6.510919694479621 244.02912268851583 0.8230219568808588
6.516147249433037 252.96866283203497 0.8326474051976113
6.521374804386453 268.8975681757732 0.8512685699086954
6.526602359339869 283.9306999582008 0.8663694341067859
6.531829914293286 305.29637431833714 0.8898972661232822
6.537057469246702 330.5232698751274 0.9158400553399476
6.542285024200118 360.9551993289498 0.9502729826095873
6.547512579153534 393.86617409418477 0.9864009028297508
6.55274013410695 427.6867370562829 1.0239341782361289
6.557967689060367 462.88247542502205 1.0621778317650288
6.563195244013783 495.1820051432474 1.0955019810080548
6.568422798967199 517.3019093582155 1.1186868847208353
6.573650353920615 532.0743451606838 1.1326740227824401
6.5788779088740315 535.9336102363648 1.1355100874382207
6.584105463827448 529.8276116468811 1.1289850542649162
6.589333018780864 511.4358790879778 1.1078751918557073
6.59456057373428 493.10244834784896 1.0875762377738538
6.599788128687696 470.58488032201603 1.062824036413857
6.6050156836411125 441.0230919235244 1.030538701453852
6.610243238594529 415.1470365822635 1.0030458580390844
6.615470793547945 388.0507534573925 0.9731388759884537
6.620698348501361 365.7999949089975 0.9480181131660645
6.625925903454777 344.8558203774879 0.9245150560693058
6.6311534584081935 327.8097110394547 0.9056706845946775
6.63638101336161 312.7957194797711 0.8914682893489881
6.641608568315026 300.86945561375285 0.8760285993128382
6.646836123268442 291.72746221084736 0.8632730581298533
6.652063678221858 281.91169094608136 0.8463525988450349
6.6572912331752745 277.4160278681697 0.8417985115278277
6.662518788128691 269.9886493157001 0.8328818268052486
6.667746343082107 262.86664066222767 0.8259380230771327
6.672973898035523 258.8379448192635 0.8256986133666265
6.678201452988939 252.55164024849708 0.8191322003249597
6.6834290079423555 249.21824806721196 0.820706053423021
6.688656562895772 247.78070779957287 0.8193178288502765
6.693884117849188 246.8266293210509 0.8156279795029296
6.699111672802604 245.21524194977243 0.810189012909652
6.70433922775602 239.2625947257399 0.7976655620433987
6.7095667827094365 237.21589024779723 0.7965866927447708
6.714794337662853 233.8465632918393 0.7989617366826305
6.720021892616269 232.8037035831384 0.7990540673090786
6.725249447569685 234.45538607406192 0.8042730112151859
6.730477002523101 234.18409713132897 0.8015291375005555
6.7357045574765175 235.81613501041727 0.8049392949930801
6.740932112429934 234.34308855647507 0.8054911643724681
6.74615966738335 232.96988372821846 0.8032963924661969
6.751387222336766 232.56714358009899 0.802214304967132
6.756614777290182 231.66704425227965 0.7971576300431716
6.7618423322435985 229.73820606043503 0.7948046004397501
6.767069887197015 230.018306324617 0.7939810601821488
6.772297442150431 230.70607456077875 0.7914443506991155
6.777524997103847 231.51048055977486 0.791549582421886
6.782752552057263 231.64715489384758 0.7889579157527293
6.7879801070106796 227.94951348618198 0.7821330081091342
6.793207661964096 226.0781514918275 0.7792127794473583
6.798435216917512 222.7969309537981 0.773442996228985
6.803662771870928 222.94242760387505 0.7694796943260513
6.808890326824344 225.10058914396978 0.769717070296599
6.814117881777761 228.03496408991214 0.7705313894104913
6.819345436731177 230.00460103877782 0.7739241613624142
6.824572991684593 234.66726667639142 0.7873201183024203
6.829800546638009 234.04723409577454 0.7871531891163279
6.835028101591425 232.17289473099459 0.7880633320244129
6.840255656544842 233.09998533076546 0.7876836754506489
6.845483211498258 235.26546578049656 0.7889077077101587
6.850710766451674 236.89142068329318 0.7866415614433404
6.85593832140509 239.92080896679568 0.7886937392020369
6.861165876358506 241.21163435973406 0.7874765305250453
6.866393431311923 242.53452751638966 0.7893263742518614
6.871620986265339 245.04012887642676 0.791143749107217
6.876848541218755 244.4770897016862 0.7897055741761836
6.882076096172171 245.04361534426397 0.7897849437628506
6.887303651125587 248.64103740112975 0.795154014436194
6.892531206079004 248.71115976409638 0.7943190150220453
6.89775876103242 252.13388471937145 0.7956915071573003
6.902986315985836 254.02053455223557 0.7961949008104761
6.908213870939252 258.95675214760996 0.8006343845152737
6.913441425892668 266.4764613849519 0.8090194536909661
6.918668980846085 270.3613108567785 0.816505820433507
6.923896535799501 275.3522856092911 0.8233040264588256
6.929124090752917 277.5078184752479 0.8217616017711464
6.934351645706333 275.2641095172145 0.8167119516649651
6.939579200659749 279.033118206589 0.8156710255688175
6.944806755613166 281.9724705429941 0.8174042843736549
6.950034310566582 288.83161842971424 0.8242788466166133
6.955261865519998 298.08224961843223 0.8354137047117167
6.960489420473414 305.88341388160796 0.8450843371783923
6.96571697542683 316.0353871600748 0.8555307024429527
6.970944530380247 328.05294449417835 0.8685324698722781
6.976172085333663 344.0325740899682 0.8856384426609512
6.981399640287079 359.4594084540594 0.9002912004491398
6.986627195240495 381.1533563187786 0.9233416979004829
6.9918547501939114 409.25962554962604 0.9551194680560277
6.997082305147328 450.08346700170614 0.9993828269168007
7.002309860100744 506.18263776778207 1.058986542544326
7.00753741505416 593.5647825295164 1.1438586054687079
7.012764970007576 714.3170114314302 1.252622911674315
7.0179925249609925 864.6989153190542 1.3762396474201193
7.023220079914409 1023.3437232743258 1.4961552373091533
7.028447634867825 1168.6889360639482 1.5962393725173254
7.033675189821241 1282.8089927856952 1.670035750398309
7.038902744774657 1343.6212878329654 1.7066848651151962
7.0441302997280735 1345.440782155948 1.7067644094935417
7.04935785468149 1299.3177814778792 1.6776780708267978
7.054585409634906 1221.879222097698 1.624903438945883
7.059812964588322 1125.7689839873947 1.5598532029506544
7.065040519541738 1028.8798739375516 1.4904797021526792
7.0702680744951545 936.9335314479943 1.422278102407522
7.075495629448571 852.2199285169085 1.3544370547935605
7.080723184401987 780.0858154419643 1.2933810949248474
7.085950739355403 723.6771268652475 1.2452478746014761
7.091178294308819 682.4219560336817 1.2089586457421382
7.0964058492622355 652.4817577594455 1.182245317494609
7.101633404215652 626.6870723388652 1.1594722003011089
7.106860959169068 608.9298306380043 1.1445418023783647
7.112088514122484 584.82082680566 1.1229102382306895
7.1173160690759 562.8989811941223 1.1018461963199093
7.1225436240293165 544.8122016705125 1.0848377488995484
7.127771178982733 527.4980552338743 1.067894589137656
7.132998733936149 518.1190442462488 1.0584534632904068
7.138226288889565 503.14700739023846 1.042665286237727
7.143453843842981 491.80706186789513 1.031199750588027
7.1486813987963975 481.9465089677053 1.0210326785822645
7.153908953749814 475.87632430872316 1.014215337289355
7.15913650870323 472.84693843814114 1.0102418586509543
7.164364063656646 474.67725387558625 1.0114910257271028
7.169591618610062 482.2387229151304 1.0170207262138493
7.1748191735634785 493.10201101531237 1.0267694650122952
7.180046728516895 515.914608446948 1.0500134134206127
7.185274283470311 552.7183384101028 1.0868190657856003
7.190501838423727 607.7109281434853 1.138613884237822
7.195729393377143 685.7405728540864 1.2069633284443626
7.2009569483305595 797.1885570553791 1.3001650044262152
7.206184503283976 946.6582484427054 1.4149790435530896
7.211412058237392 1144.2342646109107 1.5536680161582874
7.216639613190808 1397.2606416032138 1.715894672235761
7.221867168144224 1722.7512798996029 1.9033007280222722
7.227094723097641 2091.4379824065363 2.095766857532035
7.232322278051057 2442.959700135789 2.2631073102645773
7.237549833004473 2697.8222663373235 2.3757202801917616
7.242777387957889 2775.365910329458 2.4079573540806907
7.248004942911305 2676.294338797398 2.36247966290808
7.253232497864722 2424.367086281505 2.2476332212563914
7.258460052818138 2069.0201262549635 2.0767460827761277
7.263687607771554 1702.2051851514977 1.8843299793811907
7.26891516272497 1347.631843422807 1.6762667119687984
7.274142717678386 1058.7232099311273 1.4869931497208237
7.279370272631803 834.2683113926755 1.3189400382088388
7.284597827585219 665.6251243238445 1.179615284860828
7.289825382538635 556.8616556583187 1.080323921982781
7.295052937492051 486.34102076735695 1.013046905127786
7.300280492445467 435.79219789391556 0.9621727724675999
7.305508047398884 401.1585143390796 0.923839843670523
7.3107356023523 380.3131460025367 0.8994988422748225
7.315963157305716 366.17681070682465 0.8833988414965206
7.321190712259132 355.49099747717565 0.8719681435591311
7.326418267212548 349.9401527282226 0.8658482485657485
7.331645822165965 343.9235479820689 0.8596733414692375
7.336873377119381 338.29042425806483 0.8532141722142709
7.342100932072797 334.4295783724946 0.8471276470902359
7.347328487026213 330.84117473203816 0.8415943167867407
7.352556041979629 331.86957448334863 0.8430894629371479
7.357783596933046 328.0968063240746 0.8385047107188395
7.363011151886462 325.9262876266727 0.8367613341722371
7.368238706839878 320.98584194554087 0.8322018829340342
7.373466261793294 323.32807482927353 0.835238581691082
7.37869381674671 320.99246318764887 0.833652561278103
7.383921371700127 320.50014058013073 0.8322183259352531
7.389148926653543 318.76295475693917 0.8283452684727411
7.394376481606959 313.7327608766105 0.820092963186256
7.399604036560375 314.3338423699399 0.8207054639810504
7.4048315915137914 313.04136933359337 0.8180995932299142
7.410059146467208 313.6245652621503 0.8208756831022737
7.415286701420624 314.9590117542992 0.8220375569477829
7.42051425637404 317.59443775297626 0.8255863123932288
7.425741811327456 321.3822420614938 0.8300905456178957
7.4309693662808725 326.95077806371535 0.835647266240511
7.436196921234289 329.33116284998636 0.84057217823207
7.441424476187705 331.43625095201213 0.841679758926945
7.446652031141121 332.42875839745216 0.842975906288064
7.451879586094537 335.80518017268446 0.848180331307625
7.4571071410479535 337.1349664389764 0.8463960176518935
7.46233469600137 339.89606784617945 0.8475623946664768
7.467562250954786 348.4434229233992 0.8565200364269112
7.472789805908202 351.9553468109658 0.8581234931222129
7.478017360861618 360.3916924015412 0.868533469114408
7.4832449158150345 367.2495944239322 0.8745525394173728
7.488472470768451 375.09955552589633 0.882770240709661
7.493700025721867 385.2624016255043 0.8947662726275045
7.498927580675283 398.96399738782947 0.9086413258023628
7.504155135628699 415.1653135246579 0.9247345741081425
7.5093826905821155 438.3551037310686 0.9476348766360749
7.514610245535532 462.42312760511885 0.972486053275877
7.519837800488948 482.98098370587223 0.9926639609240725
7.525065355442364 497.8917166918078 1.0059633510626755
7.53029291039578 509.28732244385526 1.0165326190265078
7.5355204653491965 517.4840825907463 1.0235774634134895
7.540748020302613 519.8922681404673 1.0261456576356849
7.545975575256029 519.8286099241338 1.0247863051687314
7.551203130209445 518.5228227216475 1.022830760731469
7.556430685162861 511.41990762436365 1.0154178014350408
7.5616582401162775 504.76106910220915 1.006845842431994
7.566885795069694 492.9043688990741 0.9945280923555528
7.57211335002311 480.5834658979703 0.9826824831799783
7.577340904976526 467.5536916144287 0.970390261257571
7.582568459929942 452.26263024765115 0.9545638159908937
7.5877960148833585 442.25041588262746 0.9451044942104434
7.593023569836775 431.80524833738787 0.9329052725069057
7.598251124790191 425.22171175188373 0.9237440081114817
7.603478679743607 418.8734124260275 0.9169680471129584
7.608706234697023 416.9594308396415 0.9151124149709522
7.6139337896504395 412.67448142617684 0.9108156011243583
7.619161344603856 412.05046727151665 0.9119420989438524
7.624388899557272 413.2470627575293 0.9137884750765848
7.629616454510688 412.58474325609444 0.912347351486034
7.634844009464104 413.6982571847225 0.913281916070559
7.6400715644175206 418.43014417916544 0.9172952931179096
7.645299119370937 425.19751074881293 0.9232651223049874
7.650526674324353 434.9789420675511 0.9326626135995759
7.655754229277769 443.1834168729072 0.9407285034038598
7.660981784231185 450.4843671911023 0.9486408777356056
7.666209339184602 461.1721834167206 0.95859869540784
7.671436894138018 474.52649328210606 0.9716137379226469
7.676664449091434 488.09813570749424 0.9836004847598653
7.68189200404485 497.35245590882516 0.9911790211639802
7.687119558998266 506.642819133067 0.9990601038997162
7.692347113951683 514.0939508129013 1.0059075456166013
7.697574668905099 520.0736265992101 1.0121271249816508
7.702802223858515 528.7944209657392 1.0207774367423526
7.708029778811931 535.8108039368896 1.0269544309589742
7.713257333765347 537.4816832253654 1.027171483194711
7.718484888718764 528.173329251123 1.01797351640636
7.72371244367218 523.343534604833 1.0143018086043285
7.728939998625596 514.4391702758654 1.004598285341757
7.734167553579012 506.63299073332496 0.9966493076681496
7.739395108532428 502.987861319445 0.992574051258109
7.744622663485845 496.68200481784476 0.9863492477487732
7.749850218439261 498.76113894956933 0.9886357060547162
7.755077773392677 500.32091998915917 0.9897535857154951
7.760305328346093 500.66144699138175 0.9900284477912221
7.765532883299509 500.91166954790225 0.9898650325691184
7.770760438252926 495.48303342900795 0.9841900038763398
7.775987993206342 488.56578050219053 0.9765187986653648
7.781215548159758 481.8696410344961 0.9682928246981112
7.786443103113174 473.89346409376384 0.9603239263384387
7.79167065806659 468.75168360988806 0.9550595953351289
7.796898213020007 459.12946311976 0.9463505037037313
7.802125767973423 451.66922009316664 0.9397853427659817
7.807353322926839 443.883263388259 0.9312839439965257
7.812580877880255 439.4858195746051 0.9266050657986497
7.817808432833671 434.3075110043471 0.9209463144164823
7.823035987787088 430.7489738443451 0.917892966380256
7.828263542740504 427.2363414366812 0.9143977175433449
7.83349109769392 422.44383756433814 0.9098325910143579
7.838718652647336 422.1127061297832 0.9088142842415889
7.8439462076007525 420.48050960082406 0.9050630737443013
7.849173762554169 419.96344984873207 0.9024609970123801
7.854401317507585 419.91771689021255 0.9022605624764239
7.859628872461001 420.8717840590224 0.9038210986703771
7.864856427414417 421.63137835899266 0.9033417035154828
7.8700839823678335 419.37516690550666 0.9003395444811392
7.87531153732125 421.64730610610263 0.9022427806385183
7.880539092274666 426.0787172682602 0.9075830115413648
7.885766647228082 435.7305210070284 0.9180747589586515
7.890994202181498 441.98353311814327 0.9240934476738654
7.8962217571349145 448.09223254240084 0.9291024284151084
7.901449312088331 453.86001447634004 0.9342010212503522
7.906676867041747 456.6359851883896 0.9351051628591321
7.911904421995163 460.5953373919881 0.9388319493172116
7.917131976948579 466.23748993012333 0.9434072919639777
7.9223595319019955 477.44946591202415 0.9550481061264197
7.927587086855412 482.9620316514372 0.9600575978338476
7.932814641808828 492.0423122195545 0.9683242681465554
7.938042196762244 499.23020526057144 0.9746941733232385
7.94326975171566 507.6599455021059 0.9822975260730472
7.9484973066690765 517.2398835353804 0.992094216630989
7.953724861622493 528.0234106470858 1.0019741379461933
7.958952416575909 539.7191049331143 1.011936007214387
7.964179971529325 554.1847701588243 1.024928968929536
7.969407526482741 564.6361400127184 1.031891559313031
7.9746350814361575 578.9789137951147 1.043673815478936
7.979862636389574 591.935721470202 1.055929639845034
7.98509019134299 604.9662682913547 1.0669808234034652
7.990317746296406 618.9846955030652 1.0791672990469747
7.995545301249822 627.1878284599379 1.0856613935380761
8.000772856203238 632.2904311264294 1.0885290721488865
8.006000411156654 638.3866167123296 1.093097305683031
8.01122796611007 645.4200374814498 1.098935559614108
8.016455521063486 654.2631057744776 1.1076914114864749
8.021683076016902 659.4030577489098 1.111637600665178
8.026910630970319 663.029662988702 1.1135562490244764
8.032138185923735 662.9636476643735 1.1126353483458429
8.037365740877151 667.6964013465356 1.1166033090505894
8.042593295830567 674.8524997880952 1.1216509128194827
8.047820850783983 680.6583796696772 1.1253656815712403
8.0530484057374 684.0101176345746 1.1278098601749178
8.058275960690816 687.098833575097 1.1297137399265802
8.063503515644232 691.7165706958916 1.1342359439388847
8.068731070597648 696.1779090496367 1.1366510697539078
8.073958625551064 699.0646971945598 1.138636905823612
8.07918618050448 696.27014571128 1.1354327456903714
8.084413735457897 692.7714975426694 1.1321266936007792
8.089641290411313 693.9842729539184 1.1332582362532755
8.09486884536473 690.7540946442541 1.131273807598273
8.100096400318145 683.8017388400365 1.1252808077951748
8.105323955271562 672.5865023305143 1.1148162713553944
8.110551510224978 661.3917759577472 1.1041506487354618
8.115779065178394 658.0291293593397 1.1011529359476464
8.12100662013181 651.2727510296692 1.0948450044247713
8.126234175085226 648.2092440846867 1.091908717215994
8.131461730038643 645.6589169970503 1.0898845779568205
8.136689284992059 650.9519226165622 1.0940459219541647
8.141916839945475 660.5045777520943 1.1010761546529675
8.147144394898891 674.5258490150725 1.1119914977454946
8.152371949852308 688.1147357781339 1.1223753125638194
8.157599504805724 705.9756660615571 1.1377791343458354
8.16282705975914 724.4645422586906 1.1528000593595173
8.168054614712556 740.4096175075197 1.1651931615589795
8.173282169665972 753.9671758395395 1.1746866416501571
8.178509724619389 760.3710827452757 1.1794677820407489
8.183737279572805 763.6454105861288 1.1810204790280585
8.188964834526221 761.3197229090715 1.1772336949594981
8.194192389479637 754.5953755166571 1.170685370810132
8.199419944433053 743.6133238150021 1.1616273585909238
8.20464749938647 732.8507236333068 1.1539438309505816
8.209875054339886 720.620488960992 1.1446604055665024
8.215102609293302 707.8855315433411 1.134438327238239
8.220330164246718 700.0399719375133 1.1273198360244752
8.225557719200134 692.9963189066367 1.1217448224868767
8.23078527415355 687.2987911958569 1.1175953003477206
8.236012829106967 681.3194130332851 1.1130380671421953
8.241240384060383 675.6658791720238 1.1072093087794326
8.2464679390138 669.0443391085964 1.1008801333848148
8.251695493967215 665.706031307734 1.0974516788420932
8.256923048920632 662.9832723023526 1.0934412668736275
8.262150603874048 659.599147211645 1.0892269636509808
8.267378158827464 659.5713071388619 1.0889788770582705
8.27260571378088 658.3561409532044 1.0884809462421714
8.277833268734296 656.0893248166038 1.086974788554375
8.283060823687713 654.6368378931659 1.0859533444434037
8.288288378641129 647.914461209164 1.0794271112122682
8.293515933594545 646.7260119312899 1.0791883278650736
8.298743488547961 646.9340708370738 1.078300296631409
8.303971043501377 651.9932412651061 1.0827863419143602
8.309198598454794 660.2848303155353 1.0883687099888002
8.31442615340821 666.0810245485419 1.092076988383757
8.319653708361626 671.5901537788901 1.0957399946510415
8.324881263315042 675.1833012597588 1.0979983753766147
8.330108818268458 678.7605257326419 1.1014389209938236
8.335336373221875 680.2525902379372 1.102701012160785
8.34056392817529 686.2797133917073 1.107060022800547
8.345791483128707 688.0009229796029 1.107081732164164
8.351019038082123 686.7713953866032 1.1047965584763813
8.35624659303554 687.9152164352719 1.105077889019058
8.361474147988956 691.6187548020685 1.1079799296048716
8.366701702942372 701.7418195173058 1.1164554894055907
8.371929257895788 709.2125491364512 1.1222163870606667
8.377156812849204 717.7667938672193 1.1285913089380981
8.38238436780262 725.8223281010062 1.1345542644858626
8.387611922756037 725.6107921455813 1.133188416135225
8.392839477709453 726.3794049617319 1.1331274848888784
8.398067032662869 722.6696741491821 1.1303590559327548
8.403294587616285 712.4582790014128 1.1226801607327592
8.408522142569701 710.1402709066043 1.1214744328052324
8.413749697523118 703.8580530764063 1.1155879634401549
8.418977252476534 699.5755401041927 1.1122680602000579
8.42420480742995 686.4942401726873 1.0995192210534719
8.429432362383366 675.2856546631964 1.0902044302749285
8.434659917336782 664.4275163966036 1.0807910610303044
8.439887472290199 655.666712955087 1.074214996116789
8.445115027243615 650.8657098443822 1.0708344046751437
8.450342582197031 639.5776785173701 1.0620331534816096
8.455570137150447 631.5490812771502 1.0550694913694958
8.460797692103863 622.3036821023661 1.0469432905708356
8.46602524705728 612.3192428190393 1.0374312417048737
8.471252802010696 603.2588979034466 1.029458840335603
8.476480356964112 598.355671093111 1.0246853923627255
8.481707911917528 591.8618587349908 1.0193144947746535
8.486935466870944 581.8952393290169 1.010309000598663
8.49216302182436 575.1270460366782 1.003865639731031
8.497390576777777 570.169593383863 0.9988409090551378
8.502618131731193 568.202525803392 0.9968255403453719
8.50784568668461 567.2092257907054 0.9958716584319388
8.513073241638025 565.27769293987 0.9937582951371767
8.518300796591442 560.5997928399453 0.9897120760296202
8.523528351544858 558.5371532338081 0.9882475014682133
8.528755906498274 552.9351239048813 0.983211917825539
8.53398346145169 544.3109453617781 0.9753131569535043
8.539211016405106 536.236123091715 0.9688333171640852
8.544438571358523 532.7229543319136 0.9660077674032687
8.549666126311939 529.0680597011913 0.9629347019164699
8.554893681265355 529.2805437253805 0.9620670092911071
8.560121236218771 526.448806425532 0.9561316980287292
8.565348791172188 527.505500325885 0.9562830048573709
8.570576346125604 531.7614567478514 0.9603338586725809
8.57580390107902 532.3734487371705 0.960260666489942
8.581031456032436 534.1015176213791 0.9614039694538162
8.586259010985852 531.8700254835401 0.9591431495871572
8.591486565939269 532.9047485676725 0.9601681590311829
8.596714120892685 534.2529396485759 0.9614035249434345
8.601941675846101 535.8429099541031 0.9624658905318362
8.607169230799517 539.0457165643417 0.9651940269394311
8.612396785752933 538.4157285919243 0.964223372808325
8.61762434070635 538.082190925551 0.9638268694260635
8.622851895659766 543.5187429766692 0.968977012964374
8.628079450613182 550.6348702633456 0.9748678403542046
8.633307005566598 557.742411403456 0.9810908109132289
8.638534560520014 565.5755366081047 0.9876008222200988
8.64376211547343 571.9104627355908 0.993449226862483
8.648989670426847 576.3043142222488 0.9964439536740155
8.654217225380263 580.6339231327903 1.0007782236641334
8.65944478033368 586.837519911144 1.005287309773421
8.664672335287095 592.2537483932023 1.0085911786270692
8.669899890240512 601.0177248160664 1.0141102189811704
8.675127445193928 608.8181916106246 1.020531460202926
8.680355000147344 621.5655095653647 1.031049158567433
8.68558255510076 627.9793607763766 1.0358855356363104
8.690810110054176 637.292753099479 1.043268514511541
8.696037665007593 645.7020126984727 1.0497154297438016
8.701265219961009 661.4041149133138 1.0615986206911894
8.706492774914425 678.8648725599022 1.0746018037916538
8.711720329867841 689.8974191081935 1.082822780144234
8.716947884821257 697.1139939996127 1.087003459151193
8.722175439774674 697.2203061804518 1.0867240720560114
8.72740299472809 693.7597172639054 1.0827247214337756
8.732630549681506 694.3483171993598 1.0842614347756576
8.737858104634922 693.6778252649193 1.084194262598375
8.743085659588338 695.0813075086245 1.086072479675786
8.748313214541755 692.8007722468137 1.0843508670160746
8.75354076949517 688.5641344832886 1.0812831067110047
8.758768324448587 683.7200527610094 1.077053096027196
8.763995879402003 669.6420635207694 1.0653358969931153
8.76922343435542 653.5552542100876 1.0513417966923901
8.774450989308836 640.2853809324848 1.0405009470580613
8.779678544262252 629.9918741598009 1.0312124836294674
8.784906099215668 621.5341530411678 1.0236856581161804
8.790133654169084 616.0395401100959 1.019598606618126
8.7953612091225 605.8983522561059 1.0110205561359698
8.800588764075917 593.4114639213102 0.9996214071680553
8.805816319029333 586.3520310780419 0.9931033146937935
8.811043873982749 582.4537246629455 0.9903332509717196
8.816271428936165 578.2272605172885 0.9867287309512376
8.821498983889581 572.7717078839858 0.9815550779940667
8.826726538842998 568.369779539251 0.977526267031395
8.831954093796414 566.3316505627038 0.9759667267488394
8.83718164874983 567.5139502164916 0.9772178115725142
8.842409203703246 562.2439842690694 0.9714453143030574
8.847636758656662 557.8140608984678 0.9662898120463475
8.852864313610079 555.6625847678108 0.9641436650509703
8.858091868563495 555.4088115441958 0.9623595874396194
8.863319423516911 560.7968344737084 0.966701483514051
8.868546978470327 559.9763326666075 0.965664315918236
8.873774533423743 559.507066308653 0.9651944935787458
8.87900208837716 560.142494791894 0.9660876783511398
8.884229643330576 558.274182633881 0.9644367287784795
8.889457198283992 559.1172158231612 0.9656469335892909
8.894684753237408 558.4948492275721 0.9656544635112132
8.899912308190824 559.4320082644338 0.9665763253612422
8.90513986314424 559.7964254653853 0.9650857010498612
8.910367418097657 559.050070490704 0.9625116120516009
8.915594973051073 563.9813501687647 0.9659274631979505
8.92082252800449 571.2251342790903 0.9724448600911811
8.926050082957905 577.6259795738911 0.9796578116356882
8.931277637911322 581.9174604485739 0.9828100054005557
8.936505192864738 576.3797190481795 0.9754656879452429
8.941732747818154 574.9401806954688 0.9739102122407687
8.94696030277157 575.6425145564024 0.9740770471013526
8.952187857724986 575.7126388895597 0.9735677181257799
8.957415412678403 580.1571331989408 0.9769407203639437
8.962642967631819 584.480259389699 0.9801854789607569
8.967870522585235 592.0005980230045 0.986785331561208
8.973098077538651 594.1191867395212 0.987404309448201
8.978325632492067 596.8561726752871 0.9887461953511834
8.983553187445484 600.8282794194752 0.9924158858640927
8.9887807423989 602.1930684053369 0.993443799301681
8.994008297352316 605.5891575121416 0.9967382321289405
8.999235852305732 609.2627184563831 1.0000221017767295
9.004463407259149 614.3050125771985 1.003188425930038
9.009690962212565 623.758780602822 1.0101962703014966
9.014918517165981 632.5174379945277 1.0169866973688022
9.020146072119397 639.691569224447 1.0226307420693614
9.025373627072813 653.4818966642496 1.0331859792991025
9.03060118202623 661.3573447847789 1.0380408307801174
9.035828736979646 677.5350368987479 1.050476293057814
9.041056291933062 695.8710660359022 1.0647350706031589
9.046283846886478 716.9975504856834 1.0818630142896704
9.051511401839894 735.644918435481 1.0951661485941449
9.05673895679331 749.2605387422728 1.1034679029890004
9.061966511746727 766.5585036467601 1.1149173161333148
9.067194066700143 786.6677463852753 1.1293105669895185
9.07242162165356 811.5175716112791 1.1468701996744735
9.077649176606975 836.4297771535204 1.1637153518846906
9.082876731560392 856.3076817844268 1.1771349196520051
9.088104286513808 873.160766760347 1.1884068859870978
9.093331841467224 878.811850770268 1.1914652601763058
9.09855939642064 875.68376805717 1.1885061314348837
9.103786951374056 867.4855756399527 1.1811812876623473
9.109014506327473 861.7024702232303 1.1761029690272045
9.114242061280889 855.5519133269762 1.1726473502921055
9.119469616234305 851.5181983636852 1.170515508953142
9.124697171187721 843.9801810037405 1.1648659933138459
9.129924726141137 837.6985845045357 1.159382067226208
9.135152281094554 838.279566724204 1.159384652683384
9.14037983604797 850.2037201237525 1.1680974075372563
9.145607391001386 868.5199684237958 1.1798868815633503
9.150834945954802 896.9969903537726 1.198404041432161
9.156062500908218 931.8832572707807 1.2218703963209705
9.161290055861635 970.9457018552821 1.2569919666712455
9.16651761081505 1013.6196959713809 1.2913817534084886
9.171745165768467 1050.8754038632424 1.3200446328442985
9.176972720721883 1073.7901228574285 1.3379005966253357
9.1822002756753 1077.003399565527 1.3420012191319646
9.187427830628716 1076.2036719209166 1.3445814067028947
9.192655385582132 1067.8778675641272 1.341408303543988
9.197882940535548 1055.564520993276 1.3357471054184096
9.203110495488964 1044.1160934726427 1.330906130199345
9.20833805044238 1031.4412817629484 1.3267414251611036
9.213565605395797 1019.4592198587795 1.321606740329486
9.218793160349213 1004.7969401222343 1.3141009581600698
9.224020715302629 997.0431541806537 1.3115692993558057
9.229248270256045 989.1845814079355 1.308096615794575
9.234475825209461 978.7408991571333 1.303403710865411
9.239703380162878 968.0008327189104 1.2978164207293057
9.244930935116294 959.357008027362 1.292347035558176
9.25015849006971 952.6629023802693 1.289955471947833
9.255386045023126 955.2184624906404 1.2931004990905215
9.260613599976542 956.6042826109384 1.2953166735769552
9.265841154929959 961.4675976153865 1.3008506810023939
9.271068709883375 977.0339101091578 1.3120318698888733
9.276296264836791 998.3158820751228 1.327661929072721
9.281523819790207 1024.5405901291738 1.346052347863239
9.286751374743623 1046.4535557457127 1.3599062920784453
9.29197892969704 1069.955269824139 1.377094601345464
9.297206484650456 1090.0683766558886 1.3919608612665395
9.302434039603872 1105.0820456315148 1.4033649820515959
9.307661594557288 1102.6133153956127 1.4038492132573344
9.312889149510704 1087.8146296165523 1.3957231499845502
9.31811670446412 1051.6573621269818 1.3730570493527077
9.323344259417537 1011.4188938841379 1.3483251608862175
9.328571814370953 960.7111804277417 1.3144344369567198
9.33379936932437 910.7563838464635 1.2804652312012013
9.339026924277785 859.3806436830452 1.2443268593350527
9.344254479231202 808.69812878364 1.2075587412944437
9.349482034184618 770.0990662327177 1.1788897997846464
9.354709589138034 741.8924375783263 1.15854435511083
9.35993714409145 720.907316873178 1.1435991540281296
9.365164699044866 707.2299549990894 1.1340722759473225
9.370392253998283 692.8305465336173 1.124058502125887
9.375619808951699 680.7252298638442 1.114779066182417
9.380847363905115 669.485500876289 1.106250196965445
9.386074918858531 658.0520178152753 1.097075637193099
9.391302473811947 655.9984647354345 1.0958514563728838
9.396530028765364 651.786052698885 1.0930725768304146
9.40175758371878 648.9228927039866 1.0912440635564273
9.406985138672196 649.4268833787675 1.0924579683951188
9.412212693625612 648.0539622663753 1.0899220719703842
9.417440248579029 648.0877561803001 1.0798160476042578
9.422667803532445 645.3453343445475 1.0711612143621083
9.427895358485861 643.6881846381967 1.0665353928568304
9.433122913439277 644.6976824591925 1.0655180665573343
9.438350468392693 642.919607311329 1.0629577262397405
9.44357802334611 643.1420559565861 1.0614038412410023
9.448805578299526 646.5621768702306 1.0606702215833996
9.454033133252942 647.5136982453478 1.0586854599786182
9.459260688206358 650.0058806051833 1.0593213605098768
9.464488243159774 647.9853228380784 1.0577573460019287
9.46971579811319 645.5305017644899 1.0536713128312163
9.474943353066607 640.3395032588718 1.04798599769837
9.480170908020023 635.4894544355639 1.0406861162915817
9.48539846297344 633.9385844485699 1.037814419973039
9.490626017926855 628.0451391142 1.0311570794037401
9.495853572880272 637.8372458685915 1.0392604984115255
9.501081127833688 639.8220573003454 1.0398933975201123
9.506308682787104 643.4609647736023 1.042288166915714
9.51153623774052 643.3733183186388 1.0409684819993432
9.516763792693936 640.040819919478 1.0375609239566541
9.521991347647353 638.9405685055549 1.0350735776421622
9.527218902600769 642.5003690191137 1.03709010181517
9.532446457554185 644.846797935864 1.0380442100727625
9.537674012507601 646.7916981143753 1.039096468267326
9.542901567461017 648.0717456380047 1.0385173465106776
9.548129122414434 646.6396006739456 1.0365466294745787
9.55335667736785 645.0892556814343 1.0335453330613835
9.558584232321266 644.720578860979 1.0325789773273064
9.563811787274682 644.7262341612451 1.0319024890827615
9.569039342228098 643.1092451302108 1.0309339233453358
9.574266897181515 636.5942233403423 1.0251684926862368
9.57949445213493 636.5419689225553 1.0236861170030063
9.584722007088347 636.4914380889119 1.0215748905754116
9.589949562041763 645.5667663379644 1.0280102798337378
9.59517711699518 644.3793836169301 1.0262532078653794
9.600404671948596 644.7641571772497 1.0275402542501422
9.605632226902012 641.6461973065324 1.0247224164809188
9.610859781855428 640.0721567234211 1.0225259609840267
9.616087336808844 641.3017727854979 1.0227361864292814
9.62131489176226 644.2087214579745 1.0240420935505676
9.626542446715677 645.7396783705957 1.024700167008638
9.631770001669093 647.04353808441 1.0263179512143605
9.636997556622509 643.5012721682583 1.0223956858844827
9.642225111575925 644.2562875550664 1.0213743835332374
9.647452666529341 641.1073118592442 1.0177419474839928
9.652680221482758 640.8784057285322 1.0176384743316294
9.657907776436174 641.9425185939555 1.018423496087402
9.66313533138959 640.9035215001472 1.0168511887907026
9.668362886343006 644.2265778941834 1.019021592218985
9.673590441296422 643.3862723376734 1.0182037344071402
9.678817996249839 647.9778189189248 1.0214197014283952
9.684045551203255 649.3119611111923 1.021983108527561
9.689273106156671 651.5413251943056 1.0230291905156519
9.694500661110087 656.2323548371908 1.025137989113045
9.699728216063503 653.5146335525242 1.0219341545959442
9.70495577101692 652.5175870574557 1.019060924263821
9.710183325970336 655.8447262176043 1.0219783501744424
9.715410880923752 658.5674435682362 1.0233955455656407
9.720638435877168 663.6707396302066 1.0273677705806883
9.725865990830584 661.8294178529775 1.025836337590531
9.731093545784 661.6998018523203 1.0248303779077088
9.736321100737417 665.6126835892799 1.0279429675509775
9.741548655690833 667.0669109299902 1.0286017565512457
9.74677621064425 667.83795089422 1.0283333369986463
9.752003765597665 672.0765354501234 1.0313568472802135
9.757231320551082 669.5797035289187 1.029151613241155
9.762458875504498 671.1387939012081 1.0295462909657904
9.767686430457914 673.4289694678661 1.0309250712300055
9.77291398541133 676.2337924030131 1.032687765151644
9.778141540364746 680.0325647813524 1.0346785425993692
9.783369095318163 682.9157568815725 1.0361207167038027
9.788596650271579 683.3680575941789 1.0361370279400377
9.793824205224995 682.7329839396205 1.0360099251764359
9.799051760178411 682.4281126128332 1.034893562399821
9.804279315131827 680.7653393799451 1.032776128558037
9.809506870085244 683.8047741706024 1.0336900162802325
9.81473442503866 686.145085933009 1.0347370839930774
9.819961979992076 687.1185728803385 1.0342232275579069
9.825189534945492 688.6678177140619 1.035029891961394
9.830417089898909 692.9105721257107 1.0376880620823774
9.835644644852325 696.6420556371112 1.039755027993788
9.840872199805741 700.1655666451202 1.0412453396322159
9.846099754759157 701.5082447574592 1.042118058163512
9.851327309712573 701.9804785746825 1.0426271323718588
9.85655486466599 698.366621253844 1.0399449642335963
9.861782419619406 698.3326565111474 1.0397071814492436
9.867009974572822 698.9860352975871 1.039337503428225
9.872237529526238 702.1918556256007 1.0414214521736644
9.877465084479654 707.8674405183633 1.0456468969561226
9.88269263943307 713.5421009948382 1.0492662547240714
9.887920194386487 717.4682214539475 1.0519242449345512
9.893147749339903 719.5424736100744 1.0531214362017085
9.89837530429332 715.6075903252189 1.0481259669154646
9.903602859246735 716.2189794044597 1.0477354126875318
9.908830414200152 719.1256210303651 1.0498160188200631
9.914057969153568 729.4781531645945 1.0580633245795776
9.919285524106984 736.1544425859572 1.0625511765459232
9.9245130790604 737.1286976617625 1.061882549344046
9.929740634013816 733.7783680272743 1.0579327430748926
9.934968188967233 731.3024406044411 1.0554699686822753
9.940195743920649 730.1260196011003 1.05442125228801
9.945423298874065 733.5361974135116 1.0574094355229704
9.950650853827481 734.5161811098191 1.0579561057410702
9.955878408780897 739.9741244456669 1.0618884120097372
9.961105963734314 741.361533295242 1.0626850726269086
9.96633351868773 742.7691701067898 1.0634564025994184
9.971561073641146 741.6231796829968 1.0605606057418084
9.976788628594562 743.5535664655421 1.060766098271352
9.982016183547978 737.9398823389088 1.0562637362100158
9.987243738501395 737.0442675943171 1.0553056682929143
9.99247129345481 731.8383254596135 1.0510673105926338
9.997698848408227 728.5980734583463 1.0482545133200147
10.002926403361643 725.2688508459938 1.0440406662474067
10.00815395831506 720.6582334963292 1.039842902722743
10.013381513268476 716.3529406304309 1.036387879660586
10.018609068221892 715.5212676949141 1.0363235323637932
10.023836623175308 713.0792996951886 1.0344131931930596
10.029064178128724 712.0822728171223 1.0337820475555364
10.03429173308214 707.5799764686087 1.0309933006408107
10.039519288035557 704.7125177257928 1.0288517824533356
10.044746842988973 704.765609430166 1.0277304661378004
10.049974397942389 703.7771330234337 1.026223440428989
10.055201952895805 705.9218647111361 1.027370917421136
10.060429507849221 699.2449549936554 1.0219362028593397
10.065657062802638 694.2368789606453 1.017926958897584
10.070884617756054 697.834159168115 1.0202148220145733
10.07611217270947 697.4269409965293 1.0207493443024962
10.081339727662886 702.0385143756434 1.024219086390568
10.086567282616302 702.5899147748197 1.0246586644582047
10.091794837569719 697.5073461453172 1.0197505565995693
10.097022392523135 692.8866902371633 1.015825380020808
10.102249947476551 694.9780395716689 1.017221555119927
10.107477502429967 697.8846264567228 1.0198561328936935
10.112705057383383 698.5063739394079 1.0192758774609108
10.1179326123368 700.2943921112784 1.0207827227725719
10.123160167290216 695.0265627330833 1.0168257272700736
10.128387722243632 692.1367886343539 1.0141651006196561
10.133615277197048 687.9163948866841 1.0097767980278087
10.138842832150464 687.1855223335745 1.0082547279209706
10.14407038710388 689.6471983898223 1.0103207211832386
10.149297942057297 690.876875743348 1.0117235896304626
10.154525497010713 692.7916280744179 1.0137071245053084
10.15975305196413 692.3293622606078 1.0132390076915025
10.164980606917545 695.5381991901229 1.014489605237541
10.170208161870962 698.3364723951881 1.0152671496610426
10.175435716824378 700.4642428054494 1.016609914397512
10.180663271777794 701.7581117048276 1.0166851981575933
10.18589082673121 698.3878666405985 1.013781946521033
10.191118381684626 692.0765613974471 1.0093493702028848
10.196345936638043 690.0665984279772 1.0071850002482852
10.201573491591459 688.8230627991996 1.0057653718527673
10.206801046544875 687.6516048538462 1.0045973496504346
10.212028601498291 688.97854076243 1.0044152331547753
10.217256156451707 687.7078655722939 1.0031892770780775
10.222483711405124 688.2421004298344 1.0042411334143857
10.22771126635854 688.978723543348 1.0067227939738495
10.232938821311956 686.8342944685181 1.0054964039522742
10.238166376265372 686.5645086084076 1.0040663697611498
10.243393931218788 687.5994881614798 1.0041160934828846
10.248621486172205 682.9548563108771 1.000360610311607
10.253849041125621 682.4512979329832 1.0002788430394276
10.259076596079037 673.6931357903486 0.9935815668118104
10.264304151032453 670.3034621580443 0.9909784172941477
10.26953170598587 671.9189819635096 0.9910526973019957
10.274759260939286 676.5807082730763 0.9940019837887428
10.279986815892702 679.311769150829 0.9957825650170309
10.285214370846118 679.1613700464882 0.9955212942236361
10.290441925799534 675.7119359747634 0.9930638842207714
10.29566948075295 671.8987509213569 0.9903757062191837
10.300897035706367 665.5461257131349 0.9855655077589541
10.306124590659783 662.307764804964 0.9823439132926967
10.3113521456132 653.0846809863482 0.9745418897755547
10.316579700566615 655.0530493985176 0.9756493357292915
10.321807255520032 651.9418793390797 0.9728214064895463
10.327034810473448 651.2021772473555 0.9728572928498787
10.332262365426864 649.0078196115581 0.9711501669734003
10.33748992038028 649.8625047606822 0.9714440026720621
10.342717475333696 647.4120874182664 0.9687875491811689
10.347945030287113 647.2960351601007 0.9675277609000774
10.353172585240529 650.6630705083614 0.9700774770574346
10.358400140193945 652.2055837546318 0.9707079616233385
10.363627695147361 656.0391622052765 0.9732254479099718
10.368855250100777 659.2531201227014 0.975416427346142
10.374082805054194 664.1968599173022 0.9790970788841118
10.37931036000761 664.3443076188415 0.9787932625600585
10.384537914961026 667.1927596056826 0.9812426571085825
10.389765469914442 665.5871709805612 0.9787677514506349
10.394993024867858 665.525670250215 0.9775606125169038
10.400220579821275 665.6557241417944 0.9771482939645991
10.40544813477469 660.0579243536733 0.9733306938893022
10.410675689728107 658.7663718321784 0.9725713672744383
10.415903244681523 653.853010794432 0.9688664378282497
10.42113079963494 647.5324608376466 0.963352921862793
10.426358354588356 641.3750800431646 0.9582491989702193
10.431585909541772 634.5289853519627 0.953001274429998
10.436813464495188 629.157324807788 0.9492089809591074
10.442041019448604 625.9680052007366 0.9472503419364119
10.44726857440202 622.3617015947602 0.9435719154402099
10.452496129355437 619.4854453380974 0.9408708848966159
10.457723684308853 617.3632474598122 0.9387941114845303
10.462951239262269 616.3578477553691 0.938253417564543
10.468178794215685 612.311124452765 0.935370284726567
10.473406349169101 612.1519703957892 0.9356805349643882
10.478633904122518 615.1181893163074 0.9369566693154414
10.483861459075934 616.4978902506273 0.9373924233401358
10.48908901402935 614.2823812529845 0.9350203695983439
10.494316568982766 608.7061641856747 0.9306790677146843
10.499544123936182 599.0343993348271 0.9227078584768575
10.504771678889599 589.0519814666089 0.9150877323093108
10.509999233843015 585.3272265498152 0.9124800333815852
10.515226788796431 580.8959583173372 0.9088777373902039
10.520454343749847 574.1086566077582 0.904106539684117
10.525681898703263 568.7245468160091 0.8995082058848518
10.53090945365668 563.648714544583 0.8950869780315565
10.536137008610096 562.1943998843611 0.8934422755125166
10.541364563563512 555.2249348394319 0.886600944285851
10.546592118516928 553.1865725189924 0.8850070340978794
10.551819673470344 551.1222153538172 0.8825321309937362
10.55704722842376 549.47298115951 0.881165867677658
10.562274783377177 545.5972192475393 0.8778165602534282
10.567502338330593 543.1965533083936 0.8754517097795872
10.57272989328401 539.3142178744662 0.8713515823542894
10.577957448237425 538.3794722327655 0.8707628956058555
10.583185003190842 538.7405739993842 0.8709370294455188
10.588412558144258 540.4851972161964 0.8725053846204612
10.593640113097674 542.8796501817118 0.8747897556785204
10.59886766805109 545.2250915802011 0.8765951159713805
10.604095223004506 543.9735138409978 0.8745268927489169
10.609322777957923 536.4122013996366 0.8686027247668086
10.614550332911339 535.501007476942 0.8679571056116654
10.619777887864755 533.2337654919252 0.8656168426329428
10.625005442818171 531.9505346424918 0.8650219155676488
10.630232997771587 529.9062531148749 0.8623743314671001
10.635460552725004 532.2592818025425 0.8644062606432235
10.64068810767842 534.7331634382294 0.8659721801249453
10.645915662631836 535.1205641377567 0.865789209187984
10.651143217585252 533.864927958925 0.8650268056661976
10.656370772538668 531.1049670718801 0.8617601799434131
10.661598327492085 529.7028465555854 0.8600848006728117
10.666825882445501 533.9465207753364 0.8628804991458328
10.672053437398917 534.7850647695506 0.8623437392491945
10.677280992352333 538.7589411963044 0.8653486438816064
10.68250854730575 541.4505684871564 0.8679711802420561
10.687736102259166 548.7329063518872 0.874592749270762
10.692963657212582 553.7143040577479 0.8785271029394225
10.698191212165998 555.9253127132473 0.8800593548398731
10.703418767119414 559.2603120213951 0.8808345131075636
10.70864632207283 561.1385123620415 0.8815037572915885
10.713873877026247 568.0191097211685 0.8864598125601242
10.719101431979663 575.2454047350834 0.8919096095167418
10.72432898693308 585.7627833941132 0.8994383131325039
10.729556541886495 593.8993966878069 0.9048981510476951
10.734784096839912 604.806764777356 0.9132507822217131
10.740011651793328 611.7010387706054 0.9181150729559818
10.745239206746744 618.0768546418586 0.9232060566018181
10.75046676170016 625.5668549666657 0.9290417183744266
10.755694316653576 627.3516562565987 0.9297503383792489
10.760921871606993 626.1680463986427 0.9275820587050059
10.766149426560409 631.0255874264195 0.9300260937625854
10.771376981513825 630.4119230700378 0.9294208736488169
10.776604536467241 629.165790783672 0.9291446839442294
10.781832091420657 625.9372001183458 0.9271032145169188
10.787059646374074 620.1059455685746 0.9225720492168521
10.79228720132749 618.1353976541781 0.9203846100733365
10.797514756280906 615.8464392338308 0.9180799404767382
10.802742311234322 616.1086202713965 0.9184189163735141
10.807969866187738 614.2243007463156 0.9169184963197673
10.813197421141155 611.8151946162542 0.9145196340737106
10.81842497609457 610.8312919880584 0.9133788158909457
10.823652531047987 614.3097444935943 0.9151622993680048
10.828880086001403 616.9581131800757 0.9167514592101843
10.83410764095482 619.7268316172915 0.9189070045630988
10.839335195908236 630.4129211752033 0.9263745783348434
10.844562750861652 644.9808535358744 0.9368960102172246
10.849790305815068 666.3479087678132 0.9516264186173743
10.855017860768484 691.4885343873043 0.9687321338934854
10.8602454157219 716.176419501714 0.9859036806543073
10.865472970675317 741.1065031838507 1.0021866747269965
10.870700525628733 760.4896587025204 1.0149150686664616
10.875928080582149 771.9998021653446 1.0224282316112059
10.881155635535565 774.6008467659614 1.0230020974029086
10.886383190488981 767.5912154850876 1.017832368576572
10.891610745442398 755.1073678588122 1.0097190700964278
10.896838300395814 735.6046288960142 0.9965239444625464
10.90206585534923 711.4580477208493 0.9797724308486556
10.907293410302646 695.1107800529705 0.9681863033899141
10.912520965256062 675.3622429290516 0.9540868269546803
10.917748520209479 662.5621004132347 0.9448664224897508
10.922976075162895 647.5656788175254 0.934285740303271
10.928203630116311 632.198404014928 0.9228508820486271
10.933431185069727 619.2858497095549 0.9135066118936347
10.938658740023143 608.3443022717333 0.9047543583808727
10.94388629497656 601.6064905740673 0.8996415244209338
10.949113849929976 597.0003506161062 0.8961379651086565
10.954341404883392 592.1058742203373 0.8918324732839167
10.959568959836808 586.3065135607127 0.8871559166781505
10.964796514790224 580.9580113773669 0.8829479876677313
10.97002406974364 574.714990254954 0.879997405613692
10.975251624697057 570.4195647541317 0.8789626392873903
10.980479179650473 564.0002094078064 0.8758757521986573
10.98570673460389 559.355424905121 0.8735517999977158
10.990934289557305 555.4640830448659 0.8714799572155371
10.996161844510722 550.3376421356342 0.8687277335803629
11.001389399464138 544.992804628346 0.8652386676263332
11.006616954417554 540.29931371831 0.8620614361141484
11.01184450937097 538.2352337443293 0.8610199911850804
11.017072064324386 534.319951166274 0.8582647903827461
11.022299619277803 533.209932052408 0.8575899503249387
11.027527174231219 529.1243064317915 0.8549391299990846
11.032754729184635 526.6013240590095 0.8536456438125437
11.037982284138051 524.7994278827598 0.8534896638532207
11.043209839091467 518.2226337047074 0.8486789342445358
11.048437394044884 517.4574462999261 0.8482486680802596
11.0536649489983 514.3436093143101 0.845744147840422
11.058892503951716 515.8397852111062 0.8466607396145923
11.064120058905132 519.359035890884 0.8492136398648255
11.069347613858548 516.7578077919213 0.8474121827227259
11.074575168811965 514.4758848938253 0.8454750112266362
11.079802723765381 509.8169851684543 0.841788887058982
11.085030278718797 505.41646014644084 0.8385269138937993
11.090257833672213 505.6347546052849 0.8391973732319001
11.09548538862563 506.6172484466495 0.8405886407592895
11.100712943579046 508.0089948723414 0.842354712598165
11.105940498532462 503.15783395726123 0.8390273591267349
11.111168053485878 499.92858825013815 0.8360593508848246
11.116395608439294 494.1782043800717 0.8313343664980098
11.12162316339271 492.12833018272465 0.829711447400316
11.126850718346127 491.6877634348381 0.829490433999901
11.132078273299543 491.32173641306946 0.82993707879895
11.13730582825296 490.7288678214778 0.8300640530998002
11.142533383206375 489.5884732217995 0.8290182495710577
11.147760938159792 491.7159379676566 0.8305654528797597
11.152988493113208 492.1595064649484 0.8304973741452772
11.158216048066624 491.7996864824846 0.8301506945157002
11.16344360302004 490.2286855332476 0.8290702464631833
11.168671157973456 488.0645311567481 0.8272960622500808
11.173898712926873 492.51841995322127 0.8318165304321056
11.179126267880289 494.1259804570313 0.8334507725486076
11.184353822833705 493.5073540779826 0.8329660634241691
11.189581377787121 493.84482227223924 0.8330549990383541
11.194808932740537 491.45871766849666 0.8310063857469766
11.200036487693954 490.250224021206 0.8304195640789582
11.20526404264737 488.9016543513522 0.830041102669851
11.210491597600786 487.2004734263835 0.8286205919117099
11.215719152554202 487.32729566590973 0.8290700350744453
11.220946707507618 488.209586260554 0.829846629896927
11.226174262461035 487.95016655452275 0.8293408287345814
11.23140181741445 487.27506650888256 0.829290082930769
11.236629372367867 486.426607064106 0.8280923045421577
11.241856927321283 485.30298181519805 0.8271900367236972
11.2470844822747 487.0393346952809 0.8287143417937243
11.252312037228116 488.526283953882 0.8293346384970812
11.257539592181532 489.46361471195803 0.8313120700793067
11.262767147134948 489.5068786531769 0.8315511324386875
11.267994702088364 488.9576156297184 0.8314034187313314
11.27322225704178 490.49271008004536 0.8334168865209334
11.278449811995197 491.73441519878463 0.8337029727498325
11.283677366948613 491.2083163008737 0.8329658860859768
11.288904921902029 489.37333756514397 0.8307831994444372
11.294132476855445 486.36496941360053 0.8274923738452004
11.299360031808861 481.4677508957496 0.8236848124732369
11.304587586762278 479.982924255348 0.821908239689678
11.309815141715694 479.4239905982769 0.8204312543192062
11.31504269666911 481.61379275931023 0.8223674709202262
11.320270251622526 486.7178009506185 0.8264259625095687
11.325497806575942 487.4052412285569 0.8269125493322909
11.330725361529359 486.1567302603466 0.8260027936766182
11.335952916482775 485.63037265042374 0.8251523224238205
11.341180471436191 480.2611357464216 0.8207860067114563
11.346408026389607 477.97256998045276 0.8189637963181617
11.351635581343023 476.66701271863104 0.8180668637512848
11.35686313629644 477.60247093944145 0.8197775996112215
11.362090691249856 474.4144474915922 0.8166929832520612
11.367318246203272 471.40069109072726 0.8140493979066697
11.372545801156688 470.6432475025862 0.8133675888257593
11.377773356110104 468.2365591029414 0.811096845027834
11.38300091106352 468.08568410718004 0.811261453899087
11.388228466016937 467.6422190189827 0.8106407114683088
11.393456020970353 462.15663092119445 0.8052588210766541
11.39868357592377 460.11195418465763 0.8038844737994553
11.403911130877185 457.95201014364176 0.8022426465158121
11.409138685830602 455.46943131414355 0.8002838574098539
11.414366240784018 452.7298316559217 0.7980153030821281
11.419593795737434 447.4288912909765 0.7923106183633206
11.42482135069085 445.0463848483496 0.7902538945321496
11.430048905644266 440.50665408926324 0.7865381526086663
11.435276460597683 437.0454525036786 0.7837121951262043
11.440504015551099 435.2722299156106 0.782938134334381
11.445731570504515 431.63345048774875 0.7800422429020446
11.450959125457931 431.2985085179998 0.7796562694335347
11.456186680411347 430.8166428391631 0.7791453321376954
11.461414235364764 433.32622476995664 0.7816465067270755
11.46664179031818 430.5394882377066 0.7790990350036594
11.471869345271596 429.86661758602503 0.7790287904108344
11.477096900225012 427.5214268417831 0.778115329797917
11.482324455178428 424.9328738762266 0.7822649408710862
11.487552010131845 427.5523482568007 0.787080690744242
11.49277956508526 425.64804750609335 0.7871329769581317
11.498007120038677 427.1946441444549 0.789551025542974
11.503234674992093 425.61912170559975 0.788145857302999
11.50846222994551 424.7820795994908 0.788103282058667
11.513689784898926 424.5942707878519 0.7889848342303974
11.518917339852342 422.24881059913537 0.7875412011912364
11.524144894805758 419.7574410359157 0.7867334154460979
11.529372449759174 419.1268186758722 0.7869625948234165
11.53460000471259 424.19878414712286 0.7920040617870988
11.539827559666007 431.5237163911581 0.7998817742690196
11.545055114619423 433.43426135429166 0.8020804526181029
11.550282669572839 433.74455479664977 0.8031257983701715
11.555510224526255 432.0406570058299 0.801740707351822
11.560737779479672 430.41070478903134 0.8000642301123475
11.565965334433088 430.02531008344147 0.7999992464305861
11.571192889386504 431.990957605047 0.8025811620667734
11.57642044433992 431.3509335972573 0.8036945989814971
11.581647999293336 429.00330660217617 0.8026835578068414
11.586875554246753 422.5788907763674 0.7974433156664439
11.592103109200169 416.72060626339373 0.7923251598096561
11.597330664153585 414.35673926140595 0.7895548925461081
11.602558219107001 417.1486884834359 0.79314480061049
11.607785774060417 417.20947964554665 0.7940413771259961
11.613013329013834 417.25402848332635 0.794584145741261
11.61824088396725 412.36763180812403 0.7907910480152409
11.623468438920666 408.9227223463317 0.7870595571733181
11.628695993874082 406.7111653166209 0.7852576143085732
11.633923548827498 406.3909536810519 0.7860204656246178
11.639151103780915 402.1381227315675 0.7827839037302591
11.64437865873433 399.61137065061814 0.7814476715922747
11.649606213687747 398.89671809997003 0.781270094969896
11.654833768641163 393.6519202179431 0.7764913922664496
11.66006132359458 392.15697998351584 0.7755843546759142
11.665288878547996 391.01081900223636 0.7748334707423423
11.670516433501412 391.9776111785769 0.7763077315324116
11.675743988454828 393.3125526588796 0.7777377854610578
11.680971543408244 392.53865225707983 0.7758836327091249
11.68619909836166 390.7840659214885 0.774748878162885
11.691426653315077 388.3159654455435 0.7731637881213124
11.696654208268493 388.4373362035664 0.7739186655877183
11.701881763221909 388.1017385498121 0.7747330598943464
11.707109318175325 388.63743076022894 0.7758572966855427
11.712336873128741 388.6483360641646 0.7762356142431088
11.717564428082158 386.82805462946055 0.7744308068022248
11.722791983035574 385.64009383216296 0.7725440818661667
11.72801953798899 384.1169917119242 0.7708736265802157
11.733247092942406 381.88117002766063 0.7690803207506239
11.738474647895822 382.87537538153464 0.7701413782469568
11.743702202849239 380.9668367788945 0.7690954392294174
11.748929757802655 382.71901146285927 0.7715125941374865
11.754157312756071 385.77599813231546 0.7746349092304246
11.759384867709487 386.3527304359405 0.776584164477554
11.764612422662903 389.1608722654607 0.7791456315390615
11.76983997761632 389.0393519499898 0.7791075325879514
11.775067532569736 388.81282614925334 0.7797206176218101
11.780295087523152 392.23351208635006 0.7820285238231814
11.785522642476568 395.6903842567368 0.7857047079347578
11.790750197429984 396.57179854685194 0.7865962003888612
11.7959777523834 396.24808550200646 0.7854799173251892
11.801205307336817 394.2807421530323 0.783269087390511
11.806432862290233 398.53746891756714 0.7883345412884812
11.81166041724365 402.86240317803475 0.7924705096761215
11.816887972197065 406.06522167682897 0.7958678792610194
11.822115527150482 406.441425948679 0.7952121108485685
11.827343082103898 407.2707706999963 0.7953141964461882
11.832570637057314 408.4190840485954 0.7965962418177924
11.83779819201073 410.1848305704894 0.8000436609159155
11.843025746964146 405.7338152486621 0.7959567753574454
11.848253301917563 403.90909689336155 0.793818387614524
11.853480856870979 401.69476067999 0.7913243126303068
11.858708411824395 396.1751999211572 0.7851617997238115
11.863935966777811 395.55254061200844 0.7855658803482816
11.869163521731227 391.3578410325446 0.7817073062477162
11.874391076684644 388.55291101565626 0.7796171465268856
11.87961863163806 388.8272158923284 0.7803840810838368
11.884846186591476 385.7813717904193 0.77784803693125
11.890073741544892 382.3906232040784 0.7750250479552278
11.895301296498308 382.0597341238995 0.774964409058113
11.900528851451725 376.89730232147093 0.7688807885324525
11.90575640640514 376.771881647842 0.7688192820378478
11.910983961358557 376.13308008990697 0.768291076138239
11.916211516311973 376.5123384721727 0.7696605852369972
11.92143907126539 374.9494054611353 0.7692030285489171
11.926666626218806 373.5661741592846 0.7700738140954589
11.931894181172222 370.1294372210855 0.7668335338469809
11.937121736125638 369.40994786496543 0.7661076288757168
11.942349291079054 369.522963963655 0.7653211573162328
11.94757684603247 366.51616155211025 0.761747881475011
11.952804400985887 365.83473634778767 0.7614963307509934
11.958031955939303 364.4744512778157 0.7607986324583393
11.963259510892719 364.83707499443636 0.7616095603738332
11.968487065846135 364.80983911179817 0.7619793125599217
11.973714620799552 364.15409660828635 0.7618342534624511
11.978942175752968 365.09006737762115 0.7615645614133706
11.984169730706384 365.703208751333 0.7616958489758681
11.9893972856598 367.07005788902677 0.7642475377048258
11.994624840613216 369.5960414021176 0.767178357629235
11.999852395566633 365.7037551921924 0.7635698346027228
12.005079950520049 369.0665478692035 0.766508696966021
12.010307505473465 366.229869227735 0.7639057063993042
12.015535060426881 365.53852782933 0.763097211684587
12.020762615380297 365.720351292622 0.7632432852594302
12.025990170333714 363.8332655659287 0.7607622648912091
12.03121772528713 364.1330644675486 0.760930105999884
12.036445280240546 365.2221737534823 0.7625548419682052
12.041672835193962 367.7618693706951 0.7666852632672517
12.046900390147378 366.2992603036421 0.7674377247833715
12.052127945100795 364.8381155880363 0.7660589372033382
12.05735550005421 367.85317766176183 0.7687848846957541
12.062583055007627 369.52249179546766 0.7693044916928732
12.067810609961043 374.9259361729596 0.7735785060174108
12.07303816491446 378.3025375290089 0.777108073653551
12.078265719867876 380.702110372028 0.779671023711224
12.083493274821292 386.4589891470578 0.7859664037217654
12.088720829774708 392.2305025955006 0.7920203335504981
12.093948384728124 397.4557275093074 0.7969301042721112
12.09917593968154 405.0175536412734 0.8042916243058924
12.104403494634957 412.12308194861595 0.8109459197397801
12.109631049588373 424.2811241251777 0.8228082291290506
12.114858604541789 437.5195850207155 0.8354481497870155
12.120086159495205 454.78896603926717 0.8518812398725593
12.125313714448621 471.3546361195878 0.866160789952956
12.130541269402038 487.99032906827256 0.8804458683888806
12.135768824355454 507.9965927626562 0.8978990636519127
12.14099637930887 527.1955199819216 0.9145146528057858
12.146223934262286 544.3351058331879 0.9299276109013083
12.151451489215702 553.9133067865168 0.9384048646415364
12.156679044169119 555.8565334836812 0.940072505909549
12.161906599122535 555.0732753312395 0.9402339200725406
12.167134154075951 551.1833426072207 0.9365934955037649
12.172361709029367 541.3509676622813 0.9283539809261091
12.177589263982783 529.6597562417803 0.919449143491917
12.1828168189362 515.7853028024132 0.907157995124113
12.188044373889616 504.02777978162203 0.8977785594622776
12.193271928843032 493.36901439918114 0.8888360032905676
12.198499483796448 482.74501572190036 0.8790894610220453
12.203727038749864 470.6840750498882 0.8687220983653217
12.20895459370328 460.962629296211 0.8596927817977815
12.214182148656697 448.8680154636472 0.8481432375033828
12.219409703610113 437.1850420859467 0.8381303421870386
12.22463725856353 428.74868830308986 0.82998034802702
12.229864813516945 416.35914456338304 0.8181397966165646
12.235092368470362 408.4751982067595 0.8102314230693186
12.240319923423778 400.45834918400845 0.802881122052951
12.245547478377194 393.16000552505574 0.7969272583898881
12.25077503333061 388.2915471524713 0.7927931454697886
12.256002588284026 380.5072876965749 0.7857951847034195
12.261230143237443 373.6162296902985 0.7794047479116948
12.266457698190859 371.7587347805756 0.7772773637075183
12.271685253144275 371.8773156473005 0.7773269513538996
12.276912808097691 366.6189369285811 0.7725517527722552
12.282140363051107 362.1986908668845 0.7681732900427946
12.287367918004524 358.50820956178 0.7652807842523003
12.29259547295794 353.8577888105036 0.7603081038011911
12.297823027911356 355.92369062040257 0.7629885497101027
12.303050582864772 351.89345509960646 0.7578639485659633
12.308278137818188 352.8325236747186 0.7586318314342196
12.313505692771605 357.1295443684011 0.7675840101147408
12.31873324772502 358.5523320336281 0.777614803340952
12.323960802678437 359.4370329194931 0.7844803686880726
12.329188357631853 355.4794787833754 0.7828885851606314
12.33441591258527 348.7295318972024 0.7791390162058331
12.339643467538686 347.4134111518778 0.7815396940074559
12.344871022492102 344.88306169088935 0.7817044454461308
12.350098577445518 344.6217744644274 0.7845928264325152
12.355326132398934 344.4194530361836 0.7860585060578777
12.36055368735235 343.9713599755729 0.7866683787505536
12.365781242305767 341.0667691292051 0.7851832485696033
12.371008797259183 338.9295518130633 0.784424228285588
12.376236352212599 336.6936919504289 0.7845765467668951
12.381463907166015 335.91082645554644 0.7866771729796651
12.386691462119432 339.48742290757366 0.7932245094922626
12.391919017072848 336.96146192923203 0.7912094681202722
12.397146572026264 336.75695761762046 0.7921775841862961
12.40237412697968 333.53514160049633 0.7895829871114545
12.407601681933096 330.14166922558536 0.7874730289984908
12.412829236886513 331.1931481240959 0.7906884675326641
12.418056791839929 332.4394990981184 0.7943085234651949
12.423284346793345 333.5911538721415 0.7962362443325014
12.428511901746761 333.02902687918777 0.7975527745775811
12.433739456700177 332.43961070240357 0.7971512579251603
12.438967011653594 331.8197958604932 0.7964635542381091
12.44419456660701 330.2957000736217 0.7970890414421821
12.449422121560426 332.1810904436187 0.8013148433193484
12.454649676513842 330.3858354783637 0.8019622071116358
12.459877231467258 330.73010352941657 0.8041786429633869
12.465104786420675 331.40362103087654 0.8064114231750527
12.47033234137409 330.0889582815348 0.806662035537147
12.475559896327507 329.59450082777335 0.8064216211719637
12.480787451280923 330.54412654327183 0.8079734260932626
12.48601500623434 326.48103238894544 0.8031729858043082
12.491242561187756 325.0655205535085 0.8015253357830259
12.496470116141172 321.20133832102977 0.7967814740339679
12.501697671094588 321.99960286904235 0.798900968588171
12.506925226048004 326.03002402214406 0.8045790336178985
12.51215278100142 323.9908164536594 0.8042674529210754
12.517380335954837 322.43011777627356 0.8053364778722085
12.522607890908253 318.32609405794346 0.8037968554874311
12.527835445861669 314.02091477035964 0.8011438578493012
12.533063000815085 316.90635056716076 0.80407695270553
12.538290555768501 317.5394573384556 0.80529774444736
12.543518110721918 317.2531739526878 0.8041794912394412
12.548745665675334 318.7413500154812 0.8077360430969819
12.55397322062875 314.3532310266806 0.804572085006809
12.559200775582166 313.2129859147586 0.8051912709961141
12.564428330535582 311.9536587427162 0.798370328101333
12.569655885488999 308.5044984210397 0.7851828548026051
12.574883440442415 309.06264786445666 0.7808851200567851
12.580110995395831 309.5705944429534 0.7780491960923911
12.585338550349247 309.93306006785895 0.7752714887637603
12.590566105302663 309.91370546943733 0.7735914721882489
12.59579366025608 313.2941273741279 0.7775782714960863
12.601021215209496 314.0789919300841 0.7773804310602213
12.606248770162912 313.1195382140714 0.7755403276863947
12.611476325116328 311.04458500886864 0.7712326041085771
12.616703880069744 309.33449206368675 0.7670779742989455
12.62193143502316 313.18754687113494 0.7706648791615858
12.627158989976577 316.1088437189289 0.7731885367264909
12.632386544929993 316.35541107072186 0.7718087588363304
12.63761409988341 316.2612077946669 0.771336295136348
12.642841654836825 316.86828332232875 0.7722595304602698
12.648069209790242 319.81737570138574 0.7754836293967031
12.653296764743658 322.07090795060367 0.7764859113275489
12.658524319697074 320.8840664295574 0.7732770462822504
12.66375187465049 322.94890841601887 0.7747683486119582
12.668979429603906 326.1594878321306 0.7774303303998115
12.674206984557323 332.07655036019725 0.7840178461346765
12.679434539510739 341.0557704332821 0.7940793005249318
12.684662094464155 349.4660699620353 0.803876667787229
12.689889649417571 353.8650026508948 0.8090597234537414
12.695117204370987 358.2525250703256 0.8136027795573848
12.700344759324404 362.39291234391555 0.8163155905973241
12.70557231427782 369.56525977050717 0.8222540748852624
12.710799869231236 379.0144379213065 0.8310693100734318
12.716027424184652 389.8890182335859 0.841808084142722
12.721254979138068 397.9251285397939 0.8511155866227582
12.726482534091485 405.9817399872398 0.8592991785157374
12.7317100890449 414.64998542846956 0.8672114205570125
12.736937643998317 420.5180625347317 0.872651663377971
12.742165198951733 427.88353674922917 0.8792997689952953
12.74739275390515 436.61753329847807 0.8880260560446607
12.752620308858566 443.2763898518325 0.8942824336561462
12.757847863811982 446.2631340293281 0.8961716851041543
12.763075418765398 443.7345260558602 0.8930816295440466
12.768302973718814 437.9697622386606 0.8866999158588467
12.77353052867223 432.3386942815758 0.881444152230974
12.778758083625647 425.32730523572025 0.874737934005689
12.783985638579063 418.10750476613913 0.8677631077605206
12.789213193532479 411.0855095305453 0.8604410635626034
12.794440748485895 401.0496747098285 0.8500647797393734
12.799668303439312 396.043905085484 0.8436957118718345
12.804895858392728 391.5920775156182 0.838198607081539
12.810123413346144 384.55121598216675 0.8304565863379239
12.81535096829956 379.62951108955355 0.8241531082942977
12.820578523252976 376.2506730821671 0.8208115568368886
12.825806078206393 373.25238727325933 0.8176385224893318
12.831033633159809 371.7475885858754 0.8155866218503071
12.836261188113225 373.318778508457 0.8176566078906623
12.841488743066641 378.46148572883317 0.8227285383708272
12.846716298020057 381.8300199436792 0.8270399186773155
12.851943852973474 386.980434068214 0.8323544048664897
12.85717140792689 389.60027371507334 0.8353022425061488
12.862398962880306 392.88871773710684 0.8381938329271763
12.867626517833722 396.52335590264505 0.8421667435214037
12.872854072787138 400.5073513998576 0.8456119552385579
12.878081627740555 408.44210729692105 0.8528199185886287
12.88330918269397 412.2503648512802 0.8558990607023608
12.888536737647387 418.97446727926786 0.8618068023995406
12.893764292600803 421.3369581863988 0.8640639668868954
12.89899184755422 420.9461657647884 0.8636196849646929
12.904219402507636 418.82256797944393 0.8617342895782006
12.909446957461052 410.3874235194812 0.85328710050188
12.914674512414468 397.8078571414821 0.8406076689274229
12.919902067367884 383.1012632488909 0.8239689243244879
12.9251296223213 371.1479664696199 0.8109009602783941
12.930357177274717 361.5614570368701 0.8007772029735527
12.935584732228133 354.5931392153339 0.7937717812345366
12.940812287181549 349.6863941087467 0.78888517919781
12.946039842134965 344.35199986022127 0.7824210587392193
12.951267397088381 336.8252895884205 0.7732262118537625
12.956494952041798 331.23566767043997 0.7657676905416289
12.961722506995214 331.09761574087065 0.7654432817690998
12.96695006194863 327.70913164661977 0.7629304981511869
12.972177616902046 326.1457350970218 0.7627228928718133
12.977405171855462 322.7170230749541 0.758959702793178
12.982632726808879 320.35090561891957 0.7563845526460165
12.987860281762295 321.88912893406285 0.7573624664643493
12.993087836715711 322.12236462686036 0.7570394323190485
12.998315391669127 321.48688596824996 0.7554949642846339
13.003542946622543 316.56092396070926 0.7498379965142892
13.00877050157596 314.67166678931466 0.7475498951720544
13.013998056529376 317.2604414750923 0.7509530145995341
13.019225611482792 320.12519298110817 0.7533774838050853
13.024453166436208 323.455823594172 0.7575877160328095
13.029680721389624 325.25768701776144 0.7612954554864186
13.03490827634304 325.8375201629342 0.7616448871737174
13.040135831296457 328.7517128347983 0.7660561352853836
13.045363386249873 333.68771056158437 0.7709467502371659
13.05059094120329 340.2353209659584 0.7777313517181844
13.055818496156705 345.09780697289386 0.7830127824477051
13.061046051110122 349.6728739741606 0.7869817642660258
13.066273606063538 354.7792758225618 0.7924626935113472
13.071501161016954 357.471003908341 0.794267282178538
13.07672871597037 358.6909055317793 0.7954612226886866
13.081956270923786 360.3393844808481 0.7976898786778087
13.087183825877203 358.1393102256146 0.7952547019102376
13.092411380830619 356.76706529411865 0.793717346432241
13.097638935784035 352.5570577205257 0.7895118173909796
13.102866490737451 348.4956477096054 0.7857861528505728
13.108094045690867 341.7180463553364 0.7784853162149183
13.113321600644284 337.3172538283182 0.7740026633134216
13.1185491555977 334.8368079850509 0.770671163093906
13.123776710551116 334.3705348838719 0.7702144662197152
13.129004265504532 332.9906885967638 0.7701830573115774
13.134231820457948 334.9541894111681 0.7725931039438949
13.139459375411365 337.3682276788892 0.7755719656507959
13.14468693036478 343.2824159192478 0.7809483351169981
13.149914485318197 348.1763380215294 0.7850919884551478
13.155142040271613 348.2256772594383 0.784639071142082
13.16036959522503 351.6269060756607 0.7887662213731941
13.165597150178446 353.4003938359551 0.7912224471929818
13.170824705131862 353.3316781808821 0.7919990522780045
13.176052260085278 353.53592058020376 0.7927078557005106
13.181279815038694 352.0767457646891 0.7909281661906247
13.18650736999211 352.801025331707 0.791383167637326
13.191734924945527 350.63054271001204 0.788893326328371
13.196962479898943 353.7558340651911 0.7918863656021551
13.202190034852359 355.3666754499244 0.7943234674253661
13.207417589805775 355.98071225488656 0.7949986603371922
13.212645144759191 356.0612574907034 0.7945451468422934
13.217872699712608 352.8830978500354 0.7905998773734403
13.223100254666024 352.43758828105 0.789512355005995
13.22832780961944 353.0287670535775 0.7898098045737691
13.233555364572856 353.2240903857314 0.7903215132899734
13.238782919526273 352.51293592261044 0.7901947115413746
13.244010474479689 349.46469816422467 0.7868337335453764
13.249238029433105 347.4220669903907 0.78490762275483
13.254465584386521 348.76210149935787 0.7866200080393735
13.259693139339937 348.7296260186872 0.7865392074353853
13.264920694293354 342.9932995824901 0.7807005920689057
13.27014824924677 335.25027918131025 0.7718031844586006
13.275375804200186 330.0647609048055 0.7660509697727298
13.280603359153602 324.55447018384257 0.7597028458679328
13.285830914107018 323.3260410872828 0.7584934797361221
13.291058469060435 320.1922264837626 0.7558376063844487
13.29628602401385 318.64497079337775 0.7545673374630166
13.301513578967267 318.3535844117733 0.7545542756930751
13.306741133920683 316.9251690428412 0.754942152263833
13.3119686888741 316.2439240451888 0.7554052514778977
13.317196243827516 313.21665834192817 0.7526469468518723
13.322423798780932 311.551770235024 0.749851560926198
13.327651353734348 309.1509922366179 0.7445958355229785
13.332878908687764 308.96191871267547 0.7423589264135743
13.33810646364118 308.7836104990504 0.742621141199049
13.343334018594597 308.40741801778404 0.7440709493885914
13.348561573548013 307.7471644761661 0.7436629281352032
13.353789128501429 309.86469676111665 0.7464248264298928
13.359016683454845 309.40476560399946 0.7448941281060971
13.364244238408261 306.9451645030819 0.742003340696395
13.369471793361678 307.60924083233726 0.7432300270226139
13.374699348315094 307.1513880087864 0.7423117673809005
13.37992690326851 309.7811937341795 0.7455631897672452
13.385154458221926 314.25232987540295 0.7506925579642525
13.390382013175342 317.3396583837115 0.7541067713477853
13.395609568128759 316.38948883224003 0.7534085573116016
13.400837123082175 315.447345460738 0.7514807099649674
13.406064678035591 314.7062491840582 0.7503012407203028
13.411292232989007 314.20460252856844 0.7495226635059162
13.416519787942423 314.31147782006025 0.7492066729047565
13.42174734289584 314.52895888754153 0.7495647632560337
13.426974897849256 313.70976895956983 0.7475462548486465
13.432202452802672 319.71755484398494 0.7546270110566967
13.437430007756088 323.9665934667017 0.7601243147654955
13.442657562709504 325.80395504401815 0.7628621554353116
13.44788511766292 327.65312091169096 0.7654111654989584
13.453112672616337 325.7028313482565 0.763450450243264
13.458340227569753 326.47318612086633 0.7633166024747674
13.46356778252317 325.21668925671554 0.7612602546904741
13.468795337476585 325.89895519155 0.7612267157912351
13.474022892430002 328.17306620066745 0.7632530857571636
13.479250447383418 329.25998301214514 0.7653384720594598
13.484478002336834 332.2459535129471 0.7692842750615201
13.48970555729025 331.9551816925331 0.7687152169540298
13.494933112243666 331.2149146036614 0.7690788282827732
13.500160667197083 330.85839289693087 0.769340133519456
13.505388222150499 329.6542966279779 0.7683667697160665
13.510615777103915 329.0554585571758 0.7683927622361226
13.515843332057331 327.238907251534 0.7640968267283674
13.521070887010747 327.4608514375356 0.7636686379488957
13.526298441964164 325.6055508254777 0.760873983120023
13.53152599691758 324.1924328159858 0.7594351636781824
13.536753551870996 321.7911668685556 0.7583850923287163
13.541981106824412 315.83670873356607 0.7526272549121351
13.547208661777828 312.52714924593903 0.7481335388845978
13.552436216731245 307.2829008832195 0.7420141798714259
13.55766377168466 302.12480309370204 0.7357916019707149
13.562891326638077 300.32943350830584 0.7343587255435337
13.568118881591493 297.88200864263575 0.7330857503084258
13.57334643654491 296.5117118816919 0.7327289092027494
13.578573991498326 295.46546049157723 0.7317712931442564
13.583801546451742 292.8323069109175 0.7283063306810665
13.589029101405158 288.7652671113451 0.7232043172910861
13.594256656358574 285.44010659096875 0.7199398761162081
13.59948421131199 282.67973339435713 0.7183328724417858
13.604711766265407 277.2665612141069 0.7108876918919088
13.609939321218823 277.8014486310312 0.7117955696545036
13.615166876172239 277.6918561734466 0.711635234268398
13.620394431125655 280.8670247453575 0.7156831062520858
13.625621986079071 282.2665244974112 0.7176324641737637
13.630849541032488 278.3531537825869 0.7111797756526163
13.636077095985904 276.1895618138521 0.7080623819864695
13.64130465093932 275.8813970464705 0.7076755564725525
13.646532205892736 274.4227422429951 0.7061418952891576
13.651759760846153 276.14998646216975 0.7087917742336747
13.656987315799569 274.1690658184342 0.7063676522842421
13.662214870752985 274.1066255719911 0.7070179150368132
13.667442425706401 273.5724205538529 0.7070123612312179
13.672669980659817 273.90181097069393 0.7078418675011668
13.677897535613234 274.6176513816019 0.7081013234065888
13.68312509056665 273.21829686680303 0.7068928084690569
13.688352645520066 272.095731171633 0.7058719467890102
13.693580200473482 271.76480797317 0.706656531020818
13.698807755426898 269.55319806711725 0.7056965718804445
13.704035310380315 270.41181507909795 0.707170048473255
13.70926286533373 268.3712592675447 0.7047466468013075
13.714490420287147 266.12640173811377 0.700486775608284
13.719717975240563 271.2161185582268 0.7052314307503988
13.72494553019398 276.98754069733496 0.7130857422457293
13.730173085147396 277.1821677253586 0.7134082432059271
13.735400640100812 277.15294277792015 0.7133678286031904
13.740628195054228 279.26863462868795 0.7161817063757411
13.745855750007644 279.6212281525167 0.71534287173781
13.75108330496106 279.6997479898365 0.7132584079820379
13.756310859914477 277.7500616212852 0.7110539574353741
13.761538414867893 276.1403208662828 0.7091726293482584
13.766765969821309 279.5188744187472 0.7152898001077789
13.771993524774725 281.8113455093969 0.7188190026647502
13.777221079728141 279.1728345492626 0.7152813314341758
13.782448634681558 274.89070744840797 0.7105452855469476
13.787676189634974 271.24542085344683 0.707564094603427
13.79290374458839 271.04734794467095 0.7079657442681468
13.798131299541806 270.4502931959232 0.7061811708010525
13.803358854495222 266.99024861601293 0.698930495032632
13.808586409448639 263.9686747018746 0.6945556139611083
13.813813964402055 262.3060977208481 0.6930584401146154
13.819041519355471 263.82162458026653 0.6964500206729404
13.824269074308887 266.6830374159848 0.6992535133380033
13.829496629262303 268.34888852771485 0.7011067124561711
13.83472418421572 271.5350453059614 0.7050026139362293
13.839951739169136 275.3413402168992 0.7095687243546819
13.845179294122552 276.6023767365956 0.7129147135490683
13.850406849075968 280.190251810115 0.7177073519549477
13.855634404029384 277.68737620019596 0.7139092862338154
13.8608619589828 275.347421670164 0.7096814948625861
13.866089513936217 276.67576123247267 0.7102262405038051
13.871317068889633 277.30007216409933 0.7111868560477085
13.87654462384305 279.5487956039026 0.7154501744557986
13.881772178796465 280.88595904378917 0.7181703601515452
13.886999733749882 283.8967763700249 0.7219639077279881
13.892227288703298 284.29047032837326 0.7219222084915179
13.897454843656714 285.76899764729467 0.7217216159997435
13.90268239861013 288.44037998751827 0.7247676455754799
13.907909953563546 290.3613114789976 0.7269778581067322
13.913137508516963 292.789413219775 0.7296114482967847
13.918365063470379 293.06472703132016 0.7297369467364391
13.923592618423795 292.769547473223 0.7292863196481921
13.928820173377211 294.76754273621845 0.7310345917434703
13.934047728330627 296.66182306621084 0.7327471911778922
13.939275283284044 297.73702384572493 0.7324226639761378
13.94450283823746 295.00189740313965 0.7287536331722709
13.949730393190876 289.3689763794489 0.7229920443598454
13.954957948144292 288.6486254237462 0.7230075919930017
13.960185503097708 289.25376037492373 0.7250855947159048
13.965413058051125 290.00181904390746 0.7262337353446902
13.97064061300454 290.86802041414813 0.726947988204102
13.975868167957957 287.3986690627777 0.7238947679622082
13.981095722911373 284.3794615704392 0.7197398418576539
13.98632327786479 283.58701266234874 0.7189242203495299
13.991550832818206 280.8018747627113 0.7154489897988094
13.996778387771622 280.0752054812394 0.7143279705817324
14.002005942725038 278.1528404862623 0.7126103048647844
14.007233497678454 277.56150742273684 0.7119929229420565
14.01246105263187 275.87540467110273 0.7098237420657454
14.017688607585287 275.83703306006424 0.7099845068517604
14.022916162538703 275.2057438680127 0.7078747981471182
14.028143717492119 273.7543429381259 0.7048788539906818
14.033371272445535 275.82868024688673 0.7089929084557749
14.038598827398951 274.9234329135527 0.7089879216764161
14.043826382352368 278.2321753498042 0.7139342789531938
14.049053937305784 280.75680987972396 0.7172672723419359
14.0542814922592 280.38402544916215 0.7150685206820888
14.059509047212616 280.16082541686075 0.7139914316865278
14.064736602166032 282.514250968375 0.7173027603771411
14.069964157119449 284.17597037618236 0.7189686536610148
14.075191712072865 285.877290248945 0.7204632532430945
14.080419267026281 290.4806666038766 0.725691885462496
14.085646821979697 294.87143213372366 0.7301420405396988
14.090874376933114 298.5806393207716 0.7345882573891758
14.09610193188653 298.75547393291924 0.73455450964511
14.101329486839946 299.173138718394 0.7342609630324877
14.106557041793362 299.65764933412686 0.7349643197856051
14.111784596746778 300.26284939291696 0.7352762056997614
14.117012151700195 300.083222838746 0.7361823062387821
14.12223970665361 297.38660669275214 0.7323451211818118
14.127467261607027 295.1707846047496 0.7296518548683434
14.132694816560443 294.2021409633988 0.7285799005137016
14.13792237151386 292.72039152911594 0.7266324493702313
14.143149926467276 291.1084867723716 0.7255902757696739
14.148377481420692 290.9871162051381 0.7268975589680754
14.153605036374108 291.9438019720016 0.7288690329289904
14.158832591327524 290.8727639261209 0.7266001970078355
14.16406014628094 289.8280367452266 0.7244029229395368
14.169287701234357 290.0249082763976 0.7233912263609003
14.174515256187773 290.49640470557705 0.723285361263751
14.179742811141189 290.89781592161944 0.7242983802848516
14.184970366094605 289.6663436970771 0.7230803335565209
14.190197921048021 288.7103410564675 0.7229197925550902
14.195425476001438 286.09961555424564 0.7198928393240925
14.200653030954854 285.18704630256684 0.7179385131763889
14.20588058590827 284.8567307103011 0.7161956527044552
14.211108140861686 287.78318856093574 0.7194192860787437
14.216335695815102 290.76827688693226 0.7232541268427537
14.221563250768519 296.69966228643233 0.7309509253995762
14.226790805721935 297.0688426590696 0.7323501663553802
14.232018360675351 296.49683927450513 0.7312829650175031
14.237245915628767 295.5793447959597 0.7306459287544337
14.242473470582183 294.2636982832847 0.7290427769523973
14.2477010255356 293.95860491600223 0.7271699011053577
14.252928580489016 293.6996686078458 0.727775757956307
14.258156135442432 294.3235533655384 0.7288705116063887
14.263383690395848 298.0811140204698 0.7327568406287572
14.268611245349264 301.8823782726576 0.7368100655725268
14.27383880030268 301.1343881011624 0.7327876340307847
14.279066355256097 300.15240441658085 0.7313542825893659
14.284293910209513 300.1537352263361 0.7305123568528078
14.28952146516293 300.30117245173864 0.7299773413088546
14.294749020116345 306.08579795463885 0.738859600066334
14.299976575069762 310.09197936965523 0.7449390034819123
14.305204130023178 311.5406576405708 0.7468522267423403
14.310431684976594 312.3604132006601 0.7467747606748546
14.31565923993001 313.68594077080945 0.7462295542794577
14.320886794883426 314.7454503082718 0.7468070194139458
14.326114349836843 318.21073569249467 0.7511955321950212
14.331341904790259 321.60850149768555 0.7547897246125832
14.336569459743675 321.3773592905017 0.7542097602369957
14.341797014697091 321.4762788312879 0.7535693281969945
14.347024569650507 321.49535043213086 0.7529573162615927
14.352252124603924 321.35294179011777 0.7531171726745893
14.35747967955734 324.60001963106754 0.7573847558838744
14.362707234510756 325.9734347416567 0.7597609871700638
14.367934789464172 324.6704756609094 0.758345664785535
14.373162344417588 326.15477544241185 0.7599441046474524
14.378389899371005 324.7731087661719 0.759100306631568
14.38361745432442 328.68346517483707 0.7638748202753927
14.388845009277837 328.03562669496625 0.7626763069718417
14.394072564231253 325.79155060454815 0.7600353824725878
14.39930011918467 324.668212765156 0.7580439180113542
14.404527674138086 326.3447030766675 0.759838375552283
14.409755229091502 330.25163576532856 0.764535165306585
14.414982784044918 335.2049787090845 0.7699481366367443
14.420210338998334 337.99005265532344 0.7727074315090078
14.42543789395175 340.4542244157347 0.7758723168077053
14.430665448905167 338.0648986101509 0.7727899979319925
14.435893003858583 337.75437739158883 0.7724287238052792
14.441120558811999 341.8127244670849 0.7780890441236379
14.446348113765415 343.594225738041 0.7793136420361466
14.451575668718831 345.7763159591194 0.7819435015006652
14.456803223672248 342.7251560478852 0.7782055391204744
14.462030778625664 346.63855562142 0.7821521756760851
14.46725833357908 348.8680347116382 0.7849956354087332
14.472485888532496 353.89402834389495 0.790246000608949
14.477713443485912 355.6548665297064 0.7915715211804796
14.482940998439329 359.25317328014154 0.7951193688956373
14.488168553392745 360.9395294227756 0.7966175812129415
14.493396108346161 366.07638625430417 0.8024513119519466
14.498623663299577 371.9557583189516 0.808904344934077
14.503851218252994 383.1508717404891 0.8200879340715825
14.50907877320641 392.3847160493492 0.8300409190050427
14.514306328159826 398.2545740658012 0.8364406496147446
14.519533883113242 398.5598120978265 0.8373665665649632
14.524761438066658 394.2737594625221 0.8332074302272536
14.529988993020075 384.2797879343624 0.822631334751868
14.53521654797349 376.55786526616885 0.8141711943968011
14.540444102926907 363.7328962581288 0.8005853331362172
14.545671657880323 354.89793585978316 0.790982866603183
14.55089921283374 342.05103045354554 0.7771436420361638
14.556126767787156 332.3133653992437 0.7664701101400061
14.561354322740572 323.4582427078649 0.7567104260360712
14.566581877693988 316.1537965833616 0.7489810724108266
14.571809432647404 311.71426452684614 0.743694274874165
14.57703698760082 306.62694177668976 0.7370427495262687
14.582264542554237 305.3382741906554 0.735386300834423
14.587492097507653 303.71076692297726 0.7330096020701735
14.592719652461069 307.56740334424234 0.7370473161957792
14.597947207414485 310.27486125337225 0.7398679534708297
14.603174762367901 314.744026337717 0.7448177040630806
14.608402317321318 317.97020336471417 0.7485829204575974
14.613629872274734 319.156204362407 0.750093410662474
14.61885742722815 323.618522611839 0.7560364336056868
14.624084982181566 328.0124782466324 0.7612977445215967
14.629312537134982 334.5969689442941 0.7676630095899412
14.634540092088399 342.9511093233597 0.7760448541558062
14.639767647041815 346.1889634899806 0.7780797680107288
14.644995201995231 347.08643485037425 0.779663704077481
14.650222756948647 347.531823663269 0.7795135208301325
14.655450311902063 348.47873850590554 0.7807239556358608
14.66067786685548 349.03965438116603 0.7811768521295918
14.665905421808896 349.352590702704 0.7816533293901995
14.671132976762312 349.22631141740953 0.781807541772557
14.676360531715728 346.51281725249754 0.7785069552965879
14.681588086669144 346.37549652542026 0.7787772005002945
14.68681564162256 346.25952198054694 0.7783630357216518
14.692043196575977 346.62750753735247 0.7776857004417014
14.697270751529393 344.99900231311125 0.7752616759305435
14.70249830648281 347.99723420480603 0.7790521276145632
14.707725861436225 349.2424398457725 0.7805382791366479
14.712953416389642 349.8517428543947 0.7818185279587474
14.718180971343058 351.4717572248586 0.7833841703640515
14.723408526296474 353.9960270965802 0.7858218194706871
14.72863608124989 355.53260916213435 0.7874182841154329
14.733863636203306 355.3420357714276 0.7869645362125297
14.739091191156723 353.9048202989845 0.7853277127575616
14.744318746110139 350.93117281357013 0.7826819458354141
14.749546301063555 349.09278674367295 0.7806377371404067
14.754773856016971 342.6163638682677 0.7734124877172064
14.760001410970387 338.826771038004 0.7696388115181514
14.765228965923804 336.59590967807725 0.7670377859109121
14.77045652087722 331.709948491032 0.7624280868818439
14.775684075830636 331.27932398071067 0.761700121478344
14.780911630784052 328.2018506717645 0.7573457705057529
14.786139185737468 329.60256224755386 0.7586446445686874
14.791366740690885 331.8193490395011 0.7607684359412451
14.7965942956443 330.5017373348589 0.7594247261848324
14.801821850597717 327.99802117301056 0.7573872339619038
14.807049405551133 328.25305505802277 0.7575400103681114
14.81227696050455 328.9103452775522 0.7589544499859644
14.817504515457966 331.8605893190271 0.7619223507861261
14.822732070411382 338.1473636410525 0.7680861300248086
14.827959625364798 343.93551105356653 0.7742861677094985
14.833187180318214 351.6377173234831 0.7826705712010057
14.83841473527163 355.9821629800781 0.787953200455403
14.843642290225047 355.09048945899383 0.788048014242147
14.848869845178463 355.9105969951314 0.7884278107007725
14.854097400131879 359.58910560125514 0.7917211306404023
14.859324955085295 362.21064353968677 0.7946576875905529
14.864552510038711 363.99513549256335 0.7961008843670302
14.869780064992128 365.98590515085186 0.7985800294015847
14.875007619945544 365.3333837082802 0.7979716091601221
14.88023517489896 363.8749609769299 0.7958896425530939
14.885462729852376 364.16687801363076 0.796771492297383
14.890690284805792 363.1707856145022 0.7957503190968035
14.895917839759209 365.7527871980246 0.7979616736598643
14.901145394712625 368.11212569798465 0.8010465016516904
14.906372949666041 369.3360939788186 0.8018789285910737
14.911600504619457 370.1345599229113 0.802901640042768
14.916828059572873 368.7263249293342 0.8015016475191643
14.92205561452629 361.9748847196439 0.7933415909955354
14.927283169479706 356.29126638282844 0.7883629672994026
14.932510724433122 350.9341529534072 0.7824243948556202
14.937738279386538 346.5679932890394 0.7777612652462232
14.942965834339955 342.73632520662306 0.7748953117501017
14.94819338929337 336.3788112742629 0.7678415686855862
14.953420944246787 331.56228189135317 0.7627139576825548
14.958648499200203 325.7562353445358 0.7554428886466409
14.96387605415362 320.26784974438687 0.7490868255917472
14.969103609107036 316.23358125921254 0.7446441242343085
14.974331164060452 312.52390747778196 0.741076902731543
14.979558719013868 310.539046133068 0.7396941885362411
14.984786273967284 309.2756172589051 0.7383806289900282
14.9900138289207 306.3228924470223 0.7356022819964788
14.995241383874117 309.3849821135266 0.7394623269566464
15.000468938827533 311.9962369810732 0.7427560437688157
15.005696493780949 313.4578846476614 0.7444830176337968
15.010924048734365 310.59521241478745 0.7404573484809016
15.016151603687781 309.07222678593945 0.7376958015275391
15.021379158641198 309.5657589119836 0.7371584648327462
15.026606713594614 309.77949880498227 0.7377477947616815
15.03183426854803 313.92227221461883 0.7433104850857177
15.037061823501446 315.73496143843045 0.7462665994290961
15.042289378454862 317.35555176819844 0.748563717866777
15.047516933408279 317.44838806188585 0.7496306868835625
15.052744488361695 316.1774469653905 0.7473957928769809
15.057972043315111 320.9039678552771 0.7525546623572277
15.063199598268527 325.4934869022361 0.7580721491737147
15.068427153221943 328.06698941764336 0.7611118265450143
15.07365470817536 329.4226042401534 0.7618066560654981
15.078882263128776 328.6703805749091 0.7604752809225866
15.084109818082192 324.7522197477641 0.7553754164549856
15.089337373035608 324.4174323029587 0.7542222578868092
15.094564927989024 323.369566542044 0.752959018085109
15.09979248294244 320.7342025934016 0.7494284626026926
15.105020037895857 319.01879299344614 0.7478065416317957
15.110247592849273 316.4662387800203 0.7454982164241264
15.11547514780269 316.23920254884933 0.7460241677721027
15.120702702756105 317.1924476884795 0.7478661867952766
15.125930257709522 316.5081625930567 0.7473841782764098
15.131157812662938 313.13570179098076 0.7439722096487824
15.136385367616354 310.1561916599595 0.7400200471569051
15.14161292256977 304.17068858692744 0.7323486427001705
15.146840477523186 301.75654277004696 0.7302087864739453
15.152068032476603 299.598197063339 0.7276925377414487
15.157295587430019 298.25992645300926 0.7265268218113331
15.162523142383435 296.11754019747883 0.7241405416845234
15.167750697336851 290.0452911251989 0.7163327585332728
15.172978252290267 288.0066245797515 0.7146128326623417
15.178205807243684 286.3796008105984 0.7142234321994576
15.1834333621971 285.843786645 0.714100944743171
15.188660917150516 282.27652931027137 0.7101860202727641
15.193888472103932 278.13234383185056 0.7051946132086695
15.199116027057348 274.94496178007705 0.7011800510701223
15.204343582010765 275.0659895043471 0.7008303033439027
15.20957113696418 276.9364111220442 0.7032413430364169
15.214798691917597 277.43990511331356 0.703915721074482
15.220026246871013 279.92331987331886 0.707435172288737
15.22525380182443 278.73497263284025 0.7048320892660637
15.230481356777846 278.1590180162304 0.7031315490253868
15.235708911731262 277.4130515475349 0.703501404013837
15.240936466684678 274.7619136860204 0.7001244784392817
15.246164021638094 276.18855333074487 0.703794108795881
15.25139157659151 276.72324917438056 0.704124556862632
15.256619131544927 277.2193403417254 0.7046169681285073
15.261846686498343 274.5172340660311 0.7012375090250563
15.267074241451759 270.852133055125 0.6961867534326849
15.272301796405175 265.8652526007745 0.6907100275949032
15.277529351358591 263.28259481042 0.6878172530994883
15.282756906312008 263.2882363094733 0.6873687780578531
15.287984461265424 265.770433678743 0.689722745660979
15.29321201621884 268.9988640856818 0.6933076127508185
15.298439571172256 270.18539391897974 0.6938812852978828
15.303667126125672 272.09621393014686 0.6972172119224698
15.308894681079089 273.66069827956187 0.6998089390004907
15.314122236032505 274.2807957730401 0.7007398618973392
15.319349790985921 275.453565324775 0.7023343159350088
15.324577345939337 279.695471292955 0.7060627341547063
15.329804900892753 282.19788402239146 0.7090764699040512
15.33503245584617 283.8214698962556 0.7118305362502793
15.340260010799586 283.80738577024704 0.7120633151261526
15.345487565753002 283.9487403317146 0.7126367490175771
15.350715120706418 285.942989073709 0.7150033772060685
15.355942675659835 288.85760658709455 0.7178734324157073
15.36117023061325 290.5828940032518 0.7192580454013523
15.366397785566667 292.7675685595818 0.7204918862279165
15.371625340520083 295.0416937353474 0.7225951902849108
15.3768528954735 294.87167823966814 0.7225421658920596
15.382080450426916 296.61736737363594 0.7244383274051616
15.387308005380332 297.22877209108015 0.7253281040499904
15.392535560333748 297.91306287304275 0.7263292850468265
15.397763115287164 296.5268776101635 0.7324767375769956
15.40299067024058 293.95981856219834 0.7370295877833493
15.408218225193997 290.31996840338616 0.7375280650480416
15.413445780147413 289.76253715432256 0.741168855486631
15.418673335100829 289.8174354390518 0.7447434081919037
15.423900890054245 290.25482998355926 0.7469919179959975
15.429128445007661 294.80516731762896 0.7555975662008366
15.434355999961078 298.11158110315864 0.7634452703163681
15.439583554914494 301.2860368455727 0.7699748670267025
15.44481110986791 301.9327803600184 0.7740008437688569
15.450038664821326 299.3464665098245 0.7728701091657664
15.455266219774742 298.4473211317902 0.7744474231035877
15.460493774728159 295.1463414599499 0.7735666641970868
15.465721329681575 292.7302601146287 0.7711839933224541
15.470948884634991 292.9796163675543 0.7730117190556941
15.476176439588407 292.7446126987328 0.7743277189995597
15.481403994541823 296.0965626176129 0.780720612172523
15.48663154949524 297.04681138983545 0.7843820232830769
15.491859104448656 299.0483010398012 0.7872495661774429
15.497086659402072 300.0373231976111 0.7906953015199094
15.502314214355488 302.2079757958156 0.796338249591592
15.507541769308904 304.20482505466026 0.8022179598726349
15.51276932426232 302.44963571613386 0.8019374362179765
15.517996879215737 301.4977982843135 0.802523696973699
15.523224434169153 299.1216639548757 0.800526133824512
15.52845198912257 303.20818032713976 0.8079267583362133
15.533679544075985 302.69206130342496 0.808925033399302
15.538907099029402 304.63112432529346 0.8122723509664423
15.544134653982818 306.8904057864085 0.8169822162971115
15.549362208936234 307.66458513733164 0.8190996234185015
15.55458976388965 307.7295011247624 0.8204852737671076
15.559817318843066 308.66734971726606 0.8229932650021342
15.565044873796483 305.5937802088734 0.8211449772617551
15.570272428749899 307.9856493707823 0.8269631801810878
15.575499983703315 308.42340018376603 0.8288421489808865
15.580727538656731 310.53349303486794 0.8330241576857115
15.585955093610147 307.99590336281057 0.8306750578287941
15.591182648563564 306.7948334756607 0.8303360999388725
15.59641020351698 303.3043755108971 0.827491826493797
15.601637758470396 301.4665689635051 0.8260302360632219
15.606865313423812 298.6418842251179 0.8227892112257161
15.612092868377228 295.3798185745596 0.821051673543763
15.617320423330645 295.1466014824442 0.8235865683604031
15.62254797828406 295.6992779098236 0.826555516606001
15.627775533237477 296.73640112111747 0.8303372469617939
15.633003088190893 291.2562195764721 0.8238711353356449
15.63823064314431 288.4581557400544 0.8180659190968752
15.643458198097726 282.7090197652087 0.7989926101733525
15.648685753051142 282.76544733989067 0.7925208571217109
15.653913308004558 281.5142765744679 0.7855080447669223
15.659140862957974 281.1550940071368 0.7826152634863037
15.66436841791139 280.7981073395409 0.780201253642169
15.669595972864807 279.9317482222955 0.7761042195770016
15.674823527818223 279.796128896872 0.7743145306181601
15.680051082771639 278.29742078871305 0.7692008143920898
15.685278637725055 275.5377128564362 0.7633305075896759
15.690506192678471 276.561273122182 0.7646595996732061
15.695733747631888 276.42647670300187 0.7642695006176898
15.700961302585304 277.54382017471977 0.764685060525872
15.70618885753872 276.2043236036733 0.7613411858798651
15.711416412492136 273.37270975969653 0.7531155487667354
15.716643967445552 275.00329277122034 0.7532860418696418
15.721871522398969 273.3598698847029 0.7502818097722725
15.727099077352385 274.0157274961673 0.7509836650084781
15.732326632305801 276.2568913514215 0.7546658699577724
15.737554187259217 277.33510098078403 0.7555594955846252
15.742781742212633 279.2024904730419 0.7568836688166696
15.74800929716605 281.21793381014635 0.757361524012436
15.753236852119466 280.92214843184064 0.755346445477102
15.758464407072882 281.83175416218893 0.7552204693173544
15.763691962026298 283.3186294909048 0.7558274915505376
15.768919516979715 283.405774540504 0.7561808325380132
15.77414707193313 283.32571692048026 0.7559828025907931
15.779374626886547 281.4410907726736 0.7534164160822495
15.784602181839963 283.01095407548587 0.7558553151526696
15.78982973679338 285.50491618387457 0.7587050490109762
15.795057291746796 286.69285217683074 0.7588624231874592
15.800284846700212 287.99640653165886 0.7594468286833829
15.805512401653628 287.4920915075623 0.7581613612600224
15.810739956607044 292.3094244387989 0.7629188938889878
15.81596751156046 296.1507906769235 0.767950914800904
15.821195066513877 297.25498564056034 0.7705457286368652
15.826422621467293 296.27814956065333 0.7670733134678674
15.831650176420709 295.69875752155065 0.7651936605465562
15.836877731374125 293.9073689922167 0.7613857534126979
15.842105286327541 292.8902458075991 0.7602008019436411
15.847332841280958 292.7258016608819 0.7605957038711281
15.852560396234374 291.9646651619974 0.760061995252795
15.85778795118779 292.58260066188666 0.7600660479803817
15.863015506141206 295.0316069048215 0.7624996141275671
15.868243061094622 291.47751976885513 0.7576512994315933
15.873470616048039 292.2096399279693 0.7582198368804972
15.878698171001455 290.29630886592156 0.755600847535598
15.883925725954871 290.1505289853331 0.7548708758830028
15.889153280908287 292.57230489111106 0.7576221394543893
15.894380835861703 292.8083834321671 0.7574829162188971
15.89960839081512 292.52210968907247 0.7560915455713306
15.904835945768536 291.18572694853214 0.7526151411666818
15.910063500721952 291.5742289875768 0.7527328652248564
15.915291055675368 293.27392363018424 0.7553756464438387
15.920518610628784 295.6569592996564 0.7597748914194383
15.9257461655822 295.59874338742134 0.7589497077985331
15.930973720535617 295.08100989674386 0.7579639120638632
15.936201275489033 291.04826232137833 0.7512185065877668
15.94142883044245 290.6484577196823 0.7513870272319486
15.946656385395865 290.39613705948886 0.751674589742315
15.951883940349282 288.72824712154284 0.7499956558669811
15.957111495302698 288.0094581539682 0.7494058728708618
15.962339050256114 289.3142356226079 0.7514877887038691
15.96756660520953 288.7616044674314 0.7507302133228206
15.972794160162946 289.013407651464 0.7508307004676168
15.978021715116363 287.61406672746915 0.748495799517851
15.983249270069779 287.7380686085376 0.7482136995090964
15.988476825023195 289.746688673833 0.7509239108397547
15.993704379976611 290.01698108387126 0.751679917185109
15.998931934930027 290.1980982671749 0.7505755999978787
16.004159489883442 289.0542874204649 0.749539107534921
16.009387044836856 286.1857322087356 0.7454128120175205
16.01461459979027 287.3864343454709 0.7468826128765588
16.019842154743685 286.97226396855115 0.7457190319495403
16.0250697096971 285.69625789160625 0.7423451767841246
16.030297264650514 287.44188331853553 0.7439368793826908
16.03552481960393 289.02754782923023 0.7461243035224879
16.040752374557343 293.35971525956955 0.7524157213111959
16.045979929510757 297.97276858240434 0.7587045308860789
16.05120748446417 298.5260590656494 0.7575787183008709
16.056435039417586 300.12067878949637 0.7580307152365043
16.061662594371 302.1290142274035 0.7601246405645185
16.066890149324415 308.5030583604453 0.7677915806512047
16.07211770427783 313.3355233764137 0.7740022510238798
16.077345259231244 319.3973587479783 0.7809265474879574
16.08257281418466 325.0857239101262 0.787465332810454
16.087800369138073 330.00710685689216 0.7929315621298791
16.093027924091487 330.94609730924446 0.7936921950824312
16.0982554790449 334.52358858902534 0.7981304638066721
16.103483033998316 336.71014519979207 0.8011611482545264
16.10871058895173 338.55106349138293 0.8033352151905581
16.113938143905145 337.82377822515986 0.8027683218241087
16.11916569885856 335.7397699258309 0.8007958225579224
16.124393253811974 335.7743297931831 0.8020181722016124
16.129620808765388 335.32524755680885 0.8016660843892452
16.134848363718802 337.5959412572271 0.8038610037568132
16.140075918672217 336.4044541750041 0.8012875252959019
16.14530347362563 340.149333644208 0.8060102708129254
16.150531028579046 339.8205555958232 0.8060613933748194
16.15575858353246 339.9127593697411 0.8060647712610293
16.160986138485875 338.4586740865069 0.8039251249214042
16.16621369343929 331.60677957789204 0.7954242233777805
16.171441248392703 325.1730528121192 0.7870314082940892
16.176668803346118 316.79560748311957 0.7766845141566567
16.181896358299532 314.55143559190196 0.7732085705371277
16.187123913252947 314.6623467980698 0.7733199352462702
16.19235146820636 311.0757107475329 0.769512764488158
16.197579023159776 306.1966372008138 0.7643063589046662
16.20280657811319 297.55246874068285 0.7539734165547447
16.208034133066604 292.2616978162723 0.7480162465852868
16.21326168802002 286.16947126639263 0.7402050967345409
16.218489242973433 280.55209957534714 0.7326134801441393
16.223716797926848 277.2913775132874 0.728779759143196
16.228944352880262 275.77452170149274 0.7279373206860733
16.234171907833677 276.42117026477484 0.7304950737908159
16.23939946278709 272.5863140952603 0.7264892670444536
16.244627017740505 267.62998357003573 0.7204232655656441
16.24985457269392 266.6363660053646 0.7186261132658349
16.255082127647334 264.8858528075875 0.7152016572474593
16.26030968260075 261.76939943437907 0.7098645002610156
16.265537237554163 260.52780709535824 0.7081169363490132
16.270764792507578 259.44212200948607 0.7062523097924337
16.275992347460992 257.84755835922135 0.7061508287675584
16.281219902414406 256.23613044607544 0.704636682597108
16.28644745736782 254.82180310407742 0.7027254558792383
16.291675012321235 255.00026508373406 0.7036242185701487
16.29690256727465 255.27582760845334 0.7029535168307686
16.302130122228064 255.77967651423614 0.703448645100653
16.30735767718148 256.9541991113085 0.7043598440365861
16.312585232134893 256.2201245897289 0.703417256126919
16.317812787088307 255.4767889848596 0.7020410111275849
16.323040342041722 255.3766783482312 0.7015273662388197
16.328267896995136 256.2173148576074 0.703014192276929
16.33349545194855 256.01462358696773 0.702003497070894
16.338723006901965 253.85685541021073 0.6995087284765457
16.34395056185538 253.41165049213652 0.6970928544456357
16.349178116808794 254.62472528824097 0.698488301816222
16.35440567176221 258.80921279807455 0.704018622253348
16.359633226715623 265.7342449162405 0.7130344728066947
16.364860781669037 270.50551806512 0.7197286491383067
16.37008833662245 275.43661148175886 0.7244782355651994
16.375315891575866 282.10519473025937 0.7323556113844492
16.38054344652928 284.18388220386083 0.7334010795189745
16.385771001482695 290.4002702789817 0.7407017893746726
16.39099855643611 294.4948391585038 0.7460281814046118
16.396226111389524 298.454215249452 0.7497145751409753
16.401453666342938 298.12722071926345 0.7481488449611431
16.406681221296353 295.1857030235855 0.7436319852500268
16.411908776249767 294.0329762821029 0.7420232684554877
16.41713633120318 291.62941158070697 0.7384422451649952
16.422363886156596 290.55294511301855 0.7379612271801407
16.42759144111001 287.49800116075795 0.7335371720367426
16.432818996063425 283.3355573922249 0.729118951409085
16.43804655101684 282.0536243319545 0.7273800456316292
16.443274105970254 280.08425116387957 0.7263869896732565
16.448501660923668 279.02949149363434 0.724904252808622
16.453729215877082 277.3932276263727 0.7231958815609729
16.458956770830497 277.25278820170684 0.7219263718084952
16.46418432578391 277.6102982578227 0.7218232743473799
16.469411880737326 277.24473711557295 0.719492730263238
16.47463943569074 277.26454535110446 0.7197104140290661
16.479866990644155 273.9230944822956 0.7149027539173333
16.48509454559757 277.20669655768216 0.7192923174997973
16.490322100550983 278.27018189984136 0.7208680305186353
16.495549655504398 282.6666226830982 0.7257463365636999
16.500777210457812 286.2776266989073 0.7302008244032043
16.506004765411227 291.2868736033015 0.7368996788634296
16.51123232036464 291.4847355815482 0.7375713238343117
16.516459875318056 285.8498395818539 0.730512287932111
16.52168743027147 280.7158930282472 0.7230759409976167
16.526914985224884 278.0831672165912 0.7195532328152819
16.5321425401783 277.2008526056544 0.7178251758028829
16.537370095131713 274.2885714890829 0.7139747390115674
16.542597650085128 269.9771645211591 0.7095439368340628
16.547825205038542 266.44675223135897 0.7056366831534029
16.553052759991957 264.1021768707761 0.7033154349389555
16.55828031494537 260.0049024841869 0.6999324398554709
16.563507869898785 257.0979053643666 0.6956219387740405
16.5687354248522 256.4958982393018 0.6965419960186006
16.573962979805614 254.5646046524268 0.6949821207134822
16.57919053475903 255.53793391523467 0.6960731587889287
16.584418089712443 253.3463457502897 0.6945331939200267
16.589645644665858 251.65226734980928 0.6911106633772328
16.594873199619272 253.20869480943443 0.6942197446848736
16.600100754572686 250.62223803220817 0.691108070600616
16.6053283095261 251.56480481182163 0.6924778007815486
16.610555864479515 252.6976602877828 0.6934083100020743
16.61578341943293 252.5983976071595 0.6899216915446658
16.621010974386344 251.83008844808666 0.6883315753270782
16.62623852933976 250.9448154049771 0.6864548266765075
16.631466084293173 250.39887389801387 0.68574826641177
16.636693639246587 254.06464068902795 0.6905920940996918
16.641921194200002 257.89663200070186 0.6955540820889297
16.647148749153416 260.6518543956875 0.6993080324900313
16.65237630410683 258.09773602787186 0.6948186731414153
16.657603859060245 255.47083163557653 0.6924073328193281
16.66283141401366 253.13193190441092 0.6899826921318377
16.668058968967074 252.1439324067945 0.6883658261244955
16.67328652392049 248.59168163905727 0.6831098331979059
16.678514078873903 248.66259254298654 0.6805180381378412
16.683741633827317 250.72843787736676 0.6822338880188037
16.68896918878073 253.17368320056315 0.6850187189941757
16.694196743734146 252.02709226183035 0.6845287478599883
16.69942429868756 251.22676408705541 0.6843003400175834
16.704651853640975 250.24520679371915 0.6836350361972322
16.70987940859439 250.91993810338238 0.6846710353454691
16.715106963547804 251.84223855605796 0.6870076524296027
16.720334518501218 250.88009925718328 0.6871986917559909
16.725562073454633 251.62312961021425 0.6878696723150592
16.730789628408047 249.82765207940562 0.682845201580159
16.73601718336146 248.04595065578658 0.6802677327287792
16.741244738314876 247.65809119622418 0.6803430175485713
16.74647229326829 242.70369516680955 0.6749690176928291
16.751699848221705 241.0917046885387 0.6722893507044043
16.75692740317512 234.50068235249537 0.6616383684150846
16.762154958128534 234.57297860935168 0.6609404286790642
16.767382513081948 232.5067640576974 0.6565350800981677
16.772610068035362 233.027787260155 0.6564385726436144
16.777837622988777 231.8581350264212 0.6549334056236313
16.78306517794219 232.68992120728788 0.656815530969459
16.788292732895606 232.21686569854305 0.6575215716437902
16.79352028784902 231.15343760993076 0.6579465708221791
16.798747842802435 228.83216005094403 0.6545762865023275
16.80397539775585 227.7638220081454 0.6538709975111475
16.809202952709263 226.3966799246666 0.6503915131349791
16.814430507662678 224.90181652899494 0.6494813957983124
16.819658062616092 223.19198303302898 0.6474993469884905
16.824885617569507 221.66578982759222 0.6457691422142342
16.83011317252292 221.42453185997368 0.6461025729823408
16.835340727476336 225.59105770761917 0.6519040733351078
16.84056828242975 226.2688558963037 0.654056964321515
16.845795837383164 227.38912632398507 0.6558814889227145
16.85102339233658 224.11159512207007 0.6501574316590337
16.856250947289993 224.332556333895 0.6485894499033757
16.861478502243408 223.39645134102082 0.647427593351971
16.866706057196822 222.69703679521558 0.6471903909854307
16.871933612150237 221.4686870053181 0.6464843871188571
16.87716116710365 222.730527611501 0.6477209047068665
16.882388722057065 222.76722217537937 0.6465091911021165
16.88761627701048 221.36934519743411 0.6437654932913849
16.892843831963894 221.491160575349 0.6433949460766828
16.89807138691731 220.54229961946504 0.6431996469005224
16.903298941870723 218.87328955322678 0.6411006406010222
16.908526496824138 219.07179204699682 0.6411210212262959
16.913754051777552 219.3509726136907 0.6421789518898992
16.918981606730966 221.47542368823218 0.6445644318598246
16.92420916168438 222.84691891876335 0.6471087875829077
16.929436716637795 220.92492714714663 0.6460381902630823
16.93466427159121 221.07669902897385 0.6459039445178401
16.939891826544624 218.7509673465332 0.6421660016399675
16.94511938149804 217.8739845861434 0.6400551383023033
16.950346936451453 216.0960539814895 0.63852742460071
16.955574491404867 216.0337477644835 0.6399157999727249
16.960802046358282 216.84293460052538 0.6426067607545765
16.966029601311696 218.21955358348714 0.6424460809292025
16.97125715626511 219.09772072927447 0.6436635563932664
16.976484711218525 218.9793358442112 0.6423611176959485
16.98171226617194 217.31734951340223 0.6406871658434681
16.986939821125354 216.3606259468382 0.6401914207210767
16.99216737607877 218.57161233270944 0.6433370176298878
16.997394931032183 220.53163395585034 0.6469989613495709
17.002622485985597 219.27336446498467 0.6432827311485692
17.00785004093901 217.12585366942315 0.6385844942757838
17.013077595892426 217.03997993964194 0.636424877109257
17.01830515084584 218.2232937131641 0.6386350486307443
17.023532705799255 221.11297826269842 0.6434089156827442
17.02876026075267 223.50202329286813 0.6477565058422535
17.033987815706084 225.33949530955337 0.6505491499646412
17.039215370659498 225.96542746811141 0.6528946495120679
17.044442925612913 224.93233277825485 0.6514864227962817
17.049670480566327 223.35064038751557 0.6490524468883417
17.05489803551974 223.4406069593515 0.648140843473744
17.060125590473156 225.50571710677997 0.6494527290034249
17.06535314542657 225.4379682110709 0.6489944841865448
17.070580700379985 226.74671723078225 0.6508418461975466
17.0758082553334 228.735426826004 0.6543798123809292
17.081035810286814 229.06342955244844 0.6547012740599673
17.086263365240228 231.1347039653996 0.6568457807635514
17.091490920193642 230.456113256181 0.6541804550729141
17.096718475147057 228.0971171607021 0.6513687732845372
17.10194603010047 224.68269939952603 0.6451795631415534
17.107173585053886 222.36975730929558 0.6421502595841614
17.1124011400073 223.97504374352894 0.6443371053081124
17.117628694960715 226.4989967528598 0.6484127803190441
17.12285624991413 226.16710434795976 0.6496356179771692
17.128083804867543 226.6862085134029 0.6497407746336098
17.133311359820958 230.8551278910439 0.6556979235285755
17.138538914774372 229.07390308523642 0.6539284631664027
17.143766469727787 230.93587885259552 0.6574085350575698
17.1489940246812 229.26295896460041 0.6540155996095484
17.154221579634616 231.26705202895772 0.6551953843579027
17.15944913458803 230.0223057906573 0.6526222578137614
17.164676689541444 233.50711731264533 0.6574221802376544
17.16990424449486 237.42449630738585 0.6624922567668842
17.175131799448273 239.90465521627917 0.6650759973237009
17.180359354401688 240.73750079355304 0.66612619965934
17.185586909355102 240.45904092976974 0.666595277332497
17.190814464308517 241.00505066725134 0.6671254632241865
17.19604201926193 245.33549594201907 0.6721665266666467
17.201269574215345 246.3183043041015 0.6721066343205127
17.20649712916876 245.29541950905752 0.6701259429932431
17.211724684122174 246.49443444211315 0.6717385657166205
17.21695223907559 248.92573891674928 0.6742973705184903
17.222179794029003 251.6675063522266 0.67780956568555
17.227407348982418 249.68880701697503 0.6751896135779276
17.232634903935832 247.20148413187306 0.6720674330290958
17.237862458889246 248.43980844597712 0.6750071287480708
17.24309001384266 249.1016990565491 0.6759977688149788
17.248317568796075 252.01727011007404 0.6802864749042559
17.25354512374949 250.5222076697306 0.6779067142982161
17.258772678702904 247.99154886223312 0.6740547297431304
17.26400023365632 246.34655288725514 0.6719194832072188
17.269227788609733 245.2131143372627 0.6705759686519347
17.274455343563147 244.67877415025023 0.6714534032895416
17.279682898516562 243.88957489599477 0.6711891249565095
17.284910453469976 242.20788197684914 0.6678045588213891
17.29013800842339 242.03610522740206 0.6666686947357474
17.295365563376805 242.5072410651166 0.6661723192592621
17.30059311833022 244.72635953921923 0.670632247308936
17.305820673283634 245.94629437129325 0.6740770720727404
17.31104822823705 245.96525980361358 0.6742404471109542
17.316275783190463 244.48658347173418 0.6713825293511809
17.321503338143877 243.2945673521709 0.6694216880575049
17.32673089309729 241.17009365082598 0.6665823898162441
17.331958448050706 239.17654626671816 0.6630356869123766
17.33718600300412 238.68162712293406 0.663469075220425
17.342413557957535 238.9009242143658 0.6637203494066656
17.34764111291095 241.64901196269545 0.6691333330868691
17.352868667864364 241.93340908337464 0.6698067313842999
17.358096222817778 243.07646250817857 0.6703716567905331
17.363323777771193 242.96277655678753 0.6696587226694709
17.368551332724607 241.94226361436114 0.6660596236149205
17.37377888767802 237.4027756015197 0.6601531449026394
17.379006442631436 237.11812976276175 0.6612423167867547
17.38423399758485 234.97737223079886 0.6583068730591698
17.389461552538265 233.84845785123554 0.657800419395703
17.39468910749168 233.92253155780082 0.6574605430750485
17.399916662445094 236.9637228318786 0.6609250532472396
17.405144217398508 241.6126082340891 0.6660841164574582
17.410371772351922 239.2571373413895 0.6613012353237362
17.415599327305337 238.41391343610084 0.6605490468547722
17.42082688225875 237.99036687176252 0.6601157339614896
17.426054437212166 236.8867655953166 0.6607116914581748
17.43128199216558 239.10199439401848 0.6643153229873854
17.436509547118995 237.77231802685577 0.6628716101589889
17.44173710207241 239.6438861131679 0.6646671342419889
17.446964657025823 241.10901515589543 0.6665648888601848
17.452192211979238 240.8127454996118 0.6669032015131463
17.457419766932652 241.1894094131409 0.6669133162585736
17.462647321886067 241.73303162416508 0.6658077034062022
17.46787487683948 240.18658565248884 0.662851326340722
17.473102431792896 237.14959290156452 0.6596866333828653
17.47832998674631 234.9995929357359 0.6582575241498289
17.483557541699724 234.88548703023395 0.6585514849959432
17.48878509665314 235.34974704568185 0.6581973327135967
17.494012651606553 236.46009732361387 0.6585210774191894
17.499240206559968 238.93605384974336 0.6615664979770903
17.504467761513382 242.22241933033126 0.666408286284393
17.509695316466797 244.75361756575705 0.6695994185324654
17.51492287142021 243.74647434610128 0.6686127016427625
17.520150426373625 243.8622843921776 0.6695258388435197
17.52537798132704 242.6305224655668 0.6680178732212165
17.530605536280454 242.10211453221856 0.6670320219894934
17.53583309123387 239.82620173080159 0.6624240755864608
17.541060646187283 241.06234244039115 0.6642452870697051
17.546288201140698 242.35062033554345 0.6659849652775567
17.551515756094112 242.25389963248722 0.6671832875315925
17.556743311047526 239.87689256325424 0.662125451881
17.56197086600094 240.77965117810544 0.662934385783569
17.567198420954355 243.8356882935352 0.6665773698800639
17.57242597590777 246.21967226860943 0.6695915587869745
17.577653530861184 245.99018915320497 0.6685810961448707
17.5828810858146 242.36362375135062 0.6633173073751016
17.588108640768013 240.16019440133698 0.6597192100458378
17.593336195721427 242.94000872204225 0.6651641756304724
17.598563750674842 246.7495704964574 0.6705177184852189
17.603791305628256 249.27991436607198 0.6747855232017423
17.60901886058167 249.06764225124567 0.6744023456856743
17.614246415535085 249.4097256856062 0.6745482667619265
17.6194739704885 251.86051905817314 0.6791051022362316
17.624701525441914 250.86863618662485 0.676819151473873
17.62992908039533 251.60632457905334 0.6762144681316653
17.635156635348743 251.2205512897177 0.67407411857756
17.640384190302157 252.121264439201 0.6750897554359246
17.64561174525557 255.17988696284638 0.6803069407812483
17.650839300208986 256.81726715658573 0.6838101574763688
17.6560668551624 257.81052526737824 0.6850295002336617
17.661294410115815 258.39775810635217 0.6855101319651277
17.66652196506923 260.0895111828314 0.6875733443197117
17.671749520022644 263.49949754165453 0.6912422437738336
17.676977074976058 270.0619878900632 0.6989792247656336
17.682204629929473 274.3979339427275 0.7036777231441594
17.687432184882887 278.52948633232916 0.7079393659621138
17.6926597398363 281.81321490434965 0.7120091960464023
17.697887294789716 287.09691333858405 0.7185145153017982
17.70311484974313 289.8037937380876 0.722265375632223
17.708342404696545 291.5561596276127 0.7245017996055677
17.71356995964996 293.8325294297775 0.7269830357482233
17.718797514603374 296.85552846621795 0.7296706438676159
17.724025069556788 302.5471739750573 0.7356174582476477
17.729252624510202 307.09930387019295 0.7415285299968962
17.734480179463617 308.40224619591237 0.7435004551963227
17.73970773441703 310.3572932016293 0.7450424671960314
17.744935289370446 312.9440321784282 0.7482964984407621
17.75016284432386 318.4681741843675 0.754559785623703
17.755390399277275 321.5159761513131 0.7580321215338963
17.76061795423069 324.2366283076917 0.761163945745465
17.765845509184103 324.4695126043064 0.7602149819973633
17.771073064137518 327.1165592453398 0.7631131849998982
17.776300619090932 327.7184559041273 0.763840823816411
17.781528174044347 327.6335662908169 0.764073618504174
17.78675572899776 325.8820939093239 0.7623180703359762
17.791983283951176 323.10155397312525 0.758528282192144
17.79721083890459 319.66842156181315 0.7555919593337065
17.802438393858004 314.911235008983 0.7503536787351774
17.80766594881142 311.67858397465295 0.746308397706836
17.812893503764833 308.07501813750093 0.741356997384564
17.818121058718248 305.43547174895866 0.7373544869005533
17.823348613671662 302.28582430618803 0.7332766181421289
17.828576168625077 301.84201748997856 0.7338899237396843
17.83380372357849 298.862820526019 0.7305152362434507
17.839031278531905 294.7907679205788 0.726128417708104
17.84425883348532 291.8087450860756 0.7226272213658327
17.849486388438734 290.7453923474544 0.7207847178142155
17.85471394339215 292.86974930294116 0.7239757942071344
17.859941498345563 290.75732240393404 0.7215463333738938
17.865169053298978 288.3737242460439 0.7185789633807943
17.870396608252392 287.2898630220326 0.7176360140655005
17.875624163205806 289.6656783445758 0.7206216623485645
17.88085171815922 293.02316328060033 0.7244734398132949
17.886079273112635 295.86800373524557 0.7285909347133388
17.89130682806605 298.5862425577006 0.7317801187043089
17.896534383019464 300.76861656854584 0.7346375436896956
17.90176193797288 308.28016821733974 0.743004124750415
17.906989492926293 315.92019419759856 0.7507464509911763
17.912217047879707 323.48898825365586 0.759340822038899
17.917444602833122 330.7959086907395 0.76747876745634
17.922672157786536 333.5743142825672 0.7710097166869143
17.92789971273995 332.79464589611683 0.7703195556997217
17.933127267693365 335.3953110754467 0.772952199981132
17.93835482264678 332.1347227045315 0.7691856787900304
17.943582377600194 328.0673301462672 0.7639390626559431
17.94880993255361 319.64407624697947 0.7539813320402646
17.954037487507023 313.52871845463494 0.7471810285012388
17.959265042460437 310.0891885445001 0.7439369065555129
17.96449259741385 307.21600849330486 0.7417172700169955
17.969720152367266 300.63121984946133 0.7342928409016364
17.97494770732068 295.8135398062486 0.7290241319258121
17.980175262274095 288.61767685614967 0.7205143087040615
17.98540281722751 283.3144458106629 0.7137107617413534
17.990630372180924 278.0690232140144 0.7063891814628245
17.995857927134338 274.74363858000345 0.7021076748937969
18.001085482087753 276.7394448280245 0.7044010250606106
18.006313037041167 274.1673003825882 0.7016808298314695
18.01154059199458 269.6538791011488 0.6961636258511107
18.016768146947996 265.71389877052013 0.6908597339338004
18.02199570190141 261.48614370638563 0.6853866561600966
18.027223256854825 259.1161757705454 0.6823771724821364
18.03245081180824 257.41791671728765 0.6811658531865028
18.037678366761654 257.71873018313664 0.6829246271285747
18.042905921715068 261.02609855457115 0.6865303688325068
18.048133476668482 263.2989078453391 0.6893785818700713
18.053361031621897 262.21058027655766 0.6876102972485435
18.05858858657531 260.25694111815204 0.6847802045407722
18.063816141528726 258.55320692660314 0.6831804200806889
18.06904369648214 257.2246534738211 0.6820068674026296
18.074271251435555 260.5156038254488 0.6858733037795591
18.07949880638897 265.5237236527276 0.6924095475296884
18.084726361342383 268.71324869303356 0.694651850051005
18.089953916295798 270.2495341673137 0.696675329205253
18.095181471249212 270.2293834044726 0.6968918070831692
18.100409026202627 272.6730837868977 0.6998803418425661
18.10563658115604 275.07524062987534 0.7024379538820951
18.110864136109456 273.9080557239823 0.6990550937513387
18.11609169106287 279.098630606154 0.7054395412820151
18.121319246016284 286.5535121114754 0.7159727827410828
18.1265468009697 292.5817544537056 0.7231596434949035
18.131774355923113 294.1991904237424 0.7252725408030609
18.137001910876528 294.35406872072906 0.7243512068514031
18.142229465829942 302.1307019274818 0.7331544765831154
18.147457020783357 313.41709902524195 0.7462775701230956
18.15268457573677 324.5075591159869 0.7590525370197224
18.157912130690185 333.8657731111482 0.7703676309733097
18.1631396856436 340.1803759959465 0.7779840973234574
18.168367240597014 353.0863714953751 0.7916759137662491
18.17359479555043 365.7743724341897 0.80563747445179
18.178822350503843 376.4478061362694 0.8164265550241114
18.184049905457258 384.53001478571946 0.8249163026738962
18.189277460410672 391.9644877733628 0.8328528675375885
18.194505015364086 397.3048496756887 0.8388109650023867
18.1997325703175 397.2643738825965 0.839158915720587
18.204960125270915 392.82614666002445 0.8341933552129176
18.21018768022433 388.1367203901765 0.8288401182684287
18.215415235177744 383.67436413626467 0.8238003775301522
18.22064279013116 381.2975323483936 0.8214257372168878
18.225870345084573 382.78665996182775 0.823495035738078
18.231097900037987 381.9048873485912 0.8228413591306586
18.236325454991402 385.0985930749887 0.8260862788720723
18.241553009944816 385.7948211774281 0.8266175250085247
18.24678056489823 386.9269880596495 0.8272061421409926
18.252008119851645 387.0328462720467 0.8276154428459623
18.25723567480506 384.9195272565516 0.8252448453154283
18.262463229758474 381.7370003163966 0.8218877270706811
18.26769078471189 375.1218406748357 0.8149305126101535
18.272918339665303 368.380205146611 0.80767530654071
18.278145894618717 357.63039315540004 0.7959597480486393
18.28337344957213 349.2282660127024 0.7868169061744099
18.288601004525546 344.4317540803696 0.7814536827561707
18.29382855947896 338.4089246347517 0.7753503005298981
18.299056114432375 330.8784081935634 0.766968782455302
18.30428366938579 319.0747536358495 0.7540041863553547
18.309511224339204 310.49875300885054 0.743503720459517
18.314738779292618 304.7686417155032 0.7363326673331381
18.319966334246033 302.25028652634234 0.7336834312025675
18.325193889199447 300.0086627819469 0.7309951513553968
18.33042144415286 295.5889189069156 0.7260155396905624
18.335648999106276 293.5011132256281 0.7236008052152622
18.34087655405969 290.6843670461503 0.7202526187163999
18.346104109013105 285.8255874628074 0.7144677958495687
18.35133166396652 284.19379969681114 0.713383700053198
18.356559218919934 283.39015658068445 0.7123919430502003
18.361786773873348 284.3031658850295 0.7131864301198136
18.367014328826762 283.9633802756517 0.7124469824616562
18.372241883780177 283.11175153502467 0.7119758575018416
18.37746943873359 283.887724936346 0.7134857186502408
18.382696993687006 287.44171525549314 0.7176413996920654
18.38792454864042 294.35134603375826 0.7273184130809383
18.393152103593835 302.24713491404344 0.7474654745085045
18.39837965854725 310.94288881045446 0.7647992556762825
18.403607213500663 319.2352922327202 0.7800910693976782
18.408834768454078 327.7121971056919 0.7946352034349295
18.414062323407492 338.50113379204754 0.8121748747404129
18.419289878360907 343.9660426786736 0.8222085454086747
18.42451743331432 347.3102488262098 0.8292429624588992
18.429744988267736 350.11675201592055 0.8363338195471887
18.43497254322115 345.8547475873821 0.8338348457645947
18.440200098174564 341.37674595010253 0.8318706634489433
18.44542765312798 335.5374964563856 0.8284461432144292
18.450655208081393 332.7742461629183 0.8280207254514339
18.455882763034808 328.9270885034898 0.8264996078977799
18.461110317988222 327.06263776290945 0.8273832061271622
18.466337872941637 324.2547355104517 0.8262650571414858
18.47156542789505 321.3100310111611 0.8253128326611541
18.476792982848465 312.6623365987174 0.8155766376438812
18.48202053780188 306.7981554982947 0.8105809034234022
18.487248092755294 301.80337591918953 0.807052774384539
18.49247564770871 302.17079063691995 0.810357004786253
18.497703202662123 300.69721302182177 0.8107891919876882
18.502930757615538 302.7614666408027 0.8147545267093856
18.508158312568952 301.92519816853314 0.8149822640911464
18.513385867522366 299.5901326985711 0.8143528214254383
18.51861342247578 298.2268083251629 0.8138111452919062
18.523840977429195 296.8287973551156 0.8163038006523796
18.52906853238261 297.08989937085437 0.8188557876769186
18.534296087336024 298.9724625866457 0.8250034123964767
18.53952364228944 299.1486338298828 0.8288269100559776
18.544751197242853 296.4550567391253 0.8268530671679067
18.549978752196267 293.14886919493165 0.8245816033184095
18.555206307149682 288.4362811221036 0.8179979891112449
18.560433862103096 287.30441906085514 0.8170575718237718
18.56566141705651 288.89766753187666 0.8210258378228247
18.570888972009925 289.71981339991385 0.8238470028036974
18.57611652696334 289.6899288555183 0.8262057199646573
18.581344081916754 289.31678380146775 0.8284796658969356
18.58657163687017 290.6368209157677 0.8322611540116619
18.591799191823583 293.1433943291229 0.8376840302774979
18.597026746776997 299.6768693969357 0.8481534578136591
18.60225430173041 303.6550336060196 0.8549502424404779
18.607481856683826 304.1454999519832 0.8583069067511432
18.61270941163724 306.50068479371583 0.862744741468655
18.617936966590655 305.6132451009211 0.8633253630078233
18.62316452154407 308.63139895873184 0.8671381100472797
18.628392076497484 310.3193060132638 0.8517381298274708
18.633619631450898 310.8776987008185 0.8434526886129841
18.638847186404313 314.74131479800127 0.8416674278303498
18.644074741357727 319.24896139958923 0.842667772929872
18.64930229631114 322.1191376420618 0.8435375347202372
18.654529851264556 326.89006021678495 0.8454225237906814
18.65975740621797 332.59982842007594 0.8503932240610971
18.664984961171385 338.8270134505251 0.8547125495643334
18.6702125161248 340.80072909336536 0.854059336114341
18.675440071078214 344.29167283055466 0.8559573341376855
18.680667626031628 347.1682583933472 0.8558012856375788
18.685895180985042 348.0150367481827 0.8544331590242056
18.691122735938457 348.03080349811455 0.8521513212839676
18.69635029089187 350.7495635842228 0.853172639699882
18.701577845845286 351.83260468731595 0.8531445428717367
18.7068054007987 356.6821845605586 0.8574980451468611
18.712032955752115 359.5023205732402 0.8595294333238965
18.71726051070553 361.84158873135755 0.8612671330617048
18.722488065658943 360.0478537663653 0.8573899625714607
18.727715620612358 355.8994132927403 0.8511824826370116
18.732943175565772 354.35012431104104 0.8481222681605275
18.738170730519187 355.31297835140106 0.8478863215121053
18.7433982854726 357.68637243280114 0.8500306638718358
18.748625840426016 359.270247011076 0.8506497507892965
18.75385339537943 355.8630679814515 0.8452688766614573
18.759080950332844 355.35392889536905 0.8435265670553381
18.76430850528626 356.7349662567076 0.8435749886533007
18.769536060239673 358.54309860080906 0.8453103650109514
18.774763615193088 357.1562415274724 0.8428828755080185
18.779991170146502 350.49044655868107 0.8331610531884455
18.785218725099917 342.13747258974337 0.8220940729402547
18.79044628005333 339.5011857261648 0.8176396273885432
18.795673835006745 336.86829837007673 0.8136214494675797
18.80090138996016 331.9406612872716 0.8083490292764552
18.806128944913574 326.1677841155845 0.8013556743594676
18.81135649986699 320.9064011320244 0.7945329905514639
18.816584054820403 317.47580703035237 0.7902537754008635
18.821811609773818 318.1944363383138 0.789525861053719
18.827039164727232 317.45466023638454 0.7885608441205327
18.832266719680646 316.96426576633735 0.7866909953994856
18.83749427463406 311.4451108045159 0.7793150674749891
18.842721829587475 307.2613845853322 0.773348802701246
18.84794938454089 306.43860199724526 0.7719095316799998
18.853176939494304 307.17232724050865 0.7728384853231017
18.85840449444772 307.03195409598385 0.7727163891153419
18.863632049401133 304.8661308843222 0.7696875826743506
18.868859604354547 302.24259228529604 0.7667115847019003
18.87408715930796 300.6801670651539 0.7639098374051
18.879314714261376 297.9008446342237 0.7596574814418993
18.88454226921479 298.53858525425454 0.7615274791345359
18.889769824168205 297.3935388915438 0.758685741776418
18.89499737912162 299.09547464034944 0.7603294446505826
18.900224934075034 298.4482656143071 0.7577102353930548
18.90545248902845 295.21095603103544 0.7538945514675641
18.910680043981863 292.10734636242125 0.7503686776927732
18.915907598935277 289.5567363027984 0.7470087130536048
18.92113515388869 291.7268207534787 0.7497094867708477
18.926362708842106 293.59445373391253 0.7513251310343317
18.93159026379552 293.021458342656 0.750136524474072
18.936817818748935 290.1526999750604 0.7470198476866534
18.94204537370235 286.86501260691347 0.7435498388899874
18.947272928655764 286.7335935056637 0.743866923011161
18.952500483609178 287.2436475429174 0.7435508642192024
18.957728038562593 284.4005575468747 0.7393726298053157
18.962955593516007 282.54432774510565 0.7363605495934857
18.96818314846942 278.7038617218224 0.7313336540598201
18.973410703422836 278.21557660714416 0.7313026516831682
18.97863825837625 278.66284453192975 0.7315249589414408
18.983865813329665 279.1175226460894 0.7322197745799801
18.98909336828308 280.04138926322406 0.7329085271775926
18.994320923236494 278.81210285260636 0.7318163853180052
18.999548478189908 278.09067677879926 0.7296508715515905
19.004776033143322 277.8873516800945 0.7290729580290571
19.010003588096737 278.5346276741896 0.7288366818364005
19.01523114305015 279.10762836171523 0.7297537093479851
19.020458698003566 277.89128469317336 0.7279229180825308
19.02568625295698 276.76492551714955 0.7265208518066228
19.030913807910395 276.6306818878758 0.726206853033618
19.03614136286381 280.4740805496267 0.7304606541645885
19.041368917817223 281.55504662814167 0.731975387471607
19.046596472770638 281.19680854550296 0.730131926023718
19.051824027724052 280.7867951350682 0.7290474617348409
19.057051582677467 284.209939069983 0.7335967694056796
19.06227913763088 281.54004303997107 0.7300660587122764
19.067506692584296 279.3853343686424 0.7268603630216147
19.07273424753771 275.4820945123853 0.7209142582454089
19.077961802491124 272.94161371000604 0.717074661674007
19.08318935744454 272.9149801546267 0.7171623549219914
19.088416912397953 272.21477189092894 0.7154124935396347
19.093644467351368 271.4058351978857 0.7146073212604515
19.098872022304782 270.8167318830944 0.7124746833224418
19.104099577258197 270.3223770416497 0.7129738054203283
19.10932713221161 268.3110061583283 0.7101073055858336
19.114554687165025 266.10949824812695 0.708017547404527
19.11978224211844 262.41561113919727 0.7027018722286185
19.125009797071854 263.33454098896425 0.7032726979627565
19.13023735202527 264.41592043675604 0.7042365461542505
19.135464906978683 265.9196671107488 0.7064920070160622
19.140692461932098 265.6353087426593 0.7060668351496188
19.145920016885512 266.2084819060909 0.7071951626650752
19.151147571838926 264.9941626331798 0.7061938458043232
19.15637512679234 265.5487633468254 0.706355262838541
19.161602681745755 263.28008014850417 0.7037167467395992
19.16683023669917 262.78994037592634 0.7021228478139259
19.172057791652584 260.0748674509531 0.6989091841289343
19.177285346606 260.12533426358095 0.6991360142353663
19.182512901559413 261.1139676900788 0.6995055004457628
19.187740456512827 262.2554866389378 0.700275631013877
19.19296801146624 261.47129819442114 0.6991934883789627
19.198195566419656 263.21104118245296 0.7023594765168213
19.20342312137307 267.3518516753202 0.7077982052059918
19.208650676326485 270.66569911725344 0.7125218257868893
19.2138782312799 271.5970982076443 0.7138461946485034
19.219105786233314 272.7240410314564 0.7143680356704233
19.22433334118673 272.76247624127427 0.713262336838482
19.229560896140143 274.98830044546236 0.7156064638924599
19.234788451093557 277.07622994401817 0.7175072622019526
19.24001600604697 276.2106545801238 0.7172069809321667
19.245243561000386 276.0183531210366 0.7175912304216071
19.2504711159538 275.63796715677205 0.7174341308351672
19.255698670907215 276.9325661474036 0.7198760174573098
19.26092622586063 277.31770817815453 0.7199248721283091
19.266153780814044 275.5129641543258 0.7174846510217475
19.271381335767458 276.7383367585112 0.7191195241485587
19.276608890720873 279.1908708482552 0.7217223371946816
19.281836445674287 283.09735532862675 0.726827051616605
19.2870640006277 282.5761098309103 0.7254250864469947
19.292291555581116 282.88988686616847 0.7245616628567635
19.29751911053453 282.1781041463857 0.7227978505260491
19.302746665487945 284.50490290427445 0.7249397459654069
19.30797422044136 289.258369007754 0.730835703448347
19.313201775394774 292.5795880211348 0.7355054364859583
19.318429330348188 293.6298075994423 0.7364293361412897
19.323656885301602 294.13568035928915 0.7379010320135592
19.328884440255017 296.7702877077983 0.7402075465512846
19.33411199520843 300.7777212568564 0.7439896873341626
19.339339550161846 302.6626823062298 0.7461024542601976
19.34456710511526 304.5218220007111 0.7474289850960902
19.349794660068675 308.24940037306266 0.7522864834135785
19.35502221502209 312.3226467470083 0.7568136438652477
19.360249769975503 312.86125475952383 0.7568751732093384
19.365477324928918 312.1191091869235 0.7573306056206978
19.370704879882332 311.36114468791635 0.7562397739860334
19.375932434835747 317.75488719123473 0.7642844468438773
19.38115998978916 321.23213299561615 0.7682100812833149
19.386387544742576 323.8571327023367 0.7701546946130489
19.39161509969599 324.0002815884966 0.7701150053558752
19.396842654649404 324.8780362944367 0.7707913900748877
19.40207020960282 330.29303720079895 0.7768916093311736
19.407297764556233 331.58655012231526 0.7786769466046067
19.412525319509648 332.2079724667901 0.7786662112662944
19.417752874463062 330.44056735721165 0.7765365552485496
19.422980429416477 327.4336642061497 0.7729089227160341
19.42820798436989 324.2750863029058 0.7692806314890499
19.433435539323305 322.348932078146 0.7672512948087988
19.43866309427672 320.64654952326094 0.7649496041522944
19.443890649230134 321.2514821242497 0.7657403132447297
19.44911820418355 321.1966320075861 0.7654027273852416
19.454345759136963 325.5624523560585 0.770089763906623
19.459573314090377 328.2803086524854 0.7740330939291088
19.464800869043792 328.60865910545226 0.7744951397267023
19.470028423997206 328.40318620859153 0.7742786454965336
19.47525597895062 326.96731383715536 0.7720271291913638
19.480483533904035 325.4082627176408 0.7692302569255217
19.48571108885745 323.59492806863085 0.766979125059687
19.490938643810864 326.03114348590094 0.7699461697549838
19.49616619876428 330.48257584236234 0.7758031994923381
19.501393753717693 333.89748734208786 0.7800045378458882
19.506621308671107 333.5848245907838 0.7802107063891403
19.51184886362452 333.8573531688287 0.7800065885830358
19.517076418577936 335.47844877110475 0.7820274937578995
19.52230397353135 337.936309592498 0.7845400019671979
19.527531528484765 342.0314648100232 0.7894121676292232
19.53275908343818 342.2745488263709 0.7893260705103474
19.537986638391594 339.8901819329111 0.7861018480373969
19.54321419334501 338.0550573450354 0.7841262819930717
19.548441748298423 336.15063216576914 0.7813484533117159
19.553669303251837 338.7184049823704 0.7843452323616329
19.55889685820525 342.30314016568576 0.7885327752925806
19.564124413158666 344.49968048149645 0.7902583144959733
19.56935196811208 347.3515324273442 0.7932224527397028
19.574579523065495 350.2341391940838 0.7961866302455272
19.57980707801891 354.75833590888067 0.8015621005038964
19.585034632972324 356.8776688060006 0.8044119788761471
19.590262187925738 359.40311414720725 0.8068896136821274
19.595489742879153 362.77879438975555 0.8106454207247107
19.600717297832567 365.99838403388105 0.8141328684497657
19.60594485278598 369.1268107769359 0.8175198557765961
19.611172407739396 368.90201576775365 0.817638283683529
19.61639996269281 371.34189915652536 0.820768418094553
19.621627517646225 374.0405491095991 0.8236754968682984
19.62685507259964 377.45763836879144 0.8273902890144427
19.632082627553054 381.2056027860924 0.830411158449289
19.637310182506468 380.0173408910009 0.8290201789750277
19.642537737459882 381.5748676375939 0.8308080541900922
19.647765292413297 381.62522635433885 0.8306653702372105
19.65299284736671 385.08164032619453 0.8342565912460894
19.658220402320126 385.1045037473891 0.8336647365312793
19.66344795727354 384.77157749416654 0.8331453941890374
19.668675512226955 384.0508439512949 0.832286910737731
19.67390306718037 389.39988231089546 0.8385559043525473
19.679130622133783 392.8031931677359 0.8427891984839947
19.684358177087198 395.15503488834855 0.8450837863595394
19.689585732040612 397.4497478363349 0.8468960121451525
19.694813286994027 399.2840181389652 0.8484045626170772
19.70004084194744 401.6609102427052 0.8506339033199543
19.705268396900856 402.40617278880393 0.8513835117405836
19.71049595185427 402.4856118894574 0.8515851909529064
19.715723506807684 401.47161556840456 0.850284074070452
19.7209510617611 400.8288784420087 0.8501751761813651
19.726178616714513 393.39639980328144 0.8425696766460367
19.731406171667928 390.58332612982 0.8394578571169946
19.736633726621342 386.5132051772398 0.8352896564838005
19.741861281574757 383.0294625620212 0.8315358027621665
19.74708883652817 376.22944184497254 0.8243162096257195
19.752316391481585 373.23571908188103 0.8211347851040665
19.757543946435 368.2717881224034 0.8141825553824401
19.762771501388414 364.5310048622169 0.8101111536960224
19.76799905634183 359.0884534524929 0.8047438374497452
19.773226611295243 356.98085099625246 0.8028446237751865
19.778454166248657 355.05505069633523 0.800935269997343
19.783681721202072 355.177294806585 0.7996994333549063
19.788909276155486 352.9252121097953 0.7973153369164634
19.7941368311089 351.2069838985579 0.7951885633943356
19.799364386062315 348.0299608789881 0.7914430846197354
19.80459194101573 345.5505091365854 0.7886018629809795
19.809819495969144 344.0168716919376 0.7864067835682074
19.81504705092256 341.50058568388374 0.78404196573168
19.820274605875973 341.82767259785106 0.7844467116997866
19.825502160829387 340.7091087473853 0.7834314229744916
19.8307297157828 337.2501940446137 0.7793122858612714
19.835957270736216 332.60400395338297 0.7742846364783201
19.84118482568963 329.21349465421054 0.7698610429674803
19.846412380643045 327.4473058462286 0.7686850088868109
19.85163993559646 328.6993857610358 0.7701434656831384
19.856867490549874 326.5099051754401 0.7681257784524069
19.86209504550329 324.5825699456943 0.7654442456574811
19.867322600456703 323.5390412795803 0.7636181895167767
19.872550155410117 325.990346732406 0.7660705829246337
19.87777771036353 328.37919638817147 0.7680970168588321
19.883005265316946 329.0582744723402 0.7684101290342802
19.88823282027036 323.76560144916306 0.7625474212498782
19.893460375223775 322.41845971015726 0.7615351611350029
19.89868793017719 321.3564683681899 0.7608713659923215
19.903915485130604 323.32789391732905 0.7628184347811301
19.909143040084018 322.2162759672646 0.7620075359162474
19.914370595037433 321.40377676198364 0.7615022725690024
19.919598149990847 318.3172580193307 0.7572570326615374
19.92482570494426 311.9706133382024 0.7496326602945849
19.930053259897676 307.6323652983636 0.7443400966359011
19.93528081485109 307.12741609358 0.7437658513686344
19.940508369804505 308.39835557387454 0.7450406872838033
19.94573592475792 310.29179007071565 0.7466434837873522
19.950963479711334 308.9543736579027 0.7456895899575082
19.956191034664748 307.641811744847 0.7437146537089249
19.961418589618162 307.51625882812266 0.7437643100466462
19.966646144571577 305.7327301850226 0.7413278863689124
19.97187369952499 305.7992802152245 0.7412485493054036
19.977101254478406 306.20421120050776 0.7425555614637178
19.98232880943182 310.20737849753584 0.7480043007343691
19.987556364385235 312.8248531948097 0.7513737204555918
19.99278391933865 314.9949428723498 0.7541455968851755
19.998011474292063 314.10304444950094 0.7524703162330346
20.003239029245478 314.0973233828338 0.7512975530700584
20.008466584198892 314.45625693903975 0.7515060963831622
20.013694139152307 320.33368736617354 0.7578488284253743
20.01892169410572 327.66265670758713 0.7669667908006909
20.024149249059136 336.05138079334137 0.7763794248474737
20.02937680401255 342.70646003054844 0.7835328169144302
20.034604358965964 346.89652258890413 0.7885640360840642
20.03983191391938 351.8961535252314 0.7943193332482028
20.045059468872793 349.9879527341664 0.7918714674160166
20.050287023826208 349.5338313908278 0.7915047727654981
20.055514578779622 344.78476398588 0.7853946374748235
20.060742133733036 342.1258504978308 0.7829069985053877
20.06596968868645 338.75653307539386 0.7788052350105914
20.071197243639865 338.3922038388313 0.7792035891294936
20.07642479859328 333.54901269181886 0.7738811672607028
20.081652353546694 332.3563456788975 0.7727530725817416
20.08687990850011 328.8325952076028 0.7686216583100409
20.092107463453523 324.2942022987232 0.7634526059339519
20.097335018406937 320.78821642581715 0.7592006601403254
20.102562573360352 320.7608843034695 0.759561932629147
20.107790128313766 319.4650634361616 0.7571605839406623
20.11301768326718 319.36401943820044 0.75574505909568
20.118245238220595 317.2293671571812 0.7525304534514278
20.12347279317401 317.1072025518517 0.7530858474371365
20.128700348127424 315.53803294334426 0.7521677278186581
20.13392790308084 315.23194819958286 0.75233943022692
20.139155458034253 315.63045443587 0.752291970453308
20.144383012987667 316.60877213879627 0.7528996626891699
20.14961056794108 320.9430564678835 0.757698596765382
20.154838122894496 322.48952348803437 0.7594039165957454
20.16006567784791 324.08951242666245 0.7613821457064476
20.165293232801325 325.7624356235967 0.7627051631232111
20.17052078775474 327.9719822227343 0.7650240186493478
20.175748342708154 328.59154562204395 0.7659701164620265
20.18097589766157 329.77502203487643 0.7677362750965133
20.186203452614983 328.53636547051667 0.7666510811101117
20.191431007568397 322.8032808980685 0.7595522200428267
20.19665856252181 316.1672548234024 0.7524265193672527
20.201886117475226 314.28729122212843 0.7506362449629966
20.20711367242864 312.56710826516144 0.7486956114873486
20.212341227382055 310.617885141581 0.7473683204544392
20.21756878233547 306.3550614453572 0.7420691968463572
20.222796337288884 301.0084711154374 0.7360173943972343
20.228023892242298 299.06664917505896 0.7330311591997328
20.233251447195713 296.53528530694985 0.7293503557902332
20.238479002149127 294.6597322108838 0.7265737847768143
20.24370655710254 292.44848096800774 0.7241244177282139
20.248934112055956 289.0065065464703 0.7194565982157399
20.25416166700937 291.50784292884055 0.7224987309400424
20.259389221962785 293.39137419022325 0.7239868380043699
20.2646167769162 296.1541270230668 0.7275483885721049
20.269844331869614 295.93957324439026 0.7275901271647232
20.275071886823028 295.22330974039727 0.7275705554212565
20.280299441776442 290.7667281565944 0.7219803240184507
20.285526996729857 289.171522529366 0.7206887795707443
20.29075455168327 288.1663947370436 0.7197724866782228
20.295982106636686 291.2758248817392 0.7240108149384465
20.3012096615901 294.15407174896524 0.7274067219939836
20.306437216543515 294.5662620904976 0.7269525909931064
20.31166477149693 296.51987045749615 0.7291102358308864
20.316892326450343 294.2301402819826 0.7258060007157598
20.322119881403758 289.8354456034024 0.7210336443082014
20.327347436357172 287.9292827468211 0.7189840475357975
20.332574991310587 289.4764756242237 0.7204115732060342
20.337802546264 294.2339925862705 0.7254856263937121
20.343030101217416 296.66663327980416 0.7279771219687664
20.34825765617083 297.0395039869135 0.7284419612518324
20.353485211124244 296.4401252719661 0.7280190238858886
20.35871276607766 293.7739431987171 0.7248275200526518
20.363940321031073 293.9838844758167 0.7251371765724732
20.369167875984488 293.15108439768676 0.7243619919129831
20.374395430937902 294.24132554320937 0.7259538426363836
20.379622985891316 296.085577724215 0.7284929803175411
20.38485054084473 295.23542509836597 0.7270363802790976
20.390078095798145 294.1814044051734 0.7258106057299187
20.39530565075156 292.3012990947991 0.7235467823965642
20.400533205704974 291.6829835091018 0.7226956793277031
20.40576076065839 294.3098919005997 0.7258407871744208
20.410988315611803 293.6777439511236 0.724579989568925
20.416215870565217 293.4191951867487 0.7241875585339782
20.421443425518632 291.9307725394817 0.7225026701543895
20.426670980472046 294.2111685257888 0.7257121393983116
20.43189853542546 292.829984534986 0.7243727707405633
20.437126090378875 292.8547193597324 0.7236763709408025
20.44235364533229 288.7741204344047 0.7180462112895365
20.447581200285704 289.0624960281898 0.7184253697350068
20.45280875523912 289.03136611906956 0.7192409583079107
20.458036310192533 290.45557864829095 0.7225089772161032
20.463263865145947 289.3491432341734 0.7201304054285665
20.46849142009936 290.44571454045746 0.7218905626196511
20.473718975052776 291.3585021103656 0.7228511004725033
20.47894653000619 289.62034762265773 0.720971711057083
20.484174084959605 288.43001831383117 0.7195711267698234
20.48940163991302 290.8842764562823 0.7214943219285151
20.494629194866434 292.5976361025121 0.7234843648073884
20.49985674981985 296.0337891114221 0.7276929559662504
20.505084304773263 295.33756480955253 0.7272126068859408
20.510311859726677 295.00184135315436 0.7268798301228078
20.51553941468009 292.86372160713483 0.7242896327309568
20.520766969633506 291.9462301676677 0.7223868877922992
20.52599452458692 290.1818245173736 0.7203255256727177
20.531222079540335 291.64235122211767 0.7205424914172448
20.53644963449375 294.58689108705005 0.7249328546919932
20.541677189447164 292.1357836944148 0.7220054773816164
20.546904744400578 289.43213248415265 0.7187107168531968
20.552132299353993 287.0227131472411 0.7162323339780524
20.557359854307407 290.9943434634606 0.7209550950304059
20.56258740926082 293.09650026673677 0.7240283835741461
20.567814964214236 291.7971069802332 0.7228969763798573
20.57304251916765 286.52020259664675 0.7163072646168716
20.578270074121065 285.18665475977036 0.7145870713665163
20.58349762907448 283.79384535542425 0.7125259098303408
20.588725184027894 284.7909770810382 0.7136344878069465
20.593952738981308 285.80212768665285 0.715853227249439
20.599180293934722 286.91536829885985 0.7162242436945212
20.604407848888137 287.9520631191071 0.7177444716958925
20.60963540384155 288.56668553667544 0.7173871233827802
20.614862958794966 285.1088005669971 0.7135423988776874
20.62009051374838 283.98152003905574 0.7136729858016174
20.625318068701795 285.34645973493036 0.715615946796087
20.63054562365521 287.86016432257117 0.7189941159240386
20.635773178608623 288.20278440401256 0.7189243377119096
20.641000733562038 287.02835156045444 0.717014724505645
20.646228288515452 284.6211233731787 0.7138532779367771
20.651455843468867 283.9521289038269 0.7127739831104043
20.65668339842228 284.03733111382917 0.7130496780168265
20.661910953375695 284.3704294186715 0.7127227982055959
20.66713850832911 285.6433835804377 0.7135856591307442
20.672366063282524 285.75447123169465 0.7142873951608989
20.67759361823594 288.43934622012534 0.7171976895701302
20.682821173189353 288.83732230795533 0.7185025511974004
20.688048728142768 288.59753787352946 0.7180948112640213
20.693276283096182 287.2985106173003 0.7164703828537637
20.698503838049596 286.22071463945514 0.7155321154036234
20.70373139300301 289.2693300794593 0.7184780960259336
20.708958947956425 290.24132067155733 0.7194431760745343
20.71418650290984 292.0357136039423 0.7219137440737765
20.719414057863254 293.68646818114274 0.7241795044263069
20.72464161281667 293.6989886953643 0.7250363308606345
20.729869167770083 293.4416906463934 0.7241240083036625
20.735096722723497 293.37807237865655 0.7226136018129842
20.740324277676912 292.6048349934942 0.7204724729952083
20.745551832630326 291.93802694791174 0.7191445191261618
20.75077938758374 291.65421667911244 0.7205337148578812
20.756006942537155 290.9228253630382 0.720100626432489
20.76123449749057 294.6368630346058 0.7243103773404616
20.766462052443984 296.8889570674055 0.726257614695469
20.7716896073974 300.3062714512437 0.7295171325918942
20.776917162350813 299.41557877251233 0.728665487544152
20.782144717304227 298.85347642668154 0.7281411110460488
20.78737227225764 300.59728705849426 0.7305031003176118
20.792599827211056 299.87608844420714 0.7303616582394031
20.79782738216447 306.54189822061187 0.7383659882673712
20.803054937117885 308.9206974186743 0.7403542493560834
20.8082824920713 312.155573649969 0.7433079913951436
20.813510047024714 310.7590836987547 0.7408833923914777
20.81873760197813 310.19256876175666 0.741259444524934
20.823965156931543 308.5442562988864 0.7393198629370652
20.829192711884957 309.86700073463095 0.7412564079703353
20.83442026683837 308.4166370283012 0.7399075414702502
20.839647821791786 307.79577198090806 0.739382941651551
20.8448753767452 306.0001038138572 0.7373998327324146
20.850102931698615 306.2909512269647 0.7366034068896102
20.85533048665203 306.965596210287 0.7370203712016862
20.860558041605444 303.15516674887465 0.7330552796146188
20.865785596558858 301.9981741133556 0.7317882221829419
20.871013151512273 301.0472283436465 0.731424608040495
20.876240706465687 302.63637908509395 0.7335215662837371
20.8814682614191 304.6884518206164 0.7351372152041245
20.886695816372516 303.44407484905906 0.733479808675834
20.89192337132593 303.43562366161433 0.7326401708865142
20.897150926279345 304.3956888555385 0.7335422478584895
20.90237848123276 301.72429412689155 0.7304532205670698
20.907606036186174 297.53559689177115 0.7253002993168646
20.912833591139588 294.97390239859516 0.7233169583183272
20.918061146093002 295.4648853842324 0.7248105091343787
20.923288701046417 293.40993952203917 0.7221958657678447
20.92851625599983 293.03686989026687 0.7216587379648256
20.933743810953246 292.7974332188577 0.720819265812921
20.93897136590666 294.55857699591525 0.7236646146194011
20.944198920860075 291.70212773055255 0.7205947100374411
20.94942647581349 290.7596295775578 0.7192324206115508
20.954654030766903 289.05828233763253 0.7172946956996514
20.959881585720318 292.32492604743874 0.721555410890022
20.965109140673732 293.2559846582357 0.7215644130324168
20.970336695627147 292.4094719304325 0.7200061016267382
20.97556425058056 286.5463745805989 0.7122037044617319
20.980791805533975 284.0331548076173 0.7097177766581878
20.98601936048739 281.7355359552603 0.7067484526678803
20.991246915440804 283.15492240216776 0.7079805661978406
20.99647447039422 282.5388271578431 0.7072984145627463
21.001702025347633 284.36752086999485 0.7103449781863659
21.006929580301048 285.3098303588019 0.7114782132966057
21.012157135254462 284.50458920702175 0.7105324664706215
21.017384690207876 281.9172884680696 0.7078180953796402
21.02261224516129 277.93351685745756 0.7027169826761465
21.027839800114705 276.0749871409181 0.7007426363217559
21.03306735506812 276.44993902103874 0.7016420335826641
21.038294910021534 274.8556783412216 0.7004029196988247
21.04352246497495 276.4315199274814 0.7022961131339189
21.048750019928363 275.16296238274634 0.6998548380948212
21.053977574881777 276.1046383791393 0.7002281903047395
21.059205129835192 275.8238570674533 0.6994486283679217
21.064432684788606 279.7128344274659 0.7054050613847932
21.06966023974202 280.51085759929816 0.7066897009453705
21.074887794695435 279.4846560286351 0.7056634168920422
21.08011534964885 275.39580577710166 0.7001489173432561
21.085342904602264 272.6385200953139 0.6964495333363506
21.09057045955568 272.355239504523 0.6952324687105679
21.095798014509093 274.5407745152972 0.6972131140012129
21.101025569462507 277.98459632161945 0.7000634792251981
21.10625312441592 279.1899652846691 0.7011864036163908
21.111480679369336 276.12409259819566 0.6970493038635325
21.11670823432275 271.9568485159116 0.6923578336051487
21.121935789276165 271.2514749575652 0.6922009028282894
21.12716334422958 274.3707286214595 0.6960341166247673
21.132390899182994 275.07272489939766 0.696853313417088
21.13761845413641 274.9788297377396 0.6958101810303527
21.142846009089823 274.5410939627205 0.694054280719114
21.148073564043237 272.4172007155542 0.6905845352108934
21.15330111899665 272.17094551044954 0.6888822053890943
21.158528673950066 273.8819615148224 0.6914121115374575
21.16375622890348 277.34142815893466 0.6964107489955869
21.168983783856895 277.6133604006123 0.6980713632483407
21.17421133881031 274.02532943711094 0.6947834207324065
21.179438893763724 270.1219459866766 0.6895725605550731
21.184666448717138 269.3702721632846 0.689110031550762
21.189894003670553 270.00596637089063 0.688317268755079
21.195121558623967 274.94959984106083 0.6927646260294728
21.20034911357738 280.2827270220661 0.6986220411076932
21.205576668530796 279.28919045092385 0.6974402211974443
21.21080422348421 276.1786008013493 0.6937943811764022
21.216031778437625 272.75718145514384 0.6891310182713788
21.22125933339104 274.0114737818028 0.6899304244635963
21.226486888344454 274.32427374737193 0.6909377346188588
21.231714443297868 276.21099971841255 0.6932974512978461
21.236941998251282 275.78573444154074 0.6935103852312998
21.242169553204697 274.3535728663439 0.6925586519425277
21.24739710815811 274.07642607292206 0.6916396800290074
21.252624663111526 272.5386132396734 0.689744052409753
21.25785221806494 274.2253033628053 0.6906687009824658
21.263079773018355 272.80712703525694 0.6889243309072027
21.26830732797177 271.6194593320166 0.6873438580294231
21.273534882925183 268.6405137729175 0.6815789342237962
21.278762437878598 267.6073952247509 0.6802698161972718
21.283989992832012 266.5681569627528 0.6865750106418275
21.289217547785427 267.8735292968898 0.7007363660293633
21.29444510273884 266.62452979604046 0.7067146754817033
21.299672657692255 265.0429505180014 0.7093921723255577
21.30490021264567 268.44469121860664 0.7174846879934689
21.310127767599084 271.25236182511725 0.7235168017460929
21.3153553225525 267.6511871088075 0.7219457161460969
21.320582877505913 264.29196064127797 0.7208439185906745
21.325810432459328 264.8109698485726 0.7245264501251713
21.331037987412742 269.50012828734623 0.7333759834811254
21.336265542366156 268.6161345182164 0.7351260074155341
21.34149309731957 265.702329694995 0.7332207025975358
21.346720652272985 263.3576295030914 0.7331027178434492
21.3519482072264 263.00328029946746 0.7353049251911394
21.357175762179814 263.97705335112164 0.7401137870447133
21.36240331713323 264.38509900713154 0.743640685740844
21.367630872086643 263.80527888970414 0.7442662471975722
21.372858427040057 262.7347883493271 0.7451215392968429
21.378085981993472 263.5698821180386 0.7494361919372707
21.383313536946886 262.8058833729223 0.7514076967194954
21.3885410919003 262.8757650675389 0.7532967306649562
21.393768646853715 263.5538931348344 0.7563442220463024
21.39899620180713 262.0737114485186 0.7551488512352393
21.404223756760544 263.083210522289 0.7580985031192682
21.40945131171396 260.83529427255496 0.7574138384561562
21.414678866667373 261.9011494029758 0.7616892315228527
21.419906421620787 261.41286088669017 0.7627745170065063
21.4251339765742 265.80318205908475 0.7710545519731674
21.430361531527616 265.48466870285444 0.7713523297080036
21.43558908648103 268.02622495425356 0.7764106971201933
21.440816641434445 266.33097656335394 0.7758839082561335
21.44604419638786 265.57044943810376 0.7761083646795383
21.451271751341274 266.50189492362836 0.779522859992417
21.45649930629469 267.69113225743126 0.78129506849553
21.461726861248103 271.1956547025296 0.7875216225730519
21.466954416201517 270.373250009045 0.7882251216357741
21.47218197115493 268.8860517228176 0.7871902867175326
21.477409526108346 267.54659960907793 0.7880730747383179
21.48263708106176 266.5355440123672 0.7894308099589764
21.487864636015175 270.12004792128687 0.7971368950834515
21.49309219096859 267.7267995025011 0.7956037396083641
21.498319745922004 268.49720604035195 0.7974947172934918
21.503547300875418 265.2439483557384 0.7952174524203509
21.508774855828833 266.13861664324907 0.7963770128598123
21.514002410782247 268.82144710813265 0.7850507774646434
21.51922996573566 273.11902139140557 0.7829764888758001
21.524457520689076 275.5536285271571 0.7786196275601395
21.52968507564249 277.16463814436923 0.7745804527736747
21.534912630595905 276.20348571508947 0.7678106207824086
21.54014018554932 274.7939499245145 0.7620066551993013
21.545367740502734 276.04450251347464 0.7610390053179457
21.550595295456148 274.99769139815777 0.7566377921377151
21.555822850409562 275.76545608375284 0.7554728230123079
21.561050405362977 278.01687047633044 0.7567440676756639
21.56627796031639 279.33373995161077 0.7565881139700467
21.571505515269806 281.3393804217755 0.7582833981130469
21.57673307022322 281.59933208543987 0.7565430576392711
21.581960625176634 283.0733320274355 0.7577609279485457
21.58718818013005 284.0210065023496 0.7573990169804078
21.592415735083463 287.7839994604946 0.7607948358306266
21.597643290036878 290.95424848834426 0.76387918162332
21.602870844990292 289.9034494457616 0.7614391810373591
21.608098399943707 287.0469033275238 0.7558413072834106
21.61332595489712 285.99811426676365 0.7522108989052034
21.618553509850535 284.8017473794869 0.7473852880026428
21.62378106480395 284.04291651755415 0.7454592866393533
21.629008619757364 284.8233340617526 0.7459876933524854
21.63423617471078 284.5829714659607 0.7466408878211159
21.639463729664193 286.74217947390724 0.7489415454240341
21.644691284617608 287.8120205226356 0.7498444359350197
21.649918839571022 290.45552266979246 0.7511093278436752
21.655146394524436 290.8302691604205 0.751375222531089
21.66037394947785 288.3657091403268 0.7472757384755839
21.665601504431265 286.18866350947917 0.7450599984859063
21.67082905938468 289.0119435240109 0.7477933686256253
21.676056614338094 291.8309635847522 0.7505902516907653
21.68128416929151 294.39761409110787 0.7526137426167364
21.686511724244923 296.6296396074394 0.7546686071217478
21.691739279198337 298.39048363345046 0.7557878620289795
21.696966834151752 295.6415510752748 0.7507570112782613
21.702194389105166 289.7737055730563 0.743384099733156
21.70742194405858 286.43879784137937 0.7393751032257755
21.712649499011995 290.39215405560276 0.7451712592237152
21.71787705396541 293.4792608642035 0.7488865399234285
21.723104608918824 294.59673987468676 0.7484504448706655
21.72833216387224 293.6295162164532 0.7449075317189233
21.733559718825653 292.12302055186825 0.7429853087535974
21.738787273779067 293.7602203075712 0.7446812252182266
21.74401482873248 297.2169106662497 0.7492866620821836
21.749242383685896 302.97966877141226 0.7561971681361228
21.75446993863931 304.5077715828104 0.7581099626314872
21.759697493592725 303.8399586941506 0.7575077386182131
21.76492504854614 302.41933274021756 0.7553373719105374
21.770152603499554 304.65049225100205 0.7591502576361234
21.77538015845297 304.5805534802129 0.7586692706084351
21.780607713406383 306.39756728016846 0.7603475737189737
21.785835268359797 307.2507503896007 0.760242323948315
21.79106282331321 310.78767766115243 0.7638038392506504
21.796290378266626 314.2062715867358 0.7673257558521274
21.80151793322004 316.6029720663044 0.7705619830351346
21.806745488173455 317.79351340260615 0.7722776886449384
21.81197304312687 318.8430550695338 0.7728670233721016
21.817200598080284 319.9822840889901 0.7740532655132012
21.822428153033698 322.6674226761442 0.7763540878405844
21.827655707987113 326.81427583948266 0.781900302571945
21.832883262940527 325.8835738854549 0.7799360913178534
21.83811081789394 326.0669642817076 0.780451192768657
21.843338372847356 325.38515825539577 0.7793751801834683
21.84856592780077 324.37162263375785 0.7780441528354834
21.853793482754185 326.4348472437079 0.780246926217441
21.8590210377076 329.3166704687721 0.7837657444278585
21.864248592661014 331.91715940924524 0.7867393294132506
21.869476147614428 331.37586572067994 0.7859117694165357
21.874703702567842 326.2903624684015 0.7798890595019826
21.879931257521257 325.6918097091718 0.7796024870046473
21.88515881247467 324.68912269184216 0.7788445447376581
21.890386367428086 325.7991043010636 0.7805070942139195
21.8956139223815 322.03773262019484 0.775380186106269
21.900841477334914 318.69377556570936 0.7698149261299443
21.90606903228833 316.1847449582075 0.7654868933957139
21.911296587241743 314.3184126919296 0.7625936623014267
21.916524142195158 314.4059569339447 0.7631598873306551
21.921751697148572 310.3757764549162 0.7595389147363257
21.926979252101987 309.61375790903077 0.7583856113292965
21.9322068070554 308.63660213938675 0.7563718273790092
21.937434362008815 313.5078725437094 0.7623747605303868
21.94266191696223 314.7944432696104 0.7638111836282889
21.947889471915644 311.3667804143998 0.7597597688618462
21.95311702686906 308.77696566609944 0.7556586571227117
21.958344581822473 308.7723832573323 0.7557989593561445
21.963572136775888 312.9658131775066 0.7603272750501795
21.968799691729302 313.1040562782782 0.75970469516284
21.974027246682716 313.26049099078926 0.7594632709838023
21.97925480163613 314.17592660866046 0.7604219448940277
21.984482356589545 312.92100803017723 0.7592450291715852
21.98970991154296 312.51152513555604 0.7581802529405794
21.994937466496374 308.92583728333085 0.7533981423142047
22.00016502144979 308.927944479629 0.7539560072340173
22.005392576403203 308.54788982439544 0.7527787232886287
22.010620131356617 308.7284459973496 0.7532092816134818
22.015847686310032 310.7581131590995 0.7554084821844272
22.021075241263446 313.34411608708774 0.7581603707459088
22.02630279621686 315.40423368765875 0.760995577289504
22.031530351170275 317.34299948871654 0.7636099918216919
22.03675790612369 318.12477840047524 0.7648433188119375
22.041985461077104 319.0201500747746 0.7658897394011864
22.04721301603052 319.56326890068664 0.7659111668918482
22.052440570983933 321.7926290369253 0.76784504052938
22.057668125937347 324.44149921038667 0.7701130248737317
22.06289568089076 322.9760854406239 0.7674467856409246
22.068123235844176 321.20378981962 0.765925190118648
22.07335079079759 317.2576397632159 0.7614279013021682
22.078578345751005 315.34127588900145 0.7594549918583553
22.08380590070442 314.7150012866124 0.7582056038821788
22.089033455657834 312.39256716216585 0.7550375229525621
22.09426101061125 312.7755292674461 0.7550544497982608
22.099488565564663 315.6755220879804 0.7575082195248259
22.104716120518077 318.47555578089265 0.7607354210978089
22.10994367547149 319.93565695056145 0.7622215161808796
22.115171230424906 316.236701617749 0.7581070503223688
22.12039878537832 313.8936320128253 0.7554737213069344
22.125626340331735 309.97703859558453 0.7510110543400368
22.13085389528515 308.848211026269 0.7501187948975054
22.136081450238564 311.668182000123 0.7536370611784038
22.141309005191978 313.1579603722088 0.7544865288721669
22.146536560145393 312.76903181336866 0.7536704597359789
22.151764115098807 313.5237343457836 0.754195426201532
22.15699167005222 316.89270962247673 0.7588416788826461
22.162219225005636 318.5886073612673 0.7609414071509737
22.16744677995905 319.0936557520047 0.7608640400842541
22.172674334912465 319.4710026977559 0.7613907408438334
22.17790188986588 319.82906463762964 0.7611786725655144
22.183129444819293 318.8342874141051 0.7600738234145091
22.188356999772708 317.42091008503996 0.7585708088961373
22.193584554726122 316.0149974289614 0.7568978168630246
22.198812109679537 315.6021660005735 0.7573303145515599
22.20403966463295 315.05812154787634 0.7561679806534813
22.209267219586366 313.85908317899134 0.755005554607443
22.21449477453978 313.4610232054904 0.7537426876099748
22.219722329493194 315.45964670572266 0.7556059209001376
22.22494988444661 317.118181549052 0.757546811581512
22.230177439400023 316.5753051741905 0.7563494538576353
22.235404994353438 316.2837198177676 0.7559483935437562
22.240632549306852 318.2195916276935 0.7584771703662997
22.245860104260267 319.8399652705565 0.7605897816939371
22.25108765921368 318.2990591167724 0.7590862571338456
22.256315214167095 314.9024244382876 0.754874428403953
22.26154276912051 314.0754980551763 0.75374749591667
22.266770324073924 315.18446033825415 0.7546398134471579
22.27199787902734 318.86195495478546 0.758483575812657
22.277225433980753 317.56701511747997 0.7577845414491916
22.282452988934168 317.3377320189083 0.7568970955868286
22.287680543887582 312.8979865686027 0.7514115288104631
22.292908098840996 310.48331936044315 0.7486510072580063
22.29813565379441 310.33013018063224 0.7488650625878212
22.303363208747825 308.26883766441165 0.7468362442692569
22.30859076370124 306.6935941514661 0.7453041826151714
22.313818318654654 306.7118912184562 0.7452956927923924
22.31904587360807 307.76922479630144 0.7452759638958228
22.324273428561483 309.4746755685194 0.7468497923843663
22.329500983514897 308.0329984121148 0.7461292442096261
22.334728538468312 305.683985849248 0.743879619220828
22.339956093421726 301.84493400913595 0.7393507145497442
22.34518364837514 302.03079608245355 0.7392362427984804
22.350411203328555 299.4142751895584 0.7351958440348393
22.35563875828197 295.7884840202443 0.7305990379428849
22.360866313235384 294.7514815672245 0.728865367052942
22.3660938681888 295.39802014455796 0.730300792314137
22.371321423142213 299.98257078594844 0.7353093731887371
22.376548978095627 297.72350672883715 0.7330495867281456
22.38177653304904 294.12426377177616 0.7290539843707613
22.387004088002456 292.36919996751266 0.7271948210604166
22.39223164295587 291.436838577189 0.7260696479744801
22.397459197909285 290.67565687284804 0.7248305549665605
22.4026867528627 288.64353945784774 0.7217857828705384
22.407914307816114 289.853946185898 0.7243099443213288
22.41314186276953 289.3052964542163 0.7230235797497083
22.418369417722943 293.0564786509332 0.7278325079094304
22.423596972676357 291.60169488474094 0.7256147138856316
22.42882452762977 287.69885240848447 0.7191219939738577
22.434052082583186 282.82945403315085 0.7129524227647465
22.4392796375366 285.85194184495293 0.7177937529925953
22.444507192490015 286.9583421826649 0.7205780105876513
22.44973474744343 287.3173978387523 0.7215060271874296
22.454962302396844 282.960231181772 0.7143489483301838
22.460189857350258 281.32300483147236 0.7120725811618588
22.465417412303673 281.35249755598227 0.7125197808412316
22.470644967257087 283.7340033052865 0.7154069070892813
22.4758725222105 286.5834826204158 0.7180735831172065
22.481100077163916 286.9840112812755 0.7179251105704613
22.48632763211733 287.9105683603016 0.7191153814305058
22.491555187070745 284.93485653972454 0.7163595877296477
22.49678274202416 281.55544041658646 0.7120923331918938
22.502010296977573 279.2516566623774 0.7087086688092977
22.507237851930988 276.8962430859239 0.7050181012879746
22.512465406884402 277.91255992494115 0.7062115999046954
22.517692961837817 279.2434048074874 0.7073653084868369
22.52292051679123 280.5358731696725 0.7090187750904348
22.528148071744646 280.59852286614915 0.7099162935247966
22.53337562669806 280.5750463202427 0.7108518348000891
22.538603181651474 279.7504793172246 0.7095525587702703
22.54383073660489 278.3838005907364 0.7067835984694577
22.549058291558303 278.0943402878735 0.7062111095193906
22.554285846511718 276.50552895265395 0.7052214307698145
22.559513401465132 275.23914102585036 0.7039574225977712
22.564740956418547 270.2808899402988 0.6973916012945538
22.56996851137196 271.8466361191206 0.699960226247195
22.575196066325375 274.6177700926606 0.703370329584877
22.58042362127879 279.10036070277306 0.7091730315209472
22.585651176232204 280.99462534004374 0.71202604729897
22.59087873118562 279.7508419120486 0.7107199878285835
22.596106286139033 278.26305551804614 0.708969601132812
22.601333841092448 274.1649484428361 0.7014788276363485
22.606561396045862 273.5815388232872 0.7003317041387039
22.611788950999276 274.0832124270265 0.7004414449165499
22.61701650595269 276.4033181165093 0.703777894795371
22.622244060906105 274.99922379706754 0.702472428748062
22.62747161585952 273.24576758535 0.7001447923007567
22.632699170812934 273.630901791034 0.7005875901277088
22.63792672576635 274.670959214295 0.7008522029315323
22.643154280719763 274.1689828665156 0.7007493432477584
22.648381835673177 274.21477154739193 0.7008619783189329
22.653609390626592 271.03269692989824 0.6963640948798339
22.658836945580006 271.1892722229644 0.6968245888160397
22.66406450053342 274.0017815564025 0.7019806497232282
22.669292055486835 276.5432483433146 0.7054520675783005
22.67451961044025 275.9742975458795 0.7050761767457945
22.679747165393664 276.5454208475076 0.7049053767401045
22.68497472034708 274.9474594914268 0.701933184468412
22.690202275300493 274.0175590237163 0.700527703497063
22.695429830253907 272.7760066964716 0.698306484783495
22.70065738520732 272.20191168786187 0.6981488538248564
22.705884940160736 270.6775740362435 0.6955041925840936
22.71111249511415 273.10082691248454 0.6999156316334619
22.716340050067565 274.3159510842669 0.7015899975200236
22.72156760502098 276.3306528392484 0.7034671669250903
22.726795159974394 275.1964682569635 0.7005874536631773
22.73202271492781 279.39793883395697 0.7058902583285905
22.737250269881223 279.98196619780737 0.7077087773439437
22.742477824834637 281.58786389279265 0.7101771610215653
22.74770537978805 283.2286057588328 0.7127895029967577
22.752932934741466 284.8113170367676 0.71337517630834
22.75816048969488 286.0153051966407 0.713588078491622
22.763388044648295 286.3524486483317 0.7139039294005072
22.76861559960171 287.1431995923768 0.7164273720469873
22.773843154555124 289.0537360539107 0.7194204360781391
22.779070709508538 288.0432285739374 0.7184390253203343
22.784298264461952 288.21775251889846 0.7171290517873599
22.789525819415367 285.43073247936616 0.7133883287868342
22.79475337436878 287.2990335690532 0.7143120417471025
22.799980929322196 289.06876985186597 0.7164477590857804
22.80520848427561 293.66263624910124 0.722161644615842
22.810436039229025 295.2183983070564 0.7241715871251077
22.81566359418244 290.92810418058303 0.7185434309921238
22.820891149135853 289.9595654256512 0.7167879458570514
22.826118704089268 289.4432384493572 0.7158666369516244
22.831346259042682 291.87162691469945 0.7194976131865115
22.836573813996097 292.13230052833273 0.7202236392037162
22.84180136894951 293.80690090388015 0.7222029620811392
22.847028923902926 296.1535188386016 0.7240044551811079
22.85225647885634 297.6957437683228 0.7249207257266393
22.857484033809754 296.871707150587 0.7239972090262246
22.86271158876317 295.7815778924143 0.7226875905953789
22.867939143716583 296.6552314860228 0.7240893857312549
22.873166698669998 296.5517929868183 0.724122448734472
22.878394253623412 296.9659423562679 0.7250047475040122
22.883621808576827 296.84568495947747 0.7257272565825172
22.88884936353024 294.2130480028772 0.7218251216239726
22.894076918483655 292.5845998531379 0.7196983057061423
22.89930447343707 291.1980225199498 0.7180348150795924
22.904532028390484 292.50510878610027 0.720175156880652
22.9097595833439 294.95497777603384 0.7233099944910317
22.914987138297313 296.33812652490644 0.7234411914426756
22.920214693250728 295.0084616132783 0.7220317625133054
22.925442248204142 295.23813942406906 0.7230499138404152
22.930669803157556 294.0766758439362 0.7215946103805637
22.93589735811097 292.8688631379873 0.7209102943160173
22.941124913064385 293.1324344967853 0.7205346232336554
22.9463524680178 295.01210494385646 0.7224251669322138
22.951580022971214 296.1517975800559 0.7241365620667238
22.95680757792463 291.72586679209894 0.7190552086524363
22.962035132878043 290.5090038156082 0.7191381456135242
22.967262687831457 287.7651065181283 0.7157857896030208
22.972490242784872 289.5891949659208 0.7176038229346171
22.977717797738286 291.33820934222837 0.7190531978772949
22.9829453526917 290.1438723783683 0.7165709687234543
22.988172907645115 289.14069005369697 0.7152306500787345
22.99340046259853 286.11583593361837 0.710983288623445
22.998628017551944 284.93700201016185 0.710351381454838
23.00385557250536 283.6663898567722 0.708330554371276
23.009083127458773 282.6947845154449 0.7067354442743199
23.014310682412187 286.1257752534883 0.710955556359706
23.0195382373656 288.38515412429217 0.7141910418208843
23.024765792319016 290.0489935505645 0.7165989016838269
23.02999334727243 288.8369645116185 0.7142189089564084
23.035220902225845 289.39741744787307 0.7144994563192092
23.04044845717926 289.50269483514296 0.7150106715083338
23.045676012132674 288.68195591109145 0.7142511145408255
23.05090356708609 287.10427499109556 0.7130530247252824
23.056131122039503 286.00823509790393 0.7111148627153275
23.061358676992917 284.8184096152492 0.7089169261819332
23.06658623194633 284.0839456378979 0.7074623462256789
23.071813786899746 283.4777436030519 0.7055793806785451
23.07704134185316 283.2717475741615 0.7052998397649297
23.082268896806575 285.14279595027966 0.708716084262767
23.08749645175999 287.766015589017 0.7121736503074839
23.092724006713404 288.2173416374333 0.7123177375285857
23.097951561666818 289.97545134674647 0.7132258730968924
23.103179116620232 286.01072545636566 0.709515250090093
23.108406671573647 283.60429104482694 0.7069170441951986
23.11363422652706 282.1063722705227 0.7059552185370463
23.118861781480476 282.80966327624526 0.7073469870666486
23.12408933643389 282.59133632386397 0.7064541341505618
23.129316891387305 286.0435612431394 0.70966112302506
23.13454444634072 288.4293090692017 0.711654697178242
23.139772001294133 289.37084994137166 0.7125537361264022
23.144999556247548 288.82173129321086 0.7122810795762736
23.150227111200962 290.83627071734816 0.7146569102302047
23.155454666154377 291.6140974437385 0.7156721021748499
23.16068222110779 289.91287092597736 0.7140992612766741
23.165909776061206 290.2274426050907 0.7136711802724084
23.17113733101462 291.4470431991025 0.7154648570925359
23.176364885968034 293.10789017197857 0.717295364847163
23.18159244092145 290.42263865272747 0.715544177831079
23.186819995874863 285.2584782573969 0.7096164658166602
23.192047550828278 283.65805037178666 0.7082475103943346
23.197275105781692 286.537165761408 0.711265041452797
23.202502660735107 287.9192444152986 0.7124220202852228
23.20773021568852 289.74733559236785 0.7139261961407068
23.212957770641935 289.8052734978723 0.7147445579818973
23.21818532559535 291.12054260766104 0.7165006574517727
23.223412880548764 289.05330624156625 0.7143313253837223
23.22864043550218 288.87045861210834 0.7133339114574746
23.233867990455593 289.3907792782656 0.713818838263028
23.239095545409008 291.16253469403904 0.7142537971617006
23.244323100362422 289.6168591154226 0.712454788946785
23.249550655315836 287.8380645005464 0.7107163042541274
23.25477821026925 287.94511142432003 0.7104734592241163
23.260005765222665 290.38577728722976 0.7135213368811166
23.26523332017608 290.31706892133644 0.7124592105214245
23.270460875129494 289.4417552485475 0.7117706262453939
23.27568843008291 291.0929609072077 0.7137479941531616
23.280915985036323 291.76463803378164 0.7156911392971306
23.286143539989737 292.3424240374583 0.7177784547297628
23.291371094943152 294.04733184856707 0.7201554229499217
23.296598649896566 295.56455738159656 0.7214287646618813
23.30182620484998 294.0135973196782 0.7187988519954963
23.307053759803395 289.9811374529683 0.7130541793151861
23.31228131475681 289.7826292326484 0.7137457154125376
23.317508869710224 287.1087275308898 0.70984495496317
23.32273642466364 287.64943878108 0.7098377567697433
23.327963979617053 289.2085632684679 0.7108026117193947
23.333191534570467 290.8722134253547 0.7134432473702397
23.33841908952388 288.81477298615323 0.7119795036092063
23.343646644477296 286.44484426116236 0.7087402387254157
23.34887419943071 289.08716893046983 0.7109153113227425
23.354101754384125 293.0241558296794 0.7156979636854136
23.35932930933754 297.16189835524125 0.720041959110844
23.364556864290954 296.2070235430053 0.7200656907377283
23.369784419244368 293.312077372753 0.7166291880514531
23.375011974197783 288.03276397281877 0.7115697402302285
23.380239529151197 288.04487720166657 0.7111910438780616
23.38546708410461 288.6633336348439 0.7109100878412679
23.390694639058026 292.2410691765573 0.7154711561337639
23.39592219401144 292.5671783835364 0.715446793948463
23.401149748964855 291.92636964373105 0.7150556027432814
23.40637730391827 289.3898651403464 0.7107030854800827
23.411604858871684 288.06394937320357 0.70846925238701
23.416832413825098 288.8178520448636 0.7095018190015218
23.422059968778512 288.683919344602 0.7109880518446063
23.427287523731927 287.5786009614116 0.7102024107069342
23.43251507868534 287.65361544942164 0.7097831144912111
23.437742633638756 286.86618044435033 0.7079226638941031
23.44297018859217 288.0829695341616 0.7097117678541126
23.448197743545585 289.4850519067814 0.7115914175885645
23.453425298499 291.71255852944034 0.7141358403974889
23.458652853452413 292.33433365409167 0.7150940303347851
23.463880408405828 292.789324161781 0.7144477494386084
23.469107963359242 292.45024558689323 0.7138674253916522
23.474335518312657 293.44772111811903 0.7144128605078656
23.47956307326607 295.5208002439985 0.717497071757681
23.484790628219486 294.1616180482606 0.7157751608462429
23.4900181831729 294.007583723945 0.7155316189139072
23.495245738126314 294.33101536688883 0.7168255209226295
23.50047329307973 294.64716887059916 0.7166876722780787
23.505700848033143 292.0026844166227 0.7138796072695953
23.510928402986558 290.83495377840165 0.7119153035458178
23.516155957939972 289.74880214614285 0.7099827233518725
23.521383512893387 291.52917896148193 0.7114022424029744
23.5266110678468 293.9407471799395 0.7141564677772886
23.531838622800215 297.94596466445967 0.7191685054553739
23.53706617775363 297.5036501923947 0.7179888799822925
23.542293732707044 293.32646680325325 0.7123046645472517
23.54752128766046 292.79584088235094 0.71181503218172
23.552748842613873 298.27251510946786 0.7178731928658814
23.557976397567288 303.04706902523856 0.7227163454553011
23.563203952520702 300.24152605044753 0.7192779387432313
23.568431507474116 297.1518573319927 0.7154288156990802
23.57365906242753 296.6329390380309 0.7146954918173601
23.578886617380945 297.43467297906307 0.7144644567351965
23.58411417233436 296.9181597714528 0.7138813788653136
23.589341727287774 297.21399856082394 0.7143472332957427
23.59456928224119 298.8838997157218 0.7170207919136031
23.599796837194603 301.4257213212582 0.7209954549494162
23.605024392148017 303.90389917315963 0.7253000851297287
23.610251947101432 302.2250938405158 0.7221850258511654
23.615479502054846 302.0777810333904 0.7208877898953795
23.62070705700826 301.4040612115035 0.718190236439104
23.625934611961675 301.0121328216408 0.7179155147242449
23.63116216691509 300.8534181008403 0.7171149703179084
23.636389721868504 299.40863371436586 0.716312698990969
23.64161727682192 296.8431056769483 0.713569828449171
23.646844831775333 294.11946010364744 0.7102732011482806
23.652072386728747 295.20050684292323 0.7112861687497664
23.65729994168216 296.2199281816046 0.7111550848320979
23.662527496635576 295.3067787924022 0.7087924172261013
23.66775505158899 294.448604360799 0.7072674669287472
23.672982606542405 297.98833286099773 0.7106719167083054
23.67821016149582 301.660584073465 0.7158959113942805
23.683437716449234 301.8779383838535 0.7159005965154496
23.688665271402648 300.22726409027683 0.7144490831533741
23.693892826356063 302.531851787389 0.716861217292669
23.699120381309477 301.57075669918606 0.7151672426598387
23.70434793626289 304.2296131839259 0.7170796272986215
23.709575491216306 303.7356193443525 0.7155138791694114
23.71480304616972 305.7724110349479 0.7177635368655808
23.720030601123135 306.1139758317327 0.718683022140627
23.72525815607655 306.2324697692229 0.7183660532382751
23.730485711029964 306.1863912010676 0.7181718686479904
23.735713265983378 305.6328572189357 0.7172038973703944
23.740940820936792 305.6685358941306 0.7173548200508905
23.746168375890207 305.2758283242954 0.7157262706077535
23.75139593084362 305.0643413444323 0.7153839866150739
23.756623485797036 302.9647237259718 0.713612847881838
23.76185104075045 303.5127992426267 0.7153691778857801
23.767078595703865 301.588537644096 0.7131784220363372
23.77230615065728 301.8825916072434 0.7118864390540113
23.777533705610693 302.0875114846539 0.7106945288614993
23.782761260564108 305.1069794303014 0.7138368498572057
23.787988815517522 304.7430653900907 0.7126190414076169
23.793216370470937 307.00025864027197 0.7151800683902207
23.79844392542435 307.93186944587984 0.7166690962651789
23.803671480377766 310.17641748499113 0.7191082210462535
23.80889903533118 311.4302113464641 0.7202954100278703
23.814126590284594 311.9335965165306 0.7201723840745552
23.81935414523801 311.0779295442115 0.719034227116456
23.824581700191423 310.2762699575551 0.7172816659983708
23.829809255144838 308.9395366996397 0.7160017086207955
23.835036810098252 310.93161640366657 0.7187634723816717
23.840264365051667 312.6578853989329 0.721332184045137
23.84549192000508 313.7561358392113 0.7223713600648489
23.850719474958495 315.4159678655079 0.7224954874550237
23.85594702991191 318.8277909580603 0.7252466297558293
23.861174584865324 319.9175999084005 0.7261602788806882
23.86640213981874 319.58858293268855 0.725569742842228
23.871629694772153 317.9178751050049 0.7232617812611705
23.876857249725568 315.4138595029364 0.720358494472034
23.882084804678982 317.56858258734877 0.7230029525004098
23.887312359632396 319.3101301504791 0.7246945179512666
23.89253991458581 319.1478064966445 0.7240885295469948
23.897767469539225 313.39858214803434 0.717377997773491
23.90299502449264 309.3342339628248 0.7120512054735476
23.908222579446054 306.41951985555283 0.7091152359119558
23.91345013439947 306.79688955484136 0.7098023618805229
23.918677689352883 310.8033667204379 0.7152243735898716
23.923905244306297 312.47354926092834 0.7175520171408435
23.929132799259712 315.7704079703789 0.7207179599132361
23.934360354213126 313.91333321057164 0.7184603000043631
23.93958790916654 313.85522879311037 0.7175838285673783
23.944815464119955 311.50166023458485 0.7147724600540833
23.95004301907337 309.1287539504017 0.712174683594238
23.955270574026784 303.3714913701852 0.7051030390665503
23.9604981289802 299.82750448742837 0.7007039620278355
23.965725683933613 300.20851927796485 0.7011381560410028
23.970953238887027 302.2776320190287 0.7042972080844249
23.97618079384044 304.2346966463488 0.7072270244417753
23.981408348793856 306.0767811567709 0.7093815346108173
23.98663590374727 307.14020638436523 0.7106120543137121
23.991863458700685 309.34198136633853 0.712962544640943
23.9970910136541 307.2144177037121 0.7103627549282624
24.002318568607514 305.91298798010826 0.7091316748427088
24.007546123560928 303.6395764404533 0.7059691986613297
24.012773678514343 304.4023613310314 0.7069793749865407
24.018001233467757 305.45599662668934 0.7077677526887003
24.02322878842117 307.22330184450044 0.7097000099831013
24.028456343374586 308.3842090061123 0.7114512021696807
24.033683898328 310.5787771970804 0.7139638134430202
24.038911453281415 308.0100183554239 0.7115482991684172
24.04413900823483 308.13607616024086 0.7105063555906279
24.049366563188244 307.3326347280942 0.7101151818858672
24.054594118141658 309.55585798126975 0.7129545033479759
24.059821673095072 309.4696046011398 0.713717053793406
24.065049228048487 305.726241929695 0.7098658472785285
24.0702767830019 304.5623400405814 0.7209193628191486
24.075504337955316 307.71662394017403 0.7335389427617468
24.08073189290873 312.11824554245027 0.7456473049008835
24.085959447862145 311.29207553782084 0.7505256468065421
24.09118700281556 309.6543092956759 0.7537706759705698
24.096414557768973 306.5225731142435 0.753826562536268
24.101642112722388 306.63754263319987 0.7574738142862603
24.106869667675802 307.43445584190783 0.7622346985460475
24.112097222629217 307.78313475719693 0.7670867639127713
24.11732477758263 305.8384355984556 0.7682895360276868
24.122552332536046 303.10575018211773 0.7672161245822553
24.12777988748946 302.61867246656493 0.7691907211171194
24.133007442442874 307.17126390822364 0.7782237100882285
24.13823499739629 310.2030993682435 0.7862476906126342
24.143462552349703 309.9510260877032 0.7893550367605956
24.148690107303118 309.6367533939516 0.7925222979139392
24.153917662256532 310.0498904963582 0.7958357258232013
24.159145217209947 314.168509301149 0.8039809489428341
24.16437277216336 314.1223601944656 0.8075775626493219
24.169600327116775 309.3927037610931 0.8050354972944564
24.17482788207019 304.0214794516722 0.8006955444264995
24.180055437023604 305.11659982266286 0.8050948795595381
24.18528299197702 308.51095016192284 0.8118085491644536
24.190510546930433 311.0809889651467 0.8179927020452507
24.195738101883848 311.7478032601519 0.8211818404888587
24.200965656837262 311.4732341276149 0.8241020812596173
24.206193211790676 310.7458039005196 0.8265886132319766
24.21142076674409 309.0971067072992 0.8270357021440079
24.216648321697505 308.2664218716311 0.8278896768005988
24.22187587665092 309.6111622110198 0.831789993970047
24.227103431604334 308.5712408657853 0.83267357477923
24.23233098655775 306.43160821190014 0.8317370319723529
24.237558541511163 306.0632254801488 0.8326563080891575
24.242786096464577 306.66400281568735 0.8359975008761765
24.248013651417992 306.4002528784599 0.838753584001226
24.253241206371406 304.7436157376393 0.8399705210476253
24.25846876132482 304.7396240818702 0.8435670006527858
24.263696316278235 305.04980646667804 0.8446068240672434
24.26892387123165 301.9799232694898 0.8409680266567258
24.274151426185064 298.88780878835166 0.8371196364805146
24.27937898113848 299.6265513843902 0.8415873813970017
24.284606536091893 301.39272903765004 0.8473548753015718
24.289834091045307 303.89880623021884 0.8535799534837074
24.29506164599872 302.90412008515085 0.8543048774185893
24.300289200952136 302.35497924725706 0.8545654060808325
24.30551675590555 301.8984710042999 0.8576509965390625
24.310744310858965 299.49140644301445 0.8557784298630117
24.31597186581238 300.4588187251997 0.8600048977149928
24.321199420765794 297.6121164575501 0.8574889534895568
24.326426975719208 296.91901175107597 0.8586715951056023
24.331654530672623 296.7803315268476 0.8591951217566842
24.336882085626037 296.4765403523076 0.8577518701385349
24.34210964057945 298.6567010110735 0.8623157322642754
24.347337195532866 298.1317779710195 0.8640606870767281
24.35256475048628 300.9067499717334 0.8729211022729548
24.357792305439695 301.6430550721574 0.8761745712728474
24.36301986039311 299.9631012930732 0.8761071357657739
24.368247415346524 299.4307925365917 0.8774324017239514
24.373474970299938 297.6789491541763 0.877847965620875
24.378702525253352 297.625538760705 0.8801504462483503
24.383930080206767 298.935827593849 0.884512908239316
24.38915763516018 300.99401754955204 0.8891139171353888
24.394385190113596 300.9245699962489 0.8919778406330726
24.39961274506701 297.83299035920567 0.8890486151904524
24.404840300020425 298.353743733557 0.8912828170468471
24.41006785497384 301.0991392889471 0.8973109824532972
24.415295409927253 300.87884904407804 0.8985401560351296
24.420522964880668 298.69510601036734 0.898119178089859
24.425750519834082 301.81652562208694 0.9040232776776012
24.430978074787497 305.89035291917094 0.9125139450150855
24.43620562974091 307.4602013327355 0.9157265981565671
24.441433184694326 301.38167312231593 0.9093633146392912
24.44666073964774 299.2906540232669 0.9085316343152735
24.451888294601154 300.53915073865386 0.9149469734181557
24.45711584955457 304.4777555130697 0.9245519132618584
24.462343404507983 308.0134216518525 0.9327972685414353
24.467570959461398 307.3799193532842 0.9336219125352097
24.472798514414812 306.23564407413267 0.932813365129264
24.478026069368227 304.27056433098926 0.9311600751695902
24.48325362432164 302.6000138533101 0.930108945937007
24.488481179275055 305.30640960980764 0.9367356348084951
24.49370873422847 305.9269746989614 0.9400587088295054
24.498936289181884 306.6245180301198 0.9432553247182688
24.5041638441353 303.6468370947749 0.9412930964601436
24.509391399088713 302.80731891033804 0.9411423476363855
24.514618954042128 300.5471033511617 0.9402490979867618
24.519846508995542 301.7250205660974 0.9446905971306203
24.525074063948956 299.48841389673026 0.9456770869947422
24.53030161890237 302.75068470821344 0.9522387720680618
24.535529173855785 302.4607064830403 0.9534491599320399
24.5407567288092 304.96978070911575 0.9586708076788681
24.545984283762614 307.4225495836049 0.9667796197557287
24.55121183871603 309.7386734999364 0.9736575279305842
24.556439393669443 313.31985124243363 0.9816376975665791
24.561666948622857 312.7019152102589 0.9823561817502823
24.566894503576272 311.7126755302776 0.982207720435215
24.572122058529686 309.75052495711924 0.981022847161229
24.5773496134831 308.84539426113156 0.9821909990753852
24.582577168436515 306.2036203783057 0.9803923951588293
24.58780472338993 308.25705989389854 0.9852951469589545
24.593032278343344 311.73337743440896 0.9921078136078174
24.59825983329676 317.3929869626373 1.0032556005572415
24.603487388250173 317.66024392796464 1.007000587801485
24.608714943203587 314.62418390299564 1.0068446091721588
24.613942498157 313.31857998571496 1.0081475482841236
24.619170053110416 307.6519657864362 1.0007829863460285
24.62439760806383 303.2411331464784 0.9960476329326645
24.629625163017245 297.2836200620887 0.9881141744646469
24.63485271797066 297.36781381521416 0.9912341518516751
24.640080272924074 300.88552526957653 0.9993880111945119
24.645307827877488 302.18007741916074 1.0048394565096705
24.650535382830903 302.75003016696553 1.0086537689766168
24.655762937784317 301.6449715988146 1.0100774488479851
24.66099049273773 300.9490724624381 1.0116684404068497
24.666218047691146 300.6918923334707 1.0142487072080222
24.67144560264456 298.13643888170105 1.0119449412956742
24.676673157597975 299.6438707410956 1.0147922245009915
24.68190071255139 301.23750154821283 1.0203878680491034
24.687128267504804 300.8086709100647 1.0222553702254178
24.692355822458218 302.3365016982854 1.0273149030970172
24.697583377411632 302.781822718176 1.0305838741062867
24.702810932365047 303.30157890536316 1.0340327140931758
24.70803848731846 300.2802728420058 1.0324917829105777
24.713266042271876 293.4304700366763 1.022167470299437
24.71849359722529 291.08284292574075 1.0192875832340782
24.723721152178705 289.4792059638271 1.018329440400851
24.72894870713212 293.1908801497494 1.0271673351178363
24.734176262085533 293.3640515001894 1.0319196889289075
24.739403817038948 298.1215463275572 1.0437648908566588
24.744631371992362 298.13000817125265 1.0462979657658416
24.749858926945777 300.8253869483258 1.0520342981979498
24.75508648189919 298.6360541114115 1.0514440595856853
24.760314036852606 300.7681395740285 1.0583279618794796
24.76554159180602 302.0858726034583 1.0638648008731668
24.770769146759434 300.70697608879624 1.063004322092774
24.77599670171285 297.79697494497753 1.061697447270994
24.781224256666263 298.19392702694637 1.0667750212440068
24.786451811619678 298.4641659420867 1.070935269009057
24.791679366573092 295.56696559155654 1.06615835732618
24.796906921526507 293.80266519796277 1.0630804848133613
24.80213447647992 293.91564825512796 1.06535347379201
24.807362031433335 295.5149187523245 1.0716119431928792
24.81258958638675 296.988039860151 1.078946586966563
24.817817141340164 298.5016151599961 1.084799764457
24.82304469629358 300.5409349543239 1.091197818041152
24.828272251246993 301.6136654568134 1.0957576240739708
24.833499806200408 297.4738565180371 1.089887273965909
24.838727361153822 297.5105390255497 1.0914048847715687
24.843954916107236 293.67866430474885 1.0863803601168016
24.84918247106065 299.5053793674097 1.1016451778267833
24.854410026014065 300.9760431383914 1.1090997088713581
24.85963758096748 305.0478751243337 1.121496532674918
24.864865135920894 304.6048064629395 1.1224087029113603
24.87009269087431 304.8415037927243 1.1297200921136947
24.875320245827723 302.668336155913 1.1279295657532336
24.880547800781137 302.08487850187873 1.131783904946451
24.885775355734552 302.81797330470266 1.132163544374264
24.891002910687966 304.62144625386105 1.1374393090005113
24.89623046564138 306.5768451883663 1.1439878467083422
24.901458020594795 306.16125305167947 1.1471251733969332
24.90668557554821 304.9477703631385 1.1474918248300228
24.911913130501624 300.94560325307424 1.1429277387111305
24.91714068545504 300.98159784736686 1.1444230663014492
24.922368240408453 300.97726835541243 1.1472181383869253
24.927595795361867 303.9030341678151 1.1567541413870985
24.93282335031528 303.52959777769746 1.1612684748392408
24.938050905268696 304.5070938108566 1.1666470489388714
24.94327846022211 307.43046513633584 1.1741546830599652
24.948506015175525 306.90292443213957 1.175774422614924
24.95373357012894 306.20935741686384 1.1772314887659783
24.958961125082354 300.3768852515428 1.1696510753151643
24.964188680035768 303.3495062122398 1.1777876810368118
24.969416234989183 305.0872251630219 1.1849651260053666
24.974643789942597 309.5643329375326 1.197318012898592
24.97987134489601 308.64400987561464 1.1994932205810722
24.985098899849426 305.8829924687591 1.1962863308807332
24.99032645480284 305.16850209735054 1.196405498273309
24.995554009756255 304.44510140617456 1.1970180158425083
25.00078156470967 308.25276496504273 1.2076731032267307
25.006009119663084 305.3396568003538 1.2069026422330307
25.011236674616498 305.15700089410575 1.2096237852493663
25.016464229569912 302.5799514529783 1.2086330648938797
25.021691784523327 305.83066876189616 1.2183733669932375
25.02691933947674 308.0306955657416 1.2262577287399832
25.032146894430156 305.9672481523533 1.2255073795807578
25.03737444938357 305.1406941708729 1.2270867763148352
25.042602004336985 309.5131970734404 1.2393797236206032
25.0478295592904 316.2554386874657 1.2588696683160854
25.053057114243813 321.59260957961664 1.2747951987338189
25.058284669197228 317.86399366535085 1.2759834608737948
25.063512224150642 314.2988153891843 1.2726229188471383
25.068739779104057 312.87225004929434 1.2736061243635572
25.07396733405747 312.541149945901 1.2732637475123634
25.079194889010886 312.94273121334976 1.2762641851478886
25.0844224439643 310.3355142149247 1.2745037165683
25.089649998917714 311.55913115991586 1.2823673585661977
25.09487755387113 312.40360690411916 1.28860327013163
25.100105108824543 316.23466100144884 1.3006077876341149
25.105332663777958 313.4201261816992 1.2988306512496393
25.110560218731372 317.2118417416032 1.3114986600512144
25.115787773684787 316.59318991321993 1.315421640014401
25.1210153286382 315.34593442104284 1.3188851468119522
25.126242883591615 314.1504159185678 1.3196130030546847
25.13147043854503 316.31050839514967 1.3288531311995209
25.136697993498444 318.3156209730054 1.3371811735948318
25.14192554845186 316.4406246458376 1.3385568080053534
25.147153103405273 313.9984430195455 1.3383022532258857
25.152380658358688 316.0268238826388 1.3442448064238415
25.157608213312102 318.9277468630162 1.351448954474761
25.162835768265516 318.507213536026 1.3556241518127454
25.16806332321893 315.45700258573453 1.3529435600025652
25.173290878172345 312.46262974523916 1.3542210964004375
25.17851843312576 313.1958252120908 1.3598410173144
25.183745988079174 315.2893509590985 1.370254740023686
25.18897354303259 314.7745125364323 1.373038080145564
25.194201097986003 312.54549619707865 1.3747436438932064
25.199428652939417 309.17672313547575 1.3697327780842967
25.204656207892832 307.3810373185257 1.3707698297849382
25.209883762846246 309.8232031056598 1.3775944950771721
25.21511131779966 315.6395576245743 1.394514018397358
25.220338872753075 320.0318627485236 1.4069367455228663
25.22556642770649 322.22465756041834 1.4159986019436794
25.230793982659904 319.08914910104653 1.4162172723100523
25.23602153761332 319.6906608577556 1.4223588169068266
25.241249092566733 317.7445977534051 1.4237269866085203
25.246476647520147 322.3044932983048 1.4361182533423167
25.25170420247356 320.857952301098 1.4389706974876932
25.256931757426976 323.9962059241631 1.451018121061002
25.26215931238039 321.3383070189187 1.4509874402363208
25.267386867333805 321.2577698029244 1.4578041926566543
25.27261442228722 319.15786184178677 1.457524963437744
25.277841977240634 323.95149497292005 1.4755533452262468
25.283069532194048 327.62056748081557 1.4877213815414436
25.288297087147463 331.17349825788267 1.500571322178993
25.293524642100877 331.5812447523684 1.505732707642801
25.29875219705429 329.499709661544 1.509114794515282
25.303979752007706 329.31151972422003 1.5181028642420566
25.30920730696112 325.1344058945648 1.5165040906507616
25.314434861914535 324.9314910133238 1.5179180532605387
25.31966241686795 319.44053488038054 1.5063371731006125
25.324889971821364 316.6222304356888 1.5037080640648988
25.330117526774778 314.7455111205744 1.5076761178368567
25.335345081728192 318.70283319582734 1.524778221524958
25.340572636681607 322.05241134741306 1.5393353349364012
25.34580019163502 327.6956789978078 1.5588387051830874
25.351027746588436 324.15311101739957 1.5600868238622592
25.35625530154185 319.5707038618756 1.5569438114714809
25.361482856495265 317.089031468977 1.5568799373832154
25.36671041144868 315.5280764254544 1.5544608698549702
25.371937966402093 328.0815443101087 1.5930989943233749
25.377165521355508 332.58773940085166 1.6130985977789896
25.382393076308922 334.27442509608625 1.6255515508013338
25.387620631262337 330.05719217888367 1.6216325647097463
25.39284818621575 321.08787643203453 1.6050189667306225
25.398075741169166 323.24221597412975 1.6159524085529415
25.40330329612258 321.68947700996495 1.6192957343343413
25.408530851075994 329.6375369044627 1.6438925941846696
25.41375840602941 330.5178944753052 1.6566059718430883
25.418985960982823 327.32203636780105 1.6529832246035083
25.424213515936238 325.6723868538399 1.6574790597546705
25.429441070889652 323.1107023017049 1.6590239708872514
25.434668625843067 324.5787508206657 1.6717803534433942
25.43989618079648 319.8342284000243 1.666574390280005
25.445123735749895 321.86690601522844 1.676236780485937
25.45035129070331 317.6543254983268 1.668868029196104
25.455578845656724 318.9600883311048 1.6823127063396426
25.46080640061014 320.48219582491424 1.6962113741577958
25.466033955563553 322.4332832560202 1.7082713233406877
25.471261510516968 325.4139544713868 1.7256439569709654
25.476489065470382 322.7859519192537 1.7279611258131404
25.481716620423796 319.71897356436256 1.7375954443394597
25.48694417537721 318.3444062119285 1.7384796004617005
25.492171730330625 314.7711052212374 1.7376061329640915
25.49739928528404 307.0001511432751 1.723922993480584
25.502626840237454 306.4524451687624 1.7328254803709506
25.50785439519087 312.454082915632 1.755979470138364
25.513081950144283 320.40519990695486 1.7807557173550372
25.518309505097697 318.79365840733203 1.7837975459150768
25.523537060051112 314.50443400361206 1.7827068025629034
25.528764615004526 320.411793408219 1.809597900481771
25.53399216995794 328.06407032958185 1.8367829495404577
25.539219724911355 331.202067809745 1.8558730306223767
25.54444727986477 325.3144921801878 1.8508814979372619
25.549674834818184 322.6522660967373 1.8573551878417944
25.5549023897716 330.1597279739191 1.8871440629754166
25.560129944725013 333.0516526328113 1.9060719392683358
25.565357499678427 336.18574737848303 1.9229511364389757
25.57058505463184 328.3483823702873 1.9120336484368778
25.575812609585256 328.8958865095595 1.9213452775615933
25.58104016453867 323.12090433134017 1.9152176160373984
25.586267719492085 320.4940558476284 1.9228200067140298
25.5914952744455 320.1059564206555 1.934127939590619
25.596722829398914 324.31212351365986 1.965739934770057
25.601950384352328 325.2037772310405 1.981073054929447
25.607177939305743 326.83886944840924 2.00158582558543
25.612405494259157 319.97488227219276 1.9868365022299954
25.61763304921257 327.65036100834567 2.0175472440573987
25.622860604165986 331.1676530831794 2.036785983425999
25.6280881591194 333.4723931630817 2.060107827741981
25.633315714072815 326.38960610291826 2.0511758145328898
25.63854326902623 313.9624783981882 2.0289679532363496
25.643770823979644 307.4998127896235 2.018658485956505
25.648998378933058 313.76586607169503 2.050884564764432
25.654225933886472 322.0212793117243 2.097929185835623
25.659453488839887 339.19157855376324 2.1730628272882164
25.6646810437933 340.91666215454416 2.2005253147554793
25.669908598746716 340.53987873198867 2.2049176504021153
25.67513615370013 332.19430808934055 2.188066464486206
25.680363708653545 326.68511567376817 2.182697448450918
25.68559126360696 328.1584555053573 2.2070942498730433
25.690818818560373 330.5027993111305 2.2300895273741586
25.696046373513788 328.02175031212585 2.235686052893205
25.701273928467202 330.7815494638756 2.260679308201965
25.706501483420617 335.80245485372586 2.293850430378112
25.71172903837403 349.9285126868814 2.362841183691852
25.716956593327446 348.35782888789794 2.3734839024738354
25.72218414828086 344.69243545949683 2.385316848623109
25.727411703234274 336.77788683223537 2.3778196418298436
25.73263925818769 334.0284791427894 2.3993114251579195
25.737866813141103 328.77839833153155 2.4030238238708073
25.743094368094518 327.6339737356105 2.420613028147062
25.748321923047932 320.48578604733433 2.40548656205424
25.753549478001347 324.1393335341505 2.4355562497038714
25.75877703295476 331.9749451645819 2.4846687486889074
25.764004587908175 337.8359622494414 2.5297700209894343
25.76923214286159 331.5160585056619 2.532542972149427
25.774459697815004 316.9730213499951 2.499973476275613
25.77968725276842 312.48898150035996 2.524562604039308
25.784914807721833 312.5499201955365 2.5621930380208062
25.790142362675248 332.200732086913 2.6810829057352823
25.795369917628662 335.7804564130275 2.7054658402332468
25.800597472582076 347.3925165934204 2.7676309349765282
25.80582502753549 336.6107721056878 2.7368905322209294
25.811052582488905 337.84628707141763 2.776488819516215
25.81628013744232 344.807047661097 2.83470217163369
25.821507692395734 342.50456949729005 2.859512721594904
25.82673524734915 339.1258046563204 2.8807522514151325
25.831962802302563 327.6727894221638 2.862643696932451
25.837190357255977 332.45613647306874 2.9289369691144893
25.84241791220939 334.72276007772837 2.9783652495223243
25.847645467162806 344.96712276355123 3.078094922875328
25.85287302211622 342.06249458632095 3.1031245597356767
25.858100577069635 338.0102972081714 3.1235850519071686
25.86332813202305 327.05852180669797 3.102902226514547
25.868555686976464 327.27425323439235 3.148001018100545
25.87378324192988 338.6968594645303 3.2444215196833563
25.879010796883293 343.1592477685544 3.3203469031284456
25.884238351836707 348.24106091755215 3.3979262579417076
25.88946590679012 334.9765928798642 3.386351657173034
25.894693461743536 345.28546762411156 3.502238038534368
25.89992101669695 335.3417939450857 3.5045118259718877
25.905148571650365 331.19344331956887 3.5557509065802284
25.91037612660378 322.8108070923762 3.566910325346578
25.915603681557194 320.93972839904086 3.6363537228892526
25.920831236510608 315.22171016883925 3.66690398051362
25.926058791464023 309.2038365069842 3.7194934086708447
25.931286346417437 305.4051190632571 3.7674980890793393
25.93651390137085 320.1499284372098 3.9584775997707955
25.941741456324266 312.5330828322422 3.9986080331439866
25.94696901127768 313.64494985112555 4.11076246848032
25.952196566231095 309.33151802904297 4.1957000598414345
25.95742412118451 329.5896886487239 4.486288631520328
25.962651676137924 338.8768951605839 4.660790580507309
25.967879231091338 355.1602639140519 4.851772732437706
25.973106786044752 343.55891877937614 4.807991808583922
25.978334340998167 332.065115504211 4.791737214075419
25.98356189595158 304.52462246316435 4.67655718940281
25.988789450904996 304.9381957196143 4.746401212241265
25.99401700585841 311.29534894671644 4.903836721744569
25.999244560811825 322.2653446500014 5.055229619061895
26.00447211576524 315.17482022264284 5.13198684392346
26.009699670718653 311.7426445185358 5.175925753006378
26.014927225672068 328.72113917074347 5.456672178764391
26.020154780625482 336.6581117616419 5.619650967248723
26.025382335578897 333.7611835570848 5.743466694378025
26.03060989053231 309.81361767555825 5.655747854093333
26.035837445485726 306.5538879429789 5.77342429704692
26.04106500043914 327.32264468622833 6.1296075447535525
26.046292555392554 334.44721327868774 6.35662478448102
26.05152011034597 335.30959464210036 6.582134166245488
26.056747665299383 301.46129615556777 6.40063068174198
26.061975220252798 294.6561874038273 6.598051907339549
26.067202775206212 285.34942332388965 6.655919258349491
26.072430330159627 311.138941588496 7.3252082769027975
26.07765788511304 302.0159020694847 7.428902959138392
26.082885440066455 320.5419867325641 8.102652757255596
26.08811299501987 306.59905072248733 8.250219495555385
26.093340549973284 306.518671518951 8.789166089767956
26.0985681049267 302.1407121919778 9.241604297615595
26.103795659880113 307.0815451385851 10.026375857687382
26.109023214833528 308.1145377685836 10.944948114118533
26.114250769786942 297.1241495656885 11.775920331330141
26.119478324740356 261.8089462052382 12.761034719977754
26.12470587969377 271.7694955791365 14.853745398042408
26.129933434647185 258.77034182108196 20.03632873904794
26.1351609896006 216.16380490298332 25.90507177284617
