# Supplementary material for: Unraveling metal effects on CO2 uptake in pyrene-based metal-organic frameworks
Source: Nat Commun. 2025 Feb 11;16:1516. doi: 10.1038/s41467-025-56296-w (PMC11814143; doi:10.1038/s41467-025-56296-w)
Supplement: Supplementary file 3 — Source Data [file 41467_2025_56296_MOESM3_ESM.zip › SourceCode/SuppInf/FigureS5_Ga-TBAPy_InSitu_VariableT_PXRD/Data/GaTBAPy_0109p.dat]

0.002613777476707968 15.217835774229044 4.619824550054309
0.007841332430123905 16.504951115199837 5.262123185276271
0.01306888738353984 14.71811078985695 3.7489133569563857
0.018296442336955775 15.860980008768633 3.195397906244199
0.02352399729037171 15.265628337916155 2.8435731513550366
0.028751552243787646 15.334863155488133 2.540539617723832
0.03397910719720358 18.882625302582728 2.4573632122990388
0.03920666215061952 22.517343032939877 2.5623834434766866
0.04443421710403546 23.872397281890244 2.495196040759336
0.0496617720574514 25.664589872777672 2.449092409954181
0.054889327010867336 24.18068549032785 2.372367822733898
0.060116881964283275 22.287074285362525 2.1139054486618085
0.06534443691769921 19.086622416845206 1.8087317469584085
0.07057199187111515 17.21760391779381 1.6302557437552871
0.07579954682453109 16.952906868441353 1.5418567324337684
0.08102710177794703 18.83663852169876 1.6050330379099464
0.08625465673136297 18.59943626037271 1.6431295574429194
0.09148221168477891 20.731457048787867 1.6209968528856555
0.09670976663819485 21.078643004042434 1.6759343581504635
0.10193732159161079 19.082254508440492 1.56401854969642
0.10716487654502672 17.108580127451216 1.4115052790444254
0.11239243149844266 16.021796766938973 1.3207544615616984
0.1176199864518586 15.044525519592257 1.2046750885675752
0.12284754140527454 15.216878877879715 1.1690422224456338
0.12807509635869047 15.240026853052381 1.1225983634293535
0.1333026513121064 15.763210085649725 1.1510427802854224
0.13853020626552232 15.796767775656585 1.1351628590666223
0.14375776121893824 15.961185762710146 1.1662332699623739
0.14898531617235417 16.435972152024892 1.2331123391123109
0.1542128711257701 18.17482980361554 1.282759069409907
0.15944042607918602 19.782717740211577 1.3087353120766412
0.16466798103260194 18.732186698071434 1.1952426686708661
0.16989553598601786 17.82580275437984 1.082564589616853
0.1751230909394338 16.451663382305295 1.0018709879114769
0.18035064589284971 16.509686843642513 0.9825086582704929
0.18557820084626564 18.721737770384117 1.0814176199151733
0.19080575579968156 19.39384866853919 1.1335642957322278
0.1960333107530975 19.694265349040254 1.1463759639965134
0.20126086570651341 18.443138963834123 1.059342964282719
0.20648842065992934 17.36845488018499 0.9490443273851131
0.21171597561334526 18.541543173638516 0.966461934096764
0.2169435305667612 19.209069017722797 0.9520273301699397
0.22217108552017711 18.483444433575038 0.9298131826145379
0.22739864047359304 18.928471869690668 0.9979347313670539
0.23262619542700896 18.838056371027392 0.989779243482738
0.2378537503804249 19.384510044322568 0.9796427601929432
0.2430813053338408 19.9317920341793 0.9625927333984389
0.24830886028725674 17.740925909895193 0.8915312808646885
0.25353641524067266 16.985713412020573 0.8596730489517621
0.2587639701940886 16.822958310786554 0.8643348383732765
0.2639915251475045 16.888813312261703 0.8589451912433661
0.26921908010092044 17.40952955262162 0.8710229105362359
0.27444663505433636 17.179252482212384 0.8602009133466775
0.2796741900077523 16.950286801368016 0.8227635442937569
0.2849017449611682 17.402735106179637 0.8250106498297863
0.29012929991458414 18.02311403497174 0.8243490410276422
0.29535685486800006 17.39221218120699 0.79484073471178
0.300584409821416 18.136158258584736 0.783739101387108
0.3058119647748319 16.89382344158822 0.743871763343542
0.31103951972824784 16.654473540009242 0.7466797665974445
0.31626707468166376 16.120204112598625 0.7439934291784299
0.3214946296350797 16.161684027932992 0.7424636149138517
0.3267221845884956 16.968789414819888 0.7588162227550943
0.33194973954191154 17.850819140686436 0.7976386070282871
0.33717729449532746 18.398384251366714 0.828132095968991
0.3424048494487434 17.657848435987713 0.8265740872324007
0.3476324044021593 16.103788143497837 0.808289060962279
0.35285995935557524 16.525251950441163 0.7889261785160646
0.35808751430899116 17.533114366766643 0.7993870533782139
0.3633150692624071 17.938536067841618 0.7894405538473218
0.368542624215823 18.830763905594434 0.7867556836788455
0.37377017916923894 18.34894000582831 0.7734931742333142
0.37899773412265486 17.56637497273494 0.77440992069608
0.3842252890760708 17.838627843198392 0.827225637107975
0.3894528440294867 17.82139449964049 0.8544769968444847
0.39468039898290264 18.095475521066945 0.8505422416136046
0.39990795393631856 19.248481265808916 0.856942214813792
0.4051355088897345 19.508648219640648 0.8281710306048305
0.4103630638431504 20.85142587540171 0.8277357552863488
0.41559061879656634 21.68916020702753 0.8349754149083438
0.42081817374998226 21.186940209765673 0.8062573303821179
0.4260457287033982 20.735875315244577 0.8054874877578689
0.4312732836568141 19.42436430467841 0.7810526977542954
0.43650083861023004 18.51424486564605 0.7592896425919706
0.44172839356364596 18.01000320310046 0.7430344602389921
0.4469559485170619 18.9002592329937 0.7574872780461963
0.4521835034704778 18.183276671952218 0.7654689676640781
0.45741105842389373 19.116223370604438 0.7994943540638559
0.46263861337730966 20.546923505079803 0.8331592200192202
0.4678661683307256 21.13663397996829 0.8318834197893009
0.4730937232841415 20.6621800899392 0.8188107340965575
0.47832127823755743 20.30696214222145 0.812021272797411
0.48354883319097336 19.620414991923536 0.7826892943772266
0.4887763881443893 18.01858636040649 0.7469008929852528
0.4940039430978052 18.03864668420302 0.7350851905123428
0.49923149805122113 17.73774965437977 0.7363310227212242
0.5044590530046371 19.17015173226103 0.7941603013211037
0.5096866079580531 20.75331151984031 0.8474718607107118
0.5149141629114691 20.703154698970337 0.8436878762224665
0.5201417178648851 20.50226223518467 0.8302501052931859
0.525369272818301 19.01298194299505 0.7807873995814504
0.530596827771717 19.336376214572613 0.755239882327316
0.535824382725133 19.737719475780537 0.745007320605767
0.541051937678549 19.672605532207484 0.7390635531174595
0.546279492631965 19.138308477254792 0.7367487288402813
0.5515070475853809 18.499306045065257 0.7450499934321358
0.5567346025387969 18.265970130426997 0.7505568050078082
0.5619621574922129 19.722337702977025 0.7515036947117203
0.5671897124456289 19.734792423597547 0.7307982776925133
0.5724172673990449 19.450477876445934 0.7080663596985585
0.5776448223524608 19.153494882485223 0.700690180473667
0.5828723773058768 18.829830792916535 0.6957603752456689
0.5880999322592928 18.632990928751887 0.7062854247689856
0.5933274872127088 18.938765207290814 0.7298293779926964
0.5985550421661248 19.558615177865363 0.7530103169257854
0.6037825971195407 19.441252837358203 0.7582063044782079
0.6090101520729567 19.81028249428473 0.7521278825927312
0.6142377070263727 19.10407924720474 0.7390689778267487
0.6194652619797887 19.43849324894048 0.7401262042135309
0.6246928169332047 20.415600759830067 0.7725550914626043
0.6299203718866206 20.531603694567405 0.7571664792460905
0.6351479268400366 21.463086332736722 0.775734650816886
0.6403754817934526 22.013184476055184 0.7591792761735071
0.6456030367468686 20.89414566568171 0.7292002996450833
0.6508305917002846 20.419261623920544 0.7012183412919777
0.6560581466537005 20.05605420970819 0.6867263316565523
0.6612857016071165 19.35020923971953 0.6872053875846919
0.6665132565605325 19.389674163569513 0.6778626498710604
0.6717408115139485 19.476838557406126 0.6734123766377232
0.6769683664673645 19.309924096741195 0.6665864104726065
0.6821959214207804 19.681463600790796 0.6748159177318316
0.6874234763741964 20.721224097254115 0.7224424679574943
0.6926510313276124 20.782476614840125 0.7237296583272727
0.6978785862810284 21.774095217164696 0.734191226105692
0.7031061412344444 21.44246119469204 0.7302106934942583
0.7083336961878604 22.26143682354007 0.7398479745494676
0.7135612511412763 21.604490666209383 0.7394582899276371
0.7187888060946923 20.93496550405518 0.7388430847615104
0.7240163610481083 20.543993918742405 0.7179047849908042
0.7292439160015243 21.280105709314707 0.718407203551915
0.7344714709549403 21.441266794358906 0.7046303102872432
0.7396990259083562 22.893604890968657 0.7326029290281649
0.7449265808617722 24.46367330977439 0.7596019739577433
0.7501541358151882 25.15142412008472 0.7739684130262059
0.7553816907686042 25.421534527262178 0.7784737729319401
0.7606092457220202 26.118269586150635 0.7821436932676815
0.7658368006754361 27.470020958389007 0.8122839840306234
0.7710643556288521 29.7525424192035 0.8288692303311995
0.7762919105822681 31.37233857886954 0.8498147508929564
0.7815194655356841 31.564821527736576 0.8359996066360036
0.7867470204891001 31.77677843240762 0.8516772788565218
0.791974575442516 31.698802027480408 0.8523836556867262
0.797202130395932 31.188903946169916 0.8392545617794428
0.802429685349348 32.245598476924926 0.8489617162644568
0.807657240302764 33.49856190463106 0.8713168691879316
0.81288479525618 34.14060703550294 0.8628536415127026
0.8181123502095959 36.38567269762017 0.8914470409221686
0.8233399051630119 38.32522869131673 0.9160231480602532
0.8285674601164279 39.53387124114586 0.9509872599428315
0.8337950150698439 41.59219136041888 0.9926225064587899
0.8390225700232599 47.08026244911199 1.0600560814630644
0.8442501249766758 50.6313395371854 1.0988614238584555
0.8494776799300918 54.625830280304186 1.147912722928412
0.8547052348835078 58.66113924456769 1.2014727481981207
0.8599327898369238 60.73210191233743 1.2218857696440684
0.8651603447903398 64.06467952118027 1.2620212522218437
0.8703878997437557 65.9473563935028 1.2692767111104029
0.8756154546971717 70.64962354015566 1.3187604773642039
0.8808430096505877 73.21627556460504 1.3355789072679247
0.8860705646040037 74.53054272688246 1.3412113703500725
0.8912981195574197 76.29261359458744 1.3661921059688362
0.8965256745108356 76.29626071161282 1.3627779076191224
0.9017532294642516 79.28025573837886 1.4029756386986525
0.9069807844176676 79.16759965673279 1.3840906293135582
0.9122083393710836 79.53591755648706 1.38433270356137
0.9174358943244996 80.5839230589023 1.3763460154578886
0.9226634492779155 85.51040922700453 1.421783799638096
0.9278910042313315 91.37669950954475 1.4875724806024524
0.9331185591847475 95.62689617013338 1.5233580437535454
0.9383461141381635 98.49804308939194 1.5258383612816686
0.9435736690915795 97.76307740027852 1.513833022466367
0.9488012240449955 96.64600377019003 1.4773664101458603
0.9540287789984114 95.38705160522048 1.4544336808052447
0.9592563339518274 95.53257001147527 1.461448995221873
0.9644838889052434 97.5634836774248 1.4847891286275403
0.9697114438586594 101.58291707830406 1.517411713348687
0.9749389988120754 102.28980078921391 1.506615413961537
0.9801665537654913 105.82456131981112 1.530470685407604
0.9853941087189073 110.35177611968389 1.5503151804791218
0.9906216636723233 111.76944357314439 1.5415335991324197
0.9958492186257393 114.04441887798504 1.5678874467932462
1.0010767735791553 109.92950417781915 1.534178019056218
1.0063043285325712 108.890769240987 1.5189023595774953
1.0115318834859872 106.94900269312323 1.509792557528846
1.0167594384394032 108.57393666304809 1.5265586136355702
1.0219869933928192 115.0185210327562 1.563924248057938
1.0272145483462352 114.87089432865021 1.567394214951609
1.0324421032996511 114.35240559634065 1.5763790780770426
1.0376696582530671 116.52156706118903 1.5749401626382562
1.042897213206483 117.82856288029423 1.5775866798298182
1.048124768159899 117.87116768230818 1.5813180142293337
1.053352323113315 121.91193096428175 1.6023902690302587
1.058579878066731 124.29998412871905 1.6115823298212093
1.063807433020147 122.96787962984047 1.5983589399328157
1.069034987973563 127.80003955630168 1.6291978840289008
1.074262542926979 131.94839515069467 1.667634413510445
1.079490097880395 139.4924741248817 1.699209858892426
1.084717652833811 138.79460748867223 1.6959622865970088
1.089945207787227 135.12247926199225 1.6764706979266446
1.095172762740643 134.35939657275574 1.6728058203344034
1.1004003176940589 131.17253493450448 1.6507225695979615
1.1056278726474749 138.7289458727965 1.6835205248860998
1.1108554276008908 143.61184013737554 1.7051562572839898
1.1160829825543068 144.67992114508505 1.7116776036432084
1.1213105375077228 140.11428301015826 1.6819378990550589
1.1265380924611388 137.854162538137 1.6735362746768543
1.1317656474145548 140.44252233775592 1.6914915334395617
1.1369932023679707 142.64392153388349 1.7098666541366936
1.1422207573213867 144.66199425879773 1.732825805906173
1.1474483122748027 139.2973739926822 1.6857955632319372
1.1526758672282187 139.47489535191318 1.6698638429150259
1.1579034221816347 138.0763818815764 1.6590891216606185
1.1631309771350506 140.23058823934275 1.6897123559651719
1.1683585320884666 138.53299647607463 1.6521913417459149
1.1735860870418826 140.62524339444445 1.6842188640537368
1.1788136419952986 139.06604653530485 1.6664533079535888
1.1840411969487146 138.94049650258106 1.6407087047872873
1.1892687519021305 142.51534812395317 1.6632742113814925
1.1944963068555465 148.88720144697774 1.677101738976006
1.1997238618089625 152.38132828382558 1.6668490945567092
1.2049514167623785 157.82688877288098 1.7332281477104488
1.2101789717157945 157.9167837531015 1.740120661839793
1.2154065266692105 158.58320509773534 1.753752473356206
1.2206340816226264 159.64186252529805 1.7658087438931938
1.2258616365760424 150.06431349540756 1.685989374858268
1.2310891915294584 151.68551017474655 1.6816620821401695
1.2363167464828744 152.41727477397777 1.6784957155464149
1.2415443014362904 151.6183100652892 1.6845078273526435
1.2467718563897063 153.42123804483546 1.7384639578810648
1.2519994113431223 152.57975948712172 1.7570873590947043
1.2572269662965383 149.73132929016805 1.70712576005002
1.2624545212499543 153.4930287503529 1.7276432548697596
1.2676820762033703 158.5912036432787 1.750311153727094
1.2729096311567862 157.13102448364614 1.7707774434077461
1.2781371861102022 159.16159637175193 1.7849187876609904
1.2833647410636182 157.45803757839565 1.7481169593860924
1.2885922960170342 150.0531633899216 1.6829016045917153
1.2938198509704502 149.29733556665875 1.6669110588779714
1.2990474059238661 146.12420670667154 1.6538365897067226
1.3042749608772821 149.88276546113715 1.681325342646563
1.309502515830698 152.85563647305594 1.6844170647838406
1.314730070784114 151.62766890376534 1.6702426454505954
1.31995762573753 159.26343574181894 1.7147510053750439
1.325185180690946 161.15132989076693 1.7388524888924135
1.330412735644362 161.7936655582364 1.767057927189007
1.335640290597778 155.81909317848866 1.7223394547848099
1.340867845551194 150.26965598874486 1.6982356345978182
1.34609540050461 149.8183249733796 1.684762956078868
1.351322955458026 152.16671749273695 1.6980695142324171
1.356550510411442 147.7648451824402 1.664700453155152
1.361778065364858 145.31195586441936 1.6597863420353445
1.3670056203182739 144.4966013917304 1.6614132207550367
1.3722331752716899 145.67186848647282 1.666757348549484
1.3774607302251058 147.46043198453543 1.6522581107799645
1.3826882851785218 150.45414846224713 1.649777928769742
1.3879158401319378 153.62657258272407 1.6640693281737384
1.3931433950853538 152.36307107400725 1.6660564407395422
1.3983709500387698 149.66886912051967 1.651881257329653
1.4035985049921857 143.5053147205264 1.610550525538596
1.4088260599456017 141.99022649456649 1.6249327052393445
1.4140536148990177 142.74867244163661 1.6327694102824455
1.4192811698524337 150.20471529214237 1.6994640265709173
1.4245087248058497 154.83902431293185 1.7073563009121324
1.4297362797592656 156.99149983338845 1.6963870521453854
1.4349638347126816 155.00222877050615 1.6887049426651346
1.4401913896660976 151.69076869361356 1.6776021799816585
1.4454189446195136 151.86036189357145 1.697410050152176
1.4506464995729296 149.29774024394558 1.6824171371228773
1.4558740545263456 149.05938048388646 1.6685015993512482
1.4611016094797615 146.28111554508627 1.6467504691853811
1.4663291644331775 145.31570265521898 1.6442238349302127
1.4715567193865935 147.21927267398138 1.6453776263843942
1.4767842743400095 150.0491010901964 1.6599155682942552
1.4820118292934255 144.74282544496677 1.626764666316493
1.4872393842468414 144.7544300662003 1.6323477431134295
1.4924669392002574 141.85363635448724 1.6192614515276096
1.4976944941536734 139.83074535155848 1.6111848075852429
1.5029220491070894 143.1109894888944 1.6446004282879159
1.5081496040605054 140.1298941668108 1.6313267432636118
1.5133771590139213 143.28377643584835 1.675858383980742
1.5186047139673373 148.06049800386194 1.690881580243501
1.5238322689207533 150.19426108154838 1.6665731498087628
1.5290598238741693 153.49619052932985 1.6813438243449432
1.5342873788275853 146.50279162889063 1.61225755764768
1.5395149337810012 141.0706348302421 1.5990879923757637
1.5447424887344172 141.14981104994112 1.6078530192727967
1.5499700436878332 141.4993773290082 1.6086234406481912
1.5551975986412492 141.95504804592846 1.5946476781815562
1.5604251535946652 143.70220900673738 1.618591988643782
1.5656527085480811 148.01474825689337 1.6568979347425274
1.5708802635014971 158.2593283118648 1.7234080571792163
1.576107818454913 163.4168174219911 1.757593889810731
1.581335373408329 164.286985800969 1.7796855342463558
1.586562928361745 164.1123716138 1.7568553705780283
1.591790483315161 162.48215853578017 1.738471757708366
1.597018038268577 159.42792769318334 1.6833365220864822
1.602245593221993 165.2384668373685 1.7087820771804973
1.607473148175409 170.14284296910608 1.740113938709181
1.612700703128825 171.17189797492733 1.7466679507431497
1.617928258082241 168.44475374659652 1.725539945738108
1.623155813035657 167.32573068538383 1.7346500590294127
1.628383367989073 175.24767183622725 1.7921040466301246
1.6336109229424889 187.76684520500717 1.8453833627599012
1.6388384778959049 189.69422770978196 1.841107320197588
1.6440660328493208 191.1194780458716 1.8405662009009758
1.6492935878027368 182.2133045261118 1.7863712158921983
1.6545211427561528 177.86072665951284 1.7783277153049528
1.6597486977095688 186.17465686370778 1.8376475507491
1.6649762526629848 200.4346105401185 1.9009227611425263
1.6702038076164007 208.43239585978037 1.921805793574509
1.6754313625698167 213.17422291725242 1.9312030474952346
1.6806589175232327 221.82846946203315 1.9843301655709573
1.6858864724766487 228.77733170690482 2.04365677800711
1.6911140274300647 229.54515772542015 2.0390590149140007
1.6963415823834807 228.40955976350523 2.009546980253553
1.7015691373368966 213.20387520663965 1.910371810467629
1.7067966922903126 207.1629312118887 1.8538666776388173
1.7120242472437286 203.86265277739577 1.8375143518567087
1.7172518021971446 194.73884289328265 1.781736247384268
1.7224793571505606 197.49538647078225 1.78327068252352
1.7277069121039765 204.80079338147976 1.8181953673940472
1.7329344670573925 219.75462582754557 1.8851196501717014
1.7381620220108085 223.44716301618735 1.8911310128529526
1.7433895769642245 235.59802491627136 1.9537907743347034
1.7486171319176405 238.04175742445923 1.9628915908016207
1.7538446868710564 243.59234770506484 1.9776486844274375
1.7590722418244724 252.52106582223198 2.007980995181104
1.7642997967778884 248.29219810778577 1.9929697172918939
1.7695273517313044 245.20648353741197 1.9669975062330591
1.7747549066847204 242.18344943725185 1.9448859012063815
1.7799824616381363 242.4170519833766 1.946512621491638
1.7852100165915523 243.2631450162073 1.9290679230839967
1.7904375715449683 249.50269385230334 1.9516682637536404
1.7956651264983843 252.0403947413191 1.966280671312808
1.8008926814518003 254.70611156732716 1.9572917236857346
1.8061202364052162 252.02502979903787 1.9448985877479854
1.8113477913586322 247.11222626409906 1.924359290707417
1.8165753463120482 244.988843911685 1.8876291192856975
1.8218029012654642 249.74847446875208 1.8974985915142517
1.8270304562188802 249.87503854927874 1.8875839642698056
1.8322580111722961 261.9430049897128 1.9194491243730314
1.8374855661257121 255.44054582127288 1.8712746698104294
1.842713121079128 258.162057581794 1.8705255773307417
1.847940676032544 254.32188709846542 1.8304772128804585
1.85316823098596 257.8118273781549 1.8365723662625273
1.858395785939376 266.90347308460156 1.8842941637935704
1.863623340892792 270.8189085924701 1.9285717815781138
1.868850895846208 271.97813699840486 1.928469404649027
1.874078450799624 258.5377174724906 1.8733494373595243
1.87930600575304 259.372188667227 1.8597580416087514
1.884533560706456 251.03511736944313 1.7981326879530322
1.889761115659872 250.970221941978 1.7899712339344718
1.894988670613288 256.3546931625026 1.810736322013887
1.9002162255667039 259.9588101373341 1.8298906665556154
1.9054437805201199 255.90541848510412 1.8151139516165973
1.9106713354735358 254.99535152812868 1.7918928243170502
1.9158988904269518 251.60977281809 1.7587940067554955
1.9211264453803678 254.2914393198992 1.7596996703288583
1.9263540003337838 258.45994359898293 1.7647285784778217
1.9315815552871998 255.93730007062405 1.747500370845093
1.9368091102406157 250.70531178840994 1.7192338122198798
1.9420366651940317 247.48031023551766 1.701443505834961
1.9472642201474477 247.46289503561695 1.7109696498969058
1.9524917751008637 248.92632283418584 1.71508210545391
1.9577193300542797 242.25163878707275 1.6788556770038279
1.9629468850076957 244.51061677347468 1.6976261705989995
1.9681744399611116 251.46593610799425 1.7102590737645447
1.9734019949145276 253.9948551687483 1.71871808278889
1.9786295498679436 255.1956563606152 1.7261257838714494
1.9838571048213596 252.3099385214622 1.689276921662776
1.9890846597747756 247.70390692686775 1.6695131322059715
1.9943122147281915 246.76245922175625 1.6689598560410948
1.9995397696816075 249.661892965669 1.6795874054735342
2.0047673246350235 244.73874678765765 1.669208314504098
2.0099948795884393 244.10740286182977 1.6734552026834586
2.015222434541855 243.01095483550495 1.6551690621119295
2.0204499894952708 247.84188679253913 1.6711223134898352
2.0256775444486865 251.04701151888617 1.6846385946500366
2.0309050994021023 240.4094281254688 1.6234975249324566
2.036132654355518 236.48584638359137 1.6125939078654568
2.041360209308934 229.0418275459497 1.5768004377531726
2.0465877642623496 236.340411141461 1.6042855831118032
2.0518153192157653 239.49486220465667 1.6225174944858574
2.057042874169181 236.8953033657323 1.599636224415771
2.062270429122597 242.19045089788688 1.623996352535022
2.0674979840760126 237.82746540939706 1.6189202074432456
2.0727255390294284 240.30898442793725 1.638914403649561
2.077953093982844 243.18411200374592 1.6613675482725403
2.08318064893626 238.3851388929426 1.6425264065939194
2.0884082038896756 237.08386820047733 1.6357190003536128
2.0936357588430914 233.29537547954453 1.599946065643019
2.098863313796507 236.88789912322895 1.6165758406309256
2.104090868749923 243.46399526222328 1.647768490875133
2.1093184237033387 240.99798587094386 1.6312723565804428
2.1145459786567544 238.39238287327598 1.6177093094941815
2.11977353361017 234.919566545499 1.5988223350942645
2.125001088563586 237.32166400776936 1.5935389413018792
2.1302286435170017 231.35378863793483 1.5727103993063556
2.1354561984704175 225.1450616752126 1.553730295472576
2.140683753423833 222.3964098207465 1.5464229240499379
2.145911308377249 220.72607027162687 1.5458023152265912
2.1511388633306647 216.6146102266689 1.5127938016608846
2.1563664182840805 220.06202813720148 1.5152325795192632
2.1615939732374962 221.48539170804668 1.5223738148263026
2.166821528190912 230.2395285270186 1.5796096683578766
2.1720490831443278 235.72996693969492 1.6151248568814747
2.1772766380977435 229.55917435843926 1.595694477344147
2.1825041930511593 230.95192934100626 1.5965270139093155
2.187731748004575 236.34195740475857 1.6192666279730648
2.192959302957991 235.83442305355769 1.6149535046689198
2.1981868579114066 237.9387141487003 1.6276039726842473
2.2034144128648223 228.64976361778784 1.5866666104680502
2.208641967818238 222.5297806913689 1.5526831122115878
2.213869522771654 224.86590963151428 1.5755450070294936
2.2190970777250696 228.02811864862508 1.5762078974948799
2.2243246326784853 231.7353568858131 1.5849592915696997
2.229552187631901 235.62583224503643 1.603001496907525
2.234779742585317 235.43141265313804 1.5952917654408936
2.2400072975387326 228.3170447144672 1.561215577221371
2.2452348524921484 229.0420916894567 1.575824913647532
2.250462407445564 227.816527210274 1.5710416386151278
2.25568996239898 228.29221833033378 1.5912303169272752
2.2609175173523957 230.1122711713402 1.6019344432176312
2.2661450723058114 230.93286806911235 1.5995210127686807
2.271372627259227 227.53681166339928 1.5957098305525566
2.276600182212643 227.35097753560325 1.5786929056498689
2.2818277371660587 229.8707484250061 1.6014698203489266
2.2870552921194744 229.764884239623 1.600511830261452
2.29228284707289 228.49343190419216 1.570847309834136
2.297510402026306 227.94916602208897 1.5653771773731908
2.3027379569797217 222.1990639639148 1.5309823190604903
2.3079655119331375 218.0852408833723 1.514619983113856
2.3131930668865532 220.3689814696881 1.5357774812530633
2.318420621839969 217.4521982700247 1.527758628281392
2.3236481767933848 217.60369794895408 1.5243283850162115
2.3288757317468005 217.74126209994108 1.5399400177220977
2.3341032867002163 214.35512886246343 1.5258211555745758
2.339330841653632 219.67234190793656 1.529601811199514
2.344558396607048 221.23005724556106 1.544780473281577
2.3497859515604635 225.71055541939236 1.5473983609133242
2.3550135065138793 228.0101331745275 1.5317194135624792
2.360241061467295 225.15599597883366 1.5138291550243326
2.365468616420711 222.22661646657772 1.4869044760017445
2.3706961713741266 224.29963209942505 1.4895276510773585
2.3759237263275423 229.08566151686355 1.52888483861213
2.381151281280958 233.1588972526845 1.560538711815837
2.386378836234374 231.23511816309096 1.5607929871446007
2.3916063911877896 231.6054167114468 1.5784118341552804
2.3968339461412054 226.17218389284852 1.5583491209206852
2.402061501094621 227.4098072976533 1.5485660183888403
2.407289056048037 229.67825948285227 1.5521344313690333
2.4125166110014526 225.8264472945456 1.5298628074698464
2.4177441659548684 219.75247731013883 1.5012896088148364
2.422971720908284 220.68633051026853 1.4969341287749796
2.4281992758617 227.83232592815148 1.5154717429908866
2.4334268308151157 238.1604510417351 1.5338068119462342
2.4386543857685314 236.44220486626745 1.5108224594086253
2.443881940721947 233.0922334054236 1.4825938069480322
2.449109495675363 230.7183134094795 1.4648330215483527
2.4543370506287787 237.27110048447403 1.474902904836033
2.4595646055821945 245.04110901575768 1.4654312643943124
2.4647921605356102 259.4832561561825 1.4572398387090015
2.470019715489026 277.86931992726073 1.4295942844396223
2.4752472704424417 346.69566623182345 1.5165334450621213
2.4804748253958575 490.2023997006261 1.7325729708010105
2.4857023803492733 721.0036763838177 2.0317454440042626
2.490929935302689 1046.64714038364 2.412887555554854
2.496157490256105 1463.576442683486 2.8462825297012793
2.5013850452095205 1902.951169015151 3.249088578724742
2.5066126001629363 2248.441737337037 3.526402999114317
2.511840155116352 2524.364075803217 3.7416197432915133
2.517067710069768 2725.1143511318196 3.8883580516610166
2.5222952650231836 2939.3618994326866 4.042969651002594
2.5275228199765993 3270.171846841904 4.2663234014257965
2.532750374930015 3696.1432863571595 4.522796301561664
2.537977929883431 4339.082515445774 4.892584612899374
2.5432054848368466 5121.078949032292 5.320263490737702
2.5484330397902624 5896.553306433423 5.689028744383031
2.553660594743678 6451.596689980979 5.928924076999777
2.558888149697094 6719.78678809989 6.03379498805527
2.5641157046505096 6627.126208472801 5.979565015324464
2.5693432596039254 6253.023137874751 5.806597158308988
2.574570814557341 5730.181549126516 5.5560835437553395
2.579798369510757 5201.447750843644 5.293066243646821
2.5850259244641727 4804.595367893715 5.091109307797695
2.5902534794175884 4503.982324802159 4.928563211444457
2.595481034371004 4227.933125492993 4.764730595505965
2.60070858932442 3925.2327958840983 4.592258609979422
2.6059361442778357 3475.771904291873 4.320710172860138
2.6111636992312515 2936.8505207363137 3.9646153989543857
2.6163912541846672 2347.954221652874 3.5371772259534437
2.621618809138083 1764.4987978607153 3.0619443232914803
2.6268463640914987 1281.7856283645594 2.611496404862818
2.6320739190449145 891.3967699011974 2.1849037914611684
2.6373014739983303 648.7806172262955 1.8967320852580627
2.642529028951746 485.60573791316966 1.664546314256854
2.6477565839051618 386.59260436412626 1.5330732678965733
2.6529841388585775 328.77813246514 1.4516133576276529
2.6582116938119933 294.64776252355995 1.4193310175478144
2.663439248765409 272.2714131496669 1.4028228907594618
2.668666803718825 255.73044608927512 1.3905225899864442
2.6738943586722406 247.0313067442808 1.387576291325213
2.6791219136256563 239.76039297487299 1.3901536901648797
2.684349468579072 231.65507957655896 1.3788181504474435
2.689577023532488 230.78980897796862 1.3896102596204751
2.6948045784859036 226.837552446638 1.3893805383584235
2.7000321334393194 229.6616846162079 1.4177272538708836
2.705259688392735 234.0150660752093 1.4408479474263938
2.710487243346151 230.18065117839197 1.4348666334599622
2.7157147982995666 234.7425832565452 1.4761137590474689
2.7209423532529824 233.60325831741187 1.4820667499226863
2.726169908206398 234.1357654066323 1.502911921991534
2.731397463159814 231.35228326544834 1.5094744346416282
2.7366250181132297 225.35757237470096 1.4985707334981042
2.7418525730666454 222.49366891590125 1.4935419350371335
2.747080128020061 222.60473823619844 1.504096639177844
2.752307682973477 226.21420423015465 1.5058041897963286
2.7575352379268927 225.7892674665114 1.4889628828429216
2.7627627928803085 222.1650515056689 1.471600413993692
2.767990347833724 222.66757022934388 1.4873433364012303
2.77321790278714 223.21583102484314 1.4982996404290227
2.7784454577405557 226.09812006067492 1.5273377944534015
2.7836730126939715 227.65709681353985 1.535357647104032
2.7889005676473873 223.27337589323824 1.5106817463174522
2.794128122600803 220.6961798521208 1.5011185996991947
2.7993556775542188 219.53476542900754 1.4829358982912448
2.8045832325076345 221.3438766354539 1.4747708467486926
2.8098107874610503 223.0906594354857 1.4812087884322356
2.815038342414466 231.08206801360552 1.5130429925807725
2.820265897367882 236.2562305273274 1.549897839390503
2.8254934523212976 233.6398211213795 1.5542913670602048
2.8307210072747133 227.603575243874 1.534679823739874
2.835948562228129 217.36056975017766 1.4975949122938645
2.841176117181545 212.59179534977466 1.4915962131383225
2.8464036721349606 216.89965922954616 1.5134743334415228
2.8516312270883764 222.71736364459147 1.5362348484251274
2.856858782041792 224.16304341594824 1.5413063023658737
2.862086336995208 225.59683000173402 1.5354997799321781
2.8673138919486236 222.95578911486345 1.5410458286407789
2.8725414469020394 220.52090749227202 1.5300449874279107
2.877769001855455 216.10960049462864 1.4987636719819941
2.882996556808871 209.73392958528657 1.4626194814613904
2.8882241117622867 212.9840424048413 1.4778279760690687
2.8934516667157024 219.39545726580772 1.4917780695859661
2.898679221669118 229.39484395017828 1.535839604772211
2.903906776622534 223.68062598395693 1.5099568198178785
2.9091343315759497 229.45742425485207 1.5355678163765878
2.9143618865293655 230.0444421224134 1.54903388976785
2.919589441482781 219.3810803605186 1.4986036635505584
2.924816996436197 214.45683813995808 1.4685031059961804
2.9300445513896127 210.37155543142174 1.4489264197177467
2.9352721063430285 213.17867618578862 1.4533766897419367
2.9404996612964442 218.7571410923236 1.4731814175339835
2.94572721624986 224.36087590250574 1.5022264287737868
2.9509547712032758 227.3296269879176 1.5195237888507735
2.9561823261566915 223.81525239662875 1.5190289873036966
2.9614098811101073 220.90871184098944 1.5160907759906754
2.966637436063523 219.28360807835784 1.497891134119753
2.971864991016939 227.6673933195802 1.5334242431732843
2.9770925459703546 232.27187328672198 1.5467960148214108
2.9823201009237703 230.45976818645926 1.5158341127613533
2.987547655877186 219.5733598278422 1.4709127660702639
2.992775210830602 214.2097539055463 1.4501009552856752
2.9980027657840176 212.46887674948542 1.4362121379290653
3.0032303207374333 220.396426584626 1.4660956352345529
3.008457875690849 225.3113627707942 1.4701211664819243
3.013685430644265 231.16641995329945 1.4868925629540208
3.0189129855976806 222.8700310767897 1.4536325924362907
3.0241405405510964 211.72855899639123 1.4113363324240558
3.029368095504512 207.39549823347656 1.3922991429537523
3.034595650457928 208.54696985308107 1.3929109371033264
3.0398232054113437 209.2190846138616 1.4036445558730783
3.0450507603647594 210.56350174153263 1.4053713263660286
3.050278315318175 217.2249376335112 1.4351049513299263
3.055505870271591 221.30395772279965 1.4312583377270525
3.0607334252250067 225.78702586500734 1.444838678765099
3.0659609801784224 227.0174203507249 1.4449631452827199
3.071188535131838 217.8014687098596 1.4090752083309208
3.076416090085254 217.00660716621675 1.4076866313080882
3.0816436450386697 211.80523529561214 1.3730389837438965
3.0868711999920855 209.51828332886328 1.343111198096661
3.0920987549455012 212.72134326447963 1.3455294626250103
3.097326309898917 219.037196512135 1.351033667563748
3.1025538648523328 224.37227812739889 1.35675244857227
3.1077814198057485 230.3500045857892 1.367446625647039
3.1130089747591643 236.17809642563273 1.3777681992480166
3.11823652971258 239.72410797953157 1.387720205754464
3.123464084665996 241.33090569127572 1.382886377562258
3.1286916396194115 234.99143841072134 1.3379177350634577
3.1339191945728273 233.41899076743638 1.3237817533496001
3.139146749526243 242.60313650407176 1.3315973595768362
3.144374304479659 250.13454594067332 1.3408201395565158
3.1496018594330746 252.82822407868252 1.3297824124576005
3.1548294143864903 261.74514050252543 1.3410990264748432
3.160056969339906 262.26435397196184 1.32821980208947
3.165284524293322 267.4203285602929 1.3324908636306538
3.1705120792467376 278.1578470513198 1.355839834824968
3.1757396342001534 278.89643664767567 1.3339222473681633
3.180967189153569 287.4478173134813 1.3438211887660132
3.186194744106985 293.7871472488214 1.331712340097128
3.1914222990604006 306.28262475477345 1.3398529681167506
3.1966498540138164 312.9449872164504 1.3327109266373982
3.201877408967232 325.00894536678663 1.3487343853856446
3.207104963920648 334.1760438278504 1.3422169484353408
3.2123325188740637 342.41849383128033 1.3418410622252697
3.2175600738274794 364.59099029947924 1.3727893953438635
3.222787628780895 386.8818790265804 1.4011097185748296
3.228015183734311 412.11700370618973 1.4421818140353806
3.2332427386877267 440.0799920355432 1.482731339787706
3.2384702936411425 469.5150457744389 1.5242189624645675
3.2436978485945582 496.7384903161658 1.5596755292537126
3.248925403547974 529.7416293018272 1.6073040500441842
3.2541529585013897 567.5052565598221 1.6622630954797548
3.2593805134548055 606.0838361690802 1.7168932390284861
3.2646080684082213 641.8369612048158 1.7652834857199815
3.269835623361637 677.622653730018 1.809546675243995
3.275063178315053 708.7582373705396 1.8487493112066757
3.2802907332684685 742.4921554877877 1.886407520412089
3.2855182882218843 772.6365329171839 1.9214143265268233
3.2907458431753 808.2451564123079 1.9647732010922567
3.295973398128716 843.1435362619908 2.003113391564697
3.3012009530821316 882.7542533917616 2.046053225874973
3.3064285080355473 919.618402628994 2.0883226620793436
3.311656062988963 952.4947970066925 2.1271863799232196
3.316883617942379 972.9833985931234 2.14795742505808
3.3221111728957946 979.8271619921566 2.151587710123899
3.3273387278492104 972.9564314643447 2.135865134472852
3.332566282802626 941.8712785400076 2.0977581629408086
3.337793837756042 892.8168290216635 2.0428562297884425
3.3430213927094576 823.1517932774555 1.9600278811877396
3.3482489476628734 744.1561522598312 1.8654324213782565
3.353476502616289 678.2434996496221 1.7825706234114236
3.358704057569705 614.6137752477734 1.697768856315768
3.3639316125231207 548.2605773720111 1.6015765179285608
3.3691591674765364 491.36961624685625 1.5171318547863002
3.374386722429952 443.0390209768211 1.456357148796844
3.379614277383368 397.308867476701 1.3955255042895993
3.3848418323367837 363.96642067337336 1.3559006292925393
3.3900693872901995 334.657154461121 1.3182720626056272
3.3952969422436152 311.83584381397407 1.2856064935636178
3.400524497197031 293.832472585047 1.2697262736884736
3.4057520521504467 273.15259081554865 1.2315263075342404
3.4109796071038625 256.97399146815104 1.2118354949297152
3.4162071620572783 247.32005064598312 1.1933776406113914
3.421434717010694 242.05740718787555 1.1961018297106571
3.4266622719641098 241.25058771579114 1.2119700987240893
3.4318898269175255 240.003561903287 1.2271027721578376
3.4371173818709413 237.2256902146446 1.243219754000175
3.442344936824357 235.6973382785439 1.2418389401040033
3.447572491777773 235.84027937462 1.2502560506237776
3.4528000467311886 231.77959750602466 1.2367028206549313
3.4580276016846043 232.55136858281318 1.2461154631771831
3.46325515663802 226.28668352492824 1.224981526407974
3.468482711591436 224.33710278851862 1.2169499633575924
3.4737102665448516 223.80466234803504 1.221440699504791
3.4789378214982674 223.3930643250071 1.2204340104460862
3.484165376451683 224.26206157070072 1.234003885001643
3.489392931405099 227.23386461833348 1.2596586140196708
3.4946204863585146 227.2689838095719 1.2586531448342073
3.4998480413119304 228.08207323273652 1.2451442194823614
3.505075596265346 229.8700729942542 1.2443753065313243
3.510303151218762 233.57274216420646 1.2411828256434427
3.5155307061721777 234.6338754139895 1.2145405843437664
3.5207582611255934 236.33968697525265 1.2076407324726515
3.525985816079009 241.76564137643743 1.1895874897054828
3.531213371032425 247.5294914213942 1.1817620187223927
3.5364409259858407 259.70375957518763 1.1897908553601932
3.5416684809392565 277.87979394124403 1.2075776566367031
3.546896035892672 301.70847600459035 1.2371808172024663
3.552123590846088 346.495567442262 1.3059279967235506
3.5573511457995037 424.5287002751443 1.4234277267191489
3.5625787007529195 556.1852572602148 1.6124698179390433
3.5678062557063353 785.5311098758575 1.9041508026879743
3.573033810659751 1212.9888247547372 2.3592813096103
3.5782613656131668 1981.143282829958 3.01661201159784
3.5834889205665825 3339.8418648605507 3.9145883181968166
3.5887164755199983 5629.54762798503 5.080726553450384
3.593944030473414 8989.812315612206 6.3780938010791335
3.59917158542683 12763.418924904014 7.563609662063201
3.6043991403802456 16459.105764814576 8.564046539191857
3.6096266953336613 18750.12933972863 9.11904782921002
3.614854250287077 19060.257769759362 9.188657027252791
3.620081805240493 17413.948451238302 8.780419270909203
3.6253093601939086 14333.719299477538 7.970888144357694
3.6305369151473244 10886.214664278343 6.927393129390783
3.63576447010074 7545.873801477127 5.744774630457307
3.640992025054156 5057.560802572386 4.691662466237071
3.6462195800075716 3210.9734698501265 3.7277206567089194
3.6514471349609874 2037.4688181525873 2.965366544073705
3.656674689914403 1305.7922707340128 2.3707829914875433
3.661902244867819 905.2841699055792 1.9773881370918505
3.6671297998212347 676.6635886666816 1.7140532881169452
3.6723573547746504 549.0160176701169 1.5513707782194166
3.677584909728066 459.41355360758786 1.4227991929873667
3.682812464681482 401.81658924444037 1.3335998363007677
3.6880400196348977 365.42851463108946 1.2868622955256845
3.6932675745883135 340.43308815588887 1.2550568511734428
3.698495129541729 320.4925725598126 1.2253465972802058
3.703722684495145 305.63119726678843 1.1968795395159548
3.7089502394485607 293.4782870083704 1.1730940385916662
3.7141777944019765 285.0364017194486 1.1589034703647596
3.7194053493553922 282.7855158314021 1.1627318185933526
3.724632904308808 277.47927944622666 1.158197005960534
3.7298604592622238 277.6960310514932 1.1667559791099171
3.7350880142156395 272.08355057038716 1.150787352777175
3.7403155691690553 264.47478065054 1.1352456932671668
3.745543124122471 260.61156888033116 1.1387098094039854
3.750770679075887 254.32483653553845 1.1302819329012592
3.7559982340293026 249.9618336206424 1.1247346901107047
3.7612257889827183 249.6015299076008 1.1267877650837812
3.766453343936134 251.72177140359832 1.1317320622043407
3.77168089888955 254.30780061296534 1.1332782998971709
3.7769084538429656 250.08387820985405 1.1207581322248437
3.7821360087963813 245.2954953018499 1.1104351088382274
3.787363563749797 240.5152957323531 1.101398821798774
3.792591118703213 242.13327937731242 1.1031440652486337
3.7978186736566286 245.3246441627587 1.1077379914850978
3.8030462286100444 250.2117645090941 1.0996449088458595
3.80827378356346 254.96285738827925 1.0933147864968193
3.813501338516876 262.69465208108534 1.1004926228117495
3.8187288934702917 274.40442844719485 1.121074415486634
3.8239564484237074 277.57274782048785 1.123788667443855
3.829184003377123 285.16418783527826 1.1323690010198484
3.834411558330539 290.16116856813613 1.1345340958607086
3.8396391132839547 294.5172268510817 1.1352018215930477
3.8448666682373704 305.06287774357617 1.1493332598944488
3.850094223190786 307.4415682621681 1.1558167727015
3.855321778144202 308.84555765158524 1.169755069092574
3.8605493330976177 307.23989353583147 1.1717288431774515
3.8657768880510335 299.43513986519537 1.1552353089543848
3.8710044430044492 291.46175911421716 1.1428703654882328
3.876231997957865 280.13123372958376 1.1183302029720321
3.8814595529112808 275.6898273402292 1.1158633530303612
3.8866871078646965 271.44302788423823 1.112747211283483
3.8919146628181123 269.03144899599477 1.1054096365240536
3.897142217771528 268.7597495567823 1.1020791534096264
3.902369772724944 264.7080839672128 1.0966050384098882
3.9075973276783595 264.1942727910757 1.0958047746309925
3.9128248826317753 267.066462661995 1.0980146394719912
3.918052437585191 267.27644671406557 1.0930986402216227
3.923279992538607 268.8628349898031 1.0885124884881845
3.9285075474920226 273.26986708249115 1.0867581755054052
3.9337351024454383 278.6129245373884 1.0987576293350259
3.938962657398854 286.8751801373967 1.1153700586653645
3.94419021235227 291.9659092848875 1.1186469384038429
3.9494177673056856 299.9719794422323 1.1276939592541135
3.9546453222591014 308.8405149869414 1.1399755800774638
3.959872877212517 321.54585555214715 1.1528797446724734
3.965100432165933 334.9578806099669 1.1726026562289051
3.9703279871193486 358.1823585837636 1.2128791540655748
3.9755555420727644 394.8513765228782 1.2623875700204217
3.98078309702618 434.6932337934119 1.3206922290104797
3.986010651979596 519.9245380431418 1.4374815864035086
3.9912382069330117 584.851180812447 1.5152053495636644
3.9964657618864274 645.8351083166206 1.5900982853916097
4.001693316839844 739.0173081622994 1.694554048804495
4.00692087179326 770.2946236586204 1.7236835286736318
4.012148426746676 823.888510068443 1.7889764642752954
4.017375981700092 830.7297907927178 1.8173224184028556
4.0226035366535084 799.5162478863771 1.7929598675511134
4.027831091606925 800.7121023789995 1.8009230247607693
4.033058646560341 760.903143222639 1.7590190856559933
4.038286201513757 763.4564458026641 1.7595622211766981
4.043513756467173 796.5332751159648 1.8017957039473587
4.0487413114205895 836.4255014415361 1.8460815471019947
4.053968866374006 897.1229121017435 1.9113219600950755
4.059196421327422 974.8886515365652 1.99410508321052
4.064423976280838 1069.665482860496 2.0940659890543394
4.069651531234254 1190.5597976216272 2.209967863751931
4.0748790861876705 1336.0181644613774 2.349605017938748
4.080106641141087 1488.0997811040147 2.4769206239905563
4.085334196094503 1671.9867617330522 2.625629677335325
4.090561751047919 1859.9723944265124 2.7676175937853094
4.095789306001335 2080.672243763812 2.924088176765254
4.1010168609547515 2340.455220055717 3.106350700368523
4.106244415908168 2605.108289684826 3.2812891975388023
4.111471970861584 2917.3358308939987 3.4747061287452956
4.116699525815 3235.7489982518264 3.652750639716302
4.121927080768416 3549.7828598853093 3.7748345671426877
4.1271546357218325 3871.9751691074143 3.8989531873552465
4.132382190675249 4221.655780430835 4.05948946987272
4.137609745628665 4582.054971482139 4.2181795994125615
4.142837300582081 4951.258396785588 4.37700401946595
4.148064855535497 5291.79663513853 4.525543063702239
4.1532924104889135 5629.5793057103365 4.6647352391007635
4.15851996544233 5928.91773997107 4.773400397070801
4.163747520395746 6152.201293121114 4.846843962673084
4.168975075349162 6338.915950909028 4.905122331888656
4.174202630302578 6471.052356271006 4.944843688651558
4.1794301852559945 6524.379685848128 4.963458320349153
4.184657740209411 6510.598416032737 4.950093332455958
4.189885295162827 6415.791152406341 4.916912436626252
4.195112850116243 6207.550324313088 4.833934210388958
4.200340405069659 5892.932295777819 4.696273051955995
4.2055679600230755 5492.065885335954 4.524271016856143
4.210795514976492 5086.238601068926 4.3566529596692565
4.216023069929908 4657.1347238965245 4.173107403481403
4.221250624883324 4179.7964796861215 3.9472429957768114
4.22647817983674 3756.1782385289957 3.739852494258921
4.2317057347901565 3329.089046126481 3.5153325355748706
4.236933289743573 2942.5651953990805 3.297677869725342
4.242160844696989 2604.982675166545 3.095047375130588
4.247388399650405 2285.3150862455363 2.8942976114020267
4.252615954603821 2015.5131463573962 2.7188898060159317
4.257843509557238 1801.177269701096 2.5733544706544116
4.263071064510654 1593.7040712246853 2.4185960923686673
4.26829861946407 1410.8615884187757 2.269572751257932
4.273526174417486 1253.6818725423277 2.1374864582100677
4.278753729370902 1116.32680561618 2.013874190034452
4.283981284324319 1006.3558651788095 1.918055048394178
4.289208839277735 909.0898498563915 1.824814740630707
4.294436394231151 826.0810017718834 1.7393962599865953
4.299663949184567 744.4874923079054 1.6440107925727243
4.304891504137983 674.310362329201 1.5600959661871874
4.3101190590914 619.944051999477 1.4950044099326243
4.315346614044816 570.7553616463158 1.4394095620056953
4.320574168998232 528.9125043081463 1.3854795255009453
4.325801723951648 490.0959060216467 1.335604188801991
4.331029278905064 453.9421037070301 1.287866588374547
4.336256833858481 425.88893987238464 1.2510807786141254
4.341484388811897 402.41199078035027 1.2166644697157512
4.346711943765313 385.80217027959264 1.1948131184063644
4.351939498718729 370.2448442975895 1.1690477000862964
4.357167053672145 355.38335027233404 1.1480568157190572
4.362394608625562 343.1831845074051 1.1343831710771337
4.367622163578978 329.89218377211006 1.1110540914330345
4.372849718532394 315.50074091951547 1.092103216227653
4.37807727348581 302.096464799677 1.074033921083443
4.383304828439226 289.24809236754913 1.0562427635408114
4.388532383392643 281.05567298207626 1.0484280803271315
4.393759938346059 274.3963106290963 1.04661275870855
4.398987493299475 265.5369832029622 1.039153633256219
4.404215048252891 256.38185790985614 1.0304477496295148
4.409442603206307 252.6470113927728 1.0371979198116879
4.414670158159724 243.2491286024447 1.021760676899545
4.41989771311314 237.6676920412098 1.0165248715290904
4.425125268066556 230.3998572416531 1.0093408557679788
4.430352823019972 222.02346097242398 0.9948235350702448
4.435580377973388 217.78702491463426 0.9817803528464919
4.440807932926805 215.5800677596325 0.9831355666218566
4.446035487880221 210.472468148471 0.9835071696801826
4.451263042833637 201.97606205498127 0.9679621751652214
4.456490597787053 195.7684933050823 0.9602270105956172
4.4617181527404695 186.85947813698783 0.9447304157227975
4.466945707693886 184.1059587503811 0.9397005830763097
4.472173262647302 186.17681191564606 0.9506181754995889
4.477400817600718 191.0077074022724 0.9708335313256846
4.482628372554134 188.9463553005837 0.9629042815735479
4.4878559275075505 194.0785175130915 0.9859418840085394
4.493083482460967 191.46005909192908 0.9774301985810891
4.498311037414383 185.16966389262248 0.9603403151604011
4.503538592367799 185.16424690545813 0.9677450400037404
4.508766147321215 181.6153371660358 0.9661915797750328
4.5139937022746315 177.44512387311264 0.9667493469523483
4.519221257228048 177.26616560303063 0.9796757978213604
4.524448812181464 172.83334701139168 0.9711668107928365
4.52967636713488 176.30049405151897 0.9903519167835584
4.534903922088296 182.01244738908193 1.0103449202485149
4.5401314770417125 185.99260241972556 1.007665224013105
4.545359031995129 182.90225608075764 0.9992840095388978
4.550586586948545 180.97879064339904 0.9919546218959229
4.555814141901961 175.81527443620905 0.9701501578067203
4.561041696855377 171.39002925884787 0.9547933018339926
4.5662692518087935 175.35872163821523 0.9617906293269626
4.57149680676221 174.96442026392327 0.9615859553331986
4.576724361715626 175.2416462517762 0.9687129085843346
4.581951916669042 178.65206681777826 0.9803924612709898
4.587179471622458 174.7323898427116 0.9726342926323807
4.5924070265758745 173.14795120929918 0.9803870877156268
4.597634581529291 170.15327776898818 0.9728919682383219
4.602862136482707 165.3516318546511 0.9656677231491245
4.608089691436123 169.4673959657038 0.9885680086250441
4.613317246389539 167.798000725831 0.989387474065019
4.6185448013429555 173.1811541798395 1.0115962879276605
4.623772356296372 173.5214773032287 1.0181981462435545
4.628999911249788 174.1122146799232 1.0148635873002343
4.634227466203204 167.13880727095 0.9888526174023183
4.63945502115662 167.5797275242135 0.9925373961878899
4.6446825761100365 165.7593272043621 0.9785921244756609
4.649910131063453 169.70249437063214 0.9958640160605984
4.655137686016869 172.95472292193435 1.0097395362430366
4.660365240970285 170.25326305073094 1.002982162682572
4.665592795923701 167.3393098225042 0.9965410775693189
4.6708203508771176 166.95143351288928 0.9981206155890568
4.676047905830534 169.90851734903438 1.0148572589534715
4.68127546078395 168.84572023991535 1.0125871643794302
4.686503015737366 164.46440093518765 0.996646466989752
4.691730570690782 160.08590761538704 0.9818538121940051
4.696958125644199 158.28516750198156 0.9662424883592112
4.702185680597615 159.92886353440014 0.958935051940278
4.707413235551031 163.26351887510938 0.9734908695460284
4.712640790504447 166.77738121582152 0.9827309152301541
4.717868345457863 168.09041370727934 0.9863043108547404
4.72309590041128 166.8198788567739 0.9839321123384336
4.728323455364696 162.29641479079243 0.9742163825254849
4.733551010318112 159.94251077986638 0.9710114430591387
4.738778565271528 159.98811444152938 0.9727931938513128
4.744006120224944 162.38695704139184 0.9810429692513617
4.749233675178361 166.24978619835957 1.0048524292938903
4.754461230131777 162.90936364641257 0.995546481616431
4.759688785085193 162.64019810670902 1.0033074315411548
4.764916340038609 154.96455072217665 0.9767275856865602
4.770143894992025 153.77173454678706 0.9619318110768161
4.775371449945442 154.9120987281535 0.9516165744174337
4.780599004898858 157.94585239879186 0.9468370073631679
4.785826559852274 158.6795175698654 0.9459603939160374
4.79105411480569 155.14166326970758 0.9277648959741133
4.796281669759106 154.73610663214788 0.9348109400377476
4.801509224712523 156.58323931572585 0.9446250988837641
4.806736779665939 160.2795372473803 0.9672213283276263
4.811964334619355 163.77476385319025 0.9883860649292424
4.817191889572771 163.1202019553183 0.9824274704610013
4.822419444526187 158.28063669822058 0.9712342013013427
4.827646999479604 159.0837237869713 0.9599779082848259
4.83287455443302 155.87772074029735 0.9536628682659538
4.838102109386436 155.014878012751 0.9515408568852693
4.843329664339852 156.11483735699744 0.9557354550120631
4.848557219293268 157.1550339493049 0.9682115096856543
4.853784774246685 160.87754773921793 0.9886820977504243
4.859012329200101 164.7728156192221 0.9958156828002203
4.864239884153517 162.2295206637984 0.971554353611206
4.869467439106933 158.99496411492188 0.9539864567344292
4.8746949940603495 156.32601811306284 0.9469130430771088
4.879922549013766 157.3501551164937 0.9567596061449996
4.885150103967182 155.77362011089608 0.9501688955148949
4.890377658920598 158.92341191992 0.9604132812117899
4.895605213874014 157.46238025266484 0.953597852401876
4.9008327688274305 164.16349004935435 0.9793412570219647
4.906060323780847 170.5775365158174 1.0067431715431054
4.911287878734263 170.31269118574286 1.0058835100796302
4.916515433687679 165.79053332309203 0.9902379370156268
4.921742988641095 159.6329104470477 0.9582636254854692
4.9269705435945115 159.59772900807857 0.9476534942521396
4.932198098547928 160.70277159903335 0.9474959344414968
4.937425653501344 160.63241889812858 0.9495367135129532
4.94265320845476 157.17013528084848 0.9428202048083423
4.947880763408176 154.77354372196558 0.9322336740544734
4.9531083183615925 153.38586480360865 0.9224238216817631
4.958335873315009 152.32007345422016 0.9173589181035856
4.963563428268425 155.77069793998277 0.9202898250415492
4.968790983221841 157.51666806389755 0.9117270073439196
4.974018538175257 157.14832123417574 0.9023471592804805
4.9792460931286735 159.30123743877132 0.9142898070943654
4.98447364808209 161.6300511820416 0.9238092429306809
4.989701203035506 167.77438194549325 0.9404571369338455
4.994928757988922 173.43187417152222 0.9425524320656804
5.000156312942338 177.90300334292098 0.939132781501212
5.0053838678957545 177.77613062239817 0.9107242040421122
5.010611422849171 183.4497902376255 0.910955710595698
5.015838977802587 185.3994446171374 0.8938893106752099
5.021066532756003 185.4565179765748 0.8771452115279629
5.026294087709419 187.94717187037287 0.8801993049836329
5.0315216426628355 184.94035299976633 0.8654559371567856
5.036749197616252 185.02308885730855 0.8699313962873993
5.041976752569668 185.36876163387228 0.8726015289667113
5.047204307523084 186.51671595416545 0.8751886335458651
5.0524318624765 190.16548196796873 0.8868510905300877
5.0576594174299165 195.55826567627187 0.8968218365766755
5.062886972383333 200.17685617256214 0.8967563069137686
5.068114527336749 209.11489537365267 0.9121522593268137
5.073342082290165 220.26880457627465 0.9228948719032489
5.078569637243581 228.7455019624075 0.920200294885391
5.0837971921969975 236.48931417184914 0.9168447219278519
5.089024747150414 243.09552186301497 0.911945234482636
5.09425230210383 253.77152142550878 0.9191882716834651
5.099479857057246 270.6295444412861 0.9375066080408542
5.104707412010662 294.4000516430386 0.9664407991321259
5.109934966964079 322.0237248929077 1.0008529427657227
5.115162521917495 346.22248043872867 1.029774964502809
5.120390076870911 367.2254915177106 1.0566132850878343
5.125617631824327 376.2491008643162 1.0657586042788953
5.130845186777743 376.36409143874346 1.0667843772826702
5.13607274173116 363.6229067503074 1.053247963220817
5.141300296684576 344.49617894607843 1.0364000481783837
5.146527851637992 319.31219248343683 1.0084347513606187
5.151755406591408 291.27734164070984 0.973918640906704
5.156982961544824 265.14501384096366 0.9428112587573715
5.162210516498241 245.95273880314116 0.926108297348763
5.167438071451657 226.4814751471194 0.9109428707556357
5.172665626405073 212.19462124606622 0.9079475986864985
5.177893181358489 201.6023463299376 0.9054530874112992
5.183120736311905 197.08325402831156 0.913465838923967
5.188348291265322 191.16155078343053 0.9079470850670732
5.193575846218738 189.96754684605324 0.91189200819722
5.198803401172154 184.13346684560213 0.9022465364755026
5.20403095612557 181.24373504758339 0.9072350184389363
5.209258511078986 179.2163261517104 0.9083151646254097
5.214486066032403 176.42955626367996 0.906330390909657
5.219713620985819 173.15882704421287 0.9041252390602341
5.224941175939235 167.48537045818955 0.8809304533824576
5.230168730892651 163.61087325199554 0.8786615787803698
5.235396285846067 163.78864487170995 0.8800241315759053
5.240623840799484 161.7744263971407 0.8817820751469523
5.2458513957529 164.00142450327826 0.9009202677701115
5.251078950706316 165.74847237534783 0.9125652655423928
5.256306505659732 167.7886039234818 0.920750453276606
5.261534060613148 164.56801446090444 0.9067545504375116
5.266761615566565 158.04447490729407 0.8802203591427158
5.271989170519981 155.2583661460787 0.8695083142545351
5.277216725473397 157.26592369207688 0.8796142610411902
5.282444280426813 162.8728686447 0.9101385549474995
5.2876718353802294 170.00225431879178 0.9374090010666789
5.292899390333646 163.36199920891264 0.9122128667251442
5.298126945287062 157.51423418220944 0.89369653824807
5.303354500240478 154.65615119507822 0.8748789292587495
5.308582055193894 155.16472847295444 0.8706674851519274
5.3138096101473105 157.33191486067705 0.8761335570700142
5.319037165100727 159.8099880906666 0.886265566919471
5.324264720054143 158.8500661948473 0.8881705336011233
5.329492275007559 161.16090397455332 0.905159056083227
5.334719829960975 163.76636074631645 0.9312625914878249
5.3399473849143915 164.0421457112258 0.9325747670557176
5.345174939867808 159.91265013579385 0.9123910819314456
5.350402494821224 160.85682053837098 0.9007277686644208
5.35563004977464 163.66042151037982 0.9046946986757605
5.360857604728056 164.4341725401695 0.9018796106947399
5.3660851596814725 161.5049238257039 0.8870131278245063
5.371312714634889 160.3632455732936 0.8762596963439954
5.376540269588305 160.7163325765313 0.8675692920555614
5.381767824541721 158.49242577942886 0.8592351283235843
5.386995379495137 154.75697754778858 0.8522437448313964
5.3922229344485535 155.18806657054236 0.8561952157063903
5.39745048940197 155.15197234868813 0.8606678841511957
5.402678044355386 157.03021605644648 0.8577692838584807
5.407905599308802 162.5754167786135 0.8573671293988895
5.413133154262218 164.49230524356355 0.853468406127753
5.4183607092156345 169.07257677327766 0.8527795802532239
5.423588264169051 169.27493797907854 0.8434746797733217
5.428815819122467 168.443554412985 0.8276523630468064
5.434043374075883 173.3947432926088 0.8306570155248547
5.439270929029299 173.68600891444973 0.8203938127181721
5.4444984839827155 176.68802243066852 0.8213583316207137
5.449726038936132 178.88545627061745 0.8231229535830705
5.454953593889548 182.35841570149415 0.8353876335768948
5.460181148842964 182.7469119775461 0.841982457655663
5.46540870379638 181.28243049318678 0.8486493721636909
5.4706362587497965 177.0541527607651 0.8427708649954475
5.475863813703213 170.85169365168494 0.8379433790523315
5.481091368656629 170.8212813399236 0.8463717437085302
5.486318923610045 168.5364860683441 0.8476489999111334
5.491546478563461 164.16129398152393 0.8372433459406582
5.4967740335168775 164.49282806332596 0.8327697332244351
5.502001588470294 166.31856513268644 0.8413484387536774
5.50722914342371 167.96542696942376 0.8515403546212191
5.512456698377126 168.207296649051 0.8579182200283185
5.517684253330542 166.4665965996581 0.8530081720444193
5.522911808283959 164.37833530370347 0.8423226469092233
5.528139363237375 162.7456346220797 0.8390584239652275
5.533366918190791 162.51382651707084 0.8469656526224667
5.538594473144207 160.21724265129788 0.8547827549271682
5.543822028097623 161.4687650278003 0.8563223148310692
5.54904958305104 164.37981311677427 0.8517955536818294
5.554277138004456 163.28026242207994 0.8429975883057355
5.559504692957872 162.58017762273096 0.8399659987529119
5.564732247911288 162.79434019177154 0.8448795300848067
5.569959802864704 162.42594340566288 0.846658535049746
5.575187357818121 163.15159821133773 0.8417239999523742
5.580414912771537 164.63904848246685 0.8303711908842445
5.585642467724953 162.76260401819303 0.8197613386963892
5.590870022678369 167.1133239475693 0.8258602182255651
5.596097577631785 170.09226896302448 0.8340024440526295
5.601325132585202 168.7857470653514 0.8245393191771266
5.606552687538618 176.3536655227134 0.8331202730125815
5.611780242492034 183.81259388476332 0.8411530517861296
5.61700779744545 189.17875202439694 0.838160714135734
5.622235352398866 201.32036646806174 0.8400762316710206
5.627462907352283 223.86748440773067 0.8574618649922765
5.632690462305699 259.50184325647325 0.8936535262682439
5.637918017259115 322.58222808311353 0.9698577652425623
5.643145572212531 409.9272126788499 1.0693059697824345
5.648373127165947 511.4595728760635 1.1787823481325916
5.653600682119364 614.3994875079462 1.2800588578968684
5.65882823707278 704.7563031139712 1.3660490860941332
5.664055792026196 766.9844122124927 1.4224889791099429
5.669283346979612 806.224728019999 1.4578812493441968
5.674510901933028 817.8925541586618 1.4665732309118882
5.679738456886445 810.5438362024538 1.459247010815943
5.684966011839861 794.3867293858019 1.4438417151037113
5.690193566793277 779.4063955871353 1.4284264260437807
5.695421121746693 769.7264370759983 1.4195477512414723
5.700648676700109 766.4071657922136 1.416459276198292
5.705876231653526 763.9441713285019 1.4138474123675788
5.711103786606942 755.908612512838 1.4035069158222002
5.716331341560358 756.8996370621826 1.4034011179172385
5.721558896513774 758.265680696194 1.403266136219462
5.7267864514671905 763.9911061311582 1.4084215355891747
5.732014006420607 773.0200604392621 1.4165555856244574
5.737241561374023 784.8471809446943 1.4291533026813052
5.742469116327439 807.632391614401 1.450974194933743
5.747696671280855 849.4664661869731 1.487819680336565
5.7529242262342715 900.7602077681797 1.5303378306289523
5.758151781187688 964.3199605683262 1.5802592690472512
5.763379336141104 1041.304209391855 1.6409958301461356
5.76860689109452 1117.174423194667 1.6951106253837884
5.773834446047936 1196.6535966611075 1.75452992678537
5.7790620010013525 1255.37045430793 1.7963400453639564
5.784289555954769 1273.1130298119372 1.8086293545428611
5.789517110908185 1250.2117144610695 1.7911227434885135
5.794744665861601 1168.5846901204789 1.730189165348303
5.799972220815017 1045.4426704964376 1.6355529507167617
5.8051997757684335 895.9171504312741 1.5139846248429716
5.81042733072185 741.0169471776031 1.3792927245967856
5.815654885675266 602.501384382074 1.2498307838551417
5.820882440628682 481.71249855042464 1.126167565786265
5.826109995582098 392.40961222059326 1.0291712955608783
5.8313375505355145 329.98254244795635 0.9567605094504783
5.836565105488931 286.61793415857585 0.9067485012559718
5.841792660442347 257.4753298084985 0.8774604671820995
5.847020215395763 236.9571036239258 0.8557256439550223
5.852247770349179 220.40148246393974 0.8335394882124038
5.8574753253025955 210.16747295628798 0.8191690918107298
5.862702880256012 203.3410602289189 0.8101882286581836
5.867930435209428 200.45876373996387 0.8065034029940934
5.873157990162844 197.9885828431567 0.8007853032021769
5.87838554511626 198.02729149720568 0.7967144177947989
5.8836131000696765 193.19310689791013 0.7884954589470998
5.888840655023093 193.8791088269837 0.7885653605115153
5.894068209976509 193.39271616229232 0.7875614305974272
5.899295764929925 192.6790732745923 0.7824971703001447
5.904523319883341 194.1960178467826 0.7845581956259048
5.9097508748367575 196.37442211446802 0.7900496172285976
5.914978429790174 198.1319293254807 0.7970288063887876
5.92020598474359 199.24491457551554 0.7961193475626078
5.925433539697006 205.1362698406277 0.8046421958896711
5.930661094650422 210.64515725714526 0.808245163336492
5.9358886496038386 215.67586903960694 0.8138823257724419
5.941116204557255 220.6552608275118 0.8179906654749173
5.946343759510671 223.8802611311707 0.8209778842060172
5.951571314464087 226.27518453984848 0.829019857077708
5.956798869417503 230.15632375316707 0.8322726531671569
5.96202642437092 236.389394475049 0.84409496993922
5.967253979324336 244.593303531596 0.8570715647584816
5.972481534277752 256.2199522914315 0.870728688032873
5.977709089231168 267.02277567461744 0.8847304794609353
5.982936644184584 282.9169707665583 0.906007203423061
5.988164199138001 302.0237947749329 0.9284606988786295
5.993391754091417 320.9161464794885 0.952310362564186
5.998619309044833 343.879210776925 0.9800993546769317
6.003846863998249 372.17616174545554 1.016540758876762
6.009074418951665 412.2552067901379 1.0695136813753665
6.014301973905082 460.49256327916265 1.1305802360359813
6.019529528858498 522.0204437328215 1.2021497715910563
6.024757083811914 599.4142311492232 1.288246031778647
6.02998463876533 690.0650613379019 1.381787717000773
6.035212193718746 807.2275392231461 1.497139394433086
6.040439748672163 947.8021109106087 1.6248466548948792
6.045667303625579 1105.3097485029718 1.7564722397764223
6.050894858578995 1297.5879507770526 1.904777499666688
6.056122413532411 1486.2951748149198 2.0408672599184694
6.061349968485827 1656.7622146110393 2.156185238093423
6.066577523439244 1800.7995218244198 2.2472526758809623
6.07180507839266 1893.2633793461123 2.3085834075565193
6.077032633346076 1934.0397180858206 2.3378316619178503
6.082260188299492 1918.2579201300339 2.332190374127761
6.087487743252908 1846.8511924624204 2.288142775837634
6.092715298206325 1735.0310563053047 2.2189709201854817
6.097942853159741 1607.4233711228194 2.138017172036787
6.103170408113157 1477.4659536763718 2.054317012250704
6.108397963066573 1340.636398477953 1.956899587754243
6.113625518019989 1210.970751126916 1.8615201027917134
6.118853072973406 1098.492063169488 1.7751706780823575
6.124080627926822 989.2685530002061 1.686010113247206
6.129308182880238 889.4959057509146 1.6014635833746658
6.134535737833654 792.9841471316423 1.5126216209279397
6.1397632927870704 707.2360806661512 1.4301513884076917
6.144990847740487 631.5520424047193 1.353659687321837
6.150218402693903 564.8306409657135 1.2818088544836608
6.155445957647319 506.32981748409486 1.2140008424481017
6.160673512600735 453.6596981517557 1.152223311579193
6.1659010675541515 417.9763548339386 1.1135585819426155
6.171128622507568 386.19354146434307 1.0773431475199267
6.176356177460984 358.23762925204744 1.0452707872157974
6.1815837324144 335.8174560770571 1.0171940194203288
6.186811287367816 314.5428431380901 0.991784663320656
6.1920388423212325 300.240095258024 0.9782884844305784
6.197266397274649 287.4140712428227 0.9641432719418525
6.202493952228065 277.0292365304302 0.9495556228468853
6.207721507181481 264.29926072150494 0.9205198923937374
6.212949062134897 257.5342773290713 0.9042039122906155
6.2181766170883135 247.80789583390455 0.8860795344580205
6.22340417204173 238.86412971964637 0.8714074385278913
6.228631726995146 234.60726744200525 0.8647811493235017
6.233859281948562 231.0859777971655 0.8594816541336513
6.239086836901978 227.4059314892327 0.8543717175373787
6.2443143918553945 223.71649115617168 0.8495815080890287
6.249541946808811 220.14920144946493 0.8445709849958348
6.254769501762227 219.11084393742513 0.8372186456924462
6.259997056715643 221.48305396111957 0.8390070047395591
6.265224611669059 218.24107498276848 0.8314508557427409
6.2704521666224755 213.5692912748358 0.8254352840910327
6.275679721575892 209.13683776179627 0.8207835484239178
6.280907276529308 204.48182890791657 0.813938040670183
6.286134831482724 204.65411008387395 0.8147318747870336
6.29136238643614 201.3205677701462 0.8085238223533545
6.2965899413895565 199.44381307788032 0.8063394641323316
6.301817496342973 200.70796774196262 0.814097742250011
6.307045051296389 206.3638346900414 0.8293836483949616
6.312272606249805 208.6378632267443 0.8348930090277368
6.317500161203221 210.8824312184436 0.8386605248568553
6.3227277161566375 209.9699452153754 0.8370676519284176
6.327955271110054 202.40230991186328 0.8173181212024545
6.33318282606347 199.96676511653638 0.8166549729939628
6.338410381016886 197.23651715947597 0.8174342438663372
6.343637935970302 199.93259348926 0.8212598389781075
6.3488654909237185 200.73096724690961 0.8196115026862506
6.354093045877135 200.68950669559888 0.8130054271625746
6.359320600830551 200.1240726969496 0.8050341261599591
6.364548155783967 201.1800473172313 0.8047220925549652
6.369775710737383 202.89141775542396 0.8073833240078329
6.3750032656908 198.61594407447492 0.8017619404925856
6.380230820644216 199.83932318552877 0.8066687619524889
6.385458375597632 204.40036045296557 0.8225715186628972
6.390685930551048 204.31784165141747 0.8258586556803116
6.395913485504464 205.70632615198727 0.8234566649684847
6.401141040457881 200.68412080253032 0.8096000670919467
6.406368595411297 196.68272902057075 0.8022066680966544
6.411596150364713 201.56337120217654 0.8077204817767164
6.416823705318129 204.4208536450846 0.8113905155806566
6.422051260271545 202.36357065153894 0.8041946576075579
6.427278815224962 200.27491922726864 0.8022317237970082
6.432506370178378 199.2513283191195 0.800694521091523
6.437733925131794 203.77848526549815 0.8074555393746273
6.44296148008521 208.6750342050844 0.8145463531693923
6.448189035038626 208.48725629462092 0.80639678744145
6.453416589992043 204.77745630101862 0.7928312130423208
6.458644144945459 202.207817640796 0.7852029500727641
6.463871699898875 203.31507031566647 0.7845053634064455
6.469099254852291 206.28185408155764 0.7917718077473234
6.474326809805707 213.8998880523558 0.8030586197285727
6.479554364759124 219.73484613380612 0.80857313939117
6.48478191971254 221.01436660280444 0.804917719378259
6.490009474665956 223.10986117097085 0.8051347495487345
6.495237029619372 224.6976089193183 0.8025089232661266
6.500464584572788 228.0141829864495 0.8038605262836631
6.505692139526205 235.4335157748551 0.8112286219696943
6.510919694479621 245.84549442910458 0.8257381442893331
6.516147249433037 251.45442974294497 0.8325361748462599
6.521374804386453 262.1703905089172 0.845669365052561
6.526602359339869 272.45416678799637 0.8542253444972768
6.531829914293286 292.46601776386746 0.8761438058101156
6.537057469246702 318.2883883057191 0.9042233153910686
6.542285024200118 344.24821142557124 0.9320376911310139
6.547512579153534 375.50067473160686 0.9634617026756284
6.55274013410695 408.47042215821944 1.000915564936747
6.557967689060367 445.0189688246589 1.0411453026939859
6.563195244013783 477.8499990571873 1.0778133454743344
6.568422798967199 505.13526977695085 1.107475309925428
6.573650353920615 522.7731822966256 1.1253976194038744
6.5788779088740315 533.7795013130835 1.1364997839404372
6.584105463827448 533.2578761040469 1.1361717610544222
6.589333018780864 514.7916326389417 1.1157615229680777
6.59456057373428 489.34267665731375 1.0847897785076779
6.599788128687696 458.8357819185784 1.050619571101325
6.6050156836411125 429.4146151771126 1.019361505688492
6.610243238594529 401.1802269287868 0.9876842156853635
6.615470793547945 374.19560665981476 0.9559382313429786
6.620698348501361 350.23526328269656 0.9264814406393551
6.625925903454777 329.9733809693595 0.9027642050767843
6.6311534584081935 313.64702790714085 0.8855005442291878
6.63638101336161 299.24206063242315 0.8710660960890226
6.641608568315026 288.82366778972005 0.8576557640409698
6.646836123268442 280.17833025885506 0.8457396703752875
6.652063678221858 271.5168245853949 0.8327236045728704
6.6572912331752745 265.61247120403056 0.825338027821976
6.662518788128691 257.7918577369946 0.8179159172310392
6.667746343082107 252.3063152565039 0.8093739935559511
6.672973898035523 249.1585248191766 0.8053770599543759
6.678201452988939 244.6499323178077 0.8022760757232239
6.6834290079423555 242.40204775120668 0.8027203524186105
6.688656562895772 242.3523015848472 0.8089510676679713
6.693884117849188 239.35757457343246 0.8038547863133103
6.699111672802604 233.9225893841959 0.7966868591664367
6.70433922775602 226.8386267591983 0.785278907283096
6.7095667827094365 222.4355654796464 0.777311921863271
6.714794337662853 220.97981972588065 0.7757214060560019
6.720021892616269 223.06485885253034 0.7805265027198085
6.725249447569685 222.12485994922918 0.7836296328686102
6.730477002523101 221.58898458479806 0.7824447019532209
6.7357045574765175 224.02263314221557 0.7866729576170648
6.740932112429934 224.62494132841826 0.7861515304557544
6.74615966738335 225.42786673512757 0.7848434716846714
6.751387222336766 224.16670377871924 0.7848196161638598
6.756614777290182 226.2890425461094 0.7893475466003578
6.7618423322435985 229.2348450055668 0.7942827522953265
6.767069887197015 228.9879454697983 0.7926009428986424
6.772297442150431 230.06612999194257 0.7951154238516503
6.777524997103847 228.20726040670493 0.7913228740233971
6.782752552057263 227.49948556346715 0.7878890380152588
6.7879801070106796 224.55273751916837 0.7826779079219427
6.793207661964096 221.1994448249847 0.7769872068112166
6.798435216917512 218.80669048684348 0.7724625537282725
6.803662771870928 222.37251113611578 0.777859658296674
6.808890326824344 226.52371847135547 0.7830344632190432
6.814117881777761 228.57268018403218 0.7826404355001868
6.819345436731177 226.92735473663885 0.776885298324427
6.824572991684593 226.7731532442351 0.7748504837311001
6.829800546638009 226.41728126524225 0.77228664421948
6.835028101591425 224.49232376533067 0.7708412562210183
6.840255656544842 225.83750128933454 0.7726067027507891
6.845483211498258 225.55887514220916 0.7693201096317724
6.850710766451674 227.35148890374447 0.7703258727096481
6.85593832140509 230.71807160474472 0.7752833122325182
6.861165876358506 235.36596206516654 0.7841566848730083
6.866393431311923 238.98625871074256 0.7920170668202218
6.871620986265339 241.25583947519226 0.7941312025047617
6.876848541218755 244.5023610192117 0.7983078695287655
6.882076096172171 244.45689977096484 0.7964275971059046
6.887303651125587 248.3668244359481 0.7996825407877329
6.892531206079004 251.27242936389308 0.8043415541361078
6.89775876103242 253.12879060766235 0.8043474411950339
6.902986315985836 254.24081259736653 0.8015337812686705
6.908213870939252 256.368606733774 0.8000853530852627
6.913441425892668 259.78070658905324 0.8010071682681429
6.918668980846085 263.8905547547444 0.8079221895418365
6.923896535799501 266.4183198395127 0.8135940107749373
6.929124090752917 267.837577353022 0.8133731707290989
6.934351645706333 271.49489858833425 0.8177597174421214
6.939579200659749 276.9619795736314 0.8198049817728008
6.944806755613166 279.9308669852289 0.8195825024767917
6.950034310566582 284.9630991235044 0.8220055587933152
6.955261865519998 292.211439095998 0.8309866510538182
6.960489420473414 302.5940351020955 0.8425551337574375
6.96571697542683 311.9857259620656 0.8505326126026624
6.970944530380247 320.08258904352243 0.85720839516551
6.976172085333663 329.1276039958171 0.8649482082038911
6.981399640287079 344.6147390943776 0.8817605262199771
6.986627195240495 365.984717981044 0.903666996452154
6.9918547501939114 398.5303267694741 0.9408229520254526
6.997082305147328 440.8930851926972 0.9877686309062867
7.002309860100744 498.7415162103977 1.0498198433076178
7.00753741505416 583.2297803601672 1.1323692631248896
7.012764970007576 699.6044849605287 1.2385711643599373
7.0179925249609925 849.4330447057536 1.364468444925505
7.023220079914409 1008.7757325337994 1.4864765542055294
7.028447634867825 1154.326260382851 1.587280206710523
7.033675189821241 1267.4753041615757 1.6604661750566871
7.038902744774657 1334.2011839107713 1.7012314804187472
7.0441302997280735 1334.9405720436546 1.7002528656689755
7.04935785468149 1284.0319849431814 1.667011723563809
7.054585409634906 1202.2542655017094 1.611772618642697
7.059812964588322 1102.4687283987857 1.5416236792107991
7.065040519541738 1009.9800679850986 1.4751511412575025
7.0702680744951545 919.7871618403417 1.4076637092653803
7.075495629448571 840.5636338867314 1.3452026918591478
7.080723184401987 772.9867143016897 1.2894953420959718
7.085950739355403 717.3504874015607 1.241645874065597
7.091178294308819 681.3177028376111 1.2101292921130382
7.0964058492622355 650.6605291187394 1.181547407883999
7.101633404215652 625.5240526754011 1.1588347695271322
7.106860959169068 601.9562033196232 1.1376784970767708
7.112088514122484 578.6845548887375 1.116854612029399
7.1173160690759 553.7192125624215 1.0934059063752821
7.1225436240293165 532.1370263505235 1.0717640007493736
7.127771178982733 514.0105140540883 1.0543995061964317
7.132998733936149 500.3810376755436 1.041033660569341
7.138226288889565 488.4672143735134 1.028616808591261
7.143453843842981 476.77319010521865 1.0159371156699628
7.1486813987963975 465.6154829817204 1.0036572220608426
7.153908953749814 460.1783515248328 0.9972578095982476
7.15913650870323 459.0937655463219 0.9944428021957671
7.164364063656646 464.4060201428827 0.9998910419534511
7.169591618610062 471.93071708824647 1.0065159486287025
7.1748191735634785 486.56519899371796 1.021534284507819
7.180046728516895 506.716473334078 1.0415469440777432
7.185274283470311 538.4515106507573 1.072799267904009
7.190501838423727 592.6148352032549 1.1247129198284587
7.195729393377143 669.9681443900608 1.193829808677959
7.2009569483305595 783.1720583507752 1.2891973030886772
7.206184503283976 930.9492026796081 1.4031858181745764
7.211412058237392 1124.4836408591684 1.5389456579268757
7.216639613190808 1371.8666024017984 1.698840793674264
7.221867168144224 1694.3638248275963 1.8867501617001088
7.227094723097641 2061.117786353642 2.080375146164379
7.232322278051057 2412.5773266398073 2.2496888943982483
7.237549833004473 2664.340129371755 2.360488957710963
7.242777387957889 2742.4628498799098 2.3922608375821217
7.248004942911305 2640.9626968942102 2.3437532973360127
7.253232497864722 2396.9653844977665 2.2317900455426116
7.258460052818138 2045.383647658757 2.061890267270706
7.263687607771554 1682.1080886730654 1.8703299271514982
7.26891516272497 1330.2473098541027 1.6630859330692613
7.274142717678386 1042.5091032264074 1.4719204314060756
7.279370272631803 821.8171796641199 1.307096697618111
7.284597827585219 657.8005180250746 1.1718107417511412
7.289825382538635 554.1352197602358 1.0783112211110593
7.295052937492051 477.9333844648709 1.00448031974914
7.300280492445467 424.4228167670257 0.9487167734580387
7.305508047398884 391.6451164830211 0.914210203734018
7.3107356023523 373.5672940604035 0.895164539235366
7.315963157305716 358.84706550850814 0.8790284985298971
7.321190712259132 349.09829343020374 0.8679538813413205
7.326418267212548 340.2133777489222 0.8554690063059649
7.331645822165965 338.62878734358776 0.8539209852105145
7.336873377119381 331.17747862464745 0.8436412260977008
7.342100932072797 327.28984524515664 0.8371019492864951
7.347328487026213 324.1770199260384 0.8353363596948123
7.352556041979629 324.101061124829 0.8386416759652883
7.357783596933046 325.50717951409536 0.8414931628972474
7.363011151886462 322.58187872253546 0.8373114299264377
7.368238706839878 317.39323211683995 0.8285735280735087
7.373466261793294 314.47955423333684 0.8227618143580092
7.37869381674671 307.998348920568 0.8163925200210685
7.383921371700127 305.04336674458006 0.8145791251112364
7.389148926653543 305.2641242019244 0.8177505826834077
7.394376481606959 303.71424964508265 0.8166106573875376
7.399604036560375 306.64076086376076 0.8170838778716051
7.4048315915137914 307.36703656001856 0.8151967983957564
7.410059146467208 306.5304620880441 0.8114904767989625
7.415286701420624 309.32289505056355 0.8135137873597614
7.42051425637404 313.5850209780921 0.8191480393860845
7.425741811327456 314.7623245620609 0.8232587630428081
7.4309693662808725 321.5567035309498 0.8330680579737981
7.436196921234289 318.83174160007655 0.8282852068265447
7.441424476187705 318.7005708485103 0.8277270460029033
7.446652031141121 318.9570035515156 0.8263961173642818
7.451879586094537 322.7680417849277 0.8297616263056052
7.4571071410479535 328.9652712953619 0.8379995829850296
7.46233469600137 336.34915842387664 0.8454769287645465
7.467562250954786 343.70797503338974 0.8547640244711452
7.472789805908202 350.2044970571799 0.8610211176844369
7.478017360861618 358.9006956444135 0.8698948864652275
7.4832449158150345 366.8954050247071 0.8760193071708658
7.488472470768451 377.0225035822616 0.885664427112207
7.493700025721867 381.94034310717046 0.8897743265217687
7.498927580675283 393.58729848357393 0.9017505562861381
7.504155135628699 406.91770460834664 0.9147092885213117
7.5093826905821155 422.7918177134169 0.9301489007607546
7.514610245535532 441.1897251435608 0.948852913441345
7.519837800488948 460.81831911797565 0.9671980174127667
7.525065355442364 479.8564018792361 0.9858723152145789
7.53029291039578 494.4273542604244 0.9995722938996601
7.5355204653491965 508.0828280855107 1.014479643108338
7.540748020302613 511.4428516684626 1.017211308501966
7.545975575256029 507.940126182092 1.0131690877689679
7.551203130209445 504.37538019856777 1.0092878668562555
7.556430685162861 497.4870054904521 1.0016809638107054
7.5616582401162775 489.66284672189124 0.9942660312582955
7.566885795069694 482.6623541499109 0.9863199634646802
7.57211335002311 472.6899799273792 0.9758821393216368
7.577340904976526 462.1301226363195 0.9638651053810819
7.582568459929942 447.52741820849604 0.9482197655887997
7.5877960148833585 434.2856954018699 0.9350806046654189
7.593023569836775 422.5521328416231 0.9239180214892504
7.598251124790191 415.121616983845 0.918175570829794
7.603478679743607 412.03353447451076 0.9148675969879169
7.608706234697023 411.4137515950405 0.9146493157981864
7.6139337896504395 408.24703072904623 0.9105340282851615
7.619161344603856 401.93453134952097 0.9030467654788644
7.624388899557272 398.2291571812705 0.8972692297404469
7.629616454510688 399.30234113635265 0.8978147326930848
7.634844009464104 400.8944665948739 0.8994976468619029
7.6400715644175206 407.2062936663251 0.9052241627333563
7.645299119370937 411.45983493480935 0.9094947393639414
7.650526674324353 418.90029641031964 0.9157982790666753
7.655754229277769 427.9794202547261 0.9251842697082734
7.660981784231185 434.7227283159575 0.9319778882101325
7.666209339184602 447.0157120180309 0.9442742303724442
7.671436894138018 458.68978186373386 0.9554991578834965
7.676664449091434 467.0332039839032 0.9620055505443923
7.68189200404485 480.57283722243756 0.9733012535216253
7.687119558998266 491.9988533687101 0.9840437577253298
7.692347113951683 500.3849861206959 0.9921838034103977
7.697574668905099 509.5602801178718 1.0022229464562151
7.702802223858515 515.9116510331471 1.00792217067366
7.708029778811931 518.8754160908344 1.0096795948422428
7.713257333765347 521.4716599701284 1.0105182294149722
7.718484888718764 516.8004100931447 1.0061886875948332
7.72371244367218 514.479896278508 1.0054028197916443
7.728939998625596 506.1697169848101 0.9959844932186633
7.734167553579012 501.59005720862 0.9919325020568327
7.739395108532428 499.8200176079243 0.9897708982846356
7.744622663485845 498.7264238719621 0.9891202933818949
7.749850218439261 498.6185355719871 0.989218193970451
7.755077773392677 498.16115798910323 0.9883263358713341
7.760305328346093 497.70472325264205 0.9877091562202536
7.765532883299509 494.39583764386765 0.9847737772531971
7.770760438252926 487.13930525559044 0.976709053817955
7.775987993206342 477.97287041931827 0.9661559050120744
7.781215548159758 468.6602106058739 0.9566739829565912
7.786443103113174 459.12413830107903 0.9463462333571885
7.79167065806659 449.39054451719255 0.9365524760223153
7.796898213020007 440.91013291739915 0.92795696101487
7.802125767973423 432.446593445592 0.9192433239283168
7.807353322926839 423.2919832107932 0.9099018768936697
7.812580877880255 418.3812412248239 0.9054854554379331
7.817808432833671 415.2087721610344 0.902685209721318
7.823035987787088 414.1075427107375 0.9027026474003015
7.828263542740504 413.1832668073638 0.9011917974196785
7.83349109769392 415.58163719881327 0.9036341028769579
7.838718652647336 411.8341873451353 0.8978542268137107
7.8439462076007525 410.3707014177244 0.8970506337010327
7.849173762554169 411.1848586719291 0.8977350415120715
7.854401317507585 410.0179484471332 0.8953181302831689
7.859628872461001 409.2710500510908 0.8938836570607263
7.864856427414417 407.2715899373928 0.8882992057838206
7.8700839823678335 408.5804145206558 0.8900468254084526
7.87531153732125 416.16690128644467 0.8985622777327874
7.880539092274666 422.48063501463105 0.9049497484902629
7.885766647228082 429.1117108465545 0.9115563002040652
7.890994202181498 431.1984519268485 0.9124538275460223
7.8962217571349145 432.9736601980992 0.9141724849911398
7.901449312088331 441.65150148219897 0.922402114328227
7.906676867041747 448.99044060854925 0.9302650914136302
7.911904421995163 455.30694634002623 0.9366557490254043
7.917131976948579 459.38447247575766 0.9390611161023621
7.9223595319019955 468.0475003928441 0.9462136988745649
7.927587086855412 470.7763094681964 0.9475857172027059
7.932814641808828 478.8173410615256 0.9550415394632406
7.938042196762244 485.41829049314305 0.9616081672200094
7.94326975171566 494.13284983552865 0.9707230465962644
7.9484973066690765 504.28615461176946 0.9800403619552941
7.953724861622493 514.1395761612969 0.9882140424066354
7.958952416575909 528.2678994875018 0.9997223518543193
7.964179971529325 544.2240066621594 1.013514236658921
7.969407526482741 555.4692650445818 1.0218435058176625
7.9746350814361575 571.1265871337657 1.0354307140668815
7.979862636389574 578.5743089633421 1.0424773501612614
7.98509019134299 591.43326048768 1.0553516721369272
7.990317746296406 609.3185689602965 1.0722884394591687
7.995545301249822 618.5580579327701 1.0804781229529432
8.000772856203238 627.5426442907859 1.085766092126939
8.006000411156654 632.4393855632327 1.0889995388342366
8.01122796611007 637.9376195023523 1.0935782343035163
8.016455521063486 643.2125564660994 1.09747229600935
8.021683076016902 648.339567532006 1.1016193564411518
8.026910630970319 653.3669069257527 1.1044735373174246
8.032138185923735 657.9740458247727 1.1081216385791226
8.037365740877151 665.1833511270341 1.1139807023459456
8.042593295830567 672.9956859147162 1.1199835090854189
8.047820850783983 675.1526024544961 1.1206807360225808
8.0530484057374 676.6923243470402 1.120606133308945
8.058275960690816 678.5595066691284 1.1215946323308723
8.063503515644232 679.4837518080661 1.1233578647095137
8.068731070597648 683.308493629427 1.1265572375703607
8.073958625551064 680.8450028507165 1.1240365013708744
8.07918618050448 674.625967934678 1.117817607478675
8.084413735457897 670.2322415806449 1.1131160432904685
8.089641290411313 669.2772652662197 1.1127673031221774
8.09486884536473 669.8681535881796 1.1136642656681466
8.100096400318145 668.6785620411187 1.1125214797063685
8.105323955271562 662.0395590755757 1.1057464791457876
8.110551510224978 654.3578865945973 1.09787367276646
8.115779065178394 647.273353213854 1.0918785219561955
8.12100662013181 640.8426794903135 1.0861492994879813
8.126234175085226 637.7349263102922 1.0838293254509073
8.131461730038643 634.7128850228472 1.0813192434982937
8.136689284992059 639.8309024898692 1.0855023528377836
8.141916839945475 648.2223601933445 1.0914237901115247
8.147144394898891 664.0336262692774 1.1040527460207616
8.152371949852308 681.8458805289664 1.1172177769573601
8.157599504805724 695.1988503396167 1.127383434940058
8.16282705975914 711.5489313066976 1.1398798168043736
8.168054614712556 727.0411998496284 1.153084096793923
8.173282169665972 739.556727429889 1.1625155449165807
8.178509724619389 743.6686762066174 1.1657750686676716
8.183737279572805 748.0967326403822 1.1696456068537888
8.188964834526221 744.6815638487648 1.166258131337731
8.194192389479637 738.8326564366523 1.1605663513618056
8.199419944433053 728.463222348416 1.1503961559328453
8.20464749938647 714.3984830339729 1.1384539016044521
8.209875054339886 700.5069004859084 1.12738295048414
8.215102609293302 690.4642435168715 1.1203231210467868
8.220330164246718 678.743111420947 1.1106641303413163
8.225557719200134 672.861652343641 1.1062669841339094
8.23078527415355 668.002914411497 1.1014482639547107
8.236012829106967 664.17387233673 1.0974956079106795
8.241240384060383 660.9037753120457 1.09397438554637
8.2464679390138 656.7243965623103 1.0906657215624769
8.251695493967215 654.0212568274528 1.0884388987261648
8.256923048920632 654.5789763091756 1.0882884185908521
8.262150603874048 653.5932634995645 1.0866673995935032
8.267378158827464 650.1873102960595 1.0839683922998713
8.27260571378088 646.3573383865271 1.0800655465140188
8.277833268734296 646.8169399086241 1.079731445263697
8.283060823687713 644.6963353526183 1.0776003994034928
8.288288378641129 643.8037959134259 1.07596801216857
8.293515933594545 642.0864497414989 1.075179265614399
8.298743488547961 638.2848429193098 1.0710340999447838
8.303971043501377 644.7259379013682 1.0772950458984656
8.309198598454794 648.6965587253461 1.0807945874327434
8.31442615340821 650.7809444611006 1.0816336129745179
8.319653708361626 654.5522417503599 1.0847096127812021
8.324881263315042 655.9992971182677 1.0847712807215084
8.330108818268458 661.7069374653038 1.0892964925494784
8.335336373221875 662.5027372903738 1.0883407902794524
8.34056392817529 667.8452538285723 1.0917085088725282
8.345791483128707 677.4378067419419 1.0990996076243258
8.351019038082123 676.0725357952886 1.0971740638738896
8.35624659303554 678.6698623793309 1.0981032412991667
8.361474147988956 676.9219177313196 1.096023626738319
8.366701702942372 679.2350397157362 1.0983959690617282
8.371929257895788 687.3731336469223 1.1047549353163524
8.377156812849204 693.7397485175643 1.1099980009148693
8.38238436780262 701.3101487125242 1.1150061399630762
8.387611922756037 704.0498008397271 1.1164953382006109
8.392839477709453 704.5183527932186 1.1159773356797829
8.398067032662869 703.5606852167617 1.1165458326722386
8.403294587616285 699.4592427828784 1.1133551173228842
8.408522142569701 698.2545414308266 1.1129088810316483
8.413749697523118 693.7475378212416 1.1080910542447517
8.418977252476534 689.7215642149965 1.1046563327452386
8.42420480742995 682.7913332793484 1.098735404174058
8.429432362383366 672.2498279174529 1.0905939755836687
8.434659917336782 657.8441292554712 1.0785299841485116
8.439887472290199 644.6270284872973 1.0661075720840951
8.445115027243615 630.1297474430634 1.0528925958144637
8.450342582197031 619.6456990991511 1.043961848707228
8.455570137150447 612.9398064156846 1.0390535941491543
8.460797692103863 605.4509520985837 1.0330745979950309
8.46602524705728 600.2375698990064 1.0280304129922866
8.471252802010696 591.6516300022436 1.0207011883381727
8.476480356964112 585.8383170942674 1.0154809451924265
8.481707911917528 579.0538448780808 1.0087985396532555
8.486935466870944 568.0283526846703 0.9977973380983209
8.49216302182436 562.4493320696091 0.9915154403848446
8.497390576777777 556.9692311494078 0.985738061765078
8.502618131731193 553.495001071853 0.9824532274674634
8.50784568668461 556.2803771932493 0.9856458714335375
8.513073241638025 556.3722440591199 0.9860998076270138
8.518300796591442 551.5178715094091 0.9819059871916149
8.523528351544858 541.7806593181508 0.9731011718046345
8.528755906498274 534.2805645793827 0.9659472691620326
8.53398346145169 527.8114974772263 0.9605144200876605
8.539211016405106 525.1477233307139 0.9581489397633506
8.544438571358523 524.2082314708506 0.9573085213177139
8.549666126311939 519.8363893473629 0.9537298664718324
8.554893681265355 518.9524546517463 0.9531658660347705
8.560121236218771 515.4671543206547 0.9476953567735689
8.565348791172188 515.4226523932219 0.9463740412219218
8.570576346125604 519.6367348775815 0.9505261236391658
8.57580390107902 520.4412213082685 0.9519419122506692
8.581031456032436 523.5311302564364 0.9551901475890748
8.586259010985852 520.2685364887028 0.9510235835309201
8.591486565939269 521.6745220980889 0.9520817806947374
8.596714120892685 523.8417345270507 0.9528406427197923
8.601941675846101 524.7471666273657 0.9528334068488992
8.607169230799517 530.0553310832148 0.9579212585852215
8.612396785752933 532.3419315983667 0.9603785550679022
8.61762434070635 532.8051186893775 0.9612128529514913
8.622851895659766 534.7893468849413 0.9636268958424241
8.628079450613182 536.6531579012477 0.9642715765147791
8.633307005566598 543.4002225898749 0.9685125959382798
8.638534560520014 549.7454523253931 0.9723609440078539
8.64376211547343 559.2004643764385 0.980071160477595
8.648989670426847 563.6440599524253 0.9834776387400063
8.654217225380263 568.6615309080552 0.9878064002200194
8.65944478033368 571.4868400948639 0.9899084348062737
8.664672335287095 572.6449985634773 0.9906695798543133
8.669899890240512 574.884297371258 0.9924119939900714
8.675127445193928 579.3843253231629 0.9960966641633855
8.680355000147344 591.4098302599632 1.0055044243681377
8.68558255510076 602.7424192442792 1.0146200888055246
8.690810110054176 617.3653787372721 1.0266239554965817
8.696037665007593 633.279063933754 1.0385420578033413
8.701265219961009 647.965125547162 1.0507721640242011
8.706492774914425 664.3067766061882 1.063271902675623
8.711720329867841 674.028734059501 1.0709718877291003
8.716947884821257 680.8095159041741 1.0744743178332776
8.722175439774674 688.1960226319183 1.0796384325472568
8.72740299472809 687.6853596102554 1.0784276357273421
8.732630549681506 688.047624239225 1.0795155692557137
8.737858104634922 684.5806969331487 1.0773371041335253
8.743085659588338 680.9528238388475 1.0754166608293607
8.748313214541755 678.6792173068612 1.0741546748148156
8.75354076949517 668.1372156374774 1.0668329073830534
8.758768324448587 659.3170180102329 1.0581277340967226
8.763995879402003 645.2950575696374 1.0455846086150478
8.76922343435542 630.2367353568463 1.0318807987682208
8.774450989308836 622.9826026662853 1.0254739267792012
8.779678544262252 609.8268346770379 1.0138507974451276
8.784906099215668 601.6554412949797 1.006160855759434
8.790133654169084 597.2111536411987 1.002672573338544
8.7953612091225 591.518831829156 0.9977433733455743
8.800588764075917 581.9820614879435 0.9892609908555016
8.805816319029333 575.8934396953729 0.9836982274304374
8.811043873982749 571.0960572961463 0.9792808545151072
8.816271428936165 566.7725973312118 0.976802199075831
8.821498983889581 568.0328299886235 0.9787908897466622
8.826726538842998 565.8078955068656 0.9772878508367913
8.831954093796414 558.1685629010329 0.9688878036155414
8.83718164874983 553.2087301609765 0.963068306577821
8.842409203703246 547.3835196915203 0.9570409869037505
8.847636758656662 543.5281143177932 0.9546235599933073
8.852864313610079 540.8051747022088 0.9521104513900684
8.858091868563495 543.7358465189332 0.9545125226830958
8.863319423516911 545.2029292897232 0.9555509949060043
8.868546978470327 549.9130230368021 0.9594169231569077
8.873774533423743 553.6716462716536 0.9625213620091297
8.87900208837716 555.4397662815338 0.964217347569565
8.884229643330576 555.4730163408037 0.9639093611906574
8.889457198283992 554.0758075740993 0.9627084582038775
8.894684753237408 550.7351698580346 0.9597498461560128
8.899912308190824 549.3759085995559 0.9577981350302629
8.90513986314424 548.8393288067891 0.9556762741731794
8.910367418097657 546.6749499762941 0.9529475716855582
8.915594973051073 552.5500452522477 0.9580767031433209
8.92082252800449 558.2823106341542 0.9632939512231808
8.926050082957905 566.1185957882764 0.9714429592914638
8.931277637911322 569.1744946873765 0.9729256270473011
8.936505192864738 564.5693705207724 0.9670047258613665
8.941732747818154 559.3322625937853 0.9619250617150982
8.94696030277157 554.7424249394248 0.9569314803761229
8.952187857724986 560.4734357997953 0.9616166656727283
8.957415412678403 567.1950651836587 0.9673651033617876
8.962642967631819 575.4615995391114 0.9742301838301558
8.967870522585235 580.9071222843804 0.9791955784432169
8.973098077538651 577.4753192207073 0.9765173365971687
8.978325632492067 578.053784190414 0.9764565912197188
8.983553187445484 580.7757571914765 0.9783130041214569
8.9887807423989 587.9600746648135 0.9829434030603653
8.994008297352316 592.8549918297152 0.986457958741288
8.999235852305732 597.1083686373806 0.9906758105518559
9.004463407259149 600.6194866546299 0.9928554417196603
9.009690962212565 607.5954222097075 0.9978178805003154
9.014918517165981 620.0522361113418 1.0067592419682039
9.020146072119397 630.696717706606 1.0152633756164533
9.025373627072813 642.3784995998582 1.0237505754067204
9.03060118202623 648.5970544843143 1.0273533804115367
9.035828736979646 655.1388651348095 1.031859609959905
9.041056291933062 670.9840089874862 1.043138959958045
9.046283846886478 690.5927392271773 1.0581773832048287
9.051511401839894 707.7751282248173 1.0711631281660865
9.05673895679331 728.0491767837633 1.086584428883815
9.061966511746727 750.3675088978661 1.1034547149822191
9.067194066700143 777.0245049059323 1.1224577977111674
9.07242162165356 804.0793204561531 1.1414072979755128
9.077649176606975 823.2982704184495 1.1539510264243629
9.082876731560392 838.0250483448829 1.1638761618881677
9.088104286513808 853.8273160868458 1.1746681476867284
9.093331841467224 862.3425132318687 1.1800669645445983
9.09855939642064 863.8705481649572 1.1806132234765123
9.103786951374056 861.3135444826634 1.1779883528958568
9.109014506327473 850.1181799237573 1.168571689912347
9.114242061280889 844.0429182565728 1.164144860967486
9.119469616234305 833.4179764452475 1.1556188283099653
9.124697171187721 827.9054375420836 1.1518148073053087
9.129924726141137 822.6401875519637 1.1478562373710604
9.135152281094554 822.913228875061 1.1492514599477774
9.14037983604797 831.2846656377938 1.1558975651215997
9.145607391001386 848.5517602678525 1.1676015032349012
9.150834945954802 873.1619874501326 1.1839143934323737
9.156062500908218 911.9051344121937 1.2097266726733267
9.161290055861635 950.4341312464379 1.244567697720256
9.16651761081505 994.3810037853713 1.2795976771795141
9.171745165768467 1032.3808559159067 1.3087862931892564
9.176972720721883 1058.7505783357135 1.3297383579885003
9.1822002756753 1066.38260180912 1.3365341776554458
9.187427830628716 1069.333857195897 1.3413411177010794
9.192655385582132 1059.2343248253653 1.3362285847248403
9.197882940535548 1049.7042630808423 1.3335593149515228
9.203110495488964 1033.0942837219216 1.325250373241884
9.20833805044238 1013.5657570294328 1.314624610342113
9.213565605395797 993.5642244151987 1.3031899628609214
9.218793160349213 977.2988054423587 1.2946057677189988
9.224020715302629 969.8908525301956 1.2921705767149647
9.229248270256045 965.1865142859458 1.2902461002093308
9.234475825209461 955.2750562766514 1.2855487240972834
9.239703380162878 947.8648432066959 1.2815542668729247
9.244930935116294 940.1770627069807 1.2770963037433987
9.25015849006971 936.5249428293636 1.2774883134012258
9.255386045023126 936.956873390216 1.2810145860338198
9.260613599976542 942.8809241721015 1.2867637106714687
9.265841154929959 947.7200994811964 1.2911144847929978
9.271068709883375 961.6016895892172 1.3007708951121801
9.276296264836791 981.7113220442881 1.3157658200709046
9.281523819790207 1001.2353735934109 1.3309520272789754
9.286751374743623 1023.9946915700517 1.34625255401394
9.29197892969704 1043.831810576611 1.3610036607731946
9.297206484650456 1062.0124110143581 1.3732139974951836
9.302434039603872 1075.5349726770792 1.3821446304749936
9.307661594557288 1074.1862260672087 1.3830612231271815
9.312889149510704 1063.4673258856433 1.3782369602573161
9.31811670446412 1035.5724900912758 1.361235968841872
9.323344259417537 995.4216144260814 1.336420836530293
9.328571814370953 949.8273052970285 1.3066542366604579
9.33379936932437 899.842863403425 1.2731628373065453
9.339026924277785 846.1153479991921 1.2363300354253826
9.344254479231202 796.850686395188 1.200757131467629
9.349482034184618 757.7729907586032 1.1710532064585588
9.354709589138034 725.8556705332294 1.1464779901750086
9.35993714409145 705.0723086487493 1.1319591181759352
9.365164699044866 688.9220106767223 1.1199800472295176
9.370392253998283 672.0304953210398 1.1076136263926992
9.375619808951699 660.8543868873558 1.098170514489071
9.380847363905115 650.5730745111982 1.0902695596427068
9.386074918858531 641.2850351340436 1.0840005639753512
9.391302473811947 642.6223657348912 1.087196771804598
9.396530028765364 639.88211405706 1.0858855175873103
9.40175758371878 640.7313834950827 1.087702166041044
9.406985138672196 640.3684273164656 1.087159908868784
9.412212693625612 638.5658720988718 1.0838751410376692
9.417440248579029 636.8914225784655 1.0719273691592166
9.422667803532445 632.5416386363271 1.0622721618076574
9.427895358485861 630.3774136660263 1.0567501554980754
9.433122913439277 628.8446595372828 1.052204009225072
9.438350468392693 627.6758224367601 1.0481830315721368
9.44357802334611 628.3656457485052 1.046659805752639
9.448805578299526 634.346932265861 1.0492746418385113
9.454033133252942 633.9783703113773 1.046856367370771
9.459260688206358 633.1175570127715 1.044691671854103
9.464488243159774 633.6420613691859 1.0433658566661104
9.46971579811319 628.564662547163 1.037234188414093
9.474943353066607 628.4149468878412 1.0353692943025556
9.480170908020023 627.0434022742235 1.0332798201106184
9.48539846297344 625.4801655010573 1.031400034599183
9.490626017926855 625.1387943654132 1.0292239634929277
9.495853572880272 623.9534776984123 1.027203793221403
9.501081127833688 624.9910935318624 1.0271535549163593
9.506308682787104 619.7626796389587 1.0217243079379068
9.51153623774052 617.5296734050594 1.0192511506452526
9.516763792693936 616.0688747546371 1.0171504225224948
9.521991347647353 615.3060788288543 1.0151001780721882
9.527218902600769 619.5005861306306 1.0168406019927072
9.532446457554185 626.8837248222894 1.0220841144221564
9.537674012507601 628.8719725532661 1.0228483901379817
9.542901567461017 630.7006898738264 1.0233617806195703
9.548129122414434 630.5067581217787 1.0229606493882377
9.55335667736785 629.1123236282148 1.0212931086804617
9.558584232321266 631.9098425337039 1.0232000074719894
9.563811787274682 634.1863141037618 1.0248087341833598
9.569039342228098 635.6302852115853 1.026307815439224
9.574266897181515 632.087553657561 1.023040159305443
9.57949445213493 629.258498442903 1.019391136042086
9.584722007088347 622.9441962009358 1.012873474182645
9.589949562041763 623.828246765792 1.01271737021034
9.59517711699518 625.3284779756586 1.013561354480122
9.600404671948596 629.9492617260677 1.0177817413472128
9.605632226902012 631.1486914905947 1.0179570662333872
9.610859781855428 629.5712320791793 1.015507650041636
9.616087336808844 628.4014773182582 1.0130168306135807
9.62131489176226 626.0497174347062 1.009782605434774
9.626542446715677 628.4608950158382 1.010646331334132
9.631770001669093 631.2726367226436 1.0129331632691818
9.636997556622509 632.9451532756801 1.0137091881115827
9.642225111575925 636.0963833031761 1.0147119032643164
9.647452666529341 636.4501648029785 1.0144966693165156
9.652680221482758 637.6955922806244 1.0158396492603163
9.657907776436174 639.0587531494095 1.0165670716307424
9.66313533138959 637.5316396617811 1.0144365045114612
9.668362886343006 636.9003884624001 1.0135829348304115
9.673590441296422 637.6412607933942 1.0141151423490034
9.678817996249839 637.8024282671415 1.0132021999637895
9.684045551203255 638.1224554313852 1.0128027926542627
9.689273106156671 638.9992769156382 1.0132163081100443
9.694500661110087 640.5053175535691 1.013175450756052
9.699728216063503 641.9852421066762 1.0142467314989851
9.70495577101692 642.3815980592707 1.013902940597186
9.710183325970336 646.4860334127809 1.0168471112366957
9.715410880923752 647.9953539368852 1.016558849451723
9.720638435877168 647.8910568885315 1.0152485680458418
9.725865990830584 650.0268566887024 1.017069242586112
9.731093545784 649.9765254635855 1.0167346813009848
9.736321100737417 654.6672480764394 1.0203924649783112
9.741548655690833 660.1357896047251 1.0239369493478885
9.74677621064425 662.999634003966 1.024060438984126
9.752003765597665 664.9782531708577 1.0250634003235253
9.757231320551082 667.1475213816022 1.026684469164075
9.762458875504498 665.4497019838107 1.0249935078911625
9.767686430457914 663.915603406866 1.0235137542532753
9.77291398541133 666.3762935853521 1.0250367866569499
9.778141540364746 664.1109880660875 1.0216325327886644
9.783369095318163 663.3518149190876 1.0199484014080242
9.788596650271579 661.861931499601 1.0182722823876087
9.793824205224995 665.4566508600983 1.0218394738850718
9.799051760178411 670.6663881534689 1.025181144420827
9.804279315131827 672.672216092512 1.0259326042013421
9.809506870085244 669.8424669764169 1.022820363622755
9.81473442503866 669.378619015958 1.0218964425970283
9.819961979992076 673.485151848749 1.0235491537724326
9.825189534945492 675.5058891714986 1.0247607317093512
9.830417089898909 681.3847319129827 1.0290717697945388
9.835644644852325 685.5312619261749 1.031348281499456
9.840872199805741 688.3909456918703 1.0330763721998277
9.846099754759157 689.6286140160895 1.033940795366947
9.851327309712573 690.3651313081422 1.0342765919770254
9.85655486466599 687.3713191040537 1.0312239980260667
9.861782419619406 683.7573623544918 1.0282771531969628
9.867009974572822 682.6856892629231 1.026208405191949
9.872237529526238 684.2115826708234 1.0269919875320792
9.877465084479654 684.0020828361747 1.0265349300517068
9.88269263943307 690.8767992456102 1.0316327069515026
9.887920194386487 695.7380534439549 1.0347314450678151
9.893147749339903 701.9661007334231 1.0393203743340391
9.89837530429332 703.9809801477861 1.0396052856615328
9.903602859246735 701.8126723522934 1.036966485435824
9.908830414200152 698.8244027569409 1.0342701844106785
9.914057969153568 706.3254656674546 1.039664456517649
9.919285524106984 707.922969144314 1.040887381497123
9.9245130790604 715.2590726556047 1.0458090482052842
9.929740634013816 720.1174262351249 1.0490639627656737
9.934968188967233 723.3301284901916 1.050930294622659
9.940195743920649 720.635419981852 1.0485329570162387
9.945423298874065 723.6245636415332 1.0499024623711837
9.950650853827481 726.0704586192235 1.0513912068679012
9.955878408780897 731.5075256608162 1.0551635658941765
9.961105963734314 731.7865897336719 1.0555421203593227
9.96633351868773 726.6719878494357 1.0516161439972864
9.971561073641146 721.6909102631113 1.0459354027709227
9.976788628594562 719.8731129039717 1.0440984900005401
9.982016183547978 718.4774146997144 1.0429041111683552
9.987243738501395 720.4043391200536 1.0444005615333092
9.99247129345481 716.3652740580503 1.0403307510764657
9.997698848408227 712.9223154815606 1.0376262278139055
10.002926403361643 709.1741217240856 1.0328640869613746
10.00815395831506 706.1832615425874 1.0299746869777957
10.013381513268476 702.031992840419 1.0263251335099988
10.018609068221892 698.803644071142 1.024534637671656
10.023836623175308 693.2195904841666 1.0200979928717224
10.029064178128724 692.5580514061545 1.0193075284005322
10.03429173308214 694.2633671169566 1.0205204179279155
10.039519288035557 694.4295157774022 1.020725954237103
10.044746842988973 697.590594409591 1.0233498209624914
10.049974397942389 698.2935261956306 1.0246071983115896
10.055201952895805 694.1971977175242 1.0213536713035554
10.060429507849221 691.9316687059647 1.0188701175216517
10.065657062802638 685.7413436283738 1.0144580230200642
10.070884617756054 688.5074905949349 1.0162657705486815
10.07611217270947 684.9114939253499 1.0131287149951462
10.081339727662886 684.2416435356757 1.011566716673466
10.086567282616302 679.8962557124918 1.0078906907505132
10.091794837569719 673.934644341696 1.0024289313989667
10.097022392523135 673.7069428553001 1.0010346222963755
10.102249947476551 680.5309139740646 1.006093503537331
10.107477502429967 683.7165055243756 1.008611268972424
10.112705057383383 685.0098332774128 1.0089515351422873
10.1179326123368 677.5666175780428 1.0033501172510566
10.123160167290216 675.2311979197083 1.0020698239627424
10.128387722243632 675.5441533040844 1.0022352360618867
10.133615277197048 679.3215874358367 1.004015113415269
10.138842832150464 681.7065789478072 1.003662911889797
10.14407038710388 683.2763952812467 1.0044986548315942
10.149297942057297 685.7098794108012 1.0065226814862973
10.154525497010713 684.7321552701743 1.0063186709410437
10.15975305196413 681.6239001282202 1.003976908689949
10.164980606917545 678.6966208869962 1.0010969285572264
10.170208161870962 676.883059630642 0.9993527508141582
10.175435716824378 677.2793745815727 0.9997486749292058
10.180663271777794 680.9159981741972 1.0024809956882845
10.18589082673121 681.9846537113264 1.0032812044995079
10.191118381684626 680.4357132718598 1.0019335169379215
10.196345936638043 676.6938284651545 0.9977390724227392
10.201573491591459 672.4704897601746 0.9941297410826543
10.206801046544875 668.7056328057752 0.9912620994312417
10.212028601498291 668.4292435059427 0.9902262427850146
10.217256156451707 670.8441433520779 0.9918748964341824
10.222483711405124 676.4216280360171 0.9959466030577997
10.22771126635854 680.1628947776478 0.9995177653385267
10.232938821311956 680.3943918098607 0.9996826040129801
10.238166376265372 679.9897509027472 0.9986491935529473
10.243393931218788 679.2297331928842 0.997624482010421
10.248621486172205 673.5049433870624 0.9931039175035261
10.253849041125621 670.1293440559947 0.9898194088229655
10.259076596079037 664.2028939079437 0.9853480869318352
10.264304151032453 656.5259362460346 0.979468541804623
10.26953170598587 653.7450698815665 0.9777356479742443
10.274759260939286 655.3217465826689 0.9786157173390008
10.279986815892702 659.3608043351514 0.9814640625203319
10.285214370846118 661.5193070770142 0.9839406085889287
10.290441925799534 660.5703669248608 0.9825999248317465
10.29566948075295 657.3969218948932 0.9800256245482358
10.300897035706367 649.5935515213697 0.9729498497211843
10.306124590659783 648.6200197520766 0.9716348183681941
10.3113521456132 641.81331118493 0.9661289432503091
10.316579700566615 638.7966943938342 0.9625608852540546
10.321807255520032 635.8157719549467 0.9597417141643716
10.327034810473448 635.8473744356825 0.9602098932895655
10.332262365426864 635.1899300547954 0.9601398721867471
10.33748992038028 636.7608545578971 0.9612110661674552
10.342717475333696 637.914228414327 0.961856550765927
10.347945030287113 637.9610639294783 0.9613454886965286
10.353172585240529 640.416489628958 0.9630005308464766
10.358400140193945 644.2152871542162 0.9649806062819417
10.363627695147361 645.1013473057042 0.9649985357643134
10.368855250100777 651.9042301522027 0.9702125273326717
10.374082805054194 651.7028813753321 0.9693259320557648
10.37931036000761 648.3921983593004 0.9663327739485759
10.384537914961026 646.7651605849339 0.9648938957552399
10.389765469914442 645.53356364118 0.9628050058901243
10.394993024867858 651.5591728388902 0.9669302038300522
10.400220579821275 653.0478718147175 0.9682338237527283
10.40544813477469 651.7331171076274 0.9666249968238583
10.410675689728107 644.228535460505 0.9607952912673521
10.415903244681523 639.0468208777797 0.9564533594419837
10.42113079963494 635.1361194036356 0.9532194418868595
10.426358354588356 628.0894774009827 0.9477694530600522
10.431585909541772 624.1327817067577 0.9453563672743389
10.436813464495188 621.0237655403605 0.9432805066057357
10.442041019448604 617.3988599996559 0.9405001031194875
10.44726857440202 614.4326014429777 0.937004827481362
10.452496129355437 610.9609457278056 0.9338403339755686
10.457723684308853 612.183308638608 0.9347496945334871
10.462951239262269 612.0324727246898 0.9342516453621094
10.468178794215685 611.679906204909 0.9340857882907284
10.473406349169101 611.8583181323487 0.9340176238734208
10.478633904122518 610.1758324052445 0.9323865268411599
10.483861459075934 610.9102955916363 0.9325500549519656
10.48908901402935 600.3562687145338 0.9247756245691711
10.494316568982766 594.0360662316008 0.92041404114218
10.499544123936182 583.4790459868789 0.91168459079106
10.504771678889599 575.6313773620986 0.9049330731246117
10.509999233843015 568.166962315852 0.8978874268353311
10.515226788796431 560.5931010672513 0.8920011852141652
10.520454343749847 553.34786526871 0.8862752632941542
10.525681898703263 551.519985112935 0.8845066704043502
10.53090945365668 547.8197443849587 0.8809979714606273
10.536137008610096 545.7289818399 0.8792329242102567
10.541364563563512 543.309094703182 0.8776711096098286
10.546592118516928 543.8293312653186 0.8776293856704767
10.551819673470344 541.1457998733525 0.874483269879774
10.55704722842376 540.4705548457175 0.87420403668919
10.562274783377177 539.1449107168099 0.8730367702340214
10.567502338330593 535.796787540848 0.8705415255859964
10.57272989328401 533.9852661231071 0.8683394959074818
10.577957448237425 530.5010597847421 0.8655007482946803
10.583185003190842 531.3567167660292 0.866348624275286
10.588412558144258 532.6936379160703 0.8669930925830673
10.593640113097674 532.8879597336371 0.8673895512043849
10.59886766805109 534.4369154645027 0.8679554450655385
10.604095223004506 527.7369495241993 0.8624247683980032
10.609322777957923 523.9140814576197 0.8588997582840051
10.614550332911339 521.4073900278338 0.8554990123046209
10.619777887864755 519.1161243065395 0.852826916705512
10.625005442818171 521.4344560934549 0.8549792348451402
10.630232997771587 520.650013106323 0.8552930034921076
10.635460552725004 519.87006667068 0.8547321048287507
10.64068810767842 520.3680038017883 0.8548363074574642
10.645915662631836 521.540256520392 0.8546635752987335
10.651143217585252 525.1631282947923 0.8572610456200538
10.656370772538668 529.30510310899 0.8603721148204101
10.661598327492085 527.9292727680638 0.8591353412680147
10.666825882445501 528.88722649936 0.8600409887484205
10.672053437398917 528.4493161402822 0.859244164782163
10.677280992352333 531.6689420206876 0.8617519078538367
10.68250854730575 531.0688062103663 0.8611170003352596
10.687736102259166 536.531083716125 0.8645113834165881
10.692963657212582 539.5538969860421 0.86604539817414
10.698191212165998 542.6823775328876 0.8681071602880904
10.703418767119414 546.5469223501452 0.8707298280755456
10.70864632207283 545.7197305526339 0.8696755213542711
10.713873877026247 554.6390430390134 0.8763996868235425
10.719101431979663 562.204048026437 0.8821417953380439
10.72432898693308 572.7194317735941 0.8896168535518022
10.729556541886495 581.9806152188004 0.8958826473931158
10.734784096839912 591.172921982733 0.9033931969195537
10.740011651793328 596.156458559895 0.9063948095607526
10.745239206746744 602.1785028261636 0.9106962699879216
10.75046676170016 605.289287210588 0.9125476341972558
10.755694316653576 607.8650583021846 0.9141074761577591
10.760921871606993 612.579854453425 0.9177170370239874
10.766149426560409 613.9753827854811 0.9179316739371428
10.771376981513825 615.0628640063094 0.9183947230966781
10.776604536467241 614.6834441078203 0.9183084817025687
10.781832091420657 615.5310124703974 0.9188108531946776
10.787059646374074 611.3357906779519 0.915631254962533
10.79228720132749 604.1404678960874 0.9093330285627108
10.797514756280906 599.5026175352829 0.9053427475170505
10.802742311234322 595.7219408449607 0.9023231158881632
10.807969866187738 598.1168480196513 0.9049164026231651
10.813197421141155 595.7414570241334 0.9024339856483632
10.81842497609457 595.4435903116521 0.9022191680777396
10.823652531047987 599.8227691063589 0.9051241602422507
10.828880086001403 607.065936541389 0.9102528123706267
10.83410764095482 615.4156088842111 0.9164444549911446
10.839335195908236 626.0597158463121 0.9230317202912441
10.844562750861652 635.796829967921 0.9301545398617269
10.849790305815068 652.0671932613499 0.941610655596
10.855017860768484 672.7161438479667 0.9557569556602178
10.8602454157219 697.8429168955956 0.9733706949104224
10.865472970675317 723.749285452489 0.9908571735843104
10.870700525628733 745.7067903746375 1.0056425008645287
10.875928080582149 759.6854566917659 1.0150793788088284
10.881155635535565 761.4832848302354 1.0141416138707717
10.886383190488981 755.6334208501399 1.0095307105137756
10.891610745442398 740.0444404877343 0.9991039234733524
10.896838300395814 721.4516902721549 0.9864734968170449
10.90206585534923 700.1418732654292 0.9717591036509292
10.907293410302646 680.7391237547865 0.9581796344363452
10.912520965256062 660.4283251418958 0.944021077748534
10.917748520209479 646.0219267011453 0.9337254189957087
10.922976075162895 632.297286029271 0.923319643573566
10.928203630116311 619.1481669599177 0.9125723909024838
10.933431185069727 608.0370937486455 0.9042051365507814
10.938658740023143 598.5189468213521 0.8969974645528469
10.94388629497656 590.0701297606997 0.8906514305866737
10.949113849929976 582.8068050074548 0.8851393511394684
10.954341404883392 577.4724361950244 0.880907508036839
10.959568959836808 573.7650928726847 0.8781222101800775
10.964796514790224 568.8325357658005 0.8740314368586621
10.97002406974364 562.8560955737499 0.8708390898116083
10.975251624697057 556.7647250752385 0.8685565020528492
10.980479179650473 548.2597496829684 0.8637737021726664
10.98570673460389 543.8670722011718 0.8617334978694527
10.990934289557305 541.261561322248 0.8603708966606753
10.996161844510722 536.1854267579774 0.8570039122409397
11.001389399464138 532.086691262264 0.8545512056570044
11.006616954417554 528.6408877398644 0.8524089711325095
11.01184450937097 525.3689338669348 0.8507991581172404
11.017072064324386 522.1131893329624 0.8484813625816134
11.022299619277803 520.192254477539 0.8470419660472732
11.027527174231219 517.7277847193598 0.8453166415424677
11.032754729184635 517.0783867814481 0.8448907302018186
11.037982284138051 513.5958590668506 0.8426336972294447
11.043209839091467 510.3219293327068 0.840627280840083
11.048437394044884 505.55491000463707 0.8366855532164515
11.0536649489983 505.12979793714527 0.8367852453057327
11.058892503951716 504.70283304710836 0.8370661810202686
11.064120058905132 506.4829812278171 0.8387531055103318
11.069347613858548 506.07923340005755 0.8393761341058424
11.074575168811965 502.0479054681981 0.8363484045381627
11.079802723765381 500.19107520908057 0.8347307100689895
11.085030278718797 497.06739807945655 0.8324020269186835
11.090257833672213 494.41102831421216 0.8304497281866055
11.09548538862563 491.3378051386594 0.8278495154040674
11.100712943579046 490.98004871077035 0.8280484285325239
11.105940498532462 489.55433237802964 0.8268343609339345
11.111168053485878 490.4197303874119 0.8274104069960566
11.116395608439294 485.98245992243653 0.824608942974986
11.12162316339271 484.1840994994697 0.8237483677635316
11.126850718346127 481.71386845739625 0.8219660480782869
11.132078273299543 481.04186636469854 0.8216027977906817
11.13730582825296 480.8169710932374 0.8214224322375093
11.142533383206375 476.8547232744451 0.8181846441257076
11.147760938159792 481.4851999921215 0.8218022889839826
11.152988493113208 483.2530658293795 0.8236316339900779
11.158216048066624 484.5011549817416 0.8252049682482798
11.16344360302004 483.48418400688456 0.8245599286699394
11.168671157973456 476.56352525591024 0.8189115459077373
11.173898712926873 480.62789202829674 0.822855513210501
11.179126267880289 481.0128401566734 0.8234127202094897
11.184353822833705 487.0726463129033 0.8287505901584766
11.189581377787121 484.80206471310186 0.8274668046113214
11.194808932740537 477.62374128667216 0.8208618325073753
11.200036487693954 477.9296477814013 0.8214004665009629
11.20526404264737 477.612002582499 0.8203311296600806
11.210491597600786 478.5610869530281 0.8207664831161094
11.215719152554202 478.5602484135668 0.8210116375992471
11.220946707507618 477.13853962302704 0.8197531388563503
11.226174262461035 479.0017894451242 0.8208907818219822
11.23140181741445 480.9740690055223 0.8234483009355968
11.236629372367867 482.1803419337637 0.824716022233826
11.241856927321283 480.1321367713395 0.8234077240749087
11.2470844822747 478.75415667405366 0.8224415033730779
11.252312037228116 479.77036492266353 0.8225029601864282
11.257539592181532 477.21538070640054 0.8206395235181385
11.262767147134948 477.4636970477356 0.8213947521932345
11.267994702088364 476.79112521888277 0.821480667342638
11.27322225704178 478.14572495667096 0.8233238814534061
11.278449811995197 479.9274165205315 0.8251331409767787
11.283677366948613 476.81642735105544 0.8215850019789985
11.288904921902029 477.3752715191738 0.8214986338966164
11.294132476855445 471.2931960806294 0.8149431607746611
11.299360031808861 469.79003433517903 0.8137615146166081
11.304587586762278 471.73518594400844 0.815095718957098
11.309815141715694 472.52212678738096 0.8158007836682365
11.31504269666911 475.02261461933665 0.8178075083051514
11.320270251622526 477.8026158523599 0.8194759796695837
11.325497806575942 476.0511063842636 0.8168177716296882
11.330725361529359 476.46116196616674 0.8171152615893821
11.335952916482775 475.00614931487223 0.8157182990689932
11.341180471436191 470.89447627171506 0.8133835774524307
11.346408026389607 469.80886037067665 0.8127094737318531
11.351635581343023 469.42271773393406 0.8116821257093487
11.35686313629644 467.41844160660975 0.8097242213355061
11.362090691249856 467.3687948603618 0.8085492004065576
11.367318246203272 465.75104339529565 0.8078106210679158
11.372545801156688 466.0165891823263 0.8094808730402211
11.377773356110104 463.67726901522184 0.8081994750916277
11.38300091106352 462.54328414838216 0.8077334857908258
11.388228466016937 459.3233574398715 0.8042676996093457
11.393456020970353 455.6768627492881 0.8000437816451366
11.39868357592377 452.05722722571886 0.7971603224630044
11.403911130877185 447.08659207421914 0.7927785138625427
11.409138685830602 442.426946514221 0.7886983943987572
11.414366240784018 440.2588197923453 0.7867403644035427
11.419593795737434 435.0864555023163 0.7817520117972891
11.42482135069085 434.3715089591869 0.7810709766583026
11.430048905644266 431.7784222598569 0.7788466688078959
11.435276460597683 428.83233831929823 0.7768948179271733
11.440504015551099 427.54735003101763 0.7765868843646926
11.445731570504515 424.68305817794203 0.7742208808937164
11.450959125457931 423.55665806693725 0.7728049567149627
11.456186680411347 423.6802631855934 0.7728232880951529
11.461414235364764 424.3094666628356 0.7741047930048828
11.46664179031818 418.6743681501729 0.7689718807640472
11.471869345271596 416.8526536367431 0.7677341222672821
11.477096900225012 415.65001058291995 0.7663406864899945
11.482324455178428 415.2902397259976 0.7731448779524096
11.487552010131845 417.96321724114995 0.7779804401806971
11.49277956508526 415.18508930584534 0.7770249834288471
11.498007120038677 416.2350500908857 0.7798690358709224
11.503234674992093 418.37259380894295 0.7831192754928368
11.50846222994551 418.46481707895873 0.7843074892563736
11.513689784898926 418.0192429407198 0.7843908042620112
11.518917339852342 414.2621231578418 0.7803050746648358
11.524144894805758 411.4053571936528 0.7786988137275517
11.529372449759174 410.3000179349192 0.7779810433037362
11.53460000471259 412.8243721174301 0.7813338806664808
11.539827559666007 418.27678522368893 0.7874720147570987
11.545055114619423 421.33364441985645 0.7902052303365895
11.550282669572839 423.5409087913414 0.7926205385528898
11.555510224526255 424.67392941397407 0.7947384073017902
11.560737779479672 421.22789906303615 0.7922985617728721
11.565965334433088 422.26459328527915 0.7951699008970452
11.571192889386504 422.2882428563809 0.7970442559580009
11.57642044433992 420.79817515821946 0.7958013730617629
11.581647999293336 418.22008879726434 0.7933602168679897
11.586875554246753 414.53915209383894 0.7900346477194012
11.592103109200169 410.25608911455856 0.7865580849849205
11.597330664153585 410.7452336714081 0.7881279830237525
11.602558219107001 409.96559143720634 0.7883142046587431
11.607785774060417 409.1219010346125 0.7872154211958868
11.613013329013834 410.3536684104283 0.7883523066302588
11.61824088396725 405.41696002519683 0.7839916223039517
11.623468438920666 404.05501591426537 0.7834762047093118
11.628695993874082 404.0873143837276 0.7842158027400252
11.633923548827498 403.65740507465813 0.7847101640684266
11.639151103780915 402.27955464728467 0.7835461562688346
11.64437865873433 396.8187648646767 0.7784034932346171
11.649606213687747 392.680222261726 0.7755165402733667
11.654833768641163 386.45405290526645 0.7698437811891617
11.66006132359458 385.1451253811808 0.7697163305801041
11.665288878547996 382.87034441019057 0.7676209755901268
11.670516433501412 381.3886543232478 0.7660518181418997
11.675743988454828 381.65358798530906 0.766975525380319
11.680971543408244 379.19436489424544 0.7644916688283535
11.68619909836166 380.2313573701696 0.7657938397731803
11.691426653315077 377.89320054325816 0.7642939855666847
11.696654208268493 378.55958559327894 0.7656366672802957
11.701881763221909 377.38341469802555 0.7662954279157789
11.707109318175325 373.0571337699048 0.7621975701945204
11.712336873128741 372.0004405862044 0.7609805001321637
11.717564428082158 375.43306185836366 0.7641178548615438
11.722791983035574 375.44881821970733 0.7638881188490101
11.72801953798899 377.548101418608 0.7653687965627046
11.733247092942406 376.02153210768546 0.7644450148979705
11.738474647895822 372.19564305818363 0.7604444377484127
11.743702202849239 373.65419579450406 0.7628362743410029
11.748929757802655 376.3896932015276 0.7665353277546264
11.754157312756071 379.64619419046363 0.7692954327131106
11.759384867709487 382.83914450306844 0.7729927369994254
11.764612422662903 384.83958786975677 0.775391170451804
11.76983997761632 384.12673723484903 0.7738873193309276
11.775067532569736 380.37733322068306 0.769884242769533
11.780295087523152 379.5629908975622 0.7679884209267882
11.785522642476568 379.1016077661799 0.7674370068105905
11.790750197429984 382.13894350459196 0.7715566585980305
11.7959777523834 384.03206767023096 0.7744455959779477
11.801205307336817 388.19789562467344 0.7792285186642316
11.806432862290233 393.7148177012539 0.7845864252139575
11.81166041724365 395.6777130754079 0.7850348435982071
11.816887972197065 396.1787970245518 0.7836165962612732
11.822115527150482 394.24338621289417 0.781143382534918
11.827343082103898 394.3060135817755 0.781084041145516
11.832570637057314 394.9791007115761 0.7823804954245127
11.83779819201073 396.41202831815417 0.7850487282440284
11.843025746964146 393.385692180062 0.782463523122255
11.848253301917563 391.3092934812952 0.7812936033494161
11.853480856870979 392.44847148642435 0.7832309452801082
11.858708411824395 392.53465493578443 0.7835369722934414
11.863935966777811 391.43208205531846 0.7838435562459695
11.869163521731227 390.18387778660195 0.7830073535827281
11.874391076684644 386.170897514808 0.7798849670913881
11.87961863163806 385.4029386129967 0.7800610000366254
11.884846186591476 380.4154533018245 0.7749569571115444
11.890073741544892 374.8204189248457 0.7711215836478195
11.895301296498308 370.66218922521955 0.7662490379905827
11.900528851451725 367.22473423267166 0.7626422654369245
11.90575640640514 368.49688441442095 0.7629203662787335
11.910983961358557 367.2567377655302 0.7608757545065676
11.916211516311973 366.7639077601374 0.7613673751027161
11.92143907126539 364.8968968920319 0.7596620651382532
11.926666626218806 362.5934949492721 0.7584521524517143
11.931894181172222 361.3094206802995 0.756342400565736
11.937121736125638 360.14348111459174 0.754519788740682
11.942349291079054 360.01813858524787 0.7546740157960827
11.94757684603247 358.38931124888006 0.7524460343245597
11.952804400985887 357.871512789986 0.7530704790860127
11.958031955939303 356.3814404419694 0.7532017235054204
11.963259510892719 355.29283035900215 0.7524091041402207
11.968487065846135 354.3718158540957 0.7537694665510558
11.973714620799552 354.1936570374378 0.7536112022280953
11.978942175752968 356.67551132952354 0.7559370693188513
11.984169730706384 358.9207936089685 0.7583192346248797
11.9893972856598 359.6195792387202 0.7585357280189994
11.994624840613216 356.08296126502313 0.7545870242125745
11.999852395566633 353.1989770178084 0.7518705771507326
12.005079950520049 352.35536658545783 0.7501344992153329
12.010307505473465 353.6317650308591 0.7509224994914168
12.015535060426881 356.9475770075729 0.7550584810478024
12.020762615380297 358.3551453567108 0.7559868799743719
12.025990170333714 356.3449172257939 0.7541277301593117
12.03121772528713 355.52540105330854 0.753975700601223
12.036445280240546 356.9729133869445 0.7561924794189931
12.041672835193962 360.4278072708842 0.7613312061347688
12.046900390147378 360.8668932230199 0.7627007958157567
12.052127945100795 362.39482031089113 0.7644721002408026
12.05735550005421 365.80376835076163 0.7671098082932067
12.062583055007627 366.0997383031043 0.7664576378231092
12.067810609961043 371.5189661700221 0.7707842674313283
12.07303816491446 370.48933039814233 0.7687842469167716
12.078265719867876 372.2617420025081 0.7702260417646012
12.083493274821292 376.73164834530354 0.7747996858381232
12.088720829774708 382.14645221269103 0.7809606759005285
12.093948384728124 389.3822828108649 0.7888024613343374
12.09917593968154 394.3479652584714 0.7936031422085907
12.104403494634957 401.4010317004084 0.800325438029778
12.109631049588373 410.91394473553913 0.8089274544782858
12.114858604541789 424.65576062412924 0.8219893326182118
12.120086159495205 445.1440823953216 0.8421028852431047
12.125313714448621 464.0165799225631 0.8593416269973825
12.130541269402038 486.13442605892004 0.879611207707885
12.135768824355454 501.9822330531535 0.8935006542679251
12.14099637930887 515.2635694897697 0.9046318252580041
12.146223934262286 530.9729640669651 0.9184417489549276
12.151451489215702 538.3116299574048 0.9247175642325772
12.156679044169119 543.1792490734396 0.9289117245648099
12.161906599122535 545.1198646818916 0.9311432193091367
12.167134154075951 539.2775031866082 0.9258314966505585
12.172361709029367 532.7399265120657 0.920776441986659
12.177589263982783 522.1392909489643 0.9125061315859471
12.1828168189362 510.04421492198054 0.902049827326168
12.188044373889616 493.73138613334004 0.8880669535358859
12.193271928843032 480.16080463960486 0.8758118093066828
12.198499483796448 467.0534302097274 0.8638518236369507
12.203727038749864 456.98843466267016 0.855017058698238
12.20895459370328 450.63437755519396 0.8491907274583624
12.214182148656697 441.2952207836764 0.8402631394938835
12.219409703610113 432.0263542507295 0.8321881854172426
12.22463725856353 422.9141752512233 0.8239134183836694
12.229864813516945 412.3370373051261 0.8143405903628883
12.235092368470362 405.3923036098068 0.8077134406725368
12.240319923423778 394.85682160583804 0.7973285857643136
12.245547478377194 384.736139643644 0.7869881363552831
12.25077503333061 379.1437174502936 0.7832455154061632
12.256002588284026 370.93266346901856 0.7754939465291627
12.261230143237443 367.90135673406957 0.7730145669493657
12.266457698190859 363.13699631771556 0.7679786972833403
12.271685253144275 360.7356402844019 0.7647257952659028
12.276912808097691 358.8653101873715 0.7641200504674255
12.282140363051107 355.6420626588944 0.7621752881814509
12.287367918004524 352.43686898327826 0.7598123310695757
12.29259547295794 344.82791947027226 0.7528457409885274
12.297823027911356 343.15309436514553 0.7518321336631778
12.303050582864772 339.7427100753789 0.7476264798988654
12.308278137818188 340.26352688236693 0.7482994870117666
12.313505692771605 342.99148228216933 0.7533910652412271
12.31873324772502 342.5355242386302 0.760673625489037
12.323960802678437 343.05378388273886 0.7662158365380467
12.329188357631853 343.0986115453282 0.7693944396072344
12.33441591258527 339.3383723519182 0.7684237998682059
12.339643467538686 340.74605645417915 0.7736846636074459
12.344871022492102 340.0471620549536 0.7771856856555901
12.350098577445518 340.00841836027627 0.7803358635550134
12.355326132398934 339.3734702350205 0.7828878510822926
12.36055368735235 338.19542482754963 0.7827689729407171
12.365781242305767 332.4543252004517 0.7769037868022931
12.371008797259183 329.83522369012417 0.7748449607964731
12.376236352212599 328.22848422299296 0.7742326624125047
12.381463907166015 326.689005459405 0.7736747315897259
12.386691462119432 328.65259941032696 0.7789455197477632
12.391919017072848 328.81326677170483 0.7832081327422766
12.397146572026264 330.8188187415887 0.7885902262455835
12.40237412697968 330.65465544160253 0.7900435240668799
12.407601681933096 328.7959277264005 0.7879416421320364
12.412829236886513 329.8856935144694 0.789793553337745
12.418056791839929 331.007611200558 0.7918261846644834
12.423284346793345 330.72333025753636 0.7929033105672826
12.428511901746761 330.08274708050163 0.7943609507461461
12.433739456700177 326.97654061046353 0.7918532751919929
12.438967011653594 326.8647770431733 0.7923402256574189
12.44419456660701 322.544693904461 0.7871298466055786
12.449422121560426 322.3451989138308 0.7874481247510452
12.454649676513842 322.5892875729265 0.7898517218834573
12.459877231467258 323.46357881355846 0.7947024828958638
12.465104786420675 323.4093684603959 0.7972906309913442
12.47033234137409 320.7478217140272 0.7963516316082307
12.475559896327507 315.20083504737215 0.7897352700041409
12.480787451280923 312.1608314593194 0.7860218398285591
12.48601500623434 309.84274946617955 0.784396736864008
12.491242561187756 310.7514618898018 0.7873890798595463
12.496470116141172 312.2705397532672 0.7908342046474667
12.501697671094588 312.300113903306 0.7899831122079266
12.506925226048004 313.44937083666787 0.7908477601759392
12.51215278100142 313.64050210735326 0.7916341186916019
12.517380335954837 310.9394126860233 0.7898434905544074
12.522607890908253 310.95723060542997 0.7937415617163116
12.527835445861669 307.6187974138572 0.7912789306376408
12.533063000815085 308.0928768236148 0.7928730194865516
12.538290555768501 306.6985043366529 0.792298863749328
12.543518110721918 307.36102184678447 0.7928653221029432
12.548745665675334 309.51836647410016 0.7966983758968297
12.55397322062875 307.1981672924613 0.7960802993699807
12.559200775582166 305.2223030263296 0.7951018338672552
12.564428330535582 302.2773528365217 0.7873183002614512
12.569655885488999 297.42367901205137 0.7727033162570176
12.574883440442415 298.9477460422317 0.7710988845748871
12.580110995395831 299.3702786440607 0.7678753690935015
12.585338550349247 298.5791641165068 0.7644448794340593
12.590566105302663 299.01271106448183 0.7631126207117489
12.59579366025608 299.73868447524706 0.7628782515480587
12.601021215209496 300.31221756920695 0.7623961988506718
12.606248770162912 302.74681005790063 0.765520303740683
12.611476325116328 303.3280029304336 0.7645609224182048
12.616703880069744 303.5767201433805 0.7629355434971274
12.62193143502316 307.27698193346174 0.766939501220707
12.627158989976577 311.8111052807185 0.7704892265215706
12.632386544929993 312.185391049581 0.7705996956266962
12.63761409988341 314.8474913746619 0.7726260849252992
12.642841654836825 313.11883451811514 0.769967304625253
12.648069209790242 316.31979032600833 0.7734339805557784
12.653296764743658 320.61905478060106 0.7769053229101532
12.658524319697074 322.99781606733364 0.7785109826132101
12.66375187465049 326.3194174733795 0.7815726354097601
12.668979429603906 327.7276376820855 0.781014253283881
12.674206984557323 328.76719386668645 0.7823083901225752
12.679434539510739 330.8277112868194 0.7841609194251632
12.684662094464155 335.2574736889482 0.7870675876712235
12.689889649417571 339.895837063094 0.7912271490845252
12.695117204370987 346.80047307470335 0.7974066407586151
12.700344759324404 353.03663315048254 0.8033772331707825
12.70557231427782 357.74099576594364 0.8081580455834281
12.710799869231236 364.6250193185176 0.8149083518388367
12.716027424184652 372.69157219109604 0.8231816637781532
12.721254979138068 381.0649099407197 0.8320806472751313
12.726482534091485 391.0672743702464 0.8424259244091582
12.7317100890449 402.19734783080776 0.8538392521213793
12.736937643998317 409.727568503877 0.8615358954373481
12.742165198951733 417.0526142871065 0.8682100789691339
12.74739275390515 424.64957983371715 0.8748235925926473
12.752620308858566 430.6157842163096 0.8804100236306338
12.757847863811982 433.7557367509311 0.8841226903634061
12.763075418765398 432.6893285151081 0.8840669475690446
12.768302973718814 429.165005953234 0.8806442782164114
12.77353052867223 423.33614403972103 0.8741256384555228
12.778758083625647 416.0483135409334 0.8664390552723703
12.783985638579063 406.858022491048 0.8559656481914396
12.789213193532479 399.7944671807277 0.8480296356078653
12.794440748485895 392.46364670090964 0.8395832665898876
12.799668303439312 389.5593322740446 0.8358173710208884
12.804895858392728 382.24886835729535 0.8285343088839118
12.810123413346144 375.0686026094804 0.8205160099139127
12.81535096829956 372.11549961340455 0.8170133526875378
12.820578523252976 367.83142130763287 0.8119440401778493
12.825806078206393 365.8547059381412 0.8086565388668725
12.831033633159809 365.70073984863933 0.8085693709610576
12.836261188113225 368.54778149087343 0.8127912024022037
12.841488743066641 372.9783921800413 0.8178639663455392
12.846716298020057 376.71439656559915 0.8219477479698937
12.851943852973474 378.93857563658696 0.8234418871587283
12.85717140792689 380.82227939215807 0.8248645665590456
12.862398962880306 386.6420106812331 0.8307930006872265
12.867626517833722 389.39214719681854 0.8336161912568439
12.872854072787138 396.3578284745291 0.8410321407362651
12.878081627740555 402.58518886790205 0.8468802125290935
12.88330918269397 406.4814393130044 0.8505908543084894
12.888536737647387 411.7963142516861 0.8553278197580673
12.893764292600803 412.08536018703313 0.8555236950934938
12.89899184755422 410.97268098079684 0.8541814163680141
12.904219402507636 405.1793073190665 0.8477635070300813
12.909446957461052 395.7903814160475 0.8380249365059721
12.914674512414468 385.0072468963475 0.8263710602444302
12.919902067367884 375.72753586587504 0.8173079563796225
12.9251296223213 363.30214979176014 0.8047187721631697
12.930357177274717 355.064592945538 0.7966972085684951
12.935584732228133 346.1573401835125 0.7858826225122594
12.940812287181549 336.68639394867637 0.7737749621290311
12.946039842134965 329.645169116613 0.7642252482594069
12.951267397088381 321.98072876533024 0.7554529628864345
12.956494952041798 318.0252642564671 0.7520926274300156
12.961722506995214 319.7582437901456 0.7546144388543194
12.96695006194863 319.9298289105395 0.7557046899989238
12.972177616902046 321.58061177184237 0.7575774696138853
12.977405171855462 323.1713953425254 0.759643097587731
12.982632726808879 322.54221836284864 0.7593416219389172
12.987860281762295 323.46769662434303 0.758613619686874
12.993087836715711 319.92557583801084 0.7527851222888867
12.998315391669127 315.46566771380543 0.7480918347871773
13.003542946622543 313.3708967375449 0.7467747616292267
13.00877050157596 315.2500969031776 0.7504683956017068
13.013998056529376 318.56132517014333 0.7538757297824098
13.019225611482792 321.1369573187196 0.7563121047256836
13.024453166436208 323.6640217746934 0.7592512136531249
13.029680721389624 322.32884688902425 0.7586701169885071
13.03490827634304 322.44058005706916 0.7592396951728329
13.040135831296457 323.82589765620713 0.7614141929747319
13.045363386249873 327.13253805014847 0.7649795527456468
13.05059094120329 330.4579262234534 0.767318287179616
13.055818496156705 331.95508811744975 0.7674851305470395
13.061046051110122 333.3968921088423 0.7684613711196371
13.066273606063538 337.47866425557874 0.7724122397270012
13.071501161016954 343.6991837696727 0.7783522101911183
13.07672871597037 349.3974080788523 0.7844453920543734
13.081956270923786 352.9863525707156 0.7890239931127769
13.087183825877203 350.49679867438374 0.7877740261812108
13.092411380830619 345.4196667020401 0.7821001022938898
13.097638935784035 343.98808509754355 0.7805831487937517
13.102866490737451 337.93298418668587 0.7738269267990364
13.108094045690867 333.8388844775911 0.7683496325391337
13.113321600644284 330.99658924761155 0.7661610732524872
13.1185491555977 328.0765006227033 0.7625633702481246
13.123776710551116 329.8888571279921 0.7648286101035681
13.129004265504532 331.40642884259415 0.7667740067433871
13.134231820457948 333.60841012890137 0.7692512977847618
13.139459375411365 335.0035300270956 0.7707974481288872
13.14468693036478 333.69009685002044 0.769541685674046
13.149914485318197 335.88260643218143 0.7720943525447734
13.155142040271613 337.30074374551447 0.7737855953643158
13.16036959522503 340.15716010492014 0.7766190783144059
13.165597150178446 345.6973237219256 0.7830586927523756
13.170824705131862 349.6168261218575 0.7873714382561134
13.176052260085278 355.0069825906456 0.7945308056675471
13.181279815038694 354.7150154290411 0.7946316367339377
13.18650736999211 351.5567444884923 0.7903782350773726
13.191734924945527 350.88394437659576 0.7899662966983442
13.196962479898943 351.10628345031034 0.788882113781025
13.202190034852359 351.96799218407386 0.790185931361833
13.207417589805775 353.96335857697153 0.7924837292313759
13.212645144759191 349.97213708334885 0.787708431254501
13.217872699712608 346.2689314833715 0.7840262883071056
13.223100254666024 344.00193864732773 0.7813484831032419
13.22832780961944 343.0230763414661 0.780040471471644
13.233555364572856 343.87947953340347 0.7809130894631909
13.238782919526273 344.4348102780713 0.7819436014939156
13.244010474479689 340.90224451268443 0.7782619393550787
13.249238029433105 336.4869894446312 0.7740619183024224
13.254465584386521 335.1257081476525 0.7730234373988898
13.259693139339937 335.9917018602051 0.7748850074385516
13.264920694293354 333.01003629823146 0.77291984423982
13.27014824924677 327.83486802507883 0.7680874109072284
13.275375804200186 324.3866559793882 0.7642381823483985
13.280603359153602 319.87592598898544 0.7583373601435205
13.285830914107018 316.68920868695585 0.754532181233225
13.291058469060435 313.6515021345294 0.7510008053130529
13.29628602401385 311.2733086536643 0.7484829510514378
13.301513578967267 312.76947183520326 0.7496081014790892
13.306741133920683 313.51310943151026 0.7506154762535341
13.3119686888741 314.4159381473873 0.751984916961651
13.317196243827516 311.4539656445126 0.7488237805138012
13.322423798780932 309.058852989826 0.7484197073572404
13.327651353734348 307.05099873148333 0.745434204217105
13.332878908687764 305.20786318507425 0.7423480036704921
13.33810646364118 305.3536196023346 0.7421868519554919
13.343334018594597 305.3423092586559 0.7410074685517175
13.348561573548013 305.8549511263457 0.7428339814054605
13.353789128501429 306.28409508167925 0.7440850486019468
13.359016683454845 304.0306565375205 0.7411858460636258
13.364244238408261 302.7349311510787 0.7405392698752311
13.369471793361678 306.00543906375094 0.7433494902621457
13.374699348315094 305.0827900535445 0.7416156633700052
13.37992690326851 303.0263073613062 0.7381329829465737
13.385154458221926 303.52010221211236 0.7374299514798819
13.390382013175342 304.1394567180965 0.737900398665701
13.395609568128759 305.4069355531825 0.7387438801286715
13.400837123082175 308.83804269822224 0.7435612087761373
13.406064678035591 306.7233766805427 0.7424501904082514
13.411292232989007 308.210725161324 0.7458753697378163
13.416519787942423 309.1334426100054 0.7467550592569517
13.42174734289584 308.541049549892 0.7442421594756831
13.426974897849256 313.64239037802736 0.7492395924148032
13.432202452802672 318.9034406888685 0.7540523682072768
13.437430007756088 319.57586421409076 0.7549988855767525
13.442657562709504 318.40416420448366 0.7539526320417345
13.44788511766292 314.64960418432895 0.7499140681128881
13.453112672616337 315.35209308610257 0.7521593963149873
13.458340227569753 318.7594502284617 0.7558025444038138
13.46356778252317 322.0250000707653 0.7605982870076516
13.468795337476585 321.14839597905626 0.7591308975249463
13.474022892430002 319.74854882899854 0.7562942225250681
13.479250447383418 321.4625553959401 0.7572952735409879
13.484478002336834 325.2793509137586 0.7615648060108006
13.48970555729025 328.7819456489433 0.7651346834301943
13.494933112243666 326.8008166583168 0.7642849164229235
13.500160667197083 324.36918771563694 0.7624720441776622
13.505388222150499 320.1967592533211 0.758494182022815
13.510615777103915 318.8024056220345 0.7571209001710537
13.515843332057331 318.60257644593446 0.7562883759965334
13.521070887010747 317.63673169972924 0.7551519493067492
13.526298441964164 317.6866727717333 0.7549405370621931
13.53152599691758 314.6339229678127 0.7517284364197228
13.536753551870996 312.31681706064813 0.7487880316452897
13.541981106824412 305.9376283302956 0.7402975092136588
13.547208661777828 302.2551549880363 0.7351153418284113
13.552436216731245 299.9384168061626 0.732472502444251
13.55766377168466 297.33576065666546 0.7304058724197191
13.562891326638077 294.16154310423065 0.7300678920831327
13.568118881591493 289.75808956953597 0.7264687762315842
13.57334643654491 287.00823922205177 0.7235537163826531
13.578573991498326 287.16518187371224 0.722947272138008
13.583801546451742 284.5304996518179 0.7189000405663915
13.589029101405158 281.04242963452475 0.7150646791934491
13.594256656358574 276.2510050210723 0.7099795211488142
13.59948421131199 274.0354774237309 0.7084013408275465
13.604711766265407 273.9280760574044 0.7083601633462442
13.609939321218823 273.6565258756468 0.7079487997697476
13.615166876172239 272.96143775546625 0.7082270515660145
13.620394431125655 273.9559873691538 0.7097619359651733
13.625621986079071 273.7487853330386 0.7094984117008268
13.630849541032488 273.7427323617341 0.7105294904939697
13.636077095985904 272.7045842384875 0.7084408673771109
13.64130465093932 270.8132856912747 0.7061074719561646
13.646532205892736 270.1060077895419 0.7041296260198397
13.651759760846153 269.27247058815954 0.7022256677729606
13.656987315799569 267.6586061133764 0.6991696256156503
13.662214870752985 266.205237720904 0.6975475853231781
13.667442425706401 265.1575379660575 0.6957124258292713
13.672669980659817 264.26347379735654 0.6952319046378321
13.677897535613234 263.53346627677985 0.6957118182254829
13.68312509056665 261.5806657268823 0.6931867501714436
13.688352645520066 258.32408864343165 0.6897850687889496
13.693580200473482 261.339436143567 0.6938735939299031
13.698807755426898 263.0320414564446 0.6960735392789221
13.704035310380315 267.5510048956668 0.7028203913033065
13.70926286533373 268.07880990323224 0.7031248230285148
13.714490420287147 266.6352647361002 0.7011131122478103
13.719717975240563 264.5350779737947 0.697388941714758
13.72494553019398 263.2972666435183 0.6959663308213593
13.730173085147396 261.828439782308 0.6929212042544632
13.735400640100812 262.68009948343735 0.6926159514386951
13.740628195054228 265.0344694912385 0.6941062068110455
13.745855750007644 267.51919350263057 0.696799207171413
13.75108330496106 269.2333465697578 0.6992008729873123
13.756310859914477 267.5320715232544 0.6983356321598307
13.761538414867893 266.20321743194864 0.6983623838292463
13.766765969821309 265.2977109548031 0.6970378885082876
13.771993524774725 267.6827893286392 0.7007411646705294
13.777221079728141 269.3651630304469 0.7025175169595674
13.782448634681558 270.07479262319987 0.7060409375974387
13.787676189634974 268.05279394494056 0.7051283067671824
13.79290374458839 268.72454555053116 0.7060689813664097
13.798131299541806 267.7468256867702 0.7036297091369604
13.803358854495222 266.4913125809138 0.7014816685055443
13.808586409448639 266.37031140742965 0.7014281461506762
13.813813964402055 266.5444855684108 0.7012855695981883
13.819041519355471 267.37834531489904 0.7025427029044112
13.824269074308887 268.5068688187255 0.7036056735247815
13.829496629262303 268.2735468402847 0.7028095016408008
13.83472418421572 267.0867615040065 0.7033085744693887
13.839951739169136 267.9421017797473 0.7037621509002104
13.845179294122552 269.04899527120256 0.706434692918291
13.850406849075968 268.6760842907283 0.704349115898906
13.855634404029384 269.5015071267416 0.7042999693322374
13.8608619589828 268.830773616142 0.7033201006028816
13.866089513936217 271.9556070840374 0.7052094597893156
13.871317068889633 277.28093988256336 0.7107414311406267
13.87654462384305 282.0073462815502 0.7183383138108039
13.881772178796465 282.62384147317994 0.7201796214004427
13.886999733749882 282.90013724960323 0.7205283756455705
13.892227288703298 280.44689182813335 0.716984719476527
13.897454843656714 280.9737949989751 0.7151446721807545
13.90268239861013 281.91372494233946 0.7149794534914464
13.907909953563546 282.93141095700025 0.714586437376622
13.913137508516963 283.83465232234363 0.7158007153541253
13.918365063470379 284.110410472479 0.7179644932615398
13.923592618423795 284.2778626259092 0.7169834275059798
13.928820173377211 285.43894118903575 0.7182407354700231
13.934047728330627 288.4709219310836 0.7224967981923665
13.939275283284044 292.658224561532 0.7285799224730284
13.94450283823746 295.826305686228 0.7339033524633402
13.949730393190876 293.85506696597156 0.7321164519569454
13.954957948144292 290.5837650801067 0.7269961156228189
13.960185503097708 285.29266220073515 0.7210996227877384
13.965413058051125 286.087777991536 0.7216628769176392
13.97064061300454 285.1921613407453 0.7203564986501757
13.975868167957957 280.9038973938093 0.7158540554540034
13.981095722911373 279.23335530883645 0.7140166592136056
13.98632327786479 277.48195777468146 0.7120188419123747
13.991550832818206 274.5481623105241 0.7077980057750644
13.996778387771622 272.7574515296984 0.7057784691515563
14.002005942725038 269.3704428064001 0.7028459184966811
14.007233497678454 268.53449518890386 0.7027352162386302
14.01246105263187 268.90642657085994 0.7031035392353171
14.017688607585287 269.68432925314846 0.7031610176314823
14.022916162538703 270.7911869444056 0.7028435749301108
14.028143717492119 273.9170396199422 0.7067932794608076
14.033371272445535 276.1669936161808 0.709367209330333
14.038598827398951 277.44901451701384 0.7117823570000047
14.043826382352368 277.63462843440254 0.7118048407034269
14.049053937305784 277.1656387744179 0.7109452349002758
14.0542814922592 273.88168334810143 0.7060328418443996
14.059509047212616 275.39438499845454 0.7074796295481747
14.064736602166032 278.0514324795331 0.7113315305712732
14.069964157119449 281.09288292921354 0.7159394756065586
14.075191712072865 281.48699952284744 0.7164731484019395
14.080419267026281 280.7465002854111 0.7156950628464447
14.085646821979697 282.13315826436485 0.7162433537531583
14.090874376933114 283.53574533235246 0.7179807704981209
14.09610193188653 291.7109950307418 0.7283380597939457
14.101329486839946 297.95865246830465 0.734894052932027
14.106557041793362 303.4419358338781 0.7421964024973506
14.111784596746778 303.2394979673766 0.7410786572158045
14.117012151700195 301.79285905425695 0.7395281657317442
14.12223970665361 299.0218534214076 0.7361951082266837
14.127467261607027 294.3111488829835 0.7302914531822582
14.132694816560443 291.68111016079723 0.7273389766982191
14.13792237151386 288.58185273584604 0.7236785190854439
14.143149926467276 288.94812928531155 0.7240166394692984
14.148377481420692 289.1850018061205 0.7244069125180836
14.153605036374108 289.77916895758864 0.7257280527289715
14.158832591327524 289.1323250929492 0.7246105075860219
14.16406014628094 287.32826820209186 0.7228197621631067
14.169287701234357 286.3874763316266 0.7204393279646014
14.174515256187773 284.9121700972432 0.7177743477301062
14.179742811141189 282.82433513294615 0.7149476562602822
14.184970366094605 283.78325240103095 0.7163061497402823
14.190197921048021 282.7530191893011 0.7174459014961818
14.195425476001438 281.1500220625911 0.7159690722420773
14.200653030954854 281.0844968106293 0.7151792917536473
14.20588058590827 283.1171918864696 0.7157361220177292
14.211108140861686 286.3282303754916 0.7184517381462815
14.216335695815102 288.9748667175617 0.7221237759887221
14.221563250768519 288.4670004968613 0.7210642737039341
14.226790805721935 285.5020524112457 0.7178125151787033
14.232018360675351 282.9150348436208 0.7146404429522624
14.237245915628767 284.871600433267 0.7165847731265358
14.242473470582183 286.00686591452234 0.7181431566032862
14.2477010255356 286.21967054489454 0.7177429518152605
14.252928580489016 286.95722509934154 0.7184911107555355
14.258156135442432 287.72039652379306 0.719465255232914
14.263383690395848 291.04988372018016 0.7227157108285063
14.268611245349264 293.2683940044211 0.7253469302483133
14.27383880030268 295.14383832269885 0.7267294433103334
14.279066355256097 294.19391544926634 0.7260650088259896
14.284293910209513 296.3874005166668 0.7292097102603303
14.28952146516293 299.6860664542927 0.7320422438016171
14.294749020116345 301.6853007818144 0.7336255520082245
14.299976575069762 303.5135933014999 0.7352492681565419
14.305204130023178 302.66463801152724 0.7353550196282139
14.310431684976594 302.2767959484559 0.7351358412558634
14.31565923993001 304.8402561446875 0.7382737178188483
14.320886794883426 307.1344955184928 0.7402599808670783
14.326114349836843 311.64459567923467 0.7449035489558136
14.331341904790259 313.675129586768 0.7463804829891396
14.336569459743675 313.0638514821133 0.7450770193048473
14.341797014697091 312.14330068066874 0.7439334638349522
14.347024569650507 313.6237468002214 0.746039215680335
14.352252124603924 316.3579441339271 0.7487986937899312
14.35747967955734 317.9286428224653 0.7506292580714716
14.362707234510756 315.42450372212613 0.7470460595270685
14.367934789464172 315.4862535680274 0.7472541709591767
14.373162344417588 317.2569928017533 0.7494332782577922
14.378389899371005 320.43920603152475 0.7534906248340555
14.38361745432442 323.32058408552433 0.7583885258862841
14.388845009277837 323.13255208473055 0.7574758320591477
14.394072564231253 321.92936713176056 0.7555944374095012
14.39930011918467 325.4921122592999 0.7593045263428303
14.404527674138086 329.38614198488256 0.7626389811525142
14.409755229091502 332.02792846161253 0.7665505278823389
14.414982784044918 333.7170965458814 0.768484835353292
14.420210338998334 334.89678136624235 0.7698486169030003
14.42543789395175 336.27622584356277 0.7714497353792873
14.430665448905167 336.40942573010676 0.7709475234272597
14.435893003858583 334.56139363309046 0.7690964484665104
14.441120558811999 335.2949229220628 0.7702528859119163
14.446348113765415 336.3537109926424 0.7712235631245508
14.451575668718831 337.4918020822337 0.7731996335068857
14.456803223672248 338.0460234394377 0.7732190716364724
14.462030778625664 338.19757059847785 0.773427395394708
14.46725833357908 339.2625284764592 0.7737950297069127
14.472485888532496 343.2903675266672 0.7785043038603922
14.477713443485912 345.8025949335008 0.7814606474300833
14.482940998439329 350.18581805840165 0.78605082886715
14.488168553392745 355.466993807425 0.7914941042473418
14.493396108346161 364.12416003193556 0.8011498739414774
14.498623663299577 370.34880791993686 0.8079618145994439
14.503851218252994 379.971772551012 0.8186396158577989
14.50907877320641 386.66440644783097 0.8248449454496775
14.514306328159826 389.34886955747186 0.8269107089754612
14.519533883113242 390.0768771867969 0.8271028479910646
14.524761438066658 386.54045047351195 0.8234500275766837
14.529988993020075 379.66695466745955 0.8167782263984713
14.53521654797349 372.3762003212955 0.80958608161129
14.540444102926907 362.0918989765333 0.7995984340455455
14.545671657880323 352.1094872894352 0.7891780526724241
14.55089921283374 337.45186832605793 0.7729121575789436
14.556126767787156 323.76458360582234 0.7577231393526003
14.561354322740572 315.83184109540423 0.747939400856754
14.566581877693988 311.1253187125287 0.7427601225151883
14.571809432647404 308.1823723990196 0.7388525922832765
14.57703698760082 305.2485882048904 0.7357223357405359
14.582264542554237 303.03544666778146 0.7324984275022256
14.587492097507653 303.96871718029536 0.7337264971011099
14.592719652461069 307.13689263307464 0.7366318552238019
14.597947207414485 308.58885463348537 0.7390749386875799
14.603174762367901 312.2178219171831 0.7432452600260525
14.608402317321318 313.97855725292925 0.7454547756067558
14.613629872274734 317.6265873414088 0.7488574116108395
14.61885742722815 322.48244932029655 0.7541650580241972
14.624084982181566 326.8534155120506 0.7584067559286335
14.629312537134982 331.8278726137027 0.7635462883359336
14.634540092088399 336.2854673280443 0.767855129765242
14.639767647041815 336.82058138549286 0.76792381459597
14.644995201995231 334.5448952786854 0.764993910048442
14.650222756948647 335.87641064151387 0.7661529268945914
14.655450311902063 338.6999979091546 0.769337224391773
14.66067786685548 342.43331213677095 0.7743528794896697
14.665905421808896 344.8538477880047 0.7770615834756381
14.671132976762312 343.18885061166037 0.7752094485771387
14.676360531715728 340.1508203381412 0.7707139957637643
14.681588086669144 339.1719831398014 0.7693749010907657
14.68681564162256 338.37932048474556 0.7690301961226322
14.692043196575977 338.0100478612314 0.7689190646712678
14.697270751529393 337.9575978460761 0.7688567736675103
14.70249830648281 342.031421576737 0.7732517308752471
14.707725861436225 344.60870869334707 0.7754901971469276
14.712953416389642 346.70610410483727 0.7780063816617551
14.718180971343058 347.74164803470063 0.7795336999193341
14.723408526296474 347.5162681138605 0.7788476318870547
14.72863608124989 352.25839240584736 0.7845940818401138
14.733863636203306 352.44727982015183 0.7839044662077886
14.739091191156723 351.8526983491101 0.7828742195979167
14.744318746110139 346.9770603845522 0.7778699031294198
14.749546301063555 342.5079601868967 0.7733302516702566
14.754773856016971 338.9777141168577 0.770245454253711
14.760001410970387 337.3772782246594 0.7691038180396808
14.765228965923804 336.76988831066535 0.767134418743336
14.77045652087722 333.84333205937037 0.7640314849862089
14.775684075830636 333.65841893676503 0.764520432083302
14.780911630784052 331.0600223949236 0.7618522352153977
14.786139185737468 331.4081135565407 0.763661339916586
14.791366740690885 331.7373113898352 0.7644378304198187
14.7965942956443 328.7372913843819 0.7601474735627668
14.801821850597717 328.068941040378 0.759449067873072
14.807049405551133 327.10419311270255 0.7568491418928602
14.81227696050455 327.5852441151984 0.7570706645489799
14.817504515457966 331.9640879304346 0.7616003408316293
14.822732070411382 336.9592315841409 0.7668699485727093
14.827959625364798 342.62583659411973 0.7736226529420408
14.833187180318214 346.5263945254027 0.7782267145351024
14.83841473527163 351.0906050495661 0.7822427851936532
14.843642290225047 353.9904170878538 0.7853959469510432
14.848869845178463 357.09868961449155 0.7883269740122787
14.854097400131879 355.2621928411896 0.7861622095488798
14.859324955085295 355.3173536999358 0.7870431576734858
14.864552510038711 356.63644044005025 0.78797277734403
14.869780064992128 359.17985795719017 0.7910625627340541
14.875007619945544 362.36142434178663 0.7953810711761695
14.88023517489896 360.5084181963865 0.7928243367910625
14.885462729852376 360.9750756285965 0.7936086072548622
14.890690284805792 358.70156431789326 0.7906179519078423
14.895917839759209 360.51193527994513 0.7925550088088814
14.901145394712625 362.337121174587 0.7948535947299485
14.906372949666041 361.9875217089143 0.7941063248473142
14.911600504619457 362.50730112038076 0.7951922213165064
14.916828059572873 362.46598729804464 0.7956978385467598
14.92205561452629 355.61883844322006 0.7882261386022656
14.927283169479706 347.35547460510566 0.7798511985982908
14.932510724433122 341.6289061941055 0.7736113697143148
14.937738279386538 337.355798112224 0.7689435851848101
14.942965834339955 333.08236321838126 0.7642420766701329
14.94819338929337 329.89012606931595 0.7602503042290765
14.953420944246787 323.57610810401576 0.7538584745189503
14.958648499200203 318.88102516488493 0.748639869184803
14.96387605415362 315.4728105209411 0.7451988033645977
14.969103609107036 309.9154117885371 0.7389006236789432
14.974331164060452 308.2338810044133 0.7374674356820078
14.979558719013868 306.62396484836063 0.7363254793212788
14.984786273967284 304.8706142069986 0.7343689047352664
14.9900138289207 302.4670522657663 0.7310117049318244
14.995241383874117 302.7529086140926 0.7310114784818504
15.000468938827533 305.0234806521917 0.7331929625354743
15.005696493780949 307.0710156416937 0.7354907570848488
15.010924048734365 307.8664016025253 0.7358618131339478
15.016151603687781 308.01969303068853 0.7359729498486209
15.021379158641198 305.3078203761031 0.7317643146189505
15.026606713594614 303.68658124731684 0.7305930950032279
15.03183426854803 308.58165583390905 0.7373465864294351
15.037061823501446 311.1693808378419 0.7407266420639272
15.042289378454862 312.2137933826796 0.7415228132624712
15.047516933408279 309.10236502404507 0.7376304502888352
15.052744488361695 307.0604869100742 0.734127647646506
15.057972043315111 309.56289003219933 0.737157066938451
15.063199598268527 311.32872433319386 0.7394304972438511
15.068427153221943 314.73492473101936 0.7427628609020824
15.07365470817536 317.5761573488645 0.7464561675666532
15.078882263128776 320.0315499963698 0.7505910646577756
15.084109818082192 318.79966039001596 0.7491133355370356
15.089337373035608 317.85484182339195 0.7483562278358383
15.094564927989024 315.99429295647724 0.7459257459238293
15.09979248294244 315.6952306030706 0.7460892339891565
15.105020037895857 313.28853198038627 0.743545999248607
15.110247592849273 310.0532832395779 0.7396102953300419
15.11547514780269 309.07250897255284 0.7376907132614847
15.120702702756105 311.4072321378903 0.740764402601472
15.125930257709522 312.0009011565002 0.7412617745364912
15.131157812662938 307.40635655797206 0.7362774941640517
15.136385367616354 303.82213400661203 0.73202763822098
15.14161292256977 300.5022685088411 0.7290211644106304
15.146840477523186 297.3624014624202 0.7250149109433367
15.152068032476603 296.66359268262613 0.7242670645494171
15.157295587430019 293.0637023862674 0.7196443147353676
15.162523142383435 290.58540277544625 0.7156422800275588
15.167750697336851 287.1868500862761 0.7122465631147817
15.172978252290267 284.08985872613795 0.709107125993473
15.178205807243684 279.6029193605455 0.7060510907597859
15.1834333621971 276.4603166766465 0.7028831383605147
15.188660917150516 271.49029187345934 0.6991418882373743
15.193888472103932 269.22905520598584 0.6971245053230077
15.199116027057348 266.33367277338004 0.6927977061197624
15.204343582010765 267.4764322125603 0.6940187486791204
15.20957113696418 268.9108760516701 0.6938635703378476
15.214798691917597 269.60440572997743 0.6955330561386058
15.220026246871013 270.06893307993454 0.6963826142754507
15.22525380182443 267.23807186757114 0.6915088665811692
15.230481356777846 268.9576517995385 0.6940454242458455
15.235708911731262 266.1882548069814 0.6917429995341436
15.240936466684678 266.55582832060395 0.6907014729306624
15.246164021638094 268.09250260526244 0.6940937620544461
15.25139157659151 269.29732714105654 0.6950046791018527
15.256619131544927 269.84719842378615 0.696031069140197
15.261846686498343 267.90766643936627 0.695103174325151
15.267074241451759 263.3543263217928 0.6887479597610493
15.272301796405175 262.5822656536763 0.6877447634062399
15.277529351358591 264.55508583498744 0.690775788498103
15.282756906312008 264.7518796990245 0.6917368779240496
15.287984461265424 262.67052843731415 0.6889187774813903
15.29321201621884 261.20081314053385 0.6860347567881996
15.298439571172256 261.39639384198955 0.6847044371956041
15.303667126125672 264.02453170363987 0.6871767734507337
15.308894681079089 267.96719727032627 0.6909752747151875
15.314122236032505 270.01884305059957 0.6938635697705482
15.319349790985921 268.8242267161599 0.6929856218627763
15.324577345939337 271.2314954921647 0.6953622239013304
15.329804900892753 270.3439219493537 0.6945261859634017
15.33503245584617 272.76696890307505 0.6965176461873519
15.340260010799586 274.5184621955651 0.6999721040408434
15.345487565753002 277.4730009569699 0.7052532873482715
15.350715120706418 282.7307414873846 0.7114877676426672
15.355942675659835 284.57324481216784 0.7128791056466992
15.36117023061325 283.91346363165985 0.7119483007432491
15.366397785566667 281.51657594256557 0.7078354226922302
15.371625340520083 282.34281050545803 0.7082733417587128
15.3768528954735 285.7979247292783 0.7123989049804079
15.382080450426916 287.8348877904105 0.7137767524356724
15.387308005380332 288.2551541923336 0.7137724455121174
15.392535560333748 285.23285853366485 0.7108917893207459
15.397763115287164 285.7211645521666 0.7214473945643904
15.40299067024058 287.25021047504515 0.7307832322359982
15.408218225193997 287.41892894003917 0.7352766909512048
15.413445780147413 287.4258847721487 0.7381958665043082
15.418673335100829 285.1768322312352 0.738433644574736
15.423900890054245 286.82628018425396 0.7444919805341305
15.429128445007661 289.9594804122387 0.7517959666393508
15.434355999961078 291.70767385698366 0.7573708167450459
15.439583554914494 293.57912898657645 0.7628733456448673
15.44481110986791 293.02751584274813 0.7653341257594284
15.450038664821326 293.82349454085187 0.7688608523041616
15.455266219774742 293.92895137252555 0.7702581364337151
15.460493774728159 292.91939396974146 0.770184880279324
15.465721329681575 290.1221577735425 0.7678209129827922
15.470948884634991 290.14896390422746 0.7710005203105986
15.476176439588407 288.9190097920429 0.7728886029727186
15.481403994541823 290.11716391620445 0.7755698571776011
15.48663154949524 290.5279356496346 0.7788865695589177
15.491859104448656 294.6729740581894 0.7854977152225756
15.497086659402072 294.3845304176309 0.7872573968802941
15.502314214355488 296.55419095443557 0.7919695994895268
15.507541769308904 294.5791165374158 0.7901169561233926
15.51276932426232 292.289234925887 0.7885838385603263
15.517996879215737 291.9720348352767 0.7891587230992887
15.523224434169153 293.13355736170416 0.7933819670272665
15.52845198912257 295.7876350613901 0.7988672809197429
15.533679544075985 297.6846290491717 0.8036162460989487
15.538907099029402 301.7778409977881 0.8118462919091032
15.544134653982818 303.23020935132524 0.8149948066612143
15.549362208936234 305.3583945544853 0.8193954468855996
15.55458976388965 303.70400724513996 0.8177059337810054
15.559817318843066 301.0862075413788 0.8137003447455464
15.565044873796483 299.5988626736196 0.8125939275612047
15.570272428749899 301.41687847095653 0.8160544370538129
15.575499983703315 302.0526795604096 0.8183318578862236
15.580727538656731 303.968193787884 0.8216500609818453
15.585955093610147 303.9723682706967 0.8233363101602289
15.591182648563564 302.46022667748565 0.8233177676366478
15.59641020351698 302.3315258789212 0.8259460165280027
15.601637758470396 303.78863961015605 0.8301300503070135
15.606865313423812 300.7289056044739 0.8279829670460542
15.612092868377228 298.1517126446977 0.8262276764739733
15.617320423330645 295.3470602509555 0.8238933284515472
15.62254797828406 294.79706708407537 0.8244530982284368
15.627775533237477 290.93303446446305 0.8206895592608661
15.633003088190893 283.6905324242935 0.8116953256539413
15.63823064314431 281.04111089097427 0.8064099318867319
15.643458198097726 275.560867710682 0.7866937891535454
15.648685753051142 277.8516770344477 0.783828248510165
15.653913308004558 280.0023892313564 0.783125115302993
15.659140862957974 276.96758443662765 0.7765167658241714
15.66436841791139 277.177208881659 0.7730351706027478
15.669595972864807 274.6642000333823 0.768242937221114
15.674823527818223 273.1543504846494 0.7644946657184868
15.680051082771639 273.20333114079904 0.7624135429826853
15.685278637725055 273.9956712176271 0.7628741779233971
15.690506192678471 276.4605972090078 0.7653130113273566
15.695733747631888 276.71351919305056 0.7631411223411086
15.700961302585304 273.91403621266187 0.7574551687144483
15.70618885753872 270.24660042738265 0.7503732120787514
15.711416412492136 268.15346615577386 0.7458727863170129
15.716643967445552 267.8832713205171 0.744979229653955
15.721871522398969 269.8091857654837 0.74809775530531
15.727099077352385 273.2504262925646 0.7513719131916982
15.732326632305801 273.5507998149073 0.7501360995030234
15.737554187259217 274.08806867097934 0.7492447177781082
15.742781742212633 276.71866366916043 0.7514903188221347
15.74800929716605 282.2320336339042 0.7588235226794767
15.753236852119466 284.19788544661833 0.7620048453969196
15.758464407072882 284.0925349080848 0.7604082840898349
15.763691962026298 280.9614537631708 0.7548664483405837
15.768919516979715 280.7448154257426 0.7524139610411182
15.77414707193313 282.3818025231312 0.7544599687563123
15.779374626886547 281.76049687995237 0.752717285918353
15.784602181839963 282.69767001715496 0.7526281995031596
15.78982973679338 282.67725489637616 0.7514062629099378
15.795057291746796 282.7744372428011 0.7508814175041674
15.800284846700212 281.7517944743341 0.750290604347691
15.805512401653628 282.87807661972107 0.7522744669753707
15.810739956607044 283.0690845181756 0.7519335674701775
15.81596751156046 282.74911559523105 0.7504790894151511
15.821195066513877 283.64048969246227 0.7513123258750931
15.826422621467293 287.5677623361076 0.7563562658081243
15.831650176420709 288.6447156451148 0.7578558691609901
15.836877731374125 287.4882745777278 0.755583166628496
15.842105286327541 284.8858844942502 0.7525287957988183
15.847332841280958 282.1820182308011 0.7495138837442606
15.852560396234374 280.5445049441238 0.7476330998028606
15.85778795118779 281.82310127538005 0.7475271018555567
15.863015506141206 282.9604073359868 0.7483547106748282
15.868243061094622 281.6097315246013 0.7460675766830646
15.873470616048039 280.77524917126823 0.7448193800543229
15.878698171001455 279.70968830857106 0.7424122845640383
15.883925725954871 284.14475828709084 0.7476222550798524
15.889153280908287 285.260201302715 0.7476380388190124
15.894380835861703 287.2106706546681 0.7515901454944452
15.89960839081512 288.35015882427564 0.751984792290922
15.904835945768536 289.2320126091314 0.752683916421185
15.910063500721952 290.4154963570278 0.7526782469093621
15.915291055675368 287.90909291690673 0.7492159633895858
15.920518610628784 287.4764832025893 0.7490765880129512
15.9257461655822 284.83550099281354 0.7445440016019536
15.930973720535617 283.45701840477426 0.7414109298700461
15.936201275489033 280.7117767930979 0.7381437105129244
15.94142883044245 279.1419890462571 0.7351999449530554
15.946656385395865 278.6948596520144 0.735388772363982
15.951883940349282 279.3230527135968 0.7360094427125918
15.957111495302698 282.75860309703796 0.7404038288627247
15.962339050256114 285.9482725345365 0.7456732546295849
15.96756660520953 288.1442938266387 0.7492550787704448
15.972794160162946 287.2646033057471 0.7489438131312152
15.978021715116363 287.7040434342075 0.7503048009355847
15.983249270069779 287.0159056995267 0.7499555136030693
15.988476825023195 288.368471704933 0.7515121241200348
15.993704379976611 287.3042111867719 0.7502927180579808
15.998931934930027 287.94688404409163 0.7490508702071635
16.004159489883442 284.79962934381365 0.7451439018301295
16.009387044836856 283.4774515043824 0.7422470785790333
16.01461459979027 281.7586681384641 0.7398523112533253
16.019842154743685 282.3584333122777 0.7405916317408554
16.0250697096971 283.5418423808004 0.7412071234968907
16.030297264650514 285.67641056378557 0.7429881669269944
16.03552481960393 287.8607240239646 0.7459214755411533
16.040752374557343 289.99548153924525 0.7495256449625379
16.045979929510757 292.5422770969835 0.7538156855008898
16.05120748446417 294.6750682004217 0.7548634269109974
16.056435039417586 297.98930418660234 0.7578027680384779
16.061662594371 301.467719698453 0.7612882162249877
16.066890149324415 304.9525875948842 0.76473607509462
16.07211770427783 308.106365333512 0.7685834714024273
16.077345259231244 312.3572752664834 0.7734479795246983
16.08257281418466 316.4366779689151 0.7774809367746881
16.087800369138073 324.5025396172158 0.7875030605032594
16.093027924091487 327.8574982993521 0.7908456423970499
16.0982554790449 332.6627203827524 0.7962776168724769
16.103483033998316 332.31707850374517 0.7958987700771718
16.10871058895173 332.4306385187796 0.7952571203254527
16.113938143905145 329.629099858861 0.7920205182855073
16.11916569885856 326.04350154706134 0.7878780999839449
16.124393253811974 324.89178099976476 0.7868296778271449
16.129620808765388 324.26309205781945 0.7872870528414221
16.134848363718802 323.975567468617 0.7870876114152063
16.140075918672217 326.4708513025983 0.7900228888118805
16.14530347362563 327.7289789661231 0.7913250400462184
16.150531028579046 331.34775234981714 0.7952365513284523
16.15575858353246 333.08725289982084 0.7967095164910306
16.160986138485875 330.54645571414045 0.7931841216039986
16.16621369343929 327.26738522411483 0.7889139103409476
16.171441248392703 320.2960188977301 0.7810126387387003
16.176668803346118 316.58919501792576 0.7766541196711872
16.181896358299532 311.54778490852965 0.7709365427958351
16.187123913252947 309.0930466178245 0.7680829039676459
16.19235146820636 305.620808078412 0.7648343413141286
16.197579023159776 300.5694114048449 0.7591760759632004
16.20280657811319 293.9326371610294 0.7511912242963196
16.208034133066604 289.5068781311835 0.744952382732072
16.21326168802002 285.3547637537128 0.7402005397412416
16.218489242973433 280.9862198368884 0.7345095061043846
16.223716797926848 278.0298171842 0.7308906502614223
16.228944352880262 275.6612572569898 0.7282949153672365
16.234171907833677 272.01605366572403 0.724988575154718
16.23939946278709 266.3624331343486 0.7180187800790201
16.244627017740505 261.2584559880569 0.7123512874976797
16.24985457269392 256.7066344703411 0.7048555402296607
16.255082127647334 253.52808328073354 0.702126809311755
16.26030968260075 247.8177627720181 0.694134923377299
16.265537237554163 249.70154136562806 0.6963792570766966
16.270764792507578 252.72510491682934 0.6999159239602644
16.275992347460992 255.21825522761895 0.7032222984705525
16.281219902414406 254.25211885227645 0.7017479146165632
16.28644745736782 252.91229094188088 0.6994549545390175
16.291675012321235 253.81868671462314 0.7020969408801949
16.29690256727465 256.63337800423636 0.7045120945233168
16.302130122228064 255.70338139188655 0.7027298607242186
16.30735767718148 254.0599639474748 0.6989620432711309
16.312585232134893 250.62785331353118 0.6940567775559958
16.317812787088307 249.3819023259279 0.691986783839789
16.323040342041722 249.13020513452452 0.6934178398839982
16.328267896995136 249.62587003996157 0.6939731133514824
16.33349545194855 246.88960416054593 0.6887527121280888
16.338723006901965 247.0311985640315 0.6880795341745429
16.34395056185538 249.44743252659947 0.6899056913892427
16.349178116808794 252.69872508394437 0.6962054953536133
16.35440567176221 257.6268923258623 0.7019651628070511
16.359633226715623 264.21306184192963 0.7111908851505062
16.364860781669037 267.05981451061916 0.7151607826808524
16.37008833662245 272.5928839872521 0.7214488238400085
16.375315891575866 276.49617440686126 0.7257917996951501
16.38054344652928 278.78903395261847 0.7260697245383168
16.385771001482695 284.08501730106894 0.7308863676925975
16.39099855643611 288.8698658147958 0.7373440869893311
16.396226111389524 289.4088460224225 0.7379116384265401
16.401453666342938 292.59361153386345 0.7420358028560745
16.406681221296353 291.02194232597395 0.7393629116759136
16.411908776249767 292.10265098209845 0.7392445151758082
16.41713633120318 290.32878174971364 0.7361254723235229
16.422363886156596 285.47664204974745 0.7308112845550297
16.42759144111001 283.0360059247541 0.7273404531465238
16.432818996063425 278.20782976535344 0.7217246704157033
16.43804655101684 277.2706390301798 0.719735905314698
16.443274105970254 275.57825999762656 0.7179645133309942
16.448501660923668 276.1536390808527 0.7192671253786102
16.453729215877082 275.45876079220847 0.7188252158660767
16.458956770830497 273.9719913698432 0.7174856660642829
16.46418432578391 270.4623273627051 0.7122308854356918
16.469411880737326 269.2552434436876 0.7103763950490335
16.47463943569074 270.9710809671221 0.7122976682833541
16.479866990644155 272.9574952874034 0.71588066159884
16.48509454559757 275.08457445608633 0.7190479428825083
16.490322100550983 275.9640139902507 0.7204051312851882
16.495549655504398 277.7501842952067 0.7216556287692514
16.500777210457812 279.42918281808096 0.7237812852283051
16.506004765411227 281.9220864319343 0.7261844015933857
16.51123232036464 281.64070971824606 0.7256575160932668
16.516459875318056 278.63178227672626 0.7215979078086604
16.52168743027147 278.45782597487005 0.7215509020591225
16.526914985224884 277.6423857492479 0.721323423752304
16.5321425401783 279.1898942455038 0.7244539604180095
16.537370095131713 278.17683493890956 0.7220100040614068
16.542597650085128 271.59922353066446 0.7141296112949419
16.547825205038542 266.01666076585065 0.706341169442078
16.553052759991957 261.7367096128744 0.6999731849159151
16.55828031494537 256.5353896465258 0.6938355759501662
16.563507869898785 254.3338673271591 0.6908897467176459
16.5687354248522 253.54050610648983 0.6907488819451387
16.573962979805614 253.77398107682149 0.6910226172676359
16.57919053475903 251.45325849868917 0.686741148839695
16.584418089712443 250.5454577262108 0.6869585516526503
16.589645644665858 247.930932165936 0.6845595131444849
16.594873199619272 249.6507508939787 0.688505637182819
16.600100754572686 250.71668781782668 0.6898092642013399
16.6053283095261 249.77194113288212 0.6867950256919868
16.610555864479515 248.2422024804108 0.6843065959574764
16.61578341943293 246.67225770294453 0.6819527151891492
16.621010974386344 245.0364707457739 0.68019103775041
16.62623852933976 246.69529849170408 0.6836059819380434
16.631466084293173 247.52162624948872 0.683341985790201
16.636693639246587 248.13300297933685 0.6823181508613428
16.641921194200002 248.58506992848476 0.6820331590802983
16.647148749153416 251.27301691989294 0.6853237958399223
16.65237630410683 251.22630670637028 0.685210914964562
16.657603859060245 251.8250332354902 0.686232881570123
16.66283141401366 249.36406542782532 0.6838523075088349
16.668058968967074 247.55974392632058 0.6811700135143757
16.67328652392049 244.43555832690075 0.6772031796302173
16.678514078873903 243.9244369970914 0.6749387575740611
16.683741633827317 245.62599559062448 0.677319856825382
16.68896918878073 247.26935272247133 0.6796640464488756
16.694196743734146 249.95249887774096 0.6829159293425534
16.69942429868756 248.66637583393944 0.68099617317456
16.704651853640975 248.34057950699463 0.680856084692086
16.70987940859439 250.24671958414515 0.6834808890962051
16.715106963547804 249.65246337830237 0.6826740639502593
16.720334518501218 245.9697946041828 0.6787160891088506
16.725562073454633 243.93193095012367 0.6764911290211849
16.730789628408047 238.87391739027092 0.6685498590210233
16.73601718336146 237.37906450782356 0.6647307069156316
16.741244738314876 234.84671439415905 0.6610243010178024
16.74647229326829 234.0976192733854 0.659762079658302
16.751699848221705 235.72900889833943 0.6629574046835495
16.75692740317512 231.38581201007364 0.6580702184132444
16.762154958128534 230.11399195780623 0.6563472463730363
16.767382513081948 226.74327420530426 0.6511421050664091
16.772610068035362 226.54968854837625 0.649779879631103
16.777837622988777 226.7330252137473 0.6488713365436095
16.78306517794219 228.82043049866584 0.6531863756439015
16.788292732895606 233.43441159123284 0.6619157912722732
16.79352028784902 232.59160129365145 0.6608172025650889
16.798747842802435 229.65463845285265 0.6558154161884764
16.80397539775585 225.37936828403446 0.6493610410376233
16.809202952709263 222.62668369500983 0.6470647193811316
16.814430507662678 221.69150138700311 0.646500349938878
16.819658062616092 220.02332322909677 0.6436710927046819
16.824885617569507 219.92440770626087 0.6450562649138422
16.83011317252292 218.84085100441806 0.6456551321158709
16.835340727476336 218.67918885674248 0.645368535324346
16.84056828242975 219.1547753150601 0.6446076738232659
16.845795837383164 219.18049259168052 0.6407619574118818
16.85102339233658 217.16878913220827 0.6364387624651906
16.856250947289993 217.96547698930075 0.636808073630041
16.861478502243408 216.54005005074552 0.6374803747706255
16.866706057196822 216.39430849207508 0.6392402845079918
16.871933612150237 217.42310385395783 0.6412145765797739
16.87716116710365 218.93762888159497 0.6427946922519138
16.882388722057065 218.45935989974933 0.6425207220929569
16.88761627701048 218.30204895196727 0.6439841360771623
16.892843831963894 217.82525866649345 0.6455489007677953
16.89807138691731 216.44518955069753 0.6424587986297648
16.903298941870723 214.87994501031514 0.6392113950798586
16.908526496824138 216.0413875880111 0.6395727213704229
16.913754051777552 216.79324694261058 0.6402233930956576
16.918981606730966 215.99940995922236 0.6387159224987634
16.92420916168438 214.9909305782037 0.6361786204759958
16.929436716637795 212.48832020404745 0.6327042214155539
16.93466427159121 212.06990564066527 0.633529737169222
16.939891826544624 210.71914251474587 0.6332789578016622
16.94511938149804 211.2091264193534 0.635197050011588
16.950346936451453 211.8735181101377 0.6359761588313222
16.955574491404867 213.06484603676455 0.6379459687921073
16.960802046358282 212.02624138585978 0.6353387683751085
16.966029601311696 210.56985786364612 0.6320991317842414
16.97125715626511 213.07494005634356 0.6354298059390632
16.976484711218525 215.1642499715143 0.6388565415355895
16.98171226617194 215.00254242715255 0.6394449590315633
16.986939821125354 214.1590669388568 0.6389972069633536
16.99216737607877 210.8666234851237 0.6342602685293424
16.997394931032183 214.17376319469855 0.6395816761374956
17.002622485985597 217.50144061464397 0.6434511342207077
17.00785004093901 218.45619440942448 0.6424229852747001
17.013077595892426 219.09886864888023 0.640656454410758
17.01830515084584 216.78434151248175 0.6351435675637881
17.023532705799255 215.74868311696707 0.6338929922377537
17.02876026075267 215.58553607567111 0.6353363900364214
17.033987815706084 216.65006233984542 0.6371225394508027
17.039215370659498 219.4285050885771 0.6421196117512684
17.044442925612913 220.36685638122958 0.6439694776466245
17.049670480566327 221.11878338468495 0.645904150486536
17.05489803551974 219.62106661570695 0.645827945921908
17.060125590473156 220.17577163807218 0.6452424458285909
17.06535314542657 220.96766646293528 0.645655895214762
17.070580700379985 221.3657333812167 0.6440389085837401
17.0758082553334 225.60241707593352 0.6503751740480228
17.081035810286814 223.4420295648585 0.647474330309008
17.086263365240228 223.73916790109558 0.6466741928346446
17.091490920193642 222.59698603407472 0.6453162682320556
17.096718475147057 222.96841629156933 0.6460449804710295
17.10194603010047 222.17029838113092 0.645033201917176
17.107173585053886 218.7824561933836 0.6409510720530531
17.1124011400073 217.62193068767945 0.6391907977783131
17.117628694960715 217.62250064249514 0.6388332248061007
17.12285624991413 218.5177339759971 0.6399082893347997
17.128083804867543 220.9016944726056 0.6426855258058254
17.133311359820958 223.51060535931228 0.6457032633670073
17.138538914774372 224.74317585970442 0.6471304514870884
17.143766469727787 226.42220090540997 0.6495840589204419
17.1489940246812 229.71477694199194 0.6554695115738406
17.154221579634616 230.7125022113359 0.6569554363361165
17.15944913458803 231.87648088682428 0.6592662466138743
17.164676689541444 233.43785635903825 0.6616965639316065
17.16990424449486 235.5592165486569 0.6642218778288284
17.175131799448273 239.7768035520677 0.6695945296850805
17.180359354401688 239.26972323716268 0.667957073844525
17.185586909355102 239.71000311644625 0.6678907573693761
17.190814464308517 239.20057842481634 0.6665813155768728
17.19604201926193 239.89806901532216 0.6663260100336655
17.201269574215345 239.61879923334874 0.6649967782209064
17.20649712916876 241.973092734359 0.6689105196060147
17.211724684122174 243.60838701294767 0.6720561020460423
17.21695223907559 244.4664386581068 0.6733942624358189
17.222179794029003 245.30382716402568 0.6721235642092461
17.227407348982418 244.49922649260017 0.6688481746110977
17.232634903935832 247.17013162800953 0.671282771358639
17.237862458889246 247.02766182038798 0.6728201044923412
17.24309001384266 246.88459690805138 0.6732400221507387
17.248317568796075 246.33830305927523 0.6730487881855374
17.25354512374949 246.06324076126154 0.6722373054992224
17.258772678702904 246.1067825407457 0.6720825061797836
17.26400023365632 245.3764187873125 0.6726577231079598
17.269227788609733 243.51694284873088 0.671634540576001
17.274455343563147 240.5790518871637 0.6663434188984084
17.279682898516562 237.32229511758237 0.6623239330201109
17.284910453469976 235.2878412727912 0.6594610782598793
17.29013800842339 236.9159534850172 0.6619725509155012
17.295365563376805 238.72102040491401 0.6641760787327842
17.30059311833022 240.59123703335814 0.6664043366751717
17.305820673283634 240.18520500580487 0.6660580181586129
17.31104822823705 239.14912014433108 0.6644345820246947
17.316275783190463 238.18839256725954 0.6629684070357195
17.321503338143877 239.09328407589436 0.6655412937791639
17.32673089309729 239.23325159713906 0.6654829140931927
17.331958448050706 238.02167000521575 0.6641158168035438
17.33718600300412 237.5791457272361 0.6630767120411948
17.342413557957535 237.79191191451457 0.6621990625048374
17.34764111291095 237.67544442112563 0.6613913373771989
17.352868667864364 234.33095472029714 0.6560946003116357
17.358096222817778 232.26520960379935 0.6519968202307473
17.363323777771193 230.31960307206927 0.6489807933524591
17.368551332724607 233.00430471627976 0.6525255526816626
17.37377888767802 230.5766158226608 0.6515059140721153
17.379006442631436 230.86830079022576 0.653433604168452
17.38423399758485 229.80807080096727 0.6519848080849376
17.389461552538265 229.5535983849594 0.6520151226150558
17.39468910749168 231.0911792605871 0.6544512429033319
17.399916662445094 233.67371971483163 0.6581683271974678
17.405144217398508 236.6434368477218 0.6619629943154292
17.410371772351922 236.07424767167316 0.661031821267772
17.415599327305337 237.40764237903076 0.6618025235571755
17.42082688225875 234.05226639747508 0.6565201887950264
17.426054437212166 231.01298661371501 0.6527163261738123
17.43128199216558 230.87427405778166 0.6522967677897807
17.436509547118995 231.56638843112117 0.6534280924907858
17.44173710207241 236.7814853302653 0.6592369008035912
17.446964657025823 237.3031692582075 0.6592665255094095
17.452192211979238 235.69258490250266 0.6585239743189281
17.457419766932652 231.39934225991817 0.6539435845698436
17.462647321886067 229.9101969302346 0.6511421549052213
17.46787487683948 229.98329605891476 0.6507924941019358
17.473102431792896 230.2483022694721 0.652034734996228
17.47832998674631 231.10087849186343 0.6547362230214389
17.483557541699724 232.54941821949174 0.6564310937897145
17.48878509665314 233.7197254498474 0.6569062921041715
17.494012651606553 234.68733284107424 0.6570300953775284
17.499240206559968 236.89256376431842 0.6595833953187576
17.504467761513382 238.8122360692474 0.6626793899550013
17.509695316466797 239.80167967436375 0.6639419138499101
17.51492287142021 238.1781184190012 0.6626022148111802
17.520150426373625 236.20633163521433 0.66168882882968
17.52537798132704 234.75640948553686 0.6584509458832661
17.530605536280454 235.20954919556635 0.6584033881085385
17.53583309123387 237.27475011798796 0.6594386494326216
17.541060646187283 239.12990071535248 0.6606370384536843
17.546288201140698 240.97273712528008 0.6634097034655096
17.551515756094112 242.46728839274158 0.6651606857708497
17.556743311047526 245.00892962773665 0.668849610364499
17.56197086600094 246.99283965424155 0.6718009375625994
17.567198420954355 247.66130845476394 0.6732266239535707
17.57242597590777 247.2166111473872 0.671907977243184
17.577653530861184 243.32556939184988 0.666330131050011
17.5828810858146 239.64220346502623 0.6620304724103259
17.588108640768013 238.57415374120347 0.6617634265395271
17.593336195721427 241.08270959462706 0.6667042816134756
17.598563750674842 244.60258433638296 0.670745077131751
17.603791305628256 246.32965318750902 0.6715099264024116
17.60901886058167 247.15282493257797 0.6706271256033259
17.614246415535085 247.28488265890894 0.6695059879238894
17.6194739704885 248.5515452664644 0.6711993602876318
17.624701525441914 249.13712968426887 0.673228368313536
17.62992908039533 250.50834031000838 0.6767646129536363
17.635156635348743 250.90968768151492 0.6773336166664673
17.640384190302157 249.11852317309877 0.6742741021659833
17.64561174525557 247.31143878880314 0.6698169895326753
17.650839300208986 246.72179981956003 0.6690820433173243
17.6560668551624 246.88735246824774 0.6707239538453291
17.661294410115815 249.01238494147512 0.6744442086914719
17.66652196506923 252.76507216406543 0.6791845354085969
17.671749520022644 257.07422123607654 0.682993866645846
17.676977074976058 262.9474965426935 0.6908038122965581
17.682204629929473 267.3654833459378 0.6957875879319111
17.687432184882887 271.027114584674 0.7007232085255957
17.6926597398363 272.8446253590457 0.7024711444816838
17.697887294789716 276.3276792651562 0.70707130885382
17.70311484974313 280.07427428728795 0.7117149774243039
17.708342404696545 284.02926052652134 0.7161020678665719
17.71356995964996 286.68740054387837 0.7180541826562395
17.718797514603374 290.78637285737426 0.7221747504594442
17.724025069556788 295.4284218468922 0.7274523159804963
17.729252624510202 298.1177951296007 0.7321535831597243
17.734480179463617 302.51231609024205 0.7376081664284022
17.73970773441703 304.7607695166574 0.7398385924386496
17.744935289370446 306.52702064820545 0.7413923157327442
17.75016284432386 306.6851604419804 0.7408307581620828
17.755390399277275 311.8231929105404 0.7464075942846309
17.76061795423069 317.56865682836434 0.7528544017567838
17.765845509184103 324.3503562778986 0.760374524282562
17.771073064137518 328.1939215922325 0.765186355584393
17.776300619090932 325.7345214766822 0.7623843872694646
17.781528174044347 322.03652609551324 0.7580613598181121
17.78675572899776 318.7237945559613 0.7542565684748285
17.791983283951176 317.9178222639491 0.753068460558215
17.79721083890459 316.2012050717021 0.7505763763319308
17.802438393858004 313.8993466086874 0.7478351444075891
17.80766594881142 309.17649146120834 0.7417629591679218
17.812893503764833 300.43034959344027 0.7315720758498206
17.818121058718248 295.49183610287747 0.7257897867437634
17.823348613671662 291.52236119768327 0.7219423856453417
17.828576168625077 291.11545239555136 0.7227741408682324
17.83380372357849 289.90507977328065 0.7217825527808536
17.839031278531905 287.6434833874134 0.7186020290867076
17.84425883348532 286.96095380742884 0.7170827744936487
17.849486388438734 288.20148394668996 0.7183041700817527
17.85471394339215 287.73984394427805 0.7183938946554526
17.859941498345563 286.31969583031923 0.7175397278868938
17.865169053298978 284.77868966804493 0.7161499749503255
17.870396608252392 286.7084545712386 0.7186752417294132
17.875624163205806 289.21454608284165 0.7206884828521033
17.88085171815922 290.33860121056836 0.7216817053258906
17.886079273112635 292.6441352148164 0.7254364032592931
17.89130682806605 295.5689958038046 0.7289248505590905
17.896534383019464 298.3908398751978 0.7316336028078967
17.90176193797288 303.7479126691173 0.7370927326498462
17.906989492926293 310.7824599978607 0.744690098282685
17.912217047879707 317.1650989967652 0.7526859800447784
17.917444602833122 322.5532427947618 0.7587930505157016
17.922672157786536 323.3006627624778 0.7594304692693181
17.92789971273995 323.2457289176044 0.7589601628538798
17.933127267693365 328.1874447297098 0.7636672893218337
17.93835482264678 328.947591077183 0.7650084347923163
17.943582377600194 328.06778447182336 0.7646556188566898
17.94880993255361 322.3736393059753 0.7581729104461415
17.954037487507023 315.74401002391306 0.751211046276045
17.959265042460437 308.35485932268654 0.7420145615032802
17.96449259741385 301.9256622161834 0.7351429631562804
17.969720152367266 293.8881407252127 0.7263380043078119
17.97494770732068 288.09683936958766 0.7194232398666497
17.980175262274095 284.8194383899378 0.7154747075607363
17.98540281722751 281.70465712274597 0.7121458991175589
17.990630372180924 277.07872246002796 0.7059599291150633
17.995857927134338 271.29632128223 0.6994680891573419
18.001085482087753 269.9636275870024 0.6971863333132511
18.006313037041167 267.76871143087754 0.6947787639045242
18.01154059199458 267.21048415338714 0.6948046278560588
18.016768146947996 265.20952921399714 0.6922440764235401
18.02199570190141 262.58281312497166 0.6894726649042805
18.027223256854825 259.2770613302549 0.6848801620969043
18.03245081180824 257.5857668617166 0.682229900359765
18.037678366761654 256.84117731601907 0.6822264046541804
18.042905921715068 256.64654562513863 0.6815115828605935
18.048133476668482 257.87682194518135 0.6836387029015404
18.053361031621897 259.6981868571841 0.6854280620298772
18.05858858657531 262.353163508836 0.6887572402138354
18.063816141528726 261.74288710084915 0.6889912863374869
18.06904369648214 258.5822775190207 0.6847182906359757
18.074271251435555 258.79571693096403 0.6841506327962323
18.07949880638897 260.66390976138126 0.6859684207320417
18.084726361342383 262.20893807274985 0.6866031770092305
18.089953916295798 263.52681973913604 0.6890126919687437
18.095181471249212 264.6518792147728 0.6892319094105532
18.100409026202627 266.9580230380161 0.6932789511028442
18.10563658115604 271.19698178382987 0.6990621147209349
18.110864136109456 273.12665770109487 0.7011785526639367
18.11609169106287 278.7898645949869 0.7076430909607401
18.121319246016284 282.88106066047504 0.7125876089683015
18.1265468009697 288.05834668628717 0.7185148956500144
18.131774355923113 292.07455755162846 0.7235392885454317
18.137001910876528 298.5017593634879 0.7301763937522416
18.142229465829942 305.3821702188612 0.7377297355242531
18.147457020783357 313.18152406052627 0.7465577386413552
18.15268457573677 318.8556224121174 0.7528071556045519
18.157912130690185 325.72551677551775 0.7616473851717711
18.1631396856436 333.7180694431591 0.7708580171071752
18.168367240597014 347.2729773055743 0.7860567679895178
18.17359479555043 361.57065689313214 0.8020713215840897
18.178822350503843 373.37460637082626 0.8139196917993586
18.184049905457258 379.64805214633714 0.820489445225464
18.189277460410672 384.3289342968412 0.8250384911938144
18.194505015364086 386.7147321873974 0.8280523134701433
18.1997325703175 387.7024282406265 0.8295423485007144
18.204960125270915 385.8250130197938 0.8279698289927266
18.21018768022433 380.11806818807355 0.821125690183509
18.215415235177744 376.61027659263385 0.8179537402210822
18.22064279013116 374.8772278175272 0.8154435255957262
18.225870345084573 375.51789754079437 0.8159731531294598
18.231097900037987 374.99384520459967 0.8147941424012686
18.236325454991402 377.681322505438 0.8174173008229315
18.241553009944816 379.1636082017761 0.8196312704543068
18.24678056489823 384.4062218716659 0.8250176288238655
18.252008119851645 387.48066806284055 0.8287898323398183
18.25723567480506 385.938994582877 0.8268877642265701
18.262463229758474 380.00202079037865 0.8204996224062392
18.26769078471189 371.2245555192263 0.8110180958983111
18.272918339665303 362.27236343849745 0.8007893269463877
18.278145894618717 349.9601396425403 0.787069067444603
18.28337344957213 342.6445878103147 0.7795588317645672
18.288601004525546 336.7315490195309 0.7732192733290991
18.29382855947896 330.58646682356164 0.7661308291520751
18.299056114432375 322.87442303620566 0.7572958150868768
18.30428366938579 314.44408647721167 0.7481265084520474
18.309511224339204 309.49635820849596 0.7434890073307724
18.314738779292618 305.6575912882593 0.7391776889205653
18.319966334246033 299.6766512455486 0.7323504935044328
18.325193889199447 293.6844320904895 0.7240594486712475
18.33042144415286 289.1896036163506 0.7190724491623538
18.335648999106276 285.2007965174333 0.7148257388966673
18.34087655405969 282.15703594525905 0.7113117092030872
18.346104109013105 280.71856693795945 0.709264058842554
18.35133166396652 280.12928022212185 0.7087069432951749
18.356559218919934 279.6582522134829 0.7077637330544242
18.361786773873348 279.5066056294607 0.7084322436769375
18.367014328826762 279.68527233117715 0.7070667824373869
18.372241883780177 279.7394430681693 0.7075309714753227
18.37746943873359 279.26133591585943 0.7070722896552194
18.382696993687006 282.42796187564124 0.7110211824644784
18.38792454864042 290.7961776966501 0.7229575060849337
18.393152103593835 301.4646214140365 0.7470551412253721
18.39837965854725 311.1366350712187 0.7655910853765714
18.403607213500663 317.36783031641386 0.7784524925373316
18.408834768454078 324.8893278680381 0.7916081326408152
18.414062323407492 333.4896291431324 0.8056444786883753
18.419289878360907 341.45020648369217 0.8189087932050788
18.42451743331432 344.9312731147103 0.8266913602506173
18.429744988267736 346.3432761040557 0.8334778145530571
18.43497254322115 343.61694640993454 0.8333746042466799
18.440200098174564 341.1941188215424 0.8340003389963879
18.44542765312798 337.098205532678 0.8315861110427948
18.450655208081393 333.3075745987387 0.8287653840101139
18.455882763034808 326.5945739125625 0.823653072414174
18.461110317988222 322.20306484418313 0.8209004949808562
18.466337872941637 318.773997824593 0.819436945980475
18.47156542789505 318.95754198617766 0.8226264681233568
18.476792982848465 314.16609414964154 0.8186761238912771
18.48202053780188 307.9378771219113 0.8133793818385818
18.487248092755294 303.8163286893921 0.8104763261021941
18.49247564770871 301.27178016516 0.8081386645856004
18.497703202662123 300.7733083037559 0.809497293363857
18.502930757615538 301.93779617425486 0.8131050304053662
18.508158312568952 300.86828545758135 0.8146537916480661
18.513385867522366 300.76240007248515 0.8176764496809981
18.51861342247578 297.4996692687842 0.8144646479955465
18.523840977429195 296.9670626274833 0.8183112345661361
18.52906853238261 297.9704568796103 0.821616223655972
18.534296087336024 296.21837357575527 0.8212733482312978
18.53952364228944 294.57266887984673 0.8218733370756605
18.544751197242853 289.36495022619357 0.8158802102010566
18.549978752196267 286.52882971103924 0.8148792474894541
18.555206307149682 282.34966011215164 0.8106757460030587
18.560433862103096 285.50362294117383 0.8161987607855105
18.56566141705651 283.87936451327585 0.8148737331685516
18.570888972009925 286.1613831849293 0.8194878397713521
18.57611652696334 286.8200571823821 0.8218092290740063
18.581344081916754 287.870184546735 0.8258988146127454
18.58657163687017 289.13200965786916 0.8290517095097089
18.591799191823583 287.5753904287217 0.8299238928274647
18.597026746776997 289.5997516593809 0.8340796525330766
18.60225430173041 292.08976500670025 0.8389693277668879
18.607481856683826 297.6079059922972 0.8491642447035677
18.61270941163724 298.69017591458527 0.8510171180208183
18.617936966590655 300.13094697364795 0.8547343575464672
18.62316452154407 302.114203073745 0.8567807178647596
18.628392076497484 303.6014896097692 0.841952351440641
18.633619631450898 306.86475036824754 0.8376512531310085
18.638847186404313 309.1114092378263 0.8342261696554006
18.644074741357727 312.22067976916134 0.8336357475978017
18.64930229631114 314.23198792918276 0.8327802094666724
18.654529851264556 317.6643337988064 0.8331471869546477
18.65975740621797 323.10255512945525 0.8378428514074504
18.664984961171385 328.39155669047926 0.8421519594240646
18.6702125161248 333.3102206539225 0.8452521075984849
18.675440071078214 339.4868922764783 0.8509706169024547
18.680667626031628 342.76911854048774 0.8511609906571711
18.685895180985042 346.3959142807724 0.8526181137983452
18.691122735938457 346.59534818052566 0.8510568056855823
18.69635029089187 348.4261259036705 0.8512157383459064
18.701577845845286 350.8326551653756 0.8526439898196786
18.7068054007987 351.8078966774577 0.8517382406864543
18.712032955752115 349.3616591454707 0.8469113558919075
18.71726051070553 348.13048550864 0.8447140128953003
18.722488065658943 350.5468360383687 0.8467070086795123
18.727715620612358 348.09534224155215 0.8434430023767352
18.732943175565772 350.2714554554305 0.8443102470394539
18.738170730519187 351.9968599482111 0.8445899032042289
18.7433982854726 352.61166385108675 0.8436152163294304
18.748625840426016 353.3496147989526 0.8431271942559317
18.75385339537943 352.4606998432582 0.841134518354135
18.759080950332844 354.428360402102 0.8424433649584
18.76430850528626 354.010798665809 0.8405517259767604
18.769536060239673 349.8428123132751 0.8345508344938827
18.774763615193088 344.65242379308296 0.826948185117849
18.779991170146502 336.36358624576366 0.8152019606919672
18.785218725099917 332.38680349373107 0.8095980987220038
18.79044628005333 330.761994536141 0.8062226214697245
18.795673835006745 331.03289573171435 0.8057202452474229
18.80090138996016 328.0956466511484 0.8017290368616241
18.806128944913574 324.80111981014744 0.7980474844689391
18.81135649986699 320.305018398367 0.7922779598361921
18.816584054820403 317.22023877623724 0.7889624537660879
18.821811609773818 312.9614621694711 0.7819846624836543
18.827039164727232 310.4217274122903 0.7787172161708344
18.832266719680646 305.88150794059607 0.7724081410767752
18.83749427463406 303.86440134202894 0.7703734153154987
18.842721829587475 301.4409861186921 0.7675856263162815
18.84794938454089 300.2993605775431 0.7657315066651923
18.853176939494304 299.67308765220076 0.7644844274747535
18.85840449444772 301.21462765948934 0.7665058142163139
18.863632049401133 301.46613005331676 0.7664058425411959
18.868859604354547 303.89742772122884 0.7690180288189875
18.87408715930796 303.27453607548233 0.7667451660168718
18.879314714261376 301.7930455791573 0.7647203488106882
18.88454226921479 298.6730288424958 0.7618020681182814
18.889769824168205 296.1644519300109 0.7576995912764339
18.89499737912162 295.6088435603808 0.7567051635534184
18.900224934075034 295.1437407192908 0.7542990010797749
18.90545248902845 296.4235714640518 0.7561849523798247
18.910680043981863 294.15461744328115 0.753083699799808
18.915907598935277 291.43659216801257 0.7496254598582465
18.92113515388869 289.2964604223604 0.747067960818494
18.926362708842106 289.6837918929182 0.7480637036231077
18.93159026379552 288.85304617630993 0.7474900243079875
18.936817818748935 284.8501018678118 0.7427749196591825
18.94204537370235 284.4814032234523 0.7411421686179664
18.947272928655764 284.64814101124205 0.7402373398854297
18.952500483609178 285.23573430131705 0.7401583058894509
18.957728038562593 280.549863571089 0.7346466509801195
18.962955593516007 276.7411777827651 0.7297355616707855
18.96818314846942 274.91940614714395 0.7269388286149844
18.973410703422836 275.8639275718463 0.7271163485729959
18.97863825837625 276.0585968738151 0.7250991619501427
18.983865813329665 274.7140050403571 0.7219946958667891
18.98909336828308 275.38569044483756 0.7219582577185172
18.994320923236494 275.99780833330334 0.7238025868417021
18.999548478189908 275.25786694992837 0.7244407755581004
19.004776033143322 272.39360517340856 0.7220443085896122
19.010003588096737 271.30872411498757 0.7205975978713549
19.01523114305015 272.82404331581597 0.7213666751167591
19.020458698003566 276.3039235759967 0.7256326710924195
19.02568625295698 274.18563874739425 0.7228182093217153
19.030913807910395 272.02762258834565 0.7204452951132967
19.03614136286381 272.99184759050183 0.7209023795269598
19.041368917817223 274.97919141230966 0.7221612953216957
19.046596472770638 274.1272526689765 0.7201541156718286
19.051824027724052 272.86531658167627 0.7186652642475876
19.057051582677467 273.9102054798697 0.7199768617768887
19.06227913763088 274.3155430075811 0.7211952882172833
19.067506692584296 273.38529480090807 0.7193900981054707
19.07273424753771 270.0643252228358 0.7138158560445849
19.077961802491124 268.85125781469617 0.7117699189053033
19.08318935744454 271.544216746579 0.7157191753131005
19.088416912397953 270.89532343364084 0.7151496446763841
19.093644467351368 269.78515896631563 0.7146890503126176
19.098872022304782 271.2696955992379 0.7157711274965097
19.104099577258197 269.8348454536186 0.713909177488673
19.10932713221161 268.3657422272478 0.7113496796316977
19.114554687165025 265.621953706648 0.7068803804922548
19.11978224211844 261.7959931836976 0.7014540713447651
19.125009797071854 262.88490909167905 0.7029659705829718
19.13023735202527 263.0486422001205 0.7038068167268743
19.135464906978683 263.24645050728 0.7051082461024574
19.140692461932098 259.6171505369123 0.7003898934326221
19.145920016885512 258.556359740119 0.7004929532090449
19.151147571838926 256.69456758374304 0.697454567813588
19.15637512679234 256.42175311835445 0.6955859827500086
19.161602681745755 256.4640082183704 0.6948547617499726
19.16683023669917 256.3913945358064 0.6937621152809488
19.172057791652584 257.45968071001437 0.6962176316453687
19.177285346606 259.3046926612012 0.6987733506906233
19.182512901559413 262.34879288097386 0.701778480751722
19.187740456512827 263.8947210377083 0.7034936420098964
19.19296801146624 261.8590167271764 0.6988832585620555
19.198195566419656 260.7351206068659 0.6979059079713442
19.20342312137307 263.87096636687016 0.7011858463986248
19.208650676326485 265.2278909333403 0.7027768660935073
19.2138782312799 267.26039695805 0.70670365849987
19.219105786233314 266.865370309734 0.706765430238164
19.22433334118673 266.86965663834405 0.7077935406528284
19.229560896140143 264.6389298762958 0.7049686631679627
19.234788451093557 268.59233482274857 0.7100640103389786
19.24001600604697 267.59357846381334 0.7085077555796623
19.245243561000386 267.0101851360616 0.7071396827917011
19.2504711159538 265.1422573868693 0.7028851730812993
19.255698670907215 265.9070735470343 0.7036624931304464
19.26092622586063 265.88156487269936 0.7037606569570968
19.266153780814044 267.8600285432408 0.7068007930515102
19.271381335767458 272.3098931783332 0.7141435256043948
19.276608890720873 276.51870434012204 0.7186020647082795
19.281836445674287 279.6341484491134 0.7217612357154395
19.2870640006277 280.13733636208747 0.7219468112418559
19.292291555581116 278.79619191093667 0.7195323900281339
19.29751911053453 278.02059816449577 0.7189287207443402
19.302746665487945 280.0514157143286 0.7207240457273498
19.30797422044136 284.25422841642643 0.7259406832010826
19.313201775394774 290.82130864383294 0.7343208055955942
19.318429330348188 295.2733091274795 0.7394647930915742
19.323656885301602 294.8753849674557 0.7388165109432907
19.328884440255017 295.67557469530556 0.7384320379323689
19.33411199520843 296.4229354713851 0.7380406659847042
19.339339550161846 296.3916497414537 0.737680160510984
19.34456710511526 296.9495644854854 0.737887486986405
19.349794660068675 297.3655758505493 0.7390971570457184
19.35502221502209 302.1359743105139 0.7456530803301556
19.360249769975503 305.26818948708706 0.7501163949065994
19.365477324928918 309.3666691298666 0.7551626649200995
19.370704879882332 312.9906776847921 0.758021474932207
19.375932434835747 317.2893491777192 0.7623143664611453
19.38115998978916 319.294154636962 0.7647560588342399
19.386387544742576 318.25960030711076 0.7629901471819115
19.39161509969599 319.63830504116 0.765243851296108
19.396842654649404 320.70783970639593 0.7657508068348664
19.40207020960282 324.6483972073079 0.7701621230057494
19.407297764556233 324.37628513102993 0.7697343494611267
19.412525319509648 324.1512481136643 0.7691835317862659
19.417752874463062 323.94017323453215 0.7700320025519996
19.422980429416477 323.5109449584209 0.7699586653443341
19.42820798436989 324.2067830661606 0.7708510090849587
19.433435539323305 325.5258529976255 0.7728064965375964
19.43866309427672 322.5525236154382 0.7684376759159548
19.443890649230134 322.70702383617464 0.7682023644647675
19.44911820418355 320.57542155883647 0.7653328579541001
19.454345759136963 320.98540990046234 0.7654541557809678
19.459573314090377 323.56481167125753 0.76893001860217
19.464800869043792 322.63617598406756 0.7672301708287634
19.470028423997206 323.97975521111704 0.7687162072742317
19.47525597895062 324.4159945290673 0.7687775369689436
19.480483533904035 324.959325015821 0.7697832368107828
19.48571108885745 322.54271996487927 0.7672142301997547
19.490938643810864 320.88528943685697 0.7651179188063773
19.49616619876428 321.64693662944717 0.7653261076141296
19.501393753717693 325.6245937401414 0.7697962868420883
19.506621308671107 326.9707862936071 0.7720695894788122
19.51184886362452 327.25257329456775 0.7731557493077597
19.517076418577936 326.1648791760373 0.7718818072379012
19.52230397353135 323.6920657953801 0.7675883251689632
19.527531528484765 326.25032364425675 0.7701910252935097
19.53275908343818 329.8661623446133 0.7740862944783451
19.537986638391594 334.81957834217496 0.7798361363015054
19.54321419334501 335.86770974263135 0.7810720144237335
19.548441748298423 337.35298838524943 0.7824583709179084
19.553669303251837 335.8711789541138 0.7807159658459881
19.55889685820525 338.7334967269024 0.784758139800759
19.564124413158666 341.8823138932235 0.788330945431272
19.56935196811208 344.4608585019773 0.7914823103865463
19.574579523065495 350.1819817680597 0.7976168106875065
19.57980707801891 351.1377970822008 0.798264327371373
19.585034632972324 354.4053329711568 0.8019596516043573
19.590262187925738 354.3398467845847 0.8014884779668957
19.595489742879153 355.88023186438903 0.8035152000443516
19.600717297832567 360.30818068226813 0.8080383237903038
19.60594485278598 364.0987216132427 0.8119152640524092
19.611172407739396 368.09661479761223 0.8166213357256168
19.61639996269281 367.87713626498197 0.8160103893723608
19.621627517646225 370.4499694502056 0.81886914513665
19.62685507259964 371.8679450180486 0.8197444256991128
19.632082627553054 375.45950429630767 0.8234104686424539
19.637310182506468 374.906137612165 0.8225101764909789
19.642537737459882 375.3550214441872 0.8231418248082836
19.647765292413297 378.56952031701377 0.8267405557390682
19.65299284736671 385.4488888784131 0.8344207794693325
19.658220402320126 389.4238308920864 0.8383932561471745
19.66344795727354 389.48417290056005 0.838268323524962
19.668675512226955 386.76282280473544 0.8353403521806436
19.67390306718037 384.8848985748935 0.8333310117663584
19.679130622133783 387.50474037714054 0.8361372746890974
19.684358177087198 392.4442113440542 0.8412879731152137
19.689585732040612 396.32615408687565 0.8452163436200049
19.694813286994027 396.10113558311883 0.8451914137754418
19.70004084194744 396.24511402998496 0.8449665903520646
19.705268396900856 392.5942819352684 0.8409362621805097
19.71049595185427 394.4917860658267 0.8432091806488718
19.715723506807684 394.2174043278493 0.8426994652136264
19.7209510617611 394.4985344482194 0.8434364878531427
19.726178616714513 388.900391040198 0.8371641760840426
19.731406171667928 383.3145909409147 0.8311853394150052
19.736633726621342 376.7385835658551 0.8250894886601312
19.741861281574757 373.5316388379887 0.8213638119656499
19.74708883652817 370.79862309625173 0.8181151349612031
19.752316391481585 368.79437913615396 0.815738730929583
19.757543946435 365.4686529096449 0.8115348754013938
19.762771501388414 359.1070864776773 0.8042493484797358
19.76799905634183 356.75237090492817 0.8012393424009068
19.773226611295243 355.5941590237874 0.7997165033299309
19.778454166248657 354.2708240820103 0.7984704346911886
19.783681721202072 351.26221191722516 0.7950282952266436
19.788909276155486 348.82725258257955 0.7925445296029767
19.7941368311089 345.2975636297075 0.7881944335333632
19.799364386062315 342.653503248041 0.7850194378808834
19.80459194101573 339.3042546253789 0.7810914285978967
19.809819495969144 336.91345869436356 0.7786055244942693
19.81504705092256 334.21265553196594 0.7760851195882168
19.820274605875973 333.018668507421 0.7749956514102804
19.825502160829387 330.30860176718653 0.7711044679449475
19.8307297157828 331.40864180402394 0.7723646458626128
19.835957270736216 330.1553442748644 0.7709962980317774
19.84118482568963 330.78794425192035 0.7714881411948457
19.846412380643045 328.6148429914261 0.7691115082836669
19.85163993559646 329.2988438324339 0.7692755215058528
19.856867490549874 328.6942161368779 0.7686228296416804
19.86209504550329 327.38177102107153 0.7672577237936676
19.867322600456703 324.0651141466748 0.7632910727248364
19.872550155410117 323.0584795149966 0.7623237336118621
19.87777771036353 324.17662649649503 0.7636735870182734
19.883005265316946 323.10202318477167 0.7633440819872976
19.88823282027036 318.64088938398777 0.7588866350397256
19.893460375223775 314.92976313546797 0.7543410102358946
19.89868793017719 311.98916406955624 0.7498735518721378
19.903915485130604 312.6694704033375 0.7497046322263892
19.909143040084018 312.28494045750955 0.7495670920986764
19.914370595037433 313.0155827165262 0.750826471452536
19.919598149990847 311.684587233408 0.7492855561636113
19.92482570494426 308.6462142291428 0.745740473623341
19.930053259897676 310.0580893220982 0.7476368875716382
19.93528081485109 309.3057517228482 0.7463182051139997
19.940508369804505 308.79317616645864 0.7455449733395083
19.94573592475792 305.7575145023729 0.741270455980128
19.950963479711334 301.94649727889384 0.7374079895151732
19.956191034664748 300.54489681558897 0.7364785357349847
19.961418589618162 299.5365730567491 0.7347477193507164
19.966646144571577 299.94993501635236 0.7356690010794696
19.97187369952499 302.2218991296094 0.7381616075168507
19.977101254478406 304.90420350017587 0.7418745989791379
19.98232880943182 308.3032356778387 0.7460432462233754
19.987556364385235 308.8980413805071 0.7456544458647951
19.99278391933865 311.4245473527414 0.7482849597456362
19.998011474292063 310.0881660077739 0.7457388516186634
20.003239029245478 309.0310990231309 0.7450144300761804
20.008466584198892 311.2290341205332 0.7487889793264957
20.013694139152307 315.43240195811217 0.7535986948585077
20.01892169410572 322.8508717795808 0.7618832170196624
20.024149249059136 330.5297642710551 0.7703451276569913
20.02937680401255 335.6636726466874 0.7752587075419913
20.034604358965964 338.2613193175125 0.7783510234791918
20.03983191391938 340.81699264175296 0.7809858246910455
20.045059468872793 342.8665690727283 0.783333181242018
20.050287023826208 345.14052323824137 0.7859381660441839
20.055514578779622 344.10142501039473 0.7840943092323163
20.060742133733036 340.1800957703509 0.7800800664706413
20.06596968868645 337.4773512447098 0.7768877011247813
20.071197243639865 330.6191368928066 0.7689273548463995
20.07642479859328 326.37181567989086 0.7645755586576419
20.081652353546694 322.9941510195704 0.7613476083407826
20.08687990850011 318.67230784496303 0.7569923885728967
20.092107463453523 315.88588639954725 0.753537043921921
20.097335018406937 314.2068237528489 0.7504758218063307
20.102562573360352 316.8309257155358 0.7533854692203018
20.107790128313766 320.58295208338956 0.7575285528168264
20.11301768326718 321.28116904567844 0.7587672055884795
20.118245238220595 318.3487974302621 0.7558119259640629
20.12347279317401 315.77921973499446 0.7533749261043106
20.128700348127424 310.4235479113185 0.7468320249075652
20.13392790308084 309.4484275732731 0.7454471739617379
20.139155458034253 313.7722716393129 0.7502635622685009
20.144383012987667 318.57429512835927 0.7560338364964414
20.14961056794108 318.86632852089315 0.7560870242126826
20.154838122894496 317.61799883088725 0.7544913078191187
20.16006567784791 318.58325675902296 0.7554909436628543
20.165293232801325 320.951384036049 0.7576713312319869
20.17052078775474 321.43836669008516 0.7583901543502836
20.175748342708154 321.5153632483811 0.7583157546145923
20.18097589766157 322.18101631985337 0.7599050022017282
20.186203452614983 323.4931347396752 0.7618553390469907
20.191431007568397 321.6301151731922 0.759624492537502
20.19665856252181 314.5906547885168 0.750697377182417
20.201886117475226 312.8046710125464 0.7483835453083011
20.20711367242864 310.8665736586754 0.7457227664122709
20.212341227382055 309.141694590628 0.7440741879265359
20.21756878233547 304.43441195064673 0.7389983551489616
20.222796337288884 299.89872502194066 0.7333028600848696
20.228023892242298 297.89271164500525 0.7314635887699792
20.233251447195713 294.5295564807916 0.727089235365491
20.238479002149127 290.67551806836497 0.7230771523961467
20.24370655710254 286.1904487562692 0.7177025789842886
20.248934112055956 284.6358407660403 0.7150359399708573
20.25416166700937 287.0173435683627 0.717673300509353
20.259389221962785 287.9453195199016 0.7189492732102315
20.2646167769162 290.7317309679076 0.7233269985289666
20.269844331869614 288.7506552529518 0.7215850536350172
20.275071886823028 287.81771235423093 0.7196030266481044
20.280299441776442 282.74979494059875 0.7129120013055328
20.285526996729857 282.030639499262 0.711507815200584
20.29075455168327 283.0378922447268 0.7130406989394976
20.295982106636686 285.9867274457124 0.7166701592426843
20.3012096615901 290.29998492698 0.72157451939032
20.306437216543515 292.28251026506973 0.7245838158275516
20.31166477149693 293.1726177816845 0.7260418633794974
20.316892326450343 294.2726731409094 0.7279092122679581
20.322119881403758 289.70619781194563 0.7223508829780221
20.327347436357172 286.5441642492187 0.7180136419152764
20.332574991310587 282.0283807241753 0.7120858052864191
20.337802546264 283.4217421702663 0.7134155364288317
20.343030101217416 285.5455407617409 0.7151796557894387
20.34825765617083 289.96257769953473 0.7206100280357309
20.353485211124244 291.23152476760225 0.7223662449142441
20.35871276607766 291.96813083115813 0.7237761768349565
20.363940321031073 289.7632080962921 0.7207165093785087
20.369167875984488 287.82919516593233 0.7176893278319579
20.374395430937902 288.2133458942904 0.7179750273165745
20.379622985891316 289.56024360536827 0.7195013390858936
20.38485054084473 289.17119048438224 0.719301325186688
20.390078095798145 290.3197035289913 0.7218559014568371
20.39530565075156 289.85003078104864 0.7204038944933177
20.400533205704974 291.21344730152657 0.7222696634955873
20.40576076065839 291.2993077158285 0.721517180813344
20.410988315611803 288.5017780769836 0.7183084207140888
20.416215870565217 286.05445357100547 0.7160491942820454
20.421443425518632 284.4649561015133 0.7140102218676854
20.426670980472046 283.09295702138024 0.7127204353422882
20.43189853542546 283.6530280750877 0.7135732804650919
20.437126090378875 286.4433338443233 0.7169052548579505
20.44235364533229 287.72726910954094 0.7187821410746705
20.447581200285704 288.176809308142 0.7197307581695777
20.45280875523912 287.7505684994639 0.7183115033588086
20.458036310192533 287.9942803114137 0.719305520806961
20.463263865145947 287.94538221882476 0.7188016736007635
20.46849142009936 284.8181294983456 0.7161097635902536
20.473718975052776 285.166857505509 0.7162721163716486
20.47894653000619 285.91963914838703 0.7162330117485194
20.484174084959605 285.7304296091814 0.7151006898765034
20.48940163991302 289.5539315507711 0.7191722974607656
20.494629194866434 286.40147809786805 0.7152641636399091
20.49985674981985 286.734496844687 0.7149777213372212
20.505084304773263 284.7922471326943 0.7117569876320333
20.510311859726677 286.6138409091912 0.71455603772699
20.51553941468009 288.57286108049067 0.7173766261831451
20.520766969633506 287.5190207131999 0.7169237245514364
20.52599452458692 287.91413815317105 0.7176909280844943
20.531222079540335 289.66878271213375 0.7193033978826252
20.53644963449375 289.0473335531346 0.7187415451740733
20.541677189447164 286.59322311936756 0.7156874168358899
20.546904744400578 284.51857374824874 0.7131430259827639
20.552132299353993 282.35977814410774 0.7104360975290079
20.557359854307407 284.19019184736385 0.7120060239115561
20.56258740926082 287.83365171548064 0.7168350940689124
20.567814964214236 288.21159509999427 0.7178933246605648
20.57304251916765 285.09362208364007 0.7140449269521351
20.578270074121065 282.91503210890113 0.7118895355666339
20.58349762907448 280.7041962986948 0.7086949199999736
20.588725184027894 280.2436045488518 0.7079013259957223
20.593952738981308 282.9249146613559 0.712017091544661
20.599180293934722 284.76352559275506 0.7135978879900169
20.604407848888137 285.59296598614566 0.7160382730246763
20.60963540384155 284.6470055347106 0.7142233421157169
20.614862958794966 279.545443943772 0.7070214264633852
20.62009051374838 276.65237961107715 0.7030601880477528
20.625318068701795 276.1576378678814 0.7025040241829128
20.63054562365521 279.05775980597 0.7063807605275187
20.635773178608623 278.86266608487136 0.7060312435110617
20.641000733562038 279.5901926454134 0.7066730952420294
20.646228288515452 282.07410228419116 0.7112710000352719
20.651455843468867 283.52927300866486 0.7132594507803663
20.65668339842228 284.30639728843363 0.7145604294483894
20.661910953375695 285.1320020337655 0.7149353128612795
20.66713850832911 282.38808750196574 0.7099654686418875
20.672366063282524 280.88739683381283 0.7075088156779149
20.67759361823594 282.7532496024564 0.7090184718864503
20.682821173189353 284.76190244650246 0.7122111348934065
20.688048728142768 283.85346664971837 0.7113658812123045
20.693276283096182 284.4847228926917 0.7126296936738916
20.698503838049596 283.90227069751444 0.7128880524889567
20.70373139300301 285.19232208819204 0.7140637675339381
20.708958947956425 284.5179691160743 0.7131736519979386
20.71418650290984 283.70524706428205 0.7109662375148563
20.719414057863254 284.84796134037555 0.7115566305582485
20.72464161281667 286.39058808848716 0.714259227199899
20.729869167770083 287.424545751723 0.7160183852308223
20.735096722723497 287.83223695645205 0.7166728488087261
20.740324277676912 286.3409415590602 0.7144173502699421
20.745551832630326 286.41845960363486 0.7137158399268054
20.75077938758374 283.9783772434929 0.7107551093223199
20.756006942537155 286.47297089356766 0.7142089571930033
20.76123449749057 288.76760589285755 0.7167334189470244
20.766462052443984 294.13599745914837 0.7242199249609256
20.7716896073974 297.05353062949354 0.7281465017646578
20.776917162350813 299.012438482772 0.7302585765177843
20.782144717304227 300.556990526303 0.7319760391960624
20.78737227225764 301.58166603536426 0.7324677812887949
20.792599827211056 300.43714047102947 0.7318123481602508
20.79782738216447 301.54449468244616 0.7323521485120976
20.803054937117885 299.79492499500077 0.7300817044158784
20.8082824920713 303.247229280993 0.7330869119059298
20.813510047024714 302.5911564569849 0.7312955924134196
20.81873760197813 304.16124281575577 0.7332976253583497
20.823965156931543 304.7199275725355 0.7347112182575269
20.829192711884957 307.21761323117033 0.7381113052578783
20.83442026683837 307.02515177358936 0.7377286462131694
20.839647821791786 304.9623926727473 0.7347725624596158
20.8448753767452 304.2636461520627 0.7346465434646438
20.850102931698615 304.6935288185259 0.7361432726614282
20.85533048665203 301.64607912912345 0.7331473695522026
20.860558041605444 297.882746049487 0.7289039245508269
20.865785596558858 298.60366422984515 0.7282074496937557
20.871013151512273 296.60595482399447 0.7252496736389836
20.876240706465687 294.22694787718723 0.7223611376989612
20.8814682614191 292.8766580513644 0.7214775068273533
20.886695816372516 292.05982129712953 0.7208469291012205
20.89192337132593 295.52423260579644 0.7248616879555526
20.897150926279345 297.634278030573 0.7266428721297683
20.90237848123276 297.55482225386464 0.7263060733883567
20.907606036186174 293.87882715387536 0.7216873461712152
20.912833591139588 293.5126053382282 0.7213490336604074
20.918061146093002 292.3066693610506 0.7207695182872184
20.923288701046417 293.1595893475589 0.7223124974806914
20.92851625599983 293.14184224881865 0.7223783512477483
20.933743810953246 291.8407045265833 0.7198896434353004
20.93897136590666 290.6076962804572 0.7182546262897113
20.944198920860075 288.05836540367176 0.7159460854008988
20.94942647581349 287.65561265375396 0.7157779083656038
20.954654030766903 289.5691013030215 0.718929371229999
20.959881585720318 290.37676836164997 0.7193181357656898
20.965109140673732 291.0539777914533 0.7187518800253614
20.970336695627147 290.2558476857739 0.7167324312963146
20.97556425058056 286.2585786911365 0.7125354274758099
20.980791805533975 283.4512662091303 0.7094196424909756
20.98601936048739 280.47564201538984 0.7059768190130712
20.991246915440804 280.65964841275246 0.7056418730592044
20.99647447039422 277.92105888194703 0.7018178973038185
21.001702025347633 276.3998391995604 0.6997119459723391
21.006929580301048 277.71204662495535 0.7011410075709881
21.012157135254462 277.51763109968886 0.7014225005465755
21.017384690207876 275.6741975485805 0.7001497426470481
21.02261224516129 274.4031639349654 0.6994694598954683
21.027839800114705 273.04030199815213 0.6986109994368642
21.03306735506812 273.78506506959957 0.6981363371599552
21.038294910021534 272.6912121550306 0.6973331235604944
21.04352246497495 271.97017670657664 0.6974033814786919
21.048750019928363 273.68278366098446 0.7002680450090396
21.053977574881777 274.63332033162106 0.7014682543085771
21.059205129835192 275.18867149996674 0.7000182250236591
21.064432684788606 274.1493202365108 0.6975715500870472
21.06966023974202 273.10688627608926 0.6958939469463545
21.074887794695435 270.99705770780207 0.6940850310340381
21.08011534964885 268.83467244672914 0.6917413315280057
21.085342904602264 266.32892677841176 0.6877123753157183
21.09057045955568 264.86648199002263 0.6857559634014858
21.095798014509093 263.87670646870515 0.6849210001109224
21.101025569462507 265.0127995168599 0.6862224847393358
21.10625312441592 266.0263460081014 0.6869849163268797
21.111480679369336 268.9179594949668 0.6899351840059877
21.11670823432275 269.818403875645 0.6909465907050445
21.121935789276165 268.8512412502346 0.6894149223735219
21.12716334422958 267.1586442760006 0.6862681337718098
21.132390899182994 266.42089612892585 0.6847069710970481
21.13761845413641 268.8505431698714 0.6877273170419862
21.142846009089823 270.83429845964093 0.6900115495031407
21.148073564043237 269.4154301257702 0.6881404271368806
21.15330111899665 268.78296896346285 0.6866067529229075
21.158528673950066 268.06940473696073 0.6856100499078791
21.16375622890348 271.3028004791327 0.6891415965372337
21.168983783856895 272.31357213703274 0.6902951955508432
21.17421133881031 273.8997903243868 0.6928348162667483
21.179438893763724 270.2808277925144 0.6892678174037926
21.184666448717138 269.7689751110346 0.689718849692365
21.189894003670553 268.9858451753697 0.6882535453833859
21.195121558623967 271.31123868637536 0.6901374098753297
21.20034911357738 273.9363882782259 0.6936770874734138
21.205576668530796 269.06702371694774 0.6865471607260312
21.21080422348421 267.5163275486761 0.6842681763382791
21.216031778437625 268.72630079951773 0.6849935881507381
21.22125933339104 270.981487083879 0.6869216622545655
21.226486888344454 271.20320983898597 0.6870941253645982
21.231714443297868 271.1810496026432 0.6877348487326285
21.236941998251282 271.2502700690945 0.6882282742708407
21.242169553204697 271.4815396621738 0.6887166208464012
21.24739710815811 268.68009397819 0.6839010737031064
21.252624663111526 269.4811713232301 0.6852008635726129
21.25785221806494 271.8682470876884 0.6878161053547404
21.263079773018355 271.30247243326386 0.6864934479869544
21.26830732797177 269.60522631518705 0.6844349113919619
21.273534882925183 265.76579931868105 0.6787989456908428
21.278762437878598 267.5222118865889 0.6825363561025637
21.283989992832012 268.74239249802457 0.6908170270466004
21.289217547785427 269.4744096059651 0.7015189882763753
21.29444510273884 267.01958322954397 0.7036993749217227
21.299672657692255 262.35613286928316 0.7013680794154529
21.30490021264567 261.9212552715276 0.705366600778195
21.310127767599084 262.2463318064828 0.7096312698086717
21.3153553225525 264.0557238729279 0.7161909054326497
21.320582877505913 264.07860386241003 0.7193312625423756
21.325810432459328 262.8152105352833 0.7195739586672936
21.331037987412742 265.5626633089317 0.7264135605531611
21.336265542366156 266.4470896674915 0.7303475812677798
21.34149309731957 264.4891272397783 0.7309345937778181
21.346720652272985 259.7820216460505 0.7281650935703711
21.3519482072264 255.22584805410696 0.7249768490291286
21.357175762179814 254.899563088297 0.728714162950316
21.36240331713323 257.7775614044764 0.7346513016142558
21.367630872086643 261.3148184788183 0.7422219897061879
21.372858427040057 260.565282326974 0.7431754133058274
21.378085981993472 257.5936802958478 0.7410835237759853
21.383313536946886 254.1653774645456 0.737656875143652
21.3885410919003 253.49770335818994 0.739029492435256
21.393768646853715 256.78225472635256 0.7453896728046822
21.39899620180713 257.2490668292968 0.747522166030029
21.404223756760544 257.42634494602817 0.7485616925310614
21.40945131171396 257.4879890739849 0.7513297236798787
21.414678866667373 258.66761502788705 0.7567781793396422
21.419906421620787 260.37802493495565 0.7614201926935555
21.4251339765742 258.20379074142784 0.7598464865002481
21.430361531527616 258.8028728131951 0.7616773565897045
21.43558908648103 261.8239913369554 0.7682254773739128
21.440816641434445 263.87445101822635 0.772833156481924
21.44604419638786 262.20968727304495 0.7718321108984842
21.451271751341274 260.2603444710508 0.7702850531177243
21.45649930629469 262.21411331949986 0.7748403208753668
21.461726861248103 265.90927812677717 0.781285225177666
21.466954416201517 268.6656814450235 0.7875314296894274
21.47218197115493 266.8811406287531 0.7860677252709874
21.477409526108346 266.16272816366023 0.7877129192181714
21.48263708106176 264.19880916372455 0.7853497224615966
21.487864636015175 264.76017752575 0.7885054556623824
21.49309219096859 262.4518921169714 0.7866699334303087
21.498319745922004 265.1434566519315 0.7920722166845755
21.503547300875418 265.2599502364974 0.7934673955389981
21.508774855828833 267.28063068682087 0.7944340205693248
21.514002410782247 264.23453191464193 0.7730733042207357
21.51922996573566 266.00574824684514 0.7668581762167809
21.524457520689076 268.3433215236394 0.7626965345857866
21.52968507564249 272.613609082582 0.7650643315843232
21.534912630595905 274.3936988487343 0.7641345842784387
21.54014018554932 274.7716715455261 0.7633417491376571
21.545367740502734 276.1796046282878 0.7636167256078639
21.550595295456148 273.6561128909751 0.7581183029701966
21.555822850409562 273.3263463891012 0.755225236615775
21.561050405362977 272.2847257061275 0.7503136515290829
21.56627796031639 273.2213446371967 0.7492775592450635
21.571505515269806 276.03416421056136 0.7517974797882284
21.57673307022322 278.76004816546947 0.7547650528931196
21.581960625176634 278.7525164013989 0.7529082112412143
21.58718818013005 278.5174925094062 0.7504066763726197
21.592415735083463 278.0219117722397 0.7474449796495102
21.597643290036878 280.0952347176425 0.7485050546549681
21.602870844990292 278.4794984920017 0.7450444778134517
21.608098399943707 279.0957949119712 0.7446067712797899
21.61332595489712 281.7289302308252 0.7467459126507975
21.618553509850535 281.5970589316333 0.7447361311207988
21.62378106480395 279.82888241291033 0.7410138879326409
21.629008619757364 280.6286502882622 0.7418483988957505
21.63423617471078 283.5896540415454 0.7458849381971231
21.639463729664193 285.21025783349864 0.7477689688435653
21.644691284617608 281.71172816073124 0.7434298571719409
21.649918839571022 279.2354325311794 0.7391862962078474
21.655146394524436 281.3280447266629 0.7413145820411742
21.66037394947785 281.36453521496594 0.7398895003233282
21.665601504431265 281.0649335488266 0.738497771974803
21.67082905938468 283.59840450633277 0.7393390079558849
21.676056614338094 287.0396483402928 0.7428963325253788
21.68128416929151 290.73495139849615 0.7475359216559853
21.686511724244923 291.04548922761296 0.7479502756301079
21.691739279198337 291.5757357589222 0.7486376069800739
21.696966834151752 293.78255774330563 0.7510401967826796
21.702194389105166 292.09432722560064 0.7481491602379461
21.70742194405858 290.41896457085005 0.7448817627761346
21.712649499011995 290.3341843483289 0.7437702788314556
21.71787705396541 292.34610683938115 0.7458547109610626
21.723104608918824 293.7165879540815 0.7482320125952205
21.72833216387224 293.64396653524216 0.7478550165020477
21.733559718825653 292.24011282855537 0.7459646583018703
21.738787273779067 295.1561488756747 0.7486004292241698
21.74401482873248 297.53214574410003 0.7512494114773413
21.749242383685896 297.7910995670356 0.7510499581678332
21.75446993863931 298.92467829591556 0.7522689402288643
21.759697493592725 299.37045578061856 0.7529796839382304
21.76492504854614 300.2871360508308 0.7533648171532454
21.770152603499554 300.8633148000708 0.7543421066514222
21.77538015845297 300.3889648243901 0.7539018073892525
21.780607713406383 305.07725217973933 0.7594075096312778
21.785835268359797 308.67280858330474 0.7625491477187195
21.79106282331321 311.1708894596801 0.7651024298564356
21.796290378266626 309.1672861044583 0.762252347626536
21.80151793322004 306.4922529764238 0.7591303366418141
21.806745488173455 307.0834634279741 0.7596819717591099
21.81197304312687 308.969002240241 0.7610612961588222
21.817200598080284 312.78339476842956 0.7651988800858337
21.822428153033698 315.47402704234315 0.7687234277300643
21.827655707987113 317.85324568784733 0.7720532285693007
21.832883262940527 318.2312819719782 0.7717851557932797
21.83811081789394 319.4180850798634 0.773571257830143
21.843338372847356 321.65748416919837 0.7759973551469664
21.84856592780077 324.3283542138424 0.7797451608504284
21.853793482754185 325.9437792958775 0.781455064218681
21.8590210377076 326.77366215309235 0.7813375407652303
21.864248592661014 327.5006432353186 0.7816966571803147
21.869476147614428 324.35304411401825 0.7773224133215713
21.874703702567842 322.99161128515465 0.7756002634138623
21.879931257521257 320.0689118052838 0.7720780674206374
21.88515881247467 316.3671212248207 0.7674309242966504
21.890386367428086 314.8883334998956 0.7649302980970398
21.8956139223815 314.00843557388436 0.763893836571515
21.900841477334914 312.9256769497372 0.7618067259810664
21.90606903228833 310.1893365948512 0.7587671720944069
21.911296587241743 307.2024742255343 0.7554015387919665
21.916524142195158 303.04268608125454 0.7502347708253626
21.921751697148572 302.1011043089401 0.7487349823536397
21.926979252101987 301.96175990669815 0.7473161273924502
21.9322068070554 306.04772039463677 0.7521455651847643
21.937434362008815 310.7688219114587 0.7585245587068344
21.94266191696223 316.8229321537067 0.7670532056061897
21.947889471915644 315.17769233679337 0.7653645891504125
21.95311702686906 309.03809418337335 0.7565892642850628
21.958344581822473 301.76904137431956 0.7466047358416298
21.963572136775888 299.13620556878755 0.7427408871919101
21.968799691729302 301.13182274869695 0.744827281748132
21.974027246682716 304.0874632373563 0.7484324449473388
21.97925480163613 305.8119769922582 0.7501457911938618
21.984482356589545 303.46172408088233 0.7483247021156827
21.98970991154296 305.256036916671 0.7517811197962543
21.994937466496374 306.4656856548785 0.7532402867457271
22.00016502144979 309.5687478686606 0.7565248705558725
22.005392576403203 309.0880817602274 0.7551894186799876
22.010620131356617 306.89531939358085 0.7523336160594789
22.015847686310032 306.50092677134734 0.7520754089501298
22.021075241263446 307.9618033002627 0.7528091201225421
22.02630279621686 310.6824050802713 0.7559329961689992
22.031530351170275 312.69876338460966 0.7571452325125596
22.03675790612369 315.2680713931291 0.7603597671873308
22.041985461077104 317.1294827033364 0.7624497164697431
22.04721301603052 320.348956614907 0.7660512346398637
22.052440570983933 320.8802318613578 0.766712581025803
22.057668125937347 318.7148321951542 0.7641048223333867
22.06289568089076 316.4982028018812 0.7614473851161855
22.068123235844176 317.61295790938243 0.7629578941304438
22.07335079079759 317.10982168963807 0.7621511798134298
22.078578345751005 316.2091917194985 0.7619082958784402
22.08380590070442 312.8896402616693 0.7570566900171278
22.089033455657834 313.5012241314355 0.7563377979160294
22.09426101061125 314.48001071296704 0.7572890921531898
22.099488565564663 315.70664168466004 0.7589916805726048
22.104716120518077 314.972934805319 0.7588334058567057
22.10994367547149 315.4306734398381 0.7593025392552796
22.115171230424906 313.5152269674831 0.756570069224822
22.12039878537832 313.1780921133119 0.7558477905259434
22.125626340331735 313.8901091503734 0.7555903853924718
22.13085389528515 310.49553741266243 0.7518013462157214
22.136081450238564 309.3186934611686 0.7510558270653822
22.141309005191978 306.3808180207603 0.7478367823981031
22.146536560145393 307.38713354361 0.7491287130741956
22.151764115098807 307.4931694430261 0.7482429412826122
22.15699167005222 308.33449538957143 0.7496984947616611
22.162219225005636 309.0618341235648 0.75025998620767
22.16744677995905 308.29924313585764 0.7488846372494276
22.172674334912465 310.71855685596086 0.7520069518359812
22.17790188986588 313.34248958307916 0.7546927224790816
22.183129444819293 314.08284977278635 0.7562003431938623
22.188356999772708 311.4772914211572 0.7520549625648079
22.193584554726122 311.7040779178717 0.7519042155669632
22.198812109679537 314.6847471801741 0.7550092565653695
22.20403966463295 317.00472999399204 0.7574279202922375
22.209267219586366 315.987349948387 0.7563418478670718
22.21449477453978 314.4673225255011 0.7549045050995017
22.219722329493194 313.677416259438 0.7538032215318821
22.22494988444661 311.2721312613971 0.7518990670575201
22.230177439400023 314.0097600371709 0.7552487683784229
22.235404994353438 315.67700912358066 0.7579070906193236
22.240632549306852 316.8104152927997 0.7580764460152506
22.245860104260267 315.35064410406403 0.7556363919548602
22.25108765921368 311.6176437953611 0.7514578806860703
22.256315214167095 310.9607373840674 0.7497819782956647
22.26154276912051 312.4174358634652 0.7521182374436681
22.266770324073924 313.0034552999223 0.7516619403771397
22.27199787902734 310.0121950814142 0.7472655185553089
22.277225433980753 308.3951416443207 0.7455778577509057
22.282452988934168 309.63698329693943 0.7472300245681893
22.287680543887582 310.080131503477 0.7486773936986113
22.292908098840996 308.79818775362014 0.7462258043982596
22.29813565379441 305.7870595234148 0.7428284026076648
22.303363208747825 301.6432217655594 0.7381500136008046
22.30859076370124 303.1525930233352 0.7406606478217577
22.313818318654654 305.70642933532775 0.7431796585754088
22.31904587360807 309.40600303737585 0.747643373267904
22.324273428561483 305.4987296281129 0.7423072584348498
22.329500983514897 301.95626587699866 0.7395517857937314
22.334728538468312 300.0635059165914 0.736731203112248
22.339956093421726 299.5913862097445 0.7355992590541529
22.34518364837514 299.8373150225693 0.7346657012200939
22.350411203328555 298.8453505352879 0.7333252605186915
22.35563875828197 298.9696934881493 0.7343091763614339
22.360866313235384 301.27130936651196 0.7379410140409692
22.3660938681888 299.480754321355 0.7366097250976245
22.371321423142213 297.44270958851814 0.7338529518339099
22.376548978095627 295.8780168569946 0.7305114153339483
22.38177653304904 296.27910671524074 0.7313077813531835
22.387004088002456 293.533010278976 0.7280944807795003
22.39223164295587 288.9765540632453 0.7225801837537514
22.397459197909285 287.65519682302136 0.7209503470645189
22.4026867528627 287.6055231012326 0.7201703817628697
22.407914307816114 290.05746642183294 0.7230610696259608
22.41314186276953 288.8632073590019 0.7209583901011416
22.418369417722943 292.5199416751272 0.7252842090759947
22.423596972676357 289.0433834650744 0.7216227400775368
22.42882452762977 286.4370096681348 0.7176040444690182
22.434052082583186 283.9740349968273 0.7146125398913734
22.4392796375366 285.47943892652825 0.7157654021110091
22.444507192490015 285.83439874186496 0.7170813321371764
22.44973474744343 283.0254174930898 0.7130976275295369
22.454962302396844 282.44854439968555 0.7129122273520857
22.460189857350258 280.60789887943787 0.712661614896984
22.465417412303673 279.37562678577655 0.7108435737711091
22.470644967257087 278.3912887599706 0.7092718165190203
22.4758725222105 280.413466842981 0.7101224872178002
22.481100077163916 283.5779471635481 0.7145106469623002
22.48632763211733 285.5790643726802 0.717148666260259
22.491555187070745 283.3995330698311 0.7146902500360498
22.49678274202416 279.35492394710013 0.7089807391274563
22.502010296977573 274.87812874897946 0.7036004639846336
22.507237851930988 273.3715665980073 0.7014350804674903
22.512465406884402 273.98310605382784 0.7030073457504725
22.517692961837817 275.05548049358543 0.7042770380429434
22.52292051679123 275.6010510140136 0.7056522518164542
22.528148071744646 277.3267199993984 0.7077619032304108
22.53337562669806 276.9485176034387 0.7071649140872254
22.538603181651474 274.0724166472006 0.7041625681620745
22.54383073660489 274.3734119968233 0.7047250659769155
22.549058291558303 275.6467641901655 0.7060119145560273
22.554285846511718 277.48199232474826 0.707235272295829
22.559513401465132 277.51228571539275 0.7059973075172749
22.564740956418547 272.58387535141753 0.6997882809675363
22.56996851137196 269.27669293458894 0.6949661022598805
22.575196066325375 269.24834096558624 0.6950353462517281
22.58042362127879 274.1409747758595 0.7013298661045458
22.585651176232204 276.15876350409314 0.7044953988597978
22.59087873118562 275.0999465147823 0.7037131397551635
22.596106286139033 272.2609802912287 0.7008430168059604
22.601333841092448 271.1283745853662 0.6995975290624412
22.606561396045862 272.79785390372984 0.7007625771701503
22.611788950999276 274.04666520247565 0.702430464980946
22.61701650595269 277.7521464094958 0.7071483137974613
22.622244060906105 272.96958556566113 0.7016874364415203
22.62747161585952 267.2991256234053 0.6937872294906683
22.632699170812934 264.4955451435689 0.6903394777377841
22.63792672576635 264.90895806924937 0.6910672329401572
22.643154280719763 268.62877366351796 0.6966917082441532
22.648381835673177 270.38036029156603 0.6985558108012947
22.653609390626592 270.01385500797625 0.6981551229882931
22.658836945580006 270.4347021631812 0.6983374112590612
22.66406450053342 266.91640525502197 0.6940746150562326
22.669292055486835 267.64242038952875 0.6933822548394104
22.67451961044025 268.12582384998205 0.692733619980545
22.679747165393664 272.21578571450834 0.6981294658994469
22.68497472034708 275.3380345269171 0.7028486802631626
22.690202275300493 276.57071056607174 0.7053681436777273
22.695429830253907 276.99216504970764 0.7061891300370844
22.70065738520732 276.24032144370045 0.7049134320771078
22.705884940160736 274.35267171442905 0.7015852529155817
22.71111249511415 273.5433424333001 0.7000895297887819
22.716340050067565 273.9540572217909 0.6997442887947191
22.72156760502098 278.6666450636991 0.7048218002134664
22.726795159974394 277.2179742642957 0.7034969585774545
22.73202271492781 276.2763907933892 0.7019741679008553
22.737250269881223 274.13823500249424 0.699908231125108
22.742477824834637 275.6078511807877 0.7018142291896746
22.74770537978805 277.7575883367012 0.7045908513726751
22.752932934741466 281.08383387284033 0.7090494061610337
22.75816048969488 281.6948002218557 0.7099951397094565
22.763388044648295 279.9181316187213 0.7081833614906818
22.76861559960171 276.659980530788 0.7036909449787664
22.773843154555124 276.57091542357244 0.7021166827196762
22.779070709508538 277.6526877045763 0.7023529678272526
22.784298264461952 280.244940629005 0.7054438033088355
22.789525819415367 282.5262774782216 0.7085325428835646
22.79475337436878 283.03012475583245 0.709636106963837
22.799980929322196 284.43240464345826 0.7116095181990512
22.80520848427561 286.1156605403314 0.7136411885482316
22.810436039229025 289.5286876972291 0.7185493686456069
22.81566359418244 289.8752145460887 0.7189983388697827
22.820891149135853 292.08448432023397 0.7220310289261904
22.826118704089268 290.44527761567826 0.7198359509461356
22.831346259042682 290.8091508567848 0.7198284569150132
22.836573813996097 290.13141950320835 0.7178809705161431
22.84180136894951 294.053744753014 0.7224783871845611
22.847028923902926 295.11758483119746 0.7241227072556776
22.85225647885634 293.85374081671785 0.7214535018418038
22.857484033809754 291.4118991760975 0.7177904955123329
22.86271158876317 287.6146102811427 0.7130046479506328
22.867939143716583 289.88992783848937 0.7168180257895532
22.873166698669998 291.21836275320555 0.7194719873654216
22.878394253623412 293.92882992791095 0.7228005008161349
22.883621808576827 293.145151815375 0.7220659218659298
22.88884936353024 292.10885741522634 0.7203272693786955
22.894076918483655 291.0293107140282 0.7186614849918369
22.89930447343707 288.61358697338017 0.7156905421120036
22.904532028390484 286.4684751003913 0.7127306275170116
22.9097595833439 286.1934130713041 0.7123074280433154
22.914987138297313 287.94428683535153 0.7127402474223885
22.920214693250728 291.3700495228603 0.7173672979297214
22.925442248204142 291.31088010196186 0.7179057670900887
22.930669803157556 289.80564489469435 0.7162779932291587
22.93589735811097 283.6981889997418 0.7084724982430142
22.941124913064385 281.3505512212985 0.7048533967437979
22.9463524680178 282.30221691332446 0.7068701848040252
22.951580022971214 283.62047476304963 0.7086572216259494
22.95680757792463 284.3239281185288 0.7099968938494515
22.962035132878043 284.36883866594326 0.7109314829471988
22.967262687831457 284.905951644222 0.7117325140058797
22.972490242784872 286.7120061490132 0.7131998972510682
22.977717797738286 288.3889678688354 0.7149103672714426
22.9829453526917 285.6285786748633 0.7110985636540975
22.988172907645115 283.58102628184923 0.7085088268964619
22.99340046259853 280.52893214088306 0.7033491329748214
22.998628017551944 281.4267234568394 0.7054790393022212
23.00385557250536 281.11732686184666 0.7044374498345811
23.009083127458773 282.562980500088 0.7058242959570151
23.014310682412187 283.32862788688686 0.7060868839439225
23.0195382373656 286.15146277692025 0.7100868246116188
23.024765792319016 286.42494972710085 0.7104320311440752
23.02999334727243 287.1200559933574 0.7115454890647743
23.035220902225845 284.4939321568908 0.7085290569934345
23.04044845717926 284.77036691946665 0.7100657262126944
23.045676012132674 283.12094170855994 0.7074198072865717
23.05090356708609 283.15328632752806 0.7081438244900888
23.056131122039503 282.33223463061285 0.7076383094840648
23.061358676992917 284.0249057379418 0.7097244768153023
23.06658623194633 283.8945520832381 0.7096248079478649
23.071813786899746 282.1319548238962 0.7071800949380788
23.07704134185316 279.8193885115552 0.7045401998628437
23.082268896806575 278.69792973332216 0.7026954900814191
23.08749645175999 278.2973979128504 0.7014388919398632
23.092724006713404 276.9198889551502 0.6997858290509937
23.097951561666818 280.50404177211254 0.7048732576361506
23.103179116620232 282.2586425609518 0.708407334692962
23.108406671573647 284.5657199993707 0.7114538697595144
23.11363422652706 281.4585996697434 0.7071403509324455
23.118861781480476 279.05083130976413 0.702759706270099
23.12408933643389 276.5826596564274 0.6984401485210334
23.129316891387305 280.8772734907782 0.7037780428085487
23.13454444634072 283.2640300164001 0.7071085812059026
23.139772001294133 284.65507179810396 0.7084614285902374
23.144999556247548 283.79370595315515 0.7078773787378404
23.150227111200962 284.2993607777773 0.7077498676374989
23.155454666154377 286.3034806383464 0.7107991721647365
23.16068222110779 285.5623966673132 0.7092692934718282
23.165909776061206 285.62747325240315 0.7095382467314929
23.17113733101462 285.8670595711548 0.7104182381535774
23.176364885968034 284.7166086314533 0.7085351606738703
23.18159244092145 281.9551032761336 0.7047086303836646
23.186819995874863 280.3838555940721 0.7024215186539189
23.192047550828278 282.81411430016146 0.7061767673095407
23.197275105781692 285.0709598857127 0.7099008230208749
23.202502660735107 284.01978737034204 0.7083838208109048
23.20773021568852 285.2775106818475 0.7094034723972783
23.212957770641935 285.32630021577756 0.7090381557281084
23.21818532559535 285.00731126967753 0.7084084362123791
23.223412880548764 284.91555009151404 0.7085039679207397
23.22864043550218 285.61767049703764 0.7089327543547925
23.233867990455593 285.8381684833072 0.7087641563090991
23.239095545409008 286.1296217214583 0.7089335809364465
23.244323100362422 287.53841906568556 0.7111262550592523
23.249550655315836 289.2154529433682 0.7135632570782909
23.25477821026925 289.18563563809164 0.7133966324507811
23.260005765222665 287.7546131376125 0.711950887289976
23.26523332017608 286.5215942814601 0.709140578694387
23.270460875129494 285.173854416759 0.7066601506491107
23.27568843008291 286.90064826430256 0.7089055158791283
23.280915985036323 287.64974268297095 0.7107923051664804
23.286143539989737 286.4854151396488 0.7111851947744493
23.291371094943152 287.3025689531351 0.7121952473574008
23.296598649896566 286.7346139704043 0.711205800158378
23.30182620484998 284.7754640427372 0.7075632181242538
23.307053759803395 284.26042187032556 0.7062060989725021
23.31228131475681 285.30275159758423 0.7077088826743583
23.317508869710224 285.67349125232414 0.7081711163210702
23.32273642466364 286.5100553147157 0.7081553776178173
23.327963979617053 287.39401839435243 0.7084336393081666
23.333191534570467 288.4291780318618 0.7094455028665291
23.33841908952388 288.28136322674266 0.7099951617811995
23.343646644477296 288.3134231907853 0.7106272260602658
23.34887419943071 288.8597887119802 0.7110099703475792
23.354101754384125 285.8943875056165 0.7075485382507615
23.35932930933754 287.6693566197402 0.7083193076114793
23.364556864290954 289.3431075945836 0.7102812989993915
23.369784419244368 290.0105130513067 0.710453913607996
23.375011974197783 288.9040969511365 0.7099402829231533
23.380239529151197 284.0822416903777 0.7045145878691592
23.38546708410461 285.9081846766835 0.7067297401315458
23.390694639058026 287.9741216623254 0.7095126622904704
23.39592219401144 290.9651442639403 0.7127431935200759
23.401149748964855 288.6277307598063 0.7101093070916693
23.40637730391827 285.8119580613887 0.706727380028687
23.411604858871684 283.1067562291697 0.7028493156537101
23.416832413825098 285.5678202462057 0.7062926985690737
23.422059968778512 286.060652510435 0.7080162830014786
23.427287523731927 286.6238762341291 0.7108329879781408
23.43251507868534 284.8542197647953 0.7082433873968645
23.437742633638756 285.04102000629535 0.7077856028479764
23.44297018859217 283.35969254664167 0.7051730872746107
23.448197743545585 284.41332655698227 0.7058232544292514
23.453425298499 285.89425978378665 0.706134273373422
23.458652853452413 288.48093656745476 0.7096343698491117
23.463880408405828 289.2750614675005 0.7111227255902237
23.469107963359242 288.8929432813285 0.7109812902069383
23.474335518312657 291.7289324459918 0.7146364167925094
23.47956307326607 292.9327053269757 0.7154003955832478
23.484790628219486 292.1280090349578 0.7136226404417076
23.4900181831729 288.82052883513023 0.708202139362848
23.495245738126314 289.8482660819447 0.7100460255855681
23.50047329307973 289.46563521600245 0.7101539941563291
23.505700848033143 289.1730119053406 0.7102252801831619
23.510928402986558 288.05852397950554 0.7081626699005393
23.516155957939972 287.3667158855648 0.7079751072693276
23.521383512893387 287.9859278607564 0.7081756738268723
23.5266110678468 286.6981257276474 0.7065443532449757
23.531838622800215 287.0475070641328 0.706414115502019
23.53706617775363 286.11132272489664 0.7054893357112791
23.542293732707044 287.57266075506715 0.7063592345787555
23.54752128766046 291.0742662591493 0.7104842232715372
23.552748842613873 294.21421538023026 0.7135689958745577
23.557976397567288 294.4830144437624 0.7143910783875131
23.563203952520702 294.1305881187448 0.713176180561947
23.568431507474116 292.8888608756094 0.7104995401327878
23.57365906242753 296.39298652847367 0.7132653277331564
23.578886617380945 298.22059075191146 0.7156216347453245
23.58411417233436 298.7024857072411 0.7173492674888532
23.589341727287774 295.8675711635412 0.7151437401237827
23.59456928224119 297.9335268210168 0.7174353804855058
23.599796837194603 300.2730269739783 0.7201638679388825
23.605024392148017 300.19089792225043 0.7190544272832146
23.610251947101432 299.839536728375 0.7182466215733347
23.615479502054846 300.52347594606977 0.719151230065476
23.62070705700826 301.3062882482795 0.7197080818672953
23.625934611961675 300.48464308947536 0.7182606915421609
23.63116216691509 296.0208776370809 0.7113210084054397
23.636389721868504 292.03557271447636 0.7055750597376138
23.64161727682192 291.4010388976424 0.7048456895479767
23.646844831775333 294.1589625685481 0.7082060690528473
23.652072386728747 297.30665094388416 0.7129380750677399
23.65729994168216 297.14569971828433 0.7126212483989467
23.662527496635576 295.4458739589136 0.7102962785560415
23.66775505158899 292.9356669042237 0.7066482893504179
23.672982606542405 292.9627241060729 0.7060897495179992
23.67821016149582 294.31985361126874 0.7079296429531269
23.683437716449234 294.3000694793951 0.7079909191677983
23.688665271402648 294.15735682972854 0.7076786155674677
23.693892826356063 295.227422266809 0.7087239242973056
23.699120381309477 295.83388771833177 0.7088873617904016
23.70434793626289 299.0243274709445 0.7116674796027413
23.709575491216306 300.6015536984768 0.7117687849057
23.71480304616972 302.4937248063762 0.714033261415929
23.720030601123135 299.7936445724815 0.7106525586066058
23.72525815607655 298.9107054998945 0.7097512840782803
23.730485711029964 296.4503103093305 0.7067619703735992
23.735713265983378 295.22432338511464 0.7060640029529648
23.740940820936792 293.7740234314728 0.7043347974581805
23.746168375890207 296.59163398309323 0.7067549296179315
23.75139593084362 298.6233297951203 0.7086364573175385
23.756623485797036 300.33039762997316 0.7106830317004287
23.76185104075045 301.5317886866907 0.7120644949440369
23.767078595703865 301.1158374712154 0.7118923481262123
23.77230615065728 299.584059795009 0.7091080067512597
23.777533705610693 300.45375098346534 0.7097530569615947
23.782761260564108 305.16888943098456 0.7145452384989226
23.787988815517522 307.3888989543722 0.7163949653442847
23.793216370470937 306.823914526736 0.7160274251065073
23.79844392542435 306.0322357447992 0.7153059646059347
23.803671480377766 304.6540369883757 0.713323320402628
23.80889903533118 302.1653005905452 0.7099699352240099
23.814126590284594 302.78291872257665 0.7101096387407113
23.81935414523801 306.6389419890716 0.7155359623731995
23.824581700191423 309.01880236860524 0.7174644044092421
23.829809255144838 304.40842085246413 0.7116946277473116
23.835036810098252 303.3368689928557 0.7101614049577355
23.840264365051667 306.0208455341716 0.7138967680646109
23.84549192000508 308.9090304176475 0.7172683595827894
23.850719474958495 312.48498606352797 0.720368009546171
23.85594702991191 311.43921969667485 0.7187052623340416
23.861174584865324 312.10641554316334 0.7190672623943254
23.86640213981874 308.1427529233039 0.713481295968619
23.871629694772153 307.4258183011122 0.712191940167097
23.876857249725568 303.82516945104123 0.7073795097742633
23.882084804678982 303.78386224933064 0.7073752514578084
23.887312359632396 304.87851084402564 0.7083353864763667
23.89253991458581 307.3010021123449 0.7107174136138695
23.897767469539225 308.3388255563561 0.7120815554542771
23.90299502449264 307.1341280948921 0.7108989222689973
23.908222579446054 305.36048494151845 0.7096477941720551
23.91345013439947 303.9406896450113 0.7077594385122236
23.918677689352883 306.5536656136505 0.7099271348529739
23.923905244306297 306.21357542597184 0.7095043825288805
23.929132799259712 310.7759590468563 0.7141399256753121
23.934360354213126 308.282526686455 0.711906494649597
23.93958790916654 306.7797858329737 0.7098450049789253
23.944815464119955 301.55304347846135 0.7042605849859729
23.95004301907337 299.9106641008996 0.7023105372732528
23.955270574026784 297.58068985184775 0.6992532327319757
23.9604981289802 296.1638677160757 0.6967266568163607
23.965725683933613 296.7794399646645 0.6974159390612121
23.970953238887027 299.39887393243094 0.7009506666724474
23.97618079384044 299.44278429799 0.7009175667514299
23.981408348793856 300.08957570403487 0.7018442117467902
23.98663590374727 300.54378755338087 0.7035614625684223
23.991863458700685 302.1288906968372 0.7052084489089598
23.9970910136541 304.44227050177113 0.7077731871693143
24.002318568607514 306.82349837768055 0.7098583241653669
24.007546123560928 305.835430229021 0.7095670377800775
24.012773678514343 302.54611130561835 0.7054534816452865
24.018001233467757 300.80875662521214 0.7027974259444273
24.02322878842117 299.6668615953248 0.701945441011937
24.028456343374586 298.7298064558208 0.7007700464630089
24.033683898328 300.0946864589028 0.702525426850285
24.038911453281415 302.5156417444871 0.7054456874896575
24.04413900823483 304.43287092947634 0.7075186173821786
24.049366563188244 302.6087548594625 0.7054716965500909
24.054594118141658 303.8251244193694 0.7065086823150867
24.059821673095072 302.7048471887375 0.7055989061265268
24.065049228048487 303.5726985647611 0.7070572006250327
24.0702767830019 301.6142646542071 0.7170495095044611
24.075504337955316 303.00995418840074 0.7270780850980098
24.08073189290873 303.3175398221885 0.7345512929930538
24.085959447862145 300.5331950513352 0.7372978373428901
24.09118700281556 301.8103355680655 0.7437301118800642
24.096414557768973 303.14621310015156 0.750214883164698
24.101642112722388 303.6545692990476 0.7551694060384955
24.106869667675802 302.284227114239 0.7576394459435093
24.112097222629217 300.2209143426637 0.7589245811690286
24.11732477758263 298.0072941719121 0.7585450277154212
24.122552332536046 297.2291883797396 0.7614220389709564
24.12777988748946 299.49341229475993 0.767148087093928
24.133007442442874 305.2130521578609 0.7784533338490635
24.13823499739629 307.4207012028905 0.7841702288904193
24.143462552349703 307.44609410294476 0.7872801376260233
24.148690107303118 305.87780234055816 0.788097237776436
24.153917662256532 304.4685846818711 0.7898815074441493
24.159145217209947 304.39852641380287 0.792726287808723
24.16437277216336 304.756846099668 0.7967423736952483
24.169600327116775 303.6423660389355 0.7970826275395324
24.17482788207019 301.3116259009021 0.7958124421598431
24.180055437023604 306.3566978600397 0.8036810940694895
24.18528299197702 310.76185439649436 0.8132481891651119
24.190510546930433 312.93166755157733 0.8197577632938778
24.195738101883848 306.5162251031839 0.8140007781136134
24.200965656837262 304.76873417517874 0.8136857902579516
24.206193211790676 303.8733484161938 0.8148536465777622
24.21142076674409 304.9262978373875 0.8200002662692966
24.216648321697505 303.892944360647 0.821416177855596
24.22187587665092 305.29171849477893 0.827008406445529
24.227103431604334 304.4405411694695 0.8286139285332655
24.23233098655775 302.54857104071544 0.8280740987454094
24.237558541511163 301.34630713953476 0.8283586018421178
24.242786096464577 302.9026528577464 0.832876915494289
24.248013651417992 304.34961252126493 0.8373862246714994
24.253241206371406 301.94759622615726 0.8353146202232105
24.25846876132482 300.92659068384893 0.8352474336538922
24.263696316278235 297.08558404194457 0.8320620393955442
24.26892387123165 299.47594047685664 0.8386021723689483
24.274151426185064 300.65007014869343 0.8425611668316656
24.27937898113848 304.0500138205005 0.849594325597851
24.284606536091893 301.9120361543218 0.8471360162023596
24.289834091045307 301.4739679102014 0.8488424851014457
24.29506164599872 297.8312154647221 0.8470665675141092
24.300289200952136 297.4997756141314 0.848296036123827
24.30551675590555 295.6673221495841 0.8487652273604385
24.310744310858965 295.12108999136365 0.8494323793226591
24.31597186581238 296.28079527934426 0.8545249481530136
24.321199420765794 296.2143101046346 0.8564652354693855
24.326426975719208 296.04989031425293 0.8581442792735954
24.331654530672623 293.4238064774734 0.8543158056148804
24.336882085626037 291.95416261889363 0.8522471534179623
24.34210964057945 291.206353511306 0.8523136215713044
24.347337195532866 290.0511538609313 0.853888391028328
24.35256475048628 285.5622969558069 0.8504825275978584
24.357792305439695 287.3734728019041 0.8553088315594575
24.36301986039311 290.00424091255275 0.8623237419479423
24.368247415346524 291.8307385496646 0.8677278138078075
24.373474970299938 292.3929487467261 0.8697498064078566
24.378702525253352 293.04157273952893 0.8715923610948928
24.383930080206767 296.9704451388228 0.8785173925359827
24.38915763516018 299.01091073129055 0.8846910781338748
24.394385190113596 301.1336893613784 0.8891260295427662
24.39961274506701 299.3552255147054 0.8888488077917249
24.404840300020425 298.62984597968085 0.8901038729955426
24.41006785497384 296.99988110234534 0.892052604053803
24.415295409927253 297.3594364047075 0.8947931092109394
24.420522964880668 296.18182180945007 0.8949006616920172
24.425750519834082 297.78541638480687 0.8986008931014985
24.430978074787497 300.8553694470812 0.9064068534717188
24.43620562974091 300.59303350370095 0.9086765426739657
24.441433184694326 298.65040482415804 0.9077109102659677
24.44666073964774 294.82603967676823 0.9038537982045716
24.451888294601154 296.6885404885732 0.9079276137214147
24.45711584955457 302.0873676176441 0.91914658221165
24.462343404507983 305.24224805805477 0.9266434076061565
24.467570959461398 305.88796759701125 0.9297501389131075
24.472798514414812 303.7662050811668 0.9277213315678118
24.478026069368227 303.67985091458115 0.930247142296081
24.48325362432164 300.0431532298338 0.9266850517706483
24.488481179275055 296.1910458998796 0.9230310247671015
24.49370873422847 293.8042037527709 0.9205587540989606
24.498936289181884 296.3934701020972 0.9275974269012118
24.5041638441353 295.9223338041884 0.9298625118123633
24.509391399088713 299.217417112528 0.9410424995255658
24.514618954042128 300.12205848976134 0.9454427612146364
24.519846508995542 303.2186633885704 0.9517897914570015
24.525074063948956 303.31669269137126 0.9506102932213301
24.53030161890237 301.15498148638125 0.9468578408565713
24.535529173855785 302.39085445432266 0.9520175138919323
24.5407567288092 301.4827143489516 0.9534893540020973
24.545984283762614 300.30506640392235 0.9540702486756379
24.55121183871603 302.06542983697636 0.9600895143629514
24.556439393669443 305.3630139724577 0.9673418372791092
24.561666948622857 311.70447132561105 0.9808788723921118
24.566894503576272 312.04957823608163 0.9827126811915488
24.572122058529686 307.0860848320249 0.9772770318576548
24.5773496134831 302.637067152379 0.9719268941408223
24.582577168436515 299.3045991410507 0.9694836876975993
24.58780472338993 300.6211492877185 0.9732407339812548
24.593032278343344 307.1355528012679 0.9861857051308761
24.59825983329676 311.49543141361187 0.9949115683454772
24.603487388250173 311.2830917703351 0.9985500763865965
24.608714943203587 306.01011552270955 0.9932222787116586
24.613942498157 304.35323071975614 0.9929836747586827
24.619170053110416 303.7471555084423 0.9940935424524884
24.62439760806383 301.0076917741183 0.9906147073479687
24.629625163017245 298.0632697123577 0.9872666606094401
24.63485271797066 298.03111108351976 0.9885195677567805
24.640080272924074 295.7553042587799 0.9883173990553872
24.645307827877488 295.5021689162711 0.9925232372650011
24.650535382830903 292.0280519428897 0.9909630088486253
24.655762937784317 297.8514002490206 1.0020375847107568
24.66099049273773 298.931069245987 1.0068927811358983
24.666218047691146 302.290817385125 1.0154580040900687
24.67144560264456 299.5310321962588 1.0146689547945063
24.676673157597975 298.5231640698294 1.0141941606174412
24.68190071255139 298.37980231780745 1.0156469806891137
24.687128267504804 298.2095199648095 1.0184242209175278
24.692355822458218 298.3933832436515 1.0206854830584393
24.697583377411632 296.14231239172534 1.0186940898391272
24.702810932365047 293.59787814467126 1.0154377651210131
24.70803848731846 292.22848011575655 1.0158745618427873
24.713266042271876 289.60749564398753 1.0140708116447408
24.71849359722529 292.08997659660116 1.0211895321772457
24.723721152178705 289.0996238319225 1.0205741594564808
24.72894870713212 287.7972894555482 1.0215066577785465
24.734176262085533 284.5247681437697 1.0183076353780447
24.739403817038948 291.0808702730235 1.0317405305924257
24.744631371992362 294.5056918327595 1.0414920835315398
24.749858926945777 301.53123565279503 1.0576215604670178
24.75508648189919 299.3248032659638 1.0573066413757262
24.760314036852606 298.986091299479 1.0570879558416495
24.76554159180602 296.09635981797084 1.0537139796995338
24.770769146759434 294.12571060656074 1.05204004119837
24.77599670171285 291.1900379004883 1.0505061823417168
24.781224256666263 289.5128371211873 1.051656941514823
24.786451811619678 290.46916460478326 1.0561191558833607
24.791679366573092 292.5265150960502 1.0618969642772689
24.796906921526507 293.5706639831103 1.0638102487640857
24.80213447647992 294.282433453961 1.0678629427383366
24.807362031433335 294.0039272728223 1.0700613873930283
24.81258958638675 295.21626054187544 1.0746233887137138
24.817817141340164 297.8758869354276 1.0822437092733923
24.82304469629358 299.27564029214017 1.0893520367360081
24.828272251246993 302.78166068803415 1.1006707063535417
24.833499806200408 299.97194111422914 1.099727196689821
24.838727361153822 296.50443948519586 1.0962042443104092
24.843954916107236 294.9565855882536 1.098745645195654
24.84918247106065 296.0368867440064 1.1031750892256638
24.854410026014065 295.7947585267557 1.1049272622429969
24.85963758096748 297.70447592123315 1.1073372833824284
24.864865135920894 294.8926226666606 1.1051462056317163
24.87009269087431 297.3704729984229 1.1134582453088662
24.875320245827723 297.046118832386 1.1165821413003978
24.880547800781137 300.60703635843197 1.1279030305042765
24.885775355734552 306.03515792435974 1.1422585080200993
24.891002910687966 305.43435523356214 1.143989959883966
24.89623046564138 307.88843983124747 1.148711258000109
24.901458020594795 305.66348551234864 1.1444552927895248
24.90668557554821 304.6658776659375 1.1454962857036217
24.911913130501624 299.49094080528755 1.1408586909615805
24.91714068545504 301.15746992467825 1.1478594432770912
24.922368240408453 300.8017233773231 1.1499608716671808
24.927595795361867 303.90236908920224 1.1587724980495517
24.93282335031528 300.84616793448527 1.1566839011957155
24.938050905268696 300.9401418670505 1.1607232528589642
24.94327846022211 301.0274187671496 1.163416006465852
24.948506015175525 295.85097466300704 1.1568356664979542
24.95373357012894 295.86974496622037 1.160193079019018
24.958961125082354 293.24608279839237 1.159795096844419
24.964188680035768 298.9239721009264 1.1740080579078949
24.969416234989183 300.0982108325654 1.1780503901646846
24.974643789942597 302.5965356272389 1.183748213396315
24.97987134489601 303.8318546943719 1.1881246347274346
24.985098899849426 304.0278246200253 1.1924771702985788
24.99032645480284 303.0550598129013 1.1934220408652916
24.995554009756255 302.4982561334692 1.1959128883451284
25.00078156470967 303.10569843153536 1.2005680703464314
25.006009119663084 304.3850774809923 1.2095856445382147
25.011236674616498 305.67035493711103 1.2178637480344296
25.016464229569912 302.98004973573427 1.2186750924996426
25.021691784523327 304.83127182059997 1.224872018704192
25.02691933947674 305.14375684837 1.2260707485516988
25.032146894430156 305.03747099390586 1.2274560070334983
25.03737444938357 307.4614263305802 1.2347841340052188
25.042602004336985 305.017294879884 1.2335924539816359
25.0478295592904 308.5269587597632 1.2428486984220823
25.053057114243813 308.70723087451614 1.246416092449427
25.058284669197228 309.19699452401585 1.2526120025232084
25.063512224150642 307.751049237113 1.2539413897066363
25.068739779104057 309.005377038296 1.2608179473389542
25.07396733405747 314.76016435814535 1.274246690106199
25.079194889010886 314.5708513636593 1.2813653460024652
25.0844224439643 310.71686754199425 1.2797095700186338
25.089649998917714 308.45696499283036 1.2801442913515062
25.09487755387113 311.28451971205595 1.2864886195796974
25.100105108824543 318.0217377033791 1.3021294942527302
25.105332663777958 313.5815184947014 1.296807961511858
25.110560218731372 314.5716710649967 1.3021555788260686
25.115787773684787 310.10889871844415 1.2995601193721409
25.1210153286382 310.80926903803726 1.3077461423349197
25.126242883591615 306.65051106308744 1.3053477169356353
25.13147043854503 299.0791384017847 1.2924084022180868
25.136697993498444 297.7901865462699 1.2918777086076183
25.14192554845186 299.13483892912427 1.2998410417430808
25.147153103405273 303.34458640416835 1.3141588933409865
25.152380658358688 307.3524869948814 1.3245475408216119
25.157608213312102 311.5389001089954 1.33583733705007
25.162835768265516 315.8451788104497 1.3476226277206156
25.16806332321893 322.525825844765 1.3662892760993086
25.173290878172345 322.99954464305006 1.3727315297501947
25.17851843312576 322.16288248806654 1.3769239884484226
25.183745988079174 323.3169163277415 1.3849185380882063
25.18897354303259 315.7574101928253 1.3725998375985717
25.194201097986003 315.7173982576603 1.3773464252162408
25.199428652939417 311.0991375173961 1.3709315493098748
25.204656207892832 317.72728018069716 1.3910717986811005
25.209883762846246 317.4047022406581 1.3944940948224562
25.21511131779966 315.25533108389186 1.394966660449411
25.220338872753075 307.7247016912662 1.3850826584337737
25.22556642770649 310.308788622823 1.3960515840673036
25.230793982659904 315.0828930811172 1.4174707961102053
25.23602153761332 323.72929402477615 1.4443868290127437
25.241249092566733 323.9517839839396 1.4526749859003325
25.246476647520147 323.7604859513273 1.4523626019181928
25.25170420247356 317.59126088178675 1.436658035256196
25.256931757426976 318.3780715821003 1.4406145916123034
25.26215931238039 317.2650932161784 1.4443160874472996
25.267386867333805 317.2688112451925 1.4496634170122964
25.27261442228722 319.38290247299057 1.459292571906927
25.277841977240634 321.49539461839146 1.470105729649583
25.283069532194048 325.4108945137037 1.4856417326948559
25.288297087147463 325.8622734455827 1.4953059817749732
25.293524642100877 328.344326431107 1.5035108940750395
25.29875219705429 330.33630675719013 1.5112458754989253
25.303979752007706 327.60717373543645 1.5066641924425557
25.30920730696112 325.3280761494216 1.514356009552508
25.314434861914535 318.3988989215847 1.5051545407979212
25.31966241686795 314.3182504113133 1.5041898414829644
25.324889971821364 310.5150867090051 1.4948881500291096
25.330117526774778 311.79771982707325 1.5037411858045455
25.335345081728192 311.17415235117653 1.5072443671792453
25.340572636681607 309.7201902843018 1.5089185462415582
25.34580019163502 310.0660016170581 1.516246786536158
25.351027746588436 313.1986964948777 1.5322846012373095
25.35625530154185 320.7657192785667 1.5603103490993244
25.361482856495265 323.70195778870846 1.5759098472464392
25.36671041144868 322.7621388168771 1.5775857235231001
25.371937966402093 319.02861588052474 1.5744375518094589
25.377165521355508 313.9649500676679 1.5659190997776018
25.382393076308922 317.82851063412255 1.5830046645759683
25.387620631262337 323.5269981394181 1.6042840023042664
25.39284818621575 322.0921940779696 1.6101788557029697
25.398075741169166 318.95861830071374 1.610154810526968
25.40330329612258 311.37539985286264 1.5991836990964339
25.408530851075994 313.9075723598837 1.6068851536703594
25.41375840602941 320.19222321176403 1.6290213833858802
25.418985960982823 322.00585478181137 1.6362471985296967
25.424213515936238 318.2161095134815 1.6351032438271773
25.429441070889652 314.4631096391434 1.6372863560269089
25.434668625843067 315.5660727249077 1.6537701236390676
25.43989618079648 319.27411807593063 1.6711581692939275
25.445123735749895 317.86169897654685 1.6716663319621012
25.45035129070331 318.04055006166226 1.6734962754876925
25.455578845656724 313.8808759172257 1.671833386784518
25.46080640061014 318.2715304735125 1.692769041286172
25.466033955563553 323.0714626533715 1.7138280304890834
25.471261510516968 328.3113654179207 1.7361102549903003
25.476489065470382 324.26617483978737 1.7278520656299219
25.481716620423796 313.35421204088914 1.7130436565927534
25.48694417537721 312.7057023219682 1.7203942164325858
25.492171730330625 318.09022480261547 1.7473586359311897
25.49739928528404 317.24161495729663 1.747935168330063
25.502626840237454 318.18723144397046 1.7582272490508253
25.50785439519087 311.3200692061056 1.744477884830216
25.513081950144283 317.7621319405694 1.7714027355464343
25.518309505097697 318.8372592479 1.7852226922567096
25.523537060051112 321.3920515305945 1.8095522908730295
25.528764615004526 320.31587171454584 1.8189784526283785
25.53399216995794 319.88511626496313 1.8226714970845819
25.539219724911355 320.9828256733136 1.8294840224566908
25.54444727986477 324.0710971686272 1.8480601151222669
25.549674834818184 328.3382261097543 1.876823149731035
25.5549023897716 331.9377616325063 1.8950612362185404
25.560129944725013 335.3540666654867 1.9146984847380937
25.565357499678427 333.01912799860196 1.919823873935287
25.57058505463184 328.57726918249296 1.9229985303014128
25.575812609585256 327.4763827215912 1.9328123691212324
25.58104016453867 326.39554396373666 1.937472767764486
25.586267719492085 324.7355737452157 1.9431043384254016
25.5914952744455 323.1166329160076 1.9469989343664147
25.596722829398914 321.96135405212993 1.9542318097916636
25.601950384352328 328.3787223662194 1.9791637730016098
25.607177939305743 326.3730180008221 1.9888195622673506
25.612405494259157 323.9088464570229 1.990624470940048
25.61763304921257 319.72920078333027 1.992639273624521
25.622860604165986 326.25525392781043 2.027870224022676
25.6280881591194 326.50832521117354 2.0425960949537787
25.633315714072815 326.75541823305156 2.0565191811193304
25.63854326902623 313.7826801529094 2.0224524687559167
25.643770823979644 309.2261097968072 2.0208287955792086
25.648998378933058 310.3776894668644 2.0397693104894645
25.654225933886472 316.96897917904965 2.0780666307305635
25.659453488839887 326.5489059757348 2.123363339341567
25.6646810437933 329.2638566706334 2.1480278977020295
25.669908598746716 329.58594422076146 2.1602766630466546
25.67513615370013 318.7968639291877 2.14212312170367
25.680363708653545 315.46604162529997 2.1444776038604947
25.68559126360696 318.82309092841564 2.1806326489964656
25.690818818560373 327.93310604220636 2.2267809407746726
25.696046373513788 327.5198879537297 2.2397612308005095
25.701273928467202 322.15319137458397 2.2318421761015443
25.706501483420617 319.7263393204126 2.2382694690419034
25.71172903837403 319.40155065825667 2.257425240262745
25.716956593327446 326.2163295402828 2.3068626340936333
25.72218414828086 328.7847456057508 2.343211066437701
25.727411703234274 328.9787178506211 2.364796798404484
25.73263925818769 323.61139990335835 2.371733967999284
25.737866813141103 326.2762208141465 2.406576574171175
25.743094368094518 331.16892009966233 2.4499726419467067
25.748321923047932 330.841274592306 2.463268791021525
25.753549478001347 328.64405354097164 2.4706413176810575
25.75877703295476 335.16352369901 2.5150927712308095
25.764004587908175 338.4364350306273 2.5433607977724217
25.76923214286159 332.94464600231345 2.5486903762571953
25.774459697815004 315.17297119506566 2.497170997848492
25.77968725276842 309.16612438811296 2.5036274170433943
25.784914807721833 313.29494039297913 2.5510325285132396
25.790142362675248 328.41100787316674 2.6413657843691025
25.795369917628662 326.3523802479198 2.6550273570979273
25.800597472582076 329.4842560682421 2.6882770373149696
25.80582502753549 314.49533135802636 2.653768982774715
25.811052582488905 323.02275337235636 2.7301247016197796
25.81628013744232 324.94606288640506 2.7724390458068595
25.821507692395734 318.6940077178732 2.771747193914545
25.82673524734915 310.50573616087837 2.7662474550745246
25.831962802302563 302.9082031178901 2.771920945485407
25.837190357255977 313.67461023608143 2.8734491540909084
25.84241791220939 312.3078354556696 2.9040338226142244
25.847645467162806 323.98057143272825 2.9938842010384197
25.85287302211622 325.43487175188034 3.021051986295894
25.858100577069635 318.33417066535833 3.028464251294038
25.86332813202305 297.96765422957105 2.9535310113802953
25.868555686976464 297.07281467295985 3.0071459414323045
25.87378324192988 306.43383941822657 3.101413952724673
25.879010796883293 323.24009048533117 3.239150513581306
25.884238351836707 323.75765201851016 3.286648586639727
25.88946590679012 325.88360836118557 3.3400739580589263
25.894693461743536 328.7930411861582 3.4175731517152026
25.89992101669695 335.996720652025 3.507932334369945
25.905148571650365 325.75534277242014 3.5264378799688547
25.91037612660378 322.905066368478 3.567431048070413
25.915603681557194 314.1438612421412 3.5976480131144637
25.920831236510608 325.5502222112318 3.726494422388513
25.926058791464023 333.97972079853304 3.8656399877762593
25.931286346417437 331.4357376018364 3.924773080947631
25.93651390137085 318.45810615000806 3.948004519720876
25.941741456324266 309.6508431465853 3.980127363507897
25.94696901127768 315.29190105953603 4.121541154466933
25.952196566231095 318.30119086341193 4.260452510795216
25.95742412118451 322.0676970045631 4.435691803194837
25.962651676137924 321.5441855273866 4.539818036583046
25.967879231091338 333.5236493929265 4.701434516524166
25.973106786044752 348.4080179937004 4.835373174669003
25.978334340998167 341.8890479479127 4.862100820451116
25.98356189595158 323.3540844973272 4.818969954411711
25.988789450904996 319.3022765255456 4.8569042363174875
25.99401700585841 313.2468078256672 4.91918337718736
25.999244560811825 329.0881537909879 5.108462490200501
26.00447211576524 324.07943087945046 5.241632175219701
26.009699670718653 309.7540808797786 5.231373576184413
26.014927225672068 305.3905658985634 5.336898970216325
26.020154780625482 302.89340395724224 5.379222724579261
26.025382335578897 319.39468980076293 5.618495524657704
26.03060989053231 311.6676861378586 5.6726459202382555
26.035837445485726 308.771288077968 5.826118319717135
26.04106500043914 308.2523902868586 6.059519138398423
26.046292555392554 308.17404002470204 6.222026256203152
26.05152011034597 299.97853836723687 6.335690931965751
26.056747665299383 272.0986347628966 6.080932313342104
26.061975220252798 273.440682366689 6.356082269712669
26.067202775206212 276.65914632259177 6.553783062169978
26.072430330159627 278.25811887419235 6.927343367682134
26.07765788511304 291.01838439984925 7.292391779120401
26.082885440066455 312.80760499538377 8.004301091596231
26.08811299501987 325.34852965976694 8.498739630240307
26.093340549973284 315.8349995529395 8.921735253397998
26.0985681049267 303.0679334081677 9.25577393293757
26.103795659880113 306.59389857739467 10.018411734809064
26.109023214833528 290.85528650691265 10.633986213530125
26.114250769786942 228.70341467239257 10.331472105217639
26.119478324740356 170.2585186916707 10.290774797882438
26.12470587969377 183.52768433280244 12.206366731653473
26.129933434647185 210.0325061087585 18.051120114068397
26.1351609896006 253.01139299145137 28.02614409962698
