# Supplementary material for: Unraveling metal effects on CO2 uptake in pyrene-based metal-organic frameworks
Source: Nat Commun. 2025 Feb 11;16:1516. doi: 10.1038/s41467-025-56296-w (PMC11814143; doi:10.1038/s41467-025-56296-w)
Supplement: Supplementary file 3 — Source Data [file 41467_2025_56296_MOESM3_ESM.zip › SourceCode/SuppInf/FigureS5_Ga-TBAPy_InSitu_VariableT_PXRD/Data/GaTBAPy_0110p.dat]

0.002613777476707968 17.860270985865956 5.004872956741523
0.007841332430123905 17.140880617936453 5.856780387210791
0.01306888738353984 18.62945075676401 5.077233765973529
0.018296442336955775 14.362051548377558 2.925352017253544
0.02352399729037171 11.538760852021662 2.2898201082294722
0.028751552243787646 11.429227050089153 1.9909461852836636
0.03397910719720358 11.66078641161349 1.7831225300191782
0.03920666215061952 16.81222009390684 2.162532042753358
0.04443421710403546 21.463742948340496 2.4076880757813828
0.0496617720574514 25.437018850629354 2.6656983959455522
0.054889327010867336 24.12016963666875 2.520253808698096
0.060116881964283275 20.382037509738733 2.2675229881305823
0.06534443691769921 18.324225268040042 2.029970054918975
0.07057199187111515 20.7342078755505 1.9762726528911407
0.07579954682453109 22.85601139324068 2.065781563927625
0.08102710177794703 22.646161157330514 1.8888989922498531
0.08625465673136297 20.468545766306423 1.7785928660004637
0.09148221168477891 16.529784903821156 1.557850144680932
0.09670976663819485 17.657321186751982 1.4916023369148235
0.10193732159161079 17.907932920093923 1.4902555463640235
0.10716487654502672 17.474538363833936 1.42585865811644
0.11239243149844266 19.681815267296752 1.4203583920914777
0.1176199864518586 18.735386526788073 1.3692548226208772
0.12284754140527454 17.557690163639823 1.2233816285953028
0.12807509635869047 17.057623224619228 1.170713036139402
0.1333026513121064 15.690540982790132 1.1156796085739635
0.13853020626552232 16.746637181886054 1.0920414281740585
0.14375776121893824 17.67361801420492 1.1248913780546606
0.14898531617235417 18.027946536340984 1.1482163661911753
0.1542128711257701 19.490273028696205 1.1881835384078674
0.15944042607918602 19.675039026388667 1.2060865136241723
0.16466798103260194 20.634753833689633 1.2277484423001621
0.16989553598601786 21.125919471501465 1.2016552309325947
0.1751230909394338 20.140913240714273 1.144644599596011
0.18035064589284971 21.0203699475805 1.1252039092918624
0.18557820084626564 21.240235111141175 1.118170488780315
0.19080575579968156 20.743544988585544 1.0999199680052805
0.1960333107530975 20.21292268208615 1.096410380293941
0.20126086570651341 18.67753258352523 1.031190047272872
0.20648842065992934 18.270993194186396 0.9985505516117366
0.21171597561334526 18.446206868761617 1.0011645943544873
0.2169435305667612 18.429810740302077 0.9826814280512775
0.22217108552017711 20.197091872589443 1.0213064877277636
0.22739864047359304 19.228342704593388 0.9954091256541255
0.23262619542700896 17.930592295785562 0.95532101405981
0.2378537503804249 18.306622109639942 0.9812013999723734
0.2430813053338408 17.316419287092923 0.9167571516721853
0.24830886028725674 18.984107075471552 0.8976203807904254
0.25353641524067266 19.05486170612166 0.8738602973177209
0.2587639701940886 18.246614069721648 0.8427290866090126
0.2639915251475045 17.542641023163895 0.850692666478531
0.26921908010092044 15.744059593191215 0.8149193328808543
0.27444663505433636 15.104563871238629 0.783609223335313
0.2796741900077523 14.985831697766303 0.7792210288111944
0.2849017449611682 14.034808105605027 0.7495106668410386
0.29012929991458414 15.29928458659782 0.7813430569672415
0.29535685486800006 16.118134650552772 0.8064617172013298
0.300584409821416 16.640109095578648 0.7792349622229385
0.3058119647748319 17.284035256888778 0.7717322298467194
0.31103951972824784 18.507211739681043 0.7929569913207928
0.31626707468166376 18.53179721370172 0.7780981048345519
0.3214946296350797 18.965072856772277 0.7947969183183485
0.3267221845884956 18.777343000090294 0.8051090888617524
0.33194973954191154 18.046016769428764 0.822664755075236
0.33717729449532746 18.09722893864094 0.831705843633749
0.3424048494487434 19.610035304523553 0.8728204483874368
0.3476324044021593 20.04406409775029 0.8820650617517279
0.35285995935557524 19.752999982698597 0.8646730189713304
0.35808751430899116 19.867817517828353 0.85258491748667
0.3633150692624071 18.995973469529407 0.8196287535699006
0.368542624215823 17.729052618150305 0.7886558886962709
0.37377017916923894 16.721024849644675 0.7585278863418358
0.37899773412265486 16.327450637024977 0.7759910782659268
0.3842252890760708 16.391514670409933 0.7918872673316114
0.3894528440294867 17.21306583831457 0.8345784447988237
0.39468039898290264 17.80850253165255 0.8633619338964619
0.39990795393631856 18.832049760165194 0.8535635336644144
0.4051355088897345 18.58930017934133 0.8250672879314878
0.4103630638431504 19.854844421295887 0.8140096690891154
0.41559061879656634 20.765719782403007 0.8245747644513319
0.42081817374998226 20.457039603988893 0.8258053342498032
0.4260457287033982 19.909986719603125 0.8313011802370469
0.4312732836568141 19.751442038393527 0.8396044657887426
0.43650083861023004 19.449058111249798 0.8509286796102368
0.44172839356364596 20.043186414581946 0.8583820846437671
0.4469559485170619 21.530678456213835 0.8533684841594661
0.4521835034704778 20.34633411444639 0.8267129430748261
0.45741105842389373 19.719927630000313 0.7992524165913933
0.46263861337730966 18.80555152975085 0.7858888587054311
0.4678661683307256 19.646490899218254 0.7979940899959328
0.4730937232841415 20.38720540683723 0.7979130455789069
0.47832127823755743 21.03087377465826 0.807350127656108
0.48354883319097336 21.004588065591967 0.8028898988492713
0.4887763881443893 19.926260809021784 0.8050395095889503
0.4940039430978052 18.721803022530267 0.7743224652087634
0.49923149805122113 18.513741845278318 0.7340492322537389
0.5044590530046371 17.670518680698134 0.7236419302546993
0.5096866079580531 17.82793741500942 0.7052935348157943
0.5149141629114691 18.77400459965651 0.7425238702346083
0.5201417178648851 18.993475606089373 0.7594555296548108
0.525369272818301 20.189509217701698 0.7729725465355133
0.530596827771717 20.935495645828997 0.7958672203336916
0.535824382725133 20.08581129898634 0.7763796877020878
0.541051937678549 18.895907976853746 0.7560671168422989
0.546279492631965 18.156690358952257 0.733144376735393
0.5515070475853809 17.649110122916984 0.7135681491448725
0.5567346025387969 18.339769702668274 0.7274660888390705
0.5619621574922129 19.04413507086033 0.7424239199216895
0.5671897124456289 19.10297902445567 0.7480927685942776
0.5724172673990449 19.299672690178294 0.7616472288289915
0.5776448223524608 19.774530840788543 0.7648957835661868
0.5828723773058768 20.23404996168356 0.7655142501140442
0.5880999322592928 19.235558282162067 0.7603854285549015
0.5933274872127088 17.126071572574585 0.7124216380233522
0.5985550421661248 16.59916943463043 0.7014017766984029
0.6037825971195407 16.17742687686813 0.6859476762118786
0.6090101520729567 16.996691755795833 0.6808809593329701
0.6142377070263727 17.78681694130629 0.686222195908663
0.6194652619797887 19.50800603733669 0.7071001916073255
0.6246928169332047 20.698729293757175 0.7353685454663604
0.6299203718866206 22.132231674132886 0.7554964414183263
0.6351479268400366 21.206051122263503 0.7369360794033966
0.6403754817934526 20.135795947085562 0.7184726106500346
0.6456030367468686 18.955132936401125 0.7002580444364741
0.6508305917002846 17.71964037460111 0.6764412048065495
0.6560581466537005 19.16823759691076 0.6928544297477617
0.6612857016071165 20.108725728378875 0.7032340713037681
0.6665132565605325 20.370873252761147 0.7008279973717262
0.6717408115139485 20.043172345164876 0.698030942586829
0.6769683664673645 19.587604330617832 0.6861579950266866
0.6821959214207804 19.305651515515606 0.6835846530552329
0.6874234763741964 20.41284253702721 0.7095714291338027
0.6926510313276124 22.250601540233777 0.7388949128836633
0.6978785862810284 24.285140816611488 0.7671205159673922
0.7031061412344444 26.36145115741874 0.8013731785886596
0.7083336961878604 27.412829752082402 0.8184187378233934
0.7135612511412763 25.125827428046275 0.7862799537316031
0.7187888060946923 23.746849830005306 0.7714144439509601
0.7240163610481083 23.173752725212037 0.7525730873956112
0.7292439160015243 22.073838187986937 0.7318738888817012
0.7344714709549403 22.53260729902989 0.7314512924122619
0.7396990259083562 22.60992539516806 0.7253641862037925
0.7449265808617722 23.80172075206217 0.7461394516966049
0.7501541358151882 25.69183537902733 0.7814414294671133
0.7553816907686042 27.294194482804013 0.809460022170278
0.7606092457220202 29.28619439079531 0.8333381169805972
0.7658368006754361 30.157530963484763 0.8551111056974087
0.7710643556288521 30.345261747685026 0.8263691230049145
0.7762919105822681 28.838824311493866 0.787161707084867
0.7815194655356841 28.02479062677632 0.7709206745108891
0.7867470204891001 28.793114764170056 0.7765624581169979
0.791974575442516 29.69760747466029 0.8025835058162542
0.797202130395932 30.455228416484328 0.8063967726645871
0.802429685349348 31.838810325280498 0.8225776250659682
0.807657240302764 32.89977485568487 0.839321451711069
0.81288479525618 37.88635664399834 0.9155066488777319
0.8181123502095959 41.283690034216946 0.970899471344818
0.8233399051630119 41.76217867086148 0.9740818641632026
0.8285674601164279 45.00423751249706 1.0365697541617207
0.8337950150698439 47.551258312719675 1.0802553414732716
0.8390225700232599 52.59515697246489 1.1502545790455712
0.8442501249766758 58.708040138260415 1.2259079092588276
0.8494776799300918 62.731256139047716 1.2644536010260183
0.8547052348835078 60.81892407698051 1.2370835041210213
0.8599327898369238 64.69480148916574 1.267134561106505
0.8651603447903398 64.55161552706014 1.2506533195250304
0.8703878997437557 65.81974273037254 1.2465228320032655
0.8756154546971717 72.70640305203352 1.298681862186842
0.8808430096505877 74.15070648778484 1.317132868298427
0.8860705646040037 77.9923549929818 1.3470384837685627
0.8912981195574197 77.03708536893885 1.342205365900074
0.8965256745108356 74.44731677655201 1.3345520523396939
0.9017532294642516 73.15986388371878 1.3179371707398926
0.9069807844176676 73.41883710967875 1.3368015544471987
0.9122083393710836 79.91420180932833 1.3976993916152094
0.9174358943244996 83.68316862237697 1.4348166419877735
0.9226634492779155 88.76461135748919 1.4740651465413201
0.9278910042313315 92.32924451228808 1.4804064891989184
0.9331185591847475 90.19476726432349 1.4595292876100774
0.9383461141381635 94.42737534956505 1.4758506077263143
0.9435736690915795 95.53266731457374 1.4953181263220197
0.9488012240449955 97.23557095684968 1.5147112151845887
0.9540287789984114 100.12067166280329 1.5166037120242837
0.9592563339518274 101.94050292701887 1.521443075889085
0.9644838889052434 102.81161784235731 1.5166609827762167
0.9697114438586594 104.46175942550677 1.527376371797452
0.9749389988120754 104.7246675201936 1.5248217563958832
0.9801665537654913 104.56909884792061 1.5256044470324772
0.9853941087189073 105.30792847065416 1.5078470986203902
0.9906216636723233 106.58316541811628 1.5040223659473164
0.9958492186257393 105.15189960378527 1.4875816748898847
1.0010767735791553 105.63542577203893 1.5022600990748143
1.0063043285325712 109.00251188093087 1.549205257648406
1.0115318834859872 112.38299717571749 1.6021375751275706
1.0167594384394032 111.27825006872001 1.5816194855917096
1.0219869933928192 116.01786131770996 1.6075056703287758
1.0272145483462352 116.95495743264276 1.6164082422746073
1.0324421032996511 118.2212820688487 1.6090153438723405
1.0376696582530671 124.7522881559767 1.6471585336189427
1.042897213206483 119.41097673424483 1.5993104585309645
1.048124768159899 120.66359003503618 1.6171197447877907
1.053352323113315 117.97740999346688 1.5897482708942197
1.058579878066731 120.34893806187719 1.5843146071425878
1.063807433020147 123.1848109429951 1.5932516742285252
1.069034987973563 125.30906691059002 1.5954473799516895
1.074262542926979 123.93070554006295 1.596115060703368
1.079490097880395 123.48136070226668 1.6001771931731321
1.084717652833811 120.61308282950766 1.5697473829238504
1.089945207787227 120.70249834309348 1.5687724285647533
1.095172762740643 127.05166240994949 1.6025680765435981
1.1004003176940589 129.0153994917095 1.6314939836131575
1.1056278726474749 137.37910587264582 1.6985376551225675
1.1108554276008908 142.4280219940782 1.7296030358058347
1.1160829825543068 137.1586425698716 1.6818925805760878
1.1213105375077228 135.5598793635073 1.652845154214441
1.1265380924611388 131.57985989664724 1.6120730731421804
1.1317656474145548 133.70937151708503 1.637020295081847
1.1369932023679707 138.7948329358668 1.6679619615367414
1.1422207573213867 140.0907708884039 1.6714221423485878
1.1474483122748027 141.87402419816416 1.693172654353823
1.1526758672282187 139.05402535493675 1.6658272629464606
1.1579034221816347 139.1953265984513 1.6637206548912113
1.1631309771350506 138.1601373918387 1.6649845841136461
1.1683585320884666 139.03036796737095 1.639892403831282
1.1735860870418826 143.08054150793794 1.679313522509714
1.1788136419952986 144.7866045473386 1.7128765562019506
1.1840411969487146 142.36273286551065 1.678341713888622
1.1892687519021305 139.7996535144363 1.6631302470186882
1.1944963068555465 141.3200323963945 1.6620047242146605
1.1997238618089625 142.98565286222507 1.6605241835747822
1.2049514167623785 144.7348184642182 1.6784322272787968
1.2101789717157945 145.3154751377189 1.6900134449278834
1.2154065266692105 143.43655359002716 1.670035266954587
1.2206340816226264 143.16648310204164 1.660045097189786
1.2258616365760424 148.29605080160314 1.6976082201558127
1.2310891915294584 154.578146482233 1.7230234036059806
1.2363167464828744 154.43996273098344 1.731058742194835
1.2415443014362904 147.12323531869583 1.6693022182975796
1.2467718563897063 142.49794248950283 1.6684431616236357
1.2519994113431223 140.48527244480564 1.6454475038790874
1.2572269662965383 146.4955908129977 1.683900041805563
1.2624545212499543 151.71946012220727 1.6865484050796087
1.2676820762033703 150.01351890225658 1.6830450937011256
1.2729096311567862 145.9820249102716 1.6505841659298652
1.2781371861102022 139.74999030733412 1.6077869096236512
1.2833647410636182 137.39444928192643 1.5906040725191066
1.2885922960170342 142.08182426377755 1.621054005110234
1.2938198509704502 148.40394069209313 1.6718885508602965
1.2990474059238661 152.856730420839 1.6945271312284151
1.3042749608772821 152.09818274149916 1.6746444331021517
1.309502515830698 152.52390286477996 1.6737960485166812
1.314730070784114 151.20978618087779 1.6591317542211592
1.31995762573753 157.32818108920756 1.7031985600014814
1.325185180690946 156.09587144003407 1.7094065126439983
1.330412735644362 153.7341312725825 1.710612923840537
1.335640290597778 148.62733053993412 1.6845057710461846
1.340867845551194 145.22348680102124 1.6701096964690831
1.34609540050461 149.0129447184431 1.7048133733253394
1.351322955458026 150.79476301290316 1.7045589362341391
1.356550510411442 149.85966846878262 1.7018061409540117
1.361778065364858 146.55587121419902 1.6757620052790412
1.3670056203182739 143.56172722968975 1.6557090825312397
1.3722331752716899 140.92074952694594 1.6298054417696135
1.3774607302251058 143.22552857764902 1.6282490025615108
1.3826882851785218 150.71256453480112 1.6685499959576628
1.3879158401319378 156.30142170686744 1.6985562077643697
1.3931433950853538 156.63455298618914 1.7137833084153333
1.3983709500387698 154.86911518728374 1.7143667266647395
1.4035985049921857 149.58708484831658 1.6703746183745236
1.4088260599456017 141.62896511184107 1.623098004548552
1.4140536148990177 141.07711053992128 1.6058289655484344
1.4192811698524337 145.0493113571187 1.6448251995970986
1.4245087248058497 149.65501167764424 1.6732571248015409
1.4297362797592656 153.89142764426362 1.6959514342120139
1.4349638347126816 149.99179312887216 1.6791808625724565
1.4401913896660976 147.59937985036814 1.6535231125865746
1.4454189446195136 150.4704112627977 1.666710071282094
1.4506464995729296 147.1079068589514 1.643032838221108
1.4558740545263456 152.53455335434396 1.6605864926571983
1.4611016094797615 145.5823399165307 1.6017321373897524
1.4663291644331775 139.43655550718836 1.5915308286988001
1.4715567193865935 137.53356696437535 1.5714525389861593
1.4767842743400095 136.40167294806508 1.569191206074641
1.4820118292934255 140.91244438685885 1.6175782969733021
1.4872393842468414 148.71606161788984 1.6660314833886583
1.4924669392002574 150.44920594461695 1.6925119985438482
1.4976944941536734 148.15916443992762 1.6906409452159978
1.5029220491070894 143.2621836162735 1.6660946640032455
1.5081496040605054 141.13822319330285 1.6478044268492331
1.5133771590139213 142.09590048073298 1.6456849987145705
1.5186047139673373 143.18328461088447 1.6391337925129832
1.5238322689207533 140.97463020087594 1.6122806331498059
1.5290598238741693 137.0958771146492 1.5618008938940517
1.5342873788275853 133.45698808675883 1.5369470606446696
1.5395149337810012 131.8644914641715 1.5363387084737792
1.5447424887344172 134.58406083898376 1.5648966286597248
1.5499700436878332 138.84368861538837 1.6027079057143827
1.5551975986412492 141.45792714701852 1.5997418344185739
1.5604251535946652 148.51420436048727 1.6464271771110488
1.5656527085480811 150.43010552983063 1.64601188869797
1.5708802635014971 155.0737756663039 1.6781752117134363
1.576107818454913 155.227638479092 1.6946928891627269
1.581335373408329 156.73977442694004 1.7031732639866666
1.586562928361745 158.96262548194892 1.7342219831132177
1.591790483315161 158.32202816777328 1.7512097295381868
1.597018038268577 155.58693556202192 1.7191226970957276
1.602245593221993 156.20692400030697 1.705760570214678
1.607473148175409 164.56453227456663 1.728931209909575
1.612700703128825 169.42550501224798 1.7285286416603176
1.617928258082241 172.9576635216468 1.735092491358941
1.623155813035657 174.4882656859202 1.7396475695013347
1.628383367989073 171.87213660441455 1.7347140614922336
1.6336109229424889 174.12588324996784 1.75142238173124
1.6388384778959049 176.37049306843426 1.766647132339957
1.6440660328493208 183.57742088376014 1.809161057162123
1.6492935878027368 189.71940472849914 1.833683592647159
1.6545211427561528 190.7916098226766 1.839067038534936
1.6597486977095688 192.53092735528125 1.843112447650849
1.6649762526629848 198.477954501595 1.8653486929569092
1.6702038076164007 206.55921625065358 1.9077836916574265
1.6754313625698167 204.78911923832624 1.8771999844273695
1.6806589175232327 204.3666352466952 1.8793633315726082
1.6858864724766487 203.69695332183355 1.9006464512877643
1.6911140274300647 207.2478897892918 1.9112377960261637
1.6963415823834807 202.95776596907243 1.8647856960324622
1.7015691373368966 198.7915900959166 1.8337334901464348
1.7067966922903126 191.37659420013955 1.7702478178822216
1.7120242472437286 191.31376215976002 1.784740181417863
1.7172518021971446 195.08370776052922 1.7944296479792108
1.7224793571505606 206.59018212647555 1.8547635073786495
1.7277069121039765 217.13753065825523 1.907349745501483
1.7329344670573925 223.42990756926974 1.9167626928861297
1.7381620220108085 236.0205766723549 1.9818148048802138
1.7433895769642245 238.81105995273182 1.9874891747036905
1.7486171319176405 238.93246545564955 1.990794253758722
1.7538446868710564 242.69955099476718 2.0043752053330044
1.7590722418244724 239.59225485211414 1.9738018484023314
1.7642997967778884 241.28256547868642 1.9759317833409225
1.7695273517313044 241.41819002830567 1.9806628933909025
1.7747549066847204 242.88838685331828 1.9847352652649826
1.7799824616381363 239.82742208476319 1.9593406441814643
1.7852100165915523 235.360964937348 1.9123577133873355
1.7904375715449683 241.59433893343837 1.931927292495481
1.7956651264983843 245.37750247458285 1.9446599640126845
1.8008926814518003 250.87582810703276 1.936085082199121
1.8061202364052162 256.1388071395158 1.9553786684838332
1.8113477913586322 249.90202383377155 1.9006122116266202
1.8165753463120482 250.2806985336342 1.87724079912963
1.8218029012654642 246.54897041329448 1.8666406777928968
1.8270304562188802 246.60519861000648 1.8631833812554526
1.8322580111722961 249.82857243796576 1.874258922528036
1.8374855661257121 240.90630711767395 1.8259045790668014
1.842713121079128 239.89632915050993 1.8026834219357133
1.847940676032544 238.5201077287644 1.7891609487821671
1.85316823098596 246.30951772862036 1.821862986684155
1.858395785939376 259.44181289874075 1.896574681605598
1.863623340892792 266.04620488850975 1.918293738974618
1.868850895846208 264.50714472177464 1.9029136564203233
1.874078450799624 255.59031406216843 1.8612004226890255
1.87930600575304 255.4560975364261 1.8510482941925237
1.884533560706456 252.69618392316823 1.8421424131230364
1.889761115659872 255.0616916779205 1.845390526725308
1.894988670613288 258.5283136957584 1.844718600511642
1.9002162255667039 261.01435627285684 1.8511362468565475
1.9054437805201199 261.11791484779246 1.83785115496996
1.9106713354735358 261.4324711190354 1.8093409603063504
1.9158988904269518 259.19717440937154 1.7958894193475834
1.9211264453803678 253.8082650637734 1.7578250480858597
1.9263540003337838 257.96481021337735 1.7748182038162899
1.9315815552871998 259.6294398707829 1.8051216060423372
1.9368091102406157 251.6948927154007 1.7639188757381603
1.9420366651940317 256.0582736691178 1.7761804435596455
1.9472642201474477 250.38633212368495 1.7545820651664232
1.9524917751008637 248.674169153507 1.72916750846661
1.9577193300542797 251.09343325587366 1.7470240473457728
1.9629468850076957 251.21836848721725 1.7585934183752847
1.9681744399611116 252.50643242008866 1.750467588311795
1.9734019949145276 254.61791983691705 1.7508247066668072
1.9786295498679436 247.20575413585652 1.7020691097685314
1.9838571048213596 246.0061614972846 1.670214547342593
1.9890846597747756 242.3112728638855 1.6429762924184999
1.9943122147281915 237.56828218871175 1.6264154695077835
1.9995397696816075 244.01513555335532 1.6550314968581805
2.0047673246350235 244.62362857088297 1.6600709579488824
2.0099948795884393 242.25040726599974 1.658212100201997
2.015222434541855 236.9274677151464 1.630538254788068
2.0204499894952708 230.1055667032659 1.602001491821958
2.0256775444486865 234.91268640252093 1.6299519579538175
2.0309050994021023 235.10310032875086 1.618421141748284
2.036132654355518 237.31958297551765 1.6265267172111717
2.041360209308934 228.95636940257387 1.5915583501562445
2.0465877642623496 227.18829802000266 1.5944433093032762
2.0518153192157653 227.02743431653798 1.5989971341383893
2.057042874169181 224.0910665845976 1.5789273755653415
2.062270429122597 232.54921505594987 1.6042563799150176
2.0674979840760126 230.6674629578643 1.5869869923730902
2.0727255390294284 229.71026979575595 1.5890713112150814
2.077953093982844 227.87934161176707 1.5902282221949577
2.08318064893626 223.25077607833285 1.5740190327805543
2.0884082038896756 224.38686908737805 1.5819273094504773
2.0936357588430914 226.53509532806362 1.5852079500666953
2.098863313796507 232.87215148966908 1.60844141193851
2.104090868749923 236.39891537816158 1.6244873305455472
2.1093184237033387 236.60710540329057 1.6206794361012358
2.1145459786567544 232.75923751027327 1.6091843492788735
2.11977353361017 221.40288713915473 1.5594905739348688
2.125001088563586 220.3231087538247 1.554784356393686
2.1302286435170017 223.96192081054778 1.5804937627836966
2.1354561984704175 229.48406397533603 1.6185898045983849
2.140683753423833 228.8284480974175 1.62006280040242
2.145911308377249 230.97201798360172 1.6217190188338761
2.1511388633306647 223.22967305125547 1.5742833276066852
2.1563664182840805 226.76537617621906 1.5661320738394457
2.1615939732374962 229.08151422306105 1.5785264379530346
2.166821528190912 229.75342924208985 1.6016275889494118
2.1720490831443278 234.82788592759732 1.6299716301543314
2.1772766380977435 227.2384046675801 1.6064118910958611
2.1825041930511593 226.68406783158028 1.590474405718414
2.187731748004575 228.07084553150474 1.5844904707432876
2.192959302957991 228.38270453215057 1.5866590402507386
2.1981868579114066 226.32875820217475 1.574173414019932
2.2034144128648223 228.1274107666851 1.5867202720786726
2.208641967818238 225.40360366976523 1.5876471259304412
2.213869522771654 226.8560251841781 1.6025667716814112
2.2190970777250696 226.57601138220716 1.6091319091859073
2.2243246326784853 223.99382948117562 1.5961831222626437
2.229552187631901 223.6360586456083 1.585881125080649
2.234779742585317 229.2989378752368 1.595841625959495
2.2400072975387326 226.65181812417202 1.5939244942335826
2.2452348524921484 226.5862432324383 1.5817432935250375
2.250462407445564 225.61450282716072 1.5784894810889762
2.25568996239898 218.81171152939135 1.55015728375385
2.2609175173523957 224.65355725026123 1.582053588735238
2.2661450723058114 228.18513834573577 1.5903266735892756
2.271372627259227 229.459945265713 1.6105119238095407
2.276600182212643 234.03048295131958 1.6389179748841147
2.2818277371660587 235.42114660972476 1.6300221602494303
2.2870552921194744 233.72923969772899 1.621241392356659
2.29228284707289 234.34504929220088 1.6195502400011719
2.297510402026306 233.44455329741137 1.6040180041970618
2.3027379569797217 229.19771329551153 1.5798983227796237
2.3079655119331375 234.69106173920446 1.602452700453958
2.3131930668865532 228.61880066367092 1.567368371456837
2.318420621839969 228.0632694378605 1.58109289241197
2.3236481767933848 223.6217412610199 1.5661265786612715
2.3288757317468005 219.13525694137715 1.5601177412014493
2.3341032867002163 219.15263460358486 1.5650346673463875
2.339330841653632 219.88513981305925 1.559526555319522
2.344558396607048 229.81392885689561 1.619271922056294
2.3497859515604635 236.147512482752 1.6433197996750863
2.3550135065138793 240.19451316227187 1.6430938460300477
2.360241061467295 233.1963634698355 1.599183036529278
2.365468616420711 222.66561643109975 1.5274946952973005
2.3706961713741266 217.37531754314597 1.470457316630673
2.3759237263275423 213.74275362322638 1.4389232670785106
2.381151281280958 215.57988093503997 1.4457697298289596
2.386378836234374 225.53243333454643 1.515345397690212
2.3916063911877896 229.93489753346395 1.568412684277515
2.3968339461412054 224.34582900172182 1.5558504974335259
2.402061501094621 230.40661580814853 1.5997050297148951
2.407289056048037 230.41259952993656 1.5819474240119022
2.4125166110014526 221.43271371277467 1.532543579205206
2.4177441659548684 216.8946334067809 1.4995848806163552
2.422971720908284 216.89631195116328 1.4882737952632974
2.4281992758617 221.00013699206903 1.4840135059360866
2.4334268308151157 226.30078787811965 1.4838373823240256
2.4386543857685314 221.6645648876831 1.4459610071790783
2.443881940721947 220.27557030635975 1.4270141914715382
2.449109495675363 225.21506206178904 1.4569936505043906
2.4543370506287787 233.94540117135458 1.4826314561745488
2.4595646055821945 242.13482095510693 1.4733328981053613
2.4647921605356102 261.18613546706024 1.4880457173767285
2.470019715489026 284.0660894264861 1.4675741395942532
2.4752472704424417 356.7724772594055 1.5608546517927615
2.4804748253958575 498.12138458689975 1.7608456487684334
2.4857023803492733 729.3090932133312 2.0558852622577266
2.490929935302689 1052.2110720376545 2.434419843952859
2.496157490256105 1487.0769138313299 2.8894095050491653
2.5013850452095205 1920.8722519274177 3.2774667569178484
2.5066126001629363 2265.2546799572424 3.54596817259944
2.511840155116352 2517.730633776868 3.727672280800906
2.517067710069768 2695.6943946637357 3.8476203517977545
2.5222952650231836 2887.4457744684955 3.977301713031561
2.5275228199765993 3209.9595426870915 4.198934411483105
2.532750374930015 3618.6299557193556 4.441483347017175
2.537977929883431 4259.540776716128 4.818793561383135
2.5432054848368466 5038.781185510833 5.2435262970761345
2.5484330397902624 5839.502926353872 5.640457599637529
2.553660594743678 6442.4754753025945 5.924808339706933
2.558888149697094 6717.088714185864 6.036506565899814
2.5641157046505096 6630.088596032341 5.990468973473438
2.5693432596039254 6223.628600789534 5.795675864068859
2.574570814557341 5697.546230164215 5.542219016763368
2.579798369510757 5171.841224836177 5.284085855777402
2.5850259244641727 4765.0558498988885 5.073682164349138
2.5902534794175884 4459.672424917717 4.899698034859558
2.595481034371004 4186.820490214741 4.7301155861605695
2.60070858932442 3883.980451788386 4.553914361696156
2.6059361442778357 3440.395256362692 4.2853177922831485
2.6111636992312515 2917.1580862827873 3.9496226885617745
2.6163912541846672 2331.1117005754063 3.5297987734036163
2.621618809138083 1747.44691135376 3.053001328858716
2.6268463640914987 1262.3721512829552 2.5888249587644028
2.6320739190449145 884.2875338319981 2.175712604379857
2.6373014739983303 638.8040018617006 1.8792836574298344
2.642529028951746 484.3864969481827 1.6780873230711775
2.6477565839051618 374.7700259069112 1.5180655557850649
2.6529841388585775 320.96951345684073 1.4506760612944762
2.6582116938119933 292.0306111039884 1.4284505736193516
2.663439248765409 271.6720755318788 1.4120760687041083
2.668666803718825 256.5809606256408 1.4019515020216478
2.6738943586722406 241.22395660387124 1.3740107160924697
2.6791219136256563 235.70501220929657 1.391457644132486
2.684349468579072 226.93424920185305 1.3743146636922794
2.689577023532488 229.7147697462517 1.4080904206778873
2.6948045784859036 225.63870499428523 1.4111704974050936
2.7000321334393194 222.40053616887622 1.4141959811462235
2.705259688392735 220.3200138795943 1.4250050027873333
2.710487243346151 219.65004271063142 1.4323942524117672
2.7157147982995666 223.21352141851918 1.458307097793633
2.7209423532529824 227.84820426654582 1.4871016313120178
2.726169908206398 231.0220638571624 1.5056557079348407
2.731397463159814 226.15074617278898 1.4866368125112228
2.7366250181132297 223.33061191802292 1.4904052754832975
2.7418525730666454 222.30248123135877 1.504242947742308
2.747080128020061 225.09254196390637 1.5302219316344305
2.752307682973477 229.4475629324824 1.5475705783946856
2.7575352379268927 224.59145025492228 1.5172475651605988
2.7627627928803085 227.50335517638538 1.5279486664227657
2.767990347833724 227.03209038223744 1.5324690201992395
2.77321790278714 223.87320251524542 1.5262256312211184
2.7784454577405557 221.52751318146704 1.5313139565338707
2.7836730126939715 213.8601027743146 1.4910572310378631
2.7889005676473873 213.04825302754347 1.4959578461513887
2.794128122600803 212.7621270508352 1.4892717936261124
2.7993556775542188 218.15371928267598 1.5036458031883835
2.8045832325076345 225.57238136375412 1.5342219278937863
2.8098107874610503 236.8044412870687 1.5859665939753322
2.815038342414466 243.88436571553098 1.6171941476242127
2.820265897367882 246.5108584835953 1.6392630724217483
2.8254934523212976 230.13481224454503 1.5482689242927485
2.8307210072747133 219.58616719930623 1.4989062304098972
2.835948562228129 221.28764066905242 1.5126606193243068
2.841176117181545 217.37603441495784 1.5029721385923922
2.8464036721349606 224.49342028646907 1.5468847831292258
2.8516312270883764 223.87049668894636 1.5481852973920704
2.856858782041792 211.76401620090243 1.4837963547269226
2.862086336995208 212.15502784222562 1.4864455178691776
2.8673138919486236 206.75852702226297 1.4763566418156795
2.8725414469020394 211.4650478006468 1.486780997596958
2.877769001855455 218.55039116543853 1.5206410649983384
2.882996556808871 218.01915623618484 1.5096854642058075
2.8882241117622867 214.75627857527817 1.4902064920864908
2.8934516667157024 209.42531541345494 1.4669363637734398
2.898679221669118 212.81285683119745 1.4788015162657626
2.903906776622534 213.77300694494315 1.4804219621217272
2.9091343315759497 223.58904399724008 1.5394285701427257
2.9143618865293655 224.37315069601138 1.550072273044562
2.919589441482781 221.56669780572994 1.5302929335629283
2.924816996436197 218.53466379283267 1.5066164255151953
2.9300445513896127 218.58103468740677 1.5005857647864698
2.9352721063430285 218.16936078778673 1.4924510461481881
2.9404996612964442 214.97404217760828 1.4837141829395792
2.94572721624986 213.60378086189385 1.4802694360819144
2.9509547712032758 210.36170594055258 1.470053304348617
2.9561823261566915 208.70956261770064 1.4705739234402901
2.9614098811101073 211.6965581278834 1.470859366350968
2.966637436063523 216.75469454963272 1.48393815720809
2.971864991016939 221.42792906873674 1.5075395345273221
2.9770925459703546 220.394181221787 1.4964040185300795
2.9823201009237703 225.2319466555821 1.514411220931654
2.987547655877186 230.25397078903615 1.5217427820987843
2.992775210830602 233.1071922656665 1.5322597056234395
2.9980027657840176 228.378396389031 1.5126826439700212
3.0032303207374333 222.54735075653926 1.4872702355878613
3.008457875690849 218.7776392233854 1.4729231989327518
3.013685430644265 220.70519597795698 1.4578041806331579
3.0189129855976806 218.5254914669013 1.4518263282685762
3.0241405405510964 218.30979418462465 1.4530824634274062
3.029368095504512 222.69256949585096 1.4673364575393382
3.034595650457928 223.7192746665878 1.46563470736583
3.0398232054113437 223.2327396300734 1.4574207186591652
3.0450507603647594 225.32191211787998 1.464529023175621
3.050278315318175 226.29472777729 1.468680029333876
3.055505870271591 228.43563079478872 1.4677602405833747
3.0607334252250067 224.88491991226718 1.4486798006533437
3.0659609801784224 220.29575110309534 1.4165427402917194
3.071188535131838 219.2043985902288 1.4106094649162573
3.076416090085254 222.19461776372066 1.4299174679495439
3.0816436450386697 221.39566796611066 1.4165315276942818
3.0868711999920855 221.67200641151044 1.4035942600852134
3.0920987549455012 228.31460571035535 1.4138520889922626
3.097326309898917 231.09448381997106 1.40558963901173
3.1025538648523328 232.68829549310905 1.4071250364266683
3.1077814198057485 235.48610365343131 1.4072947080397913
3.1130089747591643 231.36754129464782 1.382290217146601
3.11823652971258 230.637660800821 1.3798252805207258
3.123464084665996 232.04096090381555 1.3829525176850803
3.1286916396194115 231.74113102272756 1.3704614357844662
3.1339191945728273 239.28791693815282 1.3856634837118482
3.139146749526243 245.7287485938606 1.3792705685596218
3.144374304479659 251.05269667554919 1.3761988653966832
3.1496018594330746 249.09856289243484 1.3448693286301792
3.1548294143864903 244.8236366558749 1.329423770576561
3.160056969339906 244.4594324229984 1.3219801686756407
3.165284524293322 246.64581399234362 1.30888258426735
3.1705120792467376 256.34388954559233 1.323890672082002
3.1757396342001534 260.7913687696938 1.2985542885738603
3.180967189153569 266.8134972078063 1.295251409425805
3.186194744106985 277.9458750844432 1.301049719868994
3.1914222990604006 289.57246634919517 1.2943771487410884
3.1966498540138164 305.2556756856294 1.3148836928477579
3.201877408967232 318.06854242144084 1.3278954628330157
3.207104963920648 334.85752106594106 1.3501657005743475
3.2123325188740637 347.3340375819221 1.3587032772703658
3.2175600738274794 365.36633767861986 1.3803840099855704
3.222787628780895 387.44174715848504 1.4073343824245859
3.228015183734311 411.6154833956544 1.4424591920940797
3.2332427386877267 441.4450521012837 1.4894581664753561
3.2384702936411425 468.27177690459166 1.5192045824547376
3.2436978485945582 498.7190349996195 1.5611118325933357
3.248925403547974 530.495335844032 1.6071213621234142
3.2541529585013897 564.9448466443586 1.6531328626853243
3.2593805134548055 597.8997529199949 1.7018764792247398
3.2646080684082213 629.311028054259 1.7440576115133322
3.269835623361637 663.058357407146 1.7919130696125163
3.275063178315053 701.2561065735173 1.8459173345521902
3.2802907332684685 734.2066700903337 1.8848902529730711
3.2855182882218843 765.8590509549095 1.9214623611236006
3.2907458431753 797.3066646310153 1.9552597753153442
3.295973398128716 841.3019088384285 2.005519770551918
3.3012009530821316 889.1092773957387 2.0611395399866375
3.3064285080355473 925.668512992744 2.101766676893906
3.311656062988963 954.6045333386039 2.1314588941388766
3.316883617942379 958.1131475096931 2.1249284171091785
3.3221111728957946 960.9509798007232 2.1248653819163876
3.3273387278492104 954.4555749009744 2.115928833918986
3.332566282802626 926.3843405293837 2.082557136993072
3.337793837756042 883.4329171494193 2.0337643495285382
3.3430213927094576 819.9022979319546 1.9547934701022833
3.3482489476628734 752.06433172355 1.876257677719758
3.353476502616289 686.9563745021828 1.7936997865690163
3.358704057569705 622.2786456641704 1.7090350299206436
3.3639316125231207 548.1930844092026 1.602687075584779
3.3691591674765364 491.9966743841543 1.521499640862766
3.374386722429952 434.77632562363027 1.4407466667060178
3.379614277383368 390.4537838496713 1.3786601480681513
3.3848418323367837 353.45448625903424 1.3272974962305177
3.3900693872901995 323.8747672407563 1.2932808977782086
3.3952969422436152 298.92588479257836 1.255675788153329
3.400524497197031 281.8452678513093 1.2297643216290575
3.4057520521504467 260.3743857024953 1.1888214196273803
3.4109796071038625 248.10588604208985 1.1831340894698938
3.4162071620572783 247.2973592781206 1.208884478867099
3.421434717010694 246.38040762093885 1.2278837993091438
3.4266622719641098 246.75766222261822 1.2474907784802416
3.4318898269175255 248.14077947459967 1.2692255094327904
3.4371173818709413 240.81430148917033 1.2662298861020629
3.442344936824357 235.52886599624208 1.2619210473930835
3.447572491777773 229.71038407058572 1.2521485087304451
3.4528000467311886 222.55011373190956 1.2364985209945614
3.4580276016846043 216.78574187921504 1.217619086997361
3.46325515663802 216.61716648309636 1.2106378306347718
3.468482711591436 218.51850397746017 1.2209926417051133
3.4737102665448516 221.17965977386925 1.2319797277908795
3.4789378214982674 222.33345337660376 1.239406974424113
3.484165376451683 219.54880836083595 1.2255407601821962
3.489392931405099 220.37541116278584 1.2355736247243765
3.4946204863585146 223.98208013636733 1.2433527346815085
3.4998480413119304 225.52649357231155 1.226158788276251
3.505075596265346 228.21737232821377 1.240646684070933
3.510303151218762 232.27223210398424 1.2436073368449918
3.5155307061721777 233.58254823927132 1.2313777063754265
3.5207582611255934 234.56534343163128 1.2211503996350046
3.525985816079009 241.96059873728768 1.2068005236198098
3.531213371032425 247.5486556064381 1.1954366164121493
3.5364409259858407 259.6469256754632 1.198148494594059
3.5416684809392565 276.968540698105 1.2118901800953903
3.546896035892672 297.64373380333865 1.2367763807147623
3.552123590846088 335.6453603033716 1.2915153703052433
3.5573511457995037 408.86597488732514 1.4024929806234674
3.5625787007529195 542.0810129319636 1.5943618173491911
3.5678062557063353 770.7490132061366 1.886065103910783
3.573033810659751 1202.8747325614622 2.348184368714179
3.5782613656131668 1964.420221956765 3.0017424279735785
3.5834889205665825 3309.548589706918 3.895831158141103
3.5887164755199983 5582.454445816579 5.059430874764971
3.593944030473414 8883.795244067083 6.327464871204477
3.59917158542683 12612.554653287276 7.4948085103419535
3.6043991403802456 16283.009242524458 8.487123348212242
3.6096266953336613 18580.07254872122 9.051528741852682
3.614854250287077 18935.95350723891 9.138794649595761
3.620081805240493 17304.514193660238 8.729570417034811
3.6253093601939086 14258.068762842318 7.931795861038781
3.6305369151473244 10882.092242856124 6.918856899186259
3.63576447010074 7592.647250170862 5.7721903091104325
3.640992025054156 5104.213354956323 4.724446116513983
3.6462195800075716 3249.6028207345266 3.761278612870858
3.6514471349609874 2053.142035257217 2.9799528301888842
3.656674689914403 1313.8389872812108 2.3826353384018093
3.661902244867819 898.7110765995643 1.969403791507483
3.6671297998212347 659.5720016911769 1.6912047123184224
3.6723573547746504 529.5662682252375 1.5211526907159794
3.677584909728066 446.29939201472246 1.40683722449801
3.682812464681482 393.88849916097587 1.3321512937962658
3.6880400196348977 360.0451934892646 1.2920206806341865
3.6932675745883135 337.2269799934423 1.2597873078560968
3.698495129541729 318.127213570447 1.224833800132968
3.703722684495145 301.32386136224096 1.192448685611944
3.7089502394485607 290.9274815214404 1.177217877553686
3.7141777944019765 284.50781477522276 1.1670066478447165
3.7194053493553922 282.7129872558844 1.171202748936033
3.724632904308808 277.64128089839596 1.164207353308869
3.7298604592622238 271.91066021982635 1.1576610767289772
3.7350880142156395 266.5223646151811 1.1541303854021452
3.7403155691690553 261.8053543367158 1.1497945590651026
3.745543124122471 256.8418323774167 1.1460119673123896
3.750770679075887 251.77369477753018 1.1380918541267848
3.7559982340293026 249.9777797249761 1.138563377038686
3.7612257889827183 250.13024982679917 1.1461593223184892
3.766453343936134 249.55217484547597 1.1505213654662465
3.77168089888955 254.8422524026943 1.1595220716442125
3.7769084538429656 248.9253828734044 1.142182011378351
3.7821360087963813 239.77045827338904 1.1068033848533876
3.787363563749797 234.1524014113697 1.0893498270025759
3.792591118703213 230.46771619906085 1.0767642915225302
3.7978186736566286 233.49568056784057 1.0777967019620942
3.8030462286100444 242.13463207705934 1.0923570118647437
3.80827378356346 255.194305991276 1.1108285919646577
3.813501338516876 268.96357418152866 1.1316205328173354
3.8187288934702917 277.8577647640339 1.1450634875954644
3.8239564484237074 279.17245378597414 1.1335206198690269
3.829184003377123 283.05755957940875 1.1294057731426057
3.834411558330539 285.71873858703896 1.1254869027932066
3.8396391132839547 291.0670795688815 1.1303951967063832
3.8448666682373704 293.6580190904042 1.1289407271279368
3.850094223190786 295.90200720531965 1.1304088013812807
3.855321778144202 297.37223563173495 1.1417359034727894
3.8605493330976177 295.7427189219789 1.1392176504803257
3.8657768880510335 296.1602389769085 1.1441205140600104
3.8710044430044492 288.87943705572565 1.1382443223744376
3.876231997957865 280.76369697308627 1.1245949364536534
3.8814595529112808 272.8714799670224 1.1109267637396858
3.8866871078646965 267.08986933370403 1.1022179581665328
3.8919146628181123 265.51940927967235 1.0973638743140763
3.897142217771528 264.7820397255163 1.0915137196265747
3.902369772724944 262.457419094776 1.0847217098494446
3.9075973276783595 262.6967446919795 1.0798161956086108
3.9128248826317753 266.4031438361742 1.0878314132369493
3.918052437585191 267.26328599850933 1.0876431838859797
3.923279992538607 269.0181778669487 1.0879441655289859
3.9285075474920226 276.0344752177455 1.098081665791355
3.9337351024454383 285.4243273382641 1.1190264582733132
3.938962657398854 297.97038488009304 1.1459103329456075
3.94419021235227 314.83207095291846 1.1718040670716787
3.9494177673056856 331.6473261667336 1.195339402201865
3.9546453222591014 365.7109816256814 1.2389690851118556
3.959872877212517 435.2835098288647 1.3405749571180225
3.965100432165933 494.7426851220621 1.4265465117510268
3.9703279871193486 616.758404654997 1.589288709300251
3.9755555420727644 740.6508102535337 1.7341374196399253
3.98078309702618 811.156202273876 1.8059456244509378
3.986010651979596 893.454490343052 1.8798533098441303
3.9912382069330117 844.5089967317904 1.821668601391235
3.9964657618864274 788.217238900528 1.7554823113878255
4.001693316839844 689.3182506180218 1.6353826235323774
4.00692087179326 606.2182132958543 1.530984249968473
4.012148426746676 578.9928490236535 1.5016930064937042
4.017375981700092 552.8517833598808 1.4851111794296068
4.0226035366535084 557.4626911805357 1.4970884178455472
4.027831091606925 588.7966497811066 1.5420376319465223
4.033058646560341 630.0941520575524 1.600173048402118
4.038286201513757 679.2756296990085 1.6641342451090724
4.043513756467173 737.6805772883138 1.7421774977062412
4.0487413114205895 803.0256713013601 1.8155486057030097
4.053968866374006 878.2500651934364 1.8983386480456945
4.059196421327422 971.9891852946562 2.0003952910438163
4.064423976280838 1077.5984664046907 2.106617805767325
4.069651531234254 1193.898170181861 2.2151491244398716
4.0748790861876705 1329.3691980975134 2.33713792263401
4.080106641141087 1486.4441619921768 2.4733647790348465
4.085334196094503 1664.1697287472941 2.6133289895912246
4.090561751047919 1863.9582156566362 2.768686590809482
4.095789306001335 2090.210367195542 2.9298504668663927
4.1010168609547515 2360.744477485337 3.1189591327167623
4.106244415908168 2637.0788811994853 3.299981804526814
4.111471970861584 2947.7871458588324 3.486345574269326
4.116699525815 3269.275080168469 3.6644799673538335
4.121927080768416 3588.298335497034 3.7907600148154175
4.1271546357218325 3924.380455863391 3.9269150179061523
4.132382190675249 4265.722092613734 4.078998008980337
4.137609745628665 4632.388198680219 4.238049983306978
4.142837300582081 4993.574266570461 4.387242567088351
4.148064855535497 5303.026595588509 4.51127138525756
4.1532924104889135 5617.273132954574 4.631950633138126
4.15851996544233 5912.891219447101 4.7441609293928595
4.163747520395746 6159.945480248586 4.842451112987875
4.168975075349162 6388.365106405134 4.931836577905778
4.174202630302578 6523.058056127643 4.975902231712875
4.1794301852559945 6571.578380095281 4.992626241969394
4.184657740209411 6525.504228093869 4.957889511111722
4.189885295162827 6387.507190783561 4.900752762990211
4.195112850116243 6183.4060065736985 4.827958929053754
4.200340405069659 5878.259263848965 4.705829647415156
4.2055679600230755 5481.298115202561 4.540287103803626
4.210795514976492 5051.275244239677 4.357254169824419
4.216023069929908 4604.1280178532415 4.156599710116616
4.221250624883324 4128.67861307625 3.9282074066373354
4.22647817983674 3703.0509235040936 3.7170090035796095
4.2317057347901565 3280.4308208246275 3.4940687446724588
4.236933289743573 2897.1597565740367 3.27694271954179
4.242160844696989 2555.5132952856584 3.073601285373411
4.247388399650405 2241.560732498487 2.8712961098958396
4.252615954603821 1973.5617233465782 2.694592272120508
4.257843509557238 1755.8193847620562 2.542098028164768
4.263071064510654 1555.373620129683 2.3931870201343033
4.26829861946407 1376.9690554495276 2.248292956464341
4.273526174417486 1224.5401177516906 2.1136880585708826
4.278753729370902 1091.3873748413755 1.9927731022465447
4.283981284324319 977.8754731553869 1.887427800753354
4.289208839277735 878.08202079946 1.7896358380550181
4.294436394231151 790.6592747129594 1.6978367807207069
4.299663949184567 717.7814803527662 1.6149678969189034
4.304891504137983 661.2240902224189 1.547622810207794
4.3101190590914 610.4117545450546 1.4858395823475445
4.315346614044816 557.9739782592379 1.4220652039718438
4.320574168998232 510.3135667293334 1.359310853492975
4.325801723951648 472.805928316957 1.3108049215693098
4.331029278905064 441.94164569367814 1.2693428454260967
4.336256833858481 421.9651449078472 1.244754595077656
4.341484388811897 401.03886347668424 1.2181096024105407
4.346711943765313 382.2978385948782 1.1935222825298948
4.351939498718729 358.9581199622384 1.1567463388881905
4.357167053672145 339.38245767238766 1.1236270318023205
4.362394608625562 325.2063838182262 1.1060529073618532
4.367622163578978 314.3786667976437 1.0935922466591035
4.372849718532394 304.52148247108215 1.081115019219353
4.37807727348581 293.90263079537056 1.066447827353059
4.383304828439226 283.8634136130291 1.0535242264891351
4.388532383392643 275.07290024350357 1.0434646093895512
4.393759938346059 270.60642524204815 1.0461703786903893
4.398987493299475 263.27539699656546 1.0374880670909667
4.404215048252891 252.5353857458714 1.0281703317113795
4.409442603206307 242.81010626174825 1.0157897856319362
4.414670158159724 235.5638589293227 1.0110885676234713
4.41989771311314 229.7834698384259 1.0103574666873505
4.425125268066556 224.67824731126103 1.0106270236507777
4.430352823019972 218.603445598563 1.0007402586402636
4.435580377973388 215.04144033308577 0.9921142576852002
4.440807932926805 211.67414720258554 0.9883804297584757
4.446035487880221 202.22535654586036 0.9745093368423112
4.451263042833637 196.76978631458158 0.9715545941346224
4.456490597787053 194.4814728599197 0.9693534871327578
4.4617181527404695 191.86231788359345 0.9713230108840822
4.466945707693886 196.6251896416729 0.9931941680295658
4.472173262647302 193.9015775739741 0.9861714701290241
4.477400817600718 193.7708534729397 0.9917273601568475
4.482628372554134 188.76603050926104 0.9767723610466328
4.4878559275075505 184.0674433496016 0.9669780819788067
4.493083482460967 182.8772469333496 0.9671577906447313
4.498311037414383 184.38761797121663 0.9771329685679739
4.503538592367799 183.5896802620473 0.9796782260285426
4.508766147321215 179.9411901908112 0.9712428721758251
4.5139937022746315 174.0094473306405 0.961757809533619
4.519221257228048 170.2445403458032 0.9552961773644862
4.524448812181464 175.29078359690436 0.9722254559026556
4.52967636713488 173.24779352529518 0.9819441162347433
4.534903922088296 176.3740969283709 0.9949143533968783
4.5401314770417125 178.54141681042077 0.9949378200789663
4.545359031995129 177.5266163629741 0.9947602698018323
4.550586586948545 181.77323695034374 1.0018929057052914
4.555814141901961 175.03603733831048 0.9736274141675216
4.561041696855377 171.61869365029185 0.9589235539560266
4.5662692518087935 172.85820145714592 0.9616214900247259
4.57149680676221 167.82404794379212 0.9390161189754955
4.576724361715626 171.82812962176803 0.964490151987898
4.581951916669042 175.20787063612173 0.9843910822491608
4.587179471622458 176.8098399225343 1.0035337214479811
4.5924070265758745 176.52311844529518 1.0075718969698086
4.597634581529291 173.0532001527047 0.9930011911441219
4.602862136482707 168.20437492016683 0.9734301029768014
4.608089691436123 166.69108651755366 0.9746768383255824
4.613317246389539 163.50493414089794 0.9837673163720042
4.6185448013429555 164.47279111936848 1.001050782453721
4.623772356296372 164.03607844656955 1.0037056891817238
4.628999911249788 163.78247554844876 1.0035737153913298
4.634227466203204 163.48642273246207 0.9873232205333748
4.63945502115662 162.30367690486523 0.9709612357174352
4.6446825761100365 163.6144580209466 0.963281802143455
4.649910131063453 165.86543000685248 0.9672775174517919
4.655137686016869 169.5425035841007 0.991997002750934
4.660365240970285 169.55643844745495 1.0029140155029952
4.665592795923701 167.75256304803554 1.0089405808991754
4.6708203508771176 165.59083096174658 1.001845882909033
4.676047905830534 162.08215465479208 0.9837974544811493
4.68127546078395 161.022205145691 0.9834828512695777
4.686503015737366 163.2505799333759 0.9905008181284174
4.691730570690782 161.77483101831217 0.9966184080457042
4.696958125644199 162.33210292967684 0.9954193783858482
4.702185680597615 162.27224775075524 0.9896289891678874
4.707413235551031 161.9294068252255 0.9850902017397699
4.712640790504447 160.87981404493985 0.9813790890842822
4.717868345457863 159.00589767878378 0.9843841400334871
4.72309590041128 157.06161860943854 0.9839682323825754
4.728323455364696 155.60528433847267 0.976951061950183
4.733551010318112 157.69094700210292 0.9695152191260933
4.738778565271528 154.4084325608552 0.9487016505258512
4.744006120224944 153.60794193434572 0.9521717263218173
4.749233675178361 153.05757072754665 0.9603667720259559
4.754461230131777 155.70118018688515 0.9893036852326184
4.759688785085193 153.07549765905574 0.9732163203161842
4.764916340038609 155.55434235044336 0.987556312893615
4.770143894992025 154.5288803530937 0.9754764887390733
4.775371449945442 152.49502557167446 0.947135979068067
4.780599004898858 156.26132863284283 0.9566070103248775
4.785826559852274 154.68563304017678 0.9418504538320319
4.79105411480569 150.2255441178104 0.9283823291194848
4.796281669759106 147.53112354504134 0.9241713117448291
4.801509224712523 148.59692577273347 0.9245235787397142
4.806736779665939 145.18509105812174 0.9110941115834895
4.811964334619355 152.6618350646372 0.9312943590000123
4.817191889572771 153.58564406563468 0.9377470465715992
4.822419444526187 154.52789057863424 0.9599183564831114
4.827646999479604 152.81214043898834 0.9547400322225177
4.83287455443302 153.82031304210824 0.965639011607136
4.838102109386436 155.24587166144872 0.9646460829980925
4.843329664339852 155.06486153571058 0.9576783180503667
4.848557219293268 155.04588432154992 0.9609084644549194
4.853784774246685 153.8302193461496 0.9611214412052663
4.859012329200101 155.670455647154 0.9648736860678904
4.864239884153517 156.16661998113088 0.9642352018917457
4.869467439106933 151.6933107348188 0.9409826405635987
4.8746949940603495 148.67591450349096 0.9268010699955976
4.879922549013766 152.0019761521775 0.9451277239667224
4.885150103967182 155.97389255692545 0.963616753766395
4.890377658920598 165.30809546570998 0.995356249640189
4.895605213874014 165.62328743067107 0.9955901095743029
4.9008327688274305 163.3592273492195 0.9821221689186903
4.906060323780847 161.38983368793328 0.9714840615758986
4.911287878734263 159.5884038533139 0.958907319957229
4.916515433687679 155.23112536087754 0.9458494879371347
4.921742988641095 154.44165096207016 0.9421714562779092
4.9269705435945115 149.50075280497296 0.9256415004183904
4.932198098547928 147.84437645521052 0.925382985662048
4.937425653501344 149.88992063265272 0.9439195295456817
4.94265320845476 150.82926055930088 0.9545868974658417
4.947880763408176 152.26927060462125 0.9526129201071675
4.9531083183615925 158.55926615266898 0.9633590153367191
4.958335873315009 157.9249309209884 0.9578515305800452
4.963563428268425 159.87136412333297 0.9542697762993572
4.968790983221841 151.8956781460851 0.9211335279973362
4.974018538175257 148.27618771350728 0.9066877502816796
4.9792460931286735 152.8966719548649 0.921809869601868
4.98447364808209 157.6007983613611 0.9367158919397439
4.989701203035506 160.19134186779715 0.9361721674310927
4.994928757988922 161.42885321954913 0.9126631318923476
5.000156312942338 160.91245487659964 0.8777990957385383
5.0053838678957545 161.5114503985869 0.847316421415488
5.010611422849171 171.3316423063222 0.8553311100289559
5.015838977802587 177.83213841774253 0.8611127610175318
5.021066532756003 178.7931840715652 0.8592769980232076
5.026294087709419 185.3566701522478 0.8703637576657202
5.0315216426628355 187.51816118820085 0.8762687894468043
5.036749197616252 189.76914399517364 0.8835800024516155
5.041976752569668 189.51211420544777 0.8886337150746608
5.047204307523084 188.40554649102467 0.8914115283305403
5.0524318624765 186.58788024097257 0.8888711655309828
5.0576594174299165 186.98501146221594 0.8853383791145583
5.062886972383333 190.24813204417737 0.8828106332739001
5.068114527336749 196.33524299120927 0.8863121101652368
5.073342082290165 210.14592530632447 0.9039620048469807
5.078569637243581 224.66998489053574 0.9140343325451599
5.0837971921969975 234.86226069327535 0.9173075221290233
5.089024747150414 243.05018784025793 0.9145582786475406
5.09425230210383 251.5234579041381 0.9147608637892801
5.099479857057246 265.8626022605782 0.9297460924402599
5.104707412010662 288.97336658346376 0.9574043764276865
5.109934966964079 318.17586118657664 0.9955761298470394
5.115162521917495 342.60302658159026 1.0278356910978805
5.120390076870911 365.37802923041994 1.0585571679732833
5.125617631824327 378.28543678510874 1.0741104740976466
5.130845186777743 374.1134304485449 1.0669645022244387
5.13607274173116 360.2144754886255 1.0481011769169304
5.141300296684576 340.3178176978553 1.0266645771695282
5.146527851637992 315.60714913418957 1.0028967122960062
5.151755406591408 287.2060370312093 0.9752995728554285
5.156982961544824 260.9549078232554 0.9506949734415753
5.162210516498241 242.2724211131214 0.9379543010804556
5.167438071451657 220.49303391829224 0.9116689745156342
5.172665626405073 204.70736446898835 0.8946072904008165
5.177893181358489 192.73772360081742 0.8808646291966059
5.183120736311905 187.82062021581422 0.8887533149765064
5.188348291265322 186.91698261834227 0.9009226085420798
5.193575846218738 188.7762349669348 0.9190226096701667
5.198803401172154 180.66438866105702 0.8950542148788074
5.20403095612557 175.1547061105531 0.8862970447647256
5.209258511078986 171.5504027929458 0.886411878227931
5.214486066032403 173.81785349839583 0.8985650438430139
5.219713620985819 175.77768358692217 0.9167146239220357
5.224941175939235 172.4303435917203 0.9064346881641656
5.230168730892651 168.69547770697648 0.8998136410511252
5.235396285846067 167.92351024543115 0.9004644608318042
5.240623840799484 165.0235641311893 0.8972520957518979
5.2458513957529 162.71061056383206 0.9001741951279248
5.251078950706316 160.72223257085128 0.9130925966774295
5.256306505659732 160.8806842342093 0.9176426510191678
5.261534060613148 163.39723656395745 0.9257079815620363
5.266761615566565 162.05736857382328 0.9108251809921557
5.271989170519981 159.21891795477828 0.891483539760094
5.277216725473397 157.92332462937256 0.8967446947162079
5.282444280426813 158.0878660633689 0.9118367522112321
5.2876718353802294 161.36848579589523 0.9259381832045975
5.292899390333646 161.59730559023913 0.9279354060288691
5.298126945287062 157.59916537584004 0.9151983763066186
5.303354500240478 153.45956425814074 0.8963558931593667
5.308582055193894 152.65293017405457 0.8918134597822971
5.3138096101473105 152.7572499992193 0.8791612276089916
5.319037165100727 154.5781636349255 0.8713618099981263
5.324264720054143 152.53930275949878 0.8637056305802258
5.329492275007559 152.80237496884527 0.8693612343848853
5.334719829960975 148.40389267289152 0.8664746250904655
5.3399473849143915 146.57974614238722 0.865501222335018
5.345174939867808 149.23582256985094 0.8705765061588673
5.350402494821224 151.51133901175575 0.8784715068412097
5.35563004977464 156.29204485645857 0.9023849322002069
5.360857604728056 159.89959789523425 0.9217902669530843
5.3660851596814725 161.29720640936677 0.919297629244346
5.371312714634889 157.26237712696278 0.8938607229725265
5.376540269588305 155.3822451134478 0.867313316823765
5.381767824541721 152.9682711791676 0.8570329676312591
5.386995379495137 150.26709156911903 0.8421825010178257
5.3922229344485535 149.78694547322448 0.8512295504245354
5.39745048940197 146.88056159875202 0.8490834688928965
5.402678044355386 148.57944817631744 0.8424968674395164
5.407905599308802 152.64783076418587 0.8490033160433739
5.413133154262218 158.5035831294332 0.8510826433645936
5.4183607092156345 160.38538473376738 0.8425108130693154
5.423588264169051 161.80990483152706 0.8322778654567086
5.428815819122467 163.59977625914607 0.8192729017321201
5.434043374075883 167.0440574254373 0.8179623115428697
5.439270929029299 170.17812098719654 0.8230118275948481
5.4444984839827155 175.80462956026543 0.8338064665583156
5.449726038936132 179.1987763263207 0.8414192638870845
5.454953593889548 181.44637875935135 0.8504491027108584
5.460181148842964 180.10967633269067 0.8521295299299931
5.46540870379638 176.08210076007697 0.8475886747344487
5.4706362587497965 174.1011443441558 0.852908715452235
5.475863813703213 168.09393230842753 0.8446933038400463
5.481091368656629 167.35635060982477 0.8436987554706977
5.486318923610045 166.34456035619004 0.8421964946071541
5.491546478563461 167.8491492582438 0.8484891594730789
5.4967740335168775 167.27716506894453 0.8593255767676679
5.502001588470294 163.3989672445824 0.8561756956107504
5.50722914342371 160.25059421081772 0.8572969000867118
5.512456698377126 160.91965028323688 0.8606270837369485
5.517684253330542 167.02550479863692 0.8753643471770364
5.522911808283959 167.37617234212686 0.8731169176959586
5.528139363237375 168.2466583971531 0.8756756833894764
5.533366918190791 170.13780974738793 0.8802515554305304
5.538594473144207 166.6101461754455 0.8783660297163844
5.543822028097623 166.91658452667232 0.8771575937559177
5.54904958305104 165.02911217061202 0.8700899795783673
5.554277138004456 160.23127667232288 0.8511877611820402
5.559504692957872 158.404402846332 0.8473900980713206
5.564732247911288 157.3105031557812 0.8469958508518223
5.569959802864704 157.00431666798264 0.8517483028262276
5.575187357818121 159.75771012283948 0.8543303902003727
5.580414912771537 162.66995783868535 0.8453163224222825
5.585642467724953 163.50333556993695 0.8342506252463847
5.590870022678369 168.38489144256883 0.836410041394568
5.596097577631785 165.86640623649714 0.8255362370959103
5.601325132585202 166.72912728228556 0.8215859175892412
5.606552687538618 171.98232923588955 0.8297107342234734
5.611780242492034 175.86726574151032 0.819962569318739
5.61700779744545 185.42049103094908 0.8302204368756719
5.622235352398866 194.4315081306023 0.8239842233902749
5.627462907352283 216.72332881650345 0.8409185167227476
5.632690462305699 255.0752325753626 0.8831975183752103
5.637918017259115 316.07847072702174 0.9583349938561639
5.643145572212531 402.47614787100457 1.0611942345644056
5.648373127165947 500.1310194586535 1.1671935704291223
5.653600682119364 602.5966791867268 1.2721906247901749
5.65882823707278 694.148880788449 1.357187952784102
5.664055792026196 754.8738061075828 1.4107771685764932
5.669283346979612 798.0549387013599 1.4486965886352956
5.674510901933028 809.7720050623599 1.4571459902671602
5.679738456886445 801.1411349871939 1.4496137840620509
5.684966011839861 786.7558338149228 1.4363032872086279
5.690193566793277 771.5193628191737 1.4204518793960204
5.695421121746693 760.6361450262516 1.410122037166559
5.700648676700109 758.4335379820924 1.4078767340986134
5.705876231653526 755.6560978050074 1.4059410025539643
5.711103786606942 751.7809881547496 1.4007407876109328
5.716331341560358 750.0887123606487 1.3983060916871561
5.721558896513774 751.8964617035904 1.3979365424999508
5.7267864514671905 757.6584497454065 1.4035417699800574
5.732014006420607 762.775561043371 1.4077265295743622
5.737241561374023 774.3775434390134 1.419885471343063
5.742469116327439 799.515319549262 1.441716160017649
5.747696671280855 841.2990301455333 1.4781212739394372
5.7529242262342715 894.9424794104765 1.5233312417221274
5.758151781187688 957.4492828741525 1.5745033731372295
5.763379336141104 1030.7502268783944 1.6340192687303123
5.76860689109452 1102.666577408893 1.688249661481848
5.773834446047936 1177.8907421805359 1.7438759986543588
5.7790620010013525 1235.2430056692024 1.7843622681754128
5.784289555954769 1257.276038663518 1.7991427859903952
5.789517110908185 1244.1058520915378 1.7892828369070501
5.794744665861601 1165.1105963921395 1.730003897694476
5.799972220815017 1042.495838250226 1.6357221415835907
5.8051997757684335 886.3324728460826 1.5078792995447248
5.81042733072185 726.455813324346 1.365139464435956
5.815654885675266 590.479290607175 1.236249121166509
5.820882440628682 469.7994221447735 1.1113371568174029
5.826109995582098 384.8579722534072 1.020266212610198
5.8313375505355145 321.15911948030333 0.9459956114352887
5.836565105488931 272.74922159986403 0.8839147478747666
5.841792660442347 242.86859425180597 0.8459111017408146
5.847020215395763 224.62296581610758 0.8271027530680244
5.852247770349179 212.51663170605383 0.8128067382411478
5.8574753253025955 208.815531789413 0.8171784591555711
5.862702880256012 204.3625340073726 0.8178106401170294
5.867930435209428 203.5352955501136 0.8208395572571022
5.873157990162844 200.32323498813602 0.8146883565539546
5.87838554511626 200.14952067515557 0.8130965333595018
5.8836131000696765 195.449986612045 0.8043243499195655
5.888840655023093 191.8138610296864 0.7954849374855203
5.894068209976509 192.3338853482627 0.8014511232026008
5.899295764929925 192.62538116109175 0.798219914436711
5.904523319883341 192.37470403953344 0.7931493256363705
5.9097508748367575 196.86634938277263 0.80099954338688
5.914978429790174 196.6329988187149 0.7975439641612294
5.92020598474359 196.97788851401293 0.7920697749860358
5.925433539697006 200.1448036441223 0.7956470475902534
5.930661094650422 203.87259244604698 0.8003971631450143
5.9358886496038386 208.14385766136806 0.8031519073818574
5.941116204557255 211.2198725651379 0.805773229816494
5.946343759510671 212.93442231669394 0.8028971938524876
5.951571314464087 214.10431170580244 0.8079121976590339
5.956798869417503 220.20583160779807 0.8186829249109288
5.96202642437092 226.91867639149712 0.8277280300075742
5.967253979324336 234.32667685594222 0.840030964196673
5.972481534277752 247.06314265497002 0.8591054266486697
5.977709089231168 256.93444324855784 0.8701943385275374
5.982936644184584 275.16332245157594 0.8992940464974981
5.988164199138001 294.1076621223364 0.9220633475769076
5.993391754091417 314.2478684506487 0.9460412919870629
5.998619309044833 337.066402946884 0.9759420656029053
6.003846863998249 368.0699479462278 1.0155539970610785
6.009074418951665 407.67616927183 1.067860816077123
6.014301973905082 453.89868993015 1.1257711668718768
6.019529528858498 521.2903405507815 1.2042215828628962
6.024757083811914 593.7001948177603 1.2846827175735498
6.02998463876533 679.3144925343374 1.372054033385118
6.035212193718746 794.211244919169 1.4836765201575903
6.040439748672163 932.6304394571055 1.6107221480855753
6.045667303625579 1094.7888757841715 1.7472307624085273
6.050894858578995 1287.7532237371674 1.8975860193059093
6.056122413532411 1475.1720859337663 2.034052755699406
6.061349968485827 1651.0029883102038 2.156826305492636
6.066577523439244 1802.7686278566212 2.254661945907749
6.07180507839266 1887.1499292780522 2.3065638868902507
6.077032633346076 1919.8203722441287 2.3249753461389377
6.082260188299492 1900.1641190468258 2.314706821142222
6.087487743252908 1835.371668079461 2.277325976186437
6.092715298206325 1734.1974612609695 2.217191854792997
6.097942853159741 1608.4004689133828 2.1369802676264347
6.103170408113157 1483.9023448485373 2.058637968989284
6.108397963066573 1348.7374075199073 1.9625156575808822
6.113625518019989 1218.0961512023998 1.8668220329342589
6.118853072973406 1100.5127028205839 1.7751726974855178
6.124080627926822 989.4961542986689 1.686017853322657
6.129308182880238 883.6386911197023 1.5971729978563531
6.134535737833654 787.6255817395185 1.5097386207724595
6.1397632927870704 697.9234552005348 1.4211364538267617
6.144990847740487 618.451629982288 1.339451260540793
6.150218402693903 555.292336474431 1.2731949504128006
6.155445957647319 493.36334148775245 1.2017233122663564
6.160673512600735 446.52301218764916 1.1468216415180312
6.1659010675541515 407.90639671562025 1.1000398010312415
6.171128622507568 381.5306507193058 1.0708451290022392
6.176356177460984 354.57496407027077 1.0392323528642253
6.1815837324144 332.55791086793613 1.011494216477928
6.186811287367816 316.24279402093833 0.9936014367666565
6.1920388423212325 297.62332549738176 0.9717191750793542
6.197266397274649 284.7525903502927 0.9582217627342137
6.202493952228065 272.3764647138603 0.9438952802243854
6.207721507181481 257.8183195366162 0.9118341954853395
6.212949062134897 252.17574226663504 0.8992282268216087
6.2181766170883135 243.51296889654256 0.8841264629777684
6.22340417204173 238.86275132673757 0.8792096629369084
6.228631726995146 232.61119062124777 0.8654476836785919
6.233859281948562 226.30815466761177 0.8517179017866859
6.239086836901978 223.64163883620486 0.8455965069792873
6.2443143918553945 219.47032488226762 0.8366976757867022
6.249541946808811 220.16325937367233 0.8415053257047683
6.254769501762227 215.4665333648359 0.8305285892447876
6.259997056715643 212.52962394529132 0.8232679067022183
6.265224611669059 209.0034697045093 0.8226223508063926
6.2704521666224755 206.0441385693609 0.8214231719651918
6.275679721575892 206.9372612545053 0.8262965298076196
6.280907276529308 206.25547480085754 0.8253121782300317
6.286134831482724 205.4148784259287 0.8254103892724451
6.29136238643614 199.99898246171236 0.8129972331047504
6.2965899413895565 199.3582112785206 0.8152677821556644
6.301817496342973 201.10734363184426 0.8212014094253073
6.307045051296389 200.75267848698687 0.8222963443430752
6.312272606249805 200.3765293473012 0.8210248464546622
6.317500161203221 193.36199196304082 0.7992928107112769
6.3227277161566375 192.37832344960094 0.7939381566769206
6.327955271110054 193.61514396622678 0.7978217051865588
6.33318282606347 196.961406280791 0.8095479031798968
6.338410381016886 196.8232476460849 0.8147668137461375
6.343637935970302 197.8932132681634 0.8198883476538249
6.3488654909237185 195.90364365465763 0.8121233227104807
6.354093045877135 196.2416879701428 0.8103109563649745
6.359320600830551 196.26994341603736 0.8058090570858311
6.364548155783967 195.565195098659 0.8004705236265186
6.369775710737383 197.8415763522614 0.8033604580701529
6.3750032656908 196.69796258928108 0.7992600771566722
6.380230820644216 197.6528206361607 0.8033042584794644
6.385458375597632 197.2791416669907 0.8022797943983729
6.390685930551048 199.62014969215912 0.8079563328453345
6.395913485504464 203.25104291917887 0.8194247954002591
6.401141040457881 204.69832770768784 0.8318968877452323
6.406368595411297 202.44651730620623 0.8287290063283552
6.411596150364713 196.62348445412047 0.8079736534741826
6.416823705318129 195.6830936952932 0.8031110670179643
6.422051260271545 193.25501578002078 0.7906264468081836
6.427278815224962 193.1159678364691 0.7956108248809788
6.432506370178378 195.98751264620327 0.806965100902993
6.437733925131794 193.14523329682683 0.7964859905558529
6.44296148008521 194.83131617360192 0.7907699111106247
6.448189035038626 195.84781908853202 0.7855385342512342
6.453416589992043 195.88692854605856 0.7779967749297376
6.458644144945459 199.83802233806443 0.7842622314038977
6.463871699898875 203.08302675650674 0.7873232962426703
6.469099254852291 205.77519653156293 0.7930499273474777
6.474326809805707 206.02190483329554 0.7920445397722877
6.479554364759124 209.75386516676636 0.7949416033376964
6.48478191971254 209.37917970454066 0.7894851031027703
6.490009474665956 212.4842127858403 0.790370812976574
6.495237029619372 215.1294315188808 0.7919113292075294
6.500464584572788 219.69196176897225 0.7932661670188162
6.505692139526205 229.06568132586298 0.8053614022867522
6.510919694479621 239.3510002350165 0.8202317546404084
6.516147249433037 250.99990912019652 0.8351902212798253
6.521374804386453 258.751035662163 0.8422188439556648
6.526602359339869 270.0928228997347 0.8550165386688967
6.531829914293286 288.11516111830946 0.8728601201533757
6.537057469246702 309.69359540631484 0.892728400886187
6.542285024200118 340.98203783900294 0.9273086022870993
6.547512579153534 374.2636250010625 0.9644181072657221
6.55274013410695 406.66197511620453 1.0010362736249308
6.557967689060367 442.02952635410196 1.0409023937520503
6.563195244013783 468.3051654513233 1.068746562849333
6.568422798967199 496.33440993147485 1.1000456374961949
6.573650353920615 514.3323576401389 1.1173983285845086
6.5788779088740315 520.2075969765459 1.1214811737954333
6.584105463827448 516.6394761547868 1.11613372517321
6.589333018780864 496.42038380735625 1.092983839832643
6.59456057373428 474.4745143070346 1.0686114243030271
6.599788128687696 445.7142357524134 1.0364116041222515
6.6050156836411125 421.48108068084366 1.009901654792318
6.610243238594529 398.79320505777576 0.9853258441226438
6.615470793547945 376.06767176026636 0.959632630384489
6.620698348501361 355.15893540865875 0.9356307527667894
6.625925903454777 332.16938080181353 0.9071003436010525
6.6311534584081935 311.42082371968627 0.8826627386604098
6.63638101336161 294.1956717028073 0.86175089145904
6.641608568315026 283.07237381838354 0.8489982088504779
6.646836123268442 273.53333664567333 0.8386648308841748
6.652063678221858 267.702462607443 0.8315752106408072
6.6572912331752745 261.3413542311165 0.8235793294481303
6.662518788128691 257.2321538182223 0.817986156792355
6.667746343082107 252.33832217603077 0.8119917173366203
6.672973898035523 249.81994186180512 0.8105556176126774
6.678201452988939 246.2687746045444 0.8092854395781566
6.6834290079423555 240.80161425790388 0.8043127628257776
6.688656562895772 237.50980764433743 0.8041655418556779
6.693884117849188 233.02790032622323 0.795885075478159
6.699111672802604 230.3166848593096 0.7983265172275998
6.70433922775602 225.79566895023936 0.7938804190274208
6.7095667827094365 225.11769500594227 0.7943030357386462
6.714794337662853 224.54292223498138 0.7970117892930733
6.720021892616269 223.44008086774573 0.7925065370436296
6.725249447569685 218.792483941084 0.7853160357437888
6.730477002523101 216.65385929884977 0.778930723110376
6.7357045574765175 217.93481394777214 0.7806957726924575
6.740932112429934 219.0147341091927 0.7809014808115414
6.74615966738335 221.78329523290597 0.7826887276877923
6.751387222336766 222.6968789120376 0.7867024611316109
6.756614777290182 223.72271738667337 0.7893896530894385
6.7618423322435985 221.5448694798894 0.7869724053828695
6.767069887197015 217.9775689075558 0.7818223962163183
6.772297442150431 214.22587646601926 0.7713532342063988
6.777524997103847 215.09729128787635 0.7723379117809638
6.782752552057263 215.68111625869227 0.7731257724430064
6.7879801070106796 216.5215889207064 0.7724628056053607
6.793207661964096 218.58708798619372 0.7759715684473563
6.798435216917512 221.72027654390646 0.7837938053501549
6.803662771870928 225.39550784381512 0.7905251224330964
6.808890326824344 224.90745861617145 0.7872717888462173
6.814117881777761 221.1528039954759 0.7736397404171514
6.819345436731177 216.65166962957503 0.7582872864891198
6.824572991684593 216.05087230075338 0.7581253402221017
6.829800546638009 217.62977102159383 0.7603860283074321
6.835028101591425 221.67775803095913 0.7707926810355051
6.840255656544842 227.83641544474582 0.7833434076437877
6.845483211498258 229.59339181196327 0.7883115426279186
6.850710766451674 228.02280062835706 0.7847832808601002
6.85593832140509 230.6291034434111 0.7887855870638274
6.861165876358506 230.90952945254412 0.7862555947083583
6.866393431311923 234.96648410955788 0.7892546435058719
6.871620986265339 236.43173658039314 0.7903170550758988
6.876848541218755 236.92798417077378 0.7875292590772153
6.882076096172171 238.8354428556865 0.7876743619034606
6.887303651125587 239.61566537326817 0.7858098491206481
6.892531206079004 241.71234623341448 0.7847403499604226
6.89775876103242 244.35919426239272 0.7851273274283621
6.902986315985836 245.94562388835706 0.7852039519778717
6.908213870939252 250.03314528228123 0.7891857299274686
6.913441425892668 253.09072706807774 0.7914096590607445
6.918668980846085 259.135331202485 0.8003445881859836
6.923896535799501 260.7943273640879 0.8015132803463045
6.929124090752917 263.19555606680717 0.8037125949174749
6.934351645706333 267.7852439396466 0.8092693403415656
6.939579200659749 271.5916386738092 0.8137509636605749
6.944806755613166 277.8321454737426 0.8205252948762213
6.950034310566582 281.83856030989995 0.8227483701034436
6.955261865519998 287.8981017603361 0.8287666201157667
6.960489420473414 297.5041922683549 0.8399903002773359
6.96571697542683 307.70342149753316 0.8516919743976579
6.970944530380247 316.1974951326345 0.8580305825520431
6.976172085333663 326.0342733202383 0.8667808222047617
6.981399640287079 338.93725680398825 0.8791696727041647
6.986627195240495 361.5322464996892 0.9048844850286427
6.9918547501939114 389.17111988315804 0.9345247881538147
6.997082305147328 430.77510405273114 0.9798242384166382
7.002309860100744 487.07649259944014 1.0386759663129974
7.00753741505416 575.5790648999391 1.1267226918190698
7.012764970007576 697.609159679815 1.2380953715212442
7.0179925249609925 847.5272362726975 1.3633857037903985
7.023220079914409 1002.9958704880765 1.4812410352325098
7.028447634867825 1149.2947249428794 1.5832005726897602
7.033675189821241 1262.9929500227872 1.6577999743172502
7.038902744774657 1327.1317728437355 1.6974129349797686
7.0441302997280735 1324.7444065569493 1.6936197101925319
7.04935785468149 1271.7862044468486 1.6570012477777178
7.054585409634906 1189.4775130873538 1.6008040865600033
7.059812964588322 1094.0991107922594 1.5356433778200893
7.065040519541738 1001.3772725553372 1.4697008933821105
7.0702680744951545 913.7770146816307 1.404081143166515
7.075495629448571 827.925345362818 1.3346086507604118
7.080723184401987 759.9672565361435 1.2784297971811711
7.085950739355403 707.0772132275573 1.2325018089567954
7.091178294308819 668.105127638846 1.1982246090253115
7.0964058492622355 636.2318845542325 1.1681936721674346
7.101633404215652 609.3769525667299 1.1442933677208997
7.106860959169068 586.056684994414 1.1221436351561456
7.112088514122484 564.7305578977032 1.1027402772276897
7.1173160690759 544.6904981748099 1.08248722318816
7.1225436240293165 527.8333143876 1.0649309954294885
7.127771178982733 512.8613366974262 1.0501240818123776
7.132998733936149 501.64855570393615 1.0396734971916541
7.138226288889565 486.60246562254497 1.0238827556524719
7.143453843842981 477.3862514515789 1.0154058088616256
7.1486813987963975 470.9933163853016 1.0086009229647208
7.153908953749814 465.5228722105033 1.0041075445409757
7.15913650870323 459.8227528072162 0.9973743473099766
7.164364063656646 456.72430318092654 0.9931782734493874
7.169591618610062 459.63249688627934 0.9944037210832223
7.1748191735634785 472.5777674350719 1.0073451021648254
7.180046728516895 492.6452541581014 1.0270919011159225
7.185274283470311 524.9317122247476 1.0584019912487448
7.190501838423727 580.330304076244 1.11152505585821
7.195729393377143 656.5924598491771 1.180501145999684
7.2009569483305595 765.9527575730988 1.2746736940789536
7.206184503283976 915.6356247969851 1.3924358815284759
7.211412058237392 1112.4880366406512 1.5331734396165806
7.216639613190808 1361.686023694762 1.6941855169824422
7.221867168144224 1677.5448656525364 1.8776200895635746
7.227094723097641 2041.3590932652141 2.0702582448893727
7.232322278051057 2393.5178375529954 2.2414769179843925
7.237549833004473 2651.1777716621286 2.3575920954492147
7.242777387957889 2728.2897419841966 2.3884292769477824
7.248004942911305 2630.939616013771 2.341862115940275
7.253232497864722 2380.9819238057457 2.2251537960701513
7.258460052818138 2035.1661367690986 2.0576848516293076
7.263687607771554 1672.9380036593402 1.8663116919661833
7.26891516272497 1325.566327398988 1.6608369900468958
7.274142717678386 1042.4034302001855 1.4735074887437136
7.279370272631803 821.0955384100093 1.308873199230033
7.284597827585219 649.7359792288622 1.1665556599102211
7.289825382538635 538.5477660700708 1.0640939041751323
7.295052937492051 465.64162072681813 0.9922668346282334
7.300280492445467 417.7680310379035 0.9426569060755997
7.305508047398884 387.0295298762146 0.9087738332488017
7.3107356023523 369.57208909324663 0.8887595167375525
7.315963157305716 357.4307080573286 0.8758575987611614
7.321190712259132 346.41319913758167 0.8631891446925476
7.326418267212548 335.26981938052216 0.8500622383724508
7.331645822165965 326.9193724591481 0.8410668004839378
7.336873377119381 319.2064467259227 0.834606679328683
7.342100932072797 316.078909459614 0.8311539325151592
7.347328487026213 316.7341079766219 0.8305427008796946
7.352556041979629 312.0856830268881 0.8228763656415462
7.357783596933046 310.5244992203834 0.8196331947123481
7.363011151886462 309.1981739855635 0.8192701162441236
7.368238706839878 302.6888557208933 0.8115517976019566
7.373466261793294 307.65205158763547 0.8180848965740417
7.37869381674671 306.99882335598846 0.8192237260791099
7.383921371700127 306.54509277993174 0.820675529116667
7.389148926653543 304.3023854702677 0.8185894628779727
7.394376481606959 301.7650275911189 0.8154638110912915
7.399604036560375 303.19437225707827 0.8169080807611532
7.4048315915137914 305.6669000983691 0.8162667672556527
7.410059146467208 306.9764892331765 0.816177298421725
7.415286701420624 307.72380856473 0.8156965882347262
7.42051425637404 305.8948822644063 0.8130753583698838
7.425741811327456 302.5335498269968 0.80946405581007
7.4309693662808725 306.17302941991903 0.8149585496608058
7.436196921234289 308.7894215603871 0.8194705249964257
7.441424476187705 310.55569765787874 0.8206583077913633
7.446652031141121 316.42496822932003 0.8268666424143839
7.451879586094537 316.6762858586143 0.8259067127071332
7.4571071410479535 320.4636107149403 0.8271685187109152
7.46233469600137 325.45657808268066 0.83076465683862
7.467562250954786 332.7287749963837 0.8372697326920456
7.472789805908202 340.65620572949035 0.8465887147163829
7.478017360861618 347.60622821261967 0.8558549485534883
7.4832449158150345 355.9575909266211 0.8639305404725363
7.488472470768451 362.88115779384196 0.8691367709516465
7.493700025721867 369.610504174643 0.875111916360066
7.498927580675283 381.2381820472073 0.8859500356733313
7.504155135628699 395.9702900924564 0.9016879261768612
7.5093826905821155 416.41967443794806 0.9231972840471714
7.514610245535532 434.01297923315667 0.9404431048944687
7.519837800488948 453.9972780829372 0.9608595273753724
7.525065355442364 471.9356048261128 0.9782207426621342
7.53029291039578 484.97154437692626 0.9904295891379132
7.5355204653491965 497.694697700451 1.0023948560072249
7.540748020302613 501.689818323502 1.0065356541185113
7.545975575256029 498.6773136985941 1.0038844569759549
7.551203130209445 493.8131197516049 0.9996975519653593
7.556430685162861 487.13042589990977 0.9931593817379903
7.5616582401162775 483.7081028266108 0.9882495134201351
7.566885795069694 474.98513891918265 0.9794881636865537
7.57211335002311 461.10163991465356 0.9644180741070314
7.577340904976526 450.6162641287713 0.9534689408767679
7.582568459929942 435.2548793880117 0.9379628091997301
7.5877960148833585 427.7874683476452 0.9303653073534479
7.593023569836775 419.82293004854523 0.9217597572405191
7.598251124790191 409.8451808789718 0.9103882642310607
7.603478679743607 403.3990852208954 0.9024361989998203
7.608706234697023 396.57217620230557 0.8955385254569337
7.6139337896504395 393.951390466002 0.89308485622797
7.619161344603856 395.93646795687357 0.89593074164613
7.624388899557272 395.91531084696163 0.8966588174633541
7.629616454510688 399.20407768453595 0.9004003676431392
7.634844009464104 400.0825143391791 0.9015288772809469
7.6400715644175206 399.24553574795476 0.8985709928775959
7.645299119370937 403.4362782401728 0.9003757913354106
7.650526674324353 416.7658792242633 0.913579795932222
7.655754229277769 429.2946056876102 0.9275571067665869
7.660981784231185 438.2209942647742 0.9368186275369242
7.666209339184602 449.4971030286089 0.94832943743342
7.671436894138018 457.95083158623606 0.956132060340041
7.676664449091434 465.52783736259505 0.9626609460877907
7.68189200404485 473.0174433171772 0.9683851980021316
7.687119558998266 480.88416308662426 0.9739800718397033
7.692347113951683 493.077620492102 0.9857469840947585
7.697574668905099 502.24230158241846 0.9951317476209934
7.702802223858515 512.4621582592683 1.0049948586375708
7.708029778811931 516.4271813332282 1.0083279728764334
7.713257333765347 517.7510541670506 1.0099035451008878
7.718484888718764 512.9629425079489 1.0047038649836608
7.72371244367218 508.9024178201704 1.0010735529618395
7.728939998625596 502.0639195343799 0.9924323354325276
7.734167553579012 495.86399533808543 0.9868040551303703
7.739395108532428 491.03860839495087 0.982134686419838
7.744622663485845 485.2357234009622 0.9762465908644989
7.749850218439261 483.354784946199 0.9735310931381419
7.755077773392677 484.3056061276321 0.9739264659709934
7.760305328346093 484.99395890409244 0.974567007393505
7.765532883299509 482.06476014033757 0.9711402233645924
7.770760438252926 475.9015772003127 0.9642110180161535
7.775987993206342 471.7070297643822 0.9593402236481394
7.781215548159758 462.5671941412946 0.949374928488147
7.786443103113174 455.3045328238348 0.9423798710502054
7.79167065806659 446.006786376975 0.9348157268102042
7.796898213020007 436.94149279718755 0.9263007238382159
7.802125767973423 432.0952661679897 0.9216715363688538
7.807353322926839 425.7174916432733 0.9153733230838896
7.812580877880255 421.7309314357848 0.9102577841111497
7.817808432833671 415.8948308356638 0.9029417921797281
7.823035987787088 411.9326255644889 0.89833419179951
7.828263542740504 407.921296498458 0.893927503054809
7.83349109769392 404.86743383611594 0.8910618275865231
7.838718652647336 403.3476995780827 0.8895023753672604
7.8439462076007525 403.3481578276361 0.888916413775195
7.849173762554169 406.4617345505541 0.8903729035306459
7.854401317507585 405.50890876327884 0.8883422619765389
7.859628872461001 406.0267119246779 0.8892945815349677
7.864856427414417 406.8884200783784 0.8884122029765528
7.8700839823678335 409.08080303262625 0.8906340869508658
7.87531153732125 412.7043247126159 0.8931656780786774
7.880539092274666 415.9346463966108 0.8962069808612363
7.885766647228082 422.6033106186502 0.9033575581110084
7.890994202181498 426.0386884781753 0.9070252117973809
7.8962217571349145 430.4594412211244 0.9130540097978441
7.901449312088331 436.12902711889745 0.9184786106001854
7.906676867041747 438.51027154780905 0.9206227583482982
7.911904421995163 444.44736202883786 0.9268867710882758
7.917131976948579 450.3953053340647 0.9319320634515766
7.9223595319019955 461.8972397671801 0.9428249422540298
7.927587086855412 467.99431156375425 0.9464727509996915
7.932814641808828 475.2750965450248 0.951811481385389
7.938042196762244 479.9284555865467 0.956560948226254
7.94326975171566 488.244805144857 0.9656590144675006
7.9484973066690765 501.34286068253795 0.9783545368836281
7.953724861622493 514.0432666018758 0.9885004822181217
7.958952416575909 525.9485443130214 0.9980734875449799
7.964179971529325 540.6676251869096 1.0100661439335683
7.969407526482741 552.6108990720469 1.0203957864025344
7.9746350814361575 567.0847441689705 1.0322359307330307
7.979862636389574 582.081873161115 1.0463816134117643
7.98509019134299 594.2050956624039 1.0571583042941994
7.990317746296406 606.2020191741782 1.0680279534131212
7.995545301249822 614.4842985660893 1.0746727870995454
8.000772856203238 620.0945862634738 1.0777291163950304
8.006000411156654 623.0591139058732 1.0801340874208931
8.01122796611007 629.3923781552255 1.0857153412436749
8.016455521063486 634.5519051447712 1.0889522673735317
8.021683076016902 637.9124056578223 1.0910746385123613
8.026910630970319 642.53265128866 1.093687066214316
8.032138185923735 646.5948584145118 1.0978789070649122
8.037365740877151 653.5042311996875 1.1044127269607138
8.042593295830567 662.5402292274497 1.1114707290539267
8.047820850783983 669.7392116078128 1.1183465322761277
8.0530484057374 674.7994338084908 1.1211542497398392
8.058275960690816 672.2250887439671 1.118068734659971
8.063503515644232 668.3366828427277 1.112998978974228
8.068731070597648 668.2854517594866 1.1124481665496484
8.073958625551064 667.9669697371419 1.1123861763245628
8.07918618050448 665.1016569307805 1.1103155660554047
8.084413735457897 662.9179586283866 1.1081678931601835
8.089641290411313 659.3351430521409 1.1043914314045675
8.09486884536473 656.5918603624391 1.1015517206366254
8.100096400318145 652.1565279890966 1.0978741496148554
8.105323955271562 641.2097280643966 1.088837037123418
8.110551510224978 631.1113761086687 1.0795890736565563
8.115779065178394 624.9817046567833 1.0734967830119004
8.12100662013181 621.320304953058 1.069731420244585
8.126234175085226 622.8177357713753 1.071370129213951
8.131461730038643 620.2609718509394 1.0688133543496676
8.136689284992059 623.8829743123237 1.0702921512454524
8.141916839945475 628.4134653105986 1.073527542562884
8.147144394898891 641.3389541260224 1.0844545761719058
8.152371949852308 660.0784206833914 1.0997413333782082
8.157599504805724 677.5860755137794 1.1149096177842381
8.16282705975914 698.0973726228074 1.1309964472184557
8.168054614712556 715.0106530108967 1.144393071803429
8.173282169665972 733.9073826503949 1.1584700936067227
8.178509724619389 743.6046974672096 1.1659382578985367
8.183737279572805 751.4332549667419 1.1730415111069346
8.188964834526221 744.7866452741915 1.1658781576597261
8.194192389479637 733.7339191167433 1.1560772440537124
8.199419944433053 720.9627544389757 1.144665311168912
8.20464749938647 709.7445280701002 1.1364856381190345
8.209875054339886 699.6590332921968 1.1283334057078724
8.215102609293302 686.59475486048 1.1177595571901007
8.220330164246718 674.6711577465942 1.1065873692727743
8.225557719200134 666.281731589403 1.0995425367296732
8.23078527415355 658.6283224131176 1.0924922123990626
8.236012829106967 656.0739350512447 1.090233424755441
8.241240384060383 650.9311321277252 1.0860273918500787
8.2464679390138 646.4053973234828 1.081906830782789
8.251695493967215 641.6312281026836 1.0775864186295954
8.256923048920632 639.3144083735389 1.0745613398402027
8.262150603874048 638.7650762019406 1.073490669478012
8.267378158827464 641.9697889470422 1.07643902615943
8.27260571378088 644.9234475541803 1.078927972945216
8.277833268734296 644.7186100192281 1.0785722183490243
8.283060823687713 640.9007683444737 1.074755609943961
8.288288378641129 637.0845561566146 1.0698286376932384
8.293515933594545 633.6555226541585 1.0660634472292176
8.298743488547961 631.6219753442472 1.063616740834728
8.303971043501377 639.043748950197 1.0708742178672723
8.309198598454794 643.904901139909 1.0755953237760605
8.31442615340821 644.3136310371324 1.0755644427358912
8.319653708361626 646.2712200929419 1.0767509268382338
8.324881263315042 643.5381922873801 1.0734259127925612
8.330108818268458 649.329032136491 1.0779472803095436
8.335336373221875 653.6562439739237 1.0803471665717412
8.34056392817529 659.6078015002339 1.0845769523302278
8.345791483128707 661.6003550004768 1.0855056677876052
8.351019038082123 664.4370580648801 1.0876543495338822
8.35624659303554 669.6649346941203 1.0918518581600651
8.361474147988956 669.5225293675662 1.0911556194973913
8.366701702942372 670.7892373391911 1.0918278739257512
8.371929257895788 673.403622818742 1.0932577813464126
8.377156812849204 681.9607151957103 1.1002638508898421
8.38238436780262 691.2937301029426 1.1081923959005757
8.387611922756037 697.0512667472503 1.112061056332213
8.392839477709453 701.070245030314 1.1150039551978475
8.398067032662869 699.3905619048872 1.1139391965069487
8.403294587616285 697.4090497195749 1.1124412107345822
8.408522142569701 687.8084142889545 1.1025915314903858
8.413749697523118 680.6980555745301 1.0952108795579603
8.418977252476534 671.0343996109798 1.0872780821547965
8.42420480742995 660.8162113274121 1.078192349985852
8.429432362383366 651.4358596201564 1.0703158866087006
8.434659917336782 639.7306098231328 1.0602959247227617
8.439887472290199 631.0811935323272 1.0543441496381964
8.445115027243615 616.6878396012182 1.0426199197086188
8.450342582197031 605.6691344585253 1.033499064171856
8.455570137150447 599.5946540896314 1.0282655200165332
8.460797692103863 595.2854949332057 1.02436615134339
8.46602524705728 590.2693753850012 1.0193920255218836
8.471252802010696 580.9007601168005 1.0100246902641754
8.476480356964112 572.9087353783702 1.002753888380419
8.481707911917528 568.1333932587356 0.9988537527543975
8.486935466870944 563.2695507471975 0.994855809653763
8.49216302182436 558.4315065345615 0.9902942046585921
8.497390576777777 555.7042670544215 0.986277891255547
8.502618131731193 547.9657117089437 0.9784671059402582
8.50784568668461 547.0992407766083 0.9774260328394927
8.513073241638025 544.8443910870476 0.9759316931826492
8.518300796591442 542.502277960873 0.9745993496385216
8.523528351544858 535.6009806752187 0.9682668667279928
8.528755906498274 531.2842608493701 0.9639339172578452
8.53398346145169 518.8344817249193 0.9516069139020827
8.539211016405106 512.499957529421 0.9458932100230513
8.544438571358523 511.201519835809 0.9448856758831684
8.549666126311939 511.2775558699017 0.9457870602715492
8.554893681265355 511.185265169131 0.9460089711393078
8.560121236218771 508.0099452086592 0.9418829292995032
8.565348791172188 507.7745374880137 0.9408012119861212
8.570576346125604 509.801891331328 0.9427271773587667
8.57580390107902 512.6127889682357 0.9440376468715335
8.581031456032436 515.5223264274907 0.9466397294262847
8.586259010985852 515.2482221273649 0.9458131253610534
8.591486565939269 518.4655515639123 0.9490364131747641
8.596714120892685 520.6941984299357 0.9498704503413011
8.601941675846101 516.5567616608955 0.945270820960546
8.607169230799517 515.1704464070212 0.9439565731732255
8.612396785752933 517.3897837219919 0.9452369403112281
8.61762434070635 517.3800663151146 0.9454659242506168
8.622851895659766 521.313613110283 0.9490177281161634
8.628079450613182 523.3636052691002 0.9504809415455696
8.633307005566598 531.040696987683 0.9576952585442919
8.638534560520014 535.4099940863072 0.9606496914599424
8.64376211547343 546.1595721154692 0.9703078151643285
8.648989670426847 552.2522715336012 0.9747608050535477
8.654217225380263 556.5848577764668 0.9790731685712797
8.65944478033368 562.4855722197067 0.9829562152717989
8.664672335287095 565.7282481767373 0.9844189137202525
8.669899890240512 573.6320436902988 0.9899502608359733
8.675127445193928 581.4324065351655 0.9965941018081572
8.680355000147344 590.0973501562253 1.0041898674639498
8.68558255510076 597.8177908267486 1.0107782505890497
8.690810110054176 608.0661710373436 1.0186854737497297
8.696037665007593 618.8941021192469 1.0258610141439133
8.701265219961009 630.2233853968406 1.034489761505778
8.706492774914425 645.5107275700183 1.0464607822198932
8.711720329867841 656.7179958431417 1.0566201567497262
8.716947884821257 669.5967791963621 1.0663900761861942
8.722175439774674 678.9884927334301 1.0734226774923261
8.72740299472809 680.1309053532539 1.0729717813488726
8.732630549681506 679.7039152047647 1.0731996969682736
8.737858104634922 674.6923078689507 1.0700486170914634
8.743085659588338 669.9691826858204 1.067626958014442
8.748313214541755 663.1975844824126 1.062459904914802
8.75354076949517 657.0280842888127 1.0571430801001194
8.758768324448587 647.8440253534544 1.048442479044152
8.763995879402003 635.061096423933 1.0367630483985932
8.76922343435542 621.3643813010168 1.024451751558212
8.774450989308836 607.1318414173913 1.0123667100445135
8.779678544262252 600.3420173692527 1.0058073241995553
8.784906099215668 594.3645840722634 1.0010601610650722
8.790133654169084 590.8848716639947 0.9985254503687664
8.7953612091225 583.6308143749134 0.9927343569735122
8.800588764075917 577.4006102880282 0.9869839242249775
8.805816319029333 570.5567269852166 0.9806968222607343
8.811043873982749 566.7058028595104 0.9776842163347549
8.816271428936165 560.4696964376402 0.9718084838239202
8.821498983889581 554.4923574226782 0.9664335228118465
8.826726538842998 551.8405859065025 0.9644029806103307
8.831954093796414 547.1275115278162 0.9596615057514429
8.83718164874983 545.565760904552 0.9569976107810683
8.842409203703246 539.1986799401092 0.9506899306047668
8.847636758656662 534.9529370832097 0.947138827537281
8.852864313610079 531.0467201979831 0.943387829571243
8.858091868563495 535.6056802105086 0.9476375592934447
8.863319423516911 543.4330008747426 0.9537874443161695
8.868546978470327 549.5177258584455 0.9588515580794482
8.873774533423743 547.9654038777652 0.9571253027706591
8.87900208837716 542.172646667319 0.9529648051063535
8.884229643330576 536.889430579829 0.9481411107309071
8.889457198283992 535.9880698205316 0.9473834839347207
8.894684753237408 538.1881438867382 0.9488336629768294
8.899912308190824 541.6212181578791 0.9515338943324163
8.90513986314424 544.5943656429358 0.9530963197811422
8.910367418097657 549.9292504298926 0.9565732302395887
8.915594973051073 552.3502958098376 0.9577234938361766
8.92082252800449 554.7903814159604 0.9584993354260388
8.926050082957905 557.9642217725609 0.9618004111359624
8.931277637911322 561.7052538158773 0.9642100722331394
8.936505192864738 561.6975696719118 0.9650415500498785
8.941732747818154 559.4004345750088 0.9632120558565345
8.94696030277157 559.265726418858 0.9625021798728343
8.952187857724986 559.829493693763 0.9620937201423886
8.957415412678403 563.698124169597 0.9652841615004522
8.962642967631819 571.416900876656 0.9708709742331278
8.967870522585235 575.8092533048214 0.9747313505034655
8.973098077538651 576.4051499297409 0.9749620587856237
8.978325632492067 578.8304269711425 0.9768116636391977
8.983553187445484 581.6571117663171 0.9777964268974071
8.9887807423989 584.5978639011353 0.9793501454473366
8.994008297352316 585.1010561460517 0.9794900707567535
8.999235852305732 586.4147842051403 0.9807914293603721
9.004463407259149 589.6295782317995 0.9828291567247561
9.009690962212565 598.3728890411489 0.9900244719993172
9.014918517165981 611.1376921975217 1.0004979247688464
9.020146072119397 618.3040565455632 1.0061082732245343
9.025373627072813 623.3757194645323 1.0098188483989927
9.03060118202623 630.612004638452 1.0146685263213724
9.035828736979646 641.8688611383911 1.0232967853601043
9.041056291933062 657.5578602455917 1.035168507310702
9.046283846886478 677.4091262774011 1.0499335278795185
9.051511401839894 691.3275383160254 1.0601629955902419
9.05673895679331 712.445627257055 1.0754590596254852
9.061966511746727 738.7115212114219 1.0948812444884548
9.067194066700143 763.9722951546177 1.1131330527367305
9.07242162165356 791.6090840232671 1.131731403377995
9.077649176606975 811.9670534733433 1.1453420100223837
9.082876731560392 825.9392201743752 1.1548169854451587
9.088104286513808 839.8166537707763 1.1655496720699394
9.093331841467224 848.7054502843275 1.1717852555687123
9.09855939642064 854.6260398754954 1.175353565977519
9.103786951374056 852.6202942493037 1.1722791147064526
9.109014506327473 838.994187976964 1.1608268701641935
9.114242061280889 827.9414231286888 1.153638243546209
9.119469616234305 820.1023249684606 1.1477045678804099
9.124697171187721 814.6109951584946 1.1434835874399192
9.129924726141137 815.1968684109554 1.1430270206661406
9.135152281094554 817.7333465875154 1.1459314563011795
9.14037983604797 823.5826502535988 1.1508333784423042
9.145607391001386 841.2778487182223 1.1627112141029516
9.150834945954802 867.2759569426447 1.1803366604168746
9.156062500908218 902.8811381066464 1.2043458195572951
9.161290055861635 941.5132490408156 1.239578446962328
9.16651761081505 982.1650881822591 1.2728407126937238
9.171745165768467 1020.7338170755472 1.3028135832812935
9.176972720721883 1044.448101439159 1.3222463612277666
9.1822002756753 1055.0439884885866 1.3308186605193413
9.187427830628716 1056.473581252784 1.3345368597950353
9.192655385582132 1043.7422850415794 1.3282898117726494
9.197882940535548 1036.7182648746423 1.3264392169177517
9.203110495488964 1018.689388828406 1.3170950009241376
9.20833805044238 1005.6153157290211 1.3115823556693382
9.213565605395797 991.6659292852911 1.3041979473304353
9.218793160349213 974.279949082601 1.295335230141186
9.224020715302629 964.6886754391004 1.2914647535572397
9.229248270256045 957.5791855492089 1.2882098523771355
9.234475825209461 944.0047466604519 1.2806307190820536
9.239703380162878 932.6238270457613 1.2727086807856516
9.244930935116294 924.5759962650263 1.2675872651270537
9.25015849006971 919.7986782710067 1.265911434532228
9.255386045023126 920.5105055102117 1.2692225639922015
9.260613599976542 924.9283151650891 1.273679886069115
9.265841154929959 932.5616662225368 1.2808912936031267
9.271068709883375 944.6623823818362 1.2893215006467675
9.276296264836791 967.2509983913964 1.3064283921379836
9.281523819790207 990.0792130485742 1.3239546774940054
9.286751374743623 1014.0144362023168 1.3402371624362068
9.29197892969704 1038.7730755863317 1.3581102527546869
9.297206484650456 1058.0358016267498 1.3709330630657892
9.302434039603872 1069.385541535489 1.3780662485061759
9.307661594557288 1070.974057466144 1.3811699910065875
9.312889149510704 1052.0436819549716 1.3717362269964735
9.31811670446412 1018.5263748761529 1.3508396834962657
9.323344259417537 978.1941289485932 1.3254514971627038
9.328571814370953 929.138213290434 1.2914372760511044
9.33379936932437 884.5098147064779 1.260728132079615
9.339026924277785 835.4595773055227 1.2264818213784567
9.344254479231202 790.6749369401507 1.1954406693120265
9.349482034184618 752.2006011435386 1.1670976053328126
9.354709589138034 721.657326819623 1.1446954780953658
9.35993714409145 698.6805914059015 1.126615371553464
9.365164699044866 679.6197255756643 1.112137672012457
9.370392253998283 664.7549536691266 1.1009565094129024
9.375619808951699 652.1502910675935 1.0912060759101183
9.380847363905115 644.7411907347418 1.0857869467931
9.386074918858531 640.7689098294239 1.0830528689211847
9.391302473811947 644.5658764166864 1.0874250508126
9.396530028765364 644.0089239115267 1.08764421210044
9.40175758371878 642.0047066528878 1.086927245920775
9.406985138672196 637.4332540015355 1.0833134062458982
9.412212693625612 634.2179554898605 1.0795626846226696
9.417440248579029 628.343102327416 1.0632831634108781
9.422667803532445 625.5211738377802 1.0554016870661844
9.427895358485861 623.087182596085 1.0495950908226699
9.433122913439277 622.8738706414294 1.0475656457408093
9.438350468392693 620.9626482944062 1.0450115441320946
9.44357802334611 618.4674179302667 1.0414332385586713
9.448805578299526 617.3520551797576 1.0386113905071293
9.454033133252942 618.2221895629167 1.0376502283481313
9.459260688206358 620.5485174277272 1.0368478378977841
9.464488243159774 625.0657094736459 1.0387021436521529
9.46971579811319 625.561714620131 1.036793508133035
9.474943353066607 622.4731311793033 1.0324183520888586
9.480170908020023 615.4745298680906 1.0250117458885455
9.48539846297344 611.4446490142213 1.0201868184631704
9.490626017926855 607.0544360509213 1.0154614179074195
9.495853572880272 608.8128069151358 1.0158127265433097
9.501081127833688 610.4587338676561 1.015528638748521
9.506308682787104 614.5393729453292 1.0179230115827125
9.51153623774052 617.6750669176295 1.0196861973405222
9.516763792693936 617.674265612155 1.019344377425347
9.521991347647353 621.6581446007004 1.0207641220531316
9.527218902600769 624.0512501330112 1.0206285528614483
9.532446457554185 626.1386887225435 1.0211558687304543
9.537674012507601 625.7319435996337 1.0200680252969252
9.542901567461017 626.6175678847071 1.02030018361281
9.548129122414434 627.2469901527563 1.0204367364802842
9.55335667736785 625.9297113266425 1.0190319943051418
9.558584232321266 623.2409561948774 1.0157979053360808
9.563811787274682 618.711434708556 1.0113155090256716
9.569039342228098 615.8605443877442 1.008693475405184
9.574266897181515 612.076990680717 1.0055015679602166
9.57949445213493 617.1093693693862 1.0090239199951354
9.584722007088347 619.6307928934391 1.010546913347913
9.589949562041763 619.0812693659881 1.0089010518512223
9.59517711699518 616.5883549597922 1.0053830693398274
9.600404671948596 613.9710464876916 1.0027582636679178
9.605632226902012 615.1498625364331 1.0025481166565409
9.610859781855428 618.0380267275964 1.0042324342595201
9.616087336808844 621.398919519443 1.007067399355322
9.62131489176226 624.3397143514431 1.0086243661958336
9.626542446715677 623.966105834013 1.00783580784436
9.631770001669093 623.7144100909463 1.0074801670070683
9.636997556622509 622.8940322459689 1.0056076632188358
9.642225111575925 627.2592606607672 1.0090979835912421
9.647452666529341 627.8647852305565 1.0086239291724306
9.652680221482758 628.603302304432 1.0092098977907302
9.657907776436174 628.6954169779415 1.0083368654897251
9.66313533138959 626.4313236154754 1.0052728687677543
9.668362886343006 631.5776224152145 1.0092673104436911
9.673590441296422 629.1723935292414 1.007477138354502
9.678817996249839 627.8207080588962 1.0050090420208522
9.684045551203255 626.3187955569978 1.0036014856915323
9.689273106156671 626.3667283846205 1.0029628864480489
9.694500661110087 630.7872187244908 1.0049530233114052
9.699728216063503 633.8315859682874 1.0069988823890164
9.70495577101692 636.9998903371214 1.0087529860200144
9.710183325970336 638.1551633246108 1.0100069003836678
9.715410880923752 636.8368420492669 1.0078547504255446
9.720638435877168 634.0537010505136 1.00398449419024
9.725865990830584 637.0615613205141 1.006051754703359
9.731093545784 635.5740012528721 1.0039209655375412
9.736321100737417 640.2383425113247 1.0074012042681797
9.741548655690833 644.9658459451731 1.0108534170004324
9.74677621064425 646.2084595770551 1.0108403068602432
9.752003765597665 648.5970811468296 1.012152784140724
9.757231320551082 651.9082198325099 1.0147165966313734
9.762458875504498 655.4596835152529 1.0169733381318293
9.767686430457914 659.7087038620192 1.0210703238341636
9.77291398541133 662.3248056965105 1.0223677760383865
9.778141540364746 658.91477121394 1.0178594031853263
9.783369095318163 659.7339200732681 1.0176625767552814
9.788596650271579 659.4617195830409 1.0166651651308432
9.793824205224995 660.084614727834 1.01794021974884
9.799051760178411 659.5834354875957 1.016420983264615
9.804279315131827 655.4101019535944 1.012816657091517
9.809506870085244 652.8299473951658 1.0088454325556453
9.81473442503866 657.5125403246409 1.0117397483360142
9.819961979992076 665.0803887702743 1.0173497950303476
9.825189534945492 670.6106375341533 1.0223586864087755
9.830417089898909 672.8011485831659 1.0236296430722112
9.835644644852325 672.7102648966394 1.0222968347540655
9.840872199805741 673.0145524397881 1.0218289934663112
9.846099754759157 673.3199815967267 1.0222655028655765
9.851327309712573 676.5222445327922 1.0242653301663915
9.85655486466599 676.3944449752491 1.0228228068974399
9.861782419619406 673.5053621924662 1.02039602908817
9.867009974572822 673.4129570093259 1.0197893126392437
9.872237529526238 675.6393005261214 1.0210262585813261
9.877465084479654 680.7681086296561 1.0246009779396368
9.88269263943307 688.0069033653365 1.0305512296655785
9.887920194386487 691.5456149295132 1.0328290106814493
9.893147749339903 694.3616801831946 1.0351800114966123
9.89837530429332 693.8291211574724 1.0329549713601303
9.903602859246735 696.2088531003131 1.0343159263267798
9.908830414200152 700.5886743338663 1.0369551975348348
9.914057969153568 705.2253749216162 1.0398757790110131
9.919285524106984 709.7634573800668 1.042887875042374
9.9245130790604 715.5050600013624 1.0464888165646973
9.929740634013816 714.7427438503038 1.0458459909858329
9.934968188967233 716.3771053534514 1.0465444407984275
9.940195743920649 711.700946448154 1.0421609062687123
9.945423298874065 711.8383875081688 1.041715793264167
9.950650853827481 711.5799109802293 1.0413035078395283
9.955878408780897 716.5869696561078 1.045531093806412
9.961105963734314 721.8051495252228 1.0493872432403184
9.96633351868773 719.2127006200758 1.0472116031535492
9.971561073641146 717.5402309663135 1.0444168720170393
9.976788628594562 713.314472106217 1.0402107432307703
9.982016183547978 709.7805545187032 1.0371324791745344
9.987243738501395 702.830202457512 1.029710636144495
9.99247129345481 700.9310970015752 1.0271053792795133
9.997698848408227 700.3139186964112 1.026587686948584
10.002926403361643 701.5046669882033 1.0271590769256194
10.00815395831506 699.5128371576308 1.025611675826729
10.013381513268476 695.6694773487051 1.0228332447372404
10.018609068221892 691.1053777062253 1.019322180168996
10.023836623175308 687.9971240150455 1.0167327187441364
10.029064178128724 684.4523939059716 1.013882811587169
10.03429173308214 685.004998932784 1.0149701394827175
10.039519288035557 686.8332214817088 1.0162742036833476
10.044746842988973 689.6447063174776 1.0178987341366603
10.049974397942389 691.3656184346495 1.018306698142901
10.055201952895805 689.2832307285727 1.0163586827072724
10.060429507849221 685.0790108933004 1.0128438116746241
10.065657062802638 678.4354177053206 1.0074239330209587
10.070884617756054 677.633208827301 1.0066249197563812
10.07611217270947 677.5451597491914 1.0062222652030994
10.081339727662886 679.6307154058638 1.0074637383062153
10.086567282616302 676.265785717851 1.0048558877313747
10.091794837569719 678.2168011676565 1.0070565187802973
10.097022392523135 674.1653957003907 1.003264417486863
10.102249947476551 676.6426122289209 1.0048115932296733
10.107477502429967 675.8775781286904 1.003102803490149
10.112705057383383 676.4642076780565 1.002858326807952
10.1179326123368 675.815592300062 1.002526254790767
10.123160167290216 677.3183464373691 1.0041470758296664
10.128387722243632 674.6327170132366 1.0016015360851003
10.133615277197048 669.7832229185908 0.9960738400527049
10.138842832150464 666.7676914882746 0.9915377556302455
10.14407038710388 665.9847108114005 0.9912636146621342
10.149297942057297 672.968556552377 0.9982338467138593
10.154525497010713 672.7154843053562 0.9999500676447834
10.15975305196413 669.5576107594159 0.9973020302884233
10.164980606917545 667.76206419803 0.9936151355203853
10.170208161870962 668.472268709138 0.9924339935932143
10.175435716824378 672.419007011586 0.9953604108241232
10.180663271777794 674.8520669390592 0.9976878094386419
10.18589082673121 676.5802659071122 0.9987073068132732
10.191118381684626 674.9675796614281 0.9971410289089615
10.196345936638043 670.0970780896776 0.9918455764410178
10.201573491591459 665.8536879105199 0.9881077420176656
10.206801046544875 660.7816420832916 0.9845570929863271
10.212028601498291 664.0632569364835 0.9872503794353139
10.217256156451707 665.570221000212 0.9884107891776669
10.222483711405124 667.429269505609 0.9901481900287311
10.22771126635854 667.0255289916603 0.9903287957854959
10.232938821311956 667.1034636653098 0.9902117246503737
10.238166376265372 667.0722297957797 0.9894388144851901
10.243393931218788 667.3650289555649 0.9895799116479811
10.248621486172205 658.5603632607275 0.9828761237324211
10.253849041125621 656.2988441943628 0.9811117644002084
10.259076596079037 651.3241131704558 0.9776537359879044
10.264304151032453 648.4481135112733 0.9750763256220824
10.26953170598587 650.228524414554 0.9752416158232647
10.274759260939286 650.4560602513258 0.9746487659552477
10.279986815892702 652.8566633936433 0.9761415433791635
10.285214370846118 651.447452705105 0.9752055552243308
10.290441925799534 647.8863529737025 0.9719329498368744
10.29566948075295 644.4502780649361 0.9696004604701712
10.300897035706367 639.114414174758 0.9652782040552051
10.306124590659783 640.2809853256533 0.9657375603180254
10.3113521456132 634.9135170198939 0.961447372844881
10.316579700566615 633.7208044666463 0.9595159922938562
10.321807255520032 627.8197982432383 0.9543508610785246
10.327034810473448 623.0762391051885 0.9510888915786841
10.332262365426864 622.5611853165327 0.950969657730976
10.33748992038028 624.9855989796108 0.9526321821897384
10.342717475333696 625.0444217706016 0.9521875147746613
10.347945030287113 626.7120589293389 0.9524064968749304
10.353172585240529 632.1775889312146 0.9563059776355018
10.358400140193945 631.0767832094963 0.954485141822173
10.363627695147361 634.7041431582794 0.956630552170932
10.368855250100777 634.6611563160019 0.9566806156401172
10.374082805054194 638.5078064160089 0.9595051601240864
10.37931036000761 640.8490951986605 0.9607110662312857
10.384537914961026 644.8032738535182 0.9636581545761613
10.389765469914442 643.876422257062 0.9616434056444085
10.394993024867858 645.6005552897122 0.9630082986298765
10.400220579821275 643.348900061835 0.9612391939832059
10.40544813477469 633.8967847930273 0.9531329886884317
10.410675689728107 629.7575772750945 0.9494938980120287
10.415903244681523 628.1625082430194 0.9484925062178239
10.42113079963494 626.7350687951991 0.9469977180371295
10.426358354588356 620.3974971661045 0.9419883582260199
10.431585909541772 618.1154098094611 0.9404654871261339
10.436813464495188 620.1502463823041 0.9435666972372837
10.442041019448604 620.2559215422577 0.9442433326644926
10.44726857440202 619.931036714409 0.9431862267848551
10.452496129355437 614.8305911511806 0.9383987084496884
10.457723684308853 614.2372859026942 0.9375462596757596
10.462951239262269 608.4033108549938 0.9321912607816487
10.468178794215685 603.1035653778594 0.9275623863605251
10.473406349169101 596.7118801702751 0.9226770210879665
10.478633904122518 590.1096901013907 0.9179796158126547
10.483861459075934 583.9257295678217 0.9137644239187778
10.48908901402935 577.4336978082508 0.9083606310037758
10.494316568982766 569.5768563223078 0.900575877301791
10.499544123936182 566.3963598543543 0.8974707493104949
10.504771678889599 558.1427108253131 0.8906705104317003
10.509999233843015 553.3988765785659 0.8874229383432711
10.515226788796431 552.2494272396104 0.8853833181543377
10.520454343749847 547.2272914040066 0.8809751338776883
10.525681898703263 546.0388792197205 0.8799011252692595
10.53090945365668 545.7117790413499 0.879550567918503
10.536137008610096 543.9314890233576 0.878413988884183
10.541364563563512 546.7692482233678 0.880261696337381
10.546592118516928 541.3840581352279 0.875800650558714
10.551819673470344 536.437652621338 0.8718542077717722
10.55704722842376 532.5363624591292 0.8692976239879029
10.562274783377177 528.9382166241717 0.8664374858965713
10.567502338330593 521.6733537478162 0.8592296912188102
10.57272989328401 521.104412798035 0.8576117312191518
10.577957448237425 517.1975565620958 0.8543283730419533
10.583185003190842 520.4307468332901 0.8574780421634738
10.588412558144258 522.1643783286601 0.8584962222619694
10.593640113097674 522.7199210436096 0.8585753825859395
10.59886766805109 522.8119799082295 0.8581776394504242
10.604095223004506 517.7406126764857 0.8536522747396585
10.609322777957923 519.1152414073763 0.8552464631258873
10.614550332911339 517.7820066545835 0.8532466944536031
10.619777887864755 515.6987715256205 0.8511660939451016
10.625005442818171 516.9780004011159 0.8531833800319147
10.630232997771587 514.0898142918139 0.8513404064203073
10.635460552725004 512.3200867170141 0.8498316506652026
10.64068810767842 514.1214745176597 0.8499529586837491
10.645915662631836 513.7824066782133 0.8487585862539361
10.651143217585252 514.9090860154542 0.8496239504544043
10.656370772538668 514.0127873289507 0.8487427658932938
10.661598327492085 512.96058477372 0.8472562455222983
10.666825882445501 514.1045546187853 0.8475561906253097
10.672053437398917 515.5510695116081 0.8476741790014432
10.677280992352333 523.1558932379397 0.8537124938781744
10.68250854730575 523.8922459331814 0.854893349149668
10.687736102259166 529.5851206661607 0.8591702741231818
10.692963657212582 533.2889751940364 0.8626136648530064
10.698191212165998 538.5595495337807 0.866494304483633
10.703418767119414 544.9027453623543 0.8708159342863583
10.70864632207283 547.8410805893162 0.8723786057044994
10.713873877026247 556.8742074595053 0.8787622051433515
10.719101431979663 562.5094354548461 0.8828097027204918
10.72432898693308 569.2445251587818 0.8878349908284822
10.729556541886495 574.477970571658 0.8918907688827058
10.734784096839912 582.7588854633193 0.8976543189625117
10.740011651793328 586.9559765355287 0.8999928046200808
10.745239206746744 591.3245910289726 0.9022807059703181
10.75046676170016 595.8317653321919 0.9053015715856398
10.755694316653576 599.7316715164742 0.9076477911413876
10.760921871606993 603.2735715947181 0.910107165352691
10.766149426560409 607.539666613238 0.9132071639183237
10.771376981513825 608.2284089647757 0.9135091009758634
10.776604536467241 605.5076608272988 0.9118459444306263
10.781832091420657 604.6934888100277 0.9106696179478563
10.787059646374074 599.6438533688587 0.9070144993074089
10.79228720132749 595.8817095315284 0.9035864223606703
10.797514756280906 593.3940702494934 0.9015103331761498
10.802742311234322 590.2794041403591 0.8991843884077348
10.807969866187738 586.8721595554841 0.8957047879738396
10.813197421141155 588.1909432537855 0.8962557717046628
10.81842497609457 588.4593616432071 0.8958915740074682
10.823652531047987 594.6200356422888 0.9004029314877681
10.828880086001403 598.1184666644234 0.9027788623243388
10.83410764095482 604.2117305299291 0.9079971607235872
10.839335195908236 618.6434478997086 0.9185631443183546
10.844562750861652 631.0215666547493 0.9277984654111628
10.849790305815068 649.0980842837155 0.9397446623695088
10.855017860768484 671.572046882137 0.954401020090128
10.8602454157219 694.8376414137256 0.9707107148648395
10.865472970675317 721.5596206696409 0.9885806798566127
10.870700525628733 738.0197699644973 0.9994502418259641
10.875928080582149 751.3462960028141 1.0083899878947458
10.881155635535565 749.4826066580706 1.005803460793781
10.886383190488981 743.4923686389092 1.0013820064589118
10.891610745442398 729.1573574183863 0.9919354400930802
10.896838300395814 711.5595609339128 0.9798917671250273
10.90206585534923 693.4847500083339 0.9671952321080886
10.907293410302646 676.7132295099044 0.9550924699727441
10.912520965256062 657.377638539566 0.9407927125243675
10.917748520209479 640.4497660290485 0.9285749335400114
10.922976075162895 623.306219862468 0.9157217563752587
10.928203630116311 610.6317749558875 0.9060306674532116
10.933431185069727 596.4039775821248 0.8953039124789045
10.938658740023143 588.6471286202616 0.8887685962563144
10.94388629497656 580.7403092904188 0.8827332141475982
10.949113849929976 575.6191323250871 0.8787814131774355
10.954341404883392 571.7751763780723 0.8762249909055797
10.959568959836808 566.0261819707655 0.8720626931649023
10.964796514790224 559.4924098399161 0.8670733808718184
10.97002406974364 557.2948378081585 0.8671801883941289
10.975251624697057 550.7678552823015 0.8641695418964942
10.980479179650473 545.4082740902837 0.8612242966934976
10.98570673460389 537.4582803605877 0.8561959964372994
10.990934289557305 533.0984893915377 0.853282791769972
10.996161844510722 528.4118941754438 0.8503426011244696
11.001389399464138 523.9293660089307 0.847451249994573
11.006616954417554 520.6185594346655 0.8458503275054232
11.01184450937097 515.0317944451824 0.8430680599453876
11.017072064324386 511.63934958144347 0.841376391225432
11.022299619277803 509.32164116339726 0.839963204813333
11.027527174231219 506.9796950312058 0.8377220721609309
11.032754729184635 504.55685412421803 0.8355541785297641
11.037982284138051 501.9860876979184 0.8342723973342915
11.043209839091467 497.6470711682313 0.8314915094705576
11.048437394044884 498.2917511526144 0.8323532530176923
11.0536649489983 498.10017474960864 0.8321706967557069
11.058892503951716 499.6176835940301 0.8330276428152203
11.064120058905132 499.02795565414874 0.8325422425041562
11.069347613858548 495.3372705094671 0.8304033074226276
11.074575168811965 489.50533078388986 0.8262867487332477
11.079802723765381 486.1250696260548 0.8239099115496202
11.085030278718797 486.88062238184983 0.8251058932061454
11.090257833672213 488.83041784687236 0.8264675276223507
11.09548538862563 492.23709726483986 0.8286444563762493
11.100712943579046 487.4737931336827 0.8248395886530562
11.105940498532462 482.5355817288487 0.8207428164459293
11.111168053485878 478.6221808880881 0.8180359743283191
11.116395608439294 476.52410054966435 0.8168759758268528
11.12162316339271 476.28741329357393 0.816918347454044
11.126850718346127 477.7977642099217 0.8185094873551528
11.132078273299543 477.4925435756501 0.8184382801309907
11.13730582825296 476.0095407809813 0.8178409414649788
11.142533383206375 472.789637927426 0.8155462396434412
11.147760938159792 471.02567647673794 0.8141200132939337
11.152988493113208 473.1733824477808 0.8158690372919779
11.158216048066624 473.75684140023606 0.8164334451188411
11.16344360302004 475.3213179432116 0.8175928351414953
11.168671157973456 472.0936096312476 0.8143343313753868
11.173898712926873 475.3430448381897 0.8174032143120591
11.179126267880289 475.6768576724016 0.8174657695567938
11.184353822833705 476.39323635156654 0.8185624626777931
11.189581377787121 473.8438783022833 0.8171361544919468
11.194808932740537 468.6815603133848 0.8126250276235043
11.200036487693954 467.74877707292 0.8116035034328603
11.20526404264737 471.2198684062169 0.8150588539861278
11.210491597600786 474.5572070449506 0.8179146482353064
11.215719152554202 476.9079567158961 0.8205478222319319
11.220946707507618 477.34509529410593 0.8216756074015059
11.226174262461035 475.3318377956176 0.8192374927480054
11.23140181741445 474.15639319506835 0.8186572033463254
11.236629372367867 471.21299407879803 0.8156155007284008
11.241856927321283 469.04446135711606 0.812995723685354
11.2470844822747 466.1396741552889 0.8111696900662598
11.252312037228116 465.6773920563423 0.8108022150972785
11.257539592181532 466.03998072378795 0.8120204105821716
11.262767147134948 470.2396429757756 0.8157977254172909
11.267994702088364 473.1252003643881 0.8179538932216507
11.27322225704178 474.7646568212079 0.8194083917764422
11.278449811995197 474.85196605074174 0.8189582148171276
11.283677366948613 469.35868647174726 0.8141291523897829
11.288904921902029 467.7916058518723 0.8131192612680338
11.294132476855445 465.46052123529694 0.8111393941124495
11.299360031808861 462.065562432501 0.8083751428899391
11.304587586762278 461.9434079241147 0.8077240417343734
11.309815141715694 457.8180396574986 0.8032970337283161
11.31504269666911 459.7726467558153 0.8041268724616061
11.320270251622526 460.4339375686492 0.8036572679076739
11.325497806575942 464.1345813958274 0.8067354510867476
11.330725361529359 463.26639461472655 0.8055986922533412
11.335952916482775 464.00172271210266 0.8063309343911341
11.341180471436191 462.465833997177 0.8052941161923387
11.346408026389607 462.1755692772719 0.8056350882408841
11.351635581343023 464.4790695744747 0.8078977508281855
11.35686313629644 462.82445668823885 0.8064473729428593
11.362090691249856 460.36117334897403 0.8035601131598967
11.367318246203272 458.2636958335304 0.8015588092877957
11.372545801156688 454.34442211360613 0.7986816608012962
11.377773356110104 452.5049766519122 0.7968692591135862
11.38300091106352 452.3245966851523 0.7977480612917236
11.388228466016937 451.59609852149526 0.7969940045671953
11.393456020970353 448.27320183003366 0.7939611540991465
11.39868357592377 443.56303220971836 0.7904907613509261
11.403911130877185 439.6216003581297 0.7872592883250138
11.409138685830602 437.6033637159524 0.7860115975631575
11.414366240784018 437.1866038796541 0.7859592643406091
11.419593795737434 435.5141492230416 0.7837532347220421
11.42482135069085 433.75131656262494 0.7828057689702589
11.430048905644266 429.1211659593816 0.7787990883515679
11.435276460597683 426.6636830443466 0.7759923521265323
11.440504015551099 422.9098507386788 0.7727283387238437
11.445731570504515 419.55916981226875 0.7688578100556178
11.450959125457931 420.3001629957976 0.7691085161259638
11.456186680411347 423.20152620945174 0.7725980801053366
11.461414235364764 421.8385815322884 0.7723961510434071
11.46664179031818 416.0579728698273 0.7675673666866418
11.471869345271596 412.51797657280093 0.7646945107284282
11.477096900225012 411.125159872498 0.7636782408577379
11.482324455178428 413.15800002388033 0.771949841214648
11.487552010131845 413.2078838051559 0.7741773879360698
11.49277956508526 411.5481350413756 0.774570367785232
11.498007120038677 408.517090162623 0.7739180689244237
11.503234674992093 407.4885838195113 0.773959339533337
11.50846222994551 406.9891144630679 0.7746691637935806
11.513689784898926 408.1749398180584 0.7768494142357318
11.518917339852342 410.4077528716585 0.778893769868193
11.524144894805758 412.3878254534604 0.7824643497553024
11.529372449759174 412.0769437477047 0.7836992324486475
11.53460000471259 412.3096280865903 0.7848095391548181
11.539827559666007 412.5753302622113 0.785369373674742
11.545055114619423 414.25922964428327 0.7859647846576273
11.550282669572839 413.92388173273594 0.7845908924810253
11.555510224526255 416.81504369885675 0.7873905615652509
11.560737779479672 414.3348241689948 0.7864930637728597
11.565965334433088 413.5520139877704 0.7862680275879044
11.571192889386504 413.2811508382124 0.7865013549859049
11.57642044433992 412.01985172667935 0.7858663876407767
11.581647999293336 410.47620511617305 0.7846296954528829
11.586875554246753 407.27782552131305 0.7824573679537932
11.592103109200169 405.79444239637047 0.7817727064360216
11.597330664153585 406.5141878797918 0.7830646361553536
11.602558219107001 406.7421891969086 0.7844530875665522
11.607785774060417 402.12508558680094 0.7800805428436742
11.613013329013834 400.0098185152067 0.778401594818624
11.61824088396725 393.0882241982265 0.7721449875760964
11.623468438920666 390.2864537728925 0.7702396452789485
11.628695993874082 387.0142051395195 0.7678808889602916
11.633923548827498 388.8079842822057 0.7705541604548884
11.639151103780915 390.2767991199912 0.772430486404684
11.64437865873433 386.042495129143 0.768179096771054
11.649606213687747 382.98431587301553 0.765865957640117
11.654833768641163 373.0393555201767 0.7564403017331108
11.66006132359458 370.3998587033785 0.7537538113178442
11.665288878547996 370.49692797478787 0.7536280821605369
11.670516433501412 373.43160488350156 0.756411391845268
11.675743988454828 376.7805860353167 0.760541077051085
11.680971543408244 376.7153324093436 0.7613862420025173
11.68619909836166 378.59056879680764 0.7641056165497517
11.691426653315077 375.1985385807883 0.7617017033037506
11.696654208268493 374.2574363793157 0.7616503644138384
11.701881763221909 372.60034819849346 0.7607397711455823
11.707109318175325 369.87483546401427 0.7587671216328934
11.712336873128741 368.7253292722014 0.757508233033099
11.717564428082158 372.581759347344 0.761158330054757
11.722791983035574 374.09170179554764 0.763369507588121
11.72801953798899 376.78844431407947 0.7664025243209543
11.733247092942406 374.74187937396255 0.7647561618534253
11.738474647895822 373.6512796132968 0.763407024385555
11.743702202849239 372.0464145490492 0.7623130116072271
11.748929757802655 375.4527654480594 0.7669513594670873
11.754157312756071 376.8906555151602 0.7688342417137596
11.759384867709487 374.89260461246016 0.766952938238631
11.764612422662903 376.09633841606745 0.7679872811575073
11.76983997761632 373.8237825040931 0.7652363530507112
11.775067532569736 373.66705770747325 0.7650357129642458
11.780295087523152 377.7128042002655 0.7690351611428737
11.785522642476568 381.5114781642601 0.7726682690280853
11.790750197429984 382.3995421353596 0.773704810282176
11.7959777523834 383.3496754506677 0.7744251548030524
11.801205307336817 381.35944668351897 0.772251984519098
11.806432862290233 384.0623054752727 0.7743386248022361
11.81166041724365 388.28486162041145 0.7782493417464071
11.816887972197065 388.2607648806789 0.7784371544589699
11.822115527150482 388.8633883569155 0.7799123589705713
11.827343082103898 385.46192702108004 0.7766307874804352
11.832570637057314 384.5048032550952 0.7746711976831173
11.83779819201073 386.2076134801958 0.7761493590329389
11.843025746964146 383.54697885409814 0.773131999784171
11.848253301917563 385.8970611388316 0.77558248070511
11.853480856870979 385.31775951609546 0.7756191789167095
11.858708411824395 382.36662992620273 0.7717380617678656
11.863935966777811 379.8780234110663 0.7701949983035943
11.869163521731227 376.252909454644 0.7681574905958912
11.874391076684644 370.956406331449 0.7639092769853973
11.87961863163806 369.9222301293029 0.7644846051747607
11.884846186591476 369.4621343053889 0.7644072272586118
11.890073741544892 367.63214710747974 0.7634386332906219
11.895301296498308 368.3632442352467 0.7646414799380731
11.900528851451725 364.6273107888021 0.7618094297510177
11.90575640640514 359.6885704090178 0.755794466089
11.910983961358557 356.6892859298986 0.7525521447992355
11.916211516311973 354.17535660307834 0.7483609810454314
11.92143907126539 352.0562078825847 0.7460710336798486
11.926666626218806 351.9028864455904 0.7465791755086368
11.931894181172222 349.21406807498374 0.7435132863252337
11.937121736125638 350.3494284751407 0.7452671218830952
11.942349291079054 353.07722002250506 0.7487978769958638
11.94757684603247 354.20047956080305 0.7505238983735184
11.952804400985887 355.05224796077493 0.7522076039098491
11.958031955939303 353.7479880131387 0.7519519698957196
11.963259510892719 351.537341396997 0.7491405382578366
11.968487065846135 350.8903240589103 0.748542416806212
11.973714620799552 349.7539525101553 0.7468008628823612
11.978942175752968 352.5133943716926 0.7497643034015489
11.984169730706384 353.7447268665109 0.7519009137502198
11.9893972856598 352.8853358459357 0.751080438399665
11.994624840613216 351.8344833274132 0.7504279448606433
11.999852395566633 350.1058406743578 0.7500494385821621
12.005079950520049 349.66544965515413 0.7481481689131974
12.010307505473465 349.56220715964724 0.7484618396730958
12.015535060426881 349.63268934769275 0.749561375170613
12.020762615380297 352.39448210547556 0.7515966868194975
12.025990170333714 352.94578316649233 0.7518970139935993
12.03121772528713 352.9095796042447 0.7520941800112249
12.036445280240546 354.6526024821416 0.7530710789964498
12.041672835193962 354.0920864205891 0.7537203838749112
12.046900390147378 353.16506716820396 0.7527004867646765
12.052127945100795 355.59593869598496 0.7562058849970157
12.05735550005421 360.4146331924312 0.7616460496869393
12.062583055007627 365.16675146059146 0.7667306584598229
12.067810609961043 366.7474342384238 0.7679856790723313
12.07303816491446 367.72583698075664 0.7685671883702432
12.078265719867876 367.5681431988435 0.7679334237162474
12.083493274821292 370.3771859709557 0.7706164178814592
12.088720829774708 377.116214431851 0.7763705113132603
12.093948384728124 382.28530259875015 0.7820237821931653
12.09917593968154 389.53677186471464 0.7891834500060657
12.104403494634957 399.1710569396256 0.7990540946591803
12.109631049588373 405.0196800354854 0.804484510589118
12.114858604541789 416.848211038214 0.8162399325930464
12.120086159495205 433.3210492001837 0.8316594589664947
12.125313714448621 452.736684580914 0.8493553066523872
12.130541269402038 473.31175055759536 0.8676794858189564
12.135768824355454 493.19382300168706 0.8856876624121918
12.14099637930887 507.799576879034 0.8987033846158997
12.146223934262286 523.5037583401016 0.9126040471239435
12.151451489215702 533.1621206796577 0.9208066815273023
12.156679044169119 536.2738341344661 0.9232023454076295
12.161906599122535 536.3315780590275 0.9237678824031206
12.167134154075951 529.1332318992429 0.9173444344426602
12.172361709029367 520.6693051784022 0.9102982611407224
12.177589263982783 512.2957257324249 0.9035466897179164
12.1828168189362 502.5912700031732 0.8947361818741814
12.188044373889616 490.84751426045676 0.8850851077008912
12.193271928843032 474.56489097838227 0.8710232005286597
12.198499483796448 463.9095025007006 0.861309135157344
12.203727038749864 450.689018396336 0.849439251686409
12.20895459370328 444.2468309907086 0.8432860810372599
12.214182148656697 436.3518322224567 0.8362606417936854
12.219409703610113 426.89771229701876 0.8280624204940678
12.22463725856353 419.23678334250917 0.82102519535906
12.229864813516945 408.70223049734767 0.8116839745027659
12.235092368470362 401.81165823880457 0.8050701128047822
12.240319923423778 393.53989786596077 0.7969220346942344
12.245547478377194 383.6760638986861 0.7871340100722493
12.25077503333061 379.8498098909717 0.7835081147560136
12.256002588284026 372.2456774186872 0.7759682110956808
12.261230143237443 368.8194229679037 0.7732419302567449
12.266457698190859 362.48563053783874 0.7672238455913325
12.271685253144275 360.90149102511873 0.7662426826500063
12.276912808097691 357.11059287122725 0.7646243229067389
12.282140363051107 352.6344805937744 0.7605374996417732
12.287367918004524 349.1026792116362 0.7574056616082334
12.29259547295794 342.36646631869786 0.7504830145774912
12.297823027911356 338.6328155281094 0.7462396682891654
12.303050582864772 335.47446060332396 0.743772973422199
12.308278137818188 337.36128988541054 0.7445714672063516
12.313505692771605 336.4262475839001 0.7452228710784958
12.31873324772502 336.93027334517797 0.7529199840865014
12.323960802678437 337.30130678662374 0.7586689697780921
12.329188357631853 339.37544413393607 0.7655053536418456
12.33441591258527 337.9955969965834 0.7690237334221882
12.339643467538686 337.4156534750816 0.7727643324030313
12.344871022492102 335.30756982995183 0.7743409697893223
12.350098577445518 333.10193590052864 0.7740862389719171
12.355326132398934 332.77802173313347 0.7755683557949444
12.36055368735235 333.43453231168684 0.7777776914265762
12.365781242305767 331.9420911747709 0.7764982540882523
12.371008797259183 328.8654223947208 0.7740516035114174
12.376236352212599 326.197794064358 0.7710875211010156
12.381463907166015 325.8544108152287 0.7724807248406098
12.386691462119432 326.5480254413753 0.7754011666859095
12.391919017072848 325.97046225698904 0.7767597781428384
12.397146572026264 325.2647128934672 0.7785735524451863
12.40237412697968 324.40047566289564 0.7803851314171735
12.407601681933096 323.58211884600314 0.7819233992175199
12.412829236886513 323.29688232724027 0.7841616333283838
12.418056791839929 322.0351967092301 0.7851325187729137
12.423284346793345 319.5160975278397 0.7834885446165004
12.428511901746761 317.3156777167448 0.7819537645877065
12.433739456700177 315.69671611009375 0.7796573565492305
12.438967011653594 317.5023738471961 0.7820753567335064
12.44419456660701 317.12910787204254 0.7823228468112449
12.449422121560426 317.32644523400904 0.7828222608657684
12.454649676513842 318.27365707721066 0.7853825256519602
12.459877231467258 316.9171980994384 0.785424684971439
12.465104786420675 317.6445019529775 0.7889459608070751
12.47033234137409 313.5455529643699 0.7853813589810481
12.475559896327507 311.51042973732257 0.7821372507323001
12.480787451280923 309.9730886909011 0.780961267168485
12.48601500623434 307.9086601313594 0.779423289914772
12.491242561187756 308.41592560996884 0.782023564830208
12.496470116141172 308.62809480637105 0.7849287957254629
12.501697671094588 308.75466006493315 0.7851477036013171
12.506925226048004 312.6994886399154 0.7914663403751613
12.51215278100142 311.26904569337177 0.7921103802794881
12.517380335954837 305.8201871312633 0.7872482908398715
12.522607890908253 302.3690980764007 0.7850330876387139
12.527835445861669 297.01008921752623 0.7800764228643591
12.533063000815085 299.36143177373407 0.7833403768900025
12.538290555768501 301.0455823237659 0.7864497237459392
12.543518110721918 304.01862907524037 0.7909987690640666
12.548745665675334 301.97803684567947 0.7887288294886097
12.55397322062875 300.92098339067655 0.7896265291868336
12.559200775582166 300.5458172382393 0.7911788449611556
12.564428330535582 295.8303540629502 0.7811946999407875
12.569655885488999 298.7216249069652 0.7777789164956698
12.574883440442415 299.1552479000566 0.7735605045922256
12.580110995395831 301.56128959130245 0.7714837324800372
12.585338550349247 303.12777058739806 0.7711660252576574
12.590566105302663 302.543852428871 0.7685034714909853
12.59579366025608 303.51346625555755 0.7690475130011544
12.601021215209496 305.7375110587122 0.7717559762428228
12.606248770162912 304.7540955688321 0.7682367312056748
12.611476325116328 300.85779423213035 0.760765620195512
12.616703880069744 299.1983091772815 0.7553818673828527
12.62193143502316 300.50700746300424 0.7555557507126837
12.627158989976577 304.4436931403485 0.7586837745636618
12.632386544929993 306.8293310266405 0.7614212779853629
12.63761409988341 307.5059515814532 0.7621496923724065
12.642841654836825 309.1934193634243 0.7639917682516497
12.648069209790242 309.77093306126164 0.7649536186387003
12.653296764743658 311.79299755650146 0.7656909310587585
12.658524319697074 310.65192964499784 0.7634528142751763
12.66375187465049 312.71701801011386 0.7656254292724133
12.668979429603906 315.68735122292605 0.7681218376608161
12.674206984557323 321.83736214313836 0.7751812270636267
12.679434539510739 329.11097631289914 0.7822241766717216
12.684662094464155 334.3493036338121 0.787404658903534
12.689889649417571 335.89394268065547 0.7886680010188281
12.695117204370987 340.58003865352543 0.792099534760849
12.700344759324404 348.5591375212763 0.7992975617735676
12.70557231427782 357.6095716143178 0.8086172897287384
12.710799869231236 365.0892546897733 0.8154798187521384
12.716027424184652 375.93182085763175 0.8272522288873826
12.721254979138068 382.1361252817361 0.8339044614015829
12.726482534091485 392.46828194017246 0.844746108406773
12.7317100890449 402.9164943381314 0.8552587112936686
12.736937643998317 408.46867940494633 0.8613022031546234
12.742165198951733 414.1778413913165 0.8661487203568599
12.74739275390515 422.8478143221707 0.874308737841934
12.752620308858566 431.78501374554423 0.8824155713060682
12.757847863811982 436.17520667767957 0.886019810843551
12.763075418765398 435.40258842041555 0.8857456466858107
12.768302973718814 427.5411804560064 0.8768848907191816
12.77353052867223 418.9293323406977 0.86779888357727
12.778758083625647 411.7683577884404 0.8602308979558168
12.783985638579063 402.43967167784837 0.8504558906443961
12.789213193532479 396.2319998231445 0.8447637369864366
12.794440748485895 387.67961920349677 0.8360618175620119
12.799668303439312 380.0563825719703 0.8272758800144903
12.804895858392728 376.7813814062011 0.8232656320175732
12.810123413346144 369.299070818976 0.8146137982170756
12.81535096829956 367.1256686454618 0.8118852363267759
12.820578523252976 365.593731201231 0.8106857080551668
12.825806078206393 363.69331750430933 0.8087277817016989
12.831033633159809 362.71684117746236 0.8072995982656667
12.836261188113225 361.6946913294516 0.8057768816340307
12.841488743066641 364.38188519211724 0.8079965134263952
12.846716298020057 367.16632952541465 0.8107802537592034
12.851943852973474 369.7913986292763 0.8140456912160281
12.85717140792689 373.292272031339 0.8179719551442549
12.862398962880306 378.56183089455897 0.8231130326385869
12.867626517833722 383.061760273016 0.8276012966444957
12.872854072787138 390.87693620594393 0.8351966247372602
12.878081627740555 399.2568456238531 0.8432596896460264
12.88330918269397 405.2104341103632 0.8491504216465399
12.888536737647387 408.53108423605175 0.8516699010292039
12.893764292600803 405.92919690719737 0.8477836515363143
12.89899184755422 402.9098367180573 0.8441268857609731
12.904219402507636 399.065280776835 0.8401648027827701
12.909446957461052 390.48832570245435 0.8308795023761761
12.914674512414468 380.60225404042905 0.8205696405944537
12.919902067367884 367.8935674690051 0.8063081549329584
12.9251296223213 353.2687621126066 0.7909962275847201
12.930357177274717 346.7410648050861 0.7850229069035969
12.935584732228133 340.5150645496661 0.778787838504518
12.940812287181549 332.8407605234935 0.7700313381246502
12.946039842134965 327.94549257184013 0.7635243667116874
12.951267397088381 320.25472905282334 0.7533647660988866
12.956494952041798 318.0700261451376 0.7509458618929573
12.961722506995214 318.72216437959605 0.7502489712661544
12.96695006194863 316.3718435908742 0.7484796748284767
12.972177616902046 315.6256482558885 0.7498233212084633
12.977405171855462 314.6140768951693 0.749477612261509
12.982632726808879 313.4468598522215 0.7498686414130822
12.987860281762295 316.4166808012669 0.7518021724799566
12.993087836715711 314.80727273924435 0.7490633014683657
12.998315391669127 312.890544978689 0.7470253958111309
13.003542946622543 310.05012135422317 0.7442717739567319
13.00877050157596 311.74853631399304 0.7471192341242636
13.013998056529376 314.0158128452998 0.7501091301543655
13.019225611482792 315.8457107397399 0.7509480130241959
13.024453166436208 317.14628201740527 0.7525894731328548
13.029680721389624 316.48004536757344 0.7521193063920669
13.03490827634304 318.12630187199085 0.7536755111812025
13.040135831296457 318.75328421509147 0.7545464095287827
13.045363386249873 321.85747172946225 0.757462080651303
13.05059094120329 325.00227104759483 0.760971183292888
13.055818496156705 329.6063583365691 0.7666154983161761
13.061046051110122 334.02242345312663 0.7711622146219075
13.066273606063538 340.8813320513896 0.7790139246388265
13.071501161016954 345.06259726297446 0.7822958530326084
13.07672871597037 347.9374099177994 0.7845036734669217
13.081956270923786 346.9960236335798 0.7834491891036949
13.087183825877203 345.34238937137695 0.7820157920307906
13.092411380830619 344.55107569753415 0.7809096366115016
13.097638935784035 342.64352685814083 0.7791955352493499
13.102866490737451 337.4694741496211 0.7732509645664198
13.108094045690867 331.0452417978934 0.7661974641123025
13.113321600644284 324.7291928116086 0.7601188020054875
13.1185491555977 318.90127565904425 0.7528116711314905
13.123776710551116 318.50391036998496 0.7521895174555018
13.129004265504532 318.12709514879873 0.7525851541928189
13.134231820457948 323.1563757114165 0.7577343373153954
13.139459375411365 330.4525643593117 0.7666044756605872
13.14468693036478 334.4012410049609 0.7705107877676924
13.149914485318197 335.28331888835794 0.7714332883379028
13.155142040271613 335.30099132648473 0.7720475647551698
13.16036959522503 336.75404535725556 0.7732635926099181
13.165597150178446 339.0009556344156 0.7753980917223987
13.170824705131862 342.66288521198834 0.7789626583241903
13.176052260085278 345.51511294173497 0.782532124358837
13.181279815038694 346.3533002582684 0.7841052583587071
13.18650736999211 350.5043143771196 0.7899650481699458
13.191734924945527 349.994244739801 0.7903859827115197
13.196962479898943 347.60610617664713 0.7864292429224368
13.202190034852359 345.91531555154927 0.7846678130993509
13.207417589805775 345.8699071639801 0.7848201547680214
13.212645144759191 346.7578907988342 0.785856328282979
13.217872699712608 345.85873013806514 0.7845730833151499
13.223100254666024 342.1514630601905 0.7805177528011583
13.22832780961944 339.3645158595823 0.7763351956526103
13.233555364572856 338.4066826881408 0.7764459336697758
13.238782919526273 337.1157441311895 0.775725250360801
13.244010474479689 332.40520784809513 0.7705687863723478
13.249238029433105 328.3311081522267 0.765706812313207
13.254465584386521 326.2274262324789 0.7622453805406993
13.259693139339937 325.7947228498333 0.7622099432491164
13.264920694293354 324.9039124597883 0.7621565412311138
13.27014824924677 318.85496415020015 0.7555874793563236
13.275375804200186 314.9434473602609 0.7513301008692482
13.280603359153602 309.48523372198156 0.7441688316210527
13.285830914107018 304.4564381792919 0.7384687150590177
13.291058469060435 302.60943114227763 0.7376875215412707
13.29628602401385 302.83574079367384 0.7384829791889369
13.301513578967267 304.23463525628694 0.7407668895297556
13.306741133920683 303.82653979278314 0.7401787617009441
13.3119686888741 300.7952524110371 0.7355769361666451
13.317196243827516 299.0507615298844 0.7327698980560451
13.322423798780932 296.9704171008749 0.7310132434624956
13.327651353734348 297.2469213744162 0.7318811375613183
13.332878908687764 294.2963689928559 0.7293228853482061
13.33810646364118 296.65364385532064 0.7330466932530716
13.343334018594597 298.98059474371837 0.7359242846293246
13.348561573548013 297.4797530279628 0.7339049951850162
13.353789128501429 296.41757152900334 0.7327423534675623
13.359016683454845 293.24692427717713 0.7280443789720139
13.364244238408261 293.19499579902504 0.7274261700824226
13.369471793361678 297.12476772113706 0.7311573197211921
13.374699348315094 299.76615040635596 0.733412372030975
13.37992690326851 301.6851958320343 0.7360108799095498
13.385154458221926 304.4725232565258 0.7378471504989175
13.390382013175342 305.23969997407755 0.7402162728689237
13.395609568128759 307.35414443482074 0.7448110875901646
13.400837123082175 309.2147946656231 0.7471464470329586
13.406064678035591 307.2302136044484 0.7458420104768871
13.411292232989007 308.2027189373312 0.7452299665582879
13.416519787942423 308.22372616813493 0.7439795576152611
13.42174734289584 308.14825157059823 0.7432291430389493
13.426974897849256 310.5485914483798 0.7463312113832802
13.432202452802672 312.30765205971574 0.7486833852026451
13.437430007756088 313.7444388544926 0.7516578961712844
13.442657562709504 315.588639599977 0.7535809201491137
13.44788511766292 316.4371547044163 0.7546332939827569
13.453112672616337 316.57344020215277 0.7543570104371543
13.458340227569753 319.027161391738 0.7562525099238551
13.46356778252317 317.26418867179234 0.7541661202431716
13.468795337476585 315.97967781336894 0.7513692613336458
13.474022892430002 315.6712354799331 0.7506609992061796
13.479250447383418 318.77751017688206 0.7544911428126392
13.484478002336834 323.7958417836488 0.7604237085942114
13.48970555729025 324.73597024233516 0.761516532764888
13.494933112243666 322.92153367794884 0.7589946531345266
13.500160667197083 320.6293639814502 0.7570310706935217
13.505388222150499 316.3090342893991 0.752600237680382
13.510615777103915 313.2790586464963 0.7498503826921119
13.515843332057331 311.3087988656265 0.7470774257696683
13.521070887010747 307.38848853395496 0.7422168132709954
13.526298441964164 305.55667899755724 0.7403365284424045
13.53152599691758 303.2480443617073 0.7385383746361377
13.536753551870996 301.880011941269 0.7382923676645048
13.541981106824412 298.46700349421076 0.7352485264393269
13.547208661777828 294.82286947537403 0.7308071081042936
13.552436216731245 290.59151129982854 0.7261713657680007
13.55766377168466 289.60455485553285 0.7253159526248095
13.562891326638077 288.0326500557288 0.7229541821735772
13.568118881591493 286.3269055461126 0.722198379269859
13.57334643654491 282.7542450739429 0.7171730437410729
13.578573991498326 282.0698953371367 0.715860770235704
13.583801546451742 281.3893083150689 0.7140053331491182
13.589029101405158 279.0483560910737 0.711190282813305
13.594256656358574 275.89952171173917 0.7081480449355266
13.59948421131199 271.70600572623187 0.7033774514586293
13.604711766265407 266.7110955825463 0.6967783001748872
13.609939321218823 266.5713831421353 0.6967653453977699
13.615166876172239 265.16407900433063 0.6948826580932959
13.620394431125655 268.5064851808715 0.7007554470011899
13.625621986079071 270.1384750098756 0.7036116164904893
13.630849541032488 268.8318137981095 0.7035954061558064
13.636077095985904 268.15318058898623 0.7024645116224066
13.64130465093932 264.6385408045582 0.6970867332973172
13.646532205892736 264.8906995275507 0.6968602415747397
13.651759760846153 263.3173589481209 0.6949272011971706
13.656987315799569 261.84628061282694 0.6923674807693619
13.662214870752985 261.9714380469725 0.6934310182096652
13.667442425706401 261.8457458942602 0.6942884727306036
13.672669980659817 261.1513904366876 0.694042850180482
13.677897535613234 262.6605512357196 0.6974871065742559
13.68312509056665 259.71509533136236 0.69508129356702
13.688352645520066 261.1729204174551 0.6960932746731449
13.693580200473482 263.13047083870424 0.6982059482393682
13.698807755426898 265.8809373634213 0.7005292798986305
13.704035310380315 268.00989145834484 0.702839815661843
13.70926286533373 266.2094351568066 0.7011191201645576
13.714490420287147 264.55159740126913 0.6989019276286963
13.719717975240563 262.2640502078846 0.6961774305898588
13.72494553019398 263.47987834576924 0.6971909871765255
13.730173085147396 263.21669819921533 0.6970567515582471
13.735400640100812 265.787580496504 0.6999630590616123
13.740628195054228 266.4242274329947 0.7010706245027484
13.745855750007644 269.26112481496443 0.7044650198195889
13.75108330496106 271.0139741784077 0.7067860114464329
13.756310859914477 268.57695376091505 0.7039142209291032
13.761538414867893 267.5946184019907 0.7029978681082364
13.766765969821309 265.47529928975104 0.699266431560616
13.771993524774725 265.7572606120614 0.6999324130236806
13.777221079728141 268.7871916206732 0.7026138444973001
13.782448634681558 266.5890474358612 0.6988667189030179
13.787676189634974 263.81544383117415 0.6959357079512101
13.79290374458839 261.8710703716559 0.6929039383322255
13.798131299541806 259.5330537436565 0.6904119971325202
13.803358854495222 260.8571598878537 0.6927546191811915
13.808586409448639 261.97139775380833 0.6945255895164452
13.813813964402055 263.63128536642074 0.6980043075596776
13.819041519355471 264.0959398757075 0.6986176160126817
13.824269074308887 263.1840290186806 0.6966858239581685
13.829496629262303 261.79514119158625 0.6949276957814015
13.83472418421572 258.9370925032711 0.6909952069054989
13.839951739169136 262.1455513959214 0.6952317386207374
13.845179294122552 263.9753507862013 0.6990827686996616
13.850406849075968 268.99634873510615 0.7068325288455481
13.855634404029384 270.5987196304506 0.707911533545673
13.8608619589828 269.34457976616335 0.705519789707797
13.866089513936217 267.16745124136787 0.7005596501116169
13.871317068889633 267.93640767124026 0.7017527900651345
13.87654462384305 271.2645942708259 0.7068729168476374
13.881772178796465 269.7396677688363 0.7053532308316172
13.886999733749882 270.87624607707676 0.7056153181116279
13.892227288703298 270.12863240897684 0.7032775076946842
13.897454843656714 273.1685890627 0.7069351644199569
13.90268239861013 277.46587318559904 0.7128260815334163
13.907909953563546 278.6481088753524 0.7131317469480346
13.913137508516963 279.5481878376256 0.7128590168872428
13.918365063470379 280.5634994777212 0.7137342627158538
13.923592618423795 280.7000555411049 0.7133169535818564
13.928820173377211 281.6894364209766 0.7151453769877004
13.934047728330627 283.3009048351668 0.7176890420455383
13.939275283284044 280.38303508419 0.7144683026453609
13.94450283823746 280.0037517464947 0.7141449504725659
13.949730393190876 278.9715153184833 0.7124411606213861
13.954957948144292 281.5412192218654 0.713362129768981
13.960185503097708 282.8826247737905 0.7156235983603909
13.965413058051125 283.1393474383334 0.7166865192175652
13.97064061300454 282.05934317545746 0.7158357332032278
13.975868167957957 278.39488462953346 0.7133683181887766
13.981095722911373 273.4757994166983 0.7059599140197859
13.98632327786479 271.2070181432236 0.7032649267433805
13.991550832818206 267.0550360689225 0.6997505480916267
13.996778387771622 265.8859627694068 0.6986353385103093
14.002005942725038 265.8285766976509 0.7008891767941603
14.007233497678454 264.6788187425842 0.6991167709885703
14.01246105263187 267.20608325751004 0.7017539777785513
14.017688607585287 267.39797238844676 0.7013129293005029
14.022916162538703 267.99236497459447 0.701142026269032
14.028143717492119 267.10191864965253 0.6989984888769233
14.033371272445535 266.73682888671465 0.6981307374846437
14.038598827398951 270.300427678134 0.7031964516929842
14.043826382352368 272.1819891205328 0.70691646211293
14.049053937305784 275.64527549344905 0.7124295650445874
14.0542814922592 276.7769357791877 0.7144079638857945
14.059509047212616 276.17049364423593 0.712704381315212
14.064736602166032 274.9401400232697 0.7102026856141659
14.069964157119449 272.30274849898944 0.7055992713932868
14.075191712072865 273.22066403057596 0.7064967485895925
14.080419267026281 275.5700770394453 0.7100552676815454
14.085646821979697 279.854869781154 0.7154758561425323
14.090874376933114 283.75579550879996 0.7207871852101747
14.09610193188653 287.8820775403796 0.7252669128762105
14.101329486839946 290.55051347103955 0.7275113610080187
14.106557041793362 291.44735234679825 0.7291472492186802
14.111784596746778 293.9920237769802 0.7318954523374733
14.117012151700195 294.8713118878623 0.7338403773546562
14.12223970665361 292.27420809382295 0.7317877994545164
14.127467261607027 290.1555125831951 0.7278961168829644
14.132694816560443 288.2675395956527 0.7259432707799737
14.13792237151386 286.4055447642581 0.7227111026053739
14.143149926467276 285.7348463693248 0.7204972666646301
14.148377481420692 283.31732632630127 0.7174800020701568
14.153605036374108 283.8423679309539 0.7185591077506355
14.158832591327524 284.44840310440696 0.7195484768337876
14.16406014628094 284.9463637092376 0.7212046013973871
14.169287701234357 282.61432504820925 0.7182715328194454
14.174515256187773 279.2543662592471 0.7133855845393093
14.179742811141189 276.4249567872531 0.7097465044597029
14.184970366094605 275.5861199978371 0.7079482222669506
14.190197921048021 276.1231900288256 0.7081501041521931
14.195425476001438 277.54738971812395 0.7110211915546347
14.200653030954854 278.6541957458716 0.7123430906756394
14.20588058590827 281.64408871114796 0.715291867233022
14.211108140861686 282.8648163687838 0.7156786558388409
14.216335695815102 284.1566825326269 0.7159620985756066
14.221563250768519 285.148404235396 0.7172654279427935
14.226790805721935 287.3470514264411 0.7214009806394597
14.232018360675351 287.43181537629505 0.721135715420387
14.237245915628767 287.46828067186055 0.7205447695578322
14.242473470582183 285.8169079780451 0.7180823584871745
14.2477010255356 284.855543777299 0.7165893814714849
14.252928580489016 284.0016034503161 0.7154017409804565
14.258156135442432 282.9094248563973 0.712739098102284
14.263383690395848 285.14079744219345 0.7152604380517226
14.268611245349264 288.40386742749797 0.7202965221332571
14.27383880030268 291.2333992324188 0.7246048700210581
14.279066355256097 291.64778806755106 0.7251622613298467
14.284293910209513 293.17632482818794 0.7260041609010608
14.28952146516293 294.8852270136512 0.7257696695783777
14.294749020116345 297.01716742036916 0.7285470087512655
14.299976575069762 300.4689212654933 0.7323068765085607
14.305204130023178 303.6084353332545 0.7355368154757732
14.310431684976594 303.5841250251583 0.7364300432188855
14.31565923993001 304.62611030307323 0.7371741626843101
14.320886794883426 305.40597347273496 0.7388786628118039
14.326114349836843 307.2784168086863 0.7414901976542029
14.331341904790259 310.7618083809209 0.745092120978732
14.336569459743675 313.1893953199864 0.7481014841523719
14.341797014697091 312.1569670510528 0.7462279897054481
14.347024569650507 311.9149996481792 0.7448690797772692
14.352252124603924 312.5241766138855 0.7440644911799681
14.35747967955734 312.5275976408698 0.7433917847018525
14.362707234510756 311.0702917792084 0.7420065539722491
14.367934789464172 311.28907920457743 0.7434631283918219
14.373162344417588 312.5723679844122 0.7445504744352807
14.378389899371005 313.5856426768059 0.7453428470374752
14.38361745432442 315.70942713678056 0.7475722951793693
14.388845009277837 312.58718844695085 0.7435883854459092
14.394072564231253 309.9086531192773 0.7402188781513009
14.39930011918467 312.90299115019945 0.7438994273397983
14.404527674138086 320.6483217290648 0.7537322134537733
14.409755229091502 325.29182055986166 0.7599330317254952
14.414982784044918 326.4400412924294 0.7617317344714738
14.420210338998334 326.720711730628 0.7617872388015536
14.42543789395175 328.34708069454234 0.7639533194222933
14.430665448905167 330.11522801125665 0.7656871139030091
14.435893003858583 332.0106604051073 0.7681025442341923
14.441120558811999 335.7769188699478 0.7718176874087301
14.446348113765415 335.7875619545422 0.771504062568616
14.451575668718831 335.5177109061998 0.7716163009031176
14.456803223672248 335.4169994266859 0.7715527782559941
14.462030778625664 338.69101505853615 0.7745009704348765
14.46725833357908 342.4052104977684 0.7780619677717157
14.472485888532496 344.38545035313064 0.7799760324044099
14.477713443485912 346.48833349674186 0.7825695568122921
14.482940998439329 348.82295631367634 0.7850174732417095
14.488168553392745 353.57650479224844 0.7892936834457382
14.493396108346161 357.77591725787846 0.7937199640957954
14.498623663299577 362.15006249600646 0.7979085633748402
14.503851218252994 369.86788865572106 0.8058575369337845
14.50907877320641 379.3724657846228 0.8169409251579612
14.514306328159826 382.31037885209514 0.8196506952517286
14.519533883113242 381.0307985793573 0.8182541247466201
14.524761438066658 376.5699343432572 0.8133950492252174
14.529988993020075 370.5653749070974 0.8070144370763789
14.53521654797349 365.17969978322077 0.8012713166351697
14.540444102926907 358.8088542225908 0.7954270678418058
14.545671657880323 349.4519085710834 0.786385990867909
14.55089921283374 335.21399379215563 0.7704725050850683
14.556126767787156 323.6580537889173 0.7576801828274936
14.561354322740572 313.47961263051883 0.746361808412885
14.566581877693988 305.21711965480733 0.7368480062532681
14.571809432647404 300.4961807654126 0.7306798148632866
14.57703698760082 298.56246929402886 0.7290639999080405
14.582264542554237 301.2013246527889 0.732284337907425
14.587492097507653 302.25919714692225 0.7342611388383864
14.592719652461069 304.4648219927567 0.7366599421623308
14.597947207414485 307.07666162480473 0.7394441481704164
14.603174762367901 308.9046701676071 0.740702165419595
14.608402317321318 313.862145490491 0.7469328341540692
14.613629872274734 315.38570770408865 0.7487359092141226
14.61885742722815 320.4274054036614 0.7531093279820978
14.624084982181566 324.1479430110688 0.7567025116251067
14.629312537134982 328.82101199768834 0.7609190644736709
14.634540092088399 335.7827747547477 0.7677025965345853
14.639767647041815 336.89643631689296 0.7686801023594184
14.644995201995231 335.1055182928776 0.7670553931149826
14.650222756948647 334.0277785942639 0.765943379355905
14.655450311902063 334.4608106135043 0.766494724356844
14.66067786685548 336.8484484685898 0.7692022621805495
14.665905421808896 340.13965299367044 0.771646801308111
14.671132976762312 338.77175202616417 0.7694189178239328
14.676360531715728 337.08476107359684 0.7672070735447427
14.681588086669144 334.14855941801 0.7642605110112516
14.68681564162256 334.16233424000006 0.7646535762441647
14.692043196575977 335.5895521359955 0.7665036665131225
14.697270751529393 337.8731991786615 0.7692344509605419
14.70249830648281 339.94752684324214 0.7719495755674106
14.707725861436225 341.6556991431488 0.7732576373997654
14.712953416389642 343.8952826025383 0.7748249611793685
14.718180971343058 346.73839214851694 0.7772755833216325
14.723408526296474 349.7764425931484 0.7800175472314563
14.72863608124989 350.1836518439594 0.7811137408088406
14.733863636203306 350.0501391802935 0.781400399707744
14.739091191156723 348.63709683782076 0.7804426371331004
14.744318746110139 344.5550144050014 0.775935433504748
14.749546301063555 343.5047970374412 0.7748567730318119
14.754773856016971 336.6605124022743 0.766225350570251
14.760001410970387 334.3168128782461 0.7638453410705394
14.765228965923804 330.58869595950665 0.7594834423040944
14.77045652087722 326.6970547318999 0.7559147535941595
14.775684075830636 325.2794907704617 0.754549641420881
14.780911630784052 322.4717677415343 0.7512560792069392
14.786139185737468 321.9742047382879 0.7505810377537273
14.791366740690885 321.49628613654113 0.7497131004679586
14.7965942956443 321.45031098067074 0.749690024144622
14.801821850597717 321.42625404637994 0.7505896109482993
14.807049405551133 324.0114981412875 0.7545101331598271
14.81227696050455 325.7732257226491 0.7573322287566554
14.817504515457966 328.27351393350745 0.7605198518485418
14.822732070411382 331.4112413073654 0.7626482727123791
14.827959625364798 335.82845033706445 0.7681342552863445
14.833187180318214 341.7384711347152 0.7741973108203889
14.83841473527163 348.9510212875444 0.7817375776418743
14.843642290225047 351.74534813757623 0.7841937795906745
14.848869845178463 352.30125402123736 0.7839484077293999
14.854097400131879 351.8297733377159 0.7834997525130201
14.859324955085295 351.19223651054034 0.7821691936690623
14.864552510038711 353.58898443438744 0.784454204926557
14.869780064992128 354.7942820024983 0.7863932314026502
14.875007619945544 355.51651190780336 0.7876375711171971
14.88023517489896 357.968096094791 0.7902613108660462
14.885462729852376 357.0674293194242 0.7899513171805824
14.890690284805792 356.72781550689814 0.7894053774389903
14.895917839759209 356.41069946373324 0.788731176699097
14.901145394712625 356.6763672176455 0.7901824427304561
14.906372949666041 357.53243043237524 0.7904797159373718
14.911600504619457 356.9979392381895 0.7895305317228531
14.916828059572873 357.1798633487712 0.7893756772115973
14.92205561452629 351.6634496348766 0.7830938069064484
14.927283169479706 345.3019170963069 0.7770887218886453
14.932510724433122 342.35373458733 0.7745356552947895
14.937738279386538 341.46211631207746 0.7737389083084688
14.942965834339955 337.68101336415526 0.7696910598104203
14.94819338929337 330.4565408459018 0.7612982724928143
14.953420944246787 318.57873467542385 0.7482839590744721
14.958648499200203 311.69380376146063 0.7402383633832089
14.96387605415362 309.08295942512865 0.7373840520560367
14.969103609107036 306.9930823211728 0.7349911890012347
14.974331164060452 305.9198704308282 0.7331008603790259
14.979558719013868 305.4233770388856 0.7331713264128898
14.984786273967284 301.590976998206 0.7287526048018589
14.9900138289207 298.9903711251434 0.726645928735587
14.995241383874117 302.1394024134871 0.7308036154714378
15.000468938827533 304.0840539709907 0.733015779750501
15.005696493780949 306.05191134942436 0.735677155607782
15.010924048734365 305.89167100293236 0.7346974777628935
15.016151603687781 303.41626406113255 0.7321130392202143
15.021379158641198 303.7913141703352 0.7323036685683947
15.026606713594614 302.6115894390309 0.7302404803086121
15.03183426854803 305.461648478588 0.7332802137367
15.037061823501446 307.196381419596 0.7353295915402235
15.042289378454862 307.8398265225905 0.7356698286987582
15.047516933408279 307.8806150562686 0.7371897863889255
15.052744488361695 307.4486121710818 0.7362595516311571
15.057972043315111 309.8555116849596 0.7395537184579226
15.063199598268527 311.23384145967896 0.7409702037387192
15.068427153221943 313.24714690586785 0.7425153459189703
15.07365470817536 315.6641440396942 0.7448773256715331
15.078882263128776 313.9612825887776 0.742259338325664
15.084109818082192 311.51420988424746 0.7395482518774864
15.089337373035608 311.76510042689074 0.7402017880366242
15.094564927989024 312.54564164519485 0.7408878859051504
15.09979248294244 311.0832872877115 0.7385853788555273
15.105020037895857 312.0519876204302 0.7401816981200249
15.110247592849273 310.14910817202457 0.7384119918558294
15.11547514780269 307.26648049338337 0.7356245604885406
15.120702702756105 307.82737343306724 0.7368209173698668
15.125930257709522 306.48038110870596 0.7340344677966685
15.131157812662938 304.5523310007895 0.7316184028801757
15.136385367616354 301.8276402846958 0.7282561211528036
15.14161292256977 297.2066580187351 0.723205918783724
15.146840477523186 292.5065579410851 0.7186939237261559
15.152068032476603 292.18822925913423 0.7185595243475685
15.157295587430019 289.95805712349687 0.7162533602193324
15.162523142383435 286.4570212222823 0.7116019758352125
15.167750697336851 279.0737600111779 0.7029844040029032
15.172978252290267 274.91264438719065 0.6982712992507782
15.178205807243684 271.86574137329757 0.6953870800875629
15.1834333621971 270.14001619012816 0.6948402330131294
15.188660917150516 267.78998853756235 0.693830656044127
15.193888472103932 266.37685046308786 0.6931328445452741
15.199116027057348 265.0769995503056 0.6912176115104048
15.204343582010765 265.7535849366079 0.691219384402956
15.20957113696418 268.0516318705152 0.6934145436959668
15.214798691917597 270.10949752000414 0.6956171198654348
15.220026246871013 270.7543634669096 0.6977224545796022
15.22525380182443 267.730334012304 0.6937876915359255
15.230481356777846 265.4460719111485 0.6902341127778124
15.235708911731262 262.4290035473407 0.6868792071760685
15.240936466684678 264.15719327229283 0.6884654851597085
15.246164021638094 265.98472565313295 0.6911926676704897
15.25139157659151 268.43444972714593 0.69527260406376
15.256619131544927 268.46828846044 0.6945488804913632
15.261846686498343 266.08276379132934 0.692647137512153
15.267074241451759 262.457862843005 0.687704058621121
15.272301796405175 259.6144879015098 0.6848486465603492
15.277529351358591 259.5566953496674 0.6844927989422266
15.282756906312008 263.43440070289046 0.688743554967275
15.287984461265424 265.0207210688421 0.6904288839647167
15.29321201621884 266.1974879935793 0.6916516301576288
15.298439571172256 265.86616070024184 0.6909544858913709
15.303667126125672 266.5576655913451 0.692383481396959
15.308894681079089 267.0095872224187 0.691891214223743
15.314122236032505 268.6625062204593 0.6938159021122621
15.319349790985921 270.833718488672 0.6970317559023895
15.324577345939337 274.8099869202922 0.7015625989217906
15.329804900892753 276.2969602761962 0.7037295044827246
15.33503245584617 278.6195321298793 0.7066042138856325
15.340260010799586 276.60145495433454 0.7024983248331804
15.345487565753002 277.51445856237865 0.7029400143439049
15.350715120706418 279.3139514808686 0.7039302616984807
15.355942675659835 280.04886415279634 0.704007806928513
15.36117023061325 282.76093455404913 0.7082345272546414
15.366397785566667 282.847638537321 0.7091244777013924
15.371625340520083 286.6064635296401 0.713301168061601
15.3768528954735 288.4239910762409 0.7161858604336031
15.382080450426916 289.682683723081 0.7171964836039609
15.387308005380332 289.24435139527816 0.7166770510846313
15.392535560333748 288.24696851253293 0.7161705754542693
15.397763115287164 286.31021370365795 0.7228935402672794
15.40299067024058 285.91406351749964 0.7292314724789254
15.408218225193997 285.70789514744865 0.7334521222794466
15.413445780147413 286.7926326583397 0.7379972751047978
15.418673335100829 287.7119659475037 0.7427508422507971
15.423900890054245 287.4731331483807 0.7448685039380205
15.429128445007661 288.5294202911339 0.7496473798099992
15.434355999961078 288.81110364444027 0.7533527191987067
15.439583554914494 290.44709922309784 0.757805513670833
15.44481110986791 290.41426024795993 0.7609360169559213
15.450038664821326 290.21060113992934 0.7620705316434334
15.455266219774742 288.1471756440283 0.7610512625109594
15.460493774728159 286.71443317132207 0.7605359305704812
15.465721329681575 289.12400528392095 0.7658456084923211
15.470948884634991 291.33080039815843 0.7711287810263179
15.476176439588407 291.6661012271776 0.7746229959392279
15.481403994541823 291.0772110543487 0.7767406140408902
15.48663154949524 290.5985465084799 0.7806011627133869
15.491859104448656 292.63743765437783 0.7845455146277226
15.497086659402072 290.2880205518632 0.7822842586904539
15.502314214355488 292.87028761703664 0.7856990235800932
15.507541769308904 292.083872168125 0.7848135381649982
15.51276932426232 291.55702519972294 0.7862576694449505
15.517996879215737 291.8498678106368 0.7891926151511353
15.523224434169153 289.37561667187913 0.7880735921337066
15.52845198912257 292.6635658155949 0.7945781287995333
15.533679544075985 294.0529898938263 0.7984502351400486
15.538907099029402 296.63980249253854 0.80262623013334
15.544134653982818 296.01940184143336 0.8033589386563067
15.549362208936234 297.21743512968516 0.8055105898938667
15.55458976388965 297.3135592803833 0.8076545571247808
15.559817318843066 300.30959087614366 0.8132916949527854
15.565044873796483 300.0318630861347 0.814675359463232
15.570272428749899 302.0683625220369 0.8196922052178176
15.575499983703315 302.62495028549785 0.8219208069232998
15.580727538656731 301.6005117186191 0.8224097956408777
15.585955093610147 299.1889157576531 0.8206614946827472
15.591182648563564 297.9752255626432 0.8203928557210206
15.59641020351698 294.80245163794075 0.8171779247870422
15.601637758470396 292.21207485325 0.8140606305050724
15.606865313423812 291.8005731793067 0.8149672046493167
15.612092868377228 287.6066450502357 0.811969605709165
15.617320423330645 287.66785669494203 0.8144986518732652
15.62254797828406 283.4584418833002 0.8090044695381111
15.627775533237477 282.62345819570965 0.8104224628014617
15.633003088190893 278.96916295829635 0.8059830679103783
15.63823064314431 276.60731550987686 0.800765683396021
15.643458198097726 273.6668113301144 0.7858135872488867
15.648685753051142 273.17796271810766 0.7776800620533533
15.653913308004558 274.3371696314807 0.7755179740845769
15.659140862957974 275.0107463706252 0.7740820376021835
15.66436841791139 276.24753948739993 0.7734755919959393
15.669595972864807 273.415279634725 0.7677735076006516
15.674823527818223 271.5829313313807 0.7644919881381139
15.680051082771639 269.6133404291065 0.7599593461270071
15.685278637725055 269.81535274345805 0.7583769580914805
15.690506192678471 270.2322552880967 0.7567704174010924
15.695733747631888 269.66424126244635 0.7532924619110863
15.700961302585304 267.4569889905506 0.7490306220129068
15.70618885753872 269.0093151963643 0.7498684388253822
15.711416412492136 269.35232585662243 0.7487785287474633
15.716643967445552 271.37114497882857 0.7504094529243978
15.721871522398969 272.3623541535628 0.751196308657714
15.727099077352385 274.05271527858287 0.751789612044175
15.732326632305801 273.74887464269796 0.75205407108631
15.737554187259217 274.1475489636398 0.7517069168165335
15.742781742212633 273.4145001187023 0.7508839574370907
15.74800929716605 275.6547951302076 0.753480803898826
15.753236852119466 275.5902073236531 0.7517068207286812
15.758464407072882 276.71824605388133 0.7516114585235422
15.763691962026298 275.426607314953 0.7481262986662507
15.768919516979715 276.269961360592 0.7475180925692636
15.77414707193313 276.84769469593385 0.7483126403086222
15.779374626886547 276.50923087284656 0.7461857694475924
15.784602181839963 280.1010717862525 0.7500136996234136
15.78982973679338 280.87828929483527 0.7497727309665465
15.795057291746796 280.4752466663225 0.7482935037441427
15.800284846700212 280.1155352667359 0.7476768273582322
15.805512401653628 280.1470937289891 0.7474355139794934
15.810739956607044 282.8752237186356 0.7508163706983798
15.81596751156046 285.54990426065837 0.7542268264089003
15.821195066513877 284.76266550463515 0.7532085416681361
15.826422621467293 283.7819352508493 0.7503314227844112
15.831650176420709 281.6185840951172 0.7481065751370383
15.836877731374125 280.78663875555617 0.7463789306977808
15.842105286327541 280.54539322602574 0.745919150724038
15.847332841280958 282.1259334325489 0.7479305196343324
15.852560396234374 281.7518942911302 0.7473441285093128
15.85778795118779 282.4643852318674 0.7482256945999772
15.863015506141206 282.2214634918911 0.7475497233011544
15.868243061094622 282.2194011877696 0.7467039048729829
15.873470616048039 283.28819715497195 0.7487523945635104
15.878698171001455 281.73223539400936 0.74568041971383
15.883925725954871 282.2952382422074 0.7455023543052252
15.889153280908287 278.78606039065096 0.7396926944589927
15.894380835861703 280.1699943633261 0.7407498790173637
15.89960839081512 280.06518917859637 0.7399242995487091
15.904835945768536 283.18484700608474 0.7431206626696307
15.910063500721952 283.8891769200854 0.7427979098719255
15.915291055675368 280.5624620182228 0.7388305659646185
15.920518610628784 279.82739597507305 0.7381024692338749
15.9257461655822 278.68788183489056 0.736688680263816
15.930973720535617 280.53738574128374 0.73858546195756
15.936201275489033 281.23622085305027 0.7398961785425923
15.94142883044245 279.9315465945547 0.738712835458245
15.946656385395865 281.15164459055785 0.7418126866646383
15.951883940349282 279.37689674204995 0.7388072241442486
15.957111495302698 281.50793424874206 0.7413849205990172
15.962339050256114 281.20937936377055 0.7409705405551195
15.96756660520953 280.9340997284298 0.7400225194129513
15.972794160162946 280.2666903719189 0.739235350247934
15.978021715116363 276.9074402106762 0.7337021470098313
15.983249270069779 276.51205753884176 0.7320065852077696
15.988476825023195 276.1979113622024 0.7311076060842406
15.993704379976611 278.2050418991748 0.7347852783003772
15.998931934930027 278.5786019636781 0.7346637119197569
16.004159489883442 275.6789935965624 0.7317262605994497
16.009387044836856 272.69079454911906 0.7276133990119311
16.01461459979027 274.7416652301172 0.7317571875398576
16.019842154743685 279.42531902383973 0.7383549235750878
16.0250697096971 283.9946684659265 0.7437171069771417
16.030297264650514 287.0504067643717 0.7465802055210522
16.03552481960393 286.82069137137347 0.7443612569261266
16.040752374557343 285.9900818010421 0.7421722439703968
16.045979929510757 286.0925112427462 0.7414865015520162
16.05120748446417 287.2177091499601 0.7426828065557678
16.056435039417586 293.50466216942914 0.7506448263915065
16.061662594371 298.158492789944 0.7556885043084549
16.066890149324415 305.05950788856916 0.7642793305938602
16.07211770427783 308.6070250748869 0.7682078795304592
16.077345259231244 311.0943303903805 0.7715996017451112
16.08257281418466 315.420779524181 0.7763579107344661
16.087800369138073 318.17246800076924 0.7791811387886122
16.093027924091487 319.21773311280674 0.779886414445223
16.0982554790449 320.39512200515736 0.7811113693826642
16.103483033998316 321.56921323387945 0.78276513129959
16.10871058895173 324.81939031679775 0.7872583180591275
16.113938143905145 326.15958835176554 0.7891802095831558
16.11916569885856 325.65525807524386 0.7888625567459462
16.124393253811974 322.8999575953716 0.7858201010955759
16.129620808765388 322.33590135667373 0.7845670366957231
16.134848363718802 322.65112895875995 0.7851401554764745
16.140075918672217 322.9434505573989 0.7849782492100361
16.14530347362563 323.06686586458164 0.7852421526569916
16.150531028579046 324.13857400886127 0.7862912556204796
16.15575858353246 326.6744335092913 0.7885370901617379
16.160986138485875 324.23990201165395 0.785469195490596
16.16621369343929 323.14387624483004 0.7837253804520518
16.171441248392703 318.4899233871999 0.7787923368952689
16.176668803346118 313.4336625188518 0.7731345511863712
16.181896358299532 308.13483552198943 0.7668276780704404
16.187123913252947 303.27880976783575 0.7607157697938144
16.19235146820636 296.6366904191702 0.7532236838132909
16.197579023159776 292.8731404581786 0.7493479023329925
16.20280657811319 286.6438938974875 0.7424891058655986
16.208034133066604 284.85465768495504 0.7411662394359055
16.21326168802002 282.30885971836716 0.7372620075093841
16.218489242973433 276.4522368607413 0.7286286251030988
16.223716797926848 272.9632408331553 0.7242531196946299
16.228944352880262 268.48830161173845 0.7188701598944078
16.234171907833677 264.43155723893443 0.7145676272635306
16.23939946278709 261.89174250906956 0.7119615217002434
16.244627017740505 258.6244129109462 0.708051606347173
16.24985457269392 255.811401272525 0.703572858018943
16.255082127647334 253.33518252156756 0.7004019815946471
16.26030968260075 250.71957156623188 0.6965448775369741
16.265537237554163 250.58062724004978 0.6969682702602258
16.270764792507578 248.447102715254 0.6932213751484518
16.275992347460992 249.16517538702405 0.696082614681393
16.281219902414406 246.9614396671272 0.6940513748289002
16.28644745736782 247.09565203651698 0.6948960813161149
16.291675012321235 247.60175353522325 0.6955965907514866
16.29690256727465 249.55199121301442 0.6965443933280399
16.302130122228064 249.4717936834273 0.696951436816409
16.30735767718148 250.05275243178014 0.695495545794337
16.312585232134893 250.42926141632614 0.6955427107133545
16.317812787088307 249.99295351271215 0.6937822282540682
16.323040342041722 249.0228525910657 0.692342280602515
16.328267896995136 248.0257345990096 0.6908407874040793
16.33349545194855 248.7974757208101 0.6915254826702627
16.338723006901965 250.25780091030862 0.6926136701496701
16.34395056185538 256.0860647793067 0.6986768474037068
16.349178116808794 256.26488033876177 0.7001465783230733
16.35440567176221 259.21883165569403 0.7041165168571929
16.359633226715623 259.66440392892895 0.7056114344915176
16.364860781669037 261.22540012878306 0.7076334044480425
16.37008833662245 266.6188755775034 0.7132556927858942
16.375315891575866 271.4499994232448 0.7201505361708189
16.38054344652928 278.16029671925565 0.7285104747988895
16.385771001482695 284.42236492313145 0.735037927432779
16.39099855643611 286.34868829942616 0.7369314571899399
16.396226111389524 288.7305868669283 0.7368694486166594
16.401453666342938 287.96720706846304 0.7346879981447587
16.406681221296353 289.50847703044525 0.7357094964839224
16.411908776249767 289.46828352732916 0.7353657355412048
16.41713633120318 286.90209580343054 0.7330208278615126
16.422363886156596 285.075946582616 0.7316139993702713
16.42759144111001 283.20553226912176 0.7304607487175353
16.432818996063425 280.83967649585855 0.7292015036744677
16.43804655101684 277.1311884266071 0.7232640543372877
16.443274105970254 273.9717974407755 0.7192043613186506
16.448501660923668 273.29039177071496 0.7167543137960847
16.453729215877082 272.6032857786347 0.7154139762312708
16.458956770830497 271.40053569436077 0.7137505973197461
16.46418432578391 270.65615364072005 0.7128724054278526
16.469411880737326 269.83196681873727 0.7118546250082937
16.47463943569074 268.254598870305 0.7103048833883898
16.479866990644155 269.58087524770065 0.7129653764122438
16.48509454559757 272.2856225654983 0.7151409393390882
16.490322100550983 272.49445631986777 0.7139475238748274
16.495549655504398 275.5027985693842 0.7162210607317336
16.500777210457812 274.24997147976734 0.7147738429326643
16.506004765411227 277.4165791541039 0.7186386516764983
16.51123232036464 276.4554372755602 0.7179935098890127
16.516459875318056 276.8978221234209 0.7187762962126739
16.52168743027147 277.0148055902385 0.7206187904145449
16.526914985224884 276.9034725663818 0.7218819076966522
16.5321425401783 273.6422411227188 0.7176261469966723
16.537370095131713 271.1973936892937 0.7143124239679868
16.542597650085128 266.5796053554517 0.7081464873696415
16.547825205038542 265.0850554212255 0.7069303343508714
16.553052759991957 265.8387613413371 0.7069736340032957
16.55828031494537 259.62418989066316 0.6990437666100219
16.563507869898785 255.3690904070941 0.6924072176349674
16.5687354248522 250.18607856506333 0.6853146830066805
16.573962979805614 247.9943851794485 0.6836122459612578
16.57919053475903 247.56036759703065 0.6839488977689303
16.584418089712443 248.62864708720326 0.6871844508929034
16.589645644665858 248.09126780772294 0.6860316321762407
16.594873199619272 247.69646784380984 0.6841758788886132
16.600100754572686 246.32405621022403 0.6823191256073644
16.6053283095261 243.40008622366386 0.6788840831912204
16.610555864479515 242.0385180715038 0.6763244358390451
16.61578341943293 242.13285562874069 0.6771574624632607
16.621010974386344 244.90084598410283 0.67963032691641
16.62623852933976 247.30669090207343 0.6832306529441513
16.631466084293173 250.07377940727085 0.6879940961023885
16.636693639246587 250.15262899910562 0.6863462944234923
16.641921194200002 250.1055444657921 0.6848401589199152
16.647148749153416 251.9065265060915 0.6858919929136607
16.65237630410683 251.44456647301706 0.6853940847788045
16.657603859060245 251.62568298197306 0.6860189620546744
16.66283141401366 246.90622753723713 0.6804691277928478
16.668058968967074 244.90149730799956 0.6780608250997917
16.67328652392049 242.07591459453178 0.6740078949027246
16.678514078873903 243.13379648909284 0.6731171315658336
16.683741633827317 245.14723813110254 0.6757408647131325
16.68896918878073 245.10039976439597 0.6761599605299836
16.694196743734146 243.86444088793414 0.6749180181515767
16.69942429868756 241.31286233191386 0.6716814890378804
16.704651853640975 243.55118811969746 0.6747985552908127
16.70987940859439 245.30394378962995 0.6774093112083573
16.715106963547804 245.9790481984042 0.6788389913797495
16.720334518501218 241.87154956192876 0.6730197322741219
16.725562073454633 240.58881963990487 0.6717845048856541
16.730789628408047 238.32376111645434 0.6682675855493914
16.73601718336146 240.03131758066505 0.6721284645720859
16.741244738314876 239.69744656403336 0.6707722335924023
16.74647229326829 237.6309254888804 0.6685920739153182
16.751699848221705 236.72572958439076 0.6663222126421315
16.75692740317512 230.73992958240538 0.657811080509912
16.762154958128534 228.5323519150025 0.6534042572298965
16.767382513081948 227.08806141587604 0.6507005278953576
16.772610068035362 226.5973486712391 0.6501638597298309
16.777837622988777 223.91746703241225 0.6462738571018845
16.78306517794219 223.12712823298762 0.6459633951079209
16.788292732895606 222.0397607244715 0.6458297833783422
16.79352028784902 223.4007533984652 0.6497280108278807
16.798747842802435 223.44233381256188 0.6499243191433378
16.80397539775585 222.68351525921727 0.6488034465252227
16.809202952709263 220.54136877659664 0.6451181219303592
16.814430507662678 219.7563731665734 0.6461262060320924
16.819658062616092 220.0359752519272 0.6491175239853042
16.824885617569507 220.48073807492284 0.6518081925699972
16.83011317252292 220.67011110138728 0.6522401191182956
16.835340727476336 219.2240344029848 0.6473900211176076
16.84056828242975 218.04971674738186 0.6435454808907395
16.845795837383164 216.27769787898848 0.6393196430573969
16.85102339233658 215.74278241315614 0.6380494223970841
16.856250947289993 219.00191331483035 0.6425995871082145
16.861478502243408 218.1968882509008 0.6425446153133909
16.866706057196822 218.0093567801154 0.6439852760195133
16.871933612150237 217.12412045331982 0.6439923390336469
16.87716116710365 217.44284038584414 0.6423500120402174
16.882388722057065 215.70193337017037 0.6396643624994436
16.88761627701048 214.1000754157039 0.6370673494998998
16.892843831963894 211.79378541619508 0.6361752338975313
16.89807138691731 212.39588945215579 0.6396983331127939
16.903298941870723 212.93198902734352 0.6398824292042848
16.908526496824138 214.06166819015473 0.6402314856852059
16.913754051777552 212.61376926678065 0.6373270061493169
16.918981606730966 211.9819027842355 0.6359019228384895
16.92420916168438 210.7468135621769 0.6316441682504638
16.929436716637795 211.55946457282235 0.6333088823595641
16.93466427159121 210.87555013120047 0.6310650022099928
16.939891826544624 210.22999868756145 0.6310687513406984
16.94511938149804 211.19698457717817 0.6330748210619985
16.950346936451453 212.07599433145438 0.6338478885082494
16.955574491404867 212.15971964226205 0.6361242402274535
16.960802046358282 211.52587080683008 0.6348991565603819
16.966029601311696 211.02232111912005 0.6356462795083657
16.97125715626511 209.3433673176514 0.6329230639382131
16.976484711218525 208.80616940534844 0.6319014400098182
16.98171226617194 207.95410171558825 0.6300063507360822
16.986939821125354 208.19401836551285 0.6305427999491443
16.99216737607877 208.92004033981215 0.6323909369049125
16.997394931032183 212.12702287823885 0.6361659660523361
17.002622485985597 213.22550433827274 0.6376307341073937
17.00785004093901 212.01534036402057 0.6339242611135874
17.013077595892426 213.6754335796551 0.6354000642690237
17.01830515084584 212.8711811823613 0.6337323691491027
17.023532705799255 216.19498351914584 0.6384359046454177
17.02876026075267 215.16310676966182 0.6371102370626054
17.033987815706084 215.4611760789829 0.6366416193700819
17.039215370659498 214.5047355783754 0.6361232189384762
17.044442925612913 214.95592382917425 0.6366432274353266
17.049670480566327 216.84874965082 0.6398532672850524
17.05489803551974 217.73547657700811 0.641617460270869
17.060125590473156 218.18477366815404 0.6399097286029827
17.06535314542657 217.55646079917224 0.6394515769467636
17.070580700379985 219.04578493547592 0.6412396988352478
17.0758082553334 219.6687024917253 0.6424810649673717
17.081035810286814 217.4415399816012 0.6394546495440333
17.086263365240228 217.22557690217485 0.6381915630928929
17.091490920193642 217.70976909884936 0.6372634805290643
17.096718475147057 219.5703647747362 0.6411138205835559
17.10194603010047 220.27068976608578 0.6430089960038226
17.107173585053886 220.98365940939638 0.6463437994425627
17.1124011400073 222.62952579218916 0.6482388950667858
17.117628694960715 222.48567969105605 0.646858296753632
17.12285624991413 224.31474573022572 0.648467556209126
17.128083804867543 224.09734424788715 0.6473835965394431
17.133311359820958 224.0077054721073 0.6458665076798963
17.138538914774372 223.806333112604 0.6471894538025951
17.143766469727787 222.65173227358014 0.6455870044303824
17.1489940246812 222.06205899976908 0.6454566578385176
17.154221579634616 221.30922439015097 0.6439115270256741
17.15944913458803 221.9845860052735 0.6444516671440095
17.164676689541444 223.71823297807347 0.6464259549824601
17.16990424449486 227.29968893046072 0.651027932150723
17.175131799448273 232.26313732144715 0.6552800319940718
17.180359354401688 234.3151209117292 0.6572854023179544
17.185586909355102 235.81169808584121 0.6591488135348943
17.190814464308517 235.99678107032673 0.6596497658149583
17.19604201926193 240.0322872214869 0.6651598899058985
17.201269574215345 241.99469448386193 0.66612285538751
17.20649712916876 243.0345951635264 0.6681097481246475
17.211724684122174 241.60143943739976 0.667389328722746
17.21695223907559 241.09611700232637 0.6678236656211719
17.222179794029003 243.11054820315368 0.6706680961974072
17.227407348982418 244.17617766007137 0.6718309092248305
17.232634903935832 242.8360947790222 0.6694367226494468
17.237862458889246 244.58845537724483 0.6721652758178828
17.24309001384266 241.40865430179173 0.6676197957871096
17.248317568796075 240.89454673383045 0.6660493546724874
17.25354512374949 239.49165987311594 0.6640868259771626
17.258772678702904 238.6797127123793 0.6615992265554748
17.26400023365632 238.52397543384285 0.6614553549987942
17.269227788609733 238.27999979349997 0.6610501202727711
17.274455343563147 235.77962283332707 0.6579391127883844
17.279682898516562 234.20568531051845 0.6578290884378322
17.284910453469976 233.21123395691728 0.6556613762690067
17.29013800842339 235.28872479148953 0.6578736001833136
17.295365563376805 238.5834539252638 0.6622102910501748
17.30059311833022 239.01819038478016 0.664046708050316
17.305820673283634 239.77756651224146 0.6666957485305071
17.31104822823705 239.51771344155694 0.6660664281041094
17.316275783190463 239.5077184675491 0.6650339650458562
17.321503338143877 239.81238293897601 0.66712094390671
17.32673089309729 237.82690094356434 0.6631288154250211
17.331958448050706 236.35176599023814 0.6606814752413747
17.33718600300412 235.18854930987575 0.6568397424430891
17.342413557957535 237.23415486946024 0.6607639210894514
17.34764111291095 237.42263591703923 0.6628155102427888
17.352868667864364 237.32780771592084 0.6642137958706625
17.358096222817778 236.27742803807183 0.6628155973598153
17.363323777771193 233.67499248555015 0.6586627676219161
17.368551332724607 232.75165505203458 0.6568106852367428
17.37377888767802 229.79270353042514 0.6517335039319342
17.379006442631436 228.60233580039628 0.648850135401514
17.38423399758485 228.32850542754989 0.6473094998925099
17.389461552538265 229.70354061711464 0.650439632210256
17.39468910749168 230.08421516418952 0.6514807743532112
17.399916662445094 232.2352512674223 0.6557359934687148
17.405144217398508 234.55361998056011 0.6594688589071473
17.410371772351922 232.30016125181442 0.6556593149212214
17.415599327305337 231.63412210221884 0.6547645756369191
17.42082688225875 229.2750454518802 0.6504992368922061
17.426054437212166 229.3043780152938 0.6503100108390762
17.43128199216558 229.3566465392168 0.6496496987369119
17.436509547118995 230.85701333065725 0.6524402228227917
17.44173710207241 229.73818894806442 0.6512110773044509
17.446964657025823 228.49134604389369 0.6506360654873458
17.452192211979238 228.70221834399828 0.6531404264870276
17.457419766932652 229.18209670858315 0.6548414531256365
17.462647321886067 229.9844552280958 0.6557230911581852
17.46787487683948 230.7666105957682 0.6550161086771749
17.473102431792896 230.05452581573724 0.6526926436155184
17.47832998674631 230.5425295417688 0.6535719593280782
17.483557541699724 228.61075571730103 0.6498870071313895
17.48878509665314 229.88722868190055 0.6515800153301812
17.494012651606553 229.96215149659378 0.6525562339406233
17.499240206559968 230.67735224887855 0.6526472099885989
17.504467761513382 230.13357422266748 0.6518805607076021
17.509695316466797 232.31798582070624 0.6536681950560747
17.51492287142021 232.3162607947497 0.6542153995053331
17.520150426373625 233.15027378853705 0.656274952985788
17.52537798132704 235.74664968332425 0.65901673645445
17.530605536280454 238.5255371104987 0.6621533540953191
17.53583309123387 238.62460070879473 0.6619047928264309
17.541060646187283 236.62849509262955 0.6579867143168402
17.546288201140698 236.2086792193777 0.6583714984099617
17.551515756094112 236.92200530193136 0.6589981152587107
17.556743311047526 240.24182992976222 0.6633945002688789
17.56197086600094 240.58179204583197 0.6642583088090875
17.567198420954355 240.11441495568863 0.6645600231030848
17.57242597590777 237.17715836849877 0.6609846536485725
17.577653530861184 235.113698803746 0.6580877787159214
17.5828810858146 234.431086006401 0.6572674367231235
17.588108640768013 236.72116639288515 0.6595780243158916
17.593336195721427 241.63688253913676 0.6657809237764979
17.598563750674842 244.72248277351645 0.6689399727777309
17.603791305628256 246.679330148034 0.6716870937076241
17.60901886058167 247.5023673447654 0.6741760077918286
17.614246415535085 248.083354467771 0.6749669966183012
17.6194739704885 244.95271155504057 0.6707698731008878
17.624701525441914 242.8338264659088 0.6668633457148834
17.62992908039533 242.3697290653231 0.6654720898123436
17.635156635348743 246.71034634656303 0.6717524479458123
17.640384190302157 250.04821455100517 0.6755313430557215
17.64561174525557 251.53319517127284 0.6776521607823205
17.650839300208986 251.97096336438466 0.6777722897121801
17.6560668551624 252.30466231934662 0.6779822847639252
17.661294410115815 254.02825463759038 0.6797836825341196
17.66652196506923 256.8080696212671 0.6831379005641337
17.671749520022644 261.06681004659873 0.688644786582328
17.676977074976058 265.668188140575 0.6939996047045107
17.682204629929473 266.3407223539453 0.6944500513610254
17.687432184882887 271.14679322932665 0.7005361783064398
17.6926597398363 272.02577940714554 0.7006931419617662
17.697887294789716 276.00651386549976 0.7060218302163498
17.70311484974313 279.08706095445154 0.7097539660542853
17.708342404696545 281.22109504885464 0.711281625267534
17.71356995964996 285.03225358776285 0.7153211990033691
17.718797514603374 289.6831355918257 0.7204453814035013
17.724025069556788 295.53481269323623 0.7273834682788056
17.729252624510202 299.2427064610964 0.7321534032468463
17.734480179463617 302.23969496432625 0.7362004701223945
17.73970773441703 301.76039595181174 0.7351655627662023
17.744935289370446 301.6616158718054 0.7347683075164655
17.75016284432386 305.98437332921577 0.7395687939176832
17.755390399277275 309.2972245500037 0.7437197071595673
17.76061795423069 314.0607426161327 0.7492277915095459
17.765845509184103 315.80750546991 0.7510606778173051
17.771073064137518 318.0755635720849 0.7530180558654076
17.776300619090932 317.08346453035966 0.7525096428929057
17.781528174044347 313.8833522824527 0.7493630742707358
17.78675572899776 312.71359368023843 0.7483862800944424
17.791983283951176 310.45279641265245 0.7451158645481547
17.79721083890459 307.90481442176014 0.742592737813586
17.802438393858004 305.81495112199644 0.7402272877427992
17.80766594881142 303.04400957961735 0.7366413220818725
17.812893503764833 299.46924370892924 0.7321213021102895
17.818121058718248 297.31336505514156 0.7298317855308544
17.823348613671662 294.78797104602853 0.7266876956189303
17.828576168625077 294.4534306734754 0.7263538201101803
17.83380372357849 290.2758322190473 0.7210158121267175
17.839031278531905 287.86170187166124 0.71898836585957
17.84425883348532 284.7053914019201 0.7147469982113547
17.849486388438734 283.13143891196984 0.712334295117143
17.85471394339215 282.2933022080977 0.7114859673777874
17.859941498345563 280.8143892798114 0.7100945203041749
17.865169053298978 282.86030602366264 0.7134402334923474
17.870396608252392 285.24225653426436 0.7168546940766748
17.875624163205806 287.5650581821458 0.718361784021804
17.88085171815922 290.6006288589459 0.7216835651618384
17.886079273112635 289.92219969235026 0.7199147417949612
17.89130682806605 293.6551538950643 0.724387922391554
17.896534383019464 297.87500120231545 0.7302369216681974
17.90176193797288 306.51816293489804 0.741109176792068
17.906989492926293 312.41598506869667 0.7489910590448833
17.912217047879707 316.1084666513993 0.75387520155381
17.917444602833122 319.8986553943438 0.7572292132930032
17.922672157786536 319.99363618650574 0.7566096330864829
17.92789971273995 323.41177453097436 0.7601721394283486
17.933127267693365 324.8609468952106 0.760944399054983
17.93835482264678 323.25408321949806 0.7593203559067455
17.943582377600194 320.7460365208866 0.755706267069798
17.94880993255361 313.19817878083916 0.7463706276423359
17.954037487507023 306.34474068284595 0.7382760992903368
17.959265042460437 301.38988324469955 0.7324627036358029
17.96449259741385 295.0466257613441 0.7255686382497247
17.969720152367266 293.2383215394131 0.7242329876944281
17.97494770732068 290.6931206451553 0.7218983458282922
17.980175262274095 283.2987801531209 0.7144897943218809
17.98540281722751 277.56315792673075 0.7075823985084349
17.990630372180924 269.76608860804777 0.6980190149876258
17.995857927134338 267.11412306713584 0.6937084381167634
18.001085482087753 265.16725542371375 0.690330260788594
18.006313037041167 262.7150637862095 0.6874540437335704
18.01154059199458 261.5909450228567 0.68669235719836
18.016768146947996 258.0126915038819 0.6833057080679468
18.02199570190141 257.4181467006896 0.6831636505933103
18.027223256854825 255.8321116343037 0.679780124587252
18.03245081180824 254.74751689617716 0.6784932641119664
18.037678366761654 251.63220427656452 0.6753720587294726
18.042905921715068 249.5876939988166 0.672172040572833
18.048133476668482 248.32719161920724 0.6722047559012255
18.053361031621897 249.25048279747625 0.6717921824891674
18.05858858657531 251.74276433434483 0.6754425093527625
18.063816141528726 253.83777288921038 0.6770467713775071
18.06904369648214 253.34167013645543 0.6771153692762943
18.074271251435555 254.54796684866974 0.6780225944165766
18.07949880638897 254.7834025328638 0.6784463643849218
18.084726361342383 258.51938195648 0.6832217085210969
18.089953916295798 260.44592383780065 0.6861140848302085
18.095181471249212 262.48290928610675 0.6888446421614368
18.100409026202627 265.31877262386945 0.6921957717797913
18.10563658115604 268.0501668520616 0.695162236436456
18.110864136109456 270.09970850461224 0.6975441707982409
18.11609169106287 274.33838314406154 0.7039309384770447
18.121319246016284 280.1713455954417 0.7118474021198832
18.1265468009697 284.3815448527677 0.7157053966039529
18.131774355923113 286.3427967800003 0.7167988004138256
18.137001910876528 292.0450582041335 0.7222747413261327
18.142229465829942 300.6405708274392 0.7321413432024373
18.147457020783357 310.3693761446231 0.7434857932471295
18.15268457573677 317.7136495479226 0.7517083967007459
18.157912130690185 324.45098753604753 0.7601714944314732
18.1631396856436 331.4947281664434 0.7687282378521586
18.168367240597014 345.09337255200694 0.7838798438659369
18.17359479555043 355.8034364260328 0.7957298052653267
18.178822350503843 367.7980685452578 0.8075770466922488
18.184049905457258 373.5510076325928 0.813742276104725
18.189277460410672 377.24338573336826 0.8176639630273494
18.194505015364086 383.3112294073968 0.8239143864382945
18.1997325703175 384.84099541523597 0.8256234484354733
18.204960125270915 384.60457558521335 0.8253777524145082
18.21018768022433 377.6712649009388 0.8175353477887025
18.215415235177744 372.9141410455841 0.8128017719880035
18.22064279013116 373.1838299392715 0.8130267341377033
18.225870345084573 374.13971190266636 0.8139868526415981
18.231097900037987 374.6660211258381 0.8149229112158577
18.236325454991402 377.19489092716094 0.8174492373647463
18.241553009944816 378.72618782219615 0.8194250270419474
18.24678056489823 382.5464924790203 0.8232339421373085
18.252008119851645 380.42998748923003 0.8212124324089686
18.25723567480506 377.76163739886624 0.8185997319281983
18.262463229758474 373.06605589346293 0.8136752048884095
18.26769078471189 366.05209085755735 0.8063434728044114
18.272918339665303 354.5404221258242 0.7930899868477542
18.278145894618717 343.92461832996804 0.7811539034392879
18.28337344957213 336.9375236979807 0.7736754956029027
18.288601004525546 332.40799812525967 0.7688055538165303
18.29382855947896 325.63996538631756 0.7612483461610006
18.299056114432375 317.3532580794231 0.7514600769585672
18.30428366938579 310.6966285270381 0.743963729855075
18.309511224339204 303.0187661708935 0.7352827193898639
18.314738779292618 300.17763016355354 0.7317978586853038
18.319966334246033 295.74833101244366 0.7271304923546557
18.325193889199447 289.6264399254867 0.719139275350173
18.33042144415286 285.2255090944048 0.7141555255017393
18.335648999106276 283.4806390050013 0.7118420712702808
18.34087655405969 282.7296298051139 0.7108202566959296
18.346104109013105 280.52957315051066 0.7080268565684491
18.35133166396652 277.35095056091586 0.7043741262286541
18.356559218919934 275.1155639952328 0.7016708716759879
18.361786773873348 274.52686417582015 0.7014675366999775
18.367014328826762 274.31406788478995 0.7003271548023636
18.372241883780177 272.93138478040316 0.6988159992644876
18.37746943873359 274.5274253558261 0.7010716960440018
18.382696993687006 279.4722765963983 0.7067568586439712
18.38792454864042 287.68550185209455 0.718514462180771
18.393152103593835 296.03967950029437 0.7398392451360292
18.39837965854725 303.8572356693199 0.7562852485687359
18.403607213500663 311.2745597172351 0.7712102885040989
18.408834768454078 323.58681742268845 0.7902560495802722
18.414062323407492 334.09447214186395 0.8069860852784342
18.419289878360907 340.8568736600479 0.8188838058358897
18.42451743331432 342.1955942267375 0.8235046461837737
18.429744988267736 340.36415716903286 0.8254688680602164
18.43497254322115 337.6408250217627 0.8254899943337419
18.440200098174564 333.68742662188737 0.8242674176968101
18.44542765312798 327.3781987830361 0.8207010490617144
18.450655208081393 323.7272012024271 0.8183200454706943
18.455882763034808 317.76337768405074 0.8132647252694244
18.461110317988222 315.870095170948 0.8133839265599934
18.466337872941637 313.283683590025 0.8122203247698041
18.47156542789505 311.2512265707364 0.8121025151565425
18.476792982848465 307.53218989784233 0.8101895284174611
18.48202053780188 305.1828365256506 0.8093669534011867
18.487248092755294 304.0435274230424 0.8108890566331698
18.49247564770871 300.81635094318693 0.8083541666203866
18.497703202662123 299.92061591281396 0.8097562197244434
18.502930757615538 299.21441726422614 0.8113277947029607
18.508158312568952 295.3070739459677 0.8090578367487612
18.513385867522366 292.58530094325704 0.807574960674224
18.51861342247578 292.2030013634546 0.8097263691510473
18.523840977429195 292.3088287299678 0.8122941720615928
18.52906853238261 296.1393807117497 0.8200279739723801
18.534296087336024 296.5573798929778 0.8227831255747775
18.53952364228944 295.7265187324899 0.8235693866702795
18.544751197242853 289.72247677854295 0.8162682440957332
18.549978752196267 283.3953868435646 0.8091083595182648
18.555206307149682 279.9784851072952 0.8047853849862553
18.560433862103096 280.69786696905214 0.8067413398173598
18.56566141705651 284.23058509495945 0.8128028703555322
18.570888972009925 284.9428264997319 0.8161459334933331
18.57611652696334 285.72705777934203 0.8207995853691332
18.581344081916754 287.5587337249131 0.8264268302867517
18.58657163687017 289.79632636759817 0.8315642119741906
18.591799191823583 292.4720646428095 0.8367523851671754
18.597026746776997 294.7158779773132 0.841649572529256
18.60225430173041 296.32943167238795 0.8465339207748153
18.607481856683826 297.4779396746545 0.8504407890244972
18.61270941163724 296.64292464432214 0.8499459318888697
18.617936966590655 297.3174640270313 0.8513770160682248
18.62316452154407 299.3058702096893 0.854435841869675
18.628392076497484 302.1240453483846 0.8414135980223859
18.633619631450898 307.0680045131012 0.8403587119180412
18.638847186404313 310.0643423545591 0.8382466247693035
18.644074741357727 318.7304956959886 0.8444908565049882
18.64930229631114 320.2993032693592 0.8429628663097696
18.654529851264556 326.85983593051805 0.846545213051386
18.65975740621797 332.9452952511724 0.8510974348074833
18.664984961171385 335.94239499929864 0.85118733023784
18.6702125161248 334.6248910278737 0.8459388539198228
18.675440071078214 338.4538482616805 0.8482020466606616
18.680667626031628 337.9219059930651 0.8443981304313622
18.685895180985042 342.8024527427007 0.8484789491022875
18.691122735938457 345.0241852099892 0.8487900218893332
18.69635029089187 346.5552139001069 0.8478145691895439
18.701577845845286 346.9016263133187 0.8468222386538824
18.7068054007987 346.95711552749617 0.8454920580005632
18.712032955752115 347.02540423452797 0.8443878667899585
18.71726051070553 347.30468275733284 0.8438015126213938
18.722488065658943 347.24300326178593 0.841970533892437
18.727715620612358 343.2688177501794 0.8363706954347575
18.732943175565772 341.1011175270658 0.8323271146169945
18.738170730519187 342.66974731625515 0.8327331635312641
18.7433982854726 346.1481187934798 0.8358931982502997
18.748625840426016 348.85799423429796 0.8376056857764189
18.75385339537943 349.5541591912048 0.8375422546212468
18.759080950332844 351.3995733562188 0.8395600963514889
18.76430850528626 350.75538807068205 0.8372916183511908
18.769536060239673 347.71802768153503 0.8332857096323641
18.774763615193088 344.5309856162348 0.828671016198728
18.779991170146502 339.21849496579466 0.8204593642724984
18.785218725099917 335.37063432048814 0.8153356168942888
18.79044628005333 332.52352785967105 0.8107175198502181
18.795673835006745 328.0929890288394 0.8041172021286245
18.80090138996016 323.8140274731276 0.7976126923702658
18.806128944913574 317.22402807628737 0.788680158180793
18.81135649986699 312.44464591422116 0.7819428716503263
18.816584054820403 311.3129205179019 0.7803638264464898
18.821811609773818 311.6789839665656 0.7793528252949895
18.827039164727232 311.62564525730653 0.779008105020495
18.832266719680646 309.7003201413806 0.7760418891762042
18.83749427463406 306.44584175760895 0.7719725379560136
18.842721829587475 302.8690249125043 0.76764396868836
18.84794938454089 299.8219457274908 0.7639282403771442
18.853176939494304 299.05504950743585 0.7628207815994487
18.85840449444772 297.7043564104471 0.7602057107295124
18.863632049401133 296.9450156502936 0.7584660409781618
18.868859604354547 299.52909567831136 0.7615710660114198
18.87408715930796 302.8973151128127 0.7655591430785074
18.879314714261376 302.0708170307402 0.7642714476795417
18.88454226921479 298.8186014183965 0.7607490277328459
18.889769824168205 294.27200175558266 0.7551404134901248
18.89499737912162 292.84070310903377 0.7533959980920486
18.900224934075034 291.3282212577948 0.7512910393622492
18.90545248902845 287.74887871590295 0.7465421801706664
18.910680043981863 286.52893496195964 0.7458144972314167
18.915907598935277 288.0296843550732 0.7472696240954455
18.92113515388869 287.80410381572705 0.7469648301338551
18.926362708842106 287.89350790699234 0.7456515520962876
18.93159026379552 283.59649645979204 0.739844374941832
18.936817818748935 278.7011288013246 0.7329628031669716
18.94204537370235 277.4620855048942 0.7310283303170434
18.947272928655764 276.0723084051343 0.7284919938851476
18.952500483609178 278.14562033720887 0.7308751197949979
18.957728038562593 274.07794098741675 0.7247889836511177
18.962955593516007 271.4411535918305 0.721135196246628
18.96818314846942 268.58624905369686 0.7165908950398152
18.973410703422836 270.84826202582633 0.7195194054832417
18.97863825837625 272.62390987680357 0.7219188353153831
18.983865813329665 273.73443457104634 0.7230858726644991
18.98909336828308 273.1010205149747 0.7229581734044617
18.994320923236494 272.41576215050486 0.7222799576456941
18.999548478189908 272.03907019202427 0.7209923248560495
19.004776033143322 270.35259440494343 0.7181411790476434
19.010003588096737 272.20710934255834 0.7205828635914492
19.01523114305015 272.18868500726586 0.7198117049612694
19.020458698003566 273.524960036945 0.7214715220596999
19.02568625295698 276.77688993796835 0.7262434714942588
19.030913807910395 277.3135365412576 0.7272802206634504
19.03614136286381 279.44187521127327 0.7302561572564786
19.041368917817223 276.80488785313946 0.7250964921158463
19.046596472770638 273.3842160921914 0.719609645792916
19.051824027724052 270.2907524481701 0.7151404663178972
19.057051582677467 269.2354986415537 0.7126287730274043
19.06227913763088 271.6897677384543 0.7153971301781546
19.067506692584296 272.04316551451444 0.7154472425851667
19.07273424753771 271.87802993418524 0.7156623048100265
19.077961802491124 268.47195002018015 0.7120958325556995
19.08318935744454 265.5626459643898 0.708704221390557
19.088416912397953 263.11251266573373 0.7043664178907035
19.093644467351368 265.4434468107998 0.7071098757625915
19.098872022304782 267.26773432573793 0.7088415209290928
19.104099577258197 266.9605385240889 0.7087500121904656
19.10932713221161 266.7589369560431 0.7091775829304738
19.114554687165025 262.97479759288285 0.7049628386887669
19.11978224211844 260.20609451053997 0.7014117552185839
19.125009797071854 258.05053241792535 0.6975629309034413
19.13023735202527 256.9401605385954 0.695530701096553
19.135464906978683 256.4280671587694 0.6950594789210548
19.140692461932098 255.78064058296937 0.6938533824141928
19.145920016885512 256.2915631302194 0.6957102344167561
19.151147571838926 255.6694149794952 0.6962295202300232
19.15637512679234 259.82846777649513 0.7017390460944305
19.161602681745755 259.6177369370585 0.7007784933182578
19.16683023669917 257.28001224288846 0.6962499654165641
19.172057791652584 254.20547438904327 0.6916072213681528
19.177285346606 255.70457611730976 0.6937184524430561
19.182512901559413 260.282019926527 0.6990230589377447
19.187740456512827 262.55507189255405 0.7019160109044749
19.19296801146624 263.0544460920032 0.703118493273836
19.198195566419656 261.5826236701385 0.7016725086287782
19.20342312137307 261.1717524386269 0.7007143031250835
19.208650676326485 259.04925091887793 0.6969472739958389
19.2138782312799 259.40626208303166 0.6971948471915367
19.219105786233314 261.16852244096964 0.6989888839643352
19.22433334118673 263.33028612880156 0.7015056018156245
19.229560896140143 265.1591631371838 0.7043795110457947
19.234788451093557 267.42196765461705 0.7064521906486613
19.24001600604697 267.62948007037505 0.7074983017533549
19.245243561000386 269.76857402864374 0.7101177765733614
19.2504711159538 267.7580756767096 0.7067163053852098
19.255698670907215 266.7576685952342 0.7048183418652945
19.26092622586063 265.2224964875818 0.7016901705621009
19.266153780814044 264.18619413554967 0.70099197180373
19.271381335767458 264.2067239409837 0.7015289382384653
19.276608890720873 265.8123118866184 0.7040600980226056
19.281836445674287 271.9763094902973 0.7123994592428747
19.2870640006277 276.30861628414044 0.7183141525475117
19.292291555581116 281.3981493842359 0.7234148146223907
19.29751911053453 280.54109243929497 0.7216564264776231
19.302746665487945 278.8531777777654 0.7186998653067982
19.30797422044136 281.1518794311354 0.7220728116540062
19.313201775394774 284.7602309338387 0.7259590040040835
19.318429330348188 291.16491187561843 0.7333605147981749
19.323656885301602 293.8149752396248 0.7373223048800235
19.328884440255017 295.46328992416704 0.7398141027594543
19.33411199520843 296.5936486622213 0.7407714536640996
19.339339550161846 295.5789136947371 0.7388490722249518
19.34456710511526 293.48075170518325 0.7348401758427555
19.349794660068675 295.1973702946315 0.7368703485565982
19.35502221502209 299.20719107282724 0.7417675323906712
19.360249769975503 302.8525580303539 0.7468713454135858
19.365477324928918 306.52116555553107 0.7518549842717763
19.370704879882332 309.87586636805247 0.7552087249833606
19.375932434835747 312.12385782189995 0.7576024525468881
19.38115998978916 315.1789487429213 0.760870690013081
19.386387544742576 316.9401774049604 0.7626750832127398
19.39161509969599 317.9643188923518 0.7635343886141577
19.396842654649404 315.3014031562457 0.7594606150491209
19.40207020960282 317.77082429301356 0.7619986367260729
19.407297764556233 318.06400501626507 0.7629403421764093
19.412525319509648 323.25356348090475 0.7691520772924451
19.417752874463062 323.6563011412009 0.7696688294370663
19.422980429416477 322.63102017146184 0.7681549055951056
19.42820798436989 319.32805266638417 0.7634970173430455
19.433435539323305 319.5501499414607 0.7647296391351025
19.43866309427672 319.59380662991015 0.7648165923466654
19.443890649230134 320.81305156392733 0.7662091963968567
19.44911820418355 318.6604555778877 0.7635769172705672
19.454345759136963 317.5022156556016 0.7608710370793839
19.459573314090377 319.682463810605 0.7634113406358728
19.464800869043792 320.60740182019447 0.7641605046296972
19.470028423997206 324.08843569954644 0.7684702492824707
19.47525597895062 324.5843672913699 0.769448707247972
19.480483533904035 325.2298277445458 0.7696488172248089
19.48571108885745 324.4474342929673 0.7686118389535798
19.490938643810864 325.44306968030253 0.7697691271625813
19.49616619876428 324.10714385465286 0.7679349538632424
19.501393753717693 323.16251924346113 0.7666606605367721
19.506621308671107 321.86393286449766 0.7644609834098606
19.51184886362452 323.27843110206044 0.7659254264706543
19.517076418577936 324.0471557614595 0.767223157487205
19.52230397353135 325.10624094980244 0.7684210578360533
19.527531528484765 325.3256945477652 0.7693701990021047
19.53275908343818 325.47116126000816 0.769672214412086
19.537986638391594 331.63740868269474 0.7776330240112695
19.54321419334501 331.8748027821148 0.7779278869909174
19.548441748298423 335.9463617056621 0.7820065052642236
19.553669303251837 336.6072197410865 0.782292565409996
19.55889685820525 341.07702871670017 0.787593035206368
19.564124413158666 345.9184647875266 0.7927807917594138
19.56935196811208 346.9820386925964 0.7942614353863091
19.574579523065495 346.51368422943114 0.7930400394902021
19.57980707801891 347.1413330558119 0.7934422824365711
19.585034632972324 348.1560387680059 0.7940521011296161
19.590262187925738 350.32634234155 0.7959286337016761
19.595489742879153 352.7846042742066 0.7992227946507906
19.600717297832567 355.30174166661385 0.8024878328340954
19.60594485278598 361.65642350122346 0.8094971907240024
19.611172407739396 364.94705725464394 0.8130381529967522
19.61639996269281 368.34178788312664 0.8164048966551721
19.621627517646225 373.6817311470531 0.8223762531610781
19.62685507259964 375.30111603297325 0.8240102685280424
19.632082627553054 376.71150971248744 0.8252841338269471
19.637310182506468 373.6912809730586 0.8217131340062805
19.642537737459882 374.3723277259807 0.822666590019653
19.647765292413297 378.1745318954832 0.8265864736502001
19.65299284736671 384.47214852096755 0.8336229843226229
19.658220402320126 386.8516592058266 0.8359395949444742
19.66344795727354 385.7041870141511 0.8344600181414433
19.668675512226955 382.0046437020987 0.829986208613207
19.67390306718037 382.6099039685825 0.8301855209121902
19.679130622133783 382.4178022955 0.8301690210649183
19.684358177087198 385.0756630499712 0.8330579728442495
19.689585732040612 388.97895828690883 0.8371078574134718
19.694813286994027 391.6037271804193 0.8398997876716564
19.70004084194744 396.37621809106304 0.84487664256755
19.705268396900856 394.31566941158064 0.842548831625092
19.71049595185427 393.3949171972108 0.8422040397022726
19.715723506807684 389.3970832257887 0.8379117740609642
19.7209510617611 388.2145179227684 0.8371422754338295
19.726178616714513 382.3464456197258 0.8303627246024705
19.731406171667928 378.015376256315 0.8251940463979722
19.736633726621342 373.79871100828814 0.8209023181485654
19.741861281574757 372.95924355880726 0.8203299609748925
19.74708883652817 368.2176853519794 0.8152458228624542
19.752316391481585 365.58509907076467 0.8124196020535717
19.757543946435 362.89534404402696 0.8088926787516717
19.762771501388414 361.3360709342141 0.807246042683203
19.76799905634183 358.09180733103165 0.8040105067600516
19.773226611295243 356.96330566086385 0.8025144877278941
19.778454166248657 354.4692825265785 0.8000008937492867
19.783681721202072 349.9259513897574 0.7938433812489993
19.788909276155486 345.64701602353654 0.7895161443279601
19.7941368311089 342.7544027777044 0.7857521369125657
19.799364386062315 341.2790261567656 0.7840839793299088
19.80459194101573 338.57829778237823 0.7813329739541744
19.809819495969144 335.97675004652336 0.7776894425705676
19.81504705092256 332.30815618145454 0.7737317311867538
19.820274605875973 332.9916294521627 0.7752975070506468
19.825502160829387 332.7480984307519 0.7752358883999309
19.8307297157828 329.75200102856456 0.7720274473110269
19.835957270736216 325.10504384695037 0.7659802618689093
19.84118482568963 321.9276978645485 0.7620570761372697
19.846412380643045 319.290143677104 0.7595949842352121
19.85163993559646 320.04273152847924 0.7607915509358208
19.856867490549874 322.7807686796507 0.7643906328126312
19.86209504550329 321.84244452657924 0.7631018549679218
19.867322600456703 319.7483845106393 0.7593772479347419
19.872550155410117 320.35766402825584 0.7592323633752734
19.87777771036353 321.6528244858282 0.761024329969389
19.883005265316946 320.25952472143166 0.7609808412928123
19.88823282027036 315.72058930631454 0.7564148694546243
19.893460375223775 308.9842243009096 0.7479368278913618
19.89868793017719 307.5555103845012 0.74528815566287
19.903915485130604 307.6418602424643 0.7445159504666077
19.909143040084018 306.8480021154916 0.7434880024132049
19.914370595037433 308.4750551879672 0.745267950526454
19.919598149990847 309.02882112103134 0.745629252116505
19.92482570494426 309.17576293194116 0.7465595076857553
19.930053259897676 307.0126603122272 0.7441893671516885
19.93528081485109 305.47265008797905 0.7419938952902367
19.940508369804505 301.6725268581506 0.7375154911285423
19.94573592475792 298.88342667664057 0.7333277473283861
19.950963479711334 295.50863564753496 0.7294189558084702
19.956191034664748 295.16642441807585 0.7289676402653816
19.961418589618162 296.3404975836735 0.7303831517789455
19.966646144571577 297.06179015506405 0.7313780197408265
19.97187369952499 300.64767544850037 0.7358000002267452
19.977101254478406 300.8780345835434 0.7358984006196522
19.98232880943182 303.1561668324165 0.738388406236992
19.987556364385235 302.5294123679674 0.7369106058322734
19.99278391933865 305.1898603619046 0.7406763781037667
19.998011474292063 306.4253525147524 0.7423163181253892
20.003239029245478 308.02272053363174 0.744131032941413
20.008466584198892 309.70264017110964 0.7461292044681995
20.013694139152307 314.93959053896464 0.7520705706217643
20.01892169410572 319.7023610582832 0.7576918354727412
20.024149249059136 326.38320260842175 0.7655293658102773
20.02937680401255 329.73940291451385 0.7690251498233031
20.034604358965964 333.81928181996983 0.7741864911248016
20.03983191391938 338.2853205382739 0.7788022348366701
20.045059468872793 340.884793671455 0.7817747447509915
20.050287023826208 342.6523094452984 0.7832628540818547
20.055514578779622 338.9803776052775 0.7787616050039377
20.060742133733036 337.54492294463836 0.7777330344900151
20.06596968868645 333.1280818148813 0.7729664121427037
20.071197243639865 328.1902944654989 0.7676723451982971
20.07642479859328 322.9725068952253 0.7618810612741741
20.081652353546694 318.4999860037014 0.756576815754154
20.08687990850011 316.29589619341016 0.7536061680621421
20.092107463453523 313.6618025528249 0.7500617321163627
20.097335018406937 314.0082639342838 0.7502937301952194
20.102562573360352 314.687837219597 0.7511940838101527
20.107790128313766 315.0827653669376 0.751563157851418
20.11301768326718 312.662219509334 0.7489231899298447
20.118245238220595 311.26896783817693 0.74763365685643
20.12347279317401 310.9019132726328 0.7471858990040009
20.128700348127424 311.99538549169995 0.7482952527798719
20.13392790308084 313.4257114175198 0.7493348482377196
20.139155458034253 314.42277596628617 0.7504979414390719
20.144383012987667 314.05630169170337 0.7505339623406423
20.14961056794108 315.3131407530916 0.752231300717121
20.154838122894496 317.2481475330572 0.7542019545534479
20.16006567784791 319.0086563042352 0.7553054580419912
20.165293232801325 319.31157909701756 0.7552175787744613
20.17052078775474 315.5112286979317 0.7512175752730982
20.175748342708154 315.02920124340966 0.7518880215703844
20.18097589766157 314.9619976801668 0.7524543796392285
20.186203452614983 319.6984906680792 0.7576382768672182
20.191431007568397 317.720919083165 0.7542393490701985
20.19665856252181 314.0046650664935 0.7496532902553749
20.201886117475226 309.52773462943867 0.7449651575387585
20.20711367242864 306.47595727140464 0.7419929953879162
20.212341227382055 304.1505678670696 0.7394025650672292
20.21756878233547 303.1433161017362 0.7385658343872155
20.222796337288884 296.2304884554682 0.7304817490422099
20.228023892242298 290.3521598307059 0.7240930637871167
20.233251447195713 283.32799795759155 0.7146175115156741
20.238479002149127 281.53238565890723 0.7133218361029758
20.24370655710254 280.343593614714 0.7125135887096913
20.248934112055956 282.8390253903 0.7155946791429836
20.25416166700937 284.1541186145223 0.7164614544795503
20.259389221962785 285.69224609192497 0.716789238911207
20.2646167769162 285.1751498016948 0.7151219410893944
20.269844331869614 285.6981422044737 0.7157449017675662
20.275071886823028 286.6707458436343 0.7170276248353397
20.280299441776442 283.7100417734211 0.7145065298750449
20.285526996729857 278.4723543320398 0.7086214579697032
20.29075455168327 277.47833613814385 0.707421899418102
20.295982106636686 279.90323428019695 0.709458855796224
20.3012096615901 284.66195373994105 0.7151177589753009
20.306437216543515 287.93486598117795 0.7200779605762222
20.31166477149693 289.05254370563244 0.7214861883094851
20.316892326450343 287.3500880184759 0.7188010000703291
20.322119881403758 283.61954757839067 0.7136313506567483
20.327347436357172 282.98959039670984 0.7124530330057737
20.332574991310587 284.126661168149 0.7141456751771338
20.337802546264 285.70903655608794 0.7159419082068432
20.343030101217416 285.4249364792275 0.7146683426635534
20.34825765617083 288.4682860435046 0.718165726107574
20.353485211124244 289.92337723131624 0.720381392385383
20.35871276607766 290.4545620971806 0.7211946006000401
20.363940321031073 288.92159943609175 0.7199756859640074
20.369167875984488 286.12468790674455 0.7159817934285893
20.374395430937902 286.59424835281345 0.7164953004246396
20.379622985891316 289.0169365960821 0.7197249188941856
20.38485054084473 289.64976400448774 0.7198508898877793
20.390078095798145 292.1634968827491 0.7233090348483054
20.39530565075156 291.5936774959202 0.7218573166163826
20.400533205704974 291.0245690220129 0.7208072645575987
20.40576076065839 288.3119419960606 0.7173475013140864
20.410988315611803 286.2059089791538 0.7146946877756495
20.416215870565217 284.4035644533024 0.7131744381252927
20.421443425518632 284.27357108631554 0.7134335487213014
20.426670980472046 283.36594061922506 0.7126279536001883
20.43189853542546 286.84484072213047 0.7178817746860431
20.437126090378875 287.23929569261225 0.7186878473642762
20.44235364533229 287.78486837136967 0.7197469506009687
20.447581200285704 286.8334986627708 0.7172850547438079
20.45280875523912 284.821250531598 0.7139533686029129
20.458036310192533 284.97093796538263 0.7146497571955931
20.463263865145947 282.3150465782067 0.7102518834776274
20.46849142009936 283.36244224793984 0.7120185860578563
20.473718975052776 282.37998486097246 0.7112334563805652
20.47894653000619 283.6785997554923 0.7125868930920797
20.484174084959605 284.1063258207239 0.7133590264838858
20.48940163991302 285.99446328458805 0.7159374430197559
20.494629194866434 286.0323822833471 0.7162421183509817
20.49985674981985 288.80818370213933 0.7198714196686276
20.505084304773263 289.36843105187955 0.7196852450708766
20.510311859726677 289.51608091487276 0.7200078331264961
20.51553941468009 287.86559968383466 0.7180282257481645
20.520766969633506 285.76809521301413 0.7153920596242607
20.52599452458692 282.9105096577038 0.71108564321001
20.531222079540335 284.46201093216683 0.7114913116984969
20.53644963449375 284.11842939879153 0.7117178331129247
20.541677189447164 281.1267405488908 0.709109781845175
20.546904744400578 279.29777355096843 0.7074492029171905
20.552132299353993 279.9597631112703 0.7083261096733212
20.557359854307407 282.49239358660503 0.710001169099575
20.56258740926082 284.07983097832295 0.7130648799584675
20.567814964214236 281.8463933589005 0.711548433283176
20.57304251916765 279.1949863360154 0.7094284917541495
20.578270074121065 282.12074027937354 0.7130932103176792
20.58349762907448 283.70647311111355 0.7139523868588186
20.588725184027894 283.21506356202565 0.7123942650454529
20.593952738981308 283.7905202549007 0.7128711425296185
20.599180293934722 284.4787446109929 0.7123129748078022
20.604407848888137 282.294522375308 0.7093017884939197
20.60963540384155 280.7522982525153 0.7065548695978466
20.614862958794966 276.9858647072536 0.7022531851572779
20.62009051374838 276.9332407003084 0.7027028113146887
20.625318068701795 278.3056873849409 0.7042196708196373
20.63054562365521 279.9679579853293 0.7064869969350339
20.635773178608623 280.9274190386204 0.7075900823083501
20.641000733562038 279.81932901222615 0.7060853021977699
20.646228288515452 279.38884130877386 0.706662547032216
20.651455843468867 280.1652581454113 0.7071206534529949
20.65668339842228 280.3947084271958 0.7079949218429197
20.661910953375695 280.72735611294024 0.7085217283332458
20.66713850832911 277.82667817083575 0.7046643690341567
20.672366063282524 276.2388875860658 0.7030369518046854
20.67759361823594 278.613179091294 0.7053295790519634
20.682821173189353 279.84534211436187 0.7074754178919662
20.688048728142768 280.49740260464347 0.7081383557909694
20.693276283096182 281.4862760951348 0.7083764656162813
20.698503838049596 280.84709489329043 0.7084807305398052
20.70373139300301 281.0648502671162 0.7075510304746628
20.708958947956425 280.00826761566316 0.7064123266405317
20.71418650290984 280.4237589376127 0.7064637230624916
20.719414057863254 280.383853862897 0.7070440336372225
20.72464161281667 279.32504690823976 0.7062411044922519
20.729869167770083 280.25306610543925 0.7071940816652069
20.735096722723497 281.0528019258861 0.7081883576977382
20.740324277676912 284.16691075172764 0.7114508095928787
20.745551832630326 283.8698079596903 0.7119239393801391
20.75077938758374 282.46919171378187 0.7103413225801358
20.756006942537155 282.3481946638551 0.710302172695862
20.76123449749057 283.46968648616576 0.710751706363844
20.766462052443984 286.30110231368934 0.7147454431531042
20.7716896073974 290.4250824936693 0.7193176013118193
20.776917162350813 293.63428376516947 0.7221282816962782
20.782144717304227 298.09962307063677 0.7275528184533941
20.78737227225764 296.53986834088386 0.7253663747409163
20.792599827211056 293.29324638906974 0.722616453169413
20.79782738216447 292.8729476041153 0.7221723714213377
20.803054937117885 295.7192493211972 0.7258452191289463
20.8082824920713 301.8805937903805 0.732925797895681
20.813510047024714 305.79365071662465 0.7373865724484154
20.81873760197813 307.3240883755564 0.7390842577450414
20.823965156931543 305.68161710734046 0.7368762191172802
20.829192711884957 304.3607246666767 0.7347761122020713
20.83442026683837 304.2236621542717 0.7348048642924085
20.839647821791786 302.7608725979446 0.7327408407784554
20.8448753767452 302.7213252177031 0.733146257012889
20.850102931698615 301.4307357512947 0.7312181614515
20.85533048665203 300.4851686753289 0.7308438507911691
20.860558041605444 297.3637973615732 0.7279780687044309
20.865785596558858 297.67208320059956 0.728759184117886
20.871013151512273 296.77751527314575 0.7270523497136236
20.876240706465687 294.17824826911595 0.7229692951040119
20.8814682614191 294.3469384601508 0.7236202595816779
20.886695816372516 291.3347062679775 0.719840565373147
20.89192337132593 293.5115130641297 0.7230259551870826
20.897150926279345 291.20674786809343 0.7192979617467545
20.90237848123276 292.0468623221999 0.7202726223315301
20.907606036186174 291.68326033672673 0.7194076534345362
20.912833591139588 290.1322754791911 0.7177389794588368
20.918061146093002 288.7228357062037 0.7157887690365659
20.923288701046417 287.56434179846 0.7139331589071938
20.92851625599983 287.94896795398904 0.7141312035889039
20.933743810953246 291.48503963466493 0.7186834145427122
20.93897136590666 290.93347409425724 0.7200348532648091
20.944198920860075 290.0156964478289 0.720224467602997
20.94942647581349 290.5284548250219 0.7201375809059907
20.954654030766903 292.20204861719316 0.7210668055371567
20.959881585720318 291.27789915016314 0.7189031651302719
20.965109140673732 289.1066344660198 0.7162851200626947
20.970336695627147 285.6741009898675 0.7122369317917641
20.97556425058056 283.184079629648 0.7097271513416868
20.980791805533975 285.0450289721595 0.7132292262369746
20.98601936048739 283.5098764303693 0.7118371910618275
20.991246915440804 282.85171426185263 0.710755349621876
20.99647447039422 277.1131807195924 0.702959530854726
21.001702025347633 274.01604312810343 0.699165365478285
21.006929580301048 273.6770323578043 0.6985126854211796
21.012157135254462 274.1572912115118 0.6987812829865697
21.017384690207876 270.3003994228855 0.6932676853203537
21.02261224516129 268.9717951873998 0.6910447913709932
21.027839800114705 267.170367825354 0.689287667805679
21.03306735506812 268.48898092722254 0.6914296906631398
21.038294910021534 267.4314712891887 0.6899424895519634
21.04352246497495 268.4122137481949 0.6912460777672155
21.048750019928363 267.9175682351013 0.6910576180321398
21.053977574881777 268.32887319473934 0.6916708675169553
21.059205129835192 268.81353258703234 0.6917996018144903
21.064432684788606 270.7997472669077 0.694230863307352
21.06966023974202 272.6977027480774 0.6968406014709542
21.074887794695435 271.3552972226282 0.6958378979964475
21.08011534964885 268.6304466019051 0.6933578817224809
21.085342904602264 268.1377072122916 0.6925109556935515
21.09057045955568 268.3995232097967 0.69102116007614
21.095798014509093 271.08642691254994 0.6932591782716377
21.101025569462507 269.6376736964453 0.6908896314038734
21.10625312441592 269.71689646187986 0.6926611131460942
21.111480679369336 269.3542590796359 0.6918000919718346
21.11670823432275 269.18386514258077 0.6916910702526918
21.121935789276165 266.90029099024275 0.6877053888363821
21.12716334422958 264.5761864426526 0.6836501015904844
21.132390899182994 262.80653246795123 0.6813976560794559
21.13761845413641 263.5413682101225 0.6822873671643472
21.142846009089823 263.4910603166189 0.6824834653556521
21.148073564043237 263.6121247020032 0.6825012406316587
21.15330111899665 265.0033800398366 0.6826629150043731
21.158528673950066 268.20764855249126 0.6879380803034756
21.16375622890348 267.5840232626735 0.6881469515226295
21.168983783856895 267.1500006519777 0.687892286789287
21.17421133881031 266.45079652378445 0.6871785392826039
21.179438893763724 265.2549233793345 0.6842559916544634
21.184666448717138 263.84714739899715 0.681964216386301
21.189894003670553 264.39957949497256 0.681315038543018
21.195121558623967 265.2694823280427 0.6817612235389541
21.20034911357738 270.18955153985655 0.6876889388090593
21.205576668530796 271.1335995323985 0.6880016715312219
21.21080422348421 270.5717797351023 0.687352764729821
21.216031778437625 268.71457249414084 0.685188138164043
21.22125933339104 267.8893668978985 0.6839871590339576
21.226486888344454 267.5936686313829 0.6840879778556438
21.231714443297868 267.4996206452513 0.6831819797238209
21.236941998251282 265.69580958298485 0.6808270138913292
21.242169553204697 266.2415642532868 0.6810790571061492
21.24739710815811 267.09404517232116 0.6823249870717291
21.252624663111526 266.21341382302865 0.6809983907440053
21.25785221806494 268.07875414524307 0.681565430783274
21.263079773018355 266.37700852481527 0.6789374011365931
21.26830732797177 265.5417748845537 0.6789148973986204
21.273534882925183 261.80418997263337 0.6746969967420757
21.278762437878598 264.0415594313167 0.6787053327847847
21.283989992832012 265.30585813299876 0.686861829196769
21.289217547785427 265.2685066586738 0.6969170010949929
21.29444510273884 262.0065999502957 0.6977272131242197
21.299672657692255 257.9466841390985 0.697172966833042
21.30490021264567 258.71100296959924 0.7030618327635783
21.310127767599084 259.56636000975027 0.7080936927392221
21.3153553225525 256.58714630490863 0.7071574727475732
21.320582877505913 255.53409572948212 0.7090671165562353
21.325810432459328 256.15365261115153 0.7131100656159385
21.331037987412742 260.0541887091547 0.7233767608379826
21.336265542366156 260.8418548309892 0.7274606060979567
21.34149309731957 260.40948124819846 0.7298549251545583
21.346720652272985 256.7895799861573 0.7259042322146398
21.3519482072264 253.95036322642687 0.7242201619836512
21.357175762179814 253.40011226203612 0.7255294467048184
21.36240331713323 254.18342206107707 0.7294482620199091
21.367630872086643 258.37586453248036 0.7376910249829701
21.372858427040057 260.51187410952406 0.744539672846123
21.378085981993472 262.906684688382 0.750577423493807
21.383313536946886 260.35135468925444 0.7493461297983257
21.3885410919003 257.4359931199639 0.7451273945912505
21.393768646853715 254.45844727974693 0.741910270590038
21.39899620180713 254.81713473559444 0.7441294200778711
21.404223756760544 256.74997786969635 0.7484844454128544
21.40945131171396 258.313933511327 0.7526816605307165
21.414678866667373 258.5080582240687 0.7558529039913425
21.419906421620787 256.46277964188357 0.7542731869739375
21.4251339765742 256.8581517328536 0.7582534087000578
21.430361531527616 256.7537918257482 0.7589812164373914
21.43558908648103 258.2009067682759 0.7628921340996792
21.440816641434445 257.32013838938116 0.7642360215851566
21.44604419638786 257.4331344052111 0.7667403128025083
21.451271751341274 257.87733136707965 0.7696534116458338
21.45649930629469 261.7089882544789 0.7752477002088023
21.461726861248103 264.6245939361377 0.78112185084355
21.466954416201517 265.62025081349003 0.7849109800628159
21.47218197115493 262.78019958767175 0.7811510433486203
21.477409526108346 260.2118896390462 0.779445790741259
21.48263708106176 260.64437349348526 0.7804412756989346
21.487864636015175 262.1076816186738 0.7838567092461876
21.49309219096859 262.71140599939787 0.7858106330759189
21.498319745922004 261.31630712729367 0.7852967053410637
21.503547300875418 261.0837675177593 0.7885005061148592
21.508774855828833 260.8818741090815 0.7872191161938634
21.514002410782247 262.16945490729955 0.7716951060763511
21.51922996573566 262.8205292792048 0.7629544610506626
21.524457520689076 265.7732751465063 0.7609973591654088
21.52968507564249 266.5672378639809 0.7575258667516315
21.534912630595905 270.16722738162065 0.7596607275770468
21.54014018554932 274.1869361430714 0.7632585847488023
21.545367740502734 276.7492341183095 0.7648727928385628
21.550595295456148 271.9230565307018 0.7555042907953758
21.555822850409562 267.185995589118 0.7456784091687546
21.561050405362977 269.02943185720045 0.7456770854324236
21.56627796031639 273.44654213633794 0.7500128808984389
21.571505515269806 275.76456606107956 0.7520809289617063
21.57673307022322 275.95966218309826 0.7501268399555634
21.581960625176634 275.65287465738885 0.7478328088384081
21.58718818013005 275.21750135586194 0.7462876544528739
21.592415735083463 275.6822203294081 0.745517707367994
21.597643290036878 274.3716786871342 0.7427962857615926
21.602870844990292 272.3815016340575 0.7387380799384964
21.608098399943707 275.64747599934793 0.7419692104955335
21.61332595489712 277.60035441610546 0.7430018338712431
21.618553509850535 280.63934667880056 0.7448764016927939
21.62378106480395 281.2790785067805 0.7438262359381108
21.629008619757364 280.7353197891574 0.741815878065623
21.63423617471078 277.32171535974777 0.7372509140136982
21.639463729664193 276.0758656755645 0.7357245857772482
21.644691284617608 277.53916384976407 0.7372114941133497
21.649918839571022 277.1863379286223 0.7350686748225234
21.655146394524436 279.3133895241018 0.7379013461937536
21.66037394947785 279.86918913365434 0.7369720944588124
21.665601504431265 284.48485030950246 0.7429356348454343
21.67082905938468 287.3891520531661 0.7452806578938157
21.676056614338094 289.12980818310274 0.7467127100349437
21.68128416929151 287.4791468420629 0.7448184910848751
21.686511724244923 286.7464602388791 0.7438961926641641
21.691739279198337 284.9612575572088 0.7417980491089274
21.696966834151752 286.67028838077863 0.7425188403170924
21.702194389105166 287.74861918576795 0.7425351489021347
21.70742194405858 287.02739601698966 0.7411676532002961
21.712649499011995 286.8978322283714 0.7403644189353731
21.71787705396541 289.64113806856636 0.742492366645717
21.723104608918824 290.7537170483374 0.7428119938126055
21.72833216387224 289.89729841615167 0.7411655969768075
21.733559718825653 286.3031062575303 0.7369796207975785
21.738787273779067 283.2919961623854 0.7320926569399526
21.74401482873248 286.44019690863325 0.7360340613269926
21.749242383685896 292.1724155727567 0.7437942281258303
21.75446993863931 294.9503225851437 0.7477752209127807
21.759697493592725 296.1621091002617 0.7498433769008623
21.76492504854614 297.93710258492894 0.7511569945097248
21.770152603499554 299.6109596803037 0.7528801632182871
21.77538015845297 300.12297719448776 0.7528330315249021
21.780607713406383 300.88166126031695 0.7543142337915297
21.785835268359797 302.84242158721776 0.7561341486427638
21.79106282331321 305.9336044550537 0.759641207174247
21.796290378266626 308.31257350754026 0.761577643663608
21.80151793322004 310.1481753170115 0.7633915539718015
21.806745488173455 313.271817465046 0.765892045076473
21.81197304312687 310.70825748727214 0.7618432922034296
21.817200598080284 311.3096892093392 0.7623154679759011
21.822428153033698 314.19698911405294 0.7661920053909218
21.827655707987113 317.745496827856 0.7716240365076932
21.832883262940527 318.1078790905974 0.7725158144907265
21.83811081789394 317.67946771986846 0.7714837266274194
21.843338372847356 318.9625941342044 0.7726344665119317
21.84856592780077 319.2059630706694 0.7724852056192711
21.853793482754185 319.6671001443734 0.7730958709767071
21.8590210377076 320.251986438418 0.773066090329124
21.864248592661014 323.02779419120924 0.7759340893205878
21.869476147614428 323.0454959062192 0.7756950531125291
21.874703702567842 321.6195085671264 0.7739793067039532
21.879931257521257 319.289286185409 0.7709180270591685
21.88515881247467 317.5915565198665 0.7698407356420788
21.890386367428086 312.8100049678956 0.7641356465380587
21.8956139223815 310.65140416543824 0.762371116159825
21.900841477334914 305.93331374947627 0.755441887039767
21.90606903228833 303.834652476103 0.7524126999684997
21.911296587241743 304.2845206824496 0.7510020186254583
21.916524142195158 303.9534390675035 0.7498626449104021
21.921751697148572 301.223932916914 0.7465109988354819
21.926979252101987 301.5539737234295 0.7464801414170215
21.9322068070554 301.7462018452811 0.7470197851783286
21.937434362008815 305.2818256205884 0.7515997150170045
21.94266191696223 307.6589867794061 0.7546058463435376
21.947889471915644 305.5156485960453 0.7524275087476808
21.95311702686906 300.83195110973963 0.7463850328031255
21.958344581822473 297.8864548220722 0.7426747683322371
21.963572136775888 300.86562210163817 0.7456120038209202
21.968799691729302 302.4031337267345 0.7479035115057004
21.974027246682716 305.4485283511803 0.7519968039905082
21.97925480163613 302.3009049594623 0.747422392510529
21.984482356589545 302.06512248808724 0.74719423594679
21.98970991154296 304.0877841996519 0.7492407178088942
21.994937466496374 304.6892679105278 0.7494764958874364
22.00016502144979 305.0230776102901 0.749775401844256
22.005392576403203 304.93964546935433 0.749239948544285
22.010620131356617 305.2235690381384 0.7495617220501806
22.015847686310032 305.9679263011049 0.7503706162467798
22.021075241263446 307.70436969505454 0.75186372563273
22.02630279621686 309.9491403814201 0.7552335101832997
22.031530351170275 310.4439223507069 0.7548541426825887
22.03675790612369 310.9043685693932 0.7545708293891478
22.041985461077104 309.8357026195461 0.7536293156171201
22.04721301603052 312.8103417848657 0.7579393033538026
22.052440570983933 313.3332196070654 0.7588618835369616
22.057668125937347 311.95845289107484 0.7563965775689856
22.06289568089076 313.5583757452029 0.7576723826359681
22.068123235844176 314.96902779445554 0.7592961708155177
22.07335079079759 313.2944833333091 0.7568535278350428
22.078578345751005 311.91037321104636 0.7559687057603426
22.08380590070442 310.91125290684056 0.75531578456998
22.089033455657834 310.74492023856476 0.756005188678602
22.09426101061125 309.90185860671704 0.7540917012040024
22.099488565564663 306.4961402042852 0.7487538853978325
22.104716120518077 311.1303840416786 0.7536303816912943
22.10994367547149 315.44744747141516 0.7585948970737507
22.115171230424906 317.1778158445305 0.760983612666506
22.12039878537832 315.45159780888565 0.7599546827783562
22.125626340331735 312.85257330879915 0.7574328710124572
22.13085389528515 310.6343853461471 0.7536366616481788
22.136081450238564 309.1901645315861 0.7503864261769623
22.141309005191978 310.17497834387393 0.7506477593747253
22.146536560145393 309.2244663975181 0.7506827865165392
22.151764115098807 308.92716848117203 0.7501903289632733
22.15699167005222 307.95207727101035 0.7495233771748666
22.162219225005636 307.24382779686715 0.7476133464200226
22.16744677995905 308.1013849927186 0.7480372801051557
22.172674334912465 308.90006023225527 0.7489034640500507
22.17790188986588 312.2343287080551 0.7526112858186782
22.183129444819293 311.28188381245536 0.7520956683638471
22.188356999772708 312.8453061363056 0.7545583172706474
22.193584554726122 315.0862969046688 0.7569875401136177
22.198812109679537 315.9558159295948 0.7581776175175261
22.20403966463295 315.35558656868716 0.7563968200087339
22.209267219586366 313.9568193914839 0.7548523279421395
22.21449477453978 313.1099336957384 0.7540454433590125
22.219722329493194 311.69585680585743 0.7515789985212855
22.22494988444661 308.8226991663366 0.7488352710125987
22.230177439400023 308.7004582654977 0.7480065407580676
22.235404994353438 310.1179011569553 0.7495531936941152
22.240632549306852 312.7013838893848 0.7524182708576354
22.245860104260267 314.70243572222313 0.754368898563593
22.25108765921368 312.82919623240696 0.7534351717793986
22.256315214167095 311.0567994469052 0.750886593366518
22.26154276912051 307.7523506011224 0.7470752935743233
22.266770324073924 308.73915120521383 0.7466008869550536
22.27199787902734 309.3874244590008 0.746368398112366
22.277225433980753 310.2316106105842 0.7477628441796583
22.282452988934168 307.02861657750395 0.7443622042018422
22.287680543887582 303.03385788386845 0.7399094688910891
22.292908098840996 300.3836514207771 0.7369154633730598
22.29813565379441 301.56889093398144 0.7376625222695385
22.303363208747825 300.4960397676385 0.7366746520521866
22.30859076370124 301.2543568558531 0.7373244997937232
22.313818318654654 302.1720244384595 0.7389469750369982
22.31904587360807 305.19110149297074 0.7431430041828876
22.324273428561483 304.79841573600413 0.74180789698559
22.329500983514897 302.5794939109077 0.7399476729384987
22.334728538468312 299.5000212578524 0.7362223590939689
22.339956093421726 296.91354616812225 0.7328619383209861
22.34518364837514 295.9086140903479 0.7309537864578705
22.350411203328555 295.48096852043466 0.7300259720591192
22.35563875828197 294.3409219768977 0.7300542453617974
22.360866313235384 294.2133950993276 0.7297215486021547
22.3660938681888 293.64343019549904 0.7292209067021045
22.371321423142213 290.93969435344127 0.7248662390176115
22.376548978095627 289.35848659267185 0.7235210613590027
22.38177653304904 287.7144044981424 0.7218071174903399
22.387004088002456 288.48824489260215 0.7224632865695481
22.39223164295587 289.78940830815526 0.7237884057994741
22.397459197909285 288.2551682243996 0.7216598583746693
22.4026867528627 285.13477436022276 0.7176995068303087
22.407914307816114 282.36079202165973 0.7148251760028267
22.41314186276953 280.3258538766092 0.7117430081599613
22.418369417722943 281.68199480967576 0.7135220705758346
22.423596972676357 282.99263860484893 0.715343406062291
22.42882452762977 279.3676179131966 0.7094179619071845
22.434052082583186 274.4301151375648 0.7032545641479777
22.4392796375366 275.97803591809844 0.7051434021704169
22.444507192490015 277.40209605906404 0.7069061791506579
22.44973474744343 278.5738950946238 0.7081829455044042
22.454962302396844 275.7429500957312 0.7036108537964507
22.460189857350258 276.58576542023275 0.7052987375620294
22.465417412303673 276.43500458776793 0.7045539203412969
22.470644967257087 277.3438206571728 0.7065090189820017
22.4758725222105 276.37933402594905 0.7057915692391934
22.481100077163916 278.0024937613414 0.7085779666147785
22.48632763211733 278.7699564107301 0.7089999962917719
22.491555187070745 277.69114678114914 0.7073982629391496
22.49678274202416 275.58508823941406 0.7040566867527717
22.502010296977573 273.84516071303926 0.7025614201602389
22.507237851930988 273.7400766126141 0.7012716973374498
22.512465406884402 273.11599666585477 0.7001859028353324
22.517692961837817 274.1180924409713 0.7008529918549111
22.52292051679123 274.5283637153471 0.7019547535143075
22.528148071744646 274.9358571298586 0.7030579670116108
22.53337562669806 273.1309930199264 0.7010397208226591
22.538603181651474 273.75748221469206 0.7019844634269482
22.54383073660489 275.2879361557403 0.703167845739237
22.549058291558303 275.44999070965855 0.7025160570869057
22.554285846511718 274.02995649630697 0.7016957429982995
22.559513401465132 272.51873347273363 0.6995176057200958
22.564740956418547 268.3900562751281 0.6948714668012901
22.56996851137196 267.2970541642336 0.692660948077668
22.575196066325375 269.82558818945444 0.6966069435533679
22.58042362127879 271.9515466756409 0.6997416589521638
22.585651176232204 271.1719672200298 0.6991168715806325
22.59087873118562 268.00976233059765 0.6952619737701525
22.596106286139033 267.469838541038 0.694653524938224
22.601333841092448 266.82152131627134 0.6941343592984017
22.606561396045862 267.6232582251045 0.6944116799258657
22.611788950999276 266.5824628624959 0.6924814474867513
22.61701650595269 266.64249411582927 0.6916653543311745
22.622244060906105 267.53773945521687 0.6922656659773123
22.62747161585952 267.1097609773982 0.6917197477501603
22.632699170812934 269.1389225407954 0.6956352689205386
22.63792672576635 265.48948639817013 0.6912202667116327
22.643154280719763 266.6708787509368 0.6929335443387451
22.648381835673177 267.0292661623139 0.6924259952113203
22.653609390626592 271.1847726665797 0.696938738936337
22.658836945580006 269.284318041589 0.6950227682290995
22.66406450053342 265.87094176705074 0.6908964642204598
22.669292055486835 264.1715342734996 0.6886100669001162
22.67451961044025 266.2334701135288 0.6906105769181758
22.679747165393664 269.137997980349 0.6938065228557859
22.68497472034708 272.16087517914974 0.6983457568193475
22.690202275300493 273.25750810839435 0.7008976827506622
22.695429830253907 272.9897146370846 0.7021562385749925
22.70065738520732 269.08939453213975 0.697474958704501
22.705884940160736 265.5604254777929 0.6915975445329123
22.71111249511415 268.799325645308 0.695899240076949
22.716340050067565 270.6469557773401 0.697152351641423
22.72156760502098 272.8866545344792 0.6986413923511287
22.726795159974394 270.5608195940181 0.6945610149599678
22.73202271492781 272.7330154294068 0.6979969965890309
22.737250269881223 275.1764103385912 0.7015514375493949
22.742477824834637 277.12510062652314 0.7036250762613712
22.74770537978805 279.5164166234033 0.7059239380147465
22.752932934741466 281.7455336985106 0.708349247959834
22.75816048969488 279.78042117119173 0.7052442700580229
22.763388044648295 277.5169918200939 0.7028483001505559
22.76861559960171 277.3321152787703 0.702849465387588
22.773843154555124 281.1123759870542 0.7082570496469633
22.779070709508538 283.4414249962239 0.711227555399281
22.784298264461952 283.5531178363173 0.7107410352286694
22.789525819415367 280.58201834113385 0.7064881460191945
22.79475337436878 279.76114804851375 0.7056307559459077
22.799980929322196 283.56492873446615 0.7102388694985706
22.80520848427561 289.6701023269973 0.7174557202457095
22.810436039229025 294.8517761084629 0.7228646647062372
22.81566359418244 291.1632545476186 0.7186457091330128
22.820891149135853 285.73309820456626 0.7122378914688985
22.826118704089268 280.3548919730271 0.705258532117649
22.831346259042682 281.7990092574461 0.7067557365986308
22.836573813996097 284.0592395367931 0.7096074260754491
22.84180136894951 287.77724003507086 0.7147002288481157
22.847028923902926 286.5632644470587 0.7135883746012955
22.85225647885634 286.7906174277459 0.7133641800234224
22.857484033809754 286.5476428951928 0.7126939327561902
22.86271158876317 286.96814218357036 0.7122400616274486
22.867939143716583 287.48161455450696 0.7123360359011817
22.873166698669998 287.3099631728954 0.7135373733689053
22.878394253623412 289.07356861785973 0.7166760656714012
22.883621808576827 288.90441414235323 0.7166459184476746
22.88884936353024 286.2079363621195 0.7122572305918486
22.894076918483655 285.60054382276434 0.7110350754836262
22.89930447343707 286.4698657563762 0.7128775868439875
22.904532028390484 287.539961645426 0.7135735163418497
22.9097595833439 285.27290441293644 0.7105848591738491
22.914987138297313 280.7196231816898 0.7035055566416512
22.920214693250728 282.20301078349064 0.7058116281879024
22.925442248204142 283.21747283955466 0.7078664063878901
22.930669803157556 283.69976815570766 0.7089193670383437
22.93589735811097 282.6588295651185 0.7077587434558709
22.941124913064385 286.2462081216598 0.7106976786276488
22.9463524680178 289.7698408930648 0.7152517650758985
22.951580022971214 288.95321029075285 0.7149797473172571
22.95680757792463 287.48851102238535 0.7140382558049253
22.962035132878043 284.6150470260194 0.7116366713161743
22.967262687831457 285.0325258654862 0.7118639360094577
22.972490242784872 285.9604463276895 0.712454354862025
22.977717797738286 285.48528704151516 0.7115534284437595
22.9829453526917 281.7281841058852 0.7060939841650193
22.988172907645115 279.75017785705654 0.7034725935986336
22.99340046259853 279.0256857475229 0.7031229889356775
22.998628017551944 279.92546796985977 0.7057094879070923
23.00385557250536 278.43373928411654 0.703344972836885
23.009083127458773 279.0647544256343 0.7030281989336327
23.014310682412187 281.50851802580377 0.7054018266164049
23.0195382373656 285.30145939388166 0.7105384113315482
23.024765792319016 286.9414500302616 0.713093837361866
23.02999334727243 286.3118782013068 0.7117671807767065
23.035220902225845 282.4222774637201 0.7059333637371952
23.04044845717926 281.82498852169806 0.7046504166678196
23.045676012132674 285.6635568082969 0.7094301034432572
23.05090356708609 286.05287664958513 0.7106089617283493
23.056131122039503 285.70261499115276 0.7107060847666208
23.061358676992917 282.95635631131677 0.707104068238638
23.06658623194633 283.0897145171262 0.7079462990370916
23.071813786899746 283.45250123002705 0.708577151775888
23.07704134185316 283.1372036589335 0.7089428268785729
23.082268896806575 280.0005011213911 0.7048259733615863
23.08749645175999 278.2928857580988 0.7026382634674532
23.092724006713404 277.49928967977286 0.7011755923997094
23.097951561666818 280.8292330981823 0.7041775011197653
23.103179116620232 283.18503415016625 0.7060008137098256
23.108406671573647 283.54993893015154 0.7066279542601306
23.11363422652706 280.5916237710747 0.7037384671328203
23.118861781480476 277.65012266407524 0.7010174543142372
23.12408933643389 275.912944805634 0.6988144120094412
23.129316891387305 276.5190658285997 0.6993130713624929
23.13454444634072 279.99375448958637 0.7023056285878472
23.139772001294133 281.26684863453676 0.7038738776881608
23.144999556247548 283.83690573304403 0.7077754305094983
23.150227111200962 285.4365957349899 0.7092956109701244
23.155454666154377 288.356688009536 0.7135724482798729
23.16068222110779 289.16845989424246 0.7142052027969055
23.165909776061206 287.8004286881387 0.7126556890430791
23.17113733101462 287.1712576833713 0.7117277845559342
23.176364885968034 285.62303781742656 0.7081619659172586
23.18159244092145 284.55094092745156 0.7071510071780494
23.186819995874863 282.7182999423545 0.7051441180487171
23.192047550828278 283.14475388863565 0.7070322670862395
23.197275105781692 285.23675171246964 0.7097977498049468
23.202502660735107 283.3098037422284 0.7069816314487722
23.20773021568852 284.1103827918338 0.7073623182668145
23.212957770641935 283.4124614720542 0.705583322650708
23.21818532559535 283.6800029773499 0.7067176775894418
23.223412880548764 281.33494618403245 0.7046188990893058
23.22864043550218 280.2217127890329 0.7032468911922781
23.233867990455593 277.9261152204897 0.699780962545698
23.239095545409008 277.64638803776495 0.6983973935440432
23.244323100362422 278.2942144192663 0.699382483323687
23.249550655315836 283.03836525239524 0.705904081370014
23.25477821026925 284.39484248323976 0.7076588368449879
23.260005765222665 284.92355619479076 0.7087631686302356
23.26523332017608 282.6738214432783 0.704640858288127
23.270460875129494 285.22230783173666 0.7073320219348359
23.27568843008291 288.53113658193433 0.7108564543215431
23.280915985036323 287.6849075912955 0.7096094866532123
23.286143539989737 284.947070112932 0.707394055950241
23.291371094943152 283.20047729508354 0.704715638337358
23.296598649896566 284.8195473602081 0.7056456251985558
23.30182620484998 285.4523406512296 0.7054876175646447
23.307053759803395 286.1156044666665 0.7071112937806739
23.31228131475681 282.649201795651 0.7043192748918363
23.317508869710224 280.44418114402805 0.7024169269731959
23.32273642466364 280.50698844580796 0.7023361798768364
23.327963979617053 284.17277885171313 0.7062654035268273
23.333191534570467 285.48461329900493 0.7074070762662626
23.33841908952388 284.4485826580463 0.7062195845757472
23.343646644477296 283.4364700541156 0.705027416491725
23.34887419943071 283.83838121023814 0.705533418938472
23.354101754384125 282.35326047695645 0.7037762829122788
23.35932930933754 284.23131528672496 0.7052374566901265
23.364556864290954 284.30926608237746 0.7054599776726408
23.369784419244368 285.1318984618585 0.7053494041697993
23.375011974197783 285.5636475422149 0.7065785960686912
23.380239529151197 285.8735888433423 0.7083607883895038
23.38546708410461 282.90956509281085 0.7048364411797501
23.390694639058026 282.3691492927724 0.7033921841255495
23.39592219401144 280.01464767599845 0.6990191076797252
23.401149748964855 279.47866359673134 0.6994016866933672
23.40637730391827 278.2802692049534 0.6992281570709062
23.411604858871684 279.6593328181044 0.7015517418200786
23.416832413825098 281.0184928310985 0.7026219370000751
23.422059968778512 278.5427638167229 0.6989074169755384
23.427287523731927 280.0063196637335 0.6999174874750433
23.43251507868534 280.0432762098839 0.6998004168026317
23.437742633638756 281.89787680276174 0.7018441481932757
23.44297018859217 280.639093519893 0.7006283515337841
23.448197743545585 284.9843599491341 0.7056354491870418
23.453425298499 289.64634875726074 0.7107000006450799
23.458652853452413 292.5614586225332 0.7150770755612504
23.463880408405828 289.8918129066809 0.7117608551575497
23.469107963359242 287.7675967405615 0.7091082015428916
23.474335518312657 287.3913953453805 0.7074640534566661
23.47956307326607 288.818840354229 0.7094066442008865
23.484790628219486 287.14451957961626 0.7076947375336211
23.4900181831729 288.7350520071034 0.7095568413778582
23.495245738126314 288.4026686611385 0.708070833559035
23.50047329307973 289.4836910220227 0.7091877427969266
23.505700848033143 288.30971926613427 0.7091332790544131
23.510928402986558 288.4429714993452 0.7100599889527033
23.516155957939972 286.38396038198755 0.7066944004497496
23.521383512893387 286.6731461470605 0.7049390847890217
23.5266110678468 284.14055087790695 0.7021192108288797
23.531838622800215 285.63315438875117 0.7043120026609063
23.53706617775363 286.88596550062425 0.7064470478117086
23.542293732707044 290.4943893456947 0.7102762702045744
23.54752128766046 292.3632517590598 0.712160919675264
23.552748842613873 293.1904030593006 0.7125409425634474
23.557976397567288 294.6965009393786 0.714435607220177
23.563203952520702 296.20785654417693 0.7165381758541107
23.568431507474116 297.9400509452658 0.7178366842204388
23.57365906242753 298.44699829549427 0.7179377790000556
23.578886617380945 296.9644869507334 0.7145640856301595
23.58411417233436 295.63296304991576 0.7122832177877293
23.589341727287774 295.5022155612059 0.7116047215065151
23.59456928224119 296.67474660386034 0.7133203560690904
23.599796837194603 298.2695735226684 0.7168543690905907
23.605024392148017 298.58408482482446 0.7177274328405944
23.610251947101432 299.8599434230922 0.7192613568004597
23.615479502054846 299.2750642751972 0.7174231529963766
23.62070705700826 296.90395887719006 0.7143278051816485
23.625934611961675 295.1751107452147 0.712242509773272
23.63116216691509 295.7941770732037 0.7119741107233544
23.636389721868504 294.8254117978897 0.710510038198716
23.64161727682192 292.1782375018419 0.7069470218012373
23.646844831775333 292.13750164891115 0.7069735889342676
23.652072386728747 290.93937870399674 0.7048840911705063
23.65729994168216 289.94328721715004 0.7030291945226214
23.662527496635576 289.8180271920286 0.7019291662823935
23.66775505158899 290.2662091581491 0.7023595803449297
23.672982606542405 292.44340761708776 0.7047153596124663
23.67821016149582 294.1609200427488 0.7072429353761236
23.683437716449234 295.731974011891 0.708833082804449
23.688665271402648 293.9928967699799 0.7065973132014254
23.693892826356063 294.0173930329297 0.7065285106685428
23.699120381309477 292.4614082973167 0.705005254092689
23.70434793626289 296.0161906166658 0.7084977755278937
23.709575491216306 296.34637596788224 0.7075047126862303
23.71480304616972 296.8798251711314 0.7070392269306149
23.720030601123135 297.7688038257936 0.7089038107989057
23.72525815607655 300.1168052677328 0.7127854314812534
23.730485711029964 301.316178825114 0.7139231802570938
23.735713265983378 302.0866756571416 0.7138750096912694
23.740940820936792 298.5692323171691 0.7090166539564925
23.746168375890207 296.2728207753828 0.7053582100592977
23.75139593084362 295.01207939801355 0.703258146472905
23.756623485797036 294.86061967358864 0.7031948712920686
23.76185104075045 296.0320939656617 0.7043787495711814
23.767078595703865 293.18157805276354 0.7014172891032807
23.77230615065728 293.390586809312 0.7016351427182371
23.777533705610693 294.72066716989326 0.7031578270161254
23.782761260564108 299.615611848192 0.7077916620057371
23.787988815517522 303.3934122365524 0.7110257894390106
23.793216370470937 305.03321249452836 0.7137130091785181
23.79844392542435 307.789426066056 0.7176136507576709
23.803671480377766 308.09450999020277 0.7182273432146119
23.80889903533118 307.3046044055989 0.716398140966607
23.814126590284594 305.3950180587081 0.7136013815903743
23.81935414523801 305.16224999377255 0.7136306678247702
23.824581700191423 304.16287464573196 0.7114686741986318
23.829809255144838 300.2465280002354 0.7060362110675328
23.835036810098252 301.19572792453243 0.7061387143719196
23.840264365051667 303.93499426812264 0.7098686999101205
23.84549192000508 306.6056671530568 0.7139722951417631
23.850719474958495 309.5244431045697 0.7172867142891424
23.85594702991191 309.6895873268572 0.7174795060666641
23.861174584865324 313.60300205479 0.7207025179121272
23.86640213981874 311.9852260100391 0.7187105659567659
23.871629694772153 313.3157242850602 0.7206587145259131
23.876857249725568 309.2767366908642 0.7164488196414499
23.882084804678982 309.2930203805683 0.7155389241613215
23.887312359632396 306.66561313381567 0.7113164465671442
23.89253991458581 309.18299588746953 0.7130557768382534
23.897767469539225 307.76925352211737 0.7115525526115662
23.90299502449264 304.1695650738921 0.7072726781075054
23.908222579446054 299.9124609757014 0.702981762108192
23.91345013439947 297.8196445607208 0.700287915374108
23.918677689352883 298.89425504263966 0.7013985478802588
23.923905244306297 298.17082126511485 0.7008519802702609
23.929132799259712 302.0562759290914 0.7047770705158136
23.934360354213126 299.9976476550247 0.7026071081556853
23.93958790916654 298.55554886624043 0.7002453520112175
23.944815464119955 297.08636236688926 0.6984269034558336
23.95004301907337 301.3703865532541 0.7037373951595333
23.955270574026784 300.78423666045785 0.7028869783494561
23.9604981289802 297.24320088698846 0.6993601740227863
23.965725683933613 294.6056669196703 0.695349956197734
23.970953238887027 295.3533202096674 0.6963319427293776
23.97618079384044 297.9656354509302 0.6997144578515588
23.981408348793856 299.2131228541769 0.7021590443530927
23.98663590374727 299.99089816441665 0.703635397639186
23.991863458700685 299.90530380479186 0.7030449086202627
23.9970910136541 299.6652468380623 0.7021458765379285
24.002318568607514 298.6870895595228 0.7016178250978461
24.007546123560928 299.0743645723171 0.7015952468648351
24.012773678514343 296.930555996981 0.6987949399898591
24.018001233467757 297.11329271341975 0.6984447048742973
24.02322878842117 296.4722767198573 0.6979490008642151
24.028456343374586 296.8183963268601 0.6982113668880842
24.033683898328 300.57031376698484 0.701545117290491
24.038911453281415 300.8097248026511 0.7021407945880132
24.04413900823483 299.9807225929975 0.7009781874610729
24.049366563188244 295.30721816104005 0.696296911598033
24.054594118141658 297.331141362209 0.6986072850089236
24.059821673095072 300.1112765317823 0.7019757312550573
24.065049228048487 300.32092413465347 0.7028745465289075
24.0702767830019 298.3471257327761 0.7136496635313233
24.075504337955316 300.1956975340749 0.725027434373312
24.08073189290873 301.0815883670984 0.732503417056007
24.085959447862145 301.1983100989172 0.7385137755105453
24.09118700281556 300.18936332208665 0.7417219044974193
24.096414557768973 298.997958805499 0.7442476865803855
24.101642112722388 297.87200034362894 0.7469846557669855
24.106869667675802 295.9769168317382 0.7485296957282949
24.112097222629217 295.7823442277888 0.7534778689916387
24.11732477758263 295.69829709427677 0.7562882523278129
24.122552332536046 297.0552849758674 0.7609852645613668
24.12777988748946 297.5494891265884 0.7636134469587782
24.133007442442874 298.8258484357678 0.7685224215005201
24.13823499739629 300.97101952877716 0.7746473549733193
24.143462552349703 301.1473143452917 0.7770078418015783
24.148690107303118 300.3262641506314 0.7786681988917468
24.153917662256532 300.38341937432926 0.7819142386203171
24.159145217209947 299.9567405982154 0.7844686119944188
24.16437277216336 303.5659375780661 0.7926790274392125
24.169600327116775 306.2081859620331 0.8004191429560817
24.17482788207019 309.2989860467649 0.8078601422800241
24.180055437023604 308.95116429733525 0.8094107312621959
24.18528299197702 310.08326968911757 0.8130230511036628
24.190510546930433 308.1971190573046 0.8133175672288789
24.195738101883848 303.59569501780163 0.809339342462355
24.200965656837262 298.2681306731859 0.8043389829949406
24.206193211790676 297.32565227892707 0.8060210884299926
24.21142076674409 300.0535363689543 0.8130450106920651
24.216648321697505 304.1734709513439 0.8211317917861047
24.22187587665092 305.52574910790366 0.8247773290030561
24.227103431604334 303.1052706415764 0.8250216708243121
24.23233098655775 299.065557872066 0.8221151598129909
24.237558541511163 296.2971714202791 0.8202837393357584
24.242786096464577 296.4403203508322 0.8220678819423285
24.248013651417992 297.0714099493545 0.8247679225080758
24.253241206371406 297.5538736088489 0.828540987991949
24.25846876132482 294.80137975934235 0.8275322372046012
24.263696316278235 291.8753837577176 0.8264813572300514
24.26892387123165 290.5945116475164 0.8261608028099267
24.274151426185064 291.96554733368083 0.8293784763781084
24.27937898113848 294.9597986321518 0.8349278866414027
24.284606536091893 298.86274497818073 0.8442956866748901
24.289834091045307 299.1793581922915 0.8482506730490003
24.29506164599872 295.2755781521552 0.8461028779594797
24.300289200952136 291.72948364316795 0.8401918341735621
24.30551675590555 289.7061872642235 0.8387414138579828
24.310744310858965 288.1338376597446 0.8380626813210306
24.31597186581238 288.85462361597337 0.8426493648098886
24.321199420765794 291.4321389178124 0.8479007196286635
24.326426975719208 294.40378448231087 0.8539853513801431
24.331654530672623 297.95934261749466 0.8618716203961588
24.336882085626037 297.4431748570816 0.8626502888512215
24.34210964057945 295.83336613986506 0.8620745885175847
24.347337195532866 290.4840045639155 0.8556887804876098
24.35256475048628 289.0743116372716 0.8563874316572072
24.357792305439695 286.60043695778046 0.8536626323104034
24.36301986039311 286.6244361219219 0.8554090323427225
24.368247415346524 285.64602558172066 0.855026298074334
24.373474970299938 291.5317523011579 0.8667175959579496
24.378702525253352 290.3140182368562 0.8687107071422709
24.383930080206767 289.8961004190052 0.871138229617598
24.38915763516018 286.97504023116545 0.8680961864823541
24.394385190113596 291.6332547297584 0.8756146972567145
24.39961274506701 296.901617167134 0.8855138595868055
24.404840300020425 297.9652756594782 0.8899381012971473
24.41006785497384 298.8260744825834 0.89413942074958
24.415295409927253 297.5069654380389 0.8949609543035348
24.420522964880668 294.4989882072114 0.8937025620120609
24.425750519834082 295.4663435720758 0.8977209753810078
24.430978074787497 296.067936855562 0.9003814204766007
24.43620562974091 298.0907338899558 0.9049584921743098
24.441433184694326 297.09873690221985 0.9063027437772839
24.44666073964774 295.86242647828374 0.9079496321729245
24.451888294601154 296.7282884015242 0.9137466378555571
24.45711584955457 298.09736902649433 0.9159529888924839
24.462343404507983 296.38955862351975 0.913920322217555
24.467570959461398 295.0556482385386 0.9122432827077567
24.472798514414812 296.04228496730605 0.9168425415081343
24.478026069368227 297.607797064048 0.9220557436792063
24.48325362432164 297.75725592415455 0.9239788519122435
24.488481179275055 298.9125728609833 0.9278759841366776
24.49370873422847 299.6773543470234 0.9305038498925886
24.498936289181884 299.07336800375975 0.9304630314174208
24.5041638441353 297.0079198285579 0.930417507672433
24.509391399088713 297.3895356065169 0.9342698459485987
24.514618954042128 296.81810598579233 0.9369524546430671
24.519846508995542 295.77905054305205 0.9369289566454954
24.525074063948956 293.6859441188698 0.9365683838732559
24.53030161890237 295.0616319824254 0.9415564688101137
24.535529173855785 298.44119424533136 0.9509019745537082
24.5407567288092 299.9890555294428 0.9560822982605871
24.545984283762614 301.05527562627225 0.9594989953221512
24.55121183871603 302.79877808906434 0.9636450559845198
24.556439393669443 307.4751752745219 0.9719708306031976
24.561666948622857 314.16109746699584 0.9836023783006721
24.566894503576272 314.15573952377645 0.9861950093539085
24.572122058529686 309.61051299202603 0.9820776872814855
24.5773496134831 303.2310966892093 0.9758131932234689
24.582577168436515 299.10509754296163 0.970915621469474
24.58780472338993 299.6372447266216 0.9734857788217491
24.593032278343344 302.8242322822486 0.9799232455830845
24.59825983329676 305.3358766193376 0.9862020789836644
24.603487388250173 303.4639952554271 0.9855779824682634
24.608714943203587 300.45659745647487 0.9834059348509141
24.613942498157 300.68623383816305 0.9871477092537168
24.619170053110416 299.0137271725757 0.9874243402414341
24.62439760806383 298.63139722782466 0.9897594771970109
24.629625163017245 296.2305336859399 0.9877740492316345
24.63485271797066 299.72750355958397 0.9941601657226998
24.640080272924074 298.50496689629114 0.9949063034995879
24.645307827877488 299.4034035884332 0.9989057549515875
24.650535382830903 293.9668918662262 0.9954174068728554
24.655762937784317 297.2017857249256 1.0046606710489427
24.66099049273773 298.5913774936877 1.0091170192644905
24.666218047691146 303.0731507750927 1.0186668608900926
24.67144560264456 300.42166972418437 1.015458490097821
24.676673157597975 294.9704742820999 1.009443480122008
24.68190071255139 292.8695277451234 1.0081915629267375
24.687128267504804 294.80622967700765 1.0131764938215924
24.692355822458218 297.0892016671502 1.0187189850752103
24.697583377411632 295.8989515481124 1.0189775057334138
24.702810932365047 291.3676233887834 1.0130395108886718
24.70803848731846 289.20981809784774 1.0111194176661662
24.713266042271876 285.3048062146434 1.0075887167461193
24.71849359722529 290.26364794276253 1.0208593740716225
24.723721152178705 292.56684188370076 1.0291275253431833
24.72894870713212 299.22279835114074 1.041573070711759
24.734176262085533 298.2423516981694 1.0413574709921225
24.739403817038948 298.8992077789617 1.045273806002634
24.744631371992362 292.8198928906039 1.0385290100373987
24.749858926945777 292.8050157034808 1.0416756069259063
24.75508648189919 291.8418410463038 1.0440363350420085
24.760314036852606 294.36832925382294 1.0495099979710207
24.76554159180602 294.1551182628069 1.051017188374056
24.770769146759434 290.89194242469995 1.0457715264971172
24.77599670171285 290.34835327214165 1.0482469407352069
24.781224256666263 288.0797675641945 1.0458112739997243
24.786451811619678 292.4652853253722 1.057431915634258
24.791679366573092 290.4938382590154 1.0553668231794122
24.796906921526507 291.4570732383395 1.061038304632491
24.80213447647992 290.151917985431 1.0619596642136413
24.807362031433335 293.0459919012697 1.0688409801236889
24.81258958638675 295.4882123397914 1.078431671362908
24.817817141340164 293.85745426247246 1.0769011833017312
24.82304469629358 291.3522959062833 1.0772968222925656
24.828272251246993 290.79979602238575 1.0787734256391293
24.833499806200408 295.7890587835321 1.0912299679757138
24.838727361153822 299.6116358652936 1.1003688881168605
24.843954916107236 301.45408894784185 1.1083060292346911
24.84918247106065 301.42460905173687 1.1101717177243302
24.854410026014065 298.714953574783 1.1078296025508025
24.85963758096748 296.7503315748435 1.1076921626383387
24.864865135920894 293.596047440946 1.1043411454602912
24.87009269087431 293.0727195337579 1.1074262648582982
24.875320245827723 295.55462334207175 1.110101684407087
24.880547800781137 298.1620034580945 1.1194214917274656
24.885775355734552 298.6648593601823 1.1231751992879977
24.891002910687966 297.583434465595 1.1247375944658449
24.89623046564138 296.57853190056727 1.1236273630392486
24.901458020594795 296.64170843934977 1.1270881327820892
24.90668557554821 299.3696312190197 1.1343993223264524
24.911913130501624 302.23185966112356 1.1448506533621314
24.91714068545504 305.84456572553916 1.154150066311099
24.922368240408453 308.79497223156346 1.163892430598011
24.927595795361867 308.21058601201247 1.1667581393451674
24.93282335031528 303.48159004015196 1.1607030665193547
24.938050905268696 302.5922679913265 1.1620768263487802
24.94327846022211 302.016975214818 1.1641546155226565
24.948506015175525 304.5355031614468 1.1714222943601207
24.95373357012894 303.6236128077204 1.1745523324716736
24.958961125082354 303.0269231852734 1.1752433342331852
24.964188680035768 298.23825610954196 1.1696490039682466
24.969416234989183 294.6139635444985 1.164337705415114
24.974643789942597 297.8996701308769 1.1751885881838107
24.97987134489601 307.7062395535874 1.1985567147852307
24.985098899849426 315.14228469137396 1.217914421174924
24.99032645480284 308.344197450768 1.2103078694303842
24.995554009756255 298.31003394345976 1.1941902258916508
25.00078156470967 292.683452958167 1.1873567864882222
25.006009119663084 294.05209628813736 1.1914069876713291
25.011236674616498 293.98526686309594 1.1936562550958996
25.016464229569912 296.16085066644746 1.199451111167047
25.021691784523327 298.82439399497207 1.2074574737614434
25.02691933947674 304.07414939623266 1.220122792891524
25.032146894430156 304.24938665375174 1.2265419767289027
25.03737444938357 302.43452046859164 1.2277455850077683
25.042602004336985 305.7715302557893 1.2391292498347144
25.0478295592904 308.99973475565173 1.2474967903647123
25.053057114243813 309.2001602496952 1.2485971622440002
25.058284669197228 306.84729808798585 1.247858959723754
25.063512224150642 305.1345779503476 1.2487452734394857
25.068739779104057 304.91333093212717 1.2540225517068928
25.07396733405747 302.91399638381375 1.2548225574535707
25.079194889010886 307.05842764339377 1.2652839297116347
25.0844224439643 307.78296180320103 1.2707346209259556
25.089649998917714 308.6474547537984 1.2751478997300363
25.09487755387113 302.31016981610463 1.267184718495324
25.100105108824543 300.84823985587815 1.2674738876484155
25.105332663777958 300.6030950457587 1.2714394063198307
25.110560218731372 304.94061900401095 1.2828793645883732
25.115787773684787 303.26485487464896 1.2837159375793519
25.1210153286382 300.09527387738393 1.2837515669813775
25.126242883591615 297.43115491463726 1.2835276082208755
25.13147043854503 294.5688908332788 1.2813952176155317
25.136697993498444 298.74526188970987 1.2934912284059095
25.14192554845186 302.09441223061674 1.3067975561018548
25.147153103405273 310.25482515098736 1.3294956629885442
25.152380658358688 310.268545880753 1.3329608927694245
25.157608213312102 310.0030198789701 1.3342753753807401
25.162835768265516 309.1714621200788 1.3357658597750983
25.16806332321893 309.756224620509 1.3413591309913104
25.173290878172345 310.1099188942458 1.3474927406716681
25.17851843312576 308.9912857729772 1.3499887656559704
25.183745988079174 305.9825616739416 1.3480233478253547
25.18897354303259 308.7092904040705 1.3556430416293503
25.194201097986003 312.18147300385425 1.3699503691393002
25.199428652939417 313.724412429177 1.3753116878728142
25.204656207892832 309.174846866113 1.3714115441506498
25.209883762846246 309.0540416274066 1.37678980458411
25.21511131779966 311.9045977185429 1.3885150473242904
25.220338872753075 313.47418204986917 1.3961244431032427
25.22556642770649 312.3913440677474 1.3958150422160234
25.230793982659904 310.93225632876903 1.4010613271141399
25.23602153761332 314.3304846907262 1.4135933260417657
25.241249092566733 314.2429538895537 1.4206826822910004
25.246476647520147 318.54985532911434 1.435468984928997
25.25170420247356 323.53391369868586 1.4512710491581275
25.256931757426976 330.95873411766786 1.4716781336429492
25.26215931238039 324.1071636410525 1.4594911480670532
25.267386867333805 316.2444373134801 1.445105120859643
25.27261442228722 309.6171859919217 1.435291055448845
25.277841977240634 314.3357413743174 1.452673734067125
25.283069532194048 318.4675532050226 1.4687498451883638
25.288297087147463 318.9352182129633 1.476608120872491
25.293524642100877 320.2401253207528 1.4828148235399203
25.29875219705429 323.39229794460084 1.494767834124176
25.303979752007706 324.1051165587785 1.5009651703482714
25.30920730696112 322.3995486336491 1.504903934020208
25.314434861914535 317.81343857950833 1.4999568501233798
25.31966241686795 311.96307580241483 1.4934903006485991
25.324889971821364 308.0589704986672 1.4865691693725658
25.330117526774778 307.2907794463328 1.4897980616877535
25.335345081728192 310.3221468785944 1.506647159676654
25.340572636681607 313.01857123373776 1.5229726048225212
25.34580019163502 322.05170878191126 1.5541312832714902
25.351027746588436 323.95247100050506 1.5597717637906356
25.35625530154185 324.9815305818348 1.5659013925263954
25.361482856495265 314.8940210420902 1.546935675518384
25.36671041144868 308.5982215670344 1.53822802870385
25.371937966402093 308.48519626572073 1.5448004208319825
25.377165521355508 310.9527403014404 1.55705664253258
25.382393076308922 309.34588898997947 1.5619983414643495
25.387620631262337 309.07223987368525 1.5693638857468897
25.39284818621575 308.2935409466567 1.5749573709786955
25.398075741169166 313.1822416163523 1.5906094986301194
25.40330329612258 312.30768098963546 1.5926009162710886
25.408530851075994 309.3637817904367 1.5894207877021735
25.41375840602941 314.58868394657577 1.612007257756632
25.418985960982823 312.86978195082276 1.6160507696926385
25.424213515936238 316.44034309191215 1.6358073461502483
25.429441070889652 311.1467876441744 1.631491783929597
25.434668625843067 319.4754580606386 1.6651827120945837
25.43989618079648 317.81647845134836 1.6675833058223586
25.445123735749895 321.8935683831126 1.6822219015147581
25.45035129070331 319.2206558033637 1.6793581998047327
25.455578845656724 322.22822204134576 1.6904601498210072
25.46080640061014 321.33270903394015 1.7014201125335588
25.466033955563553 321.7110650668711 1.7103627565096082
25.471261510516968 318.75445978583747 1.7180790261855226
25.476489065470382 319.42441897308476 1.7214577167845104
25.481716620423796 316.24909737825794 1.720175711320776
25.48694417537721 319.2514146928174 1.730377310809034
25.492171730330625 317.75172648271837 1.7386726330594455
25.49739928528404 312.73205511766025 1.7345359600943697
25.502626840237454 314.96068412427184 1.7524485315184066
25.50785439519087 315.54451666098686 1.7601096075047344
25.513081950144283 318.56145164145056 1.7750388844496163
25.518309505097697 314.46468853480695 1.773672184326565
25.523537060051112 310.3607477397294 1.7764724283292477
25.528764615004526 312.3926348004395 1.7933383974435897
25.53399216995794 310.70156576368186 1.7971540415564708
25.539219724911355 313.995964042756 1.8136347667095307
25.54444727986477 313.9696493138807 1.819501679672441
25.549674834818184 315.3453724455671 1.8332121614064651
25.5549023897716 314.84700502588 1.8407924581287325
25.560129944725013 312.4550219314086 1.8504915247406097
25.565357499678427 318.3479524398701 1.8784542169014877
25.57058505463184 318.74300504789323 1.8941972113797596
25.575812609585256 319.89053230829285 1.9067627686731272
25.58104016453867 315.9524822679802 1.905545891832224
25.586267719492085 316.50234247619863 1.914215919421206
25.5914952744455 324.26333436135195 1.9474443200287634
25.596722829398914 326.06705485736666 1.9668511034136376
25.601950384352328 326.98663954190863 1.9815049335214616
25.607177939305743 322.8899831013262 1.9814147639652449
25.612405494259157 319.6268784232004 1.9813095253300506
25.61763304921257 314.0647400635097 1.9767883269103619
25.622860604165986 316.84440731095646 1.9957291631822358
25.6280881591194 317.27803952592075 2.0127167118516724
25.633315714072815 321.47795409000565 2.039914160038822
25.63854326902623 311.23064974737 2.019596957700849
25.643770823979644 310.79920693649143 2.0271953450277818
25.648998378933058 315.52794723607303 2.052271777758831
25.654225933886472 322.1601514406797 2.0905096180900955
25.659453488839887 323.67161462343864 2.1107073886442516
25.6646810437933 320.3169766950124 2.118652856121438
25.669908598746716 321.1187994834755 2.1323567063587707
25.67513615370013 324.5185793420124 2.168557687459033
25.680363708653545 322.2659783760982 2.1739320173600327
25.68559126360696 324.779145250814 2.2008450982874126
25.690818818560373 328.17477299586864 2.220117760283474
25.696046373513788 331.1136485593174 2.2441114384166316
25.701273928467202 336.71669775020075 2.2836762253012437
25.706501483420617 333.61349907643626 2.2920917733593464
25.71172903837403 330.8536033443246 2.303401754956454
25.716956593327446 325.5842618892796 2.298379327079546
25.72218414828086 326.49909518299023 2.322783073384668
25.727411703234274 333.0157571789759 2.3706960463882685
25.73263925818769 332.6967450622038 2.407902159309748
25.737866813141103 328.24862680798793 2.4152072507190514
25.743094368094518 324.04132239222514 2.415071832094405
25.748321923047932 321.22836008333957 2.4155409827626073
25.753549478001347 331.0762622703097 2.4749685925199136
25.75877703295476 341.9296501300077 2.5366789716411415
25.764004587908175 348.53273391833187 2.579169377797751
25.76923214286159 337.130388801548 2.553897651559558
25.774459697815004 314.7760843649238 2.4878495810254586
25.77968725276842 312.4532572289362 2.508894899840462
25.784914807721833 311.15468241878153 2.5309236397485066
25.790142362675248 331.7193804408129 2.645796720215223
25.795369917628662 328.42931195564853 2.6544450818260223
25.800597472582076 332.8847475652943 2.6980734112105926
25.80582502753549 318.0706116720663 2.6604505694570455
25.811052582488905 325.93916387621283 2.735957703943459
25.81628013744232 327.9736582638086 2.783352213723394
25.821507692395734 325.417220971957 2.8113864592563016
25.82673524734915 319.79061357335587 2.8223118124722224
25.831962802302563 314.4646043602971 2.8195284701195664
25.837190357255977 320.8007005433386 2.8836572323615197
25.84241791220939 312.6379454151407 2.866430945570749
25.847645467162806 313.3229853712364 2.9157353742282326
25.85287302211622 312.1728554534008 2.9535300960432207
25.858100577069635 323.9567887581091 3.079454882224577
25.86332813202305 323.4613704907149 3.120926746544619
25.868555686976464 315.92345212018336 3.13652696177465
25.87378324192988 316.0217285636667 3.1641898769356667
25.879010796883293 318.75417879781344 3.2330534227764405
25.884238351836707 336.2977215864003 3.369302907579362
25.88946590679012 340.23429434972894 3.4504985786595257
25.894693461743536 335.7789723480363 3.473902037332717
25.89992101669695 322.5917308245856 3.452076246807909
25.905148571650365 318.86023417207576 3.488917053951525
25.91037612660378 320.5823229028948 3.554577142812791
25.915603681557194 324.77269287563024 3.6580036540988
25.920831236510608 317.76983954983433 3.6816950602633813
25.926058791464023 318.48910683008495 3.774927785239118
25.931286346417437 321.6145759285395 3.86618602093924
25.93651390137085 331.16378962014653 4.025992013427651
25.941741456324266 339.8988702337404 4.169996560386743
25.94696901127768 340.95639817694394 4.2860048233120205
25.952196566231095 331.4766167725389 4.343289683172741
25.95742412118451 319.1195710167045 4.373280930309392
25.962651676137924 297.61419088592896 4.364354429165232
25.967879231091338 298.31764202605126 4.471005287288544
25.973106786044752 299.98106270695655 4.583072154244392
25.978334340998167 316.54368567215073 4.775862348926886
25.98356189595158 312.2698358335208 4.825949424924569
25.988789450904996 317.5707094786063 4.9016449869447225
25.99401700585841 306.30315146500567 4.8969558166587746
25.999244560811825 304.6866027500236 4.915421485307535
26.00447211576524 298.8201453869369 5.002162147428509
26.009699670718653 283.2720510561263 5.002675565139529
26.014927225672068 290.7634941545769 5.207436670246763
26.020154780625482 300.62149384295526 5.391307758040312
26.025382335578897 328.0216031304253 5.700233487756508
26.03060989053231 339.4336476752522 5.919939024701954
26.035837445485726 319.7593179968078 5.896464195913171
26.04106500043914 304.141427906025 5.908570662036981
26.046292555392554 316.01495410341494 6.178977349628033
26.05152011034597 321.61483903918764 6.44631879750136
26.056747665299383 310.59001282010706 6.496818456944356
26.061975220252798 276.92373353427473 6.396435639104286
26.067202775206212 278.06559352393106 6.570420619390552
26.072430330159627 291.2730361290602 7.087497746633241
26.07765788511304 293.1136332351785 7.318596261344708
26.082885440066455 290.32749736777123 7.711322217246638
26.08811299501987 296.5359622405957 8.187153203478704
26.093340549973284 324.85784143437377 9.433307948595136
26.0985681049267 376.77901920237633 10.81662908983896
26.103795659880113 353.43148578786065 11.362893680917802
26.109023214833528 318.7924213195258 11.890689945497483
26.114250769786942 216.66071583080563 10.894952617856358
26.119478324740356 189.05038314087324 12.104061183504097
26.12470587969377 227.9039925291176 13.688795165182844
26.129933434647185 224.43389525708946 18.659719991285606
26.1351609896006 279.34900254771406 29.448750618145468
