# Supplementary material for: Unraveling metal effects on CO2 uptake in pyrene-based metal-organic frameworks
Source: Nat Commun. 2025 Feb 11;16:1516. doi: 10.1038/s41467-025-56296-w (PMC11814143; doi:10.1038/s41467-025-56296-w)
Supplement: Supplementary file 3 — Source Data [file 41467_2025_56296_MOESM3_ESM.zip › SourceCode/SuppInf/FigureS5_Ga-TBAPy_InSitu_VariableT_PXRD/Data/GaTBAPy_0111p.dat]

0.002613777476707968 7.54718199351499 3.0922804655037375
0.007841332430123905 9.30363552860489 3.532033518075141
0.01306888738353984 11.432919502396908 3.4353822228265845
0.018296442336955775 19.773358400581138 3.33250714976798
0.02352399729037171 22.196499770224214 3.4333739609971734
0.028751552243787646 22.86236196239112 3.1152658776220052
0.03397910719720358 22.674279425657627 2.6740951325186177
0.03920666215061952 20.5629899274421 2.483398085300028
0.04443421710403546 21.411891757960053 2.292444289658275
0.0496617720574514 20.510749125351875 2.035767675977343
0.054889327010867336 19.302098434934383 1.954234729945528
0.060116881964283275 17.60017311675619 1.8322206260151526
0.06534443691769921 15.567113350570711 1.6248502571630232
0.07057199187111515 17.633839631962708 1.641154281461581
0.07579954682453109 18.240183675659843 1.6457337109698014
0.08102710177794703 21.225161525112142 1.751187439608521
0.08625465673136297 21.216972864334174 1.9512275389206064
0.09148221168477891 18.236105424844293 1.7046137109625752
0.09670976663819485 19.28081678326911 1.6791360662665848
0.10193732159161079 18.070342929110183 1.5262265446910446
0.10716487654502672 16.617802480213175 1.3968259305608337
0.11239243149844266 16.291470897151548 1.3548918930664218
0.1176199864518586 14.661249355094688 1.2948027238440878
0.12284754140527454 14.192626771052824 1.216330044004705
0.12807509635869047 15.445183530788862 1.2063099103382642
0.1333026513121064 16.729375763933202 1.1968935675611878
0.13853020626552232 18.069317306951774 1.1864622163685419
0.14375776121893824 19.784452402372875 1.2729134747474369
0.14898531617235417 19.419873169533222 1.268141263080699
0.1542128711257701 18.812000020851336 1.285312030722469
0.15944042607918602 19.416262677521836 1.270660887968455
0.16466798103260194 19.105729443655832 1.1881109210981182
0.16989553598601786 20.71319115997513 1.1659588917358659
0.1751230909394338 19.91194609367285 1.0683898571800337
0.18035064589284971 19.0379443663182 1.020262531721135
0.18557820084626564 19.263729792469807 1.0218737344764866
0.19080575579968156 18.065660710949363 0.9931344939772309
0.1960333107530975 17.86474701408413 1.0008973797210285
0.20126086570651341 18.79397300277918 1.023506640226726
0.20648842065992934 18.539126739351524 0.988859376240547
0.21171597561334526 18.010732668207627 0.9593242826947833
0.2169435305667612 18.638537256295695 0.9721002983384845
0.22217108552017711 18.34105463950801 0.930828437596336
0.22739864047359304 18.666441198231635 0.9582683334305148
0.23262619542700896 19.469958736558706 1.0178491097228886
0.2378537503804249 19.39334089313439 0.9990185306372985
0.2430813053338408 19.780745657019086 0.9857776989703484
0.24830886028725674 19.618093576676706 0.9408334134978411
0.25353641524067266 20.58479570632066 0.922144284222239
0.2587639701940886 20.572968855543802 0.9365194784804328
0.2639915251475045 19.205576722188304 0.9083587747033208
0.26921908010092044 18.53201644579693 0.889728256510982
0.27444663505433636 17.098524559585627 0.8536340985353762
0.2796741900077523 16.48813246819877 0.8547403960200097
0.2849017449611682 16.606845200285413 0.8649459953069406
0.29012929991458414 17.193846702891555 0.8629827745275407
0.29535685486800006 17.058686421436327 0.8605244845591862
0.300584409821416 16.172963294150975 0.7882483563342823
0.3058119647748319 17.19697436618294 0.7877105237802565
0.31103951972824784 18.607085644273297 0.8358927257086294
0.31626707468166376 19.631914074204488 0.8499858201716319
0.3214946296350797 19.645103855269898 0.85197574791265
0.3267221845884956 18.226857467112904 0.825549860464273
0.33194973954191154 17.504073909128035 0.8130702217228214
0.33717729449532746 18.17138343760907 0.8423559198046365
0.3424048494487434 19.07423795308665 0.8857175745018248
0.3476324044021593 19.57692320691029 0.8901479227847293
0.35285995935557524 18.968501899301327 0.8471665553121013
0.35808751430899116 17.26548435572529 0.811666733880217
0.3633150692624071 16.80631707072922 0.7845000424040182
0.368542624215823 17.481484587337032 0.7938920580675141
0.37377017916923894 18.826092028916143 0.8492845102889008
0.37899773412265486 20.220699975550357 0.8914130129951222
0.3842252890760708 19.678062739587126 0.9039758521284451
0.3894528440294867 19.41536601404422 0.8876815625108919
0.39468039898290264 19.250446793392623 0.8460271186078091
0.39990795393631856 19.209397544194843 0.8028868585112374
0.4051355088897345 19.039897771682497 0.7885795898260927
0.4103630638431504 19.029195114356455 0.7833480513596628
0.41559061879656634 18.920414554313034 0.7957436590732627
0.42081817374998226 18.793663292996122 0.8135759574748389
0.4260457287033982 19.71835562802018 0.8482844064028643
0.4312732836568141 20.536889497288072 0.8551750766199847
0.43650083861023004 21.505197811012046 0.8686652864421089
0.44172839356364596 20.573220268055362 0.8270805581336783
0.4469559485170619 20.7743039566312 0.8096056076603294
0.4521835034704778 19.328932156279578 0.778701983179158
0.45741105842389373 18.802833092348088 0.7726425164718934
0.46263861337730966 18.588762119433184 0.7740522343727734
0.4678661683307256 19.016651597452388 0.7888273364781172
0.4730937232841415 18.329203895580502 0.7635400630222458
0.47832127823755743 19.139879549586613 0.7803287964893968
0.48354883319097336 20.194143029970324 0.8012401617870478
0.4887763881443893 20.585213501940114 0.8044652513670616
0.4940039430978052 20.738186549666057 0.7894491350819988
0.49923149805122113 19.384480385274923 0.7480288466319427
0.5044590530046371 18.24003588594186 0.7430350807722707
0.5096866079580531 18.00213680804106 0.7484518771826607
0.5149141629114691 17.714750822539795 0.7703350210838866
0.5201417178648851 17.714913009682963 0.787461469458755
0.525369272818301 17.527744630706685 0.7698876209293991
0.530596827771717 16.645307621124722 0.739744075115484
0.535824382725133 16.441116116049212 0.7259963492183759
0.541051937678549 15.749242878655936 0.7096441730016128
0.546279492631965 15.4900475593275 0.6958863373725507
0.5515070475853809 15.323537443139774 0.6931333798667085
0.5567346025387969 15.98505729493337 0.717806866778346
0.5619621574922129 17.477843702702497 0.7296982672251255
0.5671897124456289 18.512614667327124 0.7325315184288094
0.5724172673990449 18.548306941590738 0.7077862553308463
0.5776448223524608 17.74689127524817 0.6880121742413662
0.5828723773058768 18.230861798786197 0.6895346692917176
0.5880999322592928 18.10313045894644 0.6989382648745959
0.5933274872127088 18.896326570630993 0.7255643657902314
0.5985550421661248 19.456110572308553 0.7421298626132568
0.6037825971195407 20.51995318163936 0.7854247352052272
0.6090101520729567 21.593926650491102 0.7941837515888469
0.6142377070263727 21.156174138671258 0.7673439223078091
0.6194652619797887 20.24699859181949 0.7303391030710753
0.6246928169332047 18.487145968464255 0.6901716757056741
0.6299203718866206 18.426212847927793 0.7007455217939467
0.6351479268400366 18.516991600761173 0.7103806219983094
0.6403754817934526 19.638851916401244 0.7316258400362128
0.6456030367468686 20.170944013955353 0.7200717171212957
0.6508305917002846 20.538077803028372 0.7207489314559796
0.6560581466537005 21.18719149855965 0.7137746446111943
0.6612857016071165 20.46825074681753 0.7122134369637566
0.6665132565605325 20.036430217453407 0.6998445596132966
0.6717408115139485 19.674833409671677 0.7003449875518004
0.6769683664673645 20.34677241743732 0.7048364135797177
0.6821959214207804 20.76347959686542 0.7070490789784447
0.6874234763741964 20.87444970960967 0.7057427478287667
0.6926510313276124 20.69986960429871 0.7001575856110857
0.6978785862810284 20.994491843815606 0.6978143206390582
0.7031061412344444 21.669169643675655 0.7191502991916611
0.7083336961878604 22.138783703713823 0.7228019619390877
0.7135612511412763 22.170983785949183 0.7218075646036044
0.7187888060946923 22.01781997449846 0.7257059647962039
0.7240163610481083 21.95820879058293 0.7184519207947158
0.7292439160015243 23.65353042521272 0.7630199761866877
0.7344714709549403 23.321616071510704 0.7566916217234907
0.7396990259083562 24.531697388434935 0.7722255336877011
0.7449265808617722 24.68794686497353 0.7602420498812884
0.7501541358151882 25.612029757017304 0.7751421285379521
0.7553816907686042 26.82594349076199 0.7970341566252147
0.7606092457220202 28.777203287477384 0.8147444735390112
0.7658368006754361 28.722123496005256 0.8133219885634595
0.7710643556288521 29.698573277766545 0.8083640563527374
0.7762919105822681 28.75244692121249 0.783290735372585
0.7815194655356841 27.766722723797876 0.7692262326095074
0.7867470204891001 29.883802781329383 0.8048715816977381
0.791974575442516 30.506930100546146 0.821618009161019
0.797202130395932 33.27725411778289 0.8632425110112533
0.802429685349348 36.767425965563945 0.9234390979915484
0.807657240302764 37.76728656300966 0.9286732798351821
0.81288479525618 39.39560236068995 0.9457516723630153
0.8181123502095959 39.621479487157444 0.9534090625708321
0.8233399051630119 38.386470600238304 0.9394438690551379
0.8285674601164279 39.86310871976124 0.9683159882727321
0.8337950150698439 41.33097016942024 0.9953744502106826
0.8390225700232599 43.081888169965126 1.0074098078741747
0.8442501249766758 45.873234085956774 1.0372826017494485
0.8494776799300918 49.62129777202208 1.091708867240425
0.8547052348835078 55.22361779546645 1.1706797469552528
0.8599327898369238 63.35058179790237 1.2469663802897608
0.8651603447903398 69.17323961175404 1.296434969988584
0.8703878997437557 72.39401068052686 1.3135404006912823
0.8756154546971717 71.86981561120271 1.291670711513015
0.8808430096505877 70.34196495881504 1.2931548126564212
0.8860705646040037 72.11482457662235 1.3047223601443232
0.8912981195574197 76.56119544174192 1.344598220984867
0.8965256745108356 80.58013903430599 1.3832405635541782
0.9017532294642516 81.80229340031286 1.399666896521594
0.9069807844176676 79.71859442413215 1.3829249733006657
0.9122083393710836 79.88585051212914 1.3985187431644674
0.9174358943244996 79.92162200327648 1.3886780678488513
0.9226634492779155 81.84558893333859 1.3840103030656672
0.9278910042313315 85.10039945130029 1.412609984352031
0.9331185591847475 85.08295308862357 1.4002469961119133
0.9383461141381635 89.95508316004772 1.444762480974276
0.9435736690915795 90.606548095103 1.4467941214746667
0.9488012240449955 94.39369293347143 1.4533586696450151
0.9540287789984114 94.05561801248342 1.4253612142273282
0.9592563339518274 96.19903773353974 1.4443319533034187
0.9644838889052434 100.98495071888361 1.490085568346366
0.9697114438586594 101.40338503375882 1.4949629853068935
0.9749389988120754 105.34759652280015 1.5254201469759125
0.9801665537654913 108.4296663618683 1.550705328768995
0.9853941087189073 115.2438011323528 1.5968434158572054
0.9906216636723233 116.32359610839264 1.5951089876836706
0.9958492186257393 114.13325953957956 1.5750334444003635
1.0010767735791553 108.37715936461453 1.5233897884827348
1.0063043285325712 107.53924112235119 1.509746814895334
1.0115318834859872 103.67777431595066 1.4934140536695082
1.0167594384394032 106.35298522059955 1.51436345645633
1.0219869933928192 109.56914377353469 1.5368558464666762
1.0272145483462352 110.38431239995184 1.5438129027891132
1.0324421032996511 117.85672596643873 1.5892697186004385
1.0376696582530671 119.74156971003517 1.5826959912211864
1.042897213206483 125.54327160630804 1.6244741509377614
1.048124768159899 125.55829351117262 1.629356819334103
1.053352323113315 126.70312776739407 1.6340984934200014
1.058579878066731 125.10103306769184 1.6022615252780665
1.063807433020147 121.75991449835277 1.5723811298066
1.069034987973563 123.65210187867123 1.586115407101691
1.074262542926979 124.44126163064182 1.6020703297247958
1.079490097880395 127.01469336314725 1.6317497802125083
1.084717652833811 124.56207207073726 1.6169716662246587
1.089945207787227 126.15136815436452 1.6118207066623402
1.095172762740643 129.8899323645908 1.6263295834976121
1.1004003176940589 130.00344052509553 1.6132936310229085
1.1056278726474749 134.16712979818027 1.6399481492321348
1.1108554276008908 135.41590109922294 1.6538465693990931
1.1160829825543068 128.12051448244432 1.5986464035124195
1.1213105375077228 128.24787337807976 1.5887978338117696
1.1265380924611388 125.8071196787321 1.5673930484065433
1.1317656474145548 127.77498971448793 1.5887074437659454
1.1369932023679707 133.37902874994765 1.6144491229476687
1.1422207573213867 139.11977151955813 1.6793551652811929
1.1474483122748027 140.94108073400258 1.6907834788237603
1.1526758672282187 148.03135909352142 1.7257132899098409
1.1579034221816347 152.21366687996766 1.754143726209092
1.1631309771350506 145.6257929283623 1.700674660888161
1.1683585320884666 139.56997491158637 1.6457760768988337
1.1735860870418826 131.1989962732264 1.605019327403338
1.1788136419952986 127.62995756259963 1.5761677719956235
1.1840411969487146 130.20042469365043 1.5802124074451744
1.1892687519021305 131.79280747269877 1.6067928849940991
1.1944963068555465 137.40507359037025 1.6287013565465716
1.1997238618089625 139.71957035054407 1.6194656718857616
1.2049514167623785 140.3434591192265 1.6363842958716266
1.2101789717157945 143.6133938144168 1.6616138845545707
1.2154065266692105 145.13514808932402 1.6524736937883904
1.2206340816226264 143.5338084981531 1.6387949158269401
1.2258616365760424 139.68392181932268 1.603035853438564
1.2310891915294584 145.1320372926177 1.6513285696856925
1.2363167464828744 151.98069038360768 1.7177413986819974
1.2415443014362904 157.58814199922108 1.7687957674163268
1.2467718563897063 153.27368407183718 1.7318282833674168
1.2519994113431223 147.41500334844054 1.6898491077373659
1.2572269662965383 140.71478236148525 1.6239733281956736
1.2624545212499543 143.36977065222183 1.6467317654298859
1.2676820762033703 146.01086067067143 1.662484633245142
1.2729096311567862 149.68565896289522 1.7022583295270015
1.2781371861102022 152.84399102718945 1.7400409466851263
1.2833647410636182 156.61652564696678 1.765280383974736
1.2885922960170342 157.1711909425105 1.772905324865791
1.2938198509704502 159.31408371843975 1.7621156084744736
1.2990474059238661 157.7860459981226 1.752290206889373
1.3042749608772821 157.1919837906546 1.720758034280752
1.309502515830698 156.11556952126517 1.7040339229159198
1.314730070784114 156.37491704406577 1.7073116650897904
1.31995762573753 160.82383600334765 1.7489605288905012
1.325185180690946 162.77632374679197 1.774084170373208
1.330412735644362 163.40860626648447 1.7946739427608478
1.335640290597778 158.94630335554032 1.7629709956329394
1.340867845551194 151.75267700482667 1.688854395482909
1.34609540050461 150.7536300474675 1.6558089357600814
1.351322955458026 148.14755423383463 1.624881346768479
1.356550510411442 146.98566374360107 1.6106733700696116
1.361778065364858 144.89038948981903 1.6174196484369456
1.3670056203182739 141.87325669581855 1.6119606232710735
1.3722331752716899 142.60180890641445 1.6354354741031965
1.3774607302251058 145.57566822477628 1.6453486200753558
1.3826882851785218 150.1120900145299 1.6546785701838158
1.3879158401319378 155.8517690083633 1.6894029164435862
1.3931433950853538 161.6539374869997 1.7523713083556147
1.3983709500387698 152.95082779408614 1.6985336588177566
1.4035985049921857 147.73898715282454 1.6635622584194303
1.4088260599456017 140.1678662614021 1.617546651381688
1.4140536148990177 136.3628655984235 1.5876589539550214
1.4192811698524337 141.3076964106939 1.626288801874008
1.4245087248058497 140.72046670325014 1.6088251749703102
1.4297362797592656 145.55045834184378 1.6381476705071925
1.4349638347126816 142.38960906669544 1.6268042983772633
1.4401913896660976 142.20677405127947 1.6217311664874634
1.4454189446195136 144.75268794535052 1.6626069532408818
1.4506464995729296 139.87372139739878 1.6516831892175843
1.4558740545263456 137.18187412063978 1.634217128887651
1.4611016094797615 134.6327507523418 1.6038371416266675
1.4663291644331775 134.28210847797138 1.5998556080827302
1.4715567193865935 137.7793665633108 1.6046443310182121
1.4767842743400095 143.7428062466639 1.6334049228111036
1.4820118292934255 142.28652576895976 1.6277582351860418
1.4872393842468414 148.0977329212256 1.6833458622584416
1.4924669392002574 140.20810425293968 1.619576261190519
1.4976944941536734 134.78186956330327 1.5850091021007748
1.5029220491070894 136.2201053128671 1.5947180661020117
1.5081496040605054 142.00031075276704 1.6174781943842955
1.5133771590139213 145.8440866650607 1.657159429798813
1.5186047139673373 147.1464696261122 1.6607354553990492
1.5238322689207533 143.06139081029434 1.6075556756796676
1.5290598238741693 145.828792759841 1.6052782089860393
1.5342873788275853 146.579330530754 1.6093936817783092
1.5395149337810012 144.26801135283392 1.5995996958682641
1.5447424887344172 145.4100163304301 1.6305130201879579
1.5499700436878332 145.6728050570918 1.6461618592905438
1.5551975986412492 149.37182102694058 1.6683164787221114
1.5604251535946652 154.83707772729454 1.7130473683909528
1.5656527085480811 154.16912903598487 1.7115210362425877
1.5708802635014971 161.4270405659006 1.7690406575481759
1.576107818454913 161.10159975117463 1.7703400164442227
1.581335373408329 165.59660216589185 1.809936146096194
1.586562928361745 164.47092777846402 1.8091201034790685
1.591790483315161 155.8265396273072 1.7540138949196553
1.597018038268577 151.3576433256503 1.6923757422385728
1.602245593221993 151.09929058097745 1.6608955258579108
1.607473148175409 154.22131808555662 1.6562737250232047
1.612700703128825 164.16664292669444 1.7125229556749266
1.617928258082241 166.6252888072235 1.7231187225937745
1.623155813035657 172.09137398950185 1.7628617138699365
1.628383367989073 176.35400829263443 1.7927719307202175
1.6336109229424889 180.98667565543462 1.8141831228068743
1.6388384778959049 183.27746976618258 1.8235174824452955
1.6440660328493208 186.41841250494767 1.8382056116066086
1.6492935878027368 186.5799419258883 1.8226814122941157
1.6545211427561528 180.75145439659028 1.7985029277489992
1.6597486977095688 187.52647904322455 1.8382091736737254
1.6649762526629848 196.2864860808244 1.8745461605506655
1.6702038076164007 199.0795419858931 1.874728169071987
1.6754313625698167 208.52934985547128 1.9030303346397457
1.6806589175232327 209.81176112121074 1.90294482445668
1.6858864724766487 213.89529502088683 1.914462689617403
1.6911140274300647 217.52905578840324 1.956649757573935
1.6963415823834807 218.27737585021245 1.9520915834242547
1.7015691373368966 215.39873873013823 1.9269575358233837
1.7067966922903126 218.20756485033974 1.936908225912588
1.7120242472437286 219.4540180244413 1.9506188447929125
1.7172518021971446 216.27092534503444 1.927005506469262
1.7224793571505606 217.61406588430563 1.9220386766458977
1.7277069121039765 223.41250218267547 1.9431265981522603
1.7329344670573925 228.54174607575544 1.941566972024981
1.7381620220108085 233.55183510050742 1.9361885781463732
1.7433895769642245 238.16924722194705 1.9604375787664505
1.7486171319176405 239.34284652566407 1.964278989057012
1.7538446868710564 245.98985564319088 1.9877823734380722
1.7590722418244724 245.6494814153166 1.9722215348029228
1.7642997967778884 247.21144564552253 1.9875087010617556
1.7695273517313044 247.43564089837264 1.9879291335070626
1.7747549066847204 246.0807823143695 1.9879176890973012
1.7799824616381363 245.2843556185942 1.9906391250548412
1.7852100165915523 248.24439199500785 1.9813375101291202
1.7904375715449683 257.7550385956789 2.025443211615935
1.7956651264983843 256.84544356995553 1.9998594816218807
1.8008926814518003 257.0645077067399 1.9691055097907213
1.8061202364052162 253.90928187180242 1.9494463076113566
1.8113477913586322 248.89675917089693 1.911870069295426
1.8165753463120482 252.47170351305738 1.9132104046736447
1.8218029012654642 253.13577657968855 1.9288878347153098
1.8270304562188802 255.3817020415603 1.9399733492181919
1.8322580111722961 257.5898208478034 1.9408435331552492
1.8374855661257121 260.31059818613716 1.9562829233900334
1.842713121079128 258.6501005230872 1.9041237323051947
1.847940676032544 251.36762695492789 1.831784809399325
1.85316823098596 261.278524755502 1.8617024651005376
1.858395785939376 266.6856316065682 1.8941015188583716
1.863623340892792 274.7145863456025 1.9386185484592338
1.868850895846208 274.6518929041605 1.9436223050763124
1.874078450799624 269.5661961950718 1.9211181846730134
1.87930600575304 267.5849425296876 1.9115777086284877
1.884533560706456 258.8140417626657 1.862684674207799
1.889761115659872 247.33992222611408 1.791002027768827
1.894988670613288 245.70108100847594 1.7799465123314888
1.9002162255667039 253.7579399034663 1.8238682061014428
1.9054437805201199 252.58109281090302 1.8007580916784318
1.9106713354735358 250.6421600520331 1.7761503983619897
1.9158988904269518 251.37542847104675 1.763633785375635
1.9211264453803678 249.73853124547702 1.7404158962270564
1.9263540003337838 249.21685022738745 1.737563725486011
1.9315815552871998 245.2208580846959 1.724654544729281
1.9368091102406157 242.30108743218247 1.7108756063632815
1.9420366651940317 240.00205207639854 1.704758587538716
1.9472642201474477 243.55858717675295 1.7334401266563775
1.9524917751008637 250.08742445290275 1.7575731776236092
1.9577193300542797 255.21747791585312 1.786211489295395
1.9629468850076957 258.16980029719537 1.8014504651570487
1.9681744399611116 258.9484928426968 1.7849739875218367
1.9734019949145276 257.766643097146 1.7699693795787916
1.9786295498679436 254.41345740185272 1.733235000699953
1.9838571048213596 247.07411321766045 1.6736484625291523
1.9890846597747756 239.49433499133505 1.6386061988669367
1.9943122147281915 244.04935755418748 1.6703706401667888
1.9995397696816075 250.537468384933 1.7075975661027871
2.0047673246350235 254.15366728089677 1.7218065498427562
2.0099948795884393 248.8378095418522 1.703798737537833
2.015222434541855 239.6323783316601 1.6475487051937932
2.0204499894952708 231.68332445154041 1.607238102869545
2.0256775444486865 230.51867281469805 1.5920748883816014
2.0309050994021023 230.29101299805768 1.5777675851917807
2.036132654355518 233.33247160328037 1.5847320360884158
2.041360209308934 230.24948654793843 1.5764234485481214
2.0465877642623496 240.11115870228954 1.6362599454470197
2.0518153192157653 237.89258818633178 1.6386796255558695
2.057042874169181 231.38525398646524 1.6154620749279238
2.062270429122597 232.77340200222153 1.624192702506514
2.0674979840760126 230.15910949367665 1.6035937498540356
2.0727255390294284 227.5601900609996 1.5768994694543665
2.077953093982844 231.1121341023192 1.5802753365009998
2.08318064893626 224.78358186918555 1.5524606692758076
2.0884082038896756 226.32550852989863 1.5666143245140256
2.0936357588430914 226.28602672655018 1.5746002832592498
2.098863313796507 232.90818499885685 1.6134757885057598
2.104090868749923 241.37022316083318 1.667725628050173
2.1093184237033387 244.38107889332238 1.655964643824075
2.1145459786567544 237.82480248316796 1.6198744176779356
2.11977353361017 225.73296706055714 1.549029539153761
2.125001088563586 222.5327555993612 1.5373948722293325
2.1302286435170017 219.31347562984502 1.5312863039597193
2.1354561984704175 219.70911692506377 1.547202057474097
2.140683753423833 217.66388477599625 1.5400297213724097
2.145911308377249 220.48465001569588 1.55396141182919
2.1511388633306647 224.48242618320185 1.5809989969787157
2.1563664182840805 228.95145761096578 1.6015762811519945
2.1615939732374962 232.52790202397938 1.6309847017869012
2.166821528190912 235.4522065845732 1.671310269595734
2.1720490831443278 246.03980533966768 1.7273102062807837
2.1772766380977435 242.14481824669403 1.7106527887299388
2.1825041930511593 241.98005508429193 1.6900358039802832
2.187731748004575 240.10828641532262 1.6479571368131138
2.192959302957991 236.52708591808766 1.625158299637442
2.1981868579114066 235.63735946219117 1.6154805410064323
2.2034144128648223 234.05098211116413 1.6082782394223805
2.208641967818238 231.1544679486701 1.5948578344285698
2.213869522771654 230.73738807564857 1.5803293299075791
2.2190970777250696 230.61710917096056 1.585312795879681
2.2243246326784853 229.87330295552496 1.5749379055686543
2.229552187631901 228.79869120037043 1.5709791076098452
2.234779742585317 234.74166676158524 1.590406335966491
2.2400072975387326 237.09266919425644 1.6026022903241037
2.2452348524921484 233.96428862231497 1.6082493989349231
2.250462407445564 230.91579470363772 1.6116616570046003
2.25568996239898 221.60356925511675 1.5846626771553396
2.2609175173523957 214.06365126265197 1.5381862454322508
2.2661450723058114 211.72566393819525 1.5108352831620167
2.271372627259227 210.06875612574126 1.5012415206248753
2.276600182212643 220.23050702871146 1.5608339294922244
2.2818277371660587 227.16782258468453 1.5935283452069011
2.2870552921194744 227.74673137337828 1.5961205613034397
2.29228284707289 226.3492939879253 1.56994706893068
2.297510402026306 223.82662248744361 1.5420667013453948
2.3027379569797217 213.73854271010777 1.4962366697514733
2.3079655119331375 218.45212166412114 1.5065464341315156
2.3131930668865532 218.1964984817243 1.5056589837475882
2.318420621839969 217.66420562943864 1.5042359583426843
2.3236481767933848 221.40212842802032 1.5224263114666616
2.3288757317468005 214.6693264445308 1.5088376650454447
2.3341032867002163 216.08790273106123 1.5191741179926688
2.339330841653632 222.62208866779477 1.5469237551899129
2.344558396607048 222.27538939874196 1.5491582981402015
2.3497859515604635 228.15565374305072 1.567396765800255
2.3550135065138793 234.61931138200157 1.5875662292641963
2.360241061467295 234.90709080630438 1.5869684859752167
2.365468616420711 230.85262769985488 1.5646051238151866
2.3706961713741266 228.7558700226709 1.5262294365443982
2.3759237263275423 223.1611478365022 1.4962137435062555
2.381151281280958 219.35366641078522 1.4767778708995951
2.386378836234374 218.23059884836056 1.476534425873421
2.3916063911877896 226.42979640258392 1.52391453379701
2.3968339461412054 229.47136328097056 1.54636533558139
2.402061501094621 229.06379307767497 1.5416994049816117
2.407289056048037 222.92929243881824 1.5187975386111168
2.4125166110014526 214.97438184932687 1.4744061334040632
2.4177441659548684 208.2503301744444 1.4392656988664365
2.422971720908284 208.87009897065852 1.43812294699943
2.4281992758617 216.91960280969522 1.4728758964503672
2.4334268308151157 224.2503156243998 1.4948196180420903
2.4386543857685314 229.6284676910609 1.489536315133939
2.443881940721947 228.77277967626992 1.4666184875298767
2.449109495675363 232.80670409671782 1.4630703607558035
2.4543370506287787 242.86141754428004 1.4969660563616798
2.4595646055821945 252.3703350001289 1.5042272724455312
2.4647921605356102 273.79547008309135 1.5310092591386224
2.470019715489026 301.0280635320345 1.5272255855379393
2.4752472704424417 372.2286370111252 1.605011008734227
2.4804748253958575 516.3893462893744 1.804723031011845
2.4857023803492733 746.483013920216 2.0893039307762558
2.490929935302689 1060.3955885248986 2.4460986726790175
2.496157490256105 1462.3862781090295 2.851573240855678
2.5013850452095205 1885.235907949014 3.2361465824395967
2.5066126001629363 2242.226481845026 3.529629446537834
2.511840155116352 2532.0423938672025 3.7565449968789157
2.517067710069768 2727.6513166593963 3.887446596665134
2.5222952650231836 2937.0163228340593 4.032581257989532
2.5275228199765993 3242.264326659012 4.225866920608811
2.532750374930015 3652.6011913141633 4.469428480492785
2.537977929883431 4273.604382625949 4.826180835260381
2.5432054848368466 5036.196547797874 5.241820641663463
2.5484330397902624 5823.4535792548995 5.633947906235083
2.553660594743678 6389.488737217437 5.887668298197756
2.558888149697094 6682.2049309416425 6.016790194806452
2.5641157046505096 6617.048289888953 5.993682372380301
2.5693432596039254 6261.020778465541 5.839828016955596
2.574570814557341 5739.828754870946 5.593262526366488
2.579798369510757 5198.3581603286175 5.319778234459584
2.5850259244641727 4768.775606093781 5.080965748666421
2.5902534794175884 4460.504115480958 4.9026860199845865
2.595481034371004 4184.92225119533 4.7303920815361
2.60070858932442 3886.068950142959 4.5577021584864434
2.6059361442778357 3451.986946930796 4.29970181375864
2.6111636992312515 2931.8110630747683 3.9623765860994924
2.6163912541846672 2360.0766677741253 3.553517670622906
2.621618809138083 1776.4192548241308 3.078210121186617
2.6268463640914987 1287.754945907566 2.6203731435677673
2.6320739190449145 894.8586071117624 2.195237559021183
2.6373014739983303 644.9387468398744 1.892853327337146
2.642529028951746 484.212067215124 1.6713287353074335
2.6477565839051618 382.64464434446023 1.5357865626450955
2.6529841388585775 325.76300172787836 1.463337763145316
2.6582116938119933 295.10072894001735 1.4404459543712054
2.663439248765409 266.1849403631692 1.386209279029244
2.668666803718825 252.58992816552944 1.3607441895054981
2.6738943586722406 238.6962354135731 1.3339449887660788
2.6791219136256563 235.80162312066477 1.3691452821863623
2.684349468579072 230.19540388074628 1.391286072805605
2.689577023532488 231.46649454104198 1.4372720333301614
2.6948045784859036 228.7142690953631 1.4420232798979258
2.7000321334393194 228.5490463687524 1.446764118339474
2.705259688392735 227.97429928912217 1.4441042021356023
2.710487243346151 225.2776372164176 1.4420078446649016
2.7157147982995666 227.98903674707236 1.4649048636974704
2.7209423532529824 228.59549883843533 1.4717948313966396
2.726169908206398 230.89908556595043 1.4968352421295923
2.731397463159814 233.14631263979103 1.5072751398809325
2.7366250181132297 223.6811382301263 1.4804828135162562
2.7418525730666454 221.72505943052118 1.492528216390536
2.747080128020061 220.27426964094246 1.511092922473541
2.752307682973477 222.77790741574938 1.532214984135963
2.7575352379268927 229.11476009086164 1.553672066089359
2.7627627928803085 228.56812414513863 1.5560660069701686
2.767990347833724 229.69821551760128 1.5587885955433438
2.77321790278714 226.98872140130314 1.5413586879621877
2.7784454577405557 220.89755026671648 1.514496129296704
2.7836730126939715 220.85402712225087 1.5058402866285554
2.7889005676473873 221.67297853778683 1.504707854456105
2.794128122600803 225.77504420795327 1.5156098613150915
2.7993556775542188 229.12251278788145 1.5172159443833335
2.8045832325076345 232.5119658978594 1.5287673532972446
2.8098107874610503 232.89804279527618 1.5289431048729516
2.815038342414466 233.11374632528398 1.5286447845386957
2.820265897367882 236.97902278888284 1.5584401338721534
2.8254934523212976 229.77675006200553 1.5212418568034307
2.8307210072747133 223.62830396407787 1.5040577060670988
2.835948562228129 221.1497080929984 1.5100411681347121
2.841176117181545 216.20281606868193 1.495594463338975
2.8464036721349606 216.3608266935078 1.4921122273730483
2.8516312270883764 216.63164411600889 1.489833357379317
2.856858782041792 216.55372068233655 1.4820595415994862
2.862086336995208 218.14728054958846 1.4850196472521124
2.8673138919486236 222.52743568425694 1.5265712507520863
2.8725414469020394 222.75787067981167 1.5237206179705904
2.877769001855455 226.5984860610775 1.5380529855869072
2.882996556808871 221.88886474822934 1.5152490145150768
2.8882241117622867 212.91517487820502 1.4613434976594435
2.8934516667157024 208.88647556961678 1.4410949941215059
2.898679221669118 212.10912378421855 1.4563798556069583
2.903906776622534 214.73624601571052 1.452819217925404
2.9091343315759497 222.42468521418004 1.4711825635633127
2.9143618865293655 226.54239827239925 1.4938844856338604
2.919589441482781 228.02778226662852 1.500472158931231
2.924816996436197 226.2143900420265 1.5089346100903913
2.9300445513896127 227.03189452058857 1.5323889461257325
2.9352721063430285 229.76162249594591 1.5397079231991755
2.9404996612964442 231.16545713632428 1.541769465735003
2.94572721624986 230.4407171088102 1.5353925555684411
2.9509547712032758 226.36451839193742 1.5126510361086027
2.9561823261566915 216.76553300318187 1.477630046840579
2.9614098811101073 215.8007607081896 1.465538464702216
2.966637436063523 216.42366197319825 1.4525314487173946
2.971864991016939 222.65936122283927 1.4904161894748504
2.9770925459703546 228.25501456810355 1.525240328794454
2.9823201009237703 235.35282749218317 1.5605664354802615
2.987547655877186 235.54319835968184 1.5526787784756657
2.992775210830602 229.89046883400496 1.5215399358363655
2.9980027657840176 230.27850893400162 1.521286112437915
3.0032303207374333 223.3561645201067 1.5023051884246115
3.008457875690849 224.07841553700626 1.5082338118931793
3.013685430644265 223.55499626257773 1.4714009512486024
3.0189129855976806 220.79580074479566 1.4366362566395523
3.0241405405510964 213.61919434068037 1.3947493923876964
3.029368095504512 213.18787660746094 1.3847030736139436
3.034595650457928 214.34321708298754 1.3971563901161672
3.0398232054113437 218.13623310652542 1.4159628245919438
3.0450507603647594 221.979717106676 1.4367245141454037
3.050278315318175 224.8853812720967 1.4644700725635849
3.055505870271591 226.2422316544068 1.473722034914351
3.0607334252250067 225.14379208155802 1.4673647579799
3.0659609801784224 227.16250516556505 1.4534100938989307
3.071188535131838 225.34618764251167 1.4295232399794222
3.076416090085254 233.34923573395056 1.460812416203724
3.0816436450386697 226.91774883737082 1.4209059980172147
3.0868711999920855 225.38071461857666 1.4185256005414557
3.0920987549455012 224.5195409862243 1.4039900059426
3.097326309898917 226.101570446347 1.3902003078028964
3.1025538648523328 226.59700312736896 1.3765873165167297
3.1077814198057485 231.8119612943238 1.3883165273417124
3.1130089747591643 235.8928518179414 1.3892798063228753
3.11823652971258 237.1510001998749 1.397448495012271
3.123464084665996 240.44369895036834 1.4045399645221723
3.1286916396194115 236.35261674269373 1.3719868282070418
3.1339191945728273 232.1416422696939 1.3366415076946094
3.139146749526243 234.5601553180423 1.323199092346117
3.144374304479659 241.08872497396538 1.3254772604658018
3.1496018594330746 247.03728383610388 1.342032176213647
3.1548294143864903 254.7299587530492 1.3576621236164548
3.160056969339906 255.74155891552348 1.3433759278091961
3.165284524293322 254.204624450097 1.3150958422431678
3.1705120792467376 258.11770084757734 1.3056500086960459
3.1757396342001534 260.4815418413898 1.2824357480298811
3.180967189153569 269.47198585210856 1.2843563743956705
3.186194744106985 280.03053948622755 1.2871480694879958
3.1914222990604006 288.17324403430644 1.2845988819359981
3.1966498540138164 298.4788344688878 1.287395793560171
3.201877408967232 309.52560963692724 1.2939993725903594
3.207104963920648 329.3857847499099 1.3193384570098483
3.2123325188740637 348.34644773058415 1.3498472243565875
3.2175600738274794 371.7475894332407 1.3847165739843281
3.222787628780895 397.4978436479101 1.4225989864124158
3.228015183734311 419.7346624532897 1.450568335198362
3.2332427386877267 455.7824170597071 1.5042645251025153
3.2384702936411425 484.86898926415984 1.5448100690282909
3.2436978485945582 513.385815450384 1.584172441650942
3.248925403547974 542.2300391935014 1.6297989293773543
3.2541529585013897 572.7759824491193 1.6725647102699193
3.2593805134548055 602.4677589565775 1.7125797913720755
3.2646080684082213 637.4347990559098 1.7585855756024855
3.269835623361637 668.951252578098 1.7950705467122845
3.275063178315053 696.9604651226527 1.8305587969716393
3.2802907332684685 725.2219349107704 1.8644150105087591
3.2855182882218843 763.8375958277461 1.916108763768079
3.2907458431753 800.2098169996659 1.9660507725485667
3.295973398128716 842.1904819563384 2.016199993486866
3.3012009530821316 881.7975970599012 2.0568354503004627
3.3064285080355473 919.8022936916806 2.0974151009788518
3.311656062988963 955.2774688969364 2.135143401576987
3.316883617942379 968.6824278574117 2.1412535791465666
3.3221111728957946 967.4412395438642 2.13299586062248
3.3273387278492104 954.3509937755576 2.1127511874094713
3.332566282802626 928.6528581237466 2.0870063089732054
3.337793837756042 892.6930280756502 2.0483828795416783
3.3430213927094576 829.8543864409668 1.9726908630951456
3.3482489476628734 758.2769019310265 1.8834347879602995
3.353476502616289 690.3415730192014 1.7973333741983466
3.358704057569705 619.5802163662058 1.7029303346489721
3.3639316125231207 551.1337018511883 1.6078145262882053
3.3691591674765364 493.14056174452696 1.5229808620156688
3.374386722429952 440.46507289875376 1.448510408399119
3.379614277383368 392.93831824995624 1.3811191074634233
3.3848418323367837 356.0302114713543 1.3277693512158446
3.3900693872901995 324.33658539595916 1.2814910710808287
3.3952969422436152 299.47712271584743 1.249109340348978
3.400524497197031 288.121756417002 1.2470148769381393
3.4057520521504467 276.1028161860834 1.2371769881147143
3.4109796071038625 267.9310481321915 1.2504766573346036
3.4162071620572783 261.1662798991438 1.2468351440826078
3.421434717010694 255.34303996317013 1.2528350689446544
3.4266622719641098 248.45759734049474 1.2373103955685802
3.4318898269175255 243.57494808752713 1.2378345601786338
3.4371173818709413 235.5125470156426 1.2325829872595806
3.442344936824357 233.2852049584449 1.2364052615412058
3.447572491777773 232.8234422484329 1.2433907851252473
3.4528000467311886 232.5955938953004 1.2452605566473722
3.4580276016846043 228.1847691578247 1.2434757558429768
3.46325515663802 221.91349113488522 1.2230179065318012
3.468482711591436 211.95397546017466 1.181106038042692
3.4737102665448516 209.3258848254141 1.1718510735049659
3.4789378214982674 211.83116471386626 1.1714754443465552
3.484165376451683 219.0751540680854 1.2024832149226166
3.489392931405099 230.43967630154415 1.2638772435134016
3.4946204863585146 234.44478235440423 1.2734136121969692
3.4998480413119304 235.06348447249655 1.279162378266735
3.505075596265346 227.44266074436356 1.2371277585992262
3.510303151218762 225.38967318227634 1.2110129778191199
3.5155307061721777 227.35450927015572 1.1904056384440063
3.5207582611255934 234.27631696556938 1.2026310121003725
3.525985816079009 246.7513276702284 1.2193407533388583
3.531213371032425 255.7015814592997 1.2217898751084189
3.5364409259858407 267.4694696386725 1.227672861045408
3.5416684809392565 281.56731557504315 1.223696081166619
3.546896035892672 300.70355826529465 1.2385704328402807
3.552123590846088 340.61354510678007 1.2930803960513286
3.5573511457995037 413.41136944719733 1.4050989161841674
3.5625787007529195 543.8135565927978 1.594360690092396
3.5678062557063353 775.4833369274838 1.89076031752908
3.573033810659751 1202.7054490294302 2.3495735742130206
3.5782613656131668 1961.1966039013944 3.0006103980473653
3.5834889205665825 3312.2216364032925 3.897404127450785
3.5887164755199983 5575.688321554828 5.056363844176033
3.593944030473414 8912.881229991095 6.347707885077352
3.59917158542683 12672.935659799326 7.529523439145832
3.6043991403802456 16367.018964376786 8.527884243888655
3.6096266953336613 18678.47975624263 9.0901002554614
3.614854250287077 19003.253226846737 9.158572639207271
3.620081805240493 17396.826032291865 8.763008285964299
3.6253093601939086 14362.831699221353 7.977493360410019
3.6305369151473244 10979.678051006638 6.972913399126345
3.63576447010074 7622.965334550053 5.790554432803398
3.640992025054156 5102.176226628766 4.716723620753648
3.6462195800075716 3247.031225305228 3.7524357947830356
3.6514471349609874 2065.3336764099554 2.9893692215093304
3.656674689914403 1322.5181891097068 2.3897884213526726
3.661902244867819 910.7158041122228 1.982378591735497
3.6671297998212347 668.4163781860533 1.7002914418936617
3.6723573547746504 539.2420891477684 1.5354610001509366
3.677584909728066 450.9171128045759 1.4122016172060985
3.682812464681482 399.83686406663895 1.3387609747345663
3.6880400196348977 362.13099118359963 1.2863310208379202
3.6932675745883135 334.76121641301984 1.2475784255958875
3.698495129541729 312.9742945343681 1.2107900846697217
3.703722684495145 292.77218429871346 1.166959612826672
3.7089502394485607 282.3659303353316 1.1440912589917642
3.7141777944019765 278.036621929398 1.1358747062413672
3.7194053493553922 278.571152919421 1.141894648542921
3.724632904308808 277.045165335456 1.1446892172171337
3.7298604592622238 271.2255445731052 1.1433194231183097
3.7350880142156395 266.6323596254681 1.1399974715779964
3.7403155691690553 261.16649551539274 1.1304354220090689
3.745543124122471 257.17898490514693 1.126867411157459
3.750770679075887 252.63468749826183 1.1209791507754259
3.7559982340293026 249.89795157249938 1.1190733608442234
3.7612257889827183 246.53096526035264 1.1112730644666398
3.766453343936134 244.92881488665023 1.1104354373306737
3.77168089888955 248.31406713453015 1.122071832497699
3.7769084538429656 241.311422077416 1.1094039457331015
3.7821360087963813 242.4132909335001 1.111365538219461
3.787363563749797 245.39070325498173 1.1135995014833375
3.792591118703213 246.88001370428424 1.115001617514427
3.7978186736566286 250.79369217749905 1.11952413947149
3.8030462286100444 258.15188863108807 1.1232133364710966
3.80827378356346 264.3159371820513 1.1254226410777062
3.813501338516876 268.8079028914547 1.1274728568283
3.8187288934702917 274.27344709635133 1.1266194950503123
3.8239564484237074 269.35525123972377 1.0995413555837306
3.829184003377123 274.71792245625505 1.0988850297515813
3.834411558330539 279.60219159820144 1.1016018714386266
3.8396391132839547 289.5927972982588 1.1246622517092701
3.8448666682373704 298.38100300484814 1.1398901207735364
3.850094223190786 304.3669934253651 1.1498744013464994
3.855321778144202 300.4826821175626 1.1444774107761064
3.8605493330976177 295.4522790353768 1.13733749381996
3.8657768880510335 291.5575513018226 1.1325855563730034
3.8710044430044492 283.21152929456025 1.1150046726592044
3.876231997957865 279.079478078136 1.1049205482658808
3.8814595529112808 272.38112383358975 1.0938799405796276
3.8866871078646965 271.8918331598907 1.1000850994019804
3.8919146628181123 272.9573333970881 1.10959797062675
3.897142217771528 272.70630845918555 1.110393349651614
3.902369772724944 267.2962117740299 1.091940133446714
3.9075973276783595 265.46000730170584 1.0829383306921028
3.9128248826317753 270.573691153206 1.0917309731077471
3.918052437585191 275.4147553684743 1.10253810524201
3.923279992538607 287.06296012526775 1.1295796344953455
3.9285075474920226 301.31572483519375 1.1489108520559561
3.9337351024454383 312.2366934232732 1.1618337646649926
3.938962657398854 340.7986855936215 1.2096580202034861
3.94419021235227 396.34798638190966 1.2962806209472144
3.9494177673056856 450.4039392412916 1.3797352373402274
3.9546453222591014 540.1293598984097 1.5075614215050852
3.959872877212517 658.9769359574328 1.6489140071570916
3.965100432165933 737.6835421985016 1.7385086378077883
3.9703279871193486 851.8836158963009 1.8636477065977806
3.9755555420727644 860.5571815543075 1.8601449268196986
3.98078309702618 806.8012965104776 1.7940015679383277
3.986010651979596 729.6327988457347 1.6979458947436274
3.9912382069330117 606.2617603502404 1.5394820307424812
3.9964657618864274 557.0096205201847 1.4728657167869519
4.001693316839844 520.3495188997039 1.4213824255274234
4.00692087179326 508.90630474018167 1.403855624471872
4.012148426746676 523.3346101148085 1.4323245242120382
4.017375981700092 536.2529677187358 1.4669938308936954
4.0226035366535084 559.6826334302966 1.5072463424336362
4.027831091606925 591.177150594893 1.552193586860272
4.033058646560341 631.9029356391617 1.6057493013107031
4.038286201513757 682.3059113549116 1.6655947272132536
4.043513756467173 745.026563921335 1.7465670920308716
4.0487413114205895 816.9884219633368 1.8303684667572147
4.053968866374006 895.1582965410897 1.9174763121909164
4.059196421327422 976.0893057329749 2.000009990250711
4.064423976280838 1071.0755795933485 2.0922088403569
4.069651531234254 1193.184105418654 2.2049880445108334
4.0748790861876705 1333.6563963549459 2.3388098708307803
4.080106641141087 1495.0334062701 2.479182201401681
4.085334196094503 1671.3537255042386 2.6193572206910485
4.090561751047919 1868.373988097071 2.7726183703494587
4.095789306001335 2110.4275968541456 2.951441130373027
4.1010168609547515 2392.5379623770636 3.153938388634398
4.106244415908168 2665.5949900701426 3.3303060849380475
4.111471970861584 2967.447666630078 3.507449385947325
4.116699525815 3300.270445360706 3.694380545725778
4.121927080768416 3629.1408049466704 3.828359564104414
4.1271546357218325 3962.7107921256734 3.9591368218418674
4.132382190675249 4296.91041873978 4.098350824668743
4.137609745628665 4661.483160025677 4.254716813940364
4.142837300582081 5026.51562633373 4.407091407409785
4.148064855535497 5380.938065188394 4.565443204564719
4.1532924104889135 5687.792339264636 4.678152002903888
4.15851996544233 5976.588677518223 4.782881198667737
4.163747520395746 6196.885874619658 4.85706753283926
4.168975075349162 6400.711475224445 4.93034351944877
4.174202630302578 6528.338001933228 4.970805978842225
4.1794301852559945 6579.987769791704 4.991110862755102
4.184657740209411 6534.350279155177 4.960416751600178
4.189885295162827 6396.067894508386 4.906814265143388
4.195112850116243 6172.878789982856 4.820833581358723
4.200340405069659 5851.156621737587 4.685139010027156
4.2055679600230755 5444.2484306490815 4.509235201395218
4.210795514976492 5003.871670363893 4.314992309207847
4.216023069929908 4560.480147861449 4.1178052119589825
4.221250624883324 4108.761148439587 3.9066163835362775
4.22647817983674 3695.62215676377 3.70932631128316
4.2317057347901565 3276.8848829114786 3.4898749570331433
4.236933289743573 2888.5398647148913 3.270266496108826
4.242160844696989 2546.029839845072 3.064973532192674
4.247388399650405 2238.9474983840873 2.8699125234792175
4.252615954603821 1964.3909341468811 2.6836468108667306
4.257843509557238 1749.1504111758652 2.532329566895236
4.263071064510654 1549.170639733238 2.38162178325473
4.26829861946407 1375.3883596023836 2.2414689593682926
4.273526174417486 1226.7345843361466 2.111767917760578
4.278753729370902 1097.1976452550389 1.9940949941353536
4.283981284324319 981.8425864285925 1.887353700748416
4.289208839277735 885.838473054609 1.7941115487875174
4.294436394231151 802.416136761959 1.7079778806554442
4.299663949184567 723.2223091565904 1.619215011676513
4.304891504137983 658.7729933313384 1.544418899874341
4.3101190590914 604.5585004118068 1.4790223833025204
4.315346614044816 553.9004605980004 1.4163719290649295
4.320574168998232 513.1086390317067 1.3612178132622461
4.325801723951648 475.5865247972303 1.311327461659612
4.331029278905064 442.2879298769314 1.2694228708638309
4.336256833858481 416.65374516679793 1.2364234182107423
4.341484388811897 392.35322144307787 1.2018349927005039
4.346711943765313 373.5832675313186 1.172053116019774
4.351939498718729 357.12217743602775 1.1467107332141593
4.357167053672145 344.2580625410251 1.1282634753010128
4.362394608625562 331.8062573534611 1.1154204972254824
4.367622163578978 320.92355208996685 1.097953327644719
4.372849718532394 309.8450201237417 1.0819741017417568
4.37807727348581 301.8767134026107 1.0739130070605167
4.383304828439226 296.8854422469406 1.0704295323109305
4.388532383392643 285.45282929287566 1.0567333325553905
4.393759938346059 273.34776825349945 1.041745795768669
4.398987493299475 258.12266953283694 1.017136618573748
4.404215048252891 246.43729790124968 0.9998334378603967
4.409442603206307 238.86451503872738 0.9921449225591327
4.414670158159724 229.3756493096699 0.9819660772993314
4.41989771311314 223.0986307016637 0.9807883494989708
4.425125268066556 225.29241779199307 0.999904637664718
4.430352823019972 222.1953816708438 1.0000725871300684
4.435580377973388 218.43579841088172 0.9929407975773454
4.440807932926805 211.47517104026028 0.9811029905662357
4.446035487880221 204.58349945271343 0.9752070710801207
4.451263042833637 203.3332869277378 0.9869728689400241
4.456490597787053 201.46992964884203 0.9855098597077319
4.4617181527404695 196.96851683342788 0.9841218869730654
4.466945707693886 193.01141981312256 0.9808762882900444
4.472173262647302 195.2757142783879 0.9918599913732081
4.477400817600718 195.58791469195546 0.9953266296531963
4.482628372554134 194.92244892826443 0.9899860586465822
4.4878559275075505 192.10649399728933 0.9823608579744262
4.493083482460967 186.35745484830647 0.9679662553142998
4.498311037414383 181.65352665609592 0.9558419386685281
4.503538592367799 181.23444494816306 0.9679567462731686
4.508766147321215 181.04631599313709 0.9675071299934748
4.5139937022746315 179.29879986067724 0.970919969799447
4.519221257228048 179.01201015633401 0.974307493583431
4.524448812181464 178.53585275564302 0.9696872582530293
4.52967636713488 181.52612391791726 0.99417679360481
4.534903922088296 186.42983310976695 1.0150129863518895
4.5401314770417125 185.05390575843302 1.0180571038432353
4.545359031995129 181.59836096029832 1.005591432657818
4.550586586948545 180.32359187363505 0.9989906571658451
4.555814141901961 181.83279109651352 0.997709737880562
4.561041696855377 177.98403062836462 0.9894450999228344
4.5662692518087935 176.05711151993185 0.9752083499769872
4.57149680676221 171.1184741457059 0.9560500026769123
4.576724361715626 169.32667311590586 0.949344201858168
4.581951916669042 174.06289862471152 0.9656514009822736
4.587179471622458 175.30736962166708 0.9818671805057648
4.5924070265758745 174.04738969407552 0.9850883195708957
4.597634581529291 170.6607520043196 0.9697197810192768
4.602862136482707 162.910155956242 0.9549870483567445
4.608089691436123 163.75621086067562 0.9651812005498215
4.613317246389539 163.63653312772604 0.9737440145844214
4.6185448013429555 164.54781053125785 0.9839593074627586
4.623772356296372 167.02518076332547 0.9920783623531177
4.628999911249788 165.55459038916072 0.9882439769394308
4.634227466203204 163.25732704053218 0.9738121221175416
4.63945502115662 166.07624082238615 0.9767266621636458
4.6446825761100365 164.08913755701002 0.9684091409313167
4.649910131063453 163.63397434472182 0.9718309140938253
4.655137686016869 165.49815164588915 0.9816644987671457
4.660365240970285 167.60941942034998 0.9921714388409172
4.665592795923701 168.33647373108133 1.0046688802374164
4.6708203508771176 163.51997840178169 0.9878158291199681
4.676047905830534 164.76147903756882 0.9948080788608165
4.68127546078395 164.4784279683039 0.9994190177167782
4.686503015737366 161.02882301650843 0.9739601742706447
4.691730570690782 157.63217506858544 0.9641845796916039
4.696958125644199 157.27953421071032 0.9559582612850217
4.702185680597615 157.4228691517354 0.9483894859893385
4.707413235551031 162.59369034947727 0.9791096421006948
4.712640790504447 163.9466953824154 0.9759011831592603
4.717868345457863 163.38428708161095 0.9862672546241886
4.72309590041128 163.37664482257583 0.9934137916829024
4.728323455364696 163.34057473665337 1.0010213579073581
4.733551010318112 166.3983413262585 1.0137771598726402
4.738778565271528 170.0816837619545 1.0188154389544535
4.744006120224944 168.81980886610407 1.0091004097424097
4.749233675178361 167.5830608595698 1.0045434629074728
4.754461230131777 170.72318997770677 1.0191594433872488
4.759688785085193 166.82371565070622 1.0133696377712067
4.764916340038609 167.6283202621289 1.0254026690704106
4.770143894992025 161.84023041281762 0.9921426816689096
4.775371449945442 159.17505783401054 0.9604742376198497
4.780599004898858 160.54405530658295 0.957352931428869
4.785826559852274 162.08530293173897 0.9643341515459023
4.79105411480569 163.23912814095615 0.9691845834691692
4.796281669759106 159.48133229230228 0.9605629983207647
4.801509224712523 160.326482947091 0.9594262769019349
4.806736779665939 156.180999644071 0.9407075098549622
4.811964334619355 161.86358854943202 0.966008412777376
4.817191889572771 159.74501590154804 0.9607177310687532
4.822419444526187 159.0924004535928 0.9714591758367077
4.827646999479604 156.04719946128196 0.9645104236196052
4.83287455443302 149.9551581466257 0.9474403942637498
4.838102109386436 151.59345928250676 0.9470403957394261
4.843329664339852 155.40448421618106 0.9615154023957879
4.848557219293268 159.0685658559547 0.9703357598906416
4.853784774246685 162.54626055829638 0.9765310076787324
4.859012329200101 164.92781786653265 0.9854758666435224
4.864239884153517 163.93949886454945 0.9774119890326474
4.869467439106933 160.64510828129224 0.9618273857491811
4.8746949940603495 158.79311408704535 0.9606983345517078
4.879922549013766 159.1763341510077 0.9691963301027257
4.885150103967182 162.63350031723584 0.9894168972754451
4.890377658920598 168.79225114322767 1.0027141818786225
4.895605213874014 167.067893869233 0.9820780850146453
4.9008327688274305 164.4063515203975 0.9636688106469256
4.906060323780847 161.61892791760687 0.9613546730427543
4.911287878734263 154.23875224248297 0.9431439568331781
4.916515433687679 156.00109520863396 0.9646048129080546
4.921742988641095 157.29311462489233 0.957845708347911
4.9269705435945115 164.05469662352095 0.9713820126845375
4.932198098547928 165.80789304006305 0.9741168504374237
4.937425653501344 164.2897290364125 0.9647419496408327
4.94265320845476 160.95630070372127 0.9632829146599906
4.947880763408176 159.95243171675145 0.9560680131995004
4.9531083183615925 160.51392670917653 0.9533278531811851
4.958335873315009 160.22753213392735 0.958584519972112
4.963563428268425 159.1673175873641 0.9393551152069699
4.968790983221841 156.3691241980006 0.932903571817004
4.974018538175257 154.7115655384765 0.9154640359938676
4.9792460931286735 161.37574445795755 0.9361148522495519
4.98447364808209 163.0676101974017 0.9333935136036345
4.989701203035506 164.7408442302826 0.9172784616880698
4.994928757988922 168.4705203191053 0.9084038007840617
5.000156312942338 169.13881634700857 0.8876996061687336
5.0053838678957545 171.44841835500372 0.8719979008635128
5.010611422849171 177.8958706704534 0.8726244981612246
5.015838977802587 182.32858109728053 0.8707761859454819
5.021066532756003 184.44494431981389 0.8664664609931614
5.026294087709419 188.5241711628561 0.8762215623790338
5.0315216426628355 188.79177867243348 0.8792512879337263
5.036749197616252 190.19713287046437 0.8926443170838727
5.041976752569668 188.5646448568116 0.8905897922850529
5.047204307523084 184.9860872106773 0.8765369985147393
5.0524318624765 182.15404781144267 0.8662466005854168
5.0576594174299165 185.30471287185026 0.8658330766699863
5.062886972383333 191.4817002557708 0.8747682977645487
5.068114527336749 197.7703417826095 0.8894881230992882
5.073342082290165 210.2203629537558 0.8997477524673756
5.078569637243581 223.25798877343047 0.9078143829347578
5.0837971921969975 234.4887593415169 0.9078282405071638
5.089024747150414 251.72983515342668 0.9228458898397315
5.09425230210383 264.3934487780931 0.9385931934424592
5.099479857057246 281.02028659973024 0.953828850535287
5.104707412010662 302.6492436103798 0.9823285962743936
5.109934966964079 328.46438651769114 1.0126962484213977
5.115162521917495 348.9863267196752 1.03425428917403
5.120390076870911 373.06253190463417 1.0653691331202413
5.125617631824327 383.7800600952585 1.0752562514549926
5.130845186777743 377.7294675819149 1.067719651095193
5.13607274173116 365.2020902419091 1.0558476666904806
5.141300296684576 341.56605564862184 1.0322745323316909
5.146527851637992 320.39190484920533 1.0108804820750437
5.151755406591408 296.3098848231005 0.9873171749524497
5.156982961544824 275.23930715787907 0.9718155468187206
5.162210516498241 250.4759468088153 0.9521018080517863
5.167438071451657 224.08955550929417 0.9225856375025921
5.172665626405073 207.48516951743167 0.9131254073774654
5.177893181358489 196.36509972479675 0.8984064643566684
5.183120736311905 192.6440500238379 0.9011207531455617
5.188348291265322 190.8835124048682 0.9066331623950954
5.193575846218738 187.32714424774426 0.9010720756052405
5.198803401172154 183.84252872032673 0.8993806164396907
5.20403095612557 179.2811810164164 0.8937316143005937
5.209258511078986 176.21171418597578 0.8950896317545257
5.214486066032403 174.77294243621998 0.8940830044105714
5.219713620985819 174.12883010090107 0.9023522428461388
5.224941175939235 170.86521588402877 0.8866215073539154
5.230168730892651 166.76251465355338 0.8820227263312881
5.235396285846067 165.01373160398637 0.8798529415411289
5.240623840799484 161.73071446743822 0.8735119551881726
5.2458513957529 161.3336367240187 0.8883930855617033
5.251078950706316 162.96151622790717 0.9065553919616843
5.256306505659732 165.98445080028716 0.9309098840433205
5.261534060613148 168.32505087090098 0.941405227804882
5.266761615566565 167.90768187862153 0.932120853586138
5.271989170519981 165.2881564280531 0.909645659395584
5.277216725473397 166.78617740539354 0.9124428304100848
5.282444280426813 164.47880063773377 0.9134219376280529
5.2876718353802294 163.4314109211943 0.9167267219389816
5.292899390333646 160.63428674647187 0.9014689547971572
5.298126945287062 155.29779449717998 0.876575050135271
5.303354500240478 154.4926224518619 0.865409120129327
5.308582055193894 160.02166743901708 0.8845070257434846
5.3138096101473105 161.37361583244115 0.8936085203094647
5.319037165100727 163.32855801537065 0.9031460691343128
5.324264720054143 163.3116042916807 0.9155791401436739
5.329492275007559 163.68647962391506 0.9186038411244237
5.334719829960975 161.89456500111254 0.9151825812710335
5.3399473849143915 156.39937857648525 0.8905897050028281
5.345174939867808 149.05274479546853 0.8643725113973446
5.350402494821224 147.00727586379818 0.8526933735608537
5.35563004977464 147.4577041897131 0.8534913186744923
5.360857604728056 152.684084999552 0.8681034911723828
5.3660851596814725 153.56020994041185 0.8729654268608047
5.371312714634889 156.68280183150935 0.8797394616081028
5.376540269588305 159.99379669947123 0.8829894788432493
5.381767824541721 159.60916396675378 0.8843265610648963
5.386995379495137 160.47462555993596 0.8826260093771305
5.3922229344485535 159.2003814771011 0.86938979976992
5.39745048940197 153.39495609074922 0.8467206275601481
5.402678044355386 156.34579466472346 0.8539561470942111
5.407905599308802 157.25876074227793 0.8493794328536974
5.413133154262218 162.10104580420617 0.8580550492494187
5.4183607092156345 165.99987379075557 0.8536212864162638
5.423588264169051 169.83193917713743 0.8538178415347523
5.428815819122467 173.13446426247893 0.8469001003636013
5.434043374075883 173.83496317775726 0.8386540282011358
5.439270929029299 174.10129597462165 0.8262933165262467
5.4444984839827155 175.6524438270197 0.8233348620308923
5.449726038936132 174.11407418080387 0.8187691550643719
5.454953593889548 180.78603231888792 0.8397788482575135
5.460181148842964 182.48163124305498 0.848719077376604
5.46540870379638 181.52690155017726 0.8551406366857998
5.4706362587497965 178.67325382935567 0.854876331493958
5.475863813703213 174.89783429368026 0.8633009072978645
5.481091368656629 175.77634824323638 0.8709179931669276
5.486318923610045 171.19368021371264 0.8572478526159986
5.491546478563461 170.04439849295477 0.8506478490433048
5.4967740335168775 165.05600127165005 0.8280815920681514
5.502001588470294 162.35528260941638 0.8276686953570415
5.50722914342371 157.33433791563624 0.826447559874268
5.512456698377126 161.09991396817742 0.8402760996816725
5.517684253330542 163.78935830067985 0.8480225678897089
5.522911808283959 163.60366987863515 0.8445502452998819
5.528139363237375 166.43405193574483 0.850430805534181
5.533366918190791 168.32189116397402 0.8609576355957099
5.538594473144207 166.2096055618751 0.8598876213236032
5.543822028097623 166.0301022185548 0.8643659247708058
5.54904958305104 163.87615825252846 0.8614076282252793
5.554277138004456 162.59686065442787 0.8523650379914595
5.559504692957872 159.30823941229943 0.8363755793876745
5.564732247911288 156.5566696287516 0.8256982163903227
5.569959802864704 152.72084977275387 0.8114924265389375
5.575187357818121 154.82473978850783 0.8123971617728737
5.580414912771537 159.58301279094556 0.8179325149780899
5.585642467724953 165.65967474929212 0.8373204170886684
5.590870022678369 166.17314009543333 0.8282172392534608
5.596097577631785 165.9034846068937 0.8247286447560613
5.601325132585202 169.4315270076022 0.8301729244618445
5.606552687538618 175.106839585824 0.8296925104037726
5.611780242492034 181.692449125017 0.8300261330556907
5.61700779744545 187.61677942317485 0.8296980820153737
5.622235352398866 199.4655240126946 0.8328620165739739
5.627462907352283 222.21796519394317 0.8548574675994759
5.632690462305699 260.8064538243126 0.8955562652820945
5.637918017259115 321.04639563855386 0.9640966831557786
5.643145572212531 402.49925669043046 1.0581968402358746
5.648373127165947 505.9112582234527 1.171641509505044
5.653600682119364 608.954030620501 1.2758794676689875
5.65882823707278 697.0220733461397 1.3595663342628022
5.664055792026196 762.0169193335278 1.4202104247165341
5.669283346979612 794.8799530953165 1.4494036893940083
5.674510901933028 805.5879467202958 1.456594566880586
5.679738456886445 800.5175422148021 1.4502266556360681
5.684966011839861 788.767585988376 1.4394033033827685
5.690193566793277 775.8761149994658 1.4273685073672295
5.695421121746693 763.8988682941217 1.414672602164703
5.700648676700109 756.9941480804667 1.4070966023348077
5.705876231653526 758.158606837914 1.4068574184573839
5.711103786606942 758.7754108122093 1.407087361264136
5.716331341560358 761.8737991331386 1.4092460334439507
5.721558896513774 767.8884981815244 1.4140343617970352
5.7267864514671905 770.2009759827326 1.4148530860659905
5.732014006420607 774.6629468880818 1.418658159788572
5.737241561374023 784.9278131227406 1.4280376525943146
5.742469116327439 805.4924062356108 1.4461179245381457
5.747696671280855 843.3516369753193 1.4792337571902525
5.7529242262342715 896.1158088508095 1.523155772633307
5.758151781187688 958.6575402554262 1.5738293174711742
5.763379336141104 1037.3959940086713 1.6368917072880695
5.76860689109452 1118.430876566842 1.699200379069245
5.773834446047936 1195.157232897545 1.756400796384397
5.7790620010013525 1247.9158001267438 1.7939138490571986
5.784289555954769 1261.0304411517882 1.8002160419570303
5.789517110908185 1242.8256442122622 1.7865782555663474
5.794744665861601 1165.3415367242126 1.7278591489339385
5.799972220815017 1047.2807549719291 1.637683225184682
5.8051997757684335 900.6498108318775 1.5185045625265514
5.81042733072185 747.6431367693144 1.3882702777006388
5.815654885675266 609.4173539038059 1.2599662626290256
5.820882440628682 486.9372187657573 1.133145423955901
5.826109995582098 398.09939194755077 1.0350951830595472
5.8313375505355145 335.9975914621381 0.9640813229647842
5.836565105488931 287.11215430743255 0.9071042302473468
5.841792660442347 255.1029753804536 0.868992782143117
5.847020215395763 235.540310761716 0.8505873422259841
5.852247770349179 223.65663108220977 0.8401799050301161
5.8574753253025955 217.46818737971486 0.8339751826314842
5.862702880256012 208.29728185644564 0.821561994940362
5.867930435209428 204.94918072078792 0.8140958613124648
5.873157990162844 201.6058946374522 0.8045461457082074
5.87838554511626 198.58911352999164 0.7984590773030319
5.8836131000696765 194.18206037100717 0.793556344408274
5.888840655023093 188.21540860459515 0.781792550475659
5.894068209976509 187.74829258559325 0.7816424003504308
5.899295764929925 187.9629021457449 0.7802679558849058
5.904523319883341 191.53863167785124 0.7808893209022877
5.9097508748367575 198.88101511205198 0.7970017270904878
5.914978429790174 203.44382716543114 0.8036533744817721
5.92020598474359 205.84073429942376 0.8044210734592288
5.925433539697006 208.94208435391238 0.8090184314667572
5.930661094650422 211.05520076610804 0.8078028517625314
5.9358886496038386 211.4304196628525 0.8034871695508559
5.941116204557255 215.42174513349474 0.8060993688935701
5.946343759510671 221.89862642486256 0.8178576694272955
5.951571314464087 227.36391549810924 0.8328433498597634
5.956798869417503 236.9010904171698 0.8485200381307675
5.96202642437092 242.5517284773658 0.8551694982316828
5.967253979324336 242.58652184457955 0.8489551461077369
5.972481534277752 249.0900808953129 0.8544298692941726
5.977709089231168 258.08310535016915 0.8669115062592646
5.982936644184584 273.2567514898747 0.8880229477473038
5.988164199138001 296.1340610637509 0.9191198262693476
5.993391754091417 317.5091386042529 0.9466606926923903
5.998619309044833 340.7730464133399 0.9752208024585479
6.003846863998249 373.3512000924999 1.0184517017181145
6.009074418951665 411.90991601713375 1.0706550754938902
6.014301973905082 456.1229778399538 1.1265056251684675
6.019529528858498 517.1217445766694 1.1979948136968237
6.024757083811914 591.6571345714128 1.2810540920185667
6.02998463876533 679.6374047255737 1.3739050338637453
6.035212193718746 796.4698846746904 1.4892169869447625
6.040439748672163 936.4839510659694 1.6163933138920212
6.045667303625579 1091.5606506326035 1.74306443301498
6.050894858578995 1283.074007685737 1.8899243206712195
6.056122413532411 1466.7075603943483 2.022001729270211
6.061349968485827 1642.1825082438506 2.1418375543637214
6.066577523439244 1793.0831941905071 2.2398133670264726
6.07180507839266 1887.3823326215281 2.3024974835754235
6.077032633346076 1933.3392246276328 2.3368534942009145
6.082260188299492 1922.7956033052612 2.333952454923794
6.087487743252908 1857.6744687429732 2.294702338913577
6.092715298206325 1752.0538182242265 2.228045070035206
6.097942853159741 1625.215630022408 2.1461214628612906
6.103170408113157 1497.2890015776934 2.0660704916118284
6.108397963066573 1360.3132186131224 1.9712109724806182
6.113625518019989 1229.2006485376576 1.8769169796768495
6.118853072973406 1107.8353372234653 1.7813599255584187
6.124080627926822 995.8914035261868 1.6898388953576324
6.129308182880238 892.4339433989178 1.60188337248365
6.134535737833654 799.140620892997 1.517480094111435
6.1397632927870704 713.1655212747229 1.4347733283348738
6.144990847740487 636.6163147807841 1.3592682507188318
6.150218402693903 571.5232540804177 1.293067494512436
6.155445957647319 513.8433684075965 1.2284920718858683
6.160673512600735 463.16608240575493 1.1701078289018436
6.1659010675541515 422.01461893399073 1.1210859140911216
6.171128622507568 391.19320462763517 1.0857377756483735
6.176356177460984 358.64257478848276 1.045653860845178
6.1815837324144 331.4373735994163 1.0103559159815645
6.186811287367816 305.4066151505484 0.975687959085219
6.1920388423212325 288.78108880107186 0.9546453101982718
6.197266397274649 280.82110658881356 0.9487171692912065
6.202493952228065 273.9553848752897 0.9419390458924176
6.207721507181481 265.2803623587589 0.9190328189028665
6.212949062134897 259.58858501573457 0.9083096455324529
6.2181766170883135 248.04886961310493 0.8879566649780544
6.22340417204173 236.87282794709722 0.8693182958115258
6.228631726995146 229.35109159307484 0.857901529200426
6.233859281948562 225.77628388042558 0.8573005533701262
6.239086836901978 227.42409503933192 0.8626282529667073
6.2443143918553945 228.56840324723785 0.8673100643894625
6.249541946808811 225.47802703465817 0.8610573344009552
6.254769501762227 221.03208611620045 0.8478247775360935
6.259997056715643 216.92979760939284 0.838979906873313
6.265224611669059 212.73041517443224 0.8335804686304562
6.2704521666224755 208.06460472454617 0.8263293342201664
6.275679721575892 208.3312297043727 0.8294250313657259
6.280907276529308 204.914030192112 0.8246050440862609
6.286134831482724 205.01283583705452 0.8313093858393857
6.29136238643614 202.91810936995344 0.824984902015606
6.2965899413895565 204.14169180133274 0.8278605181707197
6.301817496342973 202.83962230539595 0.8205948264262032
6.307045051296389 204.3644109691821 0.8186753906391367
6.312272606249805 203.78102388226884 0.8161040962626213
6.317500161203221 201.5096427570101 0.8086449952823466
6.3227277161566375 199.51292873052614 0.8065479153819796
6.327955271110054 196.79684010466056 0.8040087856005639
6.33318282606347 198.3538335376071 0.8095755752370151
6.338410381016886 196.12570734361017 0.808716180922451
6.343637935970302 196.12041226879242 0.8080608853817446
6.3488654909237185 196.11793426935705 0.8100114880051222
6.354093045877135 194.60499111750167 0.8071507700715251
6.359320600830551 193.00760364152515 0.7956602799784311
6.364548155783967 196.27534839483442 0.7994023769856633
6.369775710737383 194.55228573161594 0.7867260810365424
6.3750032656908 193.5834116979455 0.7848527109632228
6.380230820644216 195.4520391635247 0.792877292078923
6.385458375597632 193.8465892975933 0.7909233716548111
6.390685930551048 197.0236773439405 0.8031006269756441
6.395913485504464 202.11862135150528 0.8164985622603428
6.401141040457881 199.23684511115673 0.8093693652420336
6.406368595411297 199.27497979875605 0.8112018062256793
6.411596150364713 201.06975775612884 0.8055447716074886
6.416823705318129 202.4488254952583 0.8045109460361239
6.422051260271545 204.59637443143694 0.8100508816892313
6.427278815224962 204.6801574050105 0.8098286427667954
6.432506370178378 200.7709896933475 0.7988888940261446
6.437733925131794 197.5003497246442 0.7849389574505489
6.44296148008521 200.61204406086762 0.7871355433559141
6.448189035038626 201.74819202446656 0.7885940011879801
6.453416589992043 202.62348581453656 0.7888473479950041
6.458644144945459 204.10160005197457 0.7924807838988226
6.463871699898875 204.07505036364984 0.7905347512294367
6.469099254852291 211.37277229127665 0.803679382935164
6.474326809805707 216.19262669098487 0.8085091226305927
6.479554364759124 221.99382291288632 0.8134497676447638
6.48478191971254 220.77159595155942 0.8029298405550717
6.490009474665956 220.33956370638086 0.7957281256623866
6.495237029619372 221.61537835791341 0.7969380526968065
6.500464584572788 226.08267805952792 0.802517757492176
6.505692139526205 230.36851923657028 0.8054537356673739
6.510919694479621 239.09564274444944 0.8160367012687787
6.516147249433037 245.72357612201978 0.8218376197686601
6.521374804386453 256.3736344631158 0.834975374388289
6.526602359339869 265.32745973165197 0.8407170941592192
6.531829914293286 284.52323203776336 0.8607522946352447
6.537057469246702 310.70279107823984 0.89169475240613
6.542285024200118 342.36830448519504 0.930035552688132
6.547512579153534 377.2359090637945 0.9706946181810225
6.55274013410695 412.4150121053886 1.0116693585091578
6.557967689060367 449.85384179097224 1.0524069768116637
6.563195244013783 479.2429526561974 1.0827563881924003
6.568422798967199 507.64067929011054 1.1120593638022824
6.573650353920615 521.3404526357682 1.1230560501302869
6.5788779088740315 530.1538163101185 1.1306459559750044
6.584105463827448 521.5400734441439 1.1212166336662257
6.589333018780864 501.6596368026895 1.099891174293833
6.59456057373428 482.3939027370557 1.0784311668426638
6.599788128687696 457.26087361706936 1.04914274053336
6.6050156836411125 433.64354701047364 1.0220211599003495
6.610243238594529 407.2627283338902 0.9934593924669125
6.615470793547945 379.1331754231064 0.9622040283525691
6.620698348501361 355.274021423334 0.9380224643823407
6.625925903454777 338.2869197618824 0.9185427440012478
6.6311534584081935 320.6076828991487 0.8989677353237345
6.63638101336161 303.7318888167993 0.8789435060114053
6.641608568315026 290.2540393520311 0.8616746425165687
6.646836123268442 279.5897540304212 0.8467783205436019
6.652063678221858 269.966490474859 0.8323051496597451
6.6572912331752745 265.292017261281 0.8294777734875107
6.662518788128691 257.87059055399726 0.8230812507486334
6.667746343082107 253.66730502446435 0.8199944177915245
6.672973898035523 251.46393380688724 0.8185039739462846
6.678201452988939 248.09396485006567 0.8131288246344646
6.6834290079423555 243.6732683300587 0.8091717856605185
6.688656562895772 241.10664615174207 0.8069719532698583
6.693884117849188 235.87485795898402 0.8000450663444922
6.699111672802604 234.00216374120188 0.7990064820297363
6.70433922775602 228.3561760999881 0.7884002782536287
6.7095667827094365 227.03025400644486 0.7896765421266507
6.714794337662853 226.3583800762618 0.7907619189649133
6.720021892616269 227.32697267919792 0.792466602026898
6.725249447569685 222.19744217342006 0.784460480575105
6.730477002523101 220.6214420549736 0.7785708006270843
6.7357045574765175 223.31597885122625 0.7845968044605368
6.740932112429934 222.2882162921263 0.7814657362746108
6.74615966738335 224.39905344249422 0.7849832158793028
6.751387222336766 226.15957494994817 0.787804371405719
6.756614777290182 228.14831050293415 0.7902153472630916
6.7618423322435985 229.9837225435202 0.7963136951966556
6.767069887197015 231.91241196437238 0.7984317481952437
6.772297442150431 228.3952159018586 0.7917795115709566
6.777524997103847 225.92778835845726 0.7839412675465406
6.782752552057263 224.0534895897266 0.7793901487824221
6.7879801070106796 223.05967425060015 0.7791442016558636
6.793207661964096 222.52349660710797 0.7812898287472203
6.798435216917512 222.08001175494917 0.7798143645958638
6.803662771870928 226.0624029372804 0.7879139385456739
6.808890326824344 227.07128259854406 0.7853511991648949
6.814117881777761 229.87468291909835 0.7856241015443336
6.819345436731177 227.77568406059729 0.7791747404873524
6.824572991684593 228.75591575365758 0.7771905505705973
6.829800546638009 231.148339551389 0.7834616264940768
6.835028101591425 229.9032332278738 0.7860741455661742
6.840255656544842 230.8729310732967 0.7856655426893167
6.845483211498258 226.1513769876434 0.7750074175912085
6.850710766451674 227.99395748536625 0.7751856161253741
6.85593832140509 230.59166752678044 0.7773416081501263
6.861165876358506 232.34583340984602 0.7797440308640592
6.866393431311923 235.78547492929724 0.7825805432956718
6.871620986265339 237.72907739781385 0.7833663542818853
6.876848541218755 240.31563387326023 0.7861237290559503
6.882076096172171 244.74939430205987 0.7915655471325802
6.887303651125587 246.1203166706801 0.7899973052480352
6.892531206079004 247.96019294549396 0.792535674984585
6.89775876103242 247.2122082865806 0.7892595365752589
6.902986315985836 251.42898794204152 0.7965666512933115
6.908213870939252 254.40215113338925 0.797711730231176
6.913441425892668 259.2565414430349 0.7998757568734309
6.918668980846085 261.67124697953693 0.8011739066067557
6.923896535799501 262.2820144311681 0.8006261952750201
6.929124090752917 266.74430777943104 0.8054766762874908
6.934351645706333 267.85062448867444 0.8065934474023352
6.939579200659749 274.4159387810556 0.816057278057372
6.944806755613166 282.02192558362526 0.825213414951746
6.950034310566582 286.3153427527998 0.827257687962868
6.955261865519998 293.6823589047627 0.830500582077297
6.960489420473414 305.0992900327557 0.8427131605041914
6.96571697542683 315.34633260255595 0.8560738066451787
6.970944530380247 326.1811240122799 0.8689354575343183
6.976172085333663 337.7324795811491 0.883026602256476
6.981399640287079 352.50653819929477 0.8974870784774202
6.986627195240495 374.3482786804201 0.9180643854946049
6.9918547501939114 401.96313494091174 0.9466477713058239
6.997082305147328 443.6582378342319 0.9902654098371512
7.002309860100744 501.1659546489925 1.0516665931214892
7.00753741505416 585.9063386532214 1.1358796277477532
7.012764970007576 706.3650442976299 1.2452752717762363
7.0179925249609925 854.8396127256046 1.3666137295292238
7.023220079914409 1012.1084876564179 1.484437284829982
7.028447634867825 1161.6248725147009 1.588753311946292
7.033675189821241 1275.9203750935046 1.6648683360402523
7.038902744774657 1335.0461894781934 1.7017957458560184
7.0441302997280735 1331.2832495025382 1.6970492146538492
7.04935785468149 1280.8786628033397 1.664041877295065
7.054585409634906 1201.037565672858 1.6099076278316595
7.059812964588322 1101.530765820271 1.5415523989427005
7.065040519541738 1011.3093458457524 1.4776039720390923
7.0702680744951545 919.3548394102958 1.4088565847078254
7.075495629448571 838.5374774299282 1.3439665066110016
7.080723184401987 768.1000290119938 1.2843839136774808
7.085950739355403 710.3790389964349 1.23487229295265
7.091178294308819 673.4258479257951 1.202885427552647
7.0964058492622355 640.5211398255736 1.173401373533697
7.101633404215652 612.1185174225783 1.147639535916995
7.106860959169068 591.2792470359234 1.1281531472652437
7.112088514122484 570.1983825287685 1.1083493167790144
7.1173160690759 551.0344149178165 1.089316875003819
7.1225436240293165 536.4787325827735 1.0761226434724618
7.127771178982733 516.1910202768275 1.0557379801077218
7.132998733936149 503.3888703982552 1.0431227385074093
7.138226288889565 488.15073999962357 1.0265378900927304
7.143453843842981 475.58598193347024 1.0132118391633997
7.1486813987963975 468.0755631981438 1.0055774118006957
7.153908953749814 464.57647089002245 1.0008029632929418
7.15913650870323 465.02236450721824 1.0001934856881842
7.164364063656646 468.8279553925292 1.0041910297070729
7.169591618610062 473.067320010875 1.007584353372307
7.1748191735634785 481.422156234876 1.0161569445793401
7.180046728516895 501.77620610625604 1.0355839993483231
7.185274283470311 534.1983307416898 1.067289874576006
7.190501838423727 583.0849895603855 1.1136128209491727
7.195729393377143 657.0041646987512 1.1811850776684796
7.2009569483305595 769.0821161062131 1.277983869414376
7.206184503283976 913.7162726503996 1.3916312082455937
7.211412058237392 1110.0301673774502 1.5310838517918444
7.216639613190808 1361.4687893653925 1.695306122384626
7.221867168144224 1681.6158370017124 1.882398919980423
7.227094723097641 2049.9409762238265 2.0781601465188486
7.232322278051057 2403.2230056302706 2.24912175481838
7.237549833004473 2655.6068248710944 2.3590191227988777
7.242777387957889 2734.138386286751 2.390233816438682
7.248004942911305 2640.8936680372526 2.345098328618031
7.253232497864722 2400.665546086222 2.235837446848688
7.258460052818138 2060.5272969964462 2.073084025441053
7.263687607771554 1699.5162450133225 1.884382506086823
7.26891516272497 1348.7378541008995 1.6780118794604424
7.274142717678386 1057.0426274649024 1.4849627098430733
7.279370272631803 830.1726074432441 1.3156922839031575
7.284597827585219 658.5455783532682 1.17335595800935
7.289825382538635 547.2094659930873 1.0720564402957058
7.295052937492051 474.34415035588796 1.0010549129834243
7.300280492445467 424.477961219012 0.9482246086979876
7.305508047398884 390.5203729885991 0.9110162509835326
7.3107356023523 371.4490484404167 0.8890789719043367
7.315963157305716 359.39437406574825 0.8758871257803138
7.321190712259132 348.5429787693055 0.8626365768913159
7.326418267212548 340.60149353729105 0.8547471920337913
7.331645822165965 335.4432328512651 0.8490759229421742
7.336873377119381 327.55137203372294 0.8392485286792443
7.342100932072797 324.44248142919974 0.8360788844579344
7.347328487026213 324.59601146453684 0.8369924575869269
7.352556041979629 322.66609309454884 0.8362514541548682
7.357783596933046 324.346488446663 0.8400895529524579
7.363011151886462 319.32363740227896 0.8344030172732103
7.368238706839878 312.30280296396904 0.8257033635580823
7.373466261793294 313.5483728217846 0.8276951942009141
7.37869381674671 309.65696129947366 0.8236291574353665
7.383921371700127 308.669033288629 0.820532866862392
7.389148926653543 306.367805286825 0.818094087037969
7.394376481606959 304.8280470876099 0.8126055648452186
7.399604036560375 306.77215689217974 0.8148696251997745
7.4048315915137914 310.3632452708333 0.8189337555893171
7.410059146467208 311.82587885357844 0.8208302064059376
7.415286701420624 314.79750695464696 0.8253125967837432
7.42051425637404 315.99394338871923 0.8284652722176614
7.425741811327456 316.58175169474686 0.8296153583148316
7.4309693662808725 316.57504984480636 0.8272767980480132
7.436196921234289 313.9990282256864 0.8237332000187833
7.441424476187705 316.198851562719 0.8254842188091179
7.446652031141121 320.19720007425127 0.8292735606792462
7.451879586094537 325.8318486979512 0.8364496390254937
7.4571071410479535 331.4542631015218 0.8411694246100503
7.46233469600137 335.59289705407576 0.8448985356532037
7.467562250954786 340.40132466651465 0.8487927133499948
7.472789805908202 342.9334278515429 0.8503924905601461
7.478017360861618 348.58866694578336 0.8554579976829756
7.4832449158150345 355.9582609231316 0.8611164651242843
7.488472470768451 364.9719378215618 0.8688969263083847
7.493700025721867 377.29428357103825 0.8824009317992019
7.498927580675283 392.962420082968 0.8997605637847035
7.504155135628699 408.5665677666758 0.9165432333275665
7.5093826905821155 426.1274672029254 0.9345538668274506
7.514610245535532 444.9953542301835 0.9528340877493916
7.519837800488948 466.5569055288882 0.9747233265975497
7.525065355442364 486.97910645303847 0.9939698203064056
7.53029291039578 499.6204966717341 1.0061610636888103
7.5355204653491965 505.99030384576525 1.0115360196874223
7.540748020302613 508.42996731115323 1.0136605034375132
7.545975575256029 505.3153197580522 1.009813415293617
7.551203130209445 502.23536661851836 1.0066297716565331
7.556430685162861 496.77703797564186 1.0009476678952032
7.5616582401162775 486.09618995722224 0.9907198835349968
7.566885795069694 475.24283462576506 0.9794783475495279
7.57211335002311 464.9969303423976 0.9702709772860026
7.577340904976526 456.99680770238 0.9617853124475274
7.582568459929942 444.50845889744073 0.9474715500586708
7.5877960148833585 436.3528931109564 0.9384951053139354
7.593023569836775 422.8598035894098 0.9236645436065637
7.598251124790191 415.2079486694479 0.9147490485390815
7.603478679743607 409.102773965737 0.9078898707099118
7.608706234697023 403.541212424205 0.9009739403692895
7.6139337896504395 401.4880069086093 0.8979843050357523
7.619161344603856 400.0840013259591 0.8974054329936608
7.624388899557272 401.7923064356119 0.8986068619022343
7.629616454510688 398.25604398343955 0.8952606306024062
7.634844009464104 399.5773156164908 0.8976450445485392
7.6400715644175206 404.7175008169915 0.9036464106888323
7.645299119370937 412.67505267196543 0.9130543789543256
7.650526674324353 425.85635591628153 0.925447545844363
7.655754229277769 432.3927181180232 0.9337301417241991
7.660981784231185 438.17721888609634 0.9392962233736786
7.666209339184602 447.9075157061004 0.9469020745724972
7.671436894138018 458.4506393668715 0.9560479326794282
7.676664449091434 472.1546454604421 0.9675169101160862
7.68189200404485 485.284374962593 0.9797785504604396
7.687119558998266 495.0543259049645 0.9887331428987535
7.692347113951683 506.589773648721 0.9994411968933318
7.697574668905099 517.9306114818916 1.0101023907571656
7.702802223858515 523.6123836124566 1.0151869631022519
7.708029778811931 527.6040076362042 1.01835243621502
7.713257333765347 525.9080613671658 1.0160094288985952
7.718484888718764 519.1829773392268 1.0103295552184999
7.72371244367218 509.72322773096886 1.001721222886699
7.728939998625596 501.3335007296626 0.9919551139825238
7.734167553579012 496.9630710532821 0.9871873082606876
7.739395108532428 497.91959276920915 0.9882617249635798
7.744622663485845 503.94341335462434 0.9948349812134222
7.749850218439261 506.81418846665775 0.9968059754162214
7.755077773392677 504.6149281775369 0.9942079998234435
7.760305328346093 499.3769276349434 0.9887141659546596
7.765532883299509 494.02620519764605 0.9827270600256361
7.770760438252926 486.08709290265307 0.9739116047242588
7.775987993206342 478.7620086006821 0.9651741336455006
7.781215548159758 468.68722522405864 0.9551967315375767
7.786443103113174 463.77069843809926 0.950723533398835
7.79167065806659 456.2979068460195 0.9450535043595032
7.796898213020007 444.41672234166936 0.932155316795507
7.802125767973423 433.7076235730695 0.9199454250088533
7.807353322926839 422.9894760026364 0.9072837052181304
7.812580877880255 419.2297120346781 0.9038595397073627
7.817808432833671 415.9779905679823 0.9010689944818937
7.823035987787088 415.2012293150572 0.9012416562668017
7.828263542740504 412.3721993992076 0.898507971319059
7.83349109769392 411.5108618663057 0.8977101532403814
7.838718652647336 408.67479515201734 0.8954825199693146
7.8439462076007525 406.09996021420955 0.8927867929393221
7.849173762554169 409.92489997092883 0.8969092434313016
7.854401317507585 411.5010417802324 0.8984090526017914
7.859628872461001 416.06972977786614 0.9023531611409116
7.864856427414417 418.1991137160031 0.9022341880454338
7.8700839823678335 418.12286612561815 0.9012319214043965
7.87531153732125 422.85909818101106 0.9057211132195662
7.880539092274666 424.90525576146183 0.9083820091877132
7.885766647228082 430.2239171544077 0.914486765390933
7.890994202181498 435.07516933400024 0.9190336092285012
7.8962217571349145 441.0442506199476 0.924821060210169
7.901449312088331 447.69350752969586 0.9305405211672496
7.906676867041747 454.674864593447 0.936205655618982
7.911904421995163 456.0118600339492 0.9347970606520719
7.917131976948579 458.6099230924323 0.9368764575537735
7.9223595319019955 471.23939593631997 0.9492674322192561
7.927587086855412 476.3857060477441 0.9533013932292723
7.932814641808828 483.2308415609121 0.9598685918960689
7.938042196762244 493.3210365170658 0.9689885072526793
7.94326975171566 500.4941243831852 0.9751382928331426
7.9484973066690765 509.35838917096044 0.9825979954294075
7.953724861622493 520.2039811970781 0.9916098531152727
7.958952416575909 530.7592959903245 1.0005083893233855
7.964179971529325 545.9600560576757 1.0141245595703186
7.969407526482741 558.7274025229615 1.025087926761203
7.9746350814361575 573.8043807063941 1.0380428642750499
7.979862636389574 588.4829960754095 1.051880165563015
7.98509019134299 598.8902326360127 1.0604751363456744
7.990317746296406 612.8846110307309 1.073248345718056
7.995545301249822 619.7232592250327 1.0791521035745668
8.000772856203238 625.7453044998941 1.0830280847882328
8.006000411156654 630.2260982172727 1.0868072208351283
8.01122796611007 636.345282030161 1.0914014370088896
8.016455521063486 647.5483810552611 1.1005305933139746
8.021683076016902 653.637187229356 1.1049717816586846
8.026910630970319 655.5030314470205 1.1053803807773843
8.032138185923735 656.8410294633426 1.1056031733485696
8.037365740877151 661.6307138275184 1.109545043180056
8.042593295830567 670.2058438457418 1.116031533645306
8.047820850783983 678.004880507683 1.12295205425998
8.0530484057374 683.3690891239472 1.1267230558606662
8.058275960690816 686.3496692639457 1.1291806812149632
8.063503515644232 681.4208221044382 1.1241112641554671
8.068731070597648 679.9658566058384 1.1222142230263847
8.073958625551064 678.6182796916087 1.1214165955166675
8.07918618050448 675.5024273581876 1.1191809725003439
8.084413735457897 673.900934295264 1.1176887356941867
8.089641290411313 666.9481391092011 1.1115662759647589
8.09486884536473 662.0008781663929 1.1073352055492403
8.100096400318145 656.3684905567408 1.1027318766407503
8.105323955271562 648.4898752945618 1.094994694909
8.110551510224978 638.970100406327 1.085754212559343
8.115779065178394 628.29467640444 1.0758358262898737
8.12100662013181 623.2697300264782 1.0711531560501137
8.126234175085226 625.0484664461317 1.0734414634345386
8.131461730038643 627.1724654146548 1.0754083565969739
8.136689284992059 635.5430334250003 1.0819547671651732
8.141916839945475 641.5394634223811 1.0855755847670985
8.147144394898891 655.0989420374381 1.0958249039897163
8.152371949852308 671.2788383639207 1.1079008635759846
8.157599504805724 689.180185620574 1.1230296331347847
8.16282705975914 712.4014717355627 1.1416258425013157
8.168054614712556 732.3392739739418 1.158505473639124
8.173282169665972 746.1418532044337 1.1687596051266018
8.178509724619389 750.6201301189471 1.1723035688550643
8.183737279572805 753.1283485028705 1.173552088882845
8.188964834526221 746.395993734174 1.167017620581078
8.194192389479637 738.9925649124194 1.1601530138476612
8.199419944433053 729.3645190731612 1.1513715505510789
8.20464749938647 714.5275787443287 1.1389497850290422
8.209875054339886 702.6157063848259 1.129687334795839
8.215102609293302 688.0365060370827 1.1183052703937855
8.220330164246718 681.0996726966233 1.1125089433939916
8.225557719200134 674.8493479238062 1.1068361655264072
8.23078527415355 670.4771404401995 1.1025712910778278
8.236012829106967 665.5971451520974 1.0988061526734818
8.241240384060383 659.1155714408869 1.092831214570475
8.2464679390138 654.8547028597723 1.0896338318380598
8.251695493967215 653.0825536590182 1.0876149458074504
8.256923048920632 649.5801731756907 1.0837227905308673
8.262150603874048 650.5765093183398 1.0845376757232494
8.267378158827464 649.5707371713858 1.0838753593310955
8.27260571378088 649.4571891765404 1.0841829091184678
8.277833268734296 648.6032759016973 1.0828769071902824
8.283060823687713 645.3744285296754 1.079816096624867
8.288288378641129 641.473318316941 1.0753707111259165
8.293515933594545 639.2305778451487 1.0731832793383365
8.298743488547961 637.7058905883688 1.0706129902207846
8.303971043501377 644.0823138549349 1.075630283674055
8.309198598454794 647.417068317929 1.07709402153605
8.31442615340821 647.6979800464204 1.0765687963675359
8.319653708361626 649.2374411007806 1.076612158146881
8.324881263315042 646.8625871876172 1.074940060292509
8.330108818268458 650.303627298536 1.0780492016448013
8.335336373221875 656.4987617651858 1.083014430020062
8.34056392817529 661.5953560935034 1.0859605315833336
8.345791483128707 663.5626901365234 1.086464636402089
8.351019038082123 669.3709608058791 1.0912380703383855
8.35624659303554 675.7742338517716 1.0967515114395352
8.361474147988956 681.7326316577232 1.1015317261823552
8.366701702942372 684.6539935783837 1.1030665566358593
8.371929257895788 688.2555204185828 1.1050682699836547
8.377156812849204 693.1651222189245 1.1086414028315532
8.38238436780262 698.9891916985853 1.113045564475694
8.387611922756037 703.1735334715357 1.115940029343256
8.392839477709453 706.6036395217676 1.118256787706756
8.398067032662869 704.2148325624667 1.1168513296683829
8.403294587616285 700.6607130838622 1.1136971274833087
8.408522142569701 694.6974918920707 1.1081849904049967
8.413749697523118 690.248460918267 1.1034837457936946
8.418977252476534 689.3051877999537 1.102854663754684
8.42420480742995 680.7306560425743 1.0962564375074935
8.429432362383366 672.6891182073275 1.0896588041853836
8.434659917336782 656.2902423955484 1.075905845793828
8.439887472290199 641.1671053301307 1.062428790540462
8.445115027243615 627.941834234327 1.05143998751949
8.450342582197031 614.5173589437097 1.0403165662429104
8.455570137150447 606.3701674266358 1.0336309029417434
8.460797692103863 598.9608890034849 1.0273942959722009
8.46602524705728 594.3341631047956 1.022432249316282
8.471252802010696 584.6764252410088 1.0128637246772378
8.476480356964112 577.5586158453937 1.0060930598011055
8.481707911917528 572.0725086222611 1.0007737924173488
8.486935466870944 561.5252965357978 0.9919422933809932
8.49216302182436 552.6296362299146 0.9844448835749531
8.497390576777777 548.7037077469976 0.9809726933513782
8.502618131731193 547.6001386520916 0.9799514040054566
8.50784568668461 546.8774878533447 0.978512909399653
8.513073241638025 546.3119510799602 0.9782655081577502
8.518300796591442 541.1595957158883 0.9734662019770252
8.523528351544858 536.3531522305219 0.9694207236852852
8.528755906498274 535.5890444713325 0.9682124507517585
8.53398346145169 529.0915541193624 0.9617214909813115
8.539211016405106 525.2234115101622 0.9587600305030594
8.544438571358523 521.3144168885216 0.9547388799766807
8.549666126311939 517.3841574847833 0.9510998077856462
8.554893681265355 519.9291366469396 0.953544331322754
8.560121236218771 519.7573461588925 0.9513896918173923
8.565348791172188 517.460210744106 0.948338007937831
8.570576346125604 519.6717061857457 0.9512941321895215
8.57580390107902 516.103169000147 0.9479628175628413
8.581031456032436 517.1303674151707 0.948929810709692
8.586259010985852 519.0889806974097 0.95050960836684
8.591486565939269 526.9177963347938 0.9575787171701302
8.596714120892685 528.3960135507135 0.9579305908718803
8.601941675846101 524.5259759683355 0.9530740759121138
8.607169230799517 523.730682493428 0.9522093820227439
8.612396785752933 524.941846870272 0.9524242219253981
8.61762434070635 526.99889670216 0.9541731321952361
8.622851895659766 530.4933020347349 0.9571254254511763
8.628079450613182 533.7144489606225 0.9601214797899883
8.633307005566598 537.018847974217 0.9629633769689389
8.638534560520014 541.5755670544193 0.9668086623323525
8.64376211547343 548.7678275561784 0.9729722122418786
8.648989670426847 553.9443141333138 0.9759486500261075
8.654217225380263 564.3310789376327 0.9847774935899013
8.65944478033368 573.0478372124093 0.990986313699773
8.664672335287095 581.5084079360659 0.9981764922326174
8.669899890240512 589.7877170708125 1.0047078416764976
8.675127445193928 596.2917953953659 1.0103157350694187
8.680355000147344 604.3865088592732 1.0166388907760888
8.68558255510076 612.2016456448835 1.0227106900610963
8.690810110054176 622.2284758799406 1.030009313587726
8.696037665007593 633.6708819484325 1.038351304446496
8.701265219961009 649.9457471690356 1.051102439599771
8.706492774914425 667.4808514256766 1.0647523994567898
8.711720329867841 679.6618111205202 1.0744845188618726
8.716947884821257 684.3968118160072 1.0773037722212668
8.722175439774674 689.6199559851345 1.0812164647462197
8.72740299472809 688.4476703002942 1.0791058220787284
8.732630549681506 687.5048420582187 1.079318004268111
8.737858104634922 681.642823126306 1.0751248182972728
8.743085659588338 679.2717055737504 1.073729779742279
8.748313214541755 674.0433306611353 1.0694546272862686
8.75354076949517 670.8521150560874 1.0670741715902567
8.758768324448587 662.8544340713809 1.0598157513980833
8.763995879402003 651.517758558402 1.0501040870492981
8.76922343435542 638.1400728110315 1.0388932621453366
8.774450989308836 625.6245303512551 1.0288039680495398
8.779678544262252 610.6864671190959 1.0152896692488647
8.784906099215668 598.4592457785852 1.0039517712289405
8.790133654169084 594.09882267597 1.0007919723731076
8.7953612091225 588.0203544769904 0.9957776756843455
8.800588764075917 586.1168888415832 0.9936820708511471
8.805816319029333 584.9690835564787 0.9927543739889623
8.811043873982749 581.1644491644475 0.9892777181344707
8.816271428936165 576.4894834219473 0.9849083769276997
8.821498983889581 570.1954212443235 0.9792560387132354
8.826726538842998 565.8676851544735 0.9760381008745964
8.831954093796414 563.2522855641038 0.9739567205764418
8.83718164874983 557.6196667129356 0.9676543878890866
8.842409203703246 550.4306407251921 0.9601439392720897
8.847636758656662 546.3506872804329 0.9564449515752738
8.852864313610079 542.8598679332216 0.9537599022908629
8.858091868563495 546.763138101483 0.9571648257756591
8.863319423516911 545.5263116439913 0.9558243304434203
8.868546978470327 545.641601062532 0.9556016373913885
8.873774533423743 546.310578436276 0.9560720517663813
8.87900208837716 542.0866649609587 0.9518761399959736
8.884229643330576 542.7665270154415 0.9519638072503802
8.889457198283992 541.9552979577129 0.9508290680718666
8.894684753237408 544.4582908798408 0.9522490384518596
8.899912308190824 549.0529540923682 0.9570188258171365
8.90513986314424 548.2259775509201 0.9551804978922431
8.910367418097657 547.5418986955009 0.9528859457448022
8.915594973051073 553.6900647853055 0.9571616379530975
8.92082252800449 560.9110892189943 0.9626802570377884
8.926050082957905 568.3566632869308 0.9706121827980629
8.931277637911322 571.2736508007929 0.9731230856545744
8.936505192864738 569.3975714303796 0.9719487710565546
8.941732747818154 567.6884182743264 0.970053692058835
8.94696030277157 567.2928712746213 0.9688140379616309
8.952187857724986 567.0799783084025 0.9686526546107578
8.957415412678403 570.9826415295989 0.9710875477882144
8.962642967631819 574.4894927082478 0.973540028595564
8.967870522585235 578.1154011652122 0.9765818253660918
8.973098077538651 578.3301864866655 0.9754788936881086
8.978325632492067 580.175803169734 0.9765700511714157
8.983553187445484 582.0529040041416 0.9772286676301122
8.9887807423989 587.7211785466441 0.9801980430812473
8.994008297352316 593.95369679346 0.9860838824730532
8.999235852305732 594.5453094191076 0.9872645571807934
9.004463407259149 598.9601333171006 0.9908023185453663
9.009690962212565 602.642602958555 0.9937987506367609
9.014918517165981 612.4840645896858 1.0011417434369367
9.020146072119397 623.0654306510908 1.0092293214335448
9.025373627072813 631.180244050737 1.0152793844080432
9.03060118202623 640.9609202488177 1.0223298397308094
9.035828736979646 652.6066325757779 1.0310913632610845
9.041056291933062 669.8467996687592 1.0432227665619822
9.046283846886478 690.4483212225492 1.0596155474947553
9.051511401839894 708.9177664758249 1.0735034441056392
9.05673895679331 731.3655007289767 1.0902763597079457
9.061966511746727 756.4416255361676 1.108519921785386
9.067194066700143 782.3598731954293 1.1271230794754052
9.07242162165356 806.7747586751794 1.1440405219257674
9.077649176606975 824.2379978610404 1.154719295725303
9.082876731560392 838.2141973801191 1.1639014120460498
9.088104286513808 852.2080913443955 1.1730680976109054
9.093331841467224 861.4026466620669 1.1797397777171719
9.09855939642064 862.3159014459719 1.1799838602110349
9.103786951374056 857.8536069513123 1.1755973467090706
9.109014506327473 849.5245023708701 1.1681153437966205
9.114242061280889 840.2104548258724 1.1617400177600425
9.119469616234305 830.2938692038738 1.1539213420071284
9.124697171187721 823.6703999526675 1.1491794509087492
9.129924726141137 819.225467737214 1.146301498130796
9.135152281094554 822.487631490942 1.149649859038571
9.14037983604797 833.3315168503184 1.1574146552167996
9.145607391001386 854.1203128706429 1.1709022831909384
9.150834945954802 881.0527399472061 1.1890686809229873
9.156062500908218 912.737279177229 1.2105821988061296
9.161290055861635 950.3875351501711 1.2452289120162878
9.16651761081505 990.7096971301412 1.2780560578806621
9.171745165768467 1031.1163263734154 1.3090091216381592
9.176972720721883 1052.5638798620414 1.3247561815304043
9.1822002756753 1061.1097862188612 1.3321417854533486
9.187427830628716 1061.8001768733925 1.3357101825723503
9.192655385582132 1051.4904749795219 1.330954666309025
9.197882940535548 1040.0993889732583 1.326303905905937
9.203110495488964 1025.3137728418906 1.319203703744774
9.20833805044238 1009.4332508761773 1.3123724106418047
9.213565605395797 994.3041410495994 1.3044415003462315
9.218793160349213 980.1461444829919 1.2971926347397276
9.224020715302629 967.2641860953017 1.2910724821354735
9.229248270256045 958.0242161815548 1.2865793128408662
9.234475825209461 947.171247490068 1.2815838382128801
9.239703380162878 937.5953733727044 1.2758396165081651
9.244930935116294 931.2631521624592 1.2721640416300595
9.25015849006971 928.3992092945418 1.2718209303724042
9.255386045023126 930.494274010333 1.2757956943459228
9.260613599976542 937.5005813403216 1.2819316769890183
9.265841154929959 948.1744563197449 1.2915517416474604
9.271068709883375 960.1103914810648 1.2997781299837936
9.276296264836791 975.5206499576393 1.3116253307863501
9.281523819790207 994.8378547613553 1.3253778971885783
9.286751374743623 1015.3143462416117 1.3393640597134804
9.29197892969704 1038.941725583819 1.356577828600871
9.297206484650456 1061.8329454740592 1.372714121368162
9.302434039603872 1077.3007880158912 1.3836917434594318
9.307661594557288 1083.3868220179975 1.3892327329788674
9.312889149510704 1071.7422123447807 1.3838260011431878
9.31811670446412 1039.598489574277 1.3638839092870318
9.323344259417537 996.7508959661494 1.3374987396293263
9.328571814370953 949.0015379422728 1.3062825766116537
9.33379936932437 899.4496357025033 1.2729459478432865
9.339026924277785 849.2588768595674 1.2386005551868435
9.344254479231202 802.3208713978756 1.2048653652442656
9.349482034184618 760.9766801370126 1.1741868594237284
9.354709589138034 730.4437737111313 1.1513036561889338
9.35993714409145 710.4322695517712 1.13635301455332
9.365164699044866 693.9495113361795 1.124008023649735
9.370392253998283 676.0451922526037 1.110640589903156
9.375619808951699 663.9695844085273 1.101317082717784
9.380847363905115 654.2871891694473 1.0934735985528803
9.386074918858531 647.9931541302464 1.0886381158225187
9.391302473811947 643.7028035333313 1.0853549621746514
9.396530028765364 637.265261853165 1.0810647480729683
9.40175758371878 633.2448358363351 1.0799603005976723
9.406985138672196 634.5094508886305 1.081904997906181
9.412212693625612 638.1398894787533 1.0840113167609393
9.417440248579029 635.7828502542695 1.0697084894760573
9.422667803532445 633.3589090974917 1.0617900393694244
9.427895358485861 630.9656471931206 1.0563037612035175
9.433122913439277 631.6540736082887 1.0539687387004029
9.438350468392693 631.1636447423925 1.0504336932363973
9.44357802334611 629.1748764363865 1.0473331068377483
9.448805578299526 631.9074083304597 1.047890439231686
9.454033133252942 632.8794862175799 1.046796723795924
9.459260688206358 633.1144697790063 1.0458214006088689
9.464488243159774 633.0642859818842 1.044352930604459
9.46971579811319 627.8761418479195 1.0387020266944949
9.474943353066607 627.3398878272742 1.036204613576367
9.480170908020023 628.2890933603934 1.0348829703579627
9.48539846297344 625.9553452714688 1.0318642675967291
9.490626017926855 621.9552630386171 1.0267602188108649
9.495853572880272 622.5157932385873 1.0269682841958294
9.501081127833688 622.4679648421871 1.0258175097319202
9.506308682787104 625.1291198157322 1.0276643746487268
9.51153623774052 627.6438335289686 1.0295260838742237
9.516763792693936 624.5376337048453 1.0262032394193183
9.521991347647353 621.274288712803 1.0209399554090988
9.527218902600769 625.9133919622061 1.0221438575353339
9.532446457554185 631.8713043187429 1.026092468266497
9.537674012507601 637.9436403599161 1.031028567108625
9.542901567461017 638.3650212074815 1.0307537265210953
9.548129122414434 636.9996419325165 1.0289534173152635
9.55335667736785 632.6913387602345 1.024487093062545
9.558584232321266 632.8472506200221 1.0233288764819803
9.563811787274682 632.157251567311 1.0226153501847903
9.569039342228098 631.8812114181302 1.0222304061531995
9.574266897181515 626.8840508138921 1.0176614126039387
9.57949445213493 625.062781567513 1.015276072752133
9.584722007088347 621.0813485474652 1.0101267374115932
9.589949562041763 625.8551878921173 1.0130430048606
9.59517711699518 625.7678405727543 1.0117911624407159
9.600404671948596 632.5399508097098 1.0176107724930035
9.605632226902012 636.1235073469352 1.019792109150403
9.610859781855428 635.8075083096016 1.0194711850059774
9.616087336808844 635.2227330365822 1.0193364662940585
9.62131489176226 632.6189673932136 1.0165425498977754
9.626542446715677 627.3156274591975 1.0112102975738058
9.631770001669093 626.3815879237336 1.0096380125746056
9.636997556622509 623.9339967833441 1.006448847876143
9.642225111575925 626.034854557713 1.0070634726719843
9.647452666529341 629.3584284002244 1.0087439085062548
9.652680221482758 632.8308051063598 1.0117372402855906
9.657907776436174 636.5585632485105 1.0141790411560307
9.66313533138959 636.0491868350961 1.0130544121894902
9.668362886343006 641.0844801787487 1.0172894505303682
9.673590441296422 641.0466120486573 1.0167416894151284
9.678817996249839 640.297069373634 1.0146589955954126
9.684045551203255 638.506256310084 1.0124457730596554
9.689273106156671 636.4367496889082 1.0094268508250734
9.694500661110087 636.3498052528527 1.0085680035884306
9.699728216063503 640.1970521035134 1.0115254545893395
9.70495577101692 642.2825293622883 1.0139119271504253
9.710183325970336 650.9438288619189 1.0208048081512218
9.715410880923752 655.2484474285656 1.022545779054777
9.720638435877168 657.7933930662144 1.023062419679626
9.725865990830584 657.9188056223096 1.0234407082220482
9.731093545784 652.3229028917852 1.0180877369970434
9.736321100737417 655.4498345267522 1.0202688316547621
9.741548655690833 657.7881986654327 1.0214004951127391
9.74677621064425 656.1058156893135 1.0180272592946935
9.752003765597665 660.2369666254464 1.020686654941491
9.757231320551082 658.4573713349062 1.0191671883023312
9.762458875504498 661.2005804827913 1.021199583453574
9.767686430457914 668.0236943142837 1.0265270546439362
9.77291398541133 671.0792362349177 1.0286537222830958
9.778141540364746 673.7523145611848 1.02963605572511
9.783369095318163 670.964008991259 1.0268082218307408
9.788596650271579 665.6455074349583 1.0215201871538648
9.793824205224995 668.247035852419 1.023533795336426
9.799051760178411 669.1540964899041 1.0229107147299328
9.804279315131827 667.0119512112319 1.0206860776952678
9.809506870085244 668.7815188718214 1.0214142094625507
9.81473442503866 670.1518225512416 1.0222038632806518
9.819961979992076 673.6587128796943 1.0241138861002435
9.825189534945492 676.4040765517003 1.0253640493552996
9.830417089898909 681.5706121994475 1.0289385758192278
9.835644644852325 685.580093189875 1.0310601300684443
9.840872199805741 685.7455933787552 1.0308349056470294
9.846099754759157 687.5819274733916 1.0320210781638792
9.851327309712573 684.0248234289685 1.0287368637512406
9.85655486466599 680.2021650082432 1.025284790849113
9.861782419619406 681.5381455410391 1.0260518485540349
9.867009974572822 685.6113359546688 1.0287835839047734
9.872237529526238 688.2644401253001 1.0305963180354982
9.877465084479654 690.5037360912522 1.0323875784674263
9.88269263943307 690.9387823018274 1.032326888903101
9.887920194386487 694.1169702744108 1.0343522642761374
9.893147749339903 697.8977335132063 1.0370202161140554
9.89837530429332 696.0732555903461 1.0334554010774137
9.903602859246735 695.1903648503414 1.0321109472057708
9.908830414200152 694.5686650373596 1.0316722790427775
9.914057969153568 703.9398560839198 1.0381629030956512
9.919285524106984 711.7727206438362 1.0438450426146855
9.9245130790604 715.7643965356019 1.0457534320630655
9.929740634013816 718.1613168180467 1.0467146095857593
9.934968188967233 718.8021376205689 1.0465445905661803
9.940195743920649 717.5594979468663 1.045894805482096
9.945423298874065 724.354213458145 1.0523804766458222
9.950650853827481 724.8311900252272 1.052584888371327
9.955878408780897 728.3715838995199 1.0539510035768602
9.961105963734314 728.0002633354144 1.0524663145783633
9.96633351868773 722.0690659792158 1.0477872642662798
9.971561073641146 719.9404885390447 1.0454480098816326
9.976788628594562 716.2908208782543 1.0417329055215614
9.982016183547978 715.1833673877136 1.0407721516750164
9.987243738501395 716.1952605726599 1.0409831149539805
9.99247129345481 715.0168034533287 1.0394921690745227
9.997698848408227 713.8574524557092 1.0384913593642102
10.002926403361643 710.3760258806392 1.0339235639754663
10.00815395831506 705.8251498607027 1.0301681129463007
10.013381513268476 699.6798680894974 1.0253245177982806
10.018609068221892 693.185012463251 1.0207763287455285
10.023836623175308 691.8371324224494 1.0197148754620409
10.029064178128724 695.5160060471104 1.0223318242453001
10.03429173308214 701.6355295840159 1.0272530642304825
10.039519288035557 705.7457332789529 1.0304200707315367
10.044746842988973 705.096489626885 1.029377511641124
10.049974397942389 699.8523963185794 1.0254059877685497
10.055201952895805 693.4568004897147 1.0203432088949513
10.060429507849221 693.0571741802776 1.0193608810545163
10.065657062802638 686.7535349337015 1.0143217892826544
10.070884617756054 686.8998186430906 1.0143585679997695
10.07611217270947 685.5128712887947 1.013144041829917
10.081339727662886 686.4767909427553 1.0132574466709117
10.086567282616302 683.7903663626726 1.011142638074734
10.091794837569719 679.3060034792356 1.0065799958270873
10.097022392523135 675.8106993659193 1.0032910977270184
10.102249947476551 680.0911198211284 1.0063740788762916
10.107477502429967 683.0125674792508 1.0072327411781885
10.112705057383383 684.6823589302531 1.00752056546468
10.1179326123368 681.9148677186438 1.0054146124142123
10.123160167290216 681.8612908238831 1.0064402532013044
10.128387722243632 679.3467505548103 1.0044491227842351
10.133615277197048 675.5799871167083 1.0006389312836075
10.138842832150464 673.8046277095608 0.9975913800362312
10.14407038710388 675.3405086633684 0.9984247000283456
10.149297942057297 678.8229773479368 1.0015959618008419
10.154525497010713 679.689815338151 1.0030796751915596
10.15975305196413 679.3615776736617 1.0027166539218673
10.164980606917545 676.983829083135 1.0007608982288745
10.170208161870962 678.8079885907432 1.0012291966606972
10.175435716824378 679.7797481273469 1.0018538908377328
10.180663271777794 681.4498486007909 1.0018962164194716
10.18589082673121 682.7425913830461 1.002554216237756
10.191118381684626 683.0572271731124 1.0028742088741516
10.196345936638043 683.0060353027375 1.0027899780062948
10.201573491591459 682.0569479968747 1.0026900740851263
10.206801046544875 680.7605831612658 1.001301424312467
10.212028601498291 677.7394864876362 0.9979264843885529
10.217256156451707 673.4425487630605 0.9938464204369947
10.222483711405124 671.321223261875 0.9922476530340757
10.22771126635854 671.998020544432 0.9937293246161145
10.232938821311956 669.4384499496111 0.9921760041554185
10.238166376265372 671.960610040463 0.99382893047316
10.243393931218788 672.2077073993114 0.9937816283382611
10.248621486172205 667.8701441417563 0.9902068685324918
10.253849041125621 666.3187165502852 0.9885494161454091
10.259076596079037 659.2894551734013 0.983193904533536
10.264304151032453 656.7668330261329 0.9810793254177118
10.26953170598587 653.2536701322334 0.9773278938728571
10.274759260939286 655.6137305508962 0.9786381186505899
10.279986815892702 658.2052803029703 0.9803937416312457
10.285214370846118 657.8878235829666 0.9804566430232422
10.290441925799534 657.5179050458795 0.979525285664596
10.29566948075295 653.5870263156305 0.9762523515610618
10.300897035706367 648.0046240119689 0.9714320917616133
10.306124590659783 652.1829141133871 0.9744548724032587
10.3113521456132 644.2581544207197 0.9684836875968241
10.316579700566615 643.7146157922637 0.9675027285256749
10.321807255520032 636.3644032910074 0.9609709665779653
10.327034810473448 632.2434163173656 0.9574406552286958
10.332262365426864 633.7456987636292 0.958119549593506
10.33748992038028 637.8031533482193 0.9611981798140727
10.342717475333696 633.8143898305121 0.9578867838805831
10.347945030287113 632.5102146410532 0.9564313324548114
10.353172585240529 635.9706985334093 0.9594973540681242
10.358400140193945 638.0670209663677 0.9607954138594017
10.363627695147361 640.7926161236134 0.9619731315199099
10.368855250100777 646.1204763859275 0.9652274938562869
10.374082805054194 650.036802765034 0.9674884410774629
10.37931036000761 649.8480930834118 0.9669901114492682
10.384537914961026 650.330235118423 0.96744258222489
10.389765469914442 650.9131021860682 0.9673521339083655
10.394993024867858 654.2043226336098 0.9697245417401797
10.400220579821275 656.7337813264638 0.9715287963229645
10.40544813477469 651.4162502337834 0.9661664094745561
10.410675689728107 643.729915534776 0.959878223518125
10.415903244681523 642.8393561796498 0.9594369450028919
10.42113079963494 647.5060121543127 0.963465879474107
10.426358354588356 650.1657843388867 0.9651094242209196
10.431585909541772 647.7533526823215 0.9633956121770255
10.436813464495188 642.4858649776695 0.9598256918265216
10.442041019448604 632.7296252644855 0.9522874343128964
10.44726857440202 620.7754743139226 0.9421986425489831
10.452496129355437 613.3200389078708 0.9352163878303713
10.457723684308853 606.8059167191925 0.9300208061608465
10.462951239262269 598.9897945992219 0.9238766129345676
10.468178794215685 593.6024380904213 0.9205216374296041
10.473406349169101 584.8147925953785 0.9137998033355105
10.478633904122518 577.1719552552624 0.9069421499677829
10.483861459075934 574.2920499309496 0.9043494874703388
10.48908901402935 568.7846444455532 0.8994797928332738
10.494316568982766 564.4706081760864 0.8957911745516003
10.499544123936182 561.9460457727486 0.8935505782726847
10.504771678889599 556.2029244134926 0.8891843340581835
10.509999233843015 557.1550451316607 0.8908398203132196
10.515226788796431 557.3011818120475 0.8906980906186178
10.520454343749847 554.0150715637208 0.8873563722283957
10.525681898703263 551.2371460884178 0.8839040244860406
10.53090945365668 549.5689901873695 0.8818589713888418
10.536137008610096 547.8123956575479 0.8806673556867776
10.541364563563512 546.5186049772135 0.8793951770250035
10.546592118516928 545.8179924299465 0.8792413304733996
10.551819673470344 543.7754237857827 0.8769551483870429
10.55704722842376 541.5354928849645 0.8750016342509476
10.562274783377177 535.6234805273114 0.8696375833376708
10.567502338330593 530.8968302753764 0.8656299838013982
10.57272989328401 528.3258685334118 0.8632951916756745
10.577957448237425 531.7159015658133 0.8662325956139307
10.583185003190842 534.4227231058306 0.8677278275369352
10.588412558144258 531.025140786856 0.8650670380545633
10.593640113097674 530.2905094045997 0.864862108217175
10.59886766805109 529.2477332506631 0.8631227682854757
10.604095223004506 528.6809006364123 0.8622120047749762
10.609322777957923 528.5680674186539 0.862184075874174
10.614550332911339 523.7518275407084 0.8576332654116552
10.619777887864755 520.1276714692251 0.8538051662046329
10.625005442818171 518.009419744688 0.8526263180929493
10.630232997771587 513.8409609189644 0.8492017434242463
10.635460552725004 511.3779714292029 0.8467134860005592
10.64068810767842 512.3097064040201 0.8472077359083654
10.645915662631836 516.3660400086303 0.850820411409752
10.651143217585252 521.0130358159693 0.8548920558036807
10.656370772538668 522.2569778285798 0.8553094918344775
10.661598327492085 520.871185344569 0.8535230004938712
10.666825882445501 524.9264199356949 0.856659419597098
10.672053437398917 524.5972469978373 0.8550038207006764
10.677280992352333 529.907534483932 0.8589824599351633
10.68250854730575 529.5444973608421 0.8583413993057707
10.687736102259166 534.9698295595156 0.8628227722169519
10.692963657212582 541.18309626116 0.8677469933456994
10.698191212165998 547.7044543748422 0.8730945677773075
10.703418767119414 549.8987540026611 0.8740605999899272
10.70864632207283 549.6070433231127 0.8732281229917538
10.713873877026247 554.3803330121706 0.8759790716010275
10.719101431979663 560.9186031055531 0.881132252918354
10.72432898693308 569.5017645592303 0.8873430280713045
10.729556541886495 580.2091235640881 0.8950770018592532
10.734784096839912 592.9582666267368 0.9051832534713038
10.740011651793328 599.0245848078338 0.9094536379411005
10.745239206746744 605.5535937276677 0.9147230062058725
10.75046676170016 609.284838445426 0.9172516381485843
10.755694316653576 611.1640933216306 0.9182148693691505
10.760921871606993 615.5070042833878 0.9208735018454044
10.766149426560409 619.720157495738 0.9237068096975313
10.771376981513825 618.7361817662769 0.9223560417384834
10.776604536467241 612.2663936953704 0.9170451088058607
10.781832091420657 609.2923623600548 0.9140487881760885
10.787059646374074 602.6592475070048 0.909065177115272
10.79228720132749 600.080437386605 0.9068054831806359
10.797514756280906 597.3805916579107 0.9043067741060421
10.802742311234322 598.6045425349431 0.9052681098336364
10.807969866187738 599.1165643293897 0.905342658885703
10.813197421141155 599.8212541811781 0.9053868827391752
10.81842497609457 601.8730422602893 0.9071188123686605
10.823652531047987 602.9466446317497 0.9072414185383146
10.828880086001403 609.83194895072 0.9122890983244047
10.83410764095482 614.7276898071161 0.9159161532395699
10.839335195908236 620.9009772090378 0.9199551521188377
10.844562750861652 632.7666308928084 0.9285924640502756
10.849790305815068 648.9991853947706 0.9389077862265839
10.855017860768484 669.9276220397052 0.9525881671861766
10.8602454157219 695.1852066800407 0.9702284484920453
10.865472970675317 722.2904586739694 0.9899867975799229
10.870700525628733 744.0897910403053 1.0052612996702515
10.875928080582149 758.2971548278337 1.0148976713788023
10.881155635535565 760.2114424749723 1.0147207882150908
10.886383190488981 753.7436406798475 1.0096850774337547
10.891610745442398 736.3926122091788 0.9979674112884234
10.896838300395814 714.0257579929723 0.9816398089886303
10.90206585534923 690.1682486046143 0.9649112083088323
10.907293410302646 674.7762771397906 0.9540485629012335
10.912520965256062 657.9356456674905 0.9414130589346474
10.917748520209479 647.1083618091052 0.9335099952742024
10.922976075162895 632.9502475750738 0.9230288743113121
10.928203630116311 618.8663258661227 0.9129210511665605
10.933431185069727 608.5327518775912 0.9052446580794752
10.938658740023143 598.6735410421195 0.8975403067334706
10.94388629497656 592.6284767206068 0.8927893145197174
10.949113849929976 585.3385770664137 0.8872872702717903
10.954341404883392 577.9201731599909 0.8812430698679272
10.959568959836808 570.6107315075029 0.8756410614909238
10.964796514790224 564.3569962788481 0.8706047422655198
10.97002406974364 561.1253523226675 0.8698231434722759
10.975251624697057 557.7779875320471 0.8690347284262662
10.980479179650473 547.4052916564272 0.8625319854385596
10.98570673460389 543.4669844191628 0.8608130309976708
10.990934289557305 538.9300368090811 0.8582438447702884
10.996161844510722 536.1191726136602 0.8570451703653571
11.001389399464138 532.4840153079242 0.8543452743490425
11.006616954417554 525.6533873620051 0.8495945327368438
11.01184450937097 521.669488509266 0.8468536107384682
11.017072064324386 518.2153590767249 0.8448193160187354
11.022299619277803 520.7794612866543 0.847550578365275
11.027527174231219 516.7965657520584 0.8445622217665151
11.032754729184635 513.7552659204916 0.8425705954214646
11.037982284138051 510.2717725408243 0.8402176277816203
11.043209839091467 506.7684140999726 0.8374942048929019
11.048437394044884 505.72868277935504 0.8374098241720037
11.0536649489983 507.22703519915547 0.8397057758473604
11.058892503951716 506.2751271041107 0.8392281399571361
11.064120058905132 506.8194171729494 0.8400700878835096
11.069347613858548 505.90686301521885 0.8399641582282189
11.074575168811965 503.07433056762824 0.8381281258643385
11.079802723765381 499.35760576807075 0.835021772527602
11.085030278718797 499.3984266268803 0.8354237992610433
11.090257833672213 497.6104459250033 0.8332847982514484
11.09548538862563 497.7393042056439 0.8336413139211869
11.100712943579046 496.0046829468552 0.8326574383824423
11.105940498532462 493.0146756197544 0.8301161910722384
11.111168053485878 491.774229470736 0.8290334774949296
11.116395608439294 488.49208696649464 0.8263687798393865
11.12162316339271 485.99279129422314 0.824170982061082
11.126850718346127 484.1412500044854 0.8226083139751107
11.132078273299543 481.77618802597107 0.8209484456035896
11.13730582825296 478.6929739331765 0.8184474508538143
11.142533383206375 478.61009250166774 0.8190948429405858
11.147760938159792 479.3731334803832 0.8204177849334959
11.152988493113208 481.4204014583951 0.8219733279391355
11.158216048066624 481.809191210088 0.8229264708991264
11.16344360302004 482.28741880345984 0.8233961782275622
11.168671157973456 477.5853628453964 0.8192515906051727
11.173898712926873 479.16932515697783 0.8210768806436397
11.179126267880289 479.8048435061314 0.8213297530927012
11.184353822833705 482.78106825385476 0.8228714563681826
11.189581377787121 483.8271885417356 0.8236458793199186
11.194808932740537 481.7693731706446 0.822154139699485
11.200036487693954 479.5322262861164 0.8206141257292733
11.20526404264737 477.253373897944 0.819133377298224
11.210491597600786 473.79156873180654 0.8163541019609721
11.215719152554202 472.2467442540952 0.8154580331664644
11.220946707507618 475.2176329709604 0.8181000577695334
11.226174262461035 479.07523387836625 0.8214347673799502
11.23140181741445 480.6948827940063 0.8233627227211522
11.236629372367867 479.9605855856271 0.8224161131387554
11.241856927321283 475.80384804540444 0.8190863919935992
11.2470844822747 473.57193217464294 0.8171076150997172
11.252312037228116 475.7613980707261 0.8189545122730746
11.257539592181532 474.9361573930002 0.8184572778934881
11.262767147134948 476.2770211907974 0.8200699783777267
11.267994702088364 475.37528321835407 0.8196847559665656
11.27322225704178 475.70726095917087 0.8207399032763546
11.278449811995197 474.5587736830639 0.8193033297812212
11.283677366948613 471.95001204874404 0.8166381725420766
11.288904921902029 472.11114666338295 0.8160818419239052
11.294132476855445 470.2304457515198 0.8136017343123003
11.299360031808861 468.9330290481455 0.8123977663989956
11.304587586762278 469.08698469274805 0.8121498999948069
11.309815141715694 465.9063897230519 0.8088948449451125
11.31504269666911 467.14273736164654 0.809896090131498
11.320270251622526 470.06609608979176 0.8121354262882902
11.325497806575942 470.5690500190555 0.8123319737436949
11.330725361529359 470.32262781526765 0.8123948402260435
11.335952916482775 470.4183458388155 0.812946311940098
11.341180471436191 468.45422294786215 0.8111192616543262
11.346408026389607 467.0440962515703 0.810522094248751
11.351635581343023 468.53475392180087 0.8116950257424147
11.35686313629644 466.35336520462937 0.8098514757330503
11.362090691249856 462.40913241728225 0.805759083194395
11.367318246203272 459.1272200230673 0.8026643074622956
11.372545801156688 457.19088914428283 0.8008912452994941
11.377773356110104 455.5294867299202 0.7994258941105195
11.38300091106352 455.97906625134834 0.799947738163716
11.388228466016937 452.8567888045988 0.797065994682551
11.393456020970353 452.7778669308747 0.7973760313058121
11.39868357592377 450.6366095006352 0.7960156944828242
11.403911130877185 446.32121994544394 0.7923833700261923
11.409138685830602 442.66280530750504 0.789430601544782
11.414366240784018 438.1023675490765 0.7854694293503798
11.419593795737434 435.262763274868 0.7823141205394011
11.42482135069085 433.2322758940056 0.7810821891591369
11.430048905644266 432.7238983765034 0.7807809855123365
11.435276460597683 429.7454760697718 0.7790229486899869
11.440504015551099 429.588883048426 0.7799331078987273
11.445731570504515 427.12545708522686 0.7765155866192857
11.450959125457931 426.921330921204 0.7751529749678898
11.456186680411347 427.1791673641594 0.7748826167802612
11.461414235364764 425.72159436100213 0.774652962763874
11.46664179031818 421.350872706213 0.7715110515165968
11.471869345271596 419.6391260839614 0.7701182628441833
11.477096900225012 415.4492401217212 0.7668436885148722
11.482324455178428 414.33608704707444 0.7729884540229565
11.487552010131845 412.28869615694 0.77365152255229
11.49277956508526 410.01153272787514 0.7729078083744125
11.498007120038677 409.5002683875461 0.7739982644933194
11.503234674992093 410.4374232739212 0.7751543050317786
11.50846222994551 410.73216938412725 0.7764987488224346
11.513689784898926 413.6027296004752 0.7801641194354676
11.518917339852342 412.88681740764855 0.7797825076816951
11.524144894805758 410.21623271950625 0.777905197033891
11.529372449759174 409.3471743478463 0.7778676285806948
11.53460000471259 409.53989390731397 0.7790545700387885
11.539827559666007 414.2278810169826 0.7849123333855716
11.545055114619423 419.89556864771686 0.790951379468669
11.550282669572839 420.0923742434512 0.7914624339008314
11.555510224526255 422.6680750035366 0.7944538424108257
11.560737779479672 420.9348704058534 0.7933374518435178
11.565965334433088 421.89020011396184 0.7949953752886555
11.571192889386504 422.0238928846364 0.7954973179942711
11.57642044433992 420.61792843809656 0.79413832273357
11.581647999293336 418.8125981802119 0.7921466849584817
11.586875554246753 414.07592033262256 0.7884352933969733
11.592103109200169 409.7244855116733 0.7850605513349146
11.597330664153585 406.6091011594429 0.7831553104132652
11.602558219107001 408.27242107941254 0.7851176425554142
11.607785774060417 406.41058024313077 0.7823215079935275
11.613013329013834 409.5993779620415 0.7860509691862142
11.61824088396725 409.63874044734115 0.7871330410294969
11.623468438920666 407.0015728001027 0.785801484776486
11.628695993874082 403.5699775691853 0.783396981021561
11.633923548827498 401.321584260084 0.7824513740996327
11.639151103780915 397.5667603786302 0.7788183471840741
11.64437865873433 395.56521548379834 0.7777874676000504
11.649606213687747 393.012305216481 0.7761561921058608
11.654833768641163 385.0924267386909 0.769107844902111
11.66006132359458 385.1396184806375 0.7706846182146487
11.665288878547996 381.5646784124676 0.7672938674264791
11.670516433501412 380.6987986343743 0.7663580718448045
11.675743988454828 380.64664317668377 0.766520361599252
11.680971543408244 379.6975576193712 0.7647513109110686
11.68619909836166 380.47865751780824 0.7658363879491001
11.691426653315077 381.28327802779427 0.767003042042642
11.696654208268493 379.97320818966494 0.7657926198849377
11.701881763221909 379.51354467975125 0.7663167624015113
11.707109318175325 376.43357651075905 0.7630096429707802
11.712336873128741 373.35228532066526 0.7593763888751698
11.717564428082158 378.00659386020715 0.7643448680510859
11.722791983035574 379.61787175344006 0.7664277406882458
11.72801953798899 380.0727705808814 0.7688250483075834
11.733247092942406 377.779658497277 0.7678713192307905
11.738474647895822 372.712523476283 0.7629306149712839
11.743702202849239 371.53968824069545 0.7612798499169988
11.748929757802655 374.22778879521826 0.7642278656518007
11.754157312756071 379.2448679313503 0.7693270573708887
11.759384867709487 384.29977281553136 0.7753014633253247
11.764612422662903 383.66322314081503 0.7745291905862769
11.76983997761632 383.76635425499944 0.7752120705425629
11.775067532569736 380.52597377885365 0.7728438059647604
11.780295087523152 381.59115871811656 0.7733050648747574
11.785522642476568 383.5088857284577 0.7747599586072826
11.790750197429984 385.7565104385599 0.7760523831955939
11.7959777523834 388.22591416876725 0.7781418325233355
11.801205307336817 388.88615917140174 0.7781764904550564
11.806432862290233 390.8884634935313 0.7806998121164834
11.81166041724365 393.70744375801326 0.7832348838439169
11.816887972197065 393.1057162036793 0.7822417798997127
11.822115527150482 395.4765644037392 0.7848635796611705
11.827343082103898 395.6448670274067 0.7847218460560715
11.832570637057314 398.1987194625905 0.7873237252151954
11.83779819201073 400.9994443515696 0.7912429344871382
11.843025746964146 397.3573841592034 0.7878117926971677
11.848253301917563 396.93758639683045 0.7876109416178271
11.853480856870979 393.85698067957327 0.784015552377229
11.858708411824395 389.84276843885004 0.7796427955269066
11.863935966777811 385.99733279688706 0.7763633298420365
11.869163521731227 382.87171002418887 0.7732192574889226
11.874391076684644 383.90621280910216 0.7751742001838684
11.87961863163806 382.27367378942506 0.7751430309574147
11.884846186591476 378.2244493154242 0.771603216302363
11.890073741544892 372.8771817977644 0.7673724778755497
11.895301296498308 370.64340304045413 0.7653130034051957
11.900528851451725 369.3868597679288 0.7643761228215947
11.90575640640514 369.04847526797477 0.7647402918801214
11.910983961358557 369.62276495863495 0.7647455985621399
11.916211516311973 366.905756519925 0.7614853157837542
11.92143907126539 364.2676107067358 0.7583972637005376
11.926666626218806 362.3410507770854 0.7564197468961904
11.931894181172222 360.029714906592 0.7539053884589182
11.937121736125638 357.73919409477173 0.7520188825421862
11.942349291079054 358.50376694412734 0.7530566764101404
11.94757684603247 359.7299569799297 0.7547457052768209
11.952804400985887 358.54855960902387 0.7535640338200158
11.958031955939303 359.1726634358938 0.7552989986634785
11.963259510892719 357.8444980199734 0.7548569853704341
11.968487065846135 354.2777392252536 0.752004874548952
11.973714620799552 355.34820728119774 0.7535185941000597
11.978942175752968 358.74495053484367 0.7567504128384721
11.984169730706384 360.31481669779924 0.7582825643599705
11.9893972856598 361.2036217231011 0.7605069953588495
11.994624840613216 358.5176866188406 0.7587727707517142
11.999852395566633 355.7124061097211 0.756404668704973
12.005079950520049 356.68333997199295 0.7562251941565605
12.010307505473465 357.8589482001094 0.7573234215685113
12.015535060426881 359.7033168434344 0.7597084963729048
12.020762615380297 360.12040947059944 0.7589746585599025
12.025990170333714 358.9521047084528 0.7571332462754846
12.03121772528713 358.33825930719814 0.7557547880040939
12.036445280240546 357.46627926815546 0.754480113103519
12.041672835193962 357.8789083535868 0.7560864652211045
12.046900390147378 358.5281214880572 0.7583228513456448
12.052127945100795 359.82021570259445 0.7596898119907658
12.05735550005421 363.75810459962605 0.7633081366196728
12.062583055007627 363.77357393247877 0.7632289515151973
12.067810609961043 366.61017337262103 0.7660572954262216
12.07303816491446 368.17436768387637 0.7693616029117508
12.078265719867876 372.24560059872545 0.7741293040487307
12.083493274821292 375.79476067841426 0.776551309670514
12.088720829774708 381.0434489575237 0.7808752061821608
12.093948384728124 382.62590905000087 0.7808793541220722
12.09917593968154 389.98554781482625 0.7883667653811199
12.104403494634957 397.1579686734895 0.7961045333191907
12.109631049588373 408.5089532881651 0.807138483658753
12.114858604541789 424.3022591917266 0.822254366542916
12.120086159495205 442.3992852348769 0.8393842093367542
12.125313714448621 459.503864303935 0.8549934485576053
12.130541269402038 479.41636920005385 0.8726227520957927
12.135768824355454 500.15698339699964 0.891191718910966
12.14099637930887 513.8297905024256 0.9032653014139085
12.146223934262286 527.4756512187782 0.9156696304124309
12.151451489215702 534.6757149084507 0.921918867611463
12.156679044169119 539.017642524943 0.9256030328111722
12.161906599122535 540.3738308382867 0.9274810022312138
12.167134154075951 534.8065822586858 0.9225909614317743
12.172361709029367 524.7392913415149 0.9140494229505316
12.177589263982783 515.5458836485277 0.9065410131165408
12.1828168189362 502.26534693659886 0.8944326671946926
12.188044373889616 488.58325080465625 0.8826287408377624
12.193271928843032 478.237110913551 0.8736390205540863
12.198499483796448 468.4494464228049 0.8643967407053536
12.203727038749864 461.92514418817177 0.8590599577268054
12.20895459370328 453.4373181752139 0.8513712437320645
12.214182148656697 439.20901104085505 0.8387359697393553
12.219409703610113 429.7989086450947 0.8308348798239412
12.22463725856353 424.2661591215013 0.8261511421224993
12.229864813516945 416.5959396894663 0.8203814089726496
12.235092368470362 409.40315673687456 0.8137467286122374
12.240319923423778 400.28599923874725 0.8047472072113204
12.245547478377194 392.8819005286048 0.7980005259624753
12.25077503333061 388.96418559967486 0.7951848459281852
12.256002588284026 382.8409553955574 0.7900407134988475
12.261230143237443 376.6279868065062 0.7844449060102069
12.266457698190859 370.96778411038497 0.7772016607351852
12.271685253144275 366.22797841739833 0.771157654237401
12.276912808097691 360.2946227771004 0.7652964931042758
12.282140363051107 354.42270175913825 0.7593809027631294
12.287367918004524 348.56373187709687 0.7536315013752848
12.29259547295794 344.9799641873179 0.7512274531235625
12.297823027911356 344.5297770936686 0.7511294969097819
12.303050582864772 342.74524614179353 0.7495132112197549
12.308278137818188 342.88218141782147 0.7492252855456645
12.313505692771605 345.08329302319834 0.753778772381411
12.31873324772502 349.5374671460545 0.7675630944785607
12.323960802678437 349.4251165327523 0.771544474074515
12.329188357631853 347.88059537103464 0.7745559628064104
12.33441591258527 340.0828379746055 0.7691206114141514
12.339643467538686 339.1894904538406 0.7709366585285793
12.344871022492102 338.98331087341234 0.7757415249352928
12.350098577445518 339.585903862053 0.7773958966803118
12.355326132398934 342.1973966453674 0.7848242163793889
12.36055368735235 340.57556385302445 0.7859977585234752
12.365781242305767 339.09390142137715 0.7843391987825701
12.371008797259183 338.1229411316087 0.7839549850296367
12.376236352212599 339.5932986011437 0.7859402044249113
12.381463907166015 341.77782822475194 0.79033992242615
12.386691462119432 341.61640528563333 0.7926154615392114
12.391919017072848 335.98860773344256 0.7893225616596846
12.397146572026264 329.79710137102217 0.7846176051859088
12.40237412697968 325.0054715971781 0.7799089829866882
12.407601681933096 323.7095488345365 0.7802192247935453
12.412829236886513 325.25609073766776 0.7842795919404929
12.418056791839929 327.07412672982866 0.7873764999158778
12.423284346793345 324.18409285932506 0.7855822804600241
12.428511901746761 321.5674082646795 0.78392736873825
12.433739456700177 321.5471520639934 0.7848308781608393
12.438967011653594 321.81158732620827 0.7856375856689439
12.44419456660701 323.4872752814979 0.7893942140946862
12.449422121560426 321.3014967382765 0.7872775849667886
12.454649676513842 319.5113973938702 0.7866210666608904
12.459877231467258 319.7697963261551 0.7880045746088373
12.465104786420675 319.7391141453535 0.789018860062533
12.47033234137409 321.7301729258397 0.7937850329594714
12.475559896327507 319.5653309624855 0.791833116400064
12.480787451280923 317.696427374811 0.7922247629291438
12.48601500623434 314.07029336638897 0.789108267294934
12.491242561187756 314.36596631562634 0.791207421793455
12.496470116141172 314.3183454779163 0.7928769837722305
12.501697671094588 315.33200348635927 0.7953164408220256
12.506925226048004 316.6019312550809 0.7973532128967215
12.51215278100142 315.6783409691089 0.7986527145503532
12.517380335954837 312.4592560764462 0.7958221554154133
12.522607890908253 311.8077574737891 0.7957930636941709
12.527835445861669 309.99043601740044 0.795025958597261
12.533063000815085 312.1406945260949 0.7972754372719026
12.538290555768501 311.722295305019 0.7974128745122389
12.543518110721918 311.6264428720438 0.7985609581605873
12.548745665675334 310.2231863418556 0.7977629826689707
12.55397322062875 309.6586659040964 0.8000331041301361
12.559200775582166 307.20114879506133 0.7983895121998844
12.564428330535582 304.98721101583163 0.7913251432362508
12.569655885488999 301.31294709777023 0.7782241378970643
12.574883440442415 301.75942663771343 0.773598273215825
12.580110995395831 303.74366647368566 0.7734210102102352
12.585338550349247 302.35022271630555 0.7688785012695096
12.590566105302663 301.26950910715993 0.7652837276690313
12.59579366025608 299.5272484564419 0.7616173950049749
12.601021215209496 300.56534468135004 0.7618229319237865
12.606248770162912 303.0736153587411 0.7632674234684336
12.611476325116328 306.96208947220106 0.7687575823358459
12.616703880069744 306.5447855611116 0.7674084966585883
12.62193143502316 309.7874551982188 0.7710920556066749
12.627158989976577 313.3329995783319 0.7737275273575278
12.632386544929993 313.6880286952787 0.7721251735740368
12.63761409988341 313.91692915369066 0.7702242893922127
12.642841654836825 310.313179500782 0.7638776891995503
12.648069209790242 313.0989698683004 0.7669558228264844
12.653296764743658 315.6521441798068 0.7692937494756886
12.658524319697074 316.96395408840164 0.7708649833354256
12.66375187465049 321.77431309254354 0.7767220195263206
12.668979429603906 324.9269419094297 0.7785731101808288
12.674206984557323 332.14904870308635 0.7856587844517097
12.679434539510739 336.8772495827457 0.7898926507373353
12.684662094464155 342.2367520501804 0.7939018742517563
12.689889649417571 344.70856419049 0.795379860676205
12.695117204370987 348.8381294371044 0.7996786937715041
12.700344759324404 355.1923414303357 0.8056546534959609
12.70557231427782 361.28335916414534 0.8128704443014811
12.710799869231236 367.13333901910636 0.8195817234314103
12.716027424184652 375.87263320513125 0.8285199697278842
12.721254979138068 384.67088381598916 0.8385796027173112
12.726482534091485 392.4101759826511 0.8454251261579427
12.7317100890449 401.7126902679214 0.8541073294151926
12.736937643998317 410.86053293461964 0.8626258299176598
12.742165198951733 415.7266866901177 0.8669737286561524
12.74739275390515 422.89030907045 0.873420552205552
12.752620308858566 430.39428953132455 0.8811784476854918
12.757847863811982 437.57335940936804 0.8881454535693921
12.763075418765398 438.79341049759864 0.8891259855311098
12.768302973718814 436.1722938693853 0.8858608112767408
12.77353052867223 427.73291264329396 0.8762473424926246
12.778758083625647 420.36080447628007 0.8683603124736518
12.783985638579063 410.6999670260016 0.8582163062535467
12.789213193532479 406.18158209745366 0.8532983837053565
12.794440748485895 398.7622697905245 0.8460567016140451
12.799668303439312 392.9368861597418 0.8394198183522166
12.804895858392728 386.83097205493567 0.8322217847725271
12.810123413346144 377.0446850393517 0.8208023818860442
12.81535096829956 371.8511741405913 0.8144657991634923
12.820578523252976 370.21544418812545 0.8134593220188268
12.825806078206393 368.50370354661425 0.8122350406032603
12.831033633159809 366.8734337169267 0.8109325576917299
12.836261188113225 364.86251779465977 0.8089980204315653
12.841488743066641 368.25785895650495 0.8121090753093844
12.846716298020057 373.87558554450464 0.8177687630084292
12.851943852973474 381.08852766759463 0.8257130450915998
12.85717140792689 384.3606966817686 0.8288697766098195
12.862398962880306 386.95294379525944 0.8310620750311225
12.867626517833722 387.5447307372705 0.8320261483464401
12.872854072787138 391.7496984224424 0.8355483252316095
12.878081627740555 397.96460575541084 0.8414946994761919
12.88330918269397 401.94356935356006 0.8451337579672175
12.888536737647387 409.6729788630141 0.8528062770765058
12.893764292600803 411.0973987299435 0.8542615556020984
12.89899184755422 411.73114050194283 0.8547128770370133
12.904219402507636 411.7001842129978 0.8542450194951766
12.909446957461052 403.5659204144665 0.8448982104352661
12.914674512414468 390.0579338245107 0.830251154053855
12.919902067367884 375.29458927762386 0.813766461385062
12.9251296223213 364.14818942081575 0.802298023009514
12.930357177274717 357.0203047259134 0.7961260262425085
12.935584732228133 348.9309641234503 0.7885039050272845
12.940812287181549 338.9050688202399 0.7775539126133797
12.946039842134965 329.0219756216486 0.7668797021103206
12.951267397088381 321.7010509543055 0.7589860278049302
12.956494952041798 320.1745784644943 0.7572359192678619
12.961722506995214 318.1770583708787 0.7542248958830772
12.96695006194863 316.91384185526726 0.7517453937857855
12.972177616902046 316.76990744374075 0.7517253878549258
12.977405171855462 316.9014203645605 0.75152373932326
12.982632726808879 319.1258324124412 0.7543633970680484
12.987860281762295 321.93528976716493 0.7573884259701135
12.993087836715711 322.187448170529 0.7565654693364459
12.998315391669127 318.92457837525797 0.7519369848948984
13.003542946622543 312.0391599667414 0.7434940579320707
13.00877050157596 310.8488438116825 0.7422896473722647
13.013998056529376 314.6342729658571 0.7467702699589478
13.019225611482792 317.83294749653805 0.750789837027254
13.024453166436208 323.5543775375017 0.7578225255069808
13.029680721389624 324.02448534495875 0.7588368651019959
13.03490827634304 324.7950450412266 0.7603712484743249
13.040135831296457 327.95665518238604 0.7646819699630211
13.045363386249873 331.17903348580114 0.7687897058970667
13.05059094120329 335.71683622299776 0.772358841810519
13.055818496156705 338.0315766989609 0.7745198540637439
13.061046051110122 339.032710992339 0.7752816862808276
13.066273606063538 340.64095061801254 0.7768988443748461
13.071501161016954 342.9324158743376 0.7798205716080707
13.07672871597037 346.35929938657324 0.7837209144565314
13.081956270923786 348.6418956311606 0.7865171087791419
13.087183825877203 349.007079109177 0.7871114537739828
13.092411380830619 346.84036323736 0.7842560257174882
13.097638935784035 345.14978511361136 0.7828756947254708
13.102866490737451 340.9240662917281 0.7791898912977253
13.108094045690867 333.6919186706626 0.7716673801014462
13.113321600644284 329.9458898066762 0.7677035570398613
13.1185491555977 326.7781351139924 0.7629517093969809
13.123776710551116 328.3520617723118 0.7643537421273787
13.129004265504532 328.5325855817435 0.7643787495809392
13.134231820457948 329.6920033094324 0.7658822750808038
13.139459375411365 331.7223889922007 0.7679617887674937
13.14468693036478 333.30895976147195 0.7692734536725755
13.149914485318197 337.1367622352653 0.7738588014683017
13.155142040271613 336.06848368143903 0.7725062901767639
13.16036959522503 339.35103661285444 0.7760532714312045
13.165597150178446 341.1034817778362 0.7785532633525145
13.170824705131862 341.86389398134975 0.7797544796146584
13.176052260085278 346.30540495457694 0.7854190707534983
13.181279815038694 346.5588826880089 0.7849243640184036
13.18650736999211 348.8660849895518 0.7869114897635061
13.191734924945527 348.45416251345347 0.7871583765707686
13.196962479898943 350.5796789382896 0.789294067079179
13.202190034852359 350.1290402172426 0.7892704332564485
13.207417589805775 348.4672552996746 0.7874343534162785
13.212645144759191 349.4396697561688 0.7890534342934127
13.217872699712608 349.0506263811409 0.7887764959943684
13.223100254666024 348.3021982643425 0.7872349867640365
13.22832780961944 347.8449282151474 0.7864474965326995
13.233555364572856 342.79669771649446 0.7807738832087916
13.238782919526273 337.9805235009492 0.7756267062273932
13.244010474479689 330.7986038749007 0.7676780496297962
13.249238029433105 326.86448332054283 0.7639000728762271
13.254465584386521 325.8671989134631 0.7622414503895897
13.259693139339937 326.2653764112942 0.7625449576481166
13.264920694293354 325.0375972048554 0.7613508725874433
13.27014824924677 320.9751242222729 0.7564254574343119
13.275375804200186 319.33928682812694 0.7555227734948015
13.280603359153602 315.2127576641595 0.7501259726124249
13.285830914107018 313.9363299121294 0.7485464016182406
13.291058469060435 312.5020949610373 0.7480175686979469
13.29628602401385 313.82221677831853 0.750065289031557
13.301513578967267 313.5774638374536 0.7510361012848192
13.306741133920683 311.0367086889257 0.7476438749225746
13.3119686888741 305.41943185578094 0.7396226145645384
13.317196243827516 302.81334907537376 0.7363850320085468
13.322423798780932 301.428064400046 0.7350908002880749
13.327651353734348 303.37226592899117 0.7380947631937695
13.332878908687764 303.729060375121 0.7387758396719399
13.33810646364118 304.7048042371455 0.7396794463877691
13.343334018594597 304.05564792084795 0.7396737011840445
13.348561573548013 299.8892640749925 0.7355366879151071
13.353789128501429 298.53860305333234 0.7341771254462497
13.359016683454845 293.8096358169972 0.7282678118641993
13.364244238408261 293.88843205963656 0.7285028347540177
13.369471793361678 296.9190288247459 0.7314555907958641
13.374699348315094 301.10195071119455 0.7369930924724915
13.37992690326851 302.7181260918359 0.7387184629104644
13.385154458221926 307.5829966292373 0.7435252312322264
13.390382013175342 311.44078755333277 0.7483861834345377
13.395609568128759 312.8048541938001 0.7498632783875405
13.400837123082175 313.64210179446803 0.7517010266788908
13.406064678035591 310.70947941449805 0.7488996813176344
13.411292232989007 311.0394530201213 0.7500883055498654
13.416519787942423 312.9382309905593 0.7514611841175284
13.42174734289584 313.5427149465748 0.7506610062490784
13.426974897849256 314.9077211595481 0.7505267413388133
13.432202452802672 316.8139926835217 0.7518282584646941
13.437430007756088 317.91058038055627 0.753819714793897
13.442657562709504 318.0081069556863 0.7540291934014038
13.44788511766292 315.8762492091881 0.7522754442361549
13.453112672616337 314.5790586634037 0.7518769850730261
13.458340227569753 317.18433377712876 0.7544005258101645
13.46356778252317 319.52960161297426 0.7559870108663275
13.468795337476585 319.7453830431002 0.7555657503068982
13.474022892430002 322.67472452935004 0.7582838797076346
13.479250447383418 326.4817085965919 0.7620203591471121
13.484478002336834 330.0159461577569 0.7667268135657742
13.48970555729025 330.37290410120295 0.7663165301268355
13.494933112243666 326.619001440508 0.7628748509071087
13.500160667197083 323.61418464653525 0.7599094212122088
13.505388222150499 320.06809560745097 0.757191267741045
13.510615777103915 319.26507517970634 0.7573806201088911
13.515843332057331 317.4406278908807 0.7549258392376396
13.521070887010747 315.80730461986127 0.7528359104974145
13.526298441964164 314.4678397692486 0.7505732144993061
13.53152599691758 312.8971542376163 0.7491515667798236
13.536753551870996 310.28256355540657 0.7468375037549687
13.541981106824412 304.5933503990641 0.7412008368527402
13.547208661777828 299.4443528269107 0.7339952545217014
13.552436216731245 299.6315653963082 0.733744500310873
13.55766377168466 298.2619669758262 0.7320499162475665
13.562891326638077 297.86139701356944 0.7318700301397566
13.568118881591493 293.4439550296317 0.728701593711377
13.57334643654491 289.27358893942016 0.7240508064651401
13.578573991498326 286.1570481098811 0.7207020413270246
13.583801546451742 283.71322318459573 0.7175415040030948
13.589029101405158 282.7637418862885 0.7168030556907065
13.594256656358574 280.448609431887 0.7153983188954232
13.59948421131199 277.5493514726067 0.711950486387972
13.604711766265407 277.017971017642 0.7128137451026743
13.609939321218823 273.3398358166429 0.7091289156274228
13.615166876172239 270.0397143012675 0.7044582227093497
13.620394431125655 270.40977552429314 0.7026295779465733
13.625621986079071 269.46909566389655 0.699710093352358
13.630849541032488 269.6157827030461 0.7008304247512909
13.636077095985904 269.43886209395106 0.7015958373283067
13.64130465093932 267.20292124664115 0.6995856025841255
13.646532205892736 265.47667355821767 0.6961321215815568
13.651759760846153 262.92356385830607 0.6933221663435366
13.656987315799569 265.50964676435416 0.6968205020934326
13.662214870752985 267.0006195073462 0.7005643465656619
13.667442425706401 269.6454933740479 0.7034335002937716
13.672669980659817 268.644406252436 0.703354795242499
13.677897535613234 265.93577288708957 0.6994303584428145
13.68312509056665 263.1825262588387 0.6968256975537291
13.688352645520066 261.71640391780693 0.6946098837607774
13.693580200473482 262.47912470244944 0.6945655543330429
13.698807755426898 263.0510885508345 0.696840140340389
13.704035310380315 263.2423839060203 0.6966939707956563
13.70926286533373 262.96195976569857 0.6955709225648571
13.714490420287147 262.1445679534452 0.6945004077265519
13.719717975240563 262.0402252100512 0.6933383355346665
13.72494553019398 263.8063895182155 0.6956957134905207
13.730173085147396 263.07520870123477 0.694832105978765
13.735400640100812 266.3023289864398 0.6986410855342453
13.740628195054228 267.16097419239094 0.7002271043461775
13.745855750007644 270.6491258847975 0.7046189629856766
13.75108330496106 272.23543244590604 0.7064468297022334
13.756310859914477 269.2278594846886 0.7011459321053117
13.761538414867893 266.05256126817477 0.6977198777309624
13.766765969821309 264.8873178140049 0.6948469759353594
13.771993524774725 267.15701150112574 0.6995303716973242
13.777221079728141 269.4727548023494 0.7041837906229963
13.782448634681558 268.1859175871577 0.7041609932299725
13.787676189634974 266.83999373202835 0.7029349156543545
13.79290374458839 263.85111785052356 0.6976464522152143
13.798131299541806 265.48994220298755 0.697581867994244
13.803358854495222 266.1436850583866 0.6982646609641314
13.808586409448639 265.70533110215075 0.6986307982561991
13.813813964402055 264.4936603286407 0.6981861682826679
13.819041519355471 265.18973255995553 0.6993413068273201
13.824269074308887 265.7311479169723 0.7009021960025277
13.829496629262303 264.96858729766643 0.7001196334772937
13.83472418421572 264.81642478637195 0.6997429496697707
13.839951739169136 265.15156911993654 0.6984355405307047
13.845179294122552 264.61836732241136 0.6983623680873532
13.850406849075968 267.85321723555774 0.7025417137488497
13.855634404029384 271.56768824072185 0.709647916795148
13.8608619589828 272.87149705039377 0.7124400935885229
13.866089513936217 274.3671231081913 0.7114522128125976
13.871317068889633 274.9880936396866 0.7117298834897843
13.87654462384305 275.34106486001235 0.7108087056490883
13.881772178796465 274.7016515706314 0.7096241405403906
13.886999733749882 276.7290429385064 0.7118862381238497
13.892227288703298 276.43776570640483 0.7103709685954154
13.897454843656714 279.0128427922002 0.7130855190668838
13.90268239861013 280.5767456973698 0.7151037751894975
13.907909953563546 279.5516411389433 0.7137982751286701
13.913137508516963 285.39329763845797 0.7214581125399305
13.918365063470379 287.9931291367326 0.7250086366563862
13.923592618423795 289.93934966988945 0.7249777354598214
13.928820173377211 289.62293580328895 0.723692500759501
13.934047728330627 286.85272289143325 0.7191498894179121
13.939275283284044 286.1464459698938 0.7175509151560814
13.94450283823746 286.7621972971072 0.7195948936547647
13.949730393190876 285.08648161489447 0.7186703441276943
13.954957948144292 283.5363990432466 0.7175978483006616
13.960185503097708 284.40468635454044 0.720023559879166
13.965413058051125 282.75722289687775 0.717712737423473
13.97064061300454 280.5033504631548 0.715425553235161
13.975868167957957 276.0739565608248 0.7110437532955465
13.981095722911373 274.0845552927613 0.7098875848475528
13.98632327786479 272.4637244605181 0.7080186981891006
13.991550832818206 272.5666361653189 0.7078562592583546
13.996778387771622 273.17138383627594 0.7079597918287017
14.002005942725038 271.73519205483075 0.7057962726875475
14.007233497678454 270.66341736998703 0.7046373148261746
14.01246105263187 268.17562377268274 0.7014116990488176
14.017688607585287 269.1419082257113 0.7024441815671568
14.022916162538703 272.3021318878978 0.7063231763555711
14.028143717492119 273.62622243135746 0.7077997090663538
14.033371272445535 274.53709160312394 0.7092026014323655
14.038598827398951 272.64817199665055 0.7068478033397946
14.043826382352368 272.04421987272934 0.705709820996135
14.049053937305784 274.2210397416747 0.7095436077922302
14.0542814922592 275.53369770323593 0.7105875946191392
14.059509047212616 278.6014359554657 0.7150014271888032
14.064736602166032 278.62257200995015 0.714367876322869
14.069964157119449 280.9143798406062 0.7189158015128584
14.075191712072865 283.74797521614187 0.7237600899016583
14.080419267026281 287.53886561712903 0.7288189601333824
14.085646821979697 292.7170471059803 0.732542313093867
14.090874376933114 293.9552001812508 0.73203470853627
14.09610193188653 294.47785924038897 0.7304101606794772
14.101329486839946 294.7465211195346 0.7297227169212261
14.106557041793362 295.396719285227 0.7308858933823282
14.111784596746778 299.7567443079865 0.7360688287579483
14.117012151700195 298.98317930362646 0.7357597158903891
14.12223970665361 298.8842545855404 0.7357748164733896
14.127467261607027 293.19992738297236 0.7290528645791423
14.132694816560443 289.4766068355494 0.7244936598209163
14.13792237151386 289.59165964579483 0.7253087645362701
14.143149926467276 288.713191403553 0.7239242184397142
14.148377481420692 289.083478081348 0.7239156866971931
14.153605036374108 289.9613976020833 0.725325291720072
14.158832591327524 289.1832526605802 0.724251018288634
14.16406014628094 292.64124839321727 0.728417806108804
14.169287701234357 290.3037560816911 0.7262507604308378
14.174515256187773 288.15492510006214 0.7221115284374083
14.179742811141189 282.544602033872 0.7146174425272188
14.184970366094605 281.1982955788762 0.7114547657941555
14.190197921048021 280.9747403411038 0.7131882268976798
14.195425476001438 280.0671917472577 0.7137157358096939
14.200653030954854 280.69267377184565 0.7154607796309523
14.20588058590827 282.4013140109964 0.7180036737456053
14.211108140861686 286.36016008336804 0.7222217479745816
14.216335695815102 287.25178407887597 0.7225287865288461
14.221563250768519 287.7123749417732 0.7226530315572687
14.226790805721935 285.74145995665896 0.7186176546600497
14.232018360675351 283.9626108298676 0.7160927325949091
14.237245915628767 287.7295203321889 0.721142748474324
14.242473470582183 287.4171879798793 0.7210502934209855
14.2477010255356 289.25392455028066 0.724726721231175
14.252928580489016 289.8158651274488 0.7244294836433809
14.258156135442432 288.848447317884 0.7222448242470861
14.263383690395848 294.6595158366843 0.7275032978548491
14.268611245349264 295.8318577007894 0.7283917153122877
14.27383880030268 295.30408276119084 0.7290496023653257
14.279066355256097 293.76741369096214 0.7265463601880127
14.284293910209513 292.5647309482758 0.7241510365497761
14.28952146516293 297.34480487576644 0.7278761530529123
14.294749020116345 301.2700973073651 0.7333855217415618
14.299976575069762 302.29935311271527 0.7347009653780688
14.305204130023178 303.1259991005236 0.7350480693153755
14.310431684976594 303.28283977082754 0.7348451787381678
14.31565923993001 306.45668423495715 0.7375664062936809
14.320886794883426 310.9592907750818 0.7422670273619405
14.326114349836843 314.1938721700388 0.7466096691285498
14.331341904790259 315.37106959718864 0.7477424148328853
14.336569459743675 312.34314966854 0.7449500204042002
14.341797014697091 311.34552625154237 0.7429320625367052
14.347024569650507 311.86154851093033 0.7427492301117441
14.352252124603924 314.2470793014915 0.7461457209635927
14.35747967955734 317.00100536985286 0.7488032853170634
14.362707234510756 318.44484368599655 0.7513414274148597
14.367934789464172 320.4601403800333 0.7549127162950353
14.373162344417588 320.60561796687574 0.7550793881864508
14.378389899371005 321.7951278673647 0.7574799036628956
14.38361745432442 321.615376067317 0.756912480308605
14.388845009277837 321.3015489312304 0.7562333891178282
14.394072564231253 319.52586373975737 0.7535063863107273
14.39930011918467 321.8403002705603 0.7561431730444939
14.404527674138086 324.51642069491385 0.7581339461311722
14.409755229091502 325.6365682960869 0.7593965356628116
14.414982784044918 326.70508591008934 0.7612718940431759
14.420210338998334 324.787916994249 0.7593769586541718
14.42543789395175 323.79091908681374 0.7587220583941978
14.430665448905167 327.0978727331262 0.762276579849339
14.435893003858583 328.6322673666694 0.7629818837187069
14.441120558811999 330.86314626836986 0.7655388253270066
14.446348113765415 333.77621492839705 0.7681171370718488
14.451575668718831 335.95913221869023 0.7712666464928367
14.456803223672248 338.35518927087304 0.7746140492560805
14.462030778625664 341.10293816877953 0.7769601178062606
14.46725833357908 341.5302118783598 0.7769985984234105
14.472485888532496 344.3834679490119 0.7793809074922797
14.477713443485912 345.5501084875129 0.7804479779526162
14.482940998439329 349.054066910425 0.7850347466248939
14.488168553392745 351.1593662814969 0.7868340436299417
14.493396108346161 357.65300461915325 0.7940781246422293
14.498623663299577 365.2378964027042 0.8016853081862314
14.503851218252994 370.68176611415697 0.80701009295198
14.50907877320641 380.285582522679 0.8173788717328015
14.514306328159826 383.4737117457547 0.8205109298964487
14.519533883113242 386.15532494808826 0.8234908470498048
14.524761438066658 383.299262920344 0.8205886225740725
14.529988993020075 376.4665035260736 0.8135201821504439
14.53521654797349 371.15773249269745 0.807720230962492
14.540444102926907 359.47828873613975 0.7961985460631789
14.545671657880323 349.162146667396 0.78522727148922
14.55089921283374 339.0579841380245 0.7739872834321548
14.556126767787156 329.913401792164 0.7637675792026334
14.561354322740572 322.34810108728345 0.7552058928844606
14.566581877693988 313.44286427153435 0.7463785243354254
14.571809432647404 307.4141364436598 0.7398900239523178
14.57703698760082 302.49772987944596 0.7347842764103928
14.582264542554237 303.47866199229225 0.7351486587166495
14.587492097507653 302.51560905104844 0.7321701644532462
14.592719652461069 305.80421625904154 0.7349588915456613
14.597947207414485 308.2195361332719 0.7374650166049423
14.603174762367901 313.44192715942745 0.7445556332934455
14.608402317321318 320.28647446181816 0.7532287142705608
14.613629872274734 325.49824626369593 0.7587518606601069
14.61885742722815 329.737269181536 0.7623033491092185
14.624084982181566 332.7703652592872 0.7652701137453528
14.629312537134982 333.35062865415824 0.7652069856532152
14.634540092088399 337.2696673979057 0.7691560298759812
14.639767647041815 343.2049864657296 0.7758787462156019
14.644995201995231 345.0246096125642 0.7776123279583259
14.650222756948647 345.2629682812314 0.7772438561589298
14.655450311902063 343.05105026621146 0.7750910632278181
14.66067786685548 341.46867918618676 0.7732256762327188
14.665905421808896 340.57616201023194 0.7729156376166739
14.671132976762312 338.15814877196135 0.7701848896140904
14.676360531715728 337.7289241629175 0.768794053528632
14.681588086669144 337.91189846160273 0.7692654345786221
14.68681564162256 339.28408137391114 0.7705537603473707
14.692043196575977 340.53954073362576 0.7715816194287967
14.697270751529393 340.3274474508358 0.7708156412173939
14.70249830648281 343.2674870130721 0.7733395977622021
14.707725861436225 345.94117650793936 0.7754786855982229
14.712953416389642 348.302243907403 0.7780285976438206
14.718180971343058 350.45718134452267 0.7807028509580912
14.723408526296474 353.391586153981 0.7842508406517091
14.72863608124989 358.7600647056762 0.7914425383900334
14.733863636203306 361.33744723774623 0.7949776249443986
14.739091191156723 360.0258925516198 0.7937677466162437
14.744318746110139 355.0204130162232 0.78840946370194
14.749546301063555 346.65925587350057 0.778332617215467
14.754773856016971 339.7976051805414 0.7702160496397914
14.760001410970387 333.4499691424496 0.763300849003911
14.765228965923804 332.10459633096656 0.7615074677659355
14.77045652087722 332.0024489445843 0.7622462374500031
14.775684075830636 331.3761219829103 0.7619510660079085
14.780911630784052 329.3459812789 0.7593483287195549
14.786139185737468 325.2916003513068 0.7546405172228062
14.791366740690885 322.72444662882066 0.7514489855718859
14.7965942956443 322.3440472675244 0.7508868119545687
14.801821850597717 322.4206672840359 0.7513778105308814
14.807049405551133 325.39289618961766 0.7546015802300519
14.81227696050455 329.3269753624846 0.7591424024736786
14.817504515457966 334.0311789479244 0.7639420164962423
14.822732070411382 338.39705923461463 0.7678066279664779
14.827959625364798 341.7896030812462 0.7722852859612802
14.833187180318214 344.98766937530115 0.7765339779440456
14.83841473527163 349.25547204565754 0.7812733878561211
14.843642290225047 354.0875617396576 0.7869966619028508
14.848869845178463 355.0113001249618 0.7871182847513846
14.854097400131879 358.2603634844168 0.7909626438640637
14.859324955085295 354.46928927704505 0.7873362645585295
14.864552510038711 354.0262138401027 0.7867008258548345
14.869780064992128 354.5621268634451 0.7886724997103308
14.875007619945544 353.49947621760595 0.787015607363292
14.88023517489896 360.3604205809949 0.7941769306072677
14.885462729852376 361.7492893955348 0.7954037719533473
14.890690284805792 361.64794565852327 0.7940029128592252
14.895917839759209 360.75063655057863 0.7922753837614562
14.901145394712625 359.2416574455372 0.7908462730897937
14.906372949666041 359.8064441474688 0.7909902413011456
14.911600504619457 358.6935503402234 0.7905798832398264
14.916828059572873 355.62478790642274 0.7875461023697669
14.92205561452629 351.04746389395547 0.7820051156120005
14.927283169479706 346.2562845090348 0.7774010224179282
14.932510724433122 343.83540108081485 0.7747044458991255
14.937738279386538 344.08867779400754 0.7752067315997979
14.942965834339955 338.06673995618473 0.7697522917699867
14.94819338929337 331.88183448122953 0.7632446624373277
14.953420944246787 324.9237230755472 0.7561472881331732
14.958648499200203 319.16821208217436 0.7498366862642851
14.96387605415362 315.05054607208064 0.744673917970921
14.969103609107036 312.8247279029303 0.7419552419484298
14.974331164060452 310.89670914766276 0.7393378223841567
14.979558719013868 306.24261529445 0.733488062190566
14.984786273967284 302.7627189724833 0.7296123193458082
14.9900138289207 299.39224037492147 0.7260793267092785
14.995241383874117 300.72273996706247 0.7271655930956483
15.000468938827533 302.8811556365926 0.7309674049157995
15.005696493780949 305.34161657055665 0.734225644744047
15.010924048734365 305.5719339906497 0.734548018251101
15.016151603687781 306.2918767599912 0.7348184631101436
15.021379158641198 307.2386436887285 0.7339072262948314
15.026606713594614 307.45606837488907 0.7342333964342577
15.03183426854803 311.1810566324807 0.7398161760940709
15.037061823501446 312.4746545911151 0.7424233694128827
15.042289378454862 313.5787456375848 0.7440318422153235
15.047516933408279 308.4097947742765 0.7377646255527771
15.052744488361695 308.3836486880129 0.7364948163348116
15.057972043315111 308.91284222217774 0.7383999849190428
15.063199598268527 313.22882301454365 0.744190309015755
15.068427153221943 317.58512529523347 0.7485957436723544
15.07365470817536 319.9750409167623 0.751226445490818
15.078882263128776 321.1098013296856 0.7519284754981242
15.084109818082192 319.4458791293443 0.7506884193008906
15.089337373035608 320.1583991866647 0.751984922230971
15.094564927989024 317.9524752395097 0.7493609339654071
15.09979248294244 314.91022692108277 0.745324425515096
15.105020037895857 313.08869226549433 0.7426115957696752
15.110247592849273 310.30271888765355 0.7387717236921372
15.11547514780269 308.4311812318683 0.7361434196481149
15.120702702756105 308.02540556015504 0.7358214729274745
15.125930257709522 307.96241485972774 0.7358066116251731
15.131157812662938 304.68273443505507 0.7318819196188322
15.136385367616354 301.2629791989898 0.7271837327029785
15.14161292256977 295.35610269852094 0.719646246561835
15.146840477523186 294.41973609580054 0.7199137917062826
15.152068032476603 296.1234432771884 0.7226096333426315
15.157295587430019 293.54905386073443 0.7208998415062047
15.162523142383435 293.2504734117784 0.7221559803105907
15.167750697336851 286.6354695436839 0.7146693053495241
15.172978252290267 284.5335026172865 0.7128765885497663
15.178205807243684 279.9553018463857 0.7077010186075695
15.1834333621971 277.17414718725905 0.7040369586977412
15.188660917150516 274.1635819956776 0.7000008788099934
15.193888472103932 271.6048040966687 0.6968635154220306
15.199116027057348 269.54645492538316 0.6942515295131664
15.204343582010765 268.0137018647013 0.6925874573396669
15.20957113696418 269.6828486435666 0.6955649489404377
15.214798691917597 271.41022464558205 0.6978467131576492
15.220026246871013 274.2851978165997 0.7029617815887838
15.22525380182443 271.93333595334445 0.7002513248880312
15.230481356777846 270.71251875120765 0.6969949595886972
15.235708911731262 267.58635223929355 0.6932879048297664
15.240936466684678 267.86598647605814 0.6928902145911123
15.246164021638094 270.73059396463805 0.6959795981889617
15.25139157659151 273.65657733967737 0.6987995582087358
15.256619131544927 271.76389919376237 0.695251041587325
15.261846686498343 269.07889031195253 0.6919366393004031
15.267074241451759 266.73937834855394 0.6891279754942895
15.272301796405175 261.4390974273559 0.684012645642714
15.277529351358591 264.2083883773789 0.687827220531796
15.282756906312008 263.8792872240283 0.6880141315534424
15.287984461265424 268.3292530224141 0.6936733092192945
15.29321201621884 268.779583488679 0.6948833626074997
15.298439571172256 267.25746030379185 0.6927801942663748
15.303667126125672 267.7411192804278 0.6925399363514518
15.308894681079089 266.98253818917755 0.6912398693970383
15.314122236032505 268.25310933775677 0.6922459253748308
15.319349790985921 268.9222214417494 0.6930261926635318
15.324577345939337 271.2429700236526 0.6954249899236766
15.329804900892753 271.70557927661656 0.6956301810928632
15.33503245584617 276.1246971998779 0.7013358003438593
15.340260010799586 276.6739595287868 0.7025727576064208
15.345487565753002 277.31217282679256 0.7042222316382415
15.350715120706418 279.8568709228854 0.7063259070420174
15.355942675659835 282.04273788776095 0.7079173974543433
15.36117023061325 286.57771494966954 0.7129593938801403
15.366397785566667 286.9293568140692 0.7142100741210702
15.371625340520083 287.7774365930426 0.7149759192848864
15.3768528954735 286.5659835236522 0.7133652584735537
15.382080450426916 288.590120982619 0.7145329429272864
15.387308005380332 291.763280770724 0.7177950997940697
15.392535560333748 291.9861043447565 0.718771942637707
15.397763115287164 291.9340672457751 0.728064134065511
15.40299067024058 291.021583751072 0.7344363179241905
15.408218225193997 288.15229218178115 0.7361052235458904
15.413445780147413 289.72231332114404 0.7426967294122362
15.418673335100829 289.39291792750896 0.7461838025155185
15.423900890054245 290.9838744183044 0.7514299732477777
15.429128445007661 292.2416184486383 0.755155994819454
15.434355999961078 292.4221238396358 0.7579998537937586
15.439583554914494 292.6969071293751 0.7605961050664221
15.44481110986791 291.0042807743752 0.7608981819626359
15.450038664821326 292.89381094029875 0.7656294988861793
15.455266219774742 291.82557170248185 0.7664511223683149
15.460493774728159 286.6228688251469 0.7617962598792833
15.465721329681575 289.21435611865553 0.768012674446875
15.470948884634991 290.64782898784244 0.7721036612911053
15.476176439588407 292.81065013191534 0.7756971813825075
15.481403994541823 292.06515494315533 0.7770419714113819
15.48663154949524 289.8852510592147 0.7753481595368367
15.491859104448656 291.6841162478266 0.7797479650351744
15.497086659402072 293.6880805782626 0.7849677133594852
15.502314214355488 296.14280115343496 0.7893478429819676
15.507541769308904 298.5570918043803 0.7939270610744302
15.51276932426232 295.9570203714023 0.7912326465720754
15.517996879215737 296.67966498343964 0.7940678136578807
15.523224434169153 293.13756852033464 0.7918876746389438
15.52845198912257 294.55969614591726 0.7973299906071553
15.533679544075985 293.6652326556959 0.798927112778833
15.538907099029402 298.3221097273178 0.8060943375886173
15.544134653982818 302.3754494214528 0.813477594364603
15.549362208936234 303.0164831105549 0.8148117335000437
15.55458976388965 300.3005117687198 0.8127793676595455
15.559817318843066 296.81684534142454 0.8107643285882392
15.565044873796483 296.2923448983874 0.8106237155014802
15.570272428749899 299.7753866586846 0.815980096390888
15.575499983703315 304.5279889350484 0.8222449275356458
15.580727538656731 304.0939927582856 0.8222916796407781
15.585955093610147 301.22575456922164 0.8211005896507275
15.591182648563564 300.9269939283988 0.8237595015837696
15.59641020351698 298.8927551078104 0.8241687791820653
15.601637758470396 297.8037317036761 0.8255983180088864
15.606865313423812 292.1684832241223 0.8182266389237727
15.612092868377228 287.33042624520965 0.812440359899231
15.617320423330645 289.4293366895035 0.8165001303496205
15.62254797828406 287.15381974021693 0.8150280640483211
15.627775533237477 288.5043007631947 0.8195949971986385
15.633003088190893 285.4072824128707 0.8173938503648006
15.63823064314431 283.3906213859494 0.8104228851694021
15.643458198097726 280.16724623443594 0.7934599962242446
15.648685753051142 282.5421717332462 0.7902816353719953
15.653913308004558 282.1319276389448 0.7854628561903074
15.659140862957974 280.4906532193179 0.7811937978581277
15.66436841791139 278.09388393890555 0.7755200396549735
15.669595972864807 274.1855732616607 0.7684074544575293
15.674823527818223 271.8147504196078 0.7624866596943752
15.680051082771639 270.3445661195097 0.7578950108639195
15.685278637725055 272.8394865949252 0.7598928635124631
15.690506192678471 272.73304296506245 0.7577722499633046
15.695733747631888 273.1170520203924 0.756320505762679
15.700961302585304 269.8983437529174 0.7506395914681985
15.70618885753872 267.69591419580047 0.7465671196509596
15.711416412492136 266.93295925866306 0.745264443263983
15.716643967445552 270.53120075895725 0.7503076976481567
15.721871522398969 273.8335259925067 0.7546110518379163
15.727099077352385 277.2332908946943 0.7577451718135041
15.732326632305801 277.30309164825866 0.755753859007447
15.737554187259217 274.25632398137157 0.7515296103522724
15.742781742212633 272.40422135978093 0.7482194370670354
15.74800929716605 273.3942584166858 0.7500909030316717
15.753236852119466 276.2568099820586 0.7529935823977556
15.758464407072882 280.8889214692374 0.7572716908050805
15.763691962026298 280.6175971992837 0.7544546821848779
15.768919516979715 277.7855501696667 0.748701744926661
15.77414707193313 275.5496258863058 0.7451002479813144
15.779374626886547 272.6725447238423 0.7407815246343783
15.784602181839963 277.1747254311151 0.7468132462526019
15.78982973679338 281.5635199493239 0.7523898943073773
15.795057291746796 282.93750693548947 0.7534163327681385
15.800284846700212 284.69273332868664 0.7541618220260621
15.805512401653628 281.6324733917575 0.7508712931549902
15.810739956607044 282.0756653759997 0.7499114040070813
15.81596751156046 284.0682605871525 0.7522226497364917
15.821195066513877 283.1388753604155 0.7505294187940873
15.826422621467293 285.122077600556 0.7528247902074854
15.831650176420709 285.13487989510065 0.7532114722468859
15.836877731374125 282.1237427717465 0.7477561788647248
15.842105286327541 283.034471249043 0.7493962561460976
15.847332841280958 284.6902935178252 0.7510479180911349
15.852560396234374 285.9818883890587 0.7548159158787469
15.85778795118779 287.9406477662068 0.7570187645945968
15.863015506141206 287.6397589398247 0.756002802313442
15.868243061094622 284.85143868379055 0.7509111864224879
15.873470616048039 284.05798507962726 0.7483842591829031
15.878698171001455 282.4890575556743 0.7458280367006961
15.883925725954871 286.15299743993666 0.7493200520295338
15.889153280908287 285.0798591982887 0.7465337201202914
15.894380835861703 286.6343582975742 0.7489621590796329
15.89960839081512 285.7225423352292 0.7472156637306403
15.904835945768536 287.0814526844986 0.7486063031839435
15.910063500721952 287.5596987495342 0.7492868751136048
15.915291055675368 288.03761409634274 0.7509338461073964
15.920518610628784 289.45072096186357 0.7530067183605098
15.9257461655822 287.4868264033727 0.7495313765431105
15.930973720535617 288.2273413699483 0.749311971449563
15.936201275489033 283.44435478878705 0.7407853092879538
15.94142883044245 282.95608578965164 0.7400987500855002
15.946656385395865 282.6145464245639 0.7408036391986937
15.951883940349282 281.7272702065757 0.7398160331356992
15.957111495302698 285.6293794501912 0.7443156127761805
15.962339050256114 283.88363279975476 0.7430799089988652
15.96756660520953 284.240455247618 0.7438720993229331
15.972794160162946 281.74784656398117 0.7417137883678326
15.978021715116363 282.12142927172545 0.7404278488338046
15.983249270069779 283.41726682293694 0.7400954828338755
15.988476825023195 283.509056480809 0.7398968511888726
15.993704379976611 282.10021080820957 0.7397928405437718
15.998931934930027 283.8537862649491 0.7441342196705436
16.004159489883442 284.3120154776659 0.7447640781977515
16.009387044836856 285.1342618967802 0.7447167155134682
16.01461459979027 283.82736478968906 0.741926623540676
16.019842154743685 282.3078662171316 0.7396258638376544
16.0250697096971 282.24742106243764 0.7395385126360652
16.030297264650514 282.32940698811524 0.7393273887464594
16.03552481960393 282.4186452387319 0.7389389514852924
16.040752374557343 284.38117286511664 0.7425213631974776
16.045979929510757 289.7404973986835 0.7505878461653299
16.05120748446417 296.4414460030328 0.7582196827317789
16.056435039417586 301.46802741707455 0.7639695635050965
16.061662594371 303.85608298545026 0.7650334851507432
16.066890149324415 309.20324598377584 0.7705550287708018
16.07211770427783 312.97843718071147 0.7748172921561057
16.077345259231244 316.94278066620234 0.7789208319927832
16.08257281418466 316.7083194451098 0.7787616021306898
16.087800369138073 318.46744480299077 0.7807995357428928
16.093027924091487 319.0252280716282 0.7815254874894512
16.0982554790449 319.9107496389404 0.7823723808026256
16.103483033998316 323.8894112443344 0.7878769743494222
16.10871058895173 326.4845192184891 0.7898988804132883
16.113938143905145 327.9883771109041 0.791496009987407
16.11916569885856 326.6834190492636 0.7896424797777087
16.124393253811974 328.01550766662 0.7912866164594129
16.129620808765388 327.958329146284 0.7914239535810675
16.134848363718802 328.30744073624913 0.7915167267231066
16.140075918672217 329.0799518003383 0.7923636785367002
16.14530347362563 328.26680801086815 0.7929055633670176
16.150531028579046 327.3824276509639 0.7910976509444946
16.15575858353246 327.5862344414368 0.7910472175206009
16.160986138485875 325.79083162898763 0.7881886546424991
16.16621369343929 322.88470279812253 0.7834792251446955
16.171441248392703 318.5661695199094 0.778717565264043
16.176668803346118 313.36793190311914 0.7721320716428604
16.181896358299532 310.3885104442144 0.7690651389088148
16.187123913252947 308.7935585695384 0.7672674142188742
16.19235146820636 306.0877151228699 0.7650116613413109
16.197579023159776 300.090048844943 0.7585032096145078
16.20280657811319 292.8584682654788 0.74983094130274
16.208034133066604 287.27909646660635 0.7434031568428626
16.21326168802002 281.5870074022811 0.7366943204329736
16.218489242973433 278.3993469023536 0.7321915753869521
16.223716797926848 275.33986331113846 0.7273461751643173
16.228944352880262 276.23761736174146 0.7277079455771754
16.234171907833677 273.8819722832987 0.7247697991284626
16.23939946278709 270.37730911914645 0.7220990478705793
16.244627017740505 266.23879992281604 0.7174854648941883
16.24985457269392 261.70809851458444 0.7121344619128083
16.255082127647334 260.7681743920111 0.7097415587129768
16.26030968260075 257.67868123086765 0.70432012298537
16.265537237554163 256.39711874265765 0.7019187103922326
16.270764792507578 254.18430732437983 0.6997237836496987
16.275992347460992 252.9406656554412 0.7000227317297193
16.281219902414406 249.81617037095756 0.6977400991042684
16.28644745736782 245.5124798765581 0.6918882634316288
16.291675012321235 244.35348220351148 0.6887690477042913
16.29690256727465 246.9987443756471 0.6917458338253208
16.302130122228064 246.80722739477974 0.6916516192508798
16.30735767718148 249.88463571883355 0.6948011102455854
16.312585232134893 249.34779653288095 0.6925413543041601
16.317812787088307 250.90914677086522 0.6936535181394491
16.323040342041722 252.62517767330846 0.6967464871783818
16.328267896995136 254.36572994623074 0.700474828899576
16.33349545194855 251.80691351050092 0.6970989957054133
16.338723006901965 248.94740579817 0.6937324222848996
16.34395056185538 250.63091005712243 0.6932847990630632
16.349178116808794 254.20483758812628 0.6983340740355701
16.35440567176221 260.1891519448428 0.7052771802727099
16.359633226715623 263.70417501723136 0.7084508460664282
16.364860781669037 268.29697189393966 0.7138903480956442
16.37008833662245 273.50506062491735 0.7195161945539852
16.375315891575866 277.04370361229417 0.7252639665429481
16.38054344652928 280.0858457384914 0.7292281888520479
16.385771001482695 285.6276639026562 0.7345644262446009
16.39099855643611 292.14471237903086 0.741352413069945
16.396226111389524 291.4673329964339 0.7385614276970837
16.401453666342938 290.6948125132286 0.7374854723282682
16.406681221296353 290.3411309117073 0.738090589183606
16.411908776249767 290.89048100531824 0.7400571527414505
16.41713633120318 290.3114666750222 0.7398166762890209
16.422363886156596 284.777894958832 0.7321416342926146
16.42759144111001 281.30951310027234 0.7260314769432762
16.432818996063425 278.86927545969144 0.7215261199355427
16.43804655101684 277.2625619453227 0.7184837713939932
16.443274105970254 272.86159076207207 0.7129238678225422
16.448501660923668 269.9564634165399 0.7100949901938447
16.453729215877082 268.47209708218253 0.7088249070096165
16.458956770830497 268.9361868471741 0.7101449117247199
16.46418432578391 271.5280791789168 0.7135160077426567
16.469411880737326 272.78076968704556 0.7139760479862569
16.47463943569074 272.48656874402076 0.7147981440493936
16.479866990644155 273.6624079368307 0.7171766972188129
16.48509454559757 278.30242653896954 0.7236592174286278
16.490322100550983 282.2614924247547 0.7294818710969108
16.495549655504398 282.27775540309545 0.727330501972337
16.500777210457812 277.39466890961535 0.720576619379193
16.506004765411227 277.7190736611144 0.7202136767326879
16.51123232036464 278.1669198131043 0.7212121678919698
16.516459875318056 279.10056013649313 0.723451599039671
16.52168743027147 278.08125018481957 0.7220703947317569
16.526914985224884 277.10662887765886 0.7213252002036462
16.5321425401783 276.4601283654573 0.7204859752012782
16.537370095131713 276.36218736859274 0.720803071731134
16.542597650085128 272.79323740057265 0.7168345690330438
16.547825205038542 267.6855240108593 0.7097497192259589
16.553052759991957 262.44207898748516 0.7022273836261727
16.55828031494537 259.6143650218656 0.6998951740870143
16.563507869898785 256.09180872616446 0.6969900659456911
16.5687354248522 254.45094393214694 0.6945298634023274
16.573962979805614 254.3839794703171 0.6943061008787809
16.57919053475903 252.14001440722592 0.6896342194836825
16.584418089712443 250.16321767179582 0.6863598947373092
16.589645644665858 248.0455788393174 0.6845827133653634
16.594873199619272 248.65773865733624 0.6843864726765272
16.600100754572686 247.78378718471103 0.6840260492981979
16.6053283095261 248.29011377646108 0.6848458246520699
16.610555864479515 250.73909601523147 0.6885244363715814
16.61578341943293 250.71140268681037 0.6891087736103086
16.621010974386344 250.36035762749015 0.6890984093854776
16.62623852933976 248.40085942046431 0.6851539146909043
16.631466084293173 249.90469982859412 0.6866945490742115
16.636693639246587 252.49631967487562 0.6890317476558417
16.641921194200002 254.20217067492604 0.6903620854745912
16.647148749153416 254.48980254304175 0.6912330536854449
16.65237630410683 254.30366959929123 0.6910801145833866
16.657603859060245 253.67481952140037 0.6904937126718499
16.66283141401366 250.16727837649785 0.6866316849681396
16.668058968967074 248.6028357001194 0.6838795041119582
16.67328652392049 244.6149701397349 0.677847725984706
16.678514078873903 247.10911483477793 0.6797060703104281
16.683741633827317 251.92240703005263 0.6869663449643606
16.68896918878073 253.34336122677772 0.689330121084073
16.694196743734146 251.47200330910164 0.6882309374122246
16.69942429868756 248.56023341463163 0.6828417646861515
16.704651853640975 248.0619929290551 0.6817610114328113
16.70987940859439 247.75782220186846 0.6814262224701855
16.715106963547804 246.39368456484632 0.6781310251689137
16.720334518501218 243.08023783244295 0.6746000876597749
16.725562073454633 241.51658686725963 0.6722954094327346
16.730789628408047 241.02341703442707 0.6711643331208802
16.73601718336146 240.82520028421357 0.671178238980461
16.741244738314876 241.88422261258324 0.6731675930989365
16.74647229326829 240.98597073081032 0.6727345700273736
16.751699848221705 239.57805683866624 0.6714964564918763
16.75692740317512 237.72885933038535 0.6698353524334316
16.762154958128534 237.51269449854505 0.6689783985631991
16.767382513081948 234.3640114370895 0.6637773023242013
16.772610068035362 230.60512457223132 0.6581811240535191
16.777837622988777 227.10583535740238 0.6519453623537615
16.78306517794219 226.08795158470562 0.6506131823087099
16.788292732895606 227.23703042707336 0.6537782913536146
16.79352028784902 228.21821632378706 0.6555389095690141
16.798747842802435 229.20087922858954 0.6559472177434043
16.80397539775585 227.2355344956084 0.6528783637988012
16.809202952709263 226.1808323883788 0.6509216162903857
16.814430507662678 224.08890472189964 0.6519871729502148
16.819658062616092 224.41491165332937 0.6525955072151434
16.824885617569507 224.91060190811464 0.6538306679578534
16.83011317252292 223.5207251395797 0.6519748696196376
16.835340727476336 223.55649919564317 0.6506884720529367
16.84056828242975 221.79551778775567 0.6489815073342775
16.845795837383164 219.68526366296754 0.6450925129174302
16.85102339233658 218.45590868514648 0.643663570566825
16.856250947289993 219.49308039102175 0.6451381855439131
16.861478502243408 218.1006842979981 0.6422493893822949
16.866706057196822 217.62922659719277 0.6432537874476701
16.871933612150237 217.14303262279324 0.6428285166297719
16.87716116710365 217.1394798113611 0.642894980757907
16.882388722057065 216.43084195908637 0.6412549720928091
16.88761627701048 216.4795558915096 0.6407241882398578
16.892843831963894 215.7415320581717 0.6394458119757596
16.89807138691731 214.4294754738828 0.6391799914811511
16.903298941870723 214.6790634759773 0.63962842280412
16.908526496824138 215.31181002704108 0.6407628304972022
16.913754051777552 217.1445703561953 0.6431515718815183
16.918981606730966 217.70848212382595 0.6445563466085126
16.92420916168438 216.7979236936618 0.6420035815365831
16.929436716637795 216.20224372473228 0.6433710236405957
16.93466427159121 216.9093272709129 0.6435433904221423
16.939891826544624 217.99793523862817 0.645288301925893
16.94511938149804 217.03437896086717 0.6429910325110092
16.950346936451453 214.96225350074036 0.6390315959986826
16.955574491404867 215.43190186158918 0.6390578008758407
16.960802046358282 214.53235356603378 0.635612720676016
16.966029601311696 215.0745679031652 0.6357924071222072
16.97125715626511 213.29887602502197 0.6334250038953885
16.976484711218525 211.79803835798216 0.632755649753161
16.98171226617194 211.50378082664557 0.6335109881458001
16.986939821125354 212.17391408763382 0.6354937191590179
16.99216737607877 214.73235561800678 0.639217849601625
16.997394931032183 216.1992436754539 0.6414780689625158
17.002622485985597 214.60320964337788 0.6368711322368036
17.00785004093901 212.84928839685523 0.6315269308559792
17.013077595892426 212.9448613129705 0.629512478484823
17.01830515084584 214.19851420315814 0.6314121290783478
17.023532705799255 211.66325443049456 0.6282474337908922
17.02876026075267 214.09203705061037 0.6331663138214288
17.033987815706084 215.67738542629 0.6348305501733194
17.039215370659498 221.14545990046184 0.6434319804599573
17.044442925612913 221.87657038610723 0.6450643031699452
17.049670480566327 220.23870944254875 0.6435265063653055
17.05489803551974 218.87392799466377 0.6423905328488163
17.060125590473156 219.766484493449 0.6421539218338038
17.06535314542657 221.29753217195668 0.6439763156832343
17.070580700379985 224.1404015240539 0.6476221230622498
17.0758082553334 223.94664276127332 0.6479813596833027
17.081035810286814 223.50976202597386 0.6472094337944443
17.086263365240228 223.65223443289221 0.6454300222345163
17.091490920193642 226.67693332646863 0.651158651303637
17.096718475147057 226.89966128696807 0.65128248421978
17.10194603010047 223.03678647436237 0.6456676887875603
17.107173585053886 221.5174284776284 0.6437717206509751
17.1124011400073 221.99934321418073 0.6445926662991509
17.117628694960715 224.71190315465878 0.64928400072541
17.12285624991413 227.13667496048535 0.6521234544572727
17.128083804867543 227.39479005328042 0.6518033794350107
17.133311359820958 227.517523808316 0.650362486022493
17.138538914774372 224.92484251830822 0.6468684467780086
17.143766469727787 223.267609562355 0.6440933712458318
17.1489940246812 224.7020884416064 0.6471105291497294
17.154221579634616 226.5160753025745 0.6503500513743018
17.15944913458803 226.16003819310995 0.649753637105256
17.164676689541444 228.75479550651673 0.654539564626149
17.16990424449486 230.17032495801897 0.6552009526708139
17.175131799448273 236.63259662607754 0.6626090261225616
17.180359354401688 239.11069620050202 0.6656687443580686
17.185586909355102 240.2294645806528 0.6672050330334044
17.190814464308517 239.1875920755338 0.6653821212964034
17.19604201926193 240.51874325022442 0.6664055256234906
17.201269574215345 240.34379093764343 0.6634624113817018
17.20649712916876 239.62947120905423 0.6617495801704282
17.211724684122174 238.82882680218742 0.6606988286303819
17.21695223907559 237.9334976249674 0.6599431363623941
17.222179794029003 241.25865672111837 0.6661227317308436
17.227407348982418 243.85604403395072 0.6689366478819996
17.232634903935832 245.18027105670762 0.6700612499219627
17.237862458889246 246.4677603009048 0.6718209079589387
17.24309001384266 246.44067262037458 0.6723286977809947
17.248317568796075 242.27806607995382 0.6675833598163684
17.25354512374949 242.84209601167598 0.6683295757058838
17.258772678702904 242.11794459534403 0.6670706614040733
17.26400023365632 242.15371448368194 0.6672937293797871
17.269227788609733 240.83974096804633 0.6661539746788563
17.274455343563147 237.60288586095447 0.6628538487311807
17.279682898516562 235.995527828424 0.6611683075043646
17.284910453469976 235.60321418026433 0.6607640987087697
17.29013800842339 237.19974311321135 0.6611641709492933
17.295365563376805 238.55527715561368 0.6624519005397508
17.30059311833022 239.63538427462348 0.6631140022918685
17.305820673283634 240.12422176239755 0.6635420547358266
17.31104822823705 239.3893038713809 0.662593304356239
17.316275783190463 240.74632820924083 0.6647550519054839
17.321503338143877 240.42092696985387 0.6657153967014627
17.32673089309729 240.7761920996181 0.6651311611540293
17.331958448050706 240.05985345957677 0.6629994690920753
17.33718600300412 240.22794797646782 0.664220993717722
17.342413557957535 241.25268082387834 0.6657621158348372
17.34764111291095 241.97068830947546 0.6677984514305141
17.352868667864364 240.09019203176237 0.664908495788117
17.358096222817778 237.77369090626655 0.6620707354540124
17.363323777771193 236.21308693113173 0.6599114685862154
17.368551332724607 234.6242913200406 0.6584921058809308
17.37377888767802 231.74186022206743 0.6552169796227217
17.379006442631436 229.8309251109258 0.6523955805858873
17.38423399758485 228.37515227161288 0.649986482606875
17.389461552538265 229.04180415392628 0.6501649472243192
17.39468910749168 229.436701204742 0.6507661527634911
17.399916662445094 231.49044796559983 0.6523741447756753
17.405144217398508 233.29713993184996 0.6547988233501697
17.410371772351922 230.90626475459882 0.6516344602911547
17.415599327305337 231.59417208955227 0.6518153983890911
17.42082688225875 231.57210760333936 0.6528132517496226
17.426054437212166 233.99225810220494 0.6579634881866847
17.43128199216558 234.53248733276516 0.6591981034858326
17.436509547118995 231.11880765072132 0.6547673622575791
17.44173710207241 231.06042145077893 0.6540462010460266
17.446964657025823 231.16677408575012 0.6539214521684221
17.452192211979238 232.41185288683926 0.6552517058159053
17.457419766932652 231.72692824652992 0.653103131342545
17.462647321886067 230.39374012565528 0.6500785331528726
17.46787487683948 229.41004197133807 0.6500569868771298
17.473102431792896 230.81365482148723 0.6532667299448353
17.47832998674631 232.24784206354528 0.6572436015912811
17.483557541699724 233.8546582916068 0.658448095146713
17.48878509665314 234.57018332393136 0.6577628997382291
17.494012651606553 235.41767996114643 0.6583015413736008
17.499240206559968 237.3949181403822 0.6606167789380059
17.504467761513382 237.8408040479557 0.6609707796256664
17.509695316466797 238.92402452024524 0.6614230668556597
17.51492287142021 238.00775357310374 0.6601314763395622
17.520150426373625 235.73715491558397 0.6580175437089137
17.52537798132704 236.00114734615386 0.6581069041002956
17.530605536280454 236.29685241865602 0.6573152876536451
17.53583309123387 238.27145895300256 0.6599416230524194
17.541060646187283 238.36582085458622 0.6600894917203644
17.546288201140698 237.5773087693396 0.6589175916717059
17.551515756094112 237.81332762713535 0.6594305649258856
17.556743311047526 239.1040371398583 0.6618002463157053
17.56197086600094 241.59059407328533 0.6652098195021698
17.567198420954355 244.6209245037804 0.669279164056818
17.57242597590777 244.70177863126554 0.6682454471704175
17.577653530861184 241.86899875571086 0.6645355299963308
17.5828810858146 239.254695254874 0.6606741252705104
17.588108640768013 240.27680544703816 0.6636478717552602
17.593336195721427 240.96396060728293 0.6649825327935202
17.598563750674842 245.39110177171787 0.6699226156538239
17.603791305628256 247.66089071430176 0.6724177952313881
17.60901886058167 247.96730333190848 0.6716328713647192
17.614246415535085 249.1468131177161 0.6727790056732078
17.6194739704885 251.00295763546367 0.6754635780864654
17.624701525441914 252.4834009069857 0.677919400645374
17.62992908039533 251.41346920561512 0.6760505508734832
17.635156635348743 250.4541888651927 0.6753307460873335
17.640384190302157 249.58489300979292 0.6729702065503329
17.64561174525557 249.8218575313386 0.6740632237807672
17.650839300208986 252.05052616740156 0.6773906366129433
17.6560668551624 252.62575612142754 0.6769013612841128
17.661294410115815 251.93794023062827 0.6745756438684863
17.66652196506923 256.0548419227758 0.6790327364979627
17.671749520022644 259.79681555172004 0.6858620090162544
17.676977074976058 264.4373433450763 0.6936710100069562
17.682204629929473 268.8967601945192 0.7002343557866284
17.687432184882887 274.94868013977134 0.7069224993246261
17.6926597398363 277.00405641711336 0.7085725181486061
17.697887294789716 280.0025081051277 0.711011113813804
17.70311484974313 280.7817036938028 0.7117728549261135
17.708342404696545 283.32805015365 0.7138397660559724
17.71356995964996 286.65172680761174 0.7168462820645648
17.718797514603374 289.95131838705163 0.7204793883420103
17.724025069556788 297.4106748329765 0.7298935168823517
17.729252624510202 299.79285357057 0.732761330547514
17.734480179463617 302.5653392581957 0.7363617832551681
17.73970773441703 304.86484847672955 0.7380252603059684
17.744935289370446 307.1667259827766 0.7411115288677813
17.75016284432386 311.4492411523376 0.7456032183224754
17.755390399277275 312.47914926105653 0.7466651302023727
17.76061795423069 315.4217778768659 0.7498567237006925
17.765845509184103 318.405652370172 0.7526542595703435
17.771073064137518 323.68410593571065 0.7587173815366114
17.776300619090932 324.49020184248855 0.7598343852784523
17.781528174044347 323.82137071219483 0.7591017845483906
17.78675572899776 319.76426354888457 0.7551811846241389
17.791983283951176 317.9448223965226 0.753697143604087
17.79721083890459 312.58731094356244 0.7475871086018666
17.802438393858004 309.8634497418947 0.7442235004198771
17.80766594881142 307.9031732510764 0.740828877094183
17.812893503764833 304.6535080001666 0.7371675722515605
17.818121058718248 302.7566522409171 0.7357778394078137
17.823348613671662 302.95241606012996 0.7370412403851401
17.828576168625077 300.1026947115669 0.734529616328503
17.83380372357849 296.14634546581755 0.7286173081647053
17.839031278531905 289.80002894330744 0.7208530272646564
17.84425883348532 284.0994055578329 0.7140288868950745
17.849486388438734 284.5425430473048 0.7143946240564669
17.85471394339215 283.7489520919515 0.7136614033887498
17.859941498345563 286.4209881032822 0.7169085563515806
17.865169053298978 284.8149805331969 0.7155139862700015
17.870396608252392 284.2737487784497 0.7149600825616318
17.875624163205806 284.51636857865157 0.7141435406610951
17.88085171815922 285.7084917396126 0.7159057720596468
17.886079273112635 288.24675528897467 0.7191479872144714
17.89130682806605 293.2429527672445 0.7250382031734944
17.896534383019464 298.71990039417756 0.7320204124999294
17.90176193797288 301.68240126777056 0.7346694030030033
17.906989492926293 306.1398050023078 0.7393309141890372
17.912217047879707 312.58792886286835 0.7469244000752039
17.917444602833122 319.2057495587695 0.7540332737566271
17.922672157786536 321.6533003667726 0.7575162152803275
17.92789971273995 322.9527063804039 0.7593076417012473
17.933127267693365 323.8301791394554 0.759494626977481
17.93835482264678 323.7575638733825 0.759666181553763
17.943582377600194 318.8395203871759 0.753743274019409
17.94880993255361 312.7249567325901 0.7467874401542358
17.954037487507023 308.5215956199716 0.7419853680043804
17.959265042460437 304.0588898780609 0.7360660654610314
17.96449259741385 300.3401524027681 0.7325019705004047
17.969720152367266 297.1577482363539 0.7289300148539954
17.97494770732068 293.10736439548305 0.7236777604679133
17.980175262274095 286.7136065481993 0.7162389981635501
17.98540281722751 279.48309677113593 0.7077520556991796
17.990630372180924 273.2333965109172 0.7007330661901546
17.995857927134338 269.0197546986002 0.6956575731242775
18.001085482087753 268.12154466372215 0.6950583675238534
18.006313037041167 266.1012346504358 0.6936975215843585
18.01154059199458 263.4862975549673 0.6916788022824241
18.016768146947996 259.56650626054744 0.6860257902399354
18.02199570190141 255.75529601259382 0.681409940505596
18.027223256854825 255.94786819266105 0.6810140485253573
18.03245081180824 255.15871325002112 0.680441797565819
18.037678366761654 254.43039361683472 0.6805113645567843
18.042905921715068 252.99500141541137 0.6775440470624888
18.048133476668482 253.67603308693666 0.6776548929829903
18.053361031621897 257.1828128922851 0.6814636676179114
18.05858858657531 258.06681139996005 0.6821755445980928
18.063816141528726 258.5664630783446 0.6836338886822905
18.06904369648214 254.65220094402443 0.6791050373372118
18.074271251435555 256.18689964617687 0.6801583029665949
18.07949880638897 257.3388986985921 0.6808385011973008
18.084726361342383 262.44437053878204 0.6877934415479168
18.089953916295798 263.39811747483344 0.6897993653897129
18.095181471249212 261.8240988412872 0.6884870703895287
18.100409026202627 264.8630556737888 0.692068417692437
18.10563658115604 266.8629729510812 0.6938839837548019
18.110864136109456 272.7749883645389 0.7015182845099875
18.11609169106287 278.64111817588395 0.7080228024927326
18.121319246016284 282.41646885611806 0.7123076283306388
18.1265468009697 286.84051769037166 0.7159914977666556
18.131774355923113 289.05284017650337 0.7196014680698981
18.137001910876528 293.32912752477176 0.723677445034342
18.142229465829942 299.19551583967086 0.7305256305351115
18.147457020783357 305.72557305946555 0.7381163389941738
18.15268457573677 313.7451619285671 0.747378483853634
18.157912130690185 323.2618391173793 0.75843065041639
18.1631396856436 332.0923224150283 0.7684204057942716
18.168367240597014 346.4083191705882 0.7836999920626613
18.17359479555043 359.07488718292046 0.797974430607026
18.178822350503843 373.0763100618318 0.8125747031313103
18.184049905457258 380.9129114030942 0.8211276994433349
18.189277460410672 387.77094420520405 0.8286702852698069
18.194505015364086 391.35191214735045 0.8326585335461073
18.1997325703175 391.90916009871523 0.8336973497104175
18.204960125270915 391.59661233311283 0.8334458729408445
18.21018768022433 383.2026994106394 0.824412680905124
18.215415235177744 378.6084308107283 0.8199736165740544
18.22064279013116 375.2274047370716 0.8159228862637403
18.225870345084573 377.2156082554671 0.8182311996914181
18.231097900037987 377.0681137506136 0.8180815372877583
18.236325454991402 380.3078428523646 0.821436752519466
18.241553009944816 379.39823068198245 0.8201800709481295
18.24678056489823 382.7914205503125 0.8232045034757886
18.252008119851645 382.8475590823813 0.8236328254488984
18.25723567480506 382.77175307156665 0.8234772260276326
18.262463229758474 379.34273865429714 0.8197228705483398
18.26769078471189 373.0411322782946 0.8126819661985702
18.272918339665303 362.98026455226926 0.8015251470591874
18.278145894618717 353.63888907528377 0.7910267153315177
18.28337344957213 344.56010655923507 0.7809630283982132
18.288601004525546 336.73668738167714 0.7721320805428104
18.29382855947896 326.27190223955625 0.7610783012577608
18.299056114432375 317.49268027785973 0.7512291584268245
18.30428366938579 311.75154315771096 0.7458282563895844
18.309511224339204 306.89894710944174 0.7401688374635947
18.314738779292618 304.0923304285024 0.7367881079672699
18.319966334246033 300.83580700130995 0.7336617323978895
18.325193889199447 295.29179193060094 0.7261670865841826
18.33042144415286 291.25499853014145 0.7217494627170302
18.335648999106276 285.7324315412529 0.7147731151351046
18.34087655405969 280.0481629093469 0.7080419353228338
18.346104109013105 276.6352166352502 0.7030085180367341
18.35133166396652 277.18492995955125 0.7044634046764604
18.356559218919934 278.17560793271866 0.7056428181350359
18.361786773873348 279.6562024037804 0.7082130364246336
18.367014328826762 280.95063296478196 0.7090208818512217
18.372241883780177 283.7268295194838 0.7122613863707501
18.37746943873359 286.72038741935114 0.7156726260514716
18.382696993687006 288.130191729776 0.7178981826476912
18.38792454864042 292.88224084760117 0.7263059465169013
18.393152103593835 299.4663633036053 0.7451084258317019
18.39837965854725 309.36672596977746 0.762951644479187
18.403607213500663 315.5411831135987 0.7759415518555568
18.408834768454078 322.60507930208416 0.7882518527315072
18.414062323407492 330.36252026121946 0.8022372963302034
18.419289878360907 337.37643587337334 0.8143742182813214
18.42451743331432 341.8160637899072 0.822676432759346
18.429744988267736 342.45558977520017 0.8273609112703332
18.43497254322115 339.51548936315095 0.8270391754468728
18.440200098174564 337.0046999015709 0.8278511655641442
18.44542765312798 333.0023404694273 0.8269643598120062
18.450655208081393 329.3009488256018 0.8252518405827866
18.455882763034808 324.51728652854337 0.822033580397295
18.461110317988222 319.8709188927268 0.8187941687028196
18.466337872941637 316.66874699457793 0.8164611963059961
18.47156542789505 313.4641369538915 0.8154271171740222
18.476792982848465 308.51138139423296 0.8112190229048782
18.48202053780188 307.1063087129937 0.812002991981526
18.487248092755294 305.40789847595806 0.8124252349914638
18.49247564770871 305.47683183931844 0.8141461124295868
18.497703202662123 304.53650984187374 0.816070254002886
18.502930757615538 303.51414224037757 0.8171207044397536
18.508158312568952 301.06311513203366 0.8161547401847756
18.513385867522366 299.055580705549 0.8167858470931613
18.51861342247578 296.1897896668257 0.8145993966602926
18.523840977429195 294.7276123375461 0.8148617493713292
18.52906853238261 294.10603099711386 0.815509273007853
18.534296087336024 293.4800027557667 0.8163061602894423
18.53952364228944 291.7625833136641 0.8162708144760628
18.544751197242853 289.4325009931235 0.8144616856301288
18.549978752196267 289.02067581320455 0.8158829753319575
18.555206307149682 285.2662045708753 0.8121579168413235
18.560433862103096 284.9473169703995 0.8126188300049477
18.56566141705651 285.63737695287085 0.8163460848483074
18.570888972009925 287.2818696650814 0.8198283858296184
18.57611652696334 287.4504263770679 0.8229063472712359
18.581344081916754 287.824644886694 0.8278023618195133
18.58657163687017 285.00890585021426 0.8256379193703782
18.591799191823583 283.2273393721499 0.825138061225039
18.597026746776997 287.74129053780104 0.831600814905352
18.60225430173041 290.0282072103825 0.835962425686587
18.607481856683826 293.6036776718186 0.8424557123996435
18.61270941163724 294.53897282132715 0.8449032262040772
18.617936966590655 295.63451794514646 0.847791984760305
18.62316452154407 297.55472262861616 0.8497057249699955
18.628392076497484 302.41810576340475 0.8405373805716767
18.633619631450898 306.3737757864988 0.8381850215010478
18.638847186404313 314.181331523966 0.8424881563122014
18.644074741357727 323.1347184520455 0.8493106165271428
18.64930229631114 325.13365265557985 0.848327868107425
18.654529851264556 331.20394788525067 0.8509631060115382
18.65975740621797 336.189229456329 0.854487929715567
18.664984961171385 339.096035529894 0.8552623206287596
18.6702125161248 339.99975317180144 0.8529680317814634
18.675440071078214 343.4281679543262 0.8554165123174313
18.680667626031628 347.3330413393675 0.8570016288935234
18.685895180985042 347.8355437496313 0.8548881616093237
18.691122735938457 350.4151860836185 0.8556788767159401
18.69635029089187 348.78548759976206 0.8508181218611512
18.701577845845286 349.2406898004933 0.8496417067534879
18.7068054007987 347.8941386942028 0.8466572449424227
18.712032955752115 350.69501793309723 0.8488027301003653
18.71726051070553 349.7814576629924 0.8465741551457705
18.722488065658943 349.4086670352293 0.844260227030646
18.727715620612358 347.53296670303627 0.8408922926023952
18.732943175565772 348.88293608040095 0.8410473455557522
18.738170730519187 352.06110192367777 0.8430940893925692
18.7433982854726 353.52567668452224 0.8440957903216295
18.748625840426016 353.27575561700405 0.8424064357251461
18.75385339537943 353.82266997931174 0.8423287544834306
18.759080950332844 353.3985749176527 0.8418239705440865
18.76430850528626 352.70590999070066 0.8396936484751084
18.769536060239673 350.9068843504052 0.836989219639437
18.774763615193088 347.4406102142425 0.8305760740037331
18.779991170146502 341.17415026136007 0.8212104807373133
18.785218725099917 335.2828896340197 0.8128682396123598
18.79044628005333 332.8911543820566 0.8090587638803735
18.795673835006745 332.3282455909078 0.8077050457105868
18.80090138996016 328.46692173534456 0.8026090057386449
18.806128944913574 326.42381380522056 0.7994443604032375
18.81135649986699 321.0435592395053 0.7922978322265966
18.816584054820403 317.72865402413925 0.7882285588308411
18.821811609773818 315.7217742279112 0.7848439364489648
18.827039164727232 315.02016967005557 0.7842416534457969
18.832266719680646 313.2366964447818 0.7816646212747338
18.83749427463406 308.42669418677946 0.7755344239727165
18.842721829587475 305.59424148409414 0.771466609941849
18.84794938454089 305.31256979594247 0.7703903496602422
18.853176939494304 304.6368924391785 0.7695913128641713
18.85840449444772 304.060806246738 0.7685970576339471
18.863632049401133 302.5913954633822 0.766407101982605
18.868859604354547 301.3814074608033 0.7647352185588325
18.87408715930796 302.56155682323345 0.7653814506985804
18.879314714261376 299.53776285610195 0.7620677557621096
18.88454226921479 296.9848858039122 0.759482194731714
18.889769824168205 294.9521003803076 0.7553688661480833
18.89499737912162 296.0349750163206 0.7561346377908537
18.900224934075034 297.94898930116335 0.7577895697293998
18.90545248902845 296.7707544763167 0.7560099388563619
18.910680043981863 293.2697310966759 0.7524031169777812
18.915907598935277 290.43298396329646 0.7497114929640201
18.92113515388869 286.98178558252454 0.7455924392510117
18.926362708842106 285.0975200221221 0.7425888078180851
18.93159026379552 280.8238041626451 0.7354417401012858
18.936817818748935 279.33612931007207 0.7327813896679577
18.94204537370235 278.66677227605845 0.7317447904751836
18.947272928655764 279.6143522542015 0.7322516796821021
18.952500483609178 281.4167883277394 0.7349826402323968
18.957728038562593 279.18515453073167 0.7329005850202022
18.962955593516007 277.61378786508965 0.7312454184085114
18.96818314846942 274.5075066348602 0.7260192516373419
18.973410703422836 273.3222261041214 0.723009582802768
18.97863825837625 270.59580324714767 0.7185169865190734
18.983865813329665 270.208833468859 0.7189372533377344
18.98909336828308 270.4193921585476 0.7195302041771471
18.994320923236494 272.4695116846167 0.7219908978355709
18.999548478189908 273.49097304885964 0.7222647945285922
19.004776033143322 275.6852076824736 0.7256004661147649
19.010003588096737 280.045031324471 0.731016975161978
19.01523114305015 279.9517264802904 0.7303333045399483
19.020458698003566 276.2466217182056 0.7250583362477118
19.02568625295698 272.77132306518604 0.7206142302246233
19.030913807910395 272.30619632276625 0.7206101717923974
19.03614136286381 274.9726737217802 0.7234355071204591
19.041368917817223 276.50976833492115 0.725016813057433
19.046596472770638 277.4460754001452 0.7248544418458199
19.051824027724052 277.4914085962345 0.7247930131541374
19.057051582677467 277.6634691354965 0.7256613341367134
19.06227913763088 276.4830388139409 0.7248459623902994
19.067506692584296 275.0526937245408 0.7228649355988374
19.07273424753771 274.7082660357452 0.7205126450662861
19.077961802491124 274.52185589799933 0.7184969734885911
19.08318935744454 274.57372303682814 0.7183516228030621
19.088416912397953 271.9003738986394 0.7164596066846428
19.093644467351368 270.45100853891086 0.7168225592084556
19.098872022304782 269.20061279909714 0.7150795307826513
19.104099577258197 267.7667730011926 0.7122723187944328
19.10932713221161 268.15366524154433 0.7113680121080553
19.114554687165025 267.9204891861598 0.7116819540232509
19.11978224211844 265.04814745311666 0.7092625429402751
19.125009797071854 265.3910055968596 0.7094983517280344
19.13023735202527 262.4291790275628 0.7055724609010239
19.135464906978683 263.10487278575204 0.7060973481393207
19.140692461932098 262.66594038657905 0.7044463304997418
19.145920016885512 263.90946714485113 0.7060405504897007
19.151147571838926 261.96903366916223 0.7036012874950898
19.15637512679234 261.5482775542067 0.7023238360843774
19.161602681745755 258.7099273492613 0.6989754862452525
19.16683023669917 258.43488770362137 0.6980675430003559
19.172057791652584 257.6482063373428 0.6982737599758521
19.177285346606 258.29016169303645 0.6979900055563546
19.182512901559413 258.35781421196435 0.6963409263259571
19.187740456512827 260.73631357403866 0.6988633411232322
19.19296801146624 261.3070978410623 0.70032950045018
19.198195566419656 261.9017739447846 0.7023824575641012
19.20342312137307 262.61281326555104 0.702850198949985
19.208650676326485 263.90495925031047 0.7035681007859288
19.2138782312799 266.02461921358366 0.7060888036274304
19.219105786233314 267.12111175112483 0.7061564548149375
19.22433334118673 268.2300499034319 0.7080285254912534
19.229560896140143 269.52133175816476 0.7106637597508697
19.234788451093557 268.15641893081295 0.7092795938208031
19.24001600604697 267.3119694371544 0.7087282955878808
19.245243561000386 269.5202005059822 0.7104081883722279
19.2504711159538 270.95801088156236 0.7113311312217176
19.255698670907215 271.86845619723374 0.7117787942160437
19.26092622586063 271.2966104733213 0.7098491268274189
19.266153780814044 270.3342983943029 0.7083740298313127
19.271381335767458 272.99800032745424 0.7137933645288934
19.276608890720873 273.1543506392435 0.7137360690974055
19.281836445674287 276.24176868064467 0.7171653492701774
19.2870640006277 275.3901666281773 0.7149694166815699
19.292291555581116 276.0756711973139 0.7161405792978018
19.29751911053453 276.32856409152174 0.7175984829663347
19.302746665487945 278.5960972952035 0.7206132590912494
19.30797422044136 285.2650419642721 0.7279143436439246
19.313201775394774 289.3660901398434 0.730999607664238
19.318429330348188 290.7048562275052 0.7312180607222576
19.323656885301602 292.17023767074653 0.7334790898456215
19.328884440255017 293.86672351121445 0.7359585984296958
19.33411199520843 296.7234394213913 0.7392173973140076
19.339339550161846 299.96496285434387 0.7428001909239758
19.34456710511526 299.7858919207303 0.7418996372339287
19.349794660068675 303.2460069122212 0.7459806890751818
19.35502221502209 304.94952220950046 0.7482944523063467
19.360249769975503 307.3939462925843 0.7510267973110437
19.365477324928918 309.6636734731931 0.7546248560742875
19.370704879882332 313.84946477255875 0.7592415099153991
19.375932434835747 320.16641241050814 0.7668211899661896
19.38115998978916 323.15063730482956 0.7698258170336761
19.386387544742576 320.1634154208393 0.7648452830388701
19.39161509969599 319.3118036173915 0.7641160138361598
19.396842654649404 320.2494980915815 0.7653186537970595
19.40207020960282 326.4789678550619 0.7734190600715786
19.407297764556233 326.28594979105105 0.7730310632589099
19.412525319509648 323.2052878648228 0.7681420599950741
19.417752874463062 323.83305194170447 0.768478096318187
19.422980429416477 324.5014684735466 0.7690778189583185
19.42820798436989 323.6637001235497 0.7684831524565423
19.433435539323305 322.7072165405687 0.7685282251027403
19.43866309427672 320.7810497462744 0.7657419496121382
19.443890649230134 319.8893973386967 0.7650209569884151
19.44911820418355 319.877100492901 0.7647049613414847
19.454345759136963 322.12911663983834 0.7669785873425742
19.459573314090377 324.81332370431676 0.7702594349884896
19.464800869043792 324.07742549207524 0.7689941562503537
19.470028423997206 322.252825786855 0.7669756355548901
19.47525597895062 321.93626308368135 0.7672920235805138
19.480483533904035 321.2078706246203 0.766451171680355
19.48571108885745 320.908933857294 0.7656777524010008
19.490938643810864 323.2543361087523 0.7680817131812995
19.49616619876428 326.066887405035 0.7709780470351105
19.501393753717693 327.40610181715334 0.7725588745045713
19.506621308671107 327.4329018057353 0.7719874826937715
19.51184886362452 327.5167564341924 0.7723517945516063
19.517076418577936 327.6696829314624 0.7730951412413558
19.52230397353135 330.1999522070705 0.7757466791755883
19.527531528484765 331.89169682542513 0.7773453750118102
19.53275908343818 332.5775161625186 0.7778260518710476
19.537986638391594 337.2204524282527 0.7825411815451299
19.54321419334501 339.3747273634936 0.785402474521186
19.548441748298423 344.0230678478387 0.7906118532774719
19.553669303251837 344.26673767052887 0.7908862726034985
19.55889685820525 344.6384543027201 0.7914157033685684
19.564124413158666 346.942858695298 0.7938545096298404
19.56935196811208 350.0206312960247 0.7974625001560821
19.574579523065495 352.57302754679233 0.7998610116280647
19.57980707801891 354.12468493878697 0.8012335793753638
19.585034632972324 354.36453669412003 0.8014730857248099
19.590262187925738 355.8877917844298 0.8026849521954488
19.595489742879153 358.3966839188036 0.8057706148126785
19.600717297832567 363.36848375867146 0.8110928501412847
19.60594485278598 368.8063202508097 0.8173282473452871
19.611172407739396 368.7450026414942 0.8171401008548692
19.61639996269281 369.11598369424945 0.8177166242220454
19.621627517646225 369.4716496958971 0.8178044947837337
19.62685507259964 371.14784570663954 0.819767662284825
19.632082627553054 371.8182074568603 0.8198968838205171
19.637310182506468 372.94543664827785 0.8206246788510793
19.642537737459882 373.2965352287797 0.8211847345218987
19.647765292413297 375.9097540960015 0.8241340736430639
19.65299284736671 378.34272504258684 0.827227254063601
19.658220402320126 383.0719927100139 0.8320769018169419
19.66344795727354 386.7551378314429 0.8357175906352624
19.668675512226955 389.9141137170563 0.8386435282308375
19.67390306718037 389.877650297045 0.8381167439824105
19.679130622133783 389.749392789399 0.8379384553795886
19.684358177087198 389.3265949277564 0.8383761306124778
19.689585732040612 392.7024285878638 0.8419040668280424
19.694813286994027 397.0364000455343 0.846752805548699
19.70004084194744 398.0215674288212 0.8471896666120882
19.705268396900856 397.5785455796928 0.846490307811815
19.71049595185427 396.0645633557982 0.8449323302287864
19.715723506807684 392.7441044494205 0.8408483231314796
19.7209510617611 392.33414333084335 0.8408678974703464
19.726178616714513 386.62179544395815 0.8345770062283184
19.731406171667928 386.0298088635105 0.8338349732016765
19.736633726621342 382.66831955521144 0.8309563647520153
19.741861281574757 377.55870462892335 0.825978291401733
19.74708883652817 371.72197372552654 0.8201644743051815
19.752316391481585 366.9441591175295 0.814511344266
19.757543946435 366.88955423574424 0.8134329540566492
19.762771501388414 363.02456770168453 0.8090784499262547
19.76799905634183 362.5420760177639 0.8086874640982504
19.773226611295243 359.35659273827184 0.8048753878940823
19.778454166248657 358.2637128263347 0.804112719951604
19.783681721202072 351.98113061477324 0.795896995975141
19.788909276155486 345.61274867007694 0.7889589470976175
19.7941368311089 346.22745808716627 0.7895776763103435
19.799364386062315 346.30001127569125 0.7902898035690848
19.80459194101573 347.02865690140175 0.7921559884185715
19.809819495969144 343.86981839782044 0.7883453688796958
19.81504705092256 337.5015314721438 0.7809440473001973
19.820274605875973 333.04823023064114 0.7752354511967414
19.825502160829387 331.1006599117707 0.7723551360587999
19.8307297157828 329.7289094106954 0.7712483166730182
19.835957270736216 328.4493986143685 0.770495647093917
19.84118482568963 327.8168399384783 0.7704812742097573
19.846412380643045 329.4108471479534 0.7723494273721778
19.85163993559646 329.6644750462288 0.7713515549309903
19.856867490549874 328.20287709732236 0.7687761017930098
19.86209504550329 325.64882050253544 0.7660754460480176
19.867322600456703 322.53831378716444 0.7622231381434724
19.872550155410117 321.5417387186516 0.7616930645852799
19.87777771036353 322.80396434288593 0.7629005633045176
19.883005265316946 321.3227431818643 0.7612120915717966
19.88823282027036 319.96838523334253 0.7600513214447423
19.893460375223775 313.7269288278024 0.7524068041007581
19.89868793017719 312.5058404124157 0.7509924716941242
19.903915485130604 312.3447704762929 0.750383367898339
19.909143040084018 311.11503716168625 0.7486912108130122
19.914370595037433 312.29632321013116 0.7504923797987978
19.919598149990847 310.6524207742221 0.7481895016497452
19.92482570494426 311.25678181516685 0.7492978159248701
19.930053259897676 309.0347351475899 0.7466114232209075
19.93528081485109 309.8341444385277 0.7470673523956088
19.940508369804505 305.88875077340504 0.7417097426582857
19.94573592475792 303.14985944785724 0.7376284325683096
19.950963479711334 299.2992267120435 0.7331953055465232
19.956191034664748 299.0484583662952 0.7333090310182655
19.961418589618162 300.1317815562478 0.7348758833669952
19.966646144571577 301.2386639704468 0.7365901232648003
19.97187369952499 302.69553991164065 0.7379060531407303
19.977101254478406 303.7522667615375 0.738884863464249
19.98232880943182 305.61497427548034 0.740889735394104
19.987556364385235 307.22301416081314 0.7433216998454829
19.99278391933865 307.59450299202575 0.7443443072052867
19.998011474292063 307.7549034711828 0.7447088477604121
20.003239029245478 309.08116074417984 0.7465223737986454
20.008466584198892 308.76165082922 0.7461665490957715
20.013694139152307 313.94110339974327 0.7516928062385786
20.01892169410572 317.66128467609957 0.7550668211628827
20.024149249059136 326.8234780966764 0.7650388993682398
20.02937680401255 333.683248938962 0.7727810588477979
20.034604358965964 341.03856381211097 0.781413051468932
20.03983191391938 345.7968027676839 0.7865004075565831
20.045059468872793 347.9474592875637 0.788903493721837
20.050287023826208 347.6047407031371 0.7884905054648478
20.055514578779622 347.1399740706998 0.7874743034802865
20.060742133733036 345.06411190945886 0.7850843196864348
20.06596968868645 338.5037288495175 0.7780837689562159
20.071197243639865 333.21308986246885 0.7726739623591748
20.07642479859328 326.14389347001924 0.7652842589067628
20.081652353546694 323.86273134823523 0.7628075324215666
20.08687990850011 323.23728406876137 0.7626325738698179
20.092107463453523 321.3855806761038 0.759765996479277
20.097335018406937 320.15851618773775 0.7581333964411365
20.102562573360352 317.03223319530963 0.7537887726959611
20.107790128313766 315.4140545636359 0.7518776748046674
20.11301768326718 312.5870067628257 0.7489092928649291
20.118245238220595 310.20023581292935 0.746314885673794
20.12347279317401 308.2015383648006 0.7434647875853053
20.128700348127424 308.54555951107164 0.7436799126448764
20.13392790308084 309.5212812294579 0.7444365039735937
20.139155458034253 312.1487080230185 0.7472942580243914
20.144383012987667 312.8101065745556 0.7474715709918189
20.14961056794108 315.73832524504553 0.7511216663562291
20.154838122894496 317.124067396229 0.7531624746895319
20.16006567784791 318.35524056004476 0.7551988488707493
20.165293232801325 319.3428504739415 0.7565491058006237
20.17052078775474 317.8375643597339 0.7554013587342958
20.175748342708154 320.7281201067555 0.7586022792045289
20.18097589766157 321.44166147821085 0.7588991603587143
20.186203452614983 322.7512649049867 0.7599277893014595
20.191431007568397 321.6231000210974 0.7577109578228296
20.19665856252181 322.1804855646446 0.758536914264957
20.201886117475226 320.1415841245698 0.7565479907315379
20.20711367242864 314.1701796512958 0.7490489939238578
20.212341227382055 304.81804938066244 0.738020402164896
20.21756878233547 298.3512172142315 0.7306639889983794
20.222796337288884 295.63490455486954 0.7285291631944079
20.228023892242298 293.80105398652 0.7273403660311745
20.233251447195713 291.0553229034519 0.7237570027521799
20.238479002149127 288.6098752291043 0.7207805441269222
20.24370655710254 286.5041078429829 0.7180550602160964
20.248934112055956 286.3031131199288 0.7170189395774069
20.25416166700937 285.88700451870807 0.716175425868934
20.259389221962785 287.2956445193975 0.7170440470021169
20.2646167769162 288.91235268136353 0.7195055299149996
20.269844331869614 290.252826934598 0.721878068794463
20.275071886823028 291.48290557601183 0.723133978595341
20.280299441776442 288.1436293781526 0.7190023738154967
20.285526996729857 287.68017340563387 0.7180775795915875
20.29075455168327 288.737397990106 0.7200292125854553
20.295982106636686 291.1198361153515 0.7232493417242148
20.3012096615901 291.670120529849 0.7236819904894225
20.306437216543515 291.1115158596496 0.7229843358085434
20.31166477149693 290.2504597944535 0.721788080646356
20.316892326450343 292.11990988086154 0.7235045160535113
20.322119881403758 289.56599145653996 0.7206658026826792
20.327347436357172 288.5320516203555 0.7185152424114409
20.332574991310587 287.2778573345505 0.7174490141871297
20.337802546264 289.63088742053156 0.7207661688549729
20.343030101217416 289.927193085907 0.7206693828129793
20.34825765617083 288.88962052878463 0.7189838558901765
20.353485211124244 285.408924457748 0.7146888072744554
20.35871276607766 284.9650374657065 0.713732013032743
20.363940321031073 287.6834877952279 0.7180494067355442
20.369167875984488 289.2710360107998 0.7193831031219857
20.374395430937902 293.92001583565207 0.7261395856666581
20.379622985891316 294.17569869977496 0.726512609053467
20.38485054084473 291.3924609592816 0.7228608724775905
20.390078095798145 292.29685257237384 0.7251768105678114
20.39530565075156 290.08977006565783 0.7213215341004582
20.400533205704974 291.87339231827957 0.7242884794630612
20.40576076065839 292.3603757975182 0.7237171549160715
20.410988315611803 294.0275644953782 0.7254867750945091
20.416215870565217 293.89500880004437 0.7250237595602118
20.421443425518632 289.9975152156661 0.7205824726838422
20.426670980472046 288.2636642860088 0.7191285131953246
20.43189853542546 287.2922202481627 0.7187825226315715
20.437126090378875 290.12454248547226 0.7219228950292491
20.44235364533229 287.88734631106786 0.7183232467625413
20.447581200285704 287.19358177316826 0.7169716558158256
20.45280875523912 287.5729587093228 0.7172482804584843
20.458036310192533 291.562115751805 0.723106731060692
20.463263865145947 293.7712561973496 0.7253290018840445
20.46849142009936 290.63896272845915 0.7221604230300703
20.473718975052776 288.8326417364213 0.7195881248082706
20.47894653000619 287.49943280255366 0.7171128304117692
20.484174084959605 286.11114023344186 0.715822248309853
20.48940163991302 287.2665500790795 0.7169867442677559
20.494629194866434 285.81387903917965 0.7158066953417325
20.49985674981985 289.2310857753528 0.7200893314350738
20.505084304773263 289.3476294970826 0.7201186457555702
20.510311859726677 290.9920738918788 0.7230692481580274
20.51553941468009 291.78440557345056 0.7245294250535067
20.520766969633506 295.38389760873247 0.7282755583124029
20.52599452458692 294.04844672263346 0.725921018434166
20.531222079540335 291.4374449693983 0.7207982352632143
20.53644963449375 287.01040294296206 0.7152877436101551
20.541677189447164 283.02599855348495 0.7111401356701963
20.546904744400578 283.61691098987404 0.7124466621759804
20.552132299353993 283.55498863211113 0.7132001983049073
20.557359854307407 287.1641924257537 0.7167773060053156
20.56258740926082 288.0864503140807 0.7172080096893626
20.567814964214236 287.55802941845917 0.7165173710597805
20.57304251916765 284.24962758965916 0.712577622592546
20.578270074121065 281.8684217325025 0.7091621906864687
20.58349762907448 281.9167342616483 0.7088575539870344
20.588725184027894 281.0827902535714 0.7084654757333683
20.593952738981308 281.3690688319259 0.7102872796380563
20.599180293934722 281.3210821521175 0.7099692199064814
20.604407848888137 282.5887227221646 0.7120427376302364
20.60963540384155 285.01144760458175 0.7136410176800253
20.614862958794966 282.59394454287417 0.7102549756132046
20.62009051374838 282.5735052762347 0.7108290241320815
20.625318068701795 282.94090337256836 0.7102835297794223
20.63054562365521 283.6439263079415 0.7125258736618858
20.635773178608623 282.23597851665176 0.7108776460918029
20.641000733562038 282.38607040891054 0.7118923602069391
20.646228288515452 282.2431627008743 0.7110888439148358
20.651455843468867 283.9491979860138 0.7121397528656446
20.65668339842228 284.4335392943836 0.7124624792820156
20.661910953375695 284.11697145403707 0.7122270780122867
20.66713850832911 282.0189987608814 0.710296115111428
20.672366063282524 278.9839455027841 0.7063990998972305
20.67759361823594 278.4045581818119 0.7055516616509176
20.682821173189353 281.9520119946715 0.7098249734464059
20.688048728142768 283.4472354433838 0.7121299373168037
20.693276283096182 282.7119243920529 0.7105406635197099
20.698503838049596 278.65283940302606 0.7053944453184758
20.70373139300301 278.69932879862495 0.7049334920039276
20.708958947956425 283.36572860727426 0.7111813091271276
20.71418650290984 286.8295890591873 0.7154292828185226
20.719414057863254 287.7647075839548 0.7158247507819404
20.72464161281667 286.7779540279625 0.7145861936399729
20.729869167770083 285.97524288519605 0.7136948611142638
20.735096722723497 286.0010663333087 0.7141559997223407
20.740324277676912 288.63148165057015 0.7171597293393625
20.745551832630326 286.9552036094604 0.7134297475366003
20.75077938758374 286.9076013657851 0.7136758960031198
20.756006942537155 286.9144107062983 0.7143105780454939
20.76123449749057 289.54391465417143 0.7182763720747989
20.766462052443984 290.220570982468 0.7195256626194977
20.7716896073974 289.1595597411571 0.7172780048317964
20.776917162350813 290.61923080747124 0.7185516422027477
20.782144717304227 294.45332489026714 0.7228683306627133
20.78737227225764 296.5228397907573 0.7254171312949635
20.792599827211056 294.9137477463261 0.7232797158757722
20.79782738216447 294.251934657813 0.7222130118103411
20.803054937117885 297.66863947995773 0.7258204485571574
20.8082824920713 302.3935351718512 0.7317579067424089
20.813510047024714 305.52591398494366 0.7355175792218064
20.81873760197813 303.6123804763925 0.7334423477514899
20.823965156931543 303.10334387625943 0.7331846860635635
20.829192711884957 303.9943026683087 0.7350207894978971
20.83442026683837 301.77764459403346 0.7322503991073044
20.839647821791786 302.0974761256132 0.7321880084523908
20.8448753767452 301.36076477212674 0.7314252819792676
20.850102931698615 302.5033465799696 0.7328515750129496
20.85533048665203 301.7717322945116 0.7324109224721559
20.860558041605444 297.159486023253 0.7265232033717712
20.865785596558858 297.02746471690386 0.7255484869639832
20.871013151512273 297.1656314188999 0.7254318342036042
20.876240706465687 297.75348864905357 0.7263544808475767
20.8814682614191 299.96483229819853 0.7295987325577006
20.886695816372516 296.400183894887 0.7250178720650488
20.89192337132593 295.7612176156083 0.7242172350018161
20.897150926279345 294.8738709209483 0.7227098226361494
20.90237848123276 296.38123947411725 0.7251843561788206
20.907606036186174 295.727367618851 0.7249082053611984
20.912833591139588 295.25653954666114 0.7242113446102216
20.918061146093002 290.49050806098506 0.718133346929666
20.923288701046417 288.05991409285025 0.7146724535093437
20.92851625599983 288.4328983351253 0.7158993345588268
20.933743810953246 291.3489075906696 0.7202138652796535
20.93897136590666 292.40510795666484 0.7210763360295314
20.944198920860075 290.84389533494686 0.7190945875742764
20.94942647581349 286.5822994913348 0.7143212551281727
20.954654030766903 281.75903608972385 0.707937184115657
20.959881585720318 283.4250471658362 0.7103690659572572
20.965109140673732 282.96020638827616 0.7088328988451257
20.970336695627147 287.0546598217001 0.7145292602817092
20.97556425058056 285.938614310538 0.7126742394672732
20.980791805533975 285.1915095734482 0.7120587225917129
20.98601936048739 281.74088589100376 0.7081788439014737
20.991246915440804 279.6671230608525 0.7050309670449092
20.99647447039422 279.1584520874431 0.7041546569704797
21.001702025347633 277.9680320358045 0.7020282925088388
21.006929580301048 279.6344851712995 0.7047436172373511
21.012157135254462 277.29092335428635 0.7028019930111369
21.017384690207876 274.5013226106746 0.6997141344274697
21.02261224516129 271.7993935210439 0.6955129789599049
21.027839800114705 273.48518945144406 0.6968858356673562
21.03306735506812 274.6421602679435 0.6986755450200793
21.038294910021534 273.1969661947652 0.697590542664053
21.04352246497495 270.7578760094782 0.6946532228341452
21.048750019928363 269.45386922562045 0.6929255691356473
21.053977574881777 270.41981647223895 0.6941811714947421
21.059205129835192 273.1045210674609 0.6984133613891741
21.064432684788606 277.784765543833 0.7037722375197063
21.06966023974202 279.52468490256837 0.7050007243237911
21.074887794695435 277.1789252164237 0.7007811335236439
21.08011534964885 270.98169850397375 0.6926151331835785
21.085342904602264 268.36681755400485 0.68993080847405
21.09057045955568 266.2505556023384 0.6871407764481366
21.095798014509093 267.15298215714256 0.6889163227757957
21.101025569462507 267.73376351264886 0.6890865069997422
21.10625312441592 267.72207361611135 0.6888177383993583
21.111480679369336 269.6194837379678 0.6910431079870516
21.11670823432275 269.6475079797548 0.6904238560613838
21.121935789276165 268.2787839302804 0.6898517159425598
21.12716334422958 266.47383425216276 0.6872157757786629
21.132390899182994 264.97225009194113 0.685086205983577
21.13761845413641 266.7291491338188 0.6853728923778224
21.142846009089823 265.8543442249986 0.682925421166281
21.148073564043237 266.15422308343574 0.6823252360264279
21.15330111899665 267.43792099044555 0.6843877659418496
21.158528673950066 270.38657127348887 0.6886102315165605
21.16375622890348 271.67160350376815 0.6910907494486088
21.168983783856895 271.9273681310484 0.6903453154721743
21.17421133881031 271.910881920644 0.6901393537804669
21.179438893763724 271.3804648620089 0.6884682866289518
21.184666448717138 270.02061661388797 0.6873459962278892
21.189894003670553 267.84699038657646 0.6837178715947786
21.195121558623967 268.31866885526034 0.6834389628655608
21.20034911357738 270.31348418351666 0.6856603884921377
21.205576668530796 270.1498186448565 0.6866941660656942
21.21080422348421 268.21181156564614 0.6842644421811023
21.216031778437625 266.4444791502405 0.6818288435933597
21.22125933339104 266.20377202219214 0.6803512360993612
21.226486888344454 265.2989934371116 0.6797468368051414
21.231714443297868 266.14465772426456 0.6802222692021265
21.236941998251282 266.76266346585925 0.6821463422922176
21.242169553204697 264.8816149768144 0.6797024347316867
21.24739710815811 263.2384637731815 0.6772092873103782
21.252624663111526 262.52233383627953 0.6752753014684377
21.25785221806494 265.3382035139267 0.6789266641126643
21.263079773018355 267.9742335714667 0.6820881806342342
21.26830732797177 270.0809485315244 0.6852574625677005
21.273534882925183 267.93074618009024 0.6827111225074644
21.278762437878598 266.16717016909445 0.6811574538039469
21.283989992832012 265.04721009699045 0.6873420589712951
21.289217547785427 265.50268723162463 0.6973168803195227
21.29444510273884 263.8924425896903 0.7012573583820467
21.299672657692255 259.7814924116325 0.699220717315674
21.30490021264567 261.66365034389776 0.7073214033527688
21.310127767599084 261.9106329771536 0.710936329225793
21.3153553225525 262.84916980606357 0.7160601391626508
21.320582877505913 260.59440487679115 0.7171294035332942
21.325810432459328 259.7600031127292 0.720152137463418
21.331037987412742 262.21081910748956 0.72658492473297
21.336265542366156 264.73029312618354 0.7315899384817492
21.34149309731957 266.0952963311626 0.7349868110659933
21.346720652272985 263.7405642563343 0.7346926569441947
21.3519482072264 258.74260043576805 0.730160362266922
21.357175762179814 257.58896888227935 0.7302533881511921
21.36240331713323 255.2091728206626 0.728985565034707
21.367630872086643 257.39888647586326 0.7356004675506376
21.372858427040057 259.45824261876754 0.7433228290770103
21.378085981993472 261.9993898310774 0.7492594770357688
21.383313536946886 260.51845312661334 0.748146361018337
21.3885410919003 257.0251544058481 0.7433335814594646
21.393768646853715 257.70109531524747 0.7454533071082127
21.39899620180713 257.7179767690829 0.748894125628937
21.404223756760544 257.9848460469391 0.7505889722178003
21.40945131171396 259.47237139057836 0.7547577694512457
21.414678866667373 259.4539206183504 0.7562162866861966
21.419906421620787 259.73582521819174 0.7594464110619341
21.4251339765742 256.55884950455186 0.7572967468749536
21.430361531527616 256.29240903941616 0.7592088465982233
21.43558908648103 257.9135611003477 0.7628838936282131
21.440816641434445 259.32723510292436 0.7658134472102547
21.44604419638786 261.1485254574986 0.770425174337132
21.451271751341274 262.92135639852455 0.7766293380140482
21.45649930629469 265.4950564685461 0.7821676414702454
21.461726861248103 268.3832688806541 0.786748732341349
21.466954416201517 268.3743575230155 0.7874055865669848
21.47218197115493 266.49352076507853 0.7859014036005736
21.477409526108346 266.2075897746182 0.7870713790230404
21.48263708106176 264.12475831212083 0.7845498584762477
21.487864636015175 267.6057412676807 0.7916135942444127
21.49309219096859 267.68500268044585 0.7944598336884946
21.498319745922004 267.4376218948735 0.797234205752931
21.503547300875418 265.38405418695305 0.7969541082176138
21.508774855828833 264.39086304660685 0.7927652049682997
21.514002410782247 265.512037850794 0.7773382002994546
21.51922996573566 270.0321198926032 0.7740169613399932
21.524457520689076 274.78298483934736 0.7741132446851275
21.52968507564249 277.20363714582584 0.7727524917661573
21.534912630595905 275.05574124113684 0.7650597935189413
21.54014018554932 274.02665577113925 0.7599094988657312
21.545367740502734 273.3481283553235 0.7561094906425264
21.550595295456148 270.75287551197056 0.7499605234239735
21.555822850409562 269.26511902281624 0.7474514843085954
21.561050405362977 269.6662701873817 0.7463642192729105
21.56627796031639 272.0051345472758 0.748962249101333
21.571505515269806 276.3920766748913 0.7522474672537518
21.57673307022322 277.73427354819296 0.7534710263711856
21.581960625176634 280.8030691224514 0.7560757121882634
21.58718818013005 278.8584174734289 0.751991215515884
21.592415735083463 279.34524075684476 0.7497324582981851
21.597643290036878 281.5272627506055 0.7506069434253271
21.602870844990292 281.1258016472513 0.7476833988806659
21.608098399943707 281.6781599988657 0.7451940112579154
21.61332595489712 280.67941898671904 0.7428812597131055
21.618553509850535 278.3752298327672 0.7388432274171323
21.62378106480395 277.8210424289364 0.7380898847852687
21.629008619757364 280.736132378674 0.7413065721745321
21.63423617471078 282.8609551862814 0.7435147782020568
21.639463729664193 285.8126037699673 0.7468828181140397
21.644691284617608 285.24259957331213 0.7452269157967819
21.649918839571022 284.9051909318294 0.7448173583377911
21.655146394524436 282.97245030530564 0.7415076063969033
21.66037394947785 282.04833605632473 0.7393137994106469
21.665601504431265 282.2336361846623 0.7387134272032874
21.67082905938468 284.0915747117239 0.7403691042194814
21.676056614338094 290.30027371247337 0.7478343696387768
21.68128416929151 292.2412145256609 0.7498618138805783
21.686511724244923 293.8474771167727 0.752096063765315
21.691739279198337 291.9388030679316 0.7504056715116705
21.696966834151752 286.89434461479254 0.7416587838621094
21.702194389105166 285.7392531745238 0.7386969078715472
21.70742194405858 284.6492696437702 0.7366602236876042
21.712649499011995 287.6754944589948 0.7413092381149192
21.71787705396541 291.06605428376093 0.7460774903191218
21.723104608918824 292.9689096002363 0.7483082849414866
21.72833216387224 293.5729997083048 0.7482356067613651
21.733559718825653 289.4725566343515 0.7427770807789813
21.738787273779067 289.6636397677615 0.7412232347946011
21.74401482873248 291.5860917180946 0.743108450654038
21.749242383685896 294.3358339803224 0.7461971645916697
21.75446993863931 296.87718426037605 0.7499162395433171
21.759697493592725 298.96315387256504 0.7528848886087215
21.76492504854614 300.40642033857506 0.7535836537402733
21.770152603499554 301.28393708508423 0.7543142189722191
21.77538015845297 299.97260629173326 0.75175766374768
21.780607713406383 304.12324581239943 0.75670426473464
21.785835268359797 307.70973200659506 0.7618041924163169
21.79106282331321 310.92286525569267 0.7653158479807457
21.796290378266626 310.03303082580084 0.7625653264461104
21.80151793322004 310.22164133148976 0.7615939891130682
21.806745488173455 308.93001748486944 0.7598692760208466
21.81197304312687 311.3942619979595 0.7630293726208922
21.817200598080284 313.6410402358291 0.7657597312539208
21.822428153033698 318.94024372737795 0.7727855258753777
21.827655707987113 321.5376131918969 0.7770770299895329
21.832883262940527 322.05016601310183 0.7782254475455587
21.83811081789394 322.9361304386848 0.7793623350494491
21.843338372847356 322.70300975407486 0.7775115743876333
21.84856592780077 323.158322719676 0.7771785035313246
21.853793482754185 324.4337793239224 0.7781055242574543
21.8590210377076 325.1463810979409 0.778302572709484
21.864248592661014 324.15478618323607 0.7768905400816979
21.869476147614428 323.5649433631549 0.7758360273196611
21.874703702567842 323.3116576969147 0.7760768380590842
21.879931257521257 321.6597170180689 0.7742091591815781
21.88515881247467 319.0736284925905 0.7710438074246041
21.890386367428086 317.9346868013511 0.7684330504319078
21.8956139223815 317.2839166167922 0.7682701270131204
21.900841477334914 313.9285098883659 0.7636950377419228
21.90606903228833 311.59091660665564 0.7608219827875258
21.911296587241743 309.97682825305986 0.7581610666783662
21.916524142195158 307.0764031337365 0.754771311709188
21.921751697148572 303.92268719519376 0.7515082283520871
21.926979252101987 303.537744064721 0.7506764566520774
21.9322068070554 305.22477284143196 0.7528870408741754
21.937434362008815 307.69086852907066 0.7561232824925925
21.94266191696223 309.0443856515571 0.7576227136507444
21.947889471915644 309.7299353902263 0.7578773058704854
21.95311702686906 305.62494603097434 0.7521496073795442
21.958344581822473 303.0381455610848 0.748700383744449
21.963572136775888 300.9645265011574 0.7464525619369878
21.968799691729302 303.6787483712356 0.7500633794466046
21.974027246682716 307.01527206753644 0.7544173703823367
21.97925480163613 310.36561415887775 0.7574937673467699
21.984482356589545 309.1662032851424 0.7559538565880995
21.98970991154296 306.4150822603177 0.7515004495582562
21.994937466496374 306.2597884264919 0.7503115040398368
22.00016502144979 308.947445679648 0.7536780564398089
22.005392576403203 308.0689765915482 0.7525468714595314
22.010620131356617 306.3222464610787 0.7507233768007358
22.015847686310032 302.79483341489055 0.7456740774088841
22.021075241263446 305.519490925362 0.7488196581935557
22.02630279621686 308.8265111503071 0.7529316200705071
22.031530351170275 314.23167272130394 0.7596103858550705
22.03675790612369 313.1078168303018 0.7575344034378434
22.041985461077104 310.8991765938198 0.7549869818278682
22.04721301603052 312.0326663915803 0.7554965456616626
22.052440570983933 316.4550463181464 0.7610984856948071
22.057668125937347 319.7398614131518 0.7642034932932962
22.06289568089076 319.16103838032524 0.763789684110071
22.068123235844176 316.0646043608834 0.7599079018330313
22.07335079079759 312.9262394827637 0.7556287926327242
22.078578345751005 313.653123362721 0.7570439928286679
22.08380590070442 313.40506503741443 0.7568623126724663
22.089033455657834 310.55130983784306 0.7535648851285509
22.09426101061125 311.92968453245754 0.7553724795560538
22.099488565564663 314.25191643385614 0.7575397613793041
22.104716120518077 317.1591827010214 0.7610187184219268
22.10994367547149 317.368444765488 0.7607046534946698
22.115171230424906 315.7104632541977 0.758328040109295
22.12039878537832 314.70024759277635 0.7567036157531213
22.125626340331735 312.7995290727392 0.7542816240789766
22.13085389528515 310.7367994963134 0.7522952311279574
22.136081450238564 309.68651422457134 0.7505992539527747
22.141309005191978 308.87368509900085 0.7499258481963278
22.146536560145393 305.69692638932224 0.7461133639512587
22.151764115098807 304.52291106207053 0.7446818508805024
22.15699167005222 306.5068905184436 0.7472975774476508
22.162219225005636 311.1516403587704 0.752861423570665
22.16744677995905 311.86259137411344 0.75268276365087
22.172674334912465 312.92803317110304 0.7538970318037266
22.17790188986588 314.54599293221406 0.755601631414644
22.183129444819293 314.12557881935714 0.7557686282196735
22.188356999772708 313.8660587357629 0.7548276556118363
22.193584554726122 312.6690726095558 0.7522332166230516
22.198812109679537 314.474697734076 0.7543669182757345
22.20403966463295 314.77907213848437 0.7540884306624804
22.209267219586366 316.71251849784574 0.7566262881794819
22.21449477453978 314.882078306614 0.7544735117602044
22.219722329493194 315.5619187000227 0.7556915220620262
22.22494988444661 312.54512919783156 0.7525824018580857
22.230177439400023 313.20106058879696 0.7530597371777297
22.235404994353438 312.7591839715157 0.7524617368332738
22.240632549306852 315.0440391586646 0.7555419015675776
22.245860104260267 315.9926916448565 0.7560963979147163
22.25108765921368 312.46736986349646 0.7520883464720357
22.256315214167095 310.1998126878948 0.7475803290387606
22.26154276912051 308.24193013692354 0.7454478859559259
22.266770324073924 309.65819958648007 0.7472249482554849
22.27199787902734 309.7060559779082 0.7477667045161649
22.277225433980753 312.00059531204016 0.7512808633219352
22.282452988934168 312.08278402432916 0.7511396004347397
22.287680543887582 307.88282491852794 0.7467399159602762
22.292908098840996 305.42570160468347 0.7437126087231567
22.29813565379441 305.3044683612875 0.7429089012227624
22.303363208747825 304.0508681012311 0.7417074949942493
22.30859076370124 302.4918869833919 0.7392720415165036
22.313818318654654 303.18510180305634 0.740373926976024
22.31904587360807 303.4915362271009 0.7397700870176186
22.324273428561483 304.5689589687145 0.7406602004699667
22.329500983514897 301.4517502734974 0.7376354463345097
22.334728538468312 300.6453382288972 0.7373172549835784
22.339956093421726 297.114393245852 0.733575861699564
22.34518364837514 297.79084742953154 0.7340328392711389
22.350411203328555 297.15591347319435 0.7325824796790746
22.35563875828197 293.85777254043643 0.7287343179200454
22.360866313235384 291.80390970140695 0.7251666475508656
22.3660938681888 290.85026041828297 0.72349162522136
22.371321423142213 292.4043928021015 0.72473622990468
22.376548978095627 290.53910156223606 0.7227055254241016
22.38177653304904 290.47627000241346 0.7225052626437455
22.387004088002456 290.70211659631104 0.7236860872664703
22.39223164295587 292.17419975654553 0.7261431619940967
22.397459197909285 292.85002531126906 0.7279012929164346
22.4026867528627 291.1798825884611 0.7254321011030903
22.407914307816114 291.70518843205423 0.7260471305947273
22.41314186276953 289.51228784809274 0.7224978501389221
22.418369417722943 291.09222404627576 0.7239284859935263
22.423596972676357 288.5686479530845 0.7204370717793187
22.42882452762977 286.1676176091701 0.7175090097999133
22.434052082583186 284.1024068217951 0.7154888037283079
22.4392796375366 284.4492485560046 0.7167599714159746
22.444507192490015 282.39973898729954 0.7143180611939088
22.44973474744343 277.98745080968115 0.7082900171568219
22.454962302396844 273.1310266977962 0.7024260735461748
22.460189857350258 274.78369064561497 0.7058390034456004
22.465417412303673 276.1730137219909 0.7079034190254211
22.470644967257087 278.7531303252321 0.7096611616261564
22.4758725222105 279.1757460063494 0.7101364737601388
22.481100077163916 281.70643957045615 0.7137253677133142
22.48632763211733 283.64952505349567 0.7153727209549018
22.491555187070745 280.4417670220789 0.710200446494265
22.49678274202416 276.9468203677039 0.7045304978997707
22.502010296977573 276.50126721099747 0.7045702566214711
22.507237851930988 274.1871656015426 0.7025130764925276
22.512465406884402 273.5400013188579 0.7023232652105863
22.517692961837817 273.3941962066433 0.7017810990279625
22.52292051679123 274.46788175953736 0.7030186216612812
22.528148071744646 276.3084754650694 0.704018345384168
22.53337562669806 274.46816884894287 0.7008514355850719
22.538603181651474 272.6293800954042 0.6991289389086577
22.54383073660489 275.52086221964817 0.7037758429067231
22.549058291558303 275.6191727087422 0.7046752153725765
22.554285846511718 276.87757687139236 0.706241324463388
22.559513401465132 275.5538328951813 0.7035483663590195
22.564740956418547 271.8180822177692 0.6978230352244672
22.56996851137196 270.4812587772389 0.6960175991443439
22.575196066325375 269.3760878586754 0.6955701183255422
22.58042362127879 269.593067944856 0.6966135174707043
22.585651176232204 269.3156668163488 0.696722880127194
22.59087873118562 269.0364924966648 0.6960155632729843
22.596106286139033 267.89796793819943 0.6931458370927656
22.601333841092448 269.4361207420616 0.695248158283773
22.606561396045862 274.13231360853706 0.7010178595435601
22.611788950999276 275.23577240503454 0.7041998325088411
22.61701650595269 275.47342417098207 0.7038772227912877
22.622244060906105 271.76060869945974 0.7003284899480098
22.62747161585952 270.8608406558954 0.6983251652102316
22.632699170812934 269.9103154918159 0.6968094581863131
22.63792672576635 272.14426109279685 0.6992051241724179
22.643154280719763 274.60317309575487 0.703698981365159
22.648381835673177 275.62225088660654 0.7058507895072266
22.653609390626592 271.95937369992254 0.7011317159332703
22.658836945580006 269.1369129588052 0.6966070681254078
22.66406450053342 265.9158397958983 0.6915628705795286
22.669292055486835 267.8389961831477 0.692883929381877
22.67451961044025 268.50587270615483 0.6928204073888312
22.679747165393664 269.6930562185954 0.6938044644597848
22.68497472034708 271.4808132871425 0.6962203037338425
22.690202275300493 272.49011863594893 0.6973474211946593
22.695429830253907 271.9340742770866 0.6980345651155221
22.70065738520732 269.87375845218753 0.6967014375108775
22.705884940160736 268.7126446135642 0.6957848229437659
22.71111249511415 271.7835760637671 0.6995613840979177
22.716340050067565 274.4187771670901 0.7018102046551147
22.72156760502098 276.94157737571794 0.7042862015323007
22.726795159974394 274.832730485393 0.7011797744825436
22.73202271492781 276.5505399779205 0.7032139165179594
22.737250269881223 275.040064921551 0.7019921986056168
22.742477824834637 273.2543029511097 0.698982841328425
22.74770537978805 274.10395729853013 0.700002799386945
22.752932934741466 277.15103213085075 0.7024704305286589
22.75816048969488 280.3630889474139 0.7067761759952316
22.763388044648295 281.1320559855847 0.7082311534395096
22.76861559960171 279.9622243020895 0.7073777850334935
22.773843154555124 283.0619006961538 0.710868706407445
22.779070709508538 286.94718345902504 0.7149310712733138
22.784298264461952 287.21555521640266 0.7150203032091804
22.789525819415367 284.5405335475849 0.711432203063934
22.79475337436878 284.4234907089926 0.7119385202589613
22.799980929322196 290.05801126846166 0.7172467334924768
22.80520848427561 291.89986419387185 0.7182764653828098
22.810436039229025 292.19304034582274 0.7190472593011363
22.81566359418244 288.0734081805826 0.7153870018761327
22.820891149135853 290.39504930956974 0.719669791874173
22.826118704089268 289.4214588754516 0.7183222717226757
22.831346259042682 291.59176235765165 0.7206383729118125
22.836573813996097 290.9649718630082 0.7185333569721319
22.84180136894951 292.80228273738334 0.7195545742954091
22.847028923902926 291.673911494981 0.7189003226876592
22.85225647885634 290.8281670859537 0.7188835677531034
22.857484033809754 291.0872288402066 0.7196728056867558
22.86271158876317 289.6009883373181 0.7172217968235949
22.867939143716583 289.7129697202724 0.7158657653763452
22.873166698669998 287.85959148164966 0.7134208294077594
22.878394253623412 291.0568398350471 0.717699844968424
22.883621808576827 292.4499622450997 0.7205287397602281
22.88884936353024 293.47601929282735 0.7220998346093606
22.894076918483655 292.87196343129546 0.7213998030017066
22.89930447343707 290.5014069380153 0.7184246452357038
22.904532028390484 290.20998970330606 0.7176667819347395
22.9097595833439 287.19638279162365 0.7133500485503442
22.914987138297313 286.7053691948303 0.7120663503665122
22.920214693250728 289.0107850964111 0.7142777613732165
22.925442248204142 289.9361432391667 0.7151672540301911
22.930669803157556 289.0013025184706 0.7138687386816376
22.93589735811097 288.07198506567073 0.7142698044655679
22.941124913064385 288.97153061512773 0.7150385502202674
22.9463524680178 290.92183790475474 0.7173471682599187
22.951580022971214 289.86409026755416 0.7163482202534767
22.95680757792463 287.4949843612847 0.7134104710432396
22.962035132878043 286.01271572547654 0.7128790992360767
22.967262687831457 284.7683857406894 0.7114680068690844
22.972490242784872 286.19621493859654 0.7131640600165707
22.977717797738286 288.12903485505484 0.7148658969917532
22.9829453526917 286.3363061900931 0.7120085516390101
22.988172907645115 284.75445219655774 0.7107020312520274
22.99340046259853 280.84867229145846 0.705073893372917
22.998628017551944 279.17368782497357 0.7040925092161134
23.00385557250536 277.7249598373054 0.7008303391657544
23.009083127458773 279.93305977754085 0.7030250292389983
23.014310682412187 283.05068994167516 0.7066483135161417
23.0195382373656 286.0910493093447 0.710188195340003
23.024765792319016 287.8655707545714 0.7133378389327809
23.02999334727243 289.55009405613714 0.7147946891866374
23.035220902225845 286.700227923896 0.7105776079234013
23.04044845717926 282.5920309421566 0.705124364813309
23.045676012132674 279.3569430699676 0.7008076416220798
23.05090356708609 281.3210688395696 0.7040995350047633
23.056131122039503 283.9236901775235 0.7072844795774214
23.061358676992917 285.0316633195254 0.7087798527180263
23.06658623194633 282.7537607122125 0.706349477891564
23.071813786899746 280.5727121789834 0.7036340208770222
23.07704134185316 280.7655479894911 0.7047142421378911
23.082268896806575 282.0493576193139 0.7062315701239908
23.08749645175999 285.58348575409013 0.7096433423356093
23.092724006713404 285.659837313415 0.7097537687900795
23.097951561666818 284.60441577334257 0.7074220973710234
23.103179116620232 280.92082228823773 0.70348250095902
23.108406671573647 281.0405801510022 0.7034395258540157
23.11363422652706 283.2178026121739 0.7068770797266524
23.118861781480476 283.89637688510334 0.7077798036194687
23.12408933643389 282.99263087736193 0.7062550658171284
23.129316891387305 283.6411508231857 0.7075860925651012
23.13454444634072 285.31223570806753 0.7095018296116865
23.139772001294133 286.2870312083571 0.711013016687167
23.144999556247548 287.3709926515714 0.7124405604509504
23.150227111200962 287.603660287411 0.7129003235709861
23.155454666154377 287.952703211826 0.712501867959638
23.16068222110779 286.3884279155224 0.7107115817681015
23.165909776061206 284.4063481529442 0.7079107805061186
23.17113733101462 285.54920912995334 0.7093784488495574
23.176364885968034 285.2655420892349 0.7075727035877087
23.18159244092145 286.13279791024206 0.7089553361552421
23.186819995874863 283.97896258746846 0.705741374462021
23.192047550828278 284.0147604091492 0.7066303077871199
23.197275105781692 282.35619286373696 0.7044524492117994
23.202502660735107 283.03717707797887 0.7059789462562823
23.20773021568852 285.41652408055927 0.7092175147991319
23.212957770641935 285.6234288805667 0.7096244829322873
23.21818532559535 284.4734175716163 0.7089149877969468
23.223412880548764 284.20122275227965 0.7086474128363593
23.22864043550218 285.481796794748 0.7097032469726001
23.233867990455593 286.0101815809069 0.70952544222391
23.239095545409008 285.75613004110716 0.708994555450755
23.244323100362422 283.98189566512343 0.7071153335759025
23.249550655315836 284.99735212571335 0.7091128496692108
23.25477821026925 285.69842520430876 0.7104751206984522
23.260005765222665 285.4277819839224 0.7104918839633207
23.26523332017608 283.9195056958393 0.7076491077540271
23.270460875129494 283.9719999289161 0.7070495905006571
23.27568843008291 288.7970620056003 0.7123951682423867
23.280915985036323 287.5749779712632 0.7104695597855223
23.286143539989737 286.7386032126602 0.7099350246438219
23.291371094943152 285.6156836649198 0.7087343612341341
23.296598649896566 285.9015583670514 0.7084161937865562
23.30182620484998 287.37222923697135 0.7093300477953226
23.307053759803395 284.07230883076375 0.7043913760814453
23.31228131475681 283.9254359824974 0.7053143827424128
23.317508869710224 284.3301096626424 0.7068694112432279
23.32273642466364 286.7332756502478 0.7108354581305939
23.327963979617053 289.31047410767525 0.7135693377968317
23.333191534570467 292.29045967998877 0.7169263445747077
23.33841908952388 291.1302388151957 0.7157219227817256
23.343646644477296 290.6735078263185 0.7153107296379456
23.34887419943071 287.02514958677233 0.7098738321433581
23.354101754384125 286.9346590186278 0.7095497667005812
23.35932930933754 289.28836639901374 0.7113838498512173
23.364556864290954 290.63019387844423 0.7141320427236291
23.369784419244368 290.03957887935536 0.7134862753854372
23.375011974197783 288.0289219404083 0.7108473384189032
23.380239529151197 287.1275481401854 0.7094765230079019
23.38546708410461 286.61815164670014 0.7091442873858902
23.390694639058026 287.9861470660967 0.7107380190909101
23.39592219401144 287.4056635095669 0.7090301963132141
23.401149748964855 284.1332995208773 0.7053480119712768
23.40637730391827 284.51849814398724 0.7067217786215201
23.411604858871684 283.94825134130355 0.7069597933998637
23.416832413825098 287.3181906096655 0.7109006330942814
23.422059968778512 286.5320856824955 0.7098727974448248
23.427287523731927 286.6118263011816 0.709697967212784
23.43251507868534 283.8773665525026 0.705505423302922
23.437742633638756 284.23439487120373 0.7050278729059558
23.44297018859217 284.5757949453235 0.7053603950335344
23.448197743545585 288.37791076915704 0.708905642745118
23.453425298499 291.61181665286273 0.7125432218647565
23.458652853452413 293.6389176576559 0.7160641343044046
23.463880408405828 291.0665081531705 0.7130493142929978
23.469107963359242 288.1269334891943 0.7104755394787734
23.474335518312657 288.7052292935345 0.7100087088730089
23.47956307326607 289.63019992441025 0.7110482393933496
23.484790628219486 292.4713284103164 0.713924870743709
23.4900181831729 291.5535032048749 0.7132557962993221
23.495245738126314 293.3490969138917 0.7152064433349953
23.50047329307973 293.8673377817951 0.7160920320485011
23.505700848033143 293.1477233990951 0.7150804308548584
23.510928402986558 291.80910008996284 0.7136585776914331
23.516155957939972 288.66233233216377 0.7096265627980246
23.521383512893387 288.58939204428316 0.7088593508458427
23.5266110678468 289.63928001397784 0.7105782857192676
23.531838622800215 290.95013934784896 0.7126324322804362
23.53706617775363 291.47498963522776 0.7139145495949194
23.542293732707044 293.0225948990879 0.7149961193864353
23.54752128766046 294.44311865135876 0.7153685990349019
23.552748842613873 294.6484881821778 0.7136684122608423
23.557976397567288 294.5946280349878 0.7135536292535587
23.563203952520702 293.04046451744523 0.7121954188936371
23.568431507474116 293.7192699029836 0.7125976163169427
23.57365906242753 294.66905754563044 0.7138726088495224
23.578886617380945 293.65953622491355 0.7120265704264271
23.58411417233436 295.50913086837085 0.7144171919576233
23.589341727287774 295.584558708786 0.7129504607002035
23.59456928224119 296.9578786548875 0.713613011880942
23.599796837194603 294.9197487175477 0.7114743451054181
23.605024392148017 293.0418210644793 0.7093119329543439
23.610251947101432 291.86953687553597 0.7076065370010106
23.615479502054846 294.54070786966344 0.7101042520822036
23.62070705700826 297.3398331228398 0.7131333746196613
23.625934611961675 297.3988865193704 0.713478907637811
23.63116216691509 294.88658786843064 0.7112428025721281
23.636389721868504 295.38860930749166 0.7118776062395246
23.64161727682192 292.91945058623327 0.7093487859831572
23.646844831775333 293.9009022061159 0.7102659999530067
23.652072386728747 293.3344233543624 0.709274780591194
23.65729994168216 293.6971623061842 0.7089392338234594
23.662527496635576 294.452772272116 0.7099106880918816
23.66775505158899 293.62443678803936 0.7085393247317698
23.672982606542405 292.1288941534446 0.7055034243868576
23.67821016149582 290.17785064931314 0.7018747921953832
23.683437716449234 292.2741952843235 0.7035132115383075
23.688665271402648 293.4134250388153 0.7053497908804027
23.693892826356063 295.7079808804661 0.7068768313199199
23.699120381309477 296.0592102938538 0.7067428601708884
23.70434793626289 299.39142202535106 0.7098009059871447
23.709575491216306 300.9223662479574 0.711751092029122
23.71480304616972 302.63852216603203 0.7146425443634222
23.720030601123135 300.2587981597067 0.7124497414697436
23.72525815607655 297.3047726226369 0.7085208469502254
23.730485711029964 300.2332821331304 0.7118430424587371
23.735713265983378 301.27007819676186 0.7132363579714592
23.740940820936792 299.1202198886309 0.7105120423560939
23.746168375890207 300.4921387746928 0.711195754184976
23.75139593084362 302.0929063129433 0.7115659027362343
23.756623485797036 303.46883561793453 0.7139920022603743
23.76185104075045 301.2841745427935 0.7109822585108424
23.767078595703865 298.0819019499754 0.7086112409158642
23.77230615065728 299.75994554645155 0.7097983499747179
23.777533705610693 300.8628507681091 0.7114769271033575
23.782761260564108 305.8616324148919 0.716593466664547
23.787988815517522 308.41675728777335 0.7189482104980852
23.793216370470937 308.7609734630155 0.7186872103691118
23.79844392542435 306.04794230855975 0.7147648901321566
23.803671480377766 304.9327541752775 0.7139017024102706
23.80889903533118 306.72026077933026 0.7160074674936954
23.814126590284594 307.4062692097877 0.7160511129183349
23.81935414523801 310.21091597181754 0.7188740894056348
23.824581700191423 307.63600386397604 0.7142970481659163
23.829809255144838 307.41242334969695 0.7132418951018795
23.835036810098252 308.72456339872576 0.715445330459609
23.840264365051667 310.29664345248364 0.7179408795411911
23.84549192000508 308.35811544555986 0.7163981033113124
23.850719474958495 308.9029063370674 0.7155714769598632
23.85594702991191 309.35675563406045 0.716381068348857
23.861174584865324 313.94999373923457 0.7211625862504111
23.86640213981874 313.34394938653827 0.7206676346215312
23.871629694772153 313.12785935818215 0.7198652146840808
23.876857249725568 308.5289538294783 0.7143890757323677
23.882084804678982 306.7762916891048 0.7109682152097085
23.887312359632396 307.9634989267481 0.7128922001655107
23.89253991458581 311.14763723662713 0.7167289158118678
23.897767469539225 308.3744295552633 0.7134907266149221
23.90299502449264 306.5017736568742 0.7099022099154375
23.908222579446054 304.1946626526016 0.7069271310038219
23.91345013439947 304.71022890639165 0.7075082050989758
23.918677689352883 304.8743561589475 0.7079727950036804
23.923905244306297 305.60144581297413 0.7092261902888518
23.929132799259712 308.09840401932905 0.7114290821623749
23.934360354213126 306.2198852108124 0.7086543633317391
23.93958790916654 304.65318009281293 0.7069679623289477
23.944815464119955 301.785611147781 0.7036646877363935
23.95004301907337 302.5071084849016 0.7045000032760637
23.955270574026784 301.8043800618463 0.7037455160053677
23.9604981289802 300.47823065991804 0.7030623525164934
23.965725683933613 301.5224419418303 0.7035491439521924
23.970953238887027 303.1588539411234 0.7053040587319226
23.97618079384044 302.42981310612385 0.7043593639863557
23.981408348793856 301.12880293266403 0.7023565276143995
23.98663590374727 302.21011952729896 0.7035480097497293
23.991863458700685 304.5171402238522 0.7063475101340414
23.9970910136541 302.9437543600721 0.7052983365055809
24.002318568607514 300.3520155529451 0.7034834249791919
24.007546123560928 301.119440682003 0.7041475706434691
24.012773678514343 300.65273807938314 0.7033519825240773
24.018001233467757 300.5772390243967 0.7018395602384534
24.02322878842117 298.62887104857333 0.6992832473399084
24.028456343374586 297.2427158005721 0.6981227328205393
24.033683898328 301.18937890621964 0.7029242711899636
24.038911453281415 301.78661803176993 0.7039727364886832
24.04413900823483 301.62557445602846 0.702901285912291
24.049366563188244 298.42207279186965 0.6998827375723158
24.054594118141658 300.2500268775691 0.702210064065825
24.059821673095072 300.78226698153816 0.7030720907475129
24.065049228048487 300.8810129274206 0.7039542589863516
24.0702767830019 299.1403728285131 0.7152076460789782
24.075504337955316 306.7807221236438 0.73270239704606
24.08073189290873 307.41787699859276 0.7394599835920317
24.085959447862145 306.27485246857555 0.7428895614771929
24.09118700281556 301.71889103100074 0.7424320837993899
24.096414557768973 301.29777160329104 0.7462222991123318
24.101642112722388 301.45354355623823 0.7507425658496163
24.106869667675802 302.22058136802474 0.7554817303715218
24.112097222629217 299.9533982835347 0.7571277554154243
24.11732477758263 299.93299042296525 0.7613924837148118
24.122552332536046 301.066284248312 0.7663854103330083
24.12777988748946 304.11751861544667 0.7724483624173841
24.133007442442874 305.80847765264497 0.7770674903059166
24.13823499739629 304.82035873954385 0.7786466495696358
24.143462552349703 304.40132638390617 0.7819918735800903
24.148690107303118 304.03625426769236 0.7847186900431872
24.153917662256532 304.1538181006307 0.7889231289111014
24.159145217209947 305.02928564877357 0.7919211194334412
24.16437277216336 304.6471531627399 0.7946085781166352
24.169600327116775 307.10924263920936 0.8006748549472203
24.17482788207019 308.2834701343363 0.8043661221877736
24.180055437023604 309.7308201040927 0.8085075559455243
24.18528299197702 308.06846706858084 0.8085049416237494
24.190510546930433 304.25836001849086 0.8074507148909839
24.195738101883848 300.57990616470045 0.8051757002043664
24.200965656837262 299.4650653963453 0.8060995736447059
24.206193211790676 298.1621033794902 0.8066191286902578
24.21142076674409 297.678464347633 0.8084303592758
24.216648321697505 296.4224000462612 0.8102146638195121
24.22187587665092 297.6517474990407 0.8140089171772104
24.227103431604334 298.61025436821654 0.8187236839666593
24.23233098655775 299.7800427558296 0.8227018330555111
24.237558541511163 300.2268634423029 0.8250898594160883
24.242786096464577 301.45433031842526 0.8297438613412016
24.248013651417992 303.74066555561546 0.8354129893556413
24.253241206371406 301.0443819685911 0.8346002297937578
24.25846876132482 296.78830329146194 0.8303529528730086
24.263696316278235 291.80525224549643 0.8265576627899267
24.26892387123165 291.20371074108317 0.82830840595745
24.274151426185064 294.73026512732775 0.8358249349373006
24.27937898113848 299.3570268057417 0.8437086555190637
24.284606536091893 299.0281295847843 0.8433451073126912
24.289834091045307 296.6130822066273 0.8421643873845871
24.29506164599872 295.1589152198529 0.8417762091788908
24.300289200952136 297.0636422477738 0.8478668001336619
24.30551675590555 297.7974243773233 0.8518310943546001
24.310744310858965 296.8849941092944 0.8528217883058724
24.31597186581238 296.2146538573163 0.8545794773207095
24.321199420765794 295.07152040187015 0.8544819124948948
24.326426975719208 296.08961939900973 0.8579881624898176
24.331654530672623 294.0413377126066 0.8567196534304866
24.336882085626037 297.6262482126177 0.8636276513849519
24.34210964057945 299.0763682008395 0.8664948228684322
24.347337195532866 299.5672948841261 0.8689218158563764
24.35256475048628 298.4405691248553 0.8686312357857949
24.357792305439695 293.20622117081894 0.8634644703897026
24.36301986039311 292.72988712301145 0.8651266332227212
24.368247415346524 292.68766695505724 0.8671554935267475
24.373474970299938 296.12382456630195 0.8739338518786053
24.378702525253352 298.47751812756184 0.8805603019446967
24.383930080206767 297.7607824651824 0.8818627864849142
24.38915763516018 297.86021401493826 0.883923429090711
24.394385190113596 297.7193176345132 0.8849208561031033
24.39961274506701 292.9888315368134 0.880332587600786
24.404840300020425 290.0700654961416 0.8773599870008573
24.41006785497384 289.49345493101634 0.8784252597159974
24.415295409927253 294.02392347856886 0.8880415073854243
24.420522964880668 294.84861767406994 0.8930420545948162
24.425750519834082 296.0580261401226 0.8981593777790186
24.430978074787497 298.34996098624464 0.9029293321800419
24.43620562974091 304.86498282979034 0.9142251254738898
24.441433184694326 304.7408582771561 0.9145629868678243
24.44666073964774 305.2692194804599 0.9194162817440888
24.451888294601154 302.49023347345576 0.9177832126226245
24.45711584955457 304.17822078697753 0.9218746552644241
24.462343404507983 303.5918526535541 0.9211349288314951
24.467570959461398 304.23661299313244 0.9247013773735174
24.472798514414812 303.59596409626414 0.926931112357601
24.478026069368227 304.64516938469336 0.9337233952238598
24.48325362432164 301.5713895198042 0.9321465437019848
24.488481179275055 300.7122654378526 0.9334508750611462
24.49370873422847 300.04213596439644 0.9329279241543981
24.498936289181884 304.71356584734 0.9411178624138462
24.5041638441353 310.18784807414846 0.9516594103648807
24.509391399088713 309.68858789376645 0.9543192637927068
24.514618954042128 302.39236663661336 0.9456007393960976
24.519846508995542 297.92162800816743 0.9397486195935136
24.525074063948956 297.36474250046825 0.9407049968466794
24.53030161890237 301.08942604962925 0.948179719757697
24.535529173855785 303.4751292431254 0.9556310570224016
24.5407567288092 302.11953164904634 0.9554231081381971
24.545984283762614 300.366255122013 0.9553438375069151
24.55121183871603 295.88487110952906 0.9495247839569286
24.556439393669443 297.7631247363934 0.9543384975526115
24.561666948622857 304.3270363614344 0.9662941227707186
24.566894503576272 310.9677089993771 0.9802387669044464
24.572122058529686 309.484140747553 0.9814868449978487
24.5773496134831 306.72213564892354 0.9793445560272693
24.582577168436515 299.73982773961495 0.9707074225877763
24.58780472338993 301.50118871305096 0.9759241196735171
24.593032278343344 303.9956116309945 0.9828967530816918
24.59825983329676 309.1103330464544 0.9921419517718756
24.603487388250173 307.10623321078657 0.9925156107938031
24.608714943203587 303.661633733017 0.9892407084045417
24.613942498157 306.2168674071471 0.9951633363338579
24.619170053110416 310.23270254022884 1.0029444034270791
24.62439760806383 308.51375046874523 1.002882884816631
24.629625163017245 300.55137055911894 0.992639994481795
24.63485271797066 299.1107260522749 0.9925715750214014
24.640080272924074 298.1201084125859 0.9948571011353903
24.645307827877488 300.7217390428366 1.0038366632118547
24.650535382830903 300.69794689441034 1.0061276354666042
24.655762937784317 301.3761905286239 1.0085648261467932
24.66099049273773 301.7819445261332 1.0099999050166095
24.666218047691146 300.8753439275707 1.0120732723146502
24.67144560264456 298.21954598631635 1.012901901999396
24.676673157597975 298.3090641393772 1.015559719129235
24.68190071255139 295.4629961062683 1.012925091202656
24.687128267504804 297.818447445478 1.01745490601502
24.692355822458218 298.26265327027716 1.0207006109637926
24.697583377411632 299.16998579207757 1.0253334835203225
24.702810932365047 295.71076086766396 1.0229664142096697
24.70803848731846 290.8270538050539 1.0173428843258323
24.713266042271876 286.48560324439995 1.0120578632666417
24.71849359722529 290.82677188415107 1.0190253437167534
24.723721152178705 293.3944579153292 1.0270711151753038
24.72894870713212 297.3037119821363 1.0368487801620043
24.734176262085533 295.66401584543905 1.0382567793896396
24.739403817038948 298.6690269252114 1.0456690906066415
24.744631371992362 299.6761236112042 1.053751221824936
24.749858926945777 302.4098913589169 1.060300698091725
24.75508648189919 298.127986897263 1.0545854397587222
24.760314036852606 295.40505750184417 1.0477814095141447
24.76554159180602 290.51219705310774 1.0414752709808648
24.770769146759434 292.5334639729309 1.0505255165136442
24.77599670171285 293.2979294021651 1.0572211120492525
24.781224256666263 291.4496481631298 1.0566506222228589
24.786451811619678 292.07067576989124 1.0583120707277978
24.791679366573092 290.5713336802037 1.0554922534181816
24.796906921526507 295.76183238055165 1.0683438805265884
24.80213447647992 295.59148551361545 1.0721805604801151
24.807362031433335 294.2161251887061 1.0726010649193596
24.81258958638675 295.70168141652823 1.078229332907878
24.817817141340164 296.06637778453074 1.0810881368479048
24.82304469629358 297.0210380760126 1.0879650404021033
24.828272251246993 295.8291740713272 1.0883844831255183
24.833499806200408 296.16780501097054 1.0918754194014937
24.838727361153822 298.8650949877074 1.0992424060041195
24.843954916107236 300.0906996364968 1.1034303032433879
24.84918247106065 300.1737701731087 1.1056486237980625
24.854410026014065 300.35888280633185 1.1066926887261335
24.85963758096748 300.70544863794447 1.1095959819072088
24.864865135920894 297.8376949282151 1.1062495570703526
24.87009269087431 296.6869906562875 1.1081648455518407
24.875320245827723 298.916394236184 1.115084922301909
24.880547800781137 301.32139940936844 1.1225541052867143
24.885775355734552 305.08418121908073 1.1324815841061349
24.891002910687966 304.68088209112915 1.134341150781229
24.89623046564138 305.7793176977726 1.1392347033106824
24.901458020594795 305.3605909317396 1.1398062683760333
24.90668557554821 305.4426193447423 1.1427528676864072
24.911913130501624 305.8664284577564 1.1480004082777262
24.91714068545504 307.8153982979657 1.1569388732553116
24.922368240408453 306.25581709256704 1.158924423862264
24.927595795361867 304.37282534954085 1.1622533477828043
24.93282335031528 299.97931064862564 1.1573164017272548
24.938050905268696 300.2125550422 1.1596750992638933
24.94327846022211 300.14201861953467 1.1595853905372584
24.948506015175525 298.98973202332286 1.1590995231016112
24.95373357012894 300.6129328483535 1.1656253563309389
24.958961125082354 303.0893536910858 1.1738660672655252
24.964188680035768 305.1122624904606 1.1818922839297799
24.969416234989183 302.7179672609012 1.1818109840969095
24.974643789942597 303.6180056827465 1.1891093496898213
24.97987134489601 305.0488766552682 1.1933387351870115
24.985098899849426 301.15881147050357 1.1882703738587685
24.99032645480284 301.2201989833149 1.188477262157689
24.995554009756255 300.93555434248026 1.1918642499616419
25.00078156470967 302.64733524103104 1.1985014464999728
25.006009119663084 301.2559159802399 1.2008353780446985
25.011236674616498 297.73806299331915 1.1966416905785722
25.016464229569912 301.0336877256355 1.2074846478058798
25.021691784523327 301.6444221471392 1.2123508594967827
25.02691933947674 303.3352586150371 1.2191640709341742
25.032146894430156 301.543372956132 1.2185984984440852
25.03737444938357 300.70775039260997 1.2213500317759112
25.042602004336985 300.55271532117376 1.225543616718271
25.0478295592904 303.6540641556145 1.2367511296451832
25.053057114243813 309.7051939920992 1.252728864333232
25.058284669197228 313.33804441659873 1.264502109627375
25.063512224150642 312.18920472719753 1.2667251267882405
25.068739779104057 308.01551479232967 1.2608573298616157
25.07396733405747 304.5756939693114 1.2579397756764392
25.079194889010886 309.0971228806867 1.270524570376855
25.0844224439643 310.2794509928385 1.2764778935225387
25.089649998917714 313.1862422069958 1.286063467329841
25.09487755387113 307.7176147026332 1.2779875718702118
25.100105108824543 308.7571407908427 1.2832633578226478
25.105332663777958 308.0875253376219 1.2879771389543035
25.110560218731372 309.11348330314513 1.293839254737221
25.115787773684787 307.0186657248979 1.2951393920984022
25.1210153286382 302.8155842859158 1.2882694943714392
25.126242883591615 305.3082682047199 1.2961115943314472
25.13147043854503 304.5525519226738 1.2978895342344394
25.136697993498444 311.7961122588272 1.3160061026555747
25.14192554845186 313.26540731022976 1.324563862651743
25.147153103405273 317.7820699389862 1.3397261288372293
25.152380658358688 319.2490813294955 1.3464390562786073
25.157608213312102 317.3375088814718 1.3451376931138235
25.162835768265516 319.402235880334 1.353304888618291
25.16806332321893 321.2351271639805 1.3620433382880648
25.173290878172345 322.72471268313865 1.3732516513190949
25.17851843312576 321.8549145793149 1.3762036152130745
25.183745988079174 314.52015796603416 1.364438165244457
25.18897354303259 311.6173916110848 1.363775368616043
25.194201097986003 309.2781971269253 1.3622153372624544
25.199428652939417 309.8790052615481 1.3679949040445232
25.204656207892832 306.7200517348928 1.3633311593611535
25.209883762846246 310.55547282683693 1.3770073403231362
25.21511131779966 313.2822057749003 1.3884823367962353
25.220338872753075 315.6968964129484 1.3999801916678298
25.22556642770649 312.1057215093717 1.3952526024810659
25.230793982659904 313.69906953380405 1.4073685216783596
25.23602153761332 315.6525584502798 1.414515499439784
25.241249092566733 319.6992772016178 1.4310102880558382
25.246476647520147 321.0289511963278 1.4354842761213187
25.25170420247356 319.8537963539697 1.439167775753345
25.256931757426976 322.77684592649905 1.450928656231927
25.26215931238039 321.2139740125642 1.4542134384095013
25.267386867333805 317.29988203229965 1.4489756497485198
25.27261442228722 315.0489793270345 1.4476123943019656
25.277841977240634 320.6447088178426 1.4701615466640487
25.283069532194048 325.4373140312399 1.486918944088474
25.288297087147463 326.6540999900743 1.4976162305156386
25.293524642100877 325.97307668890534 1.4958392377528211
25.29875219705429 324.4321665347596 1.4999162077743002
25.303979752007706 320.0070462054046 1.4954419996700516
25.30920730696112 313.1558728184178 1.486677102119026
25.314434861914535 309.4328168166955 1.4834213211828344
25.31966241686795 308.5025252525027 1.488797393305926
25.324889971821364 313.7201716284296 1.507166664666633
25.330117526774778 317.88627472794775 1.5240507449474126
25.335345081728192 324.2446360541928 1.5431400133937596
25.340572636681607 323.0265444821949 1.5477033473671709
25.34580019163502 325.3503318480433 1.5561407275134829
25.351027746588436 320.8536567014133 1.550804023858746
25.35625530154185 316.1188558081762 1.5474377425258041
25.361482856495265 311.38860654716314 1.5428404262616124
25.36671041144868 315.35289033289587 1.5634689674238513
25.371937966402093 319.5306323699197 1.577166139233116
25.377165521355508 321.18391152694875 1.5902440050022062
25.382393076308922 320.0413342837437 1.5905526010203495
25.387620631262337 324.29837840088805 1.611118684497277
25.39284818621575 322.9609883694941 1.6119796704144604
25.398075741169166 323.78215404665394 1.6240308232259517
25.40330329612258 318.40289504315126 1.6136675418205462
25.408530851075994 317.4612153370937 1.61896427365957
25.41375840602941 320.0826951927365 1.6311657752522102
25.418985960982823 319.04697998241335 1.6348541581527953
25.424213515936238 322.1379815650338 1.6519398233548381
25.429441070889652 321.1077810582236 1.6565547578933808
25.434668625843067 321.97289054259903 1.6655288212553898
25.43989618079648 322.5699305508494 1.6692164454350056
25.445123735749895 322.16402138643923 1.6754626763756235
25.45035129070331 320.95095698560857 1.6813732088729254
25.455578845656724 314.99943326166414 1.6750802488478824
25.46080640061014 314.00564280126173 1.6790433449087856
25.466033955563553 317.10699208309507 1.6964561613532472
25.471261510516968 325.24525235680727 1.7286489595190253
25.476489065470382 328.69000928752297 1.7450096455712902
25.481716620423796 321.51096029146396 1.7357669208511053
25.48694417537721 320.93112970561936 1.7373142192048128
25.492171730330625 320.43875938183345 1.7477060598510523
25.49739928528404 321.428553838913 1.759702794915739
25.502626840237454 319.8156560459473 1.7648370941041172
25.50785439519087 316.56239988181227 1.7644124358156565
25.513081950144283 318.83426197942845 1.7762379114762
25.518309505097697 320.53604369740066 1.7944786208867274
25.523537060051112 322.4412768897492 1.8067927263780414
25.528764615004526 328.50896940063427 1.8352504187375487
25.53399216995794 324.9010298047812 1.829401341209943
25.539219724911355 319.466909570375 1.8271654273444304
25.54444727986477 316.0455467010374 1.8246224742471946
25.549674834818184 321.80295260772334 1.858321091157484
25.5549023897716 329.67918530440306 1.8890027621461518
25.560129944725013 329.1339693613664 1.9011185097856667
25.565357499678427 325.16485977611785 1.8935334989018546
25.57058505463184 323.9649846391572 1.8991950084555032
25.575812609585256 328.4463503428184 1.9201061691180532
25.58104016453867 330.5586963351633 1.9363219946231438
25.586267719492085 330.458644332916 1.951338407452831
25.5914952744455 334.8756901495036 1.9819855683622234
25.596722829398914 336.69130632264694 2.0045857829857825
25.601950384352328 332.0858768711078 2.0019235140152944
25.607177939305743 330.9710592239641 2.006917127138662
25.612405494259157 325.20847350269673 2.0027852854211114
25.61763304921257 322.6111262455067 2.00885943996408
25.622860604165986 322.126876800071 2.0148293634409873
25.6280881591194 319.7750058332426 2.017660530208646
25.633315714072815 328.8420010713468 2.06079293995319
25.63854326902623 321.1444770125322 2.0525855231646486
25.643770823979644 325.87979334870664 2.0818981339088745
25.648998378933058 332.5768865612803 2.1146054317513125
25.654225933886472 339.26882256741067 2.1539608227055105
25.659453488839887 329.01543622362595 2.13288199439332
25.6646810437933 314.629578374915 2.1020717699491596
25.669908598746716 309.1289846331186 2.0935237493869487
25.67513615370013 307.1708082602164 2.105161801825477
25.680363708653545 313.2197432275683 2.137407415865052
25.68559126360696 321.9312726868679 2.186134984308745
25.690818818560373 339.3520460758144 2.2652801926554877
25.696046373513788 345.7958952798684 2.305235938387653
25.701273928467202 347.50659202612525 2.330131436867663
25.706501483420617 344.28102526305776 2.331491191048721
25.71172903837403 341.6380991738112 2.3525751205613354
25.716956593327446 339.7921516718171 2.365204298709856
25.72218414828086 336.5567390920213 2.3817896572536084
25.727411703234274 330.01003049226216 2.3688499048515963
25.73263925818769 316.9155424307149 2.343557378467603
25.737866813141103 309.9135171570203 2.327248667467729
25.743094368094518 315.40582765450216 2.3666426464403436
25.748321923047932 320.84840875020546 2.4124829451816114
25.753549478001347 326.77863192087705 2.464818280745886
25.75877703295476 331.0917957084308 2.50513921503489
25.764004587908175 339.5094960505701 2.553411312302595
25.76923214286159 340.27984418271575 2.5737309420946928
25.774459697815004 333.51935175659685 2.5739064643592426
25.77968725276842 327.0525034940579 2.5744047991695083
25.784914807721833 323.65478937617274 2.593981896132364
25.790142362675248 324.2801150141079 2.6377189697435113
25.795369917628662 325.15599325094587 2.662049701845895
25.800597472582076 327.8644855176998 2.705095704827699
25.80582502753549 323.6011391067991 2.693012858037779
25.811052582488905 325.31741164002335 2.732929316983737
25.81628013744232 322.98545926277035 2.749387676388611
25.821507692395734 318.9386536514945 2.7699183959816334
25.82673524734915 318.4585465665679 2.8072488480385402
25.831962802302563 315.30745843367686 2.82574814627417
25.837190357255977 320.71525271713904 2.884610308690741
25.84241791220939 315.6943681672474 2.899563173519247
25.847645467162806 316.96045180531297 2.9562327942907323
25.85287302211622 315.7670757219919 2.98370197933029
25.858100577069635 317.04690361186283 3.031565155513216
25.86332813202305 315.62833459161044 3.0397996882159193
25.868555686976464 324.51069456087066 3.1346817166516505
25.87378324192988 320.61952011987967 3.1618377088342746
25.879010796883293 321.6815293936992 3.231192879478624
25.884238351836707 319.5363827223363 3.2791357743244887
25.88946590679012 329.422056316782 3.3920885026167475
25.894693461743536 341.09203285603303 3.5007653860198062
25.89992101669695 330.73977523028884 3.4954007704946455
25.905148571650365 315.0299416252141 3.4766670478602606
25.91037612660378 311.324776974916 3.525016923201386
25.915603681557194 323.27550276784535 3.692125266545616
25.920831236510608 330.9248496273835 3.801946262362326
25.926058791464023 329.50698909555206 3.8671742904777067
25.931286346417437 333.7919495074227 3.950440713835823
25.93651390137085 346.2715870444426 4.116801393493817
25.941741456324266 346.4816085621138 4.210182577216454
25.94696901127768 353.37931924974464 4.365465303236908
25.952196566231095 350.2863282962711 4.5105289105738064
25.95742412118451 356.5081970787656 4.712900381842138
25.962651676137924 335.7711616358805 4.6872445177352535
25.967879231091338 332.88277979997184 4.701134136720655
25.973106786044752 323.0794038848121 4.6562958094293085
25.978334340998167 324.4641301334142 4.736578198967457
25.98356189595158 313.42899903061976 4.744436417488521
25.988789450904996 302.9999986983715 4.731293027239324
25.99401700585841 312.55474694264745 4.913746359601645
25.999244560811825 318.9625769192401 5.02925839931718
26.00447211576524 326.5059819668866 5.223424824349791
26.009699670718653 312.7770914205978 5.184506205695081
26.014927225672068 304.283386224765 5.249925821198775
26.020154780625482 319.81112656490114 5.477237661023369
26.025382335578897 334.00499435662414 5.745564097607874
26.03060989053231 339.43074792734143 5.919913737922639
26.035837445485726 320.71370023486804 5.905257196716876
26.04106500043914 307.4119900505471 5.940254399429861
26.046292555392554 295.4169961358565 5.9742105574015545
26.05152011034597 293.02555166225346 6.1531356038485185
26.056747665299383 295.5253036701134 6.337300839146941
26.061975220252798 310.88158209219574 6.777280207542323
26.067202775206212 302.25921519009523 6.850295729984518
26.072430330159627 297.6869104103213 7.1651066944959405
26.07765788511304 282.0098174347951 7.178635359796315
26.082885440066455 313.15648503248707 8.00876351931249
26.08811299501987 345.82412018054407 8.762090619683852
26.093340549973284 353.268431027887 9.435645564143208
26.0985681049267 381.85313183401234 10.389410910333865
26.103795659880113 347.8915702431399 10.67183434159513
26.109023214833528 352.3162134769601 11.703720100145647
26.114250769786942 267.69137072029895 11.177458568679054
26.119478324740356 246.91587394066678 12.392763292171278
26.12470587969377 228.0672247043766 13.607146490974602
26.129933434647185 200.1109163421735 17.619609913866668
26.1351609896006 227.74605135799345 26.59002463983483
