# Supplementary material for: Unraveling metal effects on CO2 uptake in pyrene-based metal-organic frameworks
Source: Nat Commun. 2025 Feb 11;16:1516. doi: 10.1038/s41467-025-56296-w (PMC11814143; doi:10.1038/s41467-025-56296-w)
Supplement: Supplementary file 3 — Source Data [file 41467_2025_56296_MOESM3_ESM.zip › SourceCode/SuppInf/FigureS5_Ga-TBAPy_InSitu_VariableT_PXRD/Data/GaTBAPy_0112p.dat]

0.002613777476707968 4.268108080670864 2.881660488934358
0.007841332430123905 7.209326227226931 3.0621757842097685
0.01306888738353984 14.231739005803894 3.478072470667494
0.018296442336955775 15.392016957345499 2.813335249343801
0.02352399729037171 18.121363166138757 2.6493826293245304
0.028751552243787646 18.9112452826145 2.645535992890644
0.03397910719720358 19.79384515852226 2.437670618157176
0.03920666215061952 18.984857761369565 2.274145081982116
0.04443421710403546 17.079775311053165 2.0224076373696334
0.0496617720574514 16.394625124576805 1.8653734503465915
0.054889327010867336 14.018911070263588 1.7796996293395821
0.060116881964283275 15.63147704710238 1.887210627983611
0.06534443691769921 18.831292439882365 1.9722239215851485
0.07057199187111515 21.061238555649975 1.9836816476719858
0.07579954682453109 22.98944709673855 1.9361941471016129
0.08102710177794703 26.065207217185044 1.9773865709979372
0.08625465673136297 25.08379464591301 2.037883781306424
0.09148221168477891 21.64265758738694 1.7522733902527357
0.09670976663819485 19.94956488275826 1.5710135089978854
0.10193732159161079 17.63182828708642 1.4685074722087157
0.10716487654502672 16.958953398207807 1.368066931197569
0.11239243149844266 16.641719556952996 1.2981097489155418
0.1176199864518586 16.576914637433152 1.3163377884519065
0.12284754140527454 17.54376986827801 1.2575882869206205
0.12807509635869047 18.722347818942595 1.2566070672106033
0.1333026513121064 17.206605772955683 1.184262811212336
0.13853020626552232 17.165796130606807 1.1533546304521676
0.14375776121893824 16.233017453109532 1.125031707479187
0.14898531617235417 17.386378608626142 1.1599102138281803
0.1542128711257701 19.042446452564786 1.1858281387724505
0.15944042607918602 20.665734851179707 1.207163064308143
0.16466798103260194 20.51292454841308 1.1792339349205647
0.16989553598601786 20.017630602696823 1.1208157944418897
0.1751230909394338 19.557712544547826 1.0709611305004383
0.18035064589284971 20.064259582785127 1.0860152329790076
0.18557820084626564 20.38227372415525 1.0996511368760167
0.19080575579968156 19.782665920093915 1.0563644402407661
0.1960333107530975 18.911008560749952 1.0304829601661265
0.20126086570651341 17.604433590408053 0.9671184569178631
0.20648842065992934 17.7781851674812 0.9449311876096746
0.21171597561334526 18.71182143337586 0.9912314870899843
0.2169435305667612 20.665647696784017 1.0104895039011113
0.22217108552017711 21.56763118199064 1.0043626599869482
0.22739864047359304 20.484031363336026 0.9766012384475853
0.23262619542700896 18.154694572998338 0.9257935587356259
0.2378537503804249 16.177246707489196 0.8900646081583784
0.2430813053338408 16.09923823842958 0.9011972077778118
0.24830886028725674 15.728848295687824 0.8863295543399877
0.25353641524067266 16.04403806411566 0.849485487668638
0.2587639701940886 17.18781184267046 0.8571331510361205
0.2639915251475045 17.532628817424804 0.8589970055383983
0.26921908010092044 17.765266138586036 0.8633308359679835
0.27444663505433636 18.221234035240666 0.8849865967800612
0.2796741900077523 17.87371066159846 0.8775599030058104
0.2849017449611682 17.771403878889398 0.8498622041396363
0.29012929991458414 18.12866077011482 0.8427907743369292
0.29535685486800006 17.205785170793188 0.8103724058433802
0.300584409821416 17.862996679928504 0.808742481574468
0.3058119647748319 16.20376617678405 0.7647640421187738
0.31103951972824784 16.404411142336684 0.7679823772377619
0.31626707468166376 16.996391909302858 0.7673201417667721
0.3214946296350797 18.65172084212217 0.8043908467091334
0.3267221845884956 19.146183957529676 0.8273659548491947
0.33194973954191154 19.371810501196848 0.8393976354039326
0.33717729449532746 18.409519547608213 0.8097030244793232
0.3424048494487434 17.265107485154676 0.7770663743993582
0.3476324044021593 17.270592667419542 0.7776680108978516
0.35285995935557524 17.96051181467626 0.7911021213414405
0.35808751430899116 18.698556526678697 0.8239091994159802
0.3633150692624071 18.768295682905638 0.8314792770676864
0.368542624215823 18.396890381237533 0.8367211636990763
0.37377017916923894 16.116809463319754 0.794396690079671
0.37899773412265486 14.273595314204739 0.7538009190746047
0.3842252890760708 14.025380045291806 0.7781417396148856
0.3894528440294867 14.524336142211174 0.7927444144072753
0.39468039898290264 15.488834387030979 0.7893351101049902
0.39990795393631856 18.17033816590377 0.8332201584679999
0.4051355088897345 18.836743424221954 0.8172028270092401
0.4103630638431504 19.85510985120814 0.8088792592723076
0.41559061879656634 21.19293665919773 0.8328206574660648
0.42081817374998226 21.04385518927974 0.8403640812665976
0.4260457287033982 22.156405141942514 0.8637058685599809
0.4312732836568141 21.501883273980848 0.8526953034627844
0.43650083861023004 20.944458067131862 0.8439087283918301
0.44172839356364596 20.747858629673207 0.8546046725686915
0.4469559485170619 20.05734421178938 0.8426709177635257
0.4521835034704778 19.76792752754239 0.8382335263710196
0.45741105842389373 18.329191676386767 0.8042151176672959
0.46263861337730966 18.93519872335326 0.804536263350644
0.4678661683307256 19.249451985799322 0.8017843656962382
0.4730937232841415 18.70522631701901 0.7787734502419352
0.47832127823755743 18.37333376496914 0.7623954752377216
0.48354883319097336 18.928402385464935 0.7681911179355136
0.4887763881443893 19.370881519425563 0.8074438530189111
0.4940039430978052 19.69387794370025 0.7945370054633574
0.49923149805122113 19.80637323344116 0.8083564130198106
0.5044590530046371 19.4325958089669 0.8094934503553324
0.5096866079580531 18.902259050884258 0.7840923862831741
0.5149141629114691 18.686854979414854 0.8079900586635933
0.5201417178648851 18.163758393691264 0.7785958939322773
0.525369272818301 17.57636490722152 0.7401525155192709
0.530596827771717 17.89865564123926 0.7276878868581443
0.535824382725133 17.73994781487255 0.6990832349653061
0.541051937678549 18.254484325414886 0.7293826517734832
0.546279492631965 20.198927781549752 0.7754186082170933
0.5515070475853809 21.528485685901423 0.819575299436916
0.5567346025387969 21.912680343873554 0.8270109107128301
0.5619621574922129 20.831091402182665 0.7786384181552806
0.5671897124456289 19.115034525985344 0.7400053066701825
0.5724172673990449 19.015070682395894 0.7256433247617213
0.5776448223524608 18.44171303387888 0.7095128826806936
0.5828723773058768 18.35427561974588 0.7094417682433874
0.5880999322592928 18.622876059206874 0.7185675979537283
0.5933274872127088 18.246444394953798 0.714092615231923
0.5985550421661248 18.67647241881361 0.7155343007826317
0.6037825971195407 18.571379234544832 0.7072007419322894
0.6090101520729567 19.31667622463349 0.7167761795773174
0.6142377070263727 20.6794741988929 0.739919608011642
0.6194652619797887 20.260176651961164 0.7371086124000121
0.6246928169332047 20.22435191976355 0.7328989241609326
0.6299203718866206 19.80344564249698 0.7214364583679393
0.6351479268400366 18.723652361305085 0.7081908803508173
0.6403754817934526 18.044277548215106 0.6970989644757014
0.6456030367468686 17.938383774383222 0.6903956536838595
0.6508305917002846 18.81900458592742 0.6953059580709832
0.6560581466537005 20.388616380209196 0.720537641787046
0.6612857016071165 21.192336196264716 0.7252581279372899
0.6665132565605325 21.17207886697154 0.7164080114760161
0.6717408115139485 21.460619467624387 0.7177709748182535
0.6769683664673645 21.60488794044952 0.7121569203395284
0.6821959214207804 21.865565581005548 0.7086397078530939
0.6874234763741964 22.762450364565503 0.7264447072789859
0.6926510313276124 23.657344816420345 0.7301057475051801
0.6978785862810284 22.770143796628645 0.7104470668920342
0.7031061412344444 22.607685207811194 0.7127730604289645
0.7083336961878604 22.826890912326675 0.7203421036971681
0.7135612511412763 21.938369985744764 0.7148679185953448
0.7187888060946923 21.52466890748955 0.7222419246832741
0.7240163610481083 22.853686677213812 0.7541034687765749
0.7292439160015243 23.687295145032323 0.7684507726394212
0.7344714709549403 24.84942860319445 0.7819322271629261
0.7396990259083562 25.724385064890686 0.7833529754751267
0.7449265808617722 23.55999356827583 0.7469141974376505
0.7501541358151882 23.475421159804732 0.7509117341370785
0.7553816907686042 24.952419071846244 0.7612795741156546
0.7606092457220202 26.568906219645296 0.7743401984102474
0.7658368006754361 28.29777187814809 0.787051811558202
0.7710643556288521 30.358564496181266 0.8050700729856168
0.7762919105822681 31.0451134776958 0.8121292365654499
0.7815194655356841 31.263885993933116 0.8192137732719404
0.7867470204891001 32.45758813939523 0.8368146467341716
0.791974575442516 33.64635268488166 0.8549924268107417
0.797202130395932 32.72276011645023 0.8478928026813494
0.802429685349348 32.337717260818096 0.8568764327881655
0.807657240302764 33.5125366973661 0.8673641683041146
0.81288479525618 36.755220538427835 0.9145362896639396
0.8181123502095959 41.93820922184632 0.9750960357368473
0.8233399051630119 43.106002784195375 0.9877915828577483
0.8285674601164279 44.75345920099414 1.0339316744339808
0.8337950150698439 43.644463091815076 1.0309966088611398
0.8390225700232599 47.12242900601437 1.0799626106116589
0.8442501249766758 53.11938118236832 1.1462582167227768
0.8494776799300918 56.418327387296074 1.17740952664214
0.8547052348835078 58.29862502611394 1.1883828909427494
0.8599327898369238 62.45603439067771 1.2298960192262336
0.8651603447903398 65.90257726016436 1.2816013263134358
0.8703878997437557 69.57044819974715 1.3354095300003448
0.8756154546971717 72.76829690870213 1.3534619585824106
0.8808430096505877 71.59349544216693 1.3399867994446968
0.8860705646040037 71.00368968847891 1.2888140369049796
0.8912981195574197 74.77535356047406 1.331782416382253
0.8965256745108356 76.24610457834996 1.3483090654120835
0.9017532294642516 75.99602094611657 1.3347983730739506
0.9069807844176676 76.41501566746442 1.3263756610584883
0.9122083393710836 77.0775057459157 1.333162520043463
0.9174358943244996 79.61067613067293 1.3673689249505547
0.9226634492779155 82.96844038589894 1.3866153038132076
0.9278910042313315 85.24756156946 1.3913173291252756
0.9331185591847475 88.11060013395803 1.4110317721890464
0.9383461141381635 96.18935037109127 1.4945395831122654
0.9435736690915795 98.73547412076006 1.5323574484603688
0.9488012240449955 99.99872731232176 1.5270832751095134
0.9540287789984114 102.00529332749478 1.5200256736810058
0.9592563339518274 101.48352653374981 1.4979082235206813
0.9644838889052434 102.62319817986467 1.5191332024249946
0.9697114438586594 101.00311081651682 1.5144858787164774
0.9749389988120754 101.74187739782033 1.5175179851667515
0.9801665537654913 98.87223258564627 1.4743822770157624
0.9853941087189073 100.9172013144843 1.4842070361842996
0.9906216636723233 104.18980150657944 1.4913876151484204
0.9958492186257393 103.71670476138802 1.4860382995050567
1.0010767735791553 104.89179909398757 1.496013206018257
1.0063043285325712 109.45643705608762 1.5337761937448784
1.0115318834859872 108.93304896441693 1.540282814839789
1.0167594384394032 114.6502559332335 1.561769022271114
1.0219869933928192 117.51150643187641 1.5798792526632368
1.0272145483462352 113.53749455805593 1.5450461009663585
1.0324421032996511 115.15666921024918 1.576660462671968
1.0376696582530671 118.71773619043687 1.6050132864659485
1.042897213206483 121.711435367866 1.6276453004691323
1.048124768159899 124.48086254894689 1.6314150992832055
1.053352323113315 126.45083177123958 1.638383419008964
1.058579878066731 121.18383030922031 1.5878382570717682
1.063807433020147 121.7921370603562 1.5942175871862767
1.069034987973563 121.89682620008305 1.5806662178933926
1.074262542926979 122.31472673596147 1.589983450447017
1.079490097880395 129.70906643847638 1.6384769774806176
1.084717652833811 128.7133742944867 1.630952799537197
1.089945207787227 128.58824766131116 1.6329091983216877
1.095172762740643 129.04532267777498 1.6329209740178194
1.1004003176940589 127.31652146416329 1.6092925865972674
1.1056278726474749 131.10575684448887 1.6356957193503343
1.1108554276008908 132.40124307712597 1.6450932578002517
1.1160829825543068 134.41191610111414 1.6371067620194635
1.1213105375077228 138.11359025960982 1.661748208919218
1.1265380924611388 138.21940201528736 1.6596157978998989
1.1317656474145548 135.49947844548916 1.6365614865769609
1.1369932023679707 133.5693708464083 1.620652807361436
1.1422207573213867 134.18221018064813 1.6258983118673616
1.1474483122748027 132.37811419606138 1.6134337773566696
1.1526758672282187 135.40352328647091 1.6211640213737952
1.1579034221816347 130.98442994358703 1.5988165085584645
1.1631309771350506 127.67522836855913 1.5753827096390076
1.1683585320884666 134.03133938300368 1.6053189809160147
1.1735860870418826 136.7108074528192 1.6448896650941514
1.1788136419952986 140.46249312355235 1.692075077285362
1.1840411969487146 140.6101243003148 1.6753334602163161
1.1892687519021305 139.29220499279975 1.6679361590791744
1.1944963068555465 140.8387426551229 1.6737225524295867
1.1997238618089625 145.96072291652146 1.6822096928201757
1.2049514167623785 142.84476942002223 1.6781449279693492
1.2101789717157945 147.3641469370315 1.7016880476012408
1.2154065266692105 152.81986034540645 1.7338608250669016
1.2206340816226264 154.61357984235667 1.7367206289971209
1.2258616365760424 158.05517959043874 1.7547709263588973
1.2310891915294584 164.41785702410084 1.7921862627135037
1.2363167464828744 165.08573578424645 1.800613602205325
1.2415443014362904 159.06874891004816 1.7588742068241094
1.2467718563897063 151.3276736970891 1.7171376599427408
1.2519994113431223 147.01771230752453 1.6850697223139013
1.2572269662965383 142.6255406475513 1.6537754363210408
1.2624545212499543 149.54841876864012 1.700504542238663
1.2676820762033703 152.80489016883186 1.7222151913975638
1.2729096311567862 150.51948666970884 1.6848085825585606
1.2781371861102022 154.26564263572422 1.6921728427670124
1.2833647410636182 152.53579217340638 1.6691380627019983
1.2885922960170342 149.07869737926816 1.6483577846976392
1.2938198509704502 148.44191560186022 1.6655688807086702
1.2990474059238661 145.3308652750823 1.651862179638719
1.3042749608772821 142.4064875379525 1.6267630315140598
1.309502515830698 142.20313844245754 1.6240060818142215
1.314730070784114 145.15799644970224 1.6467010221109495
1.31995762573753 152.9908160968472 1.6993951494181172
1.325185180690946 157.84014782280008 1.7423905184683095
1.330412735644362 156.20847822852423 1.7366438679452596
1.335640290597778 151.97491705866676 1.6980729447658234
1.340867845551194 146.87241270037032 1.6699458847421416
1.34609540050461 146.26571621069579 1.6638006321213799
1.351322955458026 150.4136170827053 1.7017744376178439
1.356550510411442 149.49049270016218 1.6946166460348235
1.361778065364858 148.23246632410496 1.6870963835189579
1.3670056203182739 145.78456676170617 1.680987317158658
1.3722331752716899 146.44009902158248 1.703316881091431
1.3774607302251058 149.4307369573043 1.7171033357770076
1.3826882851785218 152.67565875209186 1.720253616867309
1.3879158401319378 149.08661131285535 1.6605555211606295
1.3931433950853538 145.04571542843192 1.6062383557596458
1.3983709500387698 141.02747150804888 1.5655902300764895
1.4035985049921857 141.9436901788006 1.566539242388773
1.4088260599456017 142.03659675166028 1.582724843571795
1.4140536148990177 147.82217884935213 1.6512774696466448
1.4192811698524337 155.43261512854951 1.7295217116737782
1.4245087248058497 156.8975332580273 1.740042163990897
1.4297362797592656 155.11597070080566 1.7209077452249546
1.4349638347126816 146.5351257488605 1.657087573253324
1.4401913896660976 138.15230067595942 1.607633251580565
1.4454189446195136 140.0445694732913 1.616134688089768
1.4506464995729296 141.65603172423965 1.6181729963182585
1.4558740545263456 140.8277357003672 1.597338187766598
1.4611016094797615 142.5475525312724 1.6236841096016028
1.4663291644331775 139.50109343047586 1.6288082900697363
1.4715567193865935 139.68188617840462 1.6443175864017068
1.4767842743400095 140.7565181399895 1.6433152930543713
1.4820118292934255 140.3451715447842 1.63989986623278
1.4872393842468414 146.7457277956535 1.6905909492302433
1.4924669392002574 146.37625374333712 1.6717069237454127
1.4976944941536734 142.54506282655683 1.6588552779220076
1.5029220491070894 143.9079725613651 1.680116000091646
1.5081496040605054 145.24149282709956 1.676929051830957
1.5133771590139213 149.03959397356797 1.7282821030280258
1.5186047139673373 153.25323842304905 1.7544916097523862
1.5238322689207533 149.08723011619753 1.729688736501951
1.5290598238741693 146.53075095254619 1.6990549915972257
1.5342873788275853 141.77758393140454 1.6342694018299337
1.5395149337810012 139.27310114922304 1.6369900045001125
1.5447424887344172 140.18254776025177 1.6583343763554355
1.5499700436878332 140.0597424589945 1.6535619690587688
1.5551975986412492 138.29459841429025 1.6205692571278985
1.5604251535946652 140.79809281166195 1.6415262798401027
1.5656527085480811 148.06334969421334 1.6867252025874
1.5708802635014971 156.2574798262602 1.7350035384816191
1.576107818454913 158.38333118572598 1.7576761659203972
1.581335373408329 154.81659301464128 1.7271571558109295
1.586562928361745 152.41936360264995 1.6850336931972036
1.591790483315161 148.38853704511186 1.682652152859111
1.597018038268577 151.70877251311632 1.6741604298172088
1.602245593221993 163.1663300904982 1.7348033110391146
1.607473148175409 172.53460565379382 1.7934071464369117
1.612700703128825 177.84713866022554 1.8119477085550422
1.617928258082241 171.30260214800757 1.7612721310752295
1.623155813035657 171.15394409500274 1.7678089510573114
1.628383367989073 173.87987390142627 1.7846263174335497
1.6336109229424889 181.66076793637114 1.8258981600602324
1.6388384778959049 186.59697350961997 1.8598265221794161
1.6440660328493208 191.62735143066263 1.877879529188878
1.6492935878027368 190.0740452141018 1.8623865911188804
1.6545211427561528 184.9015824885873 1.8313914555286206
1.6597486977095688 187.04472319124528 1.8239949227794465
1.6649762526629848 198.89860464115324 1.8801126096497975
1.6702038076164007 200.06002879983382 1.8814321440803314
1.6754313625698167 208.1520539156599 1.907493677582224
1.6806589175232327 212.12490793370242 1.9209637258662333
1.6858864724766487 214.37694085453268 1.9382331776069546
1.6911140274300647 220.50006899572668 1.9575630245134854
1.6963415823834807 216.40004059674322 1.9374955888661873
1.7015691373368966 208.49960792768218 1.91067463423389
1.7067966922903126 203.91433334355665 1.8778999256060753
1.7120242472437286 200.1957621212622 1.862109699231257
1.7172518021971446 203.85065921977716 1.8540650038009845
1.7224793571505606 208.75414738347058 1.8634452988501036
1.7277069121039765 213.21279517454067 1.8686743226907214
1.7329344670573925 212.85459686540676 1.8363532250504646
1.7381620220108085 211.67582908671767 1.8038513655262831
1.7433895769642245 219.53571946177067 1.8452230521099147
1.7486171319176405 230.9974196481561 1.9125418785229704
1.7538446868710564 246.67277936063076 1.9984631018645043
1.7590722418244724 249.33490861291523 2.0035376442553345
1.7642997967778884 250.22309027349405 2.016955173005804
1.7695273517313044 242.2621412419669 1.9801080678155858
1.7747549066847204 245.4949701076403 1.993719815507895
1.7799824616381363 251.73753876763374 2.0220840222920997
1.7852100165915523 250.49198385620036 1.9847433071846838
1.7904375715449683 254.33482967416455 1.9914996217330658
1.7956651264983843 244.31252531717894 1.9276328903546205
1.8008926814518003 242.72473843166318 1.885399520107362
1.8061202364052162 240.30401004050572 1.8734811582263549
1.8113477913586322 243.36951428018676 1.8966920408728265
1.8165753463120482 254.6971342256256 1.9357862968848656
1.8218029012654642 259.58036463254354 1.95931083215826
1.8270304562188802 264.6292184631483 1.981542216102214
1.8322580111722961 268.88385762469187 1.9813305580053189
1.8374855661257121 264.01005426534016 1.9476540364242036
1.842713121079128 262.6914523372907 1.9353681152997186
1.847940676032544 262.5257810064597 1.8993752426778543
1.85316823098596 268.67080495073384 1.9227046840815827
1.858395785939376 271.8958537466564 1.9283055922680474
1.863623340892792 270.84821657114804 1.9155785977236917
1.868850895846208 266.9562542324487 1.898497141267859
1.874078450799624 264.014884753875 1.8837205924160776
1.87930600575304 262.4827106599736 1.877758046015713
1.884533560706456 254.86390025707323 1.8334338133479513
1.889761115659872 251.4248578514248 1.811969833822829
1.894988670613288 255.72676970012236 1.8131568506660163
1.9002162255667039 254.9540536976989 1.794971110673159
1.9054437805201199 253.69686895957415 1.774270873364886
1.9106713354735358 253.4996661085223 1.7709686586985096
1.9158988904269518 249.43209208168975 1.750305351743565
1.9211264453803678 250.57216652762435 1.7511297742886371
1.9263540003337838 255.15735951189322 1.7734603884283082
1.9315815552871998 256.48800079766386 1.7872351819766616
1.9368091102406157 251.23575674569832 1.7556448651748042
1.9420366651940317 246.94847961714865 1.7375331176161082
1.9472642201474477 239.17185392716087 1.7020849776786933
1.9524917751008637 233.6209760903465 1.6673635138858656
1.9577193300542797 237.04554492105066 1.681248008384373
1.9629468850076957 243.96372688785942 1.7081410939943282
1.9681744399611116 243.7841274174555 1.6926321996933855
1.9734019949145276 245.990724720375 1.683537998075577
1.9786295498679436 247.93390511778605 1.706698564394195
1.9838571048213596 256.6206588721339 1.738724756854831
1.9890846597747756 254.11816426269755 1.7218195976600734
1.9943122147281915 249.22395804966072 1.697781785058549
1.9995397696816075 242.90896925737115 1.6489926101060606
2.0047673246350235 232.6968866891567 1.6017643238692931
2.0099948795884393 238.1362378163755 1.6388984524162644
2.015222434541855 234.91602584885803 1.6186857577116578
2.0204499894952708 236.09177081304577 1.6266098759245997
2.0256775444486865 234.75273751361993 1.6238218223722993
2.0309050994021023 234.61364969625782 1.607430152364877
2.036132654355518 238.73638307216555 1.6271339074886657
2.041360209308934 237.13462937485542 1.6241854503614954
2.0465877642623496 242.97425880126318 1.6366333705014307
2.0518153192157653 242.41395620999342 1.6393529043249397
2.057042874169181 239.13723896407973 1.6249604100812505
2.062270429122597 240.3848618409716 1.6392744064850318
2.0674979840760126 240.67747913280266 1.6428998802179295
2.0727255390294284 236.69877632082438 1.6274511257665856
2.077953093982844 242.21368624923204 1.6466513748885279
2.08318064893626 241.91549736388902 1.6519015079837094
2.0884082038896756 234.2115961073053 1.6064692947736428
2.0936357588430914 229.91438864849567 1.5814030500666685
2.098863313796507 228.06032661671298 1.5695888121640704
2.104090868749923 222.76529964689263 1.550956902505715
2.1093184237033387 221.61111760105288 1.5452761883143673
2.1145459786567544 219.10268950751188 1.5482313320023409
2.11977353361017 213.9767440720928 1.5330155550201492
2.125001088563586 216.01769394521978 1.5316043160101744
2.1302286435170017 219.87821287507347 1.5417402407446095
2.1354561984704175 226.07736190730964 1.5630853424499556
2.140683753423833 228.805968015561 1.5882583020706462
2.145911308377249 229.81139884742697 1.6105491700428356
2.1511388633306647 226.1200904884833 1.5947088889737442
2.1563664182840805 225.7265205528616 1.5870036365626596
2.1615939732374962 226.03099439182932 1.576806782763669
2.166821528190912 227.682782987599 1.5806454936036656
2.1720490831443278 232.80618294923536 1.5864337068950987
2.1772766380977435 226.87650500504128 1.5473760645961356
2.1825041930511593 227.9099969954814 1.555533617136052
2.187731748004575 233.93949307305257 1.596293685821741
2.192959302957991 241.592033578363 1.6577361478043804
2.1981868579114066 240.4573426499403 1.6505183933647525
2.2034144128648223 241.48060719475936 1.6491073747027918
2.208641967818238 234.41413025420115 1.6125515023581636
2.213869522771654 227.39765404401646 1.5751494789348248
2.2190970777250696 229.76336707939404 1.5930828182680916
2.2243246326784853 231.9229539345803 1.6025052718051365
2.229552187631901 242.89710444728814 1.6696073416738222
2.234779742585317 244.52645284249527 1.6640986194778098
2.2400072975387326 235.28823984815907 1.616661436391553
2.2452348524921484 228.3978922393917 1.57063427036538
2.250462407445564 221.72867570878014 1.5300712091665496
2.25568996239898 217.02401485619 1.5160752652149772
2.2609175173523957 216.34813667671588 1.5179247625386625
2.2661450723058114 219.27752334030063 1.5349294219498342
2.271372627259227 223.24494765321748 1.5641843445396657
2.276600182212643 230.4820099485248 1.609291646704806
2.2818277371660587 234.73091732666228 1.6375605142481424
2.2870552921194744 234.20232041512332 1.6355578561112338
2.29228284707289 236.20194235089272 1.634396603364437
2.297510402026306 237.21892577428693 1.6245225483312695
2.3027379569797217 232.14020550956124 1.585889094118212
2.3079655119331375 239.39199784256473 1.6242705854197879
2.3131930668865532 241.0248206203879 1.6351974761629802
2.318420621839969 236.32102391785793 1.6218148348536507
2.3236481767933848 224.29797330249025 1.5723379629108905
2.3288757317468005 212.92815729123242 1.515624837153542
2.3341032867002163 208.67403494683612 1.4845560933543418
2.339330841653632 213.68870907022585 1.5114842059967004
2.344558396607048 224.0345749895867 1.566418264884918
2.3497859515604635 236.15693532825378 1.62847286714224
2.3550135065138793 239.63301291881453 1.6211133497439496
2.360241061467295 233.1748586575996 1.5758631691597562
2.365468616420711 226.96248362405873 1.5309732292607927
2.3706961713741266 224.79554574365886 1.5039145456868441
2.3759237263275423 226.5128382108952 1.5223407237059756
2.381151281280958 234.10835593488457 1.5540819891843947
2.386378836234374 232.97699835564717 1.5589893376368276
2.3916063911877896 226.51747575038405 1.5414896986651778
2.3968339461412054 221.72945282986265 1.5233421364835544
2.402061501094621 224.63465309873354 1.5464452712844154
2.407289056048037 221.14145539245828 1.5311939851547793
2.4125166110014526 219.424094598149 1.511885775306531
2.4177441659548684 213.8404703441036 1.4757062710265043
2.422971720908284 216.35631293161524 1.4639638038971998
2.4281992758617 221.9336853450934 1.4784630849089002
2.4334268308151157 225.04501314601455 1.484640155039974
2.4386543857685314 226.80235577680008 1.4772937037713845
2.443881940721947 225.38350769240557 1.459173894511912
2.449109495675363 227.01213014630372 1.449421868758476
2.4543370506287787 235.2482762960369 1.4638646319876385
2.4595646055821945 239.2197640811361 1.4433013864740503
2.4647921605356102 261.5274099384279 1.4761950603641376
2.470019715489026 288.48755954261065 1.4705201575571571
2.4752472704424417 356.87179553022975 1.5555052532401503
2.4804748253958575 502.43741377560303 1.7724091378520563
2.4857023803492733 731.5982131144602 2.0669325829047396
2.490929935302689 1058.457834170447 2.4511685673142294
2.496157490256105 1464.8636346739488 2.867382841714202
2.5013850452095205 1893.869443066547 3.253401456847491
2.5066126001629363 2243.5748332933617 3.5280504634746737
2.511840155116352 2539.8382168908956 3.761484440197501
2.517067710069768 2735.3860106762263 3.89184195312453
2.5222952650231836 2928.2550795084567 4.019481332032939
2.5275228199765993 3235.2607823796934 4.222945553158715
2.532750374930015 3643.974808629236 4.4693880955668845
2.537977929883431 4289.010803514778 4.852911060986726
2.5432054848368466 5033.174397128391 5.2403567829286715
2.5484330397902624 5835.797407357149 5.641114681839515
2.553660594743678 6436.274963633164 5.9287397511658995
2.558888149697094 6749.613634439764 6.073035458715712
2.5641157046505096 6649.112234411088 6.010308224219757
2.5693432596039254 6242.23661202876 5.81296831334428
2.574570814557341 5710.914682860103 5.553662149430098
2.579798369510757 5207.06518316026 5.316721022272921
2.5850259244641727 4787.844032053137 5.091689924752091
2.5902534794175884 4478.34128556445 4.908866728951929
2.595481034371004 4240.135382384869 4.777235329011915
2.60070858932442 3926.3888778015544 4.593349500115833
2.6059361442778357 3486.2432222632915 4.332488132870183
2.6111636992312515 2941.276119311756 3.972893219358526
2.6163912541846672 2353.9925912378794 3.553001502772879
2.621618809138083 1778.4669369389967 3.0876816685361717
2.6268463640914987 1288.7377393370652 2.6238376562401853
2.6320739190449145 906.6443179495927 2.216959701993369
2.6373014739983303 656.878936415273 1.9145842816558454
2.642529028951746 489.11235239436 1.6880521229116603
2.6477565839051618 378.6114434506603 1.524285515771391
2.6529841388585775 322.3171908762789 1.4446796051679065
2.6582116938119933 292.4874345515096 1.413031024481487
2.663439248765409 268.43578771310376 1.3789499388064774
2.668666803718825 259.1696595292131 1.387712381697332
2.6738943586722406 249.92400592988162 1.3875211504476526
2.6791219136256563 242.67431333533565 1.4009893877206296
2.684349468579072 236.8790889875349 1.4096125616452755
2.689577023532488 236.1915957636771 1.4361634360338176
2.6948045784859036 232.64455284146555 1.431405230294158
2.7000321334393194 230.69548731087403 1.4359834227051655
2.705259688392735 235.37297094765296 1.4685948495600298
2.710487243346151 240.04876977499327 1.4955641885505229
2.7157147982995666 247.3581356024122 1.5317632290006127
2.7209423532529824 241.8918320598634 1.5111544485755175
2.726169908206398 234.96279220225844 1.4956872924380291
2.731397463159814 230.70562474109002 1.4923889548220581
2.7366250181132297 225.08021675752735 1.494455620160927
2.7418525730666454 220.00615868114815 1.4871595066330516
2.747080128020061 221.8889524299359 1.5117989994582566
2.752307682973477 224.37113699259933 1.5293534904817578
2.7575352379268927 224.2936026107047 1.5335920385809683
2.7627627928803085 216.9892563107545 1.5082208578955396
2.767990347833724 217.22614399372455 1.5028459392768472
2.77321790278714 217.30969808033078 1.4951951947090591
2.7784454577405557 221.2537295090015 1.5013091472039024
2.7836730126939715 229.5723529812285 1.5355847361771755
2.7889005676473873 228.3806980164706 1.5479909739186817
2.794128122600803 228.0749957550622 1.549047549129688
2.7993556775542188 227.6819925559696 1.532378518538918
2.8045832325076345 224.0834954195785 1.5055698436078455
2.8098107874610503 227.6694502165199 1.518851498330742
2.815038342414466 229.09907819342192 1.5343865868440776
2.820265897367882 229.37697212060033 1.547387409945597
2.8254934523212976 228.2825069095582 1.5412648524428654
2.8307210072747133 226.9712174504782 1.5330519416612562
2.835948562228129 226.97177229415993 1.5265668686660787
2.841176117181545 216.96510847453897 1.4836682894834208
2.8464036721349606 215.1267237794997 1.473173217645421
2.8516312270883764 218.31554306713025 1.4911132039331345
2.856858782041792 221.22094328078168 1.505499989734763
2.862086336995208 228.02781764687958 1.529884955571433
2.8673138919486236 227.53670095824944 1.5549820393696399
2.8725414469020394 222.49471241219857 1.5261755030484105
2.877769001855455 222.89567661943764 1.533310582315978
2.882996556808871 220.49813100602736 1.5359258214681637
2.8882241117622867 214.82185006674962 1.4981052041549887
2.8934516667157024 214.5302184545907 1.4977072315274516
2.898679221669118 216.56674376804682 1.5072039453217927
2.903906776622534 223.03361256737412 1.533556354262345
2.9091343315759497 234.84386392775596 1.5875629580291615
2.9143618865293655 231.86497110361162 1.5788643022177749
2.919589441482781 222.88826995824576 1.536353885277929
2.924816996436197 214.98622358622464 1.4968126313772079
2.9300445513896127 221.74661230794612 1.5248333780970578
2.9352721063430285 230.7407220584389 1.5531233194324503
2.9404996612964442 239.44924523978773 1.588488436392908
2.94572721624986 244.62985298939012 1.6114744471437967
2.9509547712032758 239.80552142930907 1.5920692836340904
2.9561823261566915 231.70679009665028 1.548693442010821
2.9614098811101073 222.61099022035182 1.4970481475990145
2.966637436063523 221.530016115 1.4961007638206005
2.971864991016939 224.35332457203714 1.5183779624102134
2.9770925459703546 225.65685041053533 1.5213885335995934
2.9823201009237703 221.74775872028025 1.502035848118926
2.987547655877186 223.14556184126945 1.4905315385100864
2.992775210830602 223.14942263461344 1.47987228344324
2.9980027657840176 221.76838472129697 1.4757572125637353
3.0032303207374333 220.62213768968252 1.4612237596473636
3.008457875690849 223.45899364422195 1.479615746511025
3.013685430644265 219.24116336973182 1.4442896539192067
3.0189129855976806 219.34703006606853 1.4369934616562148
3.0241405405510964 217.01203140951242 1.428573724645833
3.029368095504512 217.51708763459305 1.4130748529752637
3.034595650457928 215.7752406754929 1.4003184536736504
3.0398232054113437 215.5250274708502 1.400916915332437
3.0450507603647594 215.84878345235762 1.4063843937027773
3.050278315318175 215.11670455157804 1.4047336944161481
3.055505870271591 220.46299900614952 1.4217857881316447
3.0607334252250067 216.22953223638794 1.3994019413562473
3.0659609801784224 218.4785905373997 1.3938135659949005
3.071188535131838 222.90672833124722 1.4156164910927438
3.076416090085254 220.325188385906 1.4025538272624287
3.0816436450386697 219.58251853290656 1.394614932223192
3.0868711999920855 216.14641786068577 1.3656368858140655
3.0920987549455012 218.08175023032334 1.356994394015916
3.097326309898917 227.77799165811882 1.392342010172088
3.1025538648523328 233.95379047474862 1.4073801838427937
3.1077814198057485 239.0283971251322 1.415679257572935
3.1130089747591643 244.00517559504027 1.4314521760861476
3.11823652971258 245.2007026290511 1.425252310943986
3.123464084665996 242.2963286821608 1.409560311474588
3.1286916396194115 246.13789309382616 1.4024118031128026
3.1339191945728273 244.8238257679831 1.3724133092632969
3.139146749526243 247.16660271443155 1.3598464791748064
3.144374304479659 251.9495596129057 1.357592849016511
3.1496018594330746 249.3159268908189 1.3487895847615745
3.1548294143864903 248.77415419938114 1.3510775430526136
3.160056969339906 248.81108392817325 1.3478745761461415
3.165284524293322 249.03176378990298 1.3279236863813382
3.1705120792467376 262.7259119591554 1.3447209707251244
3.1757396342001534 272.1455792258227 1.338527852997621
3.180967189153569 277.98942181525996 1.3094525111644535
3.186194744106985 287.79371027832104 1.3139490947510293
3.1914222990604006 296.09845908589705 1.3067127734493833
3.1966498540138164 309.5071053177875 1.3273608114439701
3.201877408967232 321.6467427908093 1.3344370316223126
3.207104963920648 341.02752861115925 1.3579780195800844
3.2123325188740637 354.17660096783 1.3708924491006926
3.2175600738274794 369.86193114031863 1.3897599821751163
3.222787628780895 389.2258624096027 1.4166288897112516
3.228015183734311 405.14290423715676 1.4305007914018852
3.2332427386877267 434.75422170592316 1.4727687898922286
3.2384702936411425 464.3853253220915 1.5135485587364832
3.2436978485945582 496.0605983912853 1.5586494237093278
3.248925403547974 527.1458785690592 1.604008801245996
3.2541529585013897 565.8824740902697 1.657610731651723
3.2593805134548055 595.7463829865907 1.6985184009248688
3.2646080684082213 628.1657533527804 1.7403928251111385
3.269835623361637 658.994221134141 1.779900219756905
3.275063178315053 694.4385899336428 1.8277048971071215
3.2802907332684685 726.9470280084521 1.8644056349637146
3.2855182882218843 764.8303002226006 1.9101762093566932
3.2907458431753 795.9940663116942 1.9470719763886764
3.295973398128716 839.7149493679109 2.0007346184217134
3.3012009530821316 877.6150445145325 2.040857351232241
3.3064285080355473 908.7078650390655 2.0743708901920743
3.311656062988963 938.859817475219 2.1061270148098843
3.316883617942379 955.6729620389624 2.1279801202529156
3.3221111728957946 963.7425418898322 2.1401426412293985
3.3273387278492104 958.6760320282228 2.132350432654929
3.332566282802626 930.0328315773031 2.0924109119020047
3.337793837756042 898.5249324085581 2.0556115572977722
3.3430213927094576 845.5756036004547 1.991183863561119
3.3482489476628734 774.0852525037086 1.9026622235235102
3.353476502616289 696.4038954724597 1.8001550562512052
3.358704057569705 625.0740614829784 1.7051437116113193
3.3639316125231207 552.4500394042279 1.605590437213885
3.3691591674765364 495.18588303666604 1.5249537059618652
3.374386722429952 441.3298285125419 1.4509587741389258
3.379614277383368 397.23108031411135 1.3910532832055464
3.3848418323367837 359.3282639137129 1.3339809775092628
3.3900693872901995 329.38662717353543 1.2956644667239485
3.3952969422436152 307.5205960006656 1.26742112052495
3.400524497197031 288.68232775421797 1.2384770224243384
3.4057520521504467 272.33389238571374 1.215474899300383
3.4109796071038625 260.8935172288077 1.2101862656546973
3.4162071620572783 254.3960665623693 1.2117628221448233
3.421434717010694 249.01451774410526 1.2123632855783848
3.4266622719641098 244.77388412720637 1.2094203036446045
3.4318898269175255 242.26174266663736 1.2165779196289317
3.4371173818709413 237.72616616719347 1.225218513674128
3.442344936824357 230.77044166601988 1.218265322861464
3.447572491777773 226.02490884005317 1.2202361642944444
3.4528000467311886 221.26599614648183 1.2046298181007558
3.4580276016846043 219.98817861521135 1.201103597606623
3.46325515663802 221.44904868489192 1.2131618928768453
3.468482711591436 221.79533184353102 1.2165519739345856
3.4737102665448516 219.69353420323858 1.2203814217922961
3.4789378214982674 218.61687522152724 1.2125076624258204
3.484165376451683 218.6737116798232 1.217105243126833
3.489392931405099 224.820391486212 1.2426995349420626
3.4946204863585146 229.417985858915 1.2502514145127257
3.4998480413119304 233.37414510057513 1.2500106837257312
3.505075596265346 230.88501968936237 1.2247763549965218
3.510303151218762 231.02893173750834 1.2182951077594186
3.5155307061721777 235.74010454528738 1.2190638589421425
3.5207582611255934 240.96867268282483 1.2283777259103972
3.525985816079009 246.56292242088256 1.21885280989071
3.531213371032425 249.45620351983152 1.2021749203673604
3.5364409259858407 254.93803389521713 1.1868218842523188
3.5416684809392565 274.4186615406799 1.2029130666194952
3.546896035892672 294.7699113731066 1.2172472919278559
3.552123590846088 335.78712226983185 1.2774816064702799
3.5573511457995037 414.269454140286 1.400901480284304
3.5625787007529195 546.9295199139303 1.5943093807588646
3.5678062557063353 776.5816825580921 1.892651300601703
3.573033810659751 1201.1902515202116 2.3480995145656256
3.5782613656131668 1956.7828918474083 2.9948847061126123
3.5834889205665825 3305.520383219927 3.893459537048068
3.5887164755199983 5585.232909058442 5.060689791800203
3.593944030473414 8931.186067472992 6.358993004262067
3.59917158542683 12685.997987257697 7.538973970244369
3.6043991403802456 16390.171854557106 8.54018220645821
3.6096266953336613 18703.74910019655 9.106032016585331
3.614854250287077 19087.81987884358 9.200840389573214
3.620081805240493 17489.04381849394 8.804755964699488
3.6253093601939086 14380.169655828679 7.981709293235764
3.6305369151473244 10970.948198762027 6.958586980174934
3.63576447010074 7615.707355644305 5.779437453415365
3.640992025054156 5119.868763637756 4.728913553665184
3.6462195800075716 3262.0734626249455 3.764804976003742
3.6514471349609874 2070.67930919599 2.994676394562889
3.656674689914403 1325.983953725029 2.3937719142027785
3.661902244867819 902.0339685486044 1.972439349432968
3.6671297998212347 660.2545793006196 1.6889637300644174
3.6723573547746504 533.2724499871563 1.5257775243954348
3.677584909728066 452.3542735114803 1.413041635881925
3.682812464681482 400.7465025922986 1.337521517005112
3.6880400196348977 363.45249790370343 1.285756849396253
3.6932675745883135 337.61021263675826 1.2451211994475042
3.698495129541729 317.77924841929166 1.2139468021017745
3.703722684495145 305.70074799731447 1.1961868656273378
3.7089502394485607 294.00889232040106 1.1760316858920594
3.7141777944019765 289.3070952998366 1.1688379572463512
3.7194053493553922 282.4117099244685 1.1522849072916523
3.724632904308808 276.826111086024 1.1397408024188846
3.7298604592622238 272.88474567591084 1.1417167572202669
3.7350880142156395 266.1546015886498 1.1357130718243578
3.7403155691690553 260.29168932224627 1.13486459282407
3.745543124122471 258.46512581993204 1.1469598365116256
3.750770679075887 253.79047932777834 1.1411517495459125
3.7559982340293026 250.8963906331032 1.1373392371607283
3.7612257889827183 250.1079962371586 1.1325604932195348
3.766453343936134 247.21004340691564 1.1186277858388427
3.77168089888955 252.11122682548518 1.1260715884775898
3.7769084538429656 249.1860910259624 1.1216468891541294
3.7821360087963813 247.41897986526516 1.1158761137517832
3.787363563749797 246.9783071299144 1.1209303059336677
3.792591118703213 248.27120544890332 1.12158869306638
3.7978186736566286 250.1510265200063 1.1170403800837625
3.8030462286100444 254.5449447995052 1.1143070009603082
3.80827378356346 258.1617599460018 1.1098635544549473
3.813501338516876 262.2623283838607 1.1066392835977108
3.8187288934702917 270.8611419973566 1.1177641446521738
3.8239564484237074 272.55063248120837 1.1116596210723615
3.829184003377123 282.8568412561824 1.1272843871346743
3.834411558330539 289.70800741289565 1.1329505532357187
3.8396391132839547 294.2407815469334 1.1353017790695794
3.8448666682373704 300.80228425994534 1.1418791511146738
3.850094223190786 302.6259064413696 1.142628228505052
3.855321778144202 301.9600622687901 1.1470567150101763
3.8605493330976177 302.80856112136166 1.1547959394300233
3.8657768880510335 297.9114145523559 1.1467264988762869
3.8710044430044492 291.7031351921709 1.1399331648984368
3.876231997957865 286.6304933127121 1.1299031303395477
3.8814595529112808 282.55860092291783 1.1264679098087722
3.8866871078646965 278.47008943625633 1.117346855350881
3.8919146628181123 275.93258569244915 1.112524546355657
3.897142217771528 270.581301493516 1.0973808938841714
3.902369772724944 264.6557774848611 1.0808691133425397
3.9075973276783595 266.7651846226533 1.0885242531125081
3.9128248826317753 273.3150307989976 1.1071703189981859
3.918052437585191 277.82703167156177 1.1199512458033263
3.923279992538607 280.8937325036319 1.1193272157350125
3.9285075474920226 285.252209331514 1.115248364189154
3.9337351024454383 290.22415392846943 1.1146602775993633
3.938962657398854 296.7451674881316 1.1201231206616336
3.94419021235227 302.92647253815664 1.125173734858273
3.9494177673056856 312.4127978349772 1.138604777152432
3.9546453222591014 332.50293552527 1.1702012596835898
3.959872877212517 370.4803227552325 1.2353536710761435
3.965100432165933 403.9234437107425 1.2919858081909859
3.9703279871193486 483.45290053369223 1.4073788694147817
3.9755555420727644 553.8470950197565 1.4973983863778848
3.98078309702618 598.9831316333041 1.5427646128047396
3.986010651979596 716.1491532558143 1.6757277498028806
3.9912382069330117 754.3115922530111 1.7183189294462344
3.9964657618864274 784.3786245778485 1.754341312527459
4.001693316839844 786.3397675257934 1.7551046607089889
4.00692087179326 725.4749994148362 1.6808406120820898
4.012148426746676 721.0906287167263 1.6785662218837556
4.017375981700092 661.8074741514255 1.6277719169784488
4.0226035366535084 639.5776315150792 1.606270955729284
4.027831091606925 649.6012484694336 1.6224501010965664
4.033058646560341 661.8041733804802 1.6393194270237403
4.038286201513757 703.4080732025476 1.6928622781879312
4.043513756467173 758.9948543245301 1.7660152344307039
4.0487413114205895 817.7809261721395 1.835574992963066
4.053968866374006 891.7609481094767 1.9167588133315383
4.059196421327422 978.1512005033246 2.0077819579654848
4.064423976280838 1077.5575011660096 2.109219427110011
4.069651531234254 1196.2187325166733 2.2181173061898765
4.0748790861876705 1333.6906568366073 2.3425795520392323
4.080106641141087 1490.569567798754 2.4725278316431236
4.085334196094503 1671.8664706819761 2.61644292115166
4.090561751047919 1870.5616435675722 2.770423734800894
4.095789306001335 2105.007925158943 2.9413925557714107
4.1010168609547515 2375.9923610332403 3.1285073493520743
4.106244415908168 2656.343063748899 3.313606264433028
4.111471970861584 2961.292526221098 3.494584137399303
4.116699525815 3296.7756217927786 3.69316123290995
4.121927080768416 3610.9716624752014 3.8169609641501725
4.1271546357218325 3950.1011651962017 3.953947714062408
4.132382190675249 4272.754153942581 4.086525023573344
4.137609745628665 4639.277166434413 4.244305139110572
4.142837300582081 5008.625587541176 4.398542076637976
4.148064855535497 5365.807906256524 4.557559290903913
4.1532924104889135 5704.7347152968 4.691907588197674
4.15851996544233 6013.074694250586 4.806313236127526
4.163747520395746 6225.209210305411 4.873784301972236
4.168975075349162 6409.017687210918 4.932991401163516
4.174202630302578 6544.311711152983 4.977618459521188
4.1794301852559945 6586.111581440228 4.993729152400929
4.184657740209411 6551.912296751739 4.970416578066037
4.189885295162827 6420.792181188522 4.919391101158784
4.195112850116243 6190.9061145904725 4.828593259669023
4.200340405069659 5866.129070352356 4.688321305347054
4.2055679600230755 5449.465223193058 4.5070660295401845
4.210795514976492 5007.04351281395 4.314272979114335
4.216023069929908 4570.880880352695 4.124623088984161
4.221250624883324 4101.3757250695535 3.9032135678908966
4.22647817983674 3690.4515585980967 3.7077376571441394
4.2317057347901565 3263.3450737518233 3.4792969454505305
4.236933289743573 2882.9494940753953 3.2658221600847916
4.242160844696989 2548.592420809159 3.065566854936234
4.247388399650405 2238.41908496908 2.8697768655317604
4.252615954603821 1968.965329686103 2.691967906232186
4.257843509557238 1755.9211056935808 2.5423078806419324
4.263071064510654 1556.3752220359577 2.390656005505584
4.26829861946407 1384.287728077854 2.251810658714349
4.273526174417486 1237.8210534753528 2.128695892384921
4.278753729370902 1111.601821953351 2.018120147672991
4.283981284324319 995.1254626120244 1.9101523695537226
4.289208839277735 894.648082917102 1.8092578338784386
4.294436394231151 804.0643148498535 1.714423079662534
4.299663949184567 721.3888103758078 1.6205862575646732
4.304891504137983 660.09645955153 1.5498904150389154
4.3101190590914 607.2754620292671 1.486442781464647
4.315346614044816 562.1887880888584 1.4316016754605219
4.320574168998232 515.2660858729688 1.36671689375677
4.325801723951648 474.254042087854 1.3117838907984263
4.331029278905064 441.4665467001007 1.2674269284060637
4.336256833858481 420.3361474926976 1.2407951474746057
4.341484388811897 401.7035096098016 1.2139847894345803
4.346711943765313 378.8039736089721 1.1771129138632932
4.351939498718729 358.85018871039415 1.1476050884866473
4.357167053672145 342.95133334513287 1.1262617957252332
4.362394608625562 327.9522000584033 1.1088836588561768
4.367622163578978 320.4864504267459 1.1009232439359893
4.372849718532394 308.24911800691194 1.080892589769455
4.37807727348581 302.06951460589084 1.079804610799008
4.383304828439226 291.6276752863183 1.0689375723994003
4.388532383392643 282.00288174826994 1.0636223062822892
4.393759938346059 273.4508800915269 1.0552254966180796
4.398987493299475 263.0561282332674 1.0435226154024402
4.404215048252891 252.8833273305275 1.0211348678874905
4.409442603206307 244.84576184301704 1.0064915468535949
4.414670158159724 234.72937062235903 0.9880392953160252
4.41989771311314 230.9495107738222 0.9939922440393747
4.425125268066556 222.10068336295606 0.9854439586853245
4.430352823019972 213.75915128347927 0.9717755961927714
4.435580377973388 207.62361045087096 0.9660002809092998
4.440807932926805 206.49675745318416 0.970384749594644
4.446035487880221 208.52388614923694 0.9862141798175404
4.451263042833637 203.95363620018077 0.9828635698475969
4.456490597787053 202.8706136804786 0.9842435470998194
4.4617181527404695 196.14547057239832 0.9739503824803045
4.466945707693886 190.76382557404358 0.9663345249081785
4.472173262647302 190.24015350446288 0.9757079149851097
4.477400817600718 191.12753433666964 0.9777389180386148
4.482628372554134 188.58898172928113 0.9675504956371899
4.4878559275075505 186.39310972592367 0.962658455685772
4.493083482460967 182.84553997881073 0.9479793492539238
4.498311037414383 180.4827591413398 0.9536837169341578
4.503538592367799 181.00905789295032 0.9604747443604023
4.508766147321215 176.38140396713445 0.9509819145907695
4.5139937022746315 175.93202539553735 0.9579072568168209
4.519221257228048 175.11401580331557 0.9606918893068965
4.524448812181464 173.7310877996282 0.9598293989524693
4.52967636713488 174.36226099346734 0.9718653002198546
4.534903922088296 179.0073726872076 0.985591936186929
4.5401314770417125 180.6301864246205 0.9872994331966946
4.545359031995129 182.1411436820688 1.0017959992015661
4.550586586948545 185.35683642250748 1.0111475305268742
4.555814141901961 178.1233230700363 0.9896578670708428
4.561041696855377 174.5781557752989 0.9805212851240072
4.5662692518087935 175.4547371196759 0.9755325837341943
4.57149680676221 174.86897841866124 0.9730771544938952
4.576724361715626 175.58087007753278 0.9750145888006935
4.581951916669042 179.2712591045232 0.9881739186624312
4.587179471622458 175.2860236850049 0.9833374237619806
4.5924070265758745 177.39871259068968 1.0032952090694345
4.597634581529291 180.10789051304883 1.0050720261943764
4.602862136482707 176.53647452547725 0.9994879023161363
4.608089691436123 175.58035017348925 0.999960870481392
4.613317246389539 169.12276896476357 0.9794979382440469
4.6185448013429555 164.5603809612038 0.9734338948212768
4.623772356296372 163.04252347939988 0.9732795161348401
4.628999911249788 165.1606374356001 0.9830725939304082
4.634227466203204 162.88446452127383 0.9763595581701806
4.63945502115662 163.40883976278573 0.973133310522129
4.6446825761100365 163.99918545859367 0.9691173117533892
4.649910131063453 164.1156671489835 0.9777432596767205
4.655137686016869 162.52012497457565 0.9731065568047227
4.660365240970285 162.01240993582766 0.9776589006287909
4.665592795923701 162.77208703006863 0.9864255841264005
4.6708203508771176 165.76077771778245 1.0018038103204407
4.676047905830534 167.2839240593802 1.0046318146565438
4.68127546078395 165.74518197803758 1.005778782545893
4.686503015737366 162.5259164970913 0.9904496472409237
4.691730570690782 158.491857395693 0.972487344484756
4.696958125644199 160.2726501142678 0.9689492054659493
4.702185680597615 163.66415404295847 0.9701534053659975
4.707413235551031 166.05862425797113 0.9712528801976906
4.712640790504447 166.11190994933418 0.975830278488479
4.717868345457863 167.33685488973114 0.9927791914669428
4.72309590041128 169.1997701700282 1.009273981650752
4.728323455364696 164.33247711799063 1.0061970940370264
4.733551010318112 166.30621388409605 1.0246643113863225
4.738778565271528 164.13766911661222 1.008436998481278
4.744006120224944 159.66529839078368 0.9736712989923728
4.749233675178361 160.73179925144183 0.9612708313952928
4.754461230131777 159.69724207546898 0.9499833585192817
4.759688785085193 162.13814305298348 0.9692979022292093
4.764916340038609 160.26743060215543 0.9724014215406382
4.770143894992025 157.72680231079673 0.963332966219478
4.775371449945442 155.84607826926978 0.9463253363612544
4.780599004898858 152.6462977241276 0.9241485374450158
4.785826559852274 153.77709188134688 0.9232223196871877
4.79105411480569 152.39258220722235 0.9273954791445334
4.796281669759106 152.6947198155029 0.9368190583907654
4.801509224712523 154.79047407309196 0.9489267547173063
4.806736779665939 152.85770032230545 0.9413323493231671
4.811964334619355 154.53311419754192 0.9481232872963365
4.817191889572771 156.10683103609617 0.9496067779479002
4.822419444526187 156.82295241826765 0.9586671731603724
4.827646999479604 157.45018469355176 0.957424931589383
4.83287455443302 156.45001198859012 0.9566570622545958
4.838102109386436 155.80839475643154 0.9536021801065099
4.843329664339852 161.51546107306612 0.9780568007228732
4.848557219293268 161.57756667233716 0.9795319975684132
4.853784774246685 162.28072672584156 0.9805998118749428
4.859012329200101 163.5912097040307 0.9841381894419029
4.864239884153517 159.0823963543034 0.9591843535781177
4.869467439106933 156.86227472596238 0.9491871123640976
4.8746949940603495 158.13982409129773 0.9613914885658599
4.879922549013766 158.0376543685583 0.9551809691507135
4.885150103967182 161.1138184381193 0.9682223355757406
4.890377658920598 164.20738669881607 0.9663048531595987
4.895605213874014 162.268156554785 0.9512216511630069
4.9008327688274305 160.34228691834926 0.9408004154709182
4.906060323780847 157.72802993416818 0.9319262476334668
4.911287878734263 157.11778170589682 0.9305740379618475
4.916515433687679 153.88571382145574 0.9209043331333294
4.921742988641095 150.32908218358773 0.9113394304911926
4.9269705435945115 148.3628100423637 0.8987196342531112
4.932198098547928 148.30214296458 0.9000492156984135
4.937425653501344 150.69015601139398 0.9225241815969297
4.94265320845476 152.74634003464786 0.9473681323765911
4.947880763408176 154.44106765601083 0.9574467575778662
4.9531083183615925 154.41479302056953 0.957551328241276
4.958335873315009 157.25837374393004 0.9549541391996713
4.963563428268425 162.46303438504017 0.9632872076660978
4.968790983221841 162.21665148591842 0.9464388328281323
4.974018538175257 162.54681700420667 0.9309003666906536
4.9792460931286735 162.36756215004078 0.922133205025454
4.98447364808209 162.10410268248796 0.9189223080148217
4.989701203035506 161.40837746453678 0.908636919073452
4.994928757988922 163.95076346753734 0.9081956796636109
5.000156312942338 169.26243246488883 0.907989135358767
5.0053838678957545 172.43192549068536 0.8905860123906965
5.010611422849171 182.91165287537697 0.9014704048034907
5.015838977802587 192.96153181747712 0.9126986007045103
5.021066532756003 193.92118973223316 0.9051779727139965
5.026294087709419 196.03545327031387 0.9042047400398464
5.0315216426628355 192.92732017188658 0.8923738271577697
5.036749197616252 190.27637712970363 0.8874015043888442
5.041976752569668 190.83524655364616 0.8936759332771583
5.047204307523084 188.75116661377592 0.8919940236046262
5.0524318624765 185.43930016185257 0.8800791692267872
5.0576594174299165 186.9774766695654 0.8756192292715553
5.062886972383333 190.98386422705795 0.8752303623616192
5.068114527336749 197.4137282758112 0.8811275830730059
5.073342082290165 211.60460886206715 0.9035598141183635
5.078569637243581 223.52832947636733 0.9069808899444888
5.0837971921969975 236.76155776801596 0.9190945468976397
5.089024747150414 248.9254121220449 0.9290314233496633
5.09425230210383 256.39263153746714 0.928834614616973
5.099479857057246 268.7931553663976 0.9369489334021384
5.104707412010662 291.44469463110704 0.9615011928801384
5.109934966964079 321.4762286968408 0.9999226720874491
5.115162521917495 345.8977927580036 1.0286592455639667
5.120390076870911 371.06931271515225 1.0629305495555994
5.125617631824327 380.76317975595236 1.0715825891538686
5.130845186777743 378.064678745256 1.0676597785950013
5.13607274173116 367.1163060924682 1.0553622393198325
5.141300296684576 346.2462240825881 1.0399103890029682
5.146527851637992 321.9154184268377 1.0162118394690072
5.151755406591408 294.9432091122417 0.9875480801563218
5.156982961544824 268.2811598842111 0.9611916956985836
5.162210516498241 247.85769797858256 0.9473851986794168
5.167438071451657 228.93080476893144 0.9328689029586933
5.172665626405073 213.84600399255868 0.9242884487247682
5.177893181358489 199.04131032092886 0.903008628716423
5.183120736311905 192.21210088816287 0.9019461496881811
5.188348291265322 186.4020985139376 0.8971088907105023
5.193575846218738 180.17145628318133 0.8923094693804509
5.198803401172154 180.2959001907135 0.8975526726842086
5.20403095612557 174.93780147856708 0.8848018620716287
5.209258511078986 172.00960007504642 0.8748853802696821
5.214486066032403 171.67030617996275 0.8724446568992424
5.219713620985819 169.1583454440373 0.8733000034616974
5.224941175939235 170.82586671572713 0.8859652121623076
5.230168730892651 168.22766110644022 0.8883843030406
5.235396285846067 162.73880400609633 0.8793316454444822
5.240623840799484 164.24499235033605 0.8951907131019174
5.2458513957529 165.59024658887228 0.9101818181786981
5.251078950706316 164.93390296228864 0.9061776613281143
5.256306505659732 169.12834102565373 0.9243913138971864
5.261534060613148 167.31354162619763 0.9206137345338249
5.266761615566565 162.90162027596824 0.899591316050011
5.271989170519981 158.40937257904616 0.8805614988864275
5.277216725473397 157.17934316559854 0.8746237534346518
5.282444280426813 159.08497585707906 0.8906035627515594
5.2876718353802294 160.61730216624522 0.9016674470968421
5.292899390333646 160.8572845288706 0.9038011330432406
5.298126945287062 157.317983846199 0.8925352077040477
5.303354500240478 157.1335205600826 0.8922111259203404
5.308582055193894 161.25469667942068 0.906372341421536
5.3138096101473105 161.13022701013634 0.8995768602352194
5.319037165100727 159.4518950503611 0.8885664749803799
5.324264720054143 156.74963412026727 0.880699126631164
5.329492275007559 154.37790056537693 0.8779530603619055
5.334719829960975 153.31013383428473 0.8834633794609836
5.3399473849143915 151.6844125722768 0.8818709483275888
5.345174939867808 149.64485611459796 0.8770709953887048
5.350402494821224 156.39225233566896 0.8935678290618398
5.35563004977464 157.21979631503382 0.8848315640675162
5.360857604728056 158.1076640122387 0.8811951385855509
5.3660851596814725 160.84980424121375 0.8844978145073333
5.371312714634889 161.15041765122535 0.8799391947627274
5.376540269588305 162.79875393565092 0.8741345071597829
5.381767824541721 162.9443296845893 0.8683086375514337
5.386995379495137 159.96230154490306 0.8621694348593145
5.3922229344485535 161.44062434737845 0.8682106819192886
5.39745048940197 159.09178494382456 0.8686385413479133
5.402678044355386 159.7002808775598 0.8659759880590778
5.407905599308802 158.33868289453238 0.8499030389703222
5.413133154262218 163.27218790225538 0.8521334956301106
5.4183607092156345 167.9643166814781 0.8466334461117194
5.423588264169051 173.16560070316996 0.8514608523685956
5.428815819122467 175.71787071817087 0.8504440774470285
5.434043374075883 172.4668884063269 0.8306323762546804
5.439270929029299 171.39961245246673 0.8275560770598033
5.4444984839827155 173.96874186346412 0.8318453894935413
5.449726038936132 178.06629699101453 0.8344608316970554
5.454953593889548 186.44785788529938 0.8622087565353558
5.460181148842964 184.22121966465807 0.8614999904076595
5.46540870379638 182.47006096014098 0.8651868234045538
5.4706362587497965 178.1510938800604 0.8684051948824096
5.475863813703213 177.4954639127624 0.8741867855622877
5.481091368656629 178.102933775198 0.8717687932461942
5.486318923610045 174.15938836275404 0.8743950859778612
5.491546478563461 169.29167820293458 0.8572490217328403
5.4967740335168775 166.26722553276224 0.8431763629191028
5.502001588470294 169.5524307341774 0.8530302793362143
5.50722914342371 167.75362304461504 0.8396779122618223
5.512456698377126 166.74949245985886 0.8403666832361807
5.517684253330542 161.22357703852308 0.8301032800458654
5.522911808283959 160.327338097571 0.8363001307284271
5.528139363237375 160.56788076546692 0.8452683568523756
5.533366918190791 167.0946502706676 0.8740793886000715
5.538594473144207 172.10405973333886 0.893187120827083
5.543822028097623 169.95903300081113 0.8825758159522472
5.54904958305104 167.2023542661591 0.8733981903474141
5.554277138004456 163.10952364070167 0.852718978680198
5.559504692957872 162.31282363802632 0.8418110246505586
5.564732247911288 160.2707432389287 0.8298603749960697
5.569959802864704 157.5789665975908 0.8181622397528614
5.575187357818121 154.45189656388573 0.8036818281326228
5.580414912771537 158.81625929474637 0.813551162326542
5.585642467724953 164.58483615198736 0.8284214670854223
5.590870022678369 170.15395359737113 0.8437049990977611
5.596097577631785 173.14688378345227 0.852037140471335
5.601325132585202 172.21504665108642 0.8417506691993945
5.606552687538618 175.91698587708586 0.8382393761597792
5.611780242492034 179.5315025640702 0.8313251614424442
5.61700779744545 182.98942457648835 0.8224013959481647
5.622235352398866 191.65126156933718 0.8199464595942709
5.627462907352283 215.0805635484638 0.8405489983917387
5.632690462305699 256.9137357175964 0.8871175422694292
5.637918017259115 317.63363029973226 0.9591357407770326
5.643145572212531 406.61084122112237 1.0633162085586616
5.648373127165947 508.2842164500264 1.174477565665699
5.653600682119364 614.1329124142848 1.2824700877391064
5.65882823707278 707.6683370552813 1.3715571311274262
5.664055792026196 769.6702062782498 1.4267391262466533
5.669283346979612 808.8041560288294 1.460290438622506
5.674510901933028 817.2449625426407 1.4646706124344324
5.679738456886445 810.0392525789578 1.4561690272715215
5.684966011839861 792.7468204290144 1.440422513897301
5.690193566793277 773.9169687617643 1.4227106154883722
5.695421121746693 761.3496835528774 1.4110501755277627
5.700648676700109 754.5629150798047 1.4042229864818356
5.705876231653526 753.9730728502086 1.4026184851897745
5.711103786606942 751.4188357086732 1.399025123751816
5.716331341560358 757.9262364343612 1.4043976375426586
5.721558896513774 763.4881897171445 1.4106302942232507
5.7267864514671905 770.5474559792281 1.4168488190594535
5.732014006420607 775.8594612865879 1.4215359756553652
5.737241561374023 777.9967558694099 1.420708460039243
5.742469116327439 795.3122265673602 1.4363012304982208
5.747696671280855 836.5727764022961 1.4725218846620336
5.7529242262342715 890.1221897310564 1.5191757121692264
5.758151781187688 957.5526262248593 1.57577147906425
5.763379336141104 1039.386579255634 1.6415620962730757
5.76860689109452 1116.0536882916936 1.6972271964136898
5.773834446047936 1191.9263005091582 1.7507023079955288
5.7790620010013525 1243.545675588818 1.786808402036424
5.784289555954769 1266.3564984666687 1.805693360585236
5.789517110908185 1248.4940880765278 1.7930575252982321
5.794744665861601 1176.3031519932888 1.7388927210891805
5.799972220815017 1057.6471948372994 1.6492154295127885
5.8051997757684335 911.0276368477449 1.5304939705774376
5.81042733072185 753.203401870443 1.393446515478864
5.815654885675266 612.8599062980065 1.2621657373434114
5.820882440628682 488.6336135317056 1.1339559676359
5.826109995582098 399.54914574591055 1.0378654829502785
5.8313375505355145 335.17817980841926 0.9634513140489842
5.836565105488931 287.3521642275396 0.9067669779105731
5.841792660442347 257.9142930575466 0.8769783088064983
5.847020215395763 237.32151194770614 0.8501590126944482
5.852247770349179 224.51370833677225 0.8329497949541412
5.8574753253025955 216.632827554654 0.8208491732409751
5.862702880256012 206.31408648327405 0.8038516162970288
5.867930435209428 202.8477981085073 0.8058883348657573
5.873157990162844 201.17292084507304 0.8041172313849615
5.87838554511626 202.3163741392387 0.8111605622431449
5.8836131000696765 199.80829712052554 0.8076164722203164
5.888840655023093 197.70400439891105 0.8064399717252149
5.894068209976509 197.81318427498456 0.8100505325927826
5.899295764929925 199.35182366559323 0.8095258889278035
5.904523319883341 198.09174685404884 0.8018942089954286
5.9097508748367575 201.39346109075177 0.8046371682244231
5.914978429790174 203.58226231684566 0.8072374593415731
5.92020598474359 203.39883079674252 0.8037642501179142
5.925433539697006 205.7032762620313 0.8068917850616254
5.930661094650422 210.3049120220796 0.8084790130379922
5.9358886496038386 215.32377159060326 0.8143025329785416
5.941116204557255 222.7134712063819 0.824084157525664
5.946343759510671 226.75576223724002 0.8286794918901178
5.951571314464087 230.6948837255352 0.8402742279836273
5.956798869417503 233.7828845147512 0.8395405092774868
5.96202642437092 238.46311403891212 0.8458160952258738
5.967253979324336 243.0572867384505 0.8485768124671804
5.972481534277752 256.8264819180746 0.8654932371840818
5.977709089231168 269.99778706460023 0.885186386127536
5.982936644184584 283.49715406189125 0.9042214933221844
5.988164199138001 303.3320188697021 0.9321458303596769
5.993391754091417 318.3423459364892 0.9508099299270798
5.998619309044833 341.68325529923345 0.9795521074178588
6.003846863998249 374.8014388683588 1.022386110363952
6.009074418951665 417.5031228279744 1.0781837297771586
6.014301973905082 462.49034325043544 1.1349034468624943
6.019529528858498 521.7520587981753 1.2037274631375028
6.024757083811914 593.8782562326363 1.2847050776194882
6.02998463876533 682.4263154612781 1.375232519493958
6.035212193718746 799.1366596445224 1.4903403505871398
6.040439748672163 941.9164843921968 1.621315836996196
6.045667303625579 1099.5454943233049 1.7531520831175662
6.050894858578995 1288.9078768281415 1.8996622480421634
6.056122413532411 1473.458128882969 2.0325605716851083
6.061349968485827 1642.8254990592757 2.1487292653949694
6.066577523439244 1794.084705589535 2.245820080134442
6.07180507839266 1890.2948371266234 2.3110237750545037
6.077032633346076 1933.7184583795474 2.3425725290112247
6.082260188299492 1919.8216646261708 2.33750000003986
6.087487743252908 1848.9097786851494 2.290803141683741
6.092715298206325 1740.5747220862306 2.220750456608796
6.097942853159741 1619.8159626577471 2.1443648174505725
6.103170408113157 1491.1161016715378 2.061429142934396
6.108397963066573 1355.7001764305342 1.9659637347645367
6.113625518019989 1227.6687461868348 1.8730986200946167
6.118853072973406 1111.8237283402132 1.7855539302709502
6.124080627926822 998.3284860062969 1.6936843695863426
6.129308182880238 894.8183236328244 1.605627518179567
6.134535737833654 798.5546657840802 1.518224567879282
6.1397632927870704 714.663753825061 1.4384106162837216
6.144990847740487 640.8422286395441 1.36492620539561
6.150218402693903 576.5109822752792 1.2985275848290083
6.155445957647319 517.4293899003261 1.2326662756200268
6.160673512600735 462.7482326591956 1.1689333084733824
6.1659010675541515 422.8724641536086 1.1224912457579184
6.171128622507568 389.430814904335 1.082309267578344
6.176356177460984 358.1850680412662 1.042349515781835
6.1815837324144 332.96099199226734 1.0072574999941526
6.186811287367816 306.8511303894654 0.9709453487464891
6.1920388423212325 292.61458929384645 0.9561558451313644
6.197266397274649 284.37608481750914 0.9506678769784274
6.202493952228065 279.9447179872912 0.9545092230957821
6.207721507181481 269.93140937229975 0.9318858257656547
6.212949062134897 259.41461253828004 0.9081565756747348
6.2181766170883135 246.62558476014706 0.8847490019336616
6.22340417204173 238.6856756142291 0.8693395061660253
6.228631726995146 232.45200020616068 0.8567228986794475
6.233859281948562 229.8004306001205 0.8530359708375308
6.239086836901978 228.707623259736 0.8519816661419819
6.2443143918553945 226.53138644793523 0.8502593153223815
6.249541946808811 226.0990751412852 0.8537277008697812
6.254769501762227 221.4133859660505 0.844420415814984
6.259997056715643 219.8402644104218 0.8402444989874132
6.265224611669059 213.53890884298127 0.8266040848270941
6.2704521666224755 211.09381816699369 0.8293518634389685
6.275679721575892 207.00094647349292 0.8262025214849957
6.280907276529308 207.67853247037834 0.8356683657929443
6.286134831482724 208.00927960394705 0.8356279343050508
6.29136238643614 206.5968165244709 0.8282164559384362
6.2965899413895565 204.94479090748797 0.8211911885132682
6.301817496342973 203.57654199874744 0.8207496254726754
6.307045051296389 205.07765750195526 0.8273924101265154
6.312272606249805 204.49231664841062 0.8284975540138546
6.317500161203221 204.13048228555962 0.8246427692990923
6.3227277161566375 202.27178368067172 0.8143832102920013
6.327955271110054 201.63097968282423 0.8061464286657755
6.33318282606347 202.53435156144693 0.8042486305168632
6.338410381016886 200.49952738805715 0.8009427722249791
6.343637935970302 201.69042417453545 0.8091728427466103
6.3488654909237185 200.64852150998212 0.8156803379359981
6.354093045877135 199.8860665165746 0.8235421020830272
6.359320600830551 196.10895943994055 0.8078198588243535
6.364548155783967 196.41146992412916 0.798892670959342
6.369775710737383 198.30790190730323 0.800476324565188
6.3750032656908 199.94104220772914 0.8034333701249707
6.380230820644216 203.13530854418127 0.8159509159190712
6.385458375597632 205.71747267134702 0.8203417424680024
6.390685930551048 201.51286909872545 0.8066633480200883
6.395913485504464 203.36383836268732 0.8093543554120208
6.401141040457881 198.2345257350059 0.7983119264855824
6.406368595411297 195.08019664537227 0.7941576815576905
6.411596150364713 196.14214297248537 0.795787178707283
6.416823705318129 199.54649963633042 0.8021357597485325
6.422051260271545 204.77796100484608 0.8104923648481116
6.427278815224962 208.24712317655639 0.8125982586529749
6.432506370178378 208.44034925838702 0.8113602479063113
6.437733925131794 207.09471284136205 0.8053677461301614
6.44296148008521 207.04575161222093 0.8059644074818846
6.448189035038626 206.51662968904554 0.8038248378193934
6.453416589992043 206.37395727456598 0.8042122913179837
6.458644144945459 207.0290038033262 0.8026740981294278
6.463871699898875 209.8228315901019 0.8019539405525636
6.469099254852291 211.57209721733315 0.8040362696185591
6.474326809805707 212.5942337940851 0.8010517569029922
6.479554364759124 216.9907618502406 0.8074843438032869
6.48478191971254 219.8583161339447 0.8131163302731378
6.490009474665956 223.27227296102836 0.8155356551766048
6.495237029619372 224.73000262026565 0.8145268434261829
6.500464584572788 228.15945259929381 0.8154143705900727
6.505692139526205 233.85832561500922 0.8161191222388776
6.510919694479621 243.26419598521662 0.826385954364531
6.516147249433037 251.90365267829623 0.8344061417764286
6.521374804386453 258.61629945812103 0.8375974765803109
6.526602359339869 271.37445037178026 0.852921828691149
6.531829914293286 291.7472988125447 0.8783783268343504
6.537057469246702 314.9468743201686 0.9016993715043151
6.542285024200118 344.60988870368413 0.9341629036972176
6.547512579153534 376.03359268208396 0.9682890269065908
6.55274013410695 409.4899569973356 1.0051224047703171
6.557967689060367 442.16344708330143 1.041491436354182
6.563195244013783 470.71424274399106 1.0718217404672132
6.568422798967199 500.805992081067 1.1036718049633152
6.573650353920615 518.9635080656536 1.120547925311241
6.5788779088740315 528.2164132069917 1.1277083975338626
6.584105463827448 523.0047070953455 1.1218697439507033
6.589333018780864 502.65450719554866 1.0995960240648468
6.59456057373428 484.60411442557563 1.0793972542765635
6.599788128687696 461.2031533254526 1.0540540919354877
6.6050156836411125 440.82851346366806 1.0322009082885968
6.610243238594529 414.5038939790986 1.005580285850356
6.615470793547945 385.315211355531 0.9722061340684675
6.620698348501361 357.54658209892295 0.9414988262446201
6.625925903454777 337.43088697543385 0.919404167838184
6.6311534584081935 320.2232967995526 0.8997023250553989
6.63638101336161 305.19630310751455 0.8811951899025978
6.641608568315026 292.55251259820596 0.8618590121385669
6.646836123268442 284.2144796075871 0.8501238833738374
6.652063678221858 275.34319281270774 0.838902378814821
6.6572912331752745 267.3121375410722 0.8306238604737682
6.662518788128691 257.31169785281463 0.8179617234779026
6.667746343082107 251.5768471436863 0.8113496996602942
6.672973898035523 245.7170584437563 0.8020540697410511
6.678201452988939 242.71360003732536 0.7990427744402859
6.6834290079423555 240.0329985303871 0.8004558471172452
6.688656562895772 239.6191194004433 0.8041474794999108
6.693884117849188 237.7336441082544 0.8048585894218327
6.699111672802604 235.75575483610217 0.8028008248189017
6.70433922775602 230.6366474202425 0.7941089280029913
6.7095667827094365 228.65821035066844 0.7920300436588898
6.714794337662853 229.58914699654562 0.7955559042477084
6.720021892616269 226.68421657383888 0.7897160071051508
6.725249447569685 229.00497384261155 0.7969218710807096
6.730477002523101 226.69672561724826 0.7886084824160149
6.7357045574765175 226.24561030658256 0.7874346449699821
6.740932112429934 227.07754024929815 0.7897996002188722
6.74615966738335 229.07357164239963 0.7936521617753108
6.751387222336766 226.39374502072653 0.7891917130424326
6.756614777290182 229.29942072267855 0.7940023227828377
6.7618423322435985 229.0106154187625 0.7929236452478857
6.767069887197015 228.20361210599933 0.7875883200732625
6.772297442150431 225.9355382065773 0.7811841067725159
6.777524997103847 223.84661998271275 0.7748048210774864
6.782752552057263 224.09009516724774 0.7750224988689322
6.7879801070106796 223.8943508612354 0.7791884135109888
6.793207661964096 222.85551032004744 0.7782196440550949
6.798435216917512 221.4776651050215 0.7764543813737028
6.803662771870928 224.34597883033135 0.7790710867232231
6.808890326824344 226.53330557672794 0.781825188856757
6.814117881777761 226.324738037352 0.777283865656974
6.819345436731177 226.30651414261283 0.7765142624298004
6.824572991684593 226.01358010583826 0.7759762827625806
6.829800546638009 229.59801461945926 0.7859073646600409
6.835028101591425 229.5669893790185 0.7851453240235713
6.840255656544842 230.64658803290112 0.7842615484196406
6.845483211498258 233.55658912468735 0.7891964355662352
6.850710766451674 237.48042244805538 0.7967713926342703
6.85593832140509 240.3648928460899 0.8031234397533396
6.861165876358506 242.51067861448513 0.8056514198860917
6.866393431311923 242.94576862263852 0.8000406140576894
6.871620986265339 239.8707082702116 0.7907539362526513
6.876848541218755 238.39920021310226 0.7852226012462129
6.882076096172171 239.87972180355203 0.7882379793799027
6.887303651125587 243.8030807437382 0.7892068712420316
6.892531206079004 246.4375137781587 0.7925687741310686
6.89775876103242 247.77309064146675 0.7894086840262108
6.902986315985836 249.84005290111 0.7915178065292064
6.908213870939252 252.15515311403422 0.7943517200763333
6.913441425892668 256.61358233921607 0.8004011102048555
6.918668980846085 260.2424977586743 0.8017815620403116
6.923896535799501 265.16277359058967 0.8039048355240979
6.929124090752917 273.90860183027314 0.8135704755755179
6.934351645706333 275.3235766131849 0.8135123780649939
6.939579200659749 280.02288960570075 0.8218495036887219
6.944806755613166 284.2218802100036 0.8255787783932196
6.950034310566582 291.1571109407 0.8308805474942043
6.955261865519998 294.8172991469003 0.8318681484234592
6.960489420473414 300.79235758565943 0.837951812035938
6.96571697542683 305.4723650562295 0.8402930689760019
6.970944530380247 312.6112551600786 0.8475145914927342
6.976172085333663 324.467692189192 0.8606166834219796
6.981399640287079 339.35194805869463 0.875626819067212
6.986627195240495 364.56875524606795 0.9050544624147802
6.9918547501939114 395.280377561581 0.9384912280171314
6.997082305147328 440.6204435090151 0.9883852503657384
7.002309860100744 500.9845250242489 1.0518365419156595
7.00753741505416 583.3864822054978 1.1322106229796627
7.012764970007576 701.3463432010341 1.2395421853302098
7.0179925249609925 843.0560022282662 1.3568754334734348
7.023220079914409 1002.8255625971098 1.479683417254574
7.028447634867825 1149.32264965013 1.5815948058587428
7.033675189821241 1265.9154226649623 1.6593014084921682
7.038902744774657 1332.9748047571563 1.7005562306239652
7.0441302997280735 1336.168568057295 1.7016356633395604
7.04935785468149 1290.6243396369953 1.6711560744793597
7.054585409634906 1211.843886193579 1.6178894315817225
7.059812964588322 1112.9578765660344 1.5492670963625508
7.065040519541738 1015.2776926576381 1.4782922156931706
7.0702680744951545 925.5349769569356 1.410573683232412
7.075495629448571 842.5603187431874 1.3450684321863657
7.080723184401987 772.0534067532768 1.2874638375487073
7.085950739355403 713.9198814467962 1.2379438964124696
7.091178294308819 674.5681398475448 1.2037677406597607
7.0964058492622355 643.4353581614045 1.1748922411008618
7.101633404215652 616.8876116403967 1.1510188075441348
7.106860959169068 592.18120952894 1.1273598376094385
7.112088514122484 567.8666817727286 1.1048381277521409
7.1173160690759 551.7773467249092 1.0895744083924224
7.1225436240293165 539.5860123726321 1.0794899818248223
7.127771178982733 520.3573382059251 1.0602544435153698
7.132998733936149 505.1427701851018 1.044668570440893
7.138226288889565 487.74594384735497 1.027068791663663
7.143453843842981 474.12007417004185 1.013327429493479
7.1486813987963975 468.8913762081024 1.008769872357677
7.153908953749814 465.81975828281134 1.004359491775616
7.15913650870323 464.1357136458376 1.0012319499730704
7.164364063656646 465.62301065674006 1.002297804335972
7.169591618610062 470.0259982906092 1.0051956025465723
7.1748191735634785 482.16979420855137 1.0160961251661607
7.180046728516895 500.27481991796355 1.03262112252169
7.185274283470311 534.5377905899333 1.0664388166295877
7.190501838423727 588.3991908553048 1.1184322694924738
7.195729393377143 667.0213112452388 1.1903291509156735
7.2009569483305595 777.7607367915724 1.2859990085819921
7.206184503283976 923.145380463076 1.3998960394564695
7.211412058237392 1119.3744798655957 1.538298641004346
7.216639613190808 1364.5686038236663 1.6946713375078668
7.221867168144224 1683.3155671347267 1.8796205912497947
7.227094723097641 2045.9602273540945 2.0723709813624773
7.232322278051057 2394.156365560473 2.2417893806828273
7.237549833004473 2649.424429199125 2.355767136776511
7.242777387957889 2732.4229071032078 2.39007870863955
7.248004942911305 2644.7056545049895 2.347586866242996
7.253232497864722 2401.2588724284296 2.2345959171227467
7.258460052818138 2049.330579696334 2.063921482174404
7.263687607771554 1682.7491957677714 1.8712593858431255
7.26891516272497 1328.9757112567913 1.6627526337798308
7.274142717678386 1040.788993583667 1.4699449953567876
7.279370272631803 821.9311715734348 1.306965529776415
7.284597827585219 657.5406088216433 1.1719216087728435
7.289825382538635 556.2271366682149 1.079915542932768
7.295052937492051 483.67322864359386 1.009609237606243
7.300280492445467 436.6810524987301 0.9629324568373642
7.305508047398884 400.0632577608969 0.9239889337046828
7.3107356023523 376.32129446861444 0.8970402488286604
7.315963157305716 358.5945114270368 0.8752840950733067
7.321190712259132 348.20070462647493 0.8627963241539194
7.326418267212548 337.19024237663314 0.8496510604142111
7.331645822165965 327.31977854327454 0.8376133414641443
7.336873377119381 317.2934990908881 0.8264447449383848
7.342100932072797 316.3039942396761 0.8255754997211054
7.347328487026213 318.435289613931 0.8292210250769271
7.352556041979629 319.2190129837668 0.8307728060529536
7.357783596933046 319.5319003179112 0.830088584623715
7.363011151886462 319.00244169585363 0.8304109247134974
7.368238706839878 314.5967669572002 0.8270531584037517
7.373466261793294 316.50439530131786 0.8300758017538348
7.37869381674671 314.69552570040884 0.8288594030936425
7.383921371700127 312.74780597358756 0.8249165338904642
7.389148926653543 308.6519772803175 0.8195194600889075
7.394376481606959 307.7662914267966 0.8173111073163238
7.399604036560375 307.7415639884944 0.8165685338764328
7.4048315915137914 308.42279103342884 0.8154674652035954
7.410059146467208 310.71067964441767 0.8158625202438736
7.415286701420624 311.2186510930973 0.8173255382690535
7.42051425637404 315.45848412240446 0.8246744636995083
7.425741811327456 315.66241416515703 0.8263222042168783
7.4309693662808725 321.6274301739435 0.8349971781217775
7.436196921234289 321.76761608572536 0.8343747135572025
7.441424476187705 323.73477139847904 0.8340620476437046
7.446652031141121 328.4161424606233 0.8372180830049478
7.451879586094537 327.4648798257564 0.8339280671695204
7.4571071410479535 332.5798746482561 0.8395758699098904
7.46233469600137 334.5228753489064 0.839117386603995
7.467562250954786 339.4208079337111 0.8464610877747252
7.472789805908202 344.33323553873265 0.851934090285769
7.478017360861618 351.45399265310306 0.861075125569987
7.4832449158150345 359.3353094842614 0.8691578883018671
7.488472470768451 365.71513035702685 0.8727895257851586
7.493700025721867 374.566106620582 0.8803437193857744
7.498927580675283 388.83775576350433 0.894699346048071
7.504155135628699 405.78695566703635 0.912474727847998
7.5093826905821155 427.4047290069701 0.9338233561199194
7.514610245535532 448.6282852268707 0.9551866287265685
7.519837800488948 466.54497734752033 0.9732117657837943
7.525065355442364 480.5575296258766 0.9866629780732843
7.53029291039578 493.7412106681264 1.0000095011803458
7.5355204653491965 504.3267250053355 1.0109126683564633
7.540748020302613 510.93440758217434 1.0174226738969108
7.545975575256029 507.7781048734026 1.0133097112874483
7.551203130209445 502.10277356766096 1.0073744963522775
7.556430685162861 492.5448749526615 0.996723014809929
7.5616582401162775 489.23923874633863 0.9931474950403065
7.566885795069694 478.0967921890384 0.9819022874165414
7.57211335002311 467.9694235633487 0.9723421714086625
7.577340904976526 455.63717960286453 0.9588382445590599
7.582568459929942 439.90126728966754 0.9410297308678562
7.5877960148833585 435.7970666985773 0.9374079812797074
7.593023569836775 428.5752807921661 0.9307809251083936
7.598251124790191 425.2767047610881 0.9286455975713885
7.603478679743607 418.9612218969189 0.9221079806683954
7.608706234697023 414.75832831400675 0.9177768425735608
7.6139337896504395 408.8093948949889 0.9103051557645583
7.619161344603856 404.80752263952394 0.9059974371290979
7.624388899557272 401.5775487244066 0.9001265095858679
7.629616454510688 400.04135337535814 0.8977318333125545
7.634844009464104 400.2317031063059 0.8970105213293732
7.6400715644175206 403.97527753625525 0.9010544542235928
7.645299119370937 410.962158412976 0.9095751442892163
7.650526674324353 420.5457020741787 0.9195740904918155
7.655754229277769 429.15480675786745 0.9295371894018529
7.660981784231185 434.4601012090016 0.9353320218699467
7.666209339184602 444.5494803970015 0.9442044811114924
7.671436894138018 457.40448054628445 0.9554604335085867
7.676664449091434 469.21945341289984 0.9652589919943994
7.68189200404485 482.7398722334457 0.9765777248733545
7.687119558998266 491.73253731428144 0.9845068308648814
7.692347113951683 504.13302695427376 0.9961091080985414
7.697574668905099 512.4667041033664 1.0039466471054557
7.702802223858515 520.1062391184201 1.0108456329957594
7.708029778811931 524.9545163474851 1.0156748718680655
7.713257333765347 524.7184652471793 1.015483103238743
7.718484888718764 519.7600425103417 1.0106644029336727
7.72371244367218 512.8417521882895 1.0037759175824519
7.728939998625596 502.66719550041836 0.9906527287043577
7.734167553579012 496.8195782103179 0.9846644757685806
7.739395108532428 494.7266605985468 0.9828238708272957
7.744622663485845 497.46020293449027 0.9869926813913517
7.749850218439261 500.14225618805193 0.9895160942461095
7.755077773392677 497.96367257098615 0.9864476572403468
7.760305328346093 493.1593433394977 0.981557774416633
7.765532883299509 490.12414401758184 0.9792216139051976
7.770760438252926 483.38231640944383 0.9724579785087343
7.775987993206342 477.0290791184873 0.9649372696689942
7.781215548159758 470.4638882672464 0.9581701163131557
7.786443103113174 466.1329021949334 0.9536359967728935
7.79167065806659 461.1223944028262 0.9488127500429663
7.796898213020007 451.16182952569244 0.9383337187260568
7.802125767973423 441.71773221848383 0.9289286241258348
7.807353322926839 434.3046590224409 0.9216246216066682
7.812580877880255 428.9075647004175 0.9160129829928612
7.817808432833671 425.49558262842197 0.912659459562009
7.823035987787088 420.58273635887156 0.9059001142794094
7.828263542740504 414.7069275224996 0.8994308383228415
7.83349109769392 408.41757674403726 0.8918937949112062
7.838718652647336 407.44580186482915 0.8910056397724468
7.8439462076007525 407.96548538778694 0.8922658674316224
7.849173762554169 412.03831261644814 0.8972436306766364
7.854401317507585 414.30147184680243 0.898175233213377
7.859628872461001 413.419946430963 0.8967193175796189
7.864856427414417 412.32827504894715 0.893369395109393
7.8700839823678335 412.50625436195594 0.8938550253685107
7.87531153732125 415.832569673007 0.8983037533866097
7.880539092274666 420.90118278971886 0.9039329352537145
7.885766647228082 428.79475904579584 0.9127032298335658
7.890994202181498 430.59784897279343 0.9136167302409623
7.8962217571349145 440.02397476888626 0.9242400021507999
7.901449312088331 444.5240466035261 0.9280313125896296
7.906676867041747 449.9188559353473 0.9333878256986088
7.911904421995163 449.00695217130715 0.9294177195230214
7.917131976948579 452.96032949273007 0.9322572119726981
7.9223595319019955 463.00590332984865 0.9415454154457721
7.927587086855412 470.2226123016382 0.9473364000301989
7.932814641808828 481.2847617605811 0.9570908027592605
7.938042196762244 489.65836526679425 0.9651191137871772
7.94326975171566 498.01998887317046 0.9745921597610746
7.9484973066690765 504.87364985158746 0.9806927970297878
7.953724861622493 514.1819148805325 0.9878297384127422
7.958952416575909 524.9703267138813 0.9958182716856384
7.964179971529325 543.1777449132362 1.0125257978371285
7.969407526482741 551.4923212092576 1.0186883164947753
7.9746350814361575 565.335190104356 1.030460582063847
7.979862636389574 577.6999526253436 1.0415320017027632
7.98509019134299 594.1862028020109 1.05616500147134
7.990317746296406 610.3054659605953 1.0698924559480218
7.995545301249822 620.4574697447061 1.0787961294938064
8.000772856203238 633.1586725482668 1.08884362454034
8.006000411156654 636.6552388907086 1.09205498182512
8.01122796611007 646.3065110135221 1.0999892134905813
8.016455521063486 650.3789312164507 1.1034183325759082
8.021683076016902 654.7648876125238 1.1078476099938015
8.026910630970319 657.0820617332622 1.1088349377635187
8.032138185923735 663.502887840473 1.113546125944003
8.037365740877151 671.695822781339 1.1194292617702566
8.042593295830567 680.0648446164543 1.1258960344782567
8.047820850783983 684.353961684843 1.1303979814343796
8.0530484057374 684.1648345075421 1.1291182186350497
8.058275960690816 683.1408213619429 1.127545229211749
8.063503515644232 682.8550590969536 1.1266124362206869
8.068731070597648 681.6346584390336 1.1251770873400242
8.073958625551064 678.9529395237466 1.1228804432196517
8.07918618050448 673.5360192321374 1.117283126533505
8.084413735457897 665.2722478623139 1.1084550854209194
8.089641290411313 665.7911062008544 1.109203583600441
8.09486884536473 663.0633926215528 1.1071324597319683
8.100096400318145 659.0094589920424 1.1044425863606462
8.105323955271562 650.1488778601171 1.0965825447864468
8.110551510224978 642.1932330908216 1.0883846421669356
8.115779065178394 634.2023928779023 1.080971080416719
8.12100662013181 628.2545672842024 1.075525835578996
8.126234175085226 626.6764281932448 1.0745720756683053
8.131461730038643 630.0754465370425 1.0780440368100395
8.136689284992059 636.0184589270538 1.0819830302753228
8.141916839945475 645.3433492099064 1.0901028614072394
8.147144394898891 656.9807221128578 1.0994131619788707
8.152371949852308 671.3519076974367 1.109917370257154
8.157599504805724 686.7034013887717 1.1212271655488888
8.16282705975914 706.6118795081389 1.1363820806871883
8.168054614712556 727.6818955791199 1.1541459001769452
8.173282169665972 743.5487797852725 1.166714946011924
8.178509724619389 750.6522314271858 1.1719482696087278
8.183737279572805 755.4000860955819 1.1749151852382629
8.188964834526221 752.7607932611116 1.1710910077964287
8.194192389479637 743.874505175088 1.1633126910973508
8.199419944433053 731.4878397525471 1.153553680794227
8.20464749938647 718.731994824794 1.1430524037905667
8.209875054339886 704.4034108336423 1.131561822317782
8.215102609293302 696.1505485369199 1.1254295170369708
8.220330164246718 685.5867064497035 1.1166624300312251
8.225557719200134 679.6696673763032 1.111731432423078
8.23078527415355 674.8833625373837 1.1073665694878398
8.236012829106967 669.4242171509233 1.1031962306622345
8.241240384060383 662.3173970130482 1.096402463719026
8.2464679390138 661.8056974724223 1.094985953696671
8.251695493967215 659.819357759416 1.0927569484491573
8.256923048920632 657.589334311419 1.0902026335758217
8.262150603874048 654.6958938089472 1.088033856483702
8.267378158827464 651.7475165894314 1.0851583623055368
8.27260571378088 652.8241611529971 1.085100821147831
8.277833268734296 655.9063459753219 1.0866734227272392
8.283060823687713 653.5503682178339 1.084453527652593
8.288288378641129 649.0830952915509 1.0810315188596462
8.293515933594545 644.470206597585 1.0773579888379214
8.298743488547961 643.40363922481 1.075151724377185
8.303971043501377 646.2474532783679 1.077509155567069
8.309198598454794 647.0852318437522 1.0770654041285481
8.31442615340821 645.4671576138877 1.0748444392213603
8.319653708361626 646.1786074444842 1.0749985805544735
8.324881263315042 647.6856702856767 1.0765112064256173
8.330108818268458 654.3489709663039 1.0821076135344996
8.335336373221875 658.3687382857383 1.0851591041154212
8.34056392817529 666.1797641426572 1.0907250245350277
8.345791483128707 669.8950129454728 1.0927360167148537
8.351019038082123 672.5927089460163 1.0933153493290027
8.35624659303554 673.1019299669119 1.0935039853835995
8.361474147988956 674.6034980085302 1.0944011859290423
8.366701702942372 682.9172954967275 1.1012321040909459
8.371929257895788 692.096777590502 1.1084614662340961
8.377156812849204 702.3777746236551 1.1170910808086116
8.38238436780262 714.0907599132239 1.126382833299287
8.387611922756037 717.5271179001929 1.1282776306547166
8.392839477709453 717.8353131832177 1.1272326774781467
8.398067032662869 710.9112396481054 1.1217272091292942
8.403294587616285 701.7293508694697 1.1145148663411208
8.408522142569701 692.6769616540561 1.1074219195574821
8.413749697523118 690.1152941961763 1.1050103638627695
8.418977252476534 688.9379206043096 1.1039094060263557
8.42420480742995 681.94188929607 1.0972683981360423
8.429432362383366 670.328143631696 1.0878617122755438
8.434659917336782 653.6613110370305 1.0738698361631116
8.439887472290199 638.3361033289495 1.0607004352019604
8.445115027243615 626.2714566727835 1.050236221983148
8.450342582197031 616.8201835718968 1.042158756093786
8.455570137150447 608.2159770367438 1.0345464100673618
8.460797692103863 603.2957502332017 1.030238693677952
8.46602524705728 596.2058925607522 1.0236190773964666
8.471252802010696 588.888199987212 1.0176031923456665
8.476480356964112 578.8478219300663 1.0082792372010267
8.481707911917528 574.2180186283372 1.0029202526073016
8.486935466870944 564.8954234799154 0.9945480600721178
8.49216302182436 564.619216255055 0.9949299726364151
8.497390576777777 561.421962454204 0.9924092018091885
8.502618131731193 558.0584066875718 0.9887574206887791
8.50784568668461 555.5309791242051 0.9859033855246125
8.513073241638025 550.2348428602144 0.980440948561215
8.518300796591442 542.7633292746226 0.9724841973510384
8.523528351544858 534.3814711915749 0.964581030613893
8.528755906498274 530.7153683176986 0.9617967624439121
8.53398346145169 529.6431099205427 0.9629579272558593
8.539211016405106 530.827388151824 0.9652906218798898
8.544438571358523 534.505328122343 0.9686837358426382
8.549666126311939 532.1604739114453 0.9660715106076334
8.554893681265355 531.0197519629064 0.9645044931897202
8.560121236218771 526.2351643744785 0.9583003780371139
8.565348791172188 522.8969514384797 0.9543748133298104
8.570576346125604 524.8630805962711 0.9549889860666407
8.57580390107902 524.7521419296825 0.9541672814953085
8.581031456032436 526.895281705248 0.956767219570185
8.586259010985852 524.6602850279301 0.9547181218820956
8.591486565939269 522.9179011325884 0.9536085957406728
8.596714120892685 525.1515751368182 0.9545010657006057
8.601941675846101 526.0328915385682 0.953925668250069
8.607169230799517 529.3243469445218 0.9570047066072707
8.612396785752933 531.2292919265834 0.9587330700476661
8.61762434070635 535.5403993475464 0.9632581228214447
8.622851895659766 540.1441227145173 0.9678885878002781
8.628079450613182 542.4676737731206 0.9697336726696966
8.633307005566598 542.4932696256457 0.9693976528306197
8.638534560520014 544.0155722804456 0.9700548857462877
8.64376211547343 548.1343684129622 0.9736434630693287
8.648989670426847 552.1960485117378 0.9770248714550331
8.654217225380263 558.5933431346871 0.9823104130785341
8.65944478033368 564.9792568083056 0.9870596687207639
8.664672335287095 567.2506261529179 0.9874073027882624
8.669899890240512 577.8421526793732 0.9948435676567035
8.675127445193928 592.2882062435971 1.0062938028634383
8.680355000147344 604.691991965152 1.0158100398358874
8.68558255510076 619.0262616981659 1.0278249520344303
8.690810110054176 626.1032225496815 1.0334146217851794
8.696037665007593 635.1883590175072 1.0403818272592327
8.701265219961009 647.3384146242895 1.0492879791031329
8.706492774914425 662.9584328067114 1.061382502281327
8.711720329867841 675.3805577495795 1.0712715856352044
8.716947884821257 685.8282506492396 1.0790587887882643
8.722175439774674 689.3650972417321 1.0813814538475317
8.72740299472809 684.8730498816975 1.0772272002922434
8.732630549681506 682.4918948381516 1.0754287053852707
8.737858104634922 683.4468252482625 1.0763265094548147
8.743085659588338 685.4557282707765 1.0787175036373446
8.748313214541755 684.9050154484868 1.0793313920545424
8.75354076949517 680.6795959702488 1.0757067971220104
8.758768324448587 666.8739315662381 1.06357487735177
8.763995879402003 652.3665031107531 1.050722870916432
8.76922343435542 639.3564515032616 1.0396249172474499
8.774450989308836 629.3926185662298 1.0315802962791536
8.779678544262252 620.2743532002096 1.0229948936148001
8.784906099215668 610.3563332207052 1.0150131662925626
8.790133654169084 603.4537534037569 1.0097425729612644
8.7953612091225 593.9364549490067 1.0020194998701473
8.800588764075917 587.541978325788 0.9957462507536953
8.805816319029333 583.1994619914143 0.9912106053568257
8.811043873982749 580.9131305207645 0.9896872504315958
8.816271428936165 575.3919862231969 0.9842621263158022
8.821498983889581 568.2504767287718 0.9775220754100902
8.826726538842998 566.4100461591627 0.9761814286169049
8.831954093796414 563.0906266477301 0.9716691109106939
8.83718164874983 559.5898832484423 0.9683867267428139
8.842409203703246 555.4170131323255 0.9649524659749693
8.847636758656662 553.2968094231242 0.9650728527514031
8.852864313610079 550.4050775974016 0.9629965347881442
8.858091868563495 552.296647360999 0.9640032659716656
8.863319423516911 551.1497791382635 0.9600757308539525
8.868546978470327 549.6878894476248 0.9585033718577294
8.873774533423743 549.8386057091407 0.9590256768787342
8.87900208837716 548.5522563249837 0.958107303434255
8.884229643330576 545.6486442616332 0.9547112216625383
8.889457198283992 548.3796529705975 0.9564503257544889
8.894684753237408 546.7204002092744 0.9547831752184417
8.899912308190824 550.807759499042 0.9599546329444484
8.90513986314424 553.7336531105874 0.9615359997417166
8.910367418097657 551.9571873514701 0.959037340418216
8.915594973051073 552.0242684863832 0.9580645219864319
8.92082252800449 553.3836199713037 0.9575192789517434
8.926050082957905 558.8970834768523 0.9630668447715249
8.931277637911322 562.1065034230504 0.9656761749174565
8.936505192864738 567.5336700946156 0.9694937055467091
8.941732747818154 565.4363590758254 0.9667804993565381
8.94696030277157 565.1268383417772 0.9660606723268798
8.952187857724986 570.0183642743589 0.969899991474704
8.957415412678403 572.175182651718 0.9716018042424415
8.962642967631819 577.963306045059 0.976085694950403
8.967870522585235 582.6550002211175 0.9786668700338251
8.973098077538651 585.3097418029444 0.9807083357622394
8.978325632492067 585.6963122819341 0.9804840188133206
8.983553187445484 588.9186648344138 0.9842547828766751
8.9887807423989 591.9953766077272 0.9862469360651062
8.994008297352316 599.0316708114718 0.9916492419217388
8.999235852305732 601.5302414914394 0.9937287113842015
9.004463407259149 605.0742270395585 0.9958509423108788
9.009690962212565 610.0878414175427 0.9998086068155054
9.014918517165981 618.2949734848142 1.006086976488193
9.020146072119397 627.9701367585272 1.0133833997322539
9.025373627072813 637.9989062398894 1.0210313478982544
9.03060118202623 648.1709671198458 1.0276339486951642
9.035828736979646 666.7071074079932 1.0420100852238494
9.041056291933062 683.0888168636234 1.0542730443945618
9.046283846886478 698.7786276241834 1.0668938127248668
9.051511401839894 712.9948408792401 1.0773925774410624
9.05673895679331 729.4258295572083 1.0881074976284624
9.061966511746727 751.5363666081191 1.103650662736911
9.067194066700143 778.6998841028426 1.1229879478537745
9.07242162165356 803.2769565393867 1.1402276899597545
9.077649176606975 824.0672866810984 1.1543999103024518
9.082876731560392 844.4926293252882 1.1685786492637242
9.088104286513808 858.0226210096126 1.1782161305917747
9.093331841467224 863.2183488888858 1.1810321284072305
9.09855939642064 865.7659769679633 1.1822486515389068
9.103786951374056 860.598459444877 1.1777738757515206
9.109014506327473 853.9446773754786 1.171796810722962
9.114242061280889 844.4617452089184 1.1649692688644473
9.119469616234305 836.7722836700971 1.1595884384114665
9.124697171187721 829.6149676321536 1.1545668996695366
9.129924726141137 829.913167236244 1.154754215314581
9.135152281094554 830.7746097700699 1.155297288858687
9.14037983604797 836.1731316981263 1.1593721213694772
9.145607391001386 854.5778688058518 1.1718274772385477
9.150834945954802 883.9459969412898 1.1915428163175836
9.156062500908218 917.1791826880508 1.213856480444298
9.161290055861635 957.922834491401 1.250816723811798
9.16651761081505 995.6630356451835 1.2825051617083818
9.171745165768467 1031.7996222084967 1.3106292821739784
9.176972720721883 1055.0949521424836 1.3283527449563792
9.1822002756753 1065.655691381859 1.3374190814375964
9.187427830628716 1066.9872405510428 1.3415353170740478
9.192655385582132 1053.53082329904 1.3351452029280007
9.197882940535548 1040.6366023919861 1.3290248553988782
9.203110495488964 1025.403256813985 1.3215111004635207
9.20833805044238 1009.4826853605463 1.3143044384720717
9.213565605395797 997.5242681219488 1.3080830159952606
9.218793160349213 985.0081470040369 1.302056632522685
9.224020715302629 973.1526970454742 1.2960154299403779
9.229248270256045 962.1926025410378 1.2905223223356304
9.234475825209461 942.9950411686974 1.2794039837807787
9.239703380162878 935.1593727320715 1.27486064375781
9.244930935116294 929.9371698138402 1.2719995697614717
9.25015849006971 933.08235440336 1.277033182921945
9.255386045023126 935.0207229610096 1.2807556173674066
9.260613599976542 937.8200854943764 1.2837074658815006
9.265841154929959 942.6357973150874 1.2876700226956654
9.271068709883375 951.8155041452721 1.2936744465824088
9.276296264836791 976.3187675466094 1.3117647998630726
9.281523819790207 999.35639430593 1.3286263650782004
9.286751374743623 1026.0369185893337 1.347456286257888
9.29197892969704 1053.1322314210406 1.3671037938613237
9.297206484650456 1071.6651754882666 1.3800404706180216
9.302434039603872 1081.7860715970298 1.3865729723625615
9.307661594557288 1079.9717725068047 1.3871531164149327
9.312889149510704 1063.299843527053 1.378549501241869
9.31811670446412 1034.2232248842977 1.3603674454104435
9.323344259417537 998.7784456811597 1.338506012479624
9.328571814370953 956.3080756077397 1.3098221525636324
9.33379936932437 910.1755684431862 1.278874076912152
9.339026924277785 858.9288419052158 1.2439819479559795
9.344254479231202 810.586880120852 1.211583472669543
9.349482034184618 768.8605758741969 1.1811342796618374
9.354709589138034 740.0210517870257 1.1594279367272717
9.35993714409145 714.6114189750419 1.139751284544109
9.365164699044866 693.8583951973245 1.1241506287540581
9.370392253998283 675.700618545525 1.1108082642244919
9.375619808951699 663.1550555014198 1.1015164899642296
9.380847363905115 656.8699841685991 1.0971032786948784
9.386074918858531 652.7811065772694 1.094609136059775
9.391302473811947 650.033205390956 1.0921778539764477
9.396530028765364 644.8630311984882 1.0886362279392716
9.40175758371878 641.2960408161831 1.0868785588014176
9.406985138672196 640.3111477887895 1.086548174121227
9.412212693625612 640.347034379181 1.0849152590298554
9.417440248579029 635.6684257817872 1.0702367354698035
9.422667803532445 632.8675183009062 1.0616986374702722
9.427895358485861 635.7497651756928 1.0605973553723722
9.433122913439277 637.121336818126 1.0572840954931866
9.438350468392693 638.4661750329914 1.055932183261495
9.44357802334611 634.1826610109795 1.0506540800316342
9.448805578299526 629.0869406946384 1.0450088660985803
9.454033133252942 626.331730419231 1.041275599963572
9.459260688206358 626.749894305008 1.0399916127742477
9.464488243159774 630.1632675750094 1.041394715961938
9.46971579811319 630.1743625010415 1.039626428784652
9.474943353066607 625.8353109080208 1.033987192522621
9.480170908020023 627.4389377055069 1.0348824901226477
9.48539846297344 626.9717328903199 1.0339427789720015
9.490626017926855 630.424796086024 1.0350174443046845
9.495853572880272 632.5277899174807 1.0351114051116521
9.501081127833688 632.6119446984104 1.033225983326934
9.506308682787104 634.3438621891802 1.0338448543057266
9.51153623774052 633.5969906838868 1.0334853002278457
9.516763792693936 628.3499850827045 1.0289217933337158
9.521991347647353 630.3404890467119 1.0300404580639289
9.527218902600769 633.7970761852758 1.0314984250279893
9.532446457554185 635.5289722664119 1.0318463149869084
9.537674012507601 630.1212988598954 1.0242322062108744
9.542901567461017 623.078763388656 1.0165956948497117
9.548129122414434 622.2368050379496 1.0160005931038276
9.55335667736785 627.5050112954851 1.0213554785330483
9.558584232321266 629.5749484854056 1.022346621749628
9.563811787274682 631.8894658717583 1.02421448778373
9.569039342228098 628.9889709480972 1.020205350800551
9.574266897181515 620.6777998347569 1.0122759845114164
9.57949445213493 621.323034471942 1.0112959361104388
9.584722007088347 619.158823319229 1.0076229366728724
9.589949562041763 625.0131318924333 1.0121224239103153
9.59517711699518 627.4329855890131 1.0134656206963253
9.600404671948596 633.678982554443 1.018862437912049
9.605632226902012 630.9535833815956 1.0157966213795602
9.610859781855428 631.9013172967904 1.0157983971480844
9.616087336808844 625.8556617195328 1.0105418213437132
9.62131489176226 626.9613581093714 1.010586252296816
9.626542446715677 627.8449522970952 1.0105797489514907
9.631770001669093 628.544455092389 1.0107290308597396
9.636997556622509 632.3785945765949 1.0126876572441574
9.642225111575925 635.2241010976454 1.0148887836274805
9.647452666529341 634.6527840808168 1.0146980965203787
9.652680221482758 633.0393932767264 1.0134334100064435
9.657907776436174 632.1133137588093 1.011419863567015
9.66313533138959 632.7676037300455 1.0102577078061143
9.668362886343006 635.4201746795571 1.0122702989013823
9.673590441296422 638.0046452370142 1.0147419275997676
9.678817996249839 637.3452039644892 1.0132391365946345
9.684045551203255 636.4431760277223 1.012099654484599
9.689273106156671 639.8538043943075 1.0145877720186494
9.694500661110087 640.3248391369816 1.0136551343565017
9.699728216063503 644.3914904178218 1.0159472317117955
9.70495577101692 645.2030426550651 1.0151702699996352
9.710183325970336 649.5059029684646 1.0189225736214262
9.715410880923752 654.0875727795982 1.0210699831043373
9.720638435877168 654.0640673547841 1.0199285345505644
9.725865990830584 653.1819272728931 1.018786802324476
9.731093545784 646.3664322556083 1.0131068816730775
9.736321100737417 647.986137966188 1.0145181430070134
9.741548655690833 651.3298854711305 1.0169997501975803
9.74677621064425 651.6606944337674 1.0158786033581975
9.752003765597665 656.8423347273664 1.0190812460779253
9.757231320551082 661.0165234474323 1.022307449713256
9.762458875504498 665.2643820515527 1.0259174809898755
9.767686430457914 669.7528060179834 1.029626826307702
9.77291398541133 671.8888272502668 1.0305348902177616
9.778141540364746 671.3941085852235 1.0277374990357562
9.783369095318163 668.4791846008839 1.0243417836193036
9.788596650271579 670.3782027485005 1.0252148595789539
9.793824205224995 669.662290278327 1.024933012029426
9.799051760178411 673.2363175302054 1.0269459811672672
9.804279315131827 678.1901273098829 1.030372643475428
9.809506870085244 678.9160900591216 1.0298987680066274
9.81473442503866 680.0788480065762 1.0299961873876442
9.819961979992076 680.8240740459963 1.0293765029099269
9.825189534945492 681.9599759896893 1.0301807819357187
9.830417089898909 687.9603133754098 1.034205224699836
9.835644644852325 690.3698512307242 1.0346935810265785
9.840872199805741 689.5376690514714 1.033573021318667
9.846099754759157 687.1138799016585 1.0319432402595479
9.851327309712573 684.9179500703475 1.029709912055446
9.85655486466599 679.8939840755114 1.02556452822304
9.861782419619406 679.9850531042719 1.0250782643109893
9.867009974572822 678.4783147765295 1.0225058790640387
9.872237529526238 682.3569892343065 1.0247831234693174
9.877465084479654 685.2135223267233 1.0268952840550636
9.88269263943307 695.496701583153 1.0350477099448758
9.887920194386487 702.679647389294 1.040318153970059
9.893147749339903 708.3629987963745 1.0446927928685108
9.89837530429332 705.5964824533862 1.0412603027517278
9.903602859246735 705.280254977475 1.0402631656219288
9.908830414200152 704.3929145882817 1.038617415583202
9.914057969153568 710.5436331264181 1.042937882231314
9.919285524106984 716.216191450471 1.0464664783722017
9.9245130790604 718.6276275756995 1.048248255474633
9.929740634013816 718.7869797424648 1.0477141554549396
9.934968188967233 722.1778627798578 1.0499193161871887
9.940195743920649 721.9438558311119 1.0497406049483688
9.945423298874065 725.932109441355 1.053317367306513
9.950650853827481 726.1944342048864 1.0532467244552743
9.955878408780897 724.2989237080477 1.0504713241386605
9.961105963734314 723.5517238534036 1.049137872056413
9.96633351868773 721.2669558710617 1.0471199413062953
9.971561073641146 722.7609014802214 1.0486698328079935
9.976788628594562 724.5698905187757 1.0493040349360765
9.982016183547978 722.5053146144031 1.04729576443448
9.987243738501395 722.718757329245 1.0460968805957342
9.99247129345481 715.7342081268051 1.0404366634746989
9.997698848408227 711.0910601237856 1.0369710650208783
10.002926403361643 708.9059447511383 1.0342845124018412
10.00815395831506 701.8090449448576 1.0280352857278654
10.013381513268476 698.0543771963711 1.0247836918100794
10.018609068221892 691.5630657716115 1.019517897222066
10.023836623175308 688.4657939711655 1.0170628713999996
10.029064178128724 689.6886138208282 1.0177853830934174
10.03429173308214 693.0692312005074 1.020358486707273
10.039519288035557 697.6210854684529 1.0234431073631285
10.044746842988973 698.9902570129669 1.023780895202193
10.049974397942389 696.5274132968989 1.021521650087805
10.055201952895805 693.6295941649672 1.0191763411663304
10.060429507849221 692.131390541579 1.0176789726179818
10.065657062802638 686.6317717209251 1.0133269510928202
10.070884617756054 684.6658234262544 1.0117395976831285
10.07611217270947 682.3249226463392 1.0092571245843254
10.081339727662886 683.1702752415939 1.0090769442482987
10.086567282616302 680.4377541070779 1.0069863277171205
10.091794837569719 676.6825572093252 1.0041958738172403
10.097022392523135 675.7919252553718 1.0025314333764543
10.102249947476551 680.6710269812831 1.005975910880564
10.107477502429967 683.3660280100817 1.0075771504977131
10.112705057383383 682.7886774587134 1.0068931721491259
10.1179326123368 679.1211455448774 1.004385772903605
10.123160167290216 677.4312787401913 1.0034365353898163
10.128387722243632 673.2408408597397 0.9999671355008032
10.133615277197048 672.9426276117653 0.9985737006318545
10.138842832150464 678.5466982009515 1.0017609122564053
10.14407038710388 680.7267879348998 1.0032684749676113
10.149297942057297 684.2843418342636 1.0065211361374684
10.154525497010713 682.6637163740111 1.0055990258147174
10.15975305196413 682.6395181442275 1.0055634979947863
10.164980606917545 681.7441902885222 1.0039744303808273
10.170208161870962 678.5599306820203 1.0004054492712484
10.175435716824378 679.2550415237234 1.0014699078251963
10.180663271777794 680.9586267830023 1.0025989954185166
10.18589082673121 682.5979712817946 1.0037809130404487
10.191118381684626 680.9649065247436 1.0027092355772174
10.196345936638043 678.1187652462852 0.9994960733099102
10.201573491591459 674.5191365978361 0.9959074830718354
10.206801046544875 673.5168756958241 0.9947921921975071
10.212028601498291 676.086229143563 0.9958491792550462
10.217256156451707 674.0605469059852 0.9939953133466887
10.222483711405124 674.1810802171616 0.9945530644797482
10.22771126635854 674.0564322934453 0.9956975651020287
10.232938821311956 674.2842226362415 0.9958604652529285
10.238166376265372 672.9793108637838 0.9938583937764874
10.243393931218788 671.9080042360961 0.9917930267050517
10.248621486172205 664.8634656904284 0.9864059864817738
10.253849041125621 662.2029599582181 0.984279929357681
10.259076596079037 657.4195500556458 0.9818785898269868
10.264304151032453 656.5818045273508 0.9808000881243847
10.26953170598587 660.5766671385242 0.9837993070220012
10.274759260939286 660.1700237881462 0.9828851701485326
10.279986815892702 663.3496791856865 0.9848174676341203
10.285214370846118 666.8980853771598 0.987152076301487
10.290441925799534 664.5822819992328 0.9847799580485435
10.29566948075295 660.1067843080897 0.9816611427717898
10.300897035706367 651.3792425396853 0.9738806186724845
10.306124590659783 645.3016814962525 0.9686857209830251
10.3113521456132 640.0535730036626 0.9645017548757501
10.316579700566615 638.0385185732746 0.9631225779164393
10.321807255520032 632.4423162073929 0.9583717749896519
10.327034810473448 631.6122914792061 0.9577480348870167
10.332262365426864 631.6850770929469 0.957678922518737
10.33748992038028 636.3294122116325 0.9610297922841978
10.342717475333696 635.3153771514413 0.9597422935217752
10.347945030287113 637.1839924221734 0.9598835297989974
10.353172585240529 641.6221690946381 0.9631367255597453
10.358400140193945 643.7786295694177 0.9646686092137674
10.363627695147361 647.4667455932515 0.9672754613621896
10.368855250100777 648.6245421455196 0.9679294958165114
10.374082805054194 651.618630205089 0.9693989838256163
10.37931036000761 651.4623714033095 0.9679933864094346
10.384537914961026 649.8600774903886 0.9665568399759068
10.389765469914442 650.1762043842949 0.9659304626525091
10.394993024867858 653.2010844538983 0.968184555900461
10.400220579821275 654.368556060596 0.9692288553550165
10.40544813477469 647.9523829896608 0.9643347009363612
10.410675689728107 642.4864717302058 0.9605564048750004
10.415903244681523 637.5884598124389 0.9565053595930383
10.42113079963494 635.9958939824648 0.9551534905057606
10.426358354588356 635.3459610649451 0.9543037125589832
10.431585909541772 635.7873007227465 0.9546561823170503
10.436813464495188 636.5921974006319 0.9550004523688199
10.442041019448604 631.9226256078312 0.9510568189576111
10.44726857440202 629.8708135712802 0.9488172269725417
10.452496129355437 630.4684737758703 0.9491174750621322
10.457723684308853 626.9767341186532 0.9464815542267326
10.462951239262269 624.0441356081104 0.944010733187975
10.468178794215685 616.3085148605595 0.9380884297518075
10.473406349169101 604.7600453163024 0.9295469915238969
10.478633904122518 597.9796216086659 0.9241235824447992
10.483861459075934 591.2108853659943 0.9185385899845471
10.48908901402935 582.426142156248 0.9112529940788663
10.494316568982766 574.8044076278484 0.904976041764485
10.499544123936182 569.5148763262721 0.9004545812983934
10.504771678889599 562.5104854484784 0.8946337671194016
10.509999233843015 556.6353695041505 0.890310286162633
10.515226788796431 551.0226171850304 0.8852433491673081
10.520454343749847 544.9335468595935 0.879510393744531
10.525681898703263 545.3504493229827 0.8804678074059642
10.53090945365668 544.1426106360935 0.8793876064951508
10.536137008610096 545.0460171674905 0.8792887362728311
10.541364563563512 544.4979278725973 0.8778412338875424
10.546592118516928 542.4738255982173 0.8756489276590292
10.551819673470344 539.193574209738 0.8728490180065994
10.55704722842376 537.4330998177616 0.8711471080746208
10.562274783377177 536.3009622625366 0.8701026373334095
10.567502338330593 534.8180174394364 0.8687808618865088
10.57272989328401 532.7708575744605 0.866948728549821
10.577957448237425 529.9774009596762 0.864437279857508
10.583185003190842 529.3957715907774 0.8651953757506535
10.588412558144258 530.6905787904325 0.8661190800538123
10.593640113097674 534.7257131096128 0.8698456713476017
10.59886766805109 535.6694012623508 0.8691317409758321
10.604095223004506 535.0744498793441 0.867414797813938
10.609322777957923 531.0820533991312 0.8646575398794084
10.614550332911339 529.3652209070939 0.8626903309809154
10.619777887864755 526.4148060582163 0.859775558152674
10.625005442818171 522.405270470332 0.8569297535428079
10.630232997771587 518.5490722712291 0.8530293726664381
10.635460552725004 514.388418820059 0.8490827340822837
10.64068810767842 516.5093778135201 0.8510422844956547
10.645915662631836 521.9874727665756 0.855826285512055
10.651143217585252 527.0546507783836 0.8603541393136485
10.656370772538668 528.6411411928167 0.8611231689013044
10.661598327492085 524.607560951919 0.8567637695715806
10.666825882445501 526.5409015169806 0.8581746623191772
10.672053437398917 525.3039536351612 0.8557108582486431
10.677280992352333 529.8419061667136 0.8588405385019551
10.68250854730575 528.6956643901785 0.8579103761304078
10.687736102259166 533.8320762724755 0.8613953422840124
10.692963657212582 538.6860602420924 0.8655878972288767
10.698191212165998 546.7100626274818 0.8719363716363557
10.703418767119414 552.6383157502169 0.8753721036537923
10.70864632207283 555.708620926076 0.8771680921541225
10.713873877026247 561.3230751820896 0.880952139454162
10.719101431979663 565.9319630584345 0.8847165663306804
10.72432898693308 576.5372057506225 0.8928376335829733
10.729556541886495 586.3503684778693 0.9005394642714066
10.734784096839912 597.8127688473998 0.9093262423301381
10.740011651793328 601.3542170927373 0.9112001719514344
10.745239206746744 604.0175160859849 0.9130447624565937
10.75046676170016 606.9011244728214 0.9152322877496478
10.755694316653576 605.9829350498103 0.9141173055414332
10.760921871606993 608.8101555055218 0.9147867715051338
10.766149426560409 612.6237875606715 0.9167874191209789
10.771376981513825 612.7852380253246 0.9165035664891027
10.776604536467241 610.0242340596182 0.9147121462689051
10.781832091420657 606.0540013352708 0.9112955585799586
10.787059646374074 600.6120737983987 0.9071752204938143
10.79228720132749 598.3394118192393 0.9047606509402856
10.797514756280906 599.5998534912784 0.9052183050587337
10.802742311234322 598.9295435488325 0.9049326541628907
10.807969866187738 599.3346336075977 0.9063680695340572
10.813197421141155 597.6781448814066 0.9046941032843877
10.81842497609457 595.796070270536 0.9036925809338855
10.823652531047987 597.3441986814121 0.9038782617601974
10.828880086001403 603.900798910145 0.9083458404026032
10.83410764095482 611.7210586950866 0.9134575091163538
10.839335195908236 621.3348863803874 0.9199737378001819
10.844562750861652 634.0144160699033 0.929171747375577
10.849790305815068 650.2116556549195 0.9410748452462844
10.855017860768484 673.2076727016604 0.957122684642711
10.8602454157219 698.2452220676653 0.9745418539169759
10.865472970675317 725.1426372412683 0.9927155783622064
10.870700525628733 745.8310505229239 1.0059677867200947
10.875928080582149 757.0279049263742 1.0134961420094346
10.881155635535565 758.0952702905821 1.0125120543701236
10.886383190488981 751.3197888246068 1.0075816986908832
10.891610745442398 736.7796322110435 0.9979649587825502
10.896838300395814 717.5125856402757 0.9843473669818231
10.90206585534923 692.5940232902445 0.9669507334908835
10.907293410302646 676.0966451342002 0.9554024191945452
10.912520965256062 656.5131800476875 0.9413573387231828
10.917748520209479 643.4587530527954 0.9318989161905898
10.922976075162895 629.7559950563416 0.9214421550286277
10.928203630116311 618.7050878629942 0.9128215809075718
10.933431185069727 609.8924898806133 0.9062924894764369
10.938658740023143 599.4119367493828 0.8980395839492504
10.94388629497656 590.1132781788444 0.8909731726011342
10.949113849929976 582.0468752071116 0.8848985016343521
10.954341404883392 573.8252976465108 0.878073201719002
10.959568959836808 569.0476495285972 0.8746131762849902
10.964796514790224 564.8006273780227 0.8710712769215305
10.97002406974364 565.1970855361841 0.8731389907152836
10.975251624697057 563.0735905438581 0.8739314910914848
10.980479179650473 557.6329896154637 0.8710937323170783
10.98570673460389 552.0903570089531 0.8678354459031741
10.990934289557305 546.2023021651977 0.8640026611149408
10.996161844510722 540.2663245126089 0.8600724226125364
11.001389399464138 534.7838729176331 0.856495965698991
11.006616954417554 530.9564218214435 0.8541634544184084
11.01184450937097 526.4284870088258 0.8519374187694702
11.017072064324386 525.6862269229335 0.8525413533834949
11.022299619277803 525.1543951820737 0.8524814403239847
11.027527174231219 522.0142532175039 0.8500758777007928
11.032754729184635 518.4717517269977 0.8466341203041955
11.037982284138051 515.7666173300257 0.8451796436511756
11.043209839091467 513.451086866916 0.843672886165467
11.048437394044884 512.0203347705002 0.8426698001637277
11.0536649489983 513.2181976626828 0.8439207101580024
11.058892503951716 511.84805983494635 0.8431031301592324
11.064120058905132 510.69438938985047 0.8421192264430392
11.069347613858548 508.6527018768966 0.8412807058341508
11.074575168811965 504.311560987018 0.8379963421110659
11.079802723765381 503.15524303071726 0.8371664291140068
11.085030278718797 501.576900256192 0.8365646249946785
11.090257833672213 501.42874691488043 0.836512842880054
11.09548538862563 500.52013231275964 0.8358948815194226
11.100712943579046 497.1170312641695 0.8332689734203059
11.105940498532462 495.7473909563379 0.8328143432462798
11.111168053485878 497.3685771992018 0.8342419258324137
11.116395608439294 490.83649460821954 0.8297484438357339
11.12162316339271 488.7181497552944 0.8282859947651906
11.126850718346127 484.892661643096 0.8251039325584014
11.132078273299543 485.0891037657388 0.8253847468566028
11.13730582825296 484.57879033480236 0.8249253076859879
11.142533383206375 483.42135013180604 0.8239322133603691
11.147760938159792 484.3295413245611 0.8242749374558561
11.152988493113208 483.14671780824546 0.823481455135313
11.158216048066624 483.56892778846264 0.8239078579734254
11.16344360302004 484.21620619488795 0.8241137789853735
11.168671157973456 483.04925305664693 0.8235199161365081
11.173898712926873 487.01381093746204 0.827710873658394
11.179126267880289 484.307425682262 0.8261267893839344
11.184353822833705 485.54766091541785 0.8267871499188209
11.189581377787121 479.66690754684385 0.8217267675802513
11.194808932740537 474.3302463744719 0.8165054809444364
11.200036487693954 475.78852190870936 0.8175957988588181
11.20526404264737 478.3436078716419 0.8201571741211812
11.210491597600786 478.16438000574306 0.8198529457400122
11.215719152554202 478.1641945980994 0.8204247470407529
11.220946707507618 477.957372487808 0.8204250406907116
11.226174262461035 478.6511676432025 0.821623513433667
11.23140181741445 481.9101773594615 0.8255538016152095
11.236629372367867 483.1705525720936 0.8266303221671298
11.241856927321283 480.6775456556394 0.8239360594665047
11.2470844822747 478.4273110915659 0.8212118900309959
11.252312037228116 479.1577075150155 0.8211451189680189
11.257539592181532 479.5251053759567 0.8218427787374435
11.262767147134948 480.2059186999672 0.8233730077208267
11.267994702088364 477.82440409881826 0.8217348060822697
11.27322225704178 476.34048801038216 0.8208731121232642
11.278449811995197 472.8800030777802 0.8174773217192917
11.283677366948613 472.51940099925383 0.8162651633602188
11.288904921902029 476.72575792632534 0.8204439141989366
11.294132476855445 474.5077421542029 0.8180351667664418
11.299360031808861 474.40726968583107 0.8176453461965812
11.304587586762278 474.78394238621945 0.8172728183938074
11.309815141715694 474.11336314288127 0.8163456141048437
11.31504269666911 476.08088428342984 0.8183533793145296
11.320270251622526 478.7517739785083 0.8202061096111206
11.325497806575942 474.40833123605347 0.8157301838325374
11.330725361529359 471.3042955927999 0.8128657421897797
11.335952916482775 470.63247453830024 0.8123764977355621
11.341180471436191 469.70919010844705 0.8117568207912835
11.346408026389607 469.17376095603834 0.8118064878897925
11.351635581343023 465.36327729115476 0.8080206664033385
11.35686313629644 462.61751976024016 0.8054347081438437
11.362090691249856 459.3331982875956 0.8027078206225313
11.367318246203272 458.78449421934477 0.8018973993344082
11.372545801156688 459.7220096947562 0.8031600996532148
11.377773356110104 460.61207988756263 0.8039824027350194
11.38300091106352 465.0512188500364 0.8084162123764344
11.388228466016937 463.2068445644645 0.8068461267902505
11.393456020970353 458.8638477325338 0.8032074559156431
11.39868357592377 452.7397363696311 0.7983988440443025
11.403911130877185 445.56425425329104 0.7924642658400829
11.409138685830602 440.84157269574445 0.7884484762548732
11.414366240784018 437.35088259119857 0.7849690232465787
11.419593795737434 437.2793022346651 0.7848546796006876
11.42482135069085 436.4808130376799 0.7844289028242827
11.430048905644266 435.37624126869895 0.7840573569004144
11.435276460597683 431.4763249427742 0.7801516296928089
11.440504015551099 427.4082104309839 0.7759353696477935
11.445731570504515 424.06871606403837 0.7720376976058385
11.450959125457931 424.4569500215903 0.7723085291466145
11.456186680411347 424.6766507186487 0.7727367797182804
11.461414235364764 424.22602959055865 0.772631463440136
11.46664179031818 419.5713218572562 0.769178411897736
11.471869345271596 418.0909086281705 0.7685915280813932
11.477096900225012 416.48570172442567 0.7693719228421015
11.482324455178428 414.9167044914017 0.7742094029998846
11.487552010131845 412.26827097613324 0.7731674417448545
11.49277956508526 407.8046252923913 0.7690386263757394
11.498007120038677 405.32787316905217 0.7682463034725423
11.503234674992093 406.6078125546227 0.7706947533469009
11.50846222994551 409.94539857435154 0.7757159610961085
11.513689784898926 414.81274537884343 0.7810728319062213
11.518917339852342 415.91407355859883 0.7823929675480275
11.524144894805758 413.2490173679531 0.7816396829346987
11.529372449759174 410.96147939794326 0.7805299135871426
11.53460000471259 413.2680681466498 0.7832269827448813
11.539827559666007 418.0895160025494 0.7880065098958088
11.545055114619423 421.1651619606109 0.7904478177283493
11.550282669572839 421.2701201926571 0.7906032020453808
11.555510224526255 423.22898123644114 0.7932356296178229
11.560737779479672 422.0151243865349 0.7933295853766202
11.565965334433088 426.11504768558217 0.7981298381405729
11.571192889386504 425.69850473886225 0.7993425327330665
11.57642044433992 420.29883947630725 0.7952413666931298
11.581647999293336 417.26725342409554 0.7928558082361632
11.586875554246753 414.5085463935887 0.7906720379278849
11.592103109200169 411.499816461784 0.787553927865132
11.597330664153585 411.1101947611166 0.7875306218163348
11.602558219107001 408.6510246896114 0.7853324328493378
11.607785774060417 405.4940645480292 0.7826719930560826
11.613013329013834 405.55665838243084 0.7833127939152096
11.61824088396725 400.55039065070935 0.7791974343530853
11.623468438920666 397.8453637030584 0.7772079476749019
11.628695993874082 394.9632349347769 0.7755231622394648
11.633923548827498 396.5600934788119 0.777732532868071
11.639151103780915 399.3438369877096 0.7807851621808563
11.64437865873433 397.4734003257766 0.7788083976119118
11.649606213687747 397.2334002043137 0.7794885130967737
11.654833768641163 387.7806547977735 0.7709535709496039
11.66006132359458 383.29135637651547 0.7673928926921987
11.665288878547996 380.2335891485677 0.7637744453628504
11.670516433501412 379.9215003444172 0.7635878599584847
11.675743988454828 382.68792982869894 0.7674136623761915
11.680971543408244 380.5560979601108 0.7650277415759752
11.68619909836166 378.5169588194975 0.7636338854814962
11.691426653315077 377.4045124592835 0.7634416793766122
11.696654208268493 375.8763507885219 0.7631368945666043
11.701881763221909 375.4813590681828 0.7632820569831975
11.707109318175325 375.4913122283139 0.7645144370272485
11.712336873128741 375.06203069391137 0.7625047503664129
11.717564428082158 380.113289700506 0.7674704660702301
11.722791983035574 381.59151827303435 0.7687921819317898
11.72801953798899 382.04228877173296 0.7690628447778386
11.733247092942406 382.4863276548179 0.7717344814658813
11.738474647895822 380.19941223220945 0.7699264479534
11.743702202849239 379.51931785134866 0.7705135944563571
11.748929757802655 379.37884823738096 0.772374884110016
11.754157312756071 377.4036317983947 0.7700323849015196
11.759384867709487 378.21347003771893 0.7707181780907933
11.764612422662903 381.32837284974465 0.7731005664398622
11.76983997761632 383.90057243274293 0.7741968656805598
11.775067532569736 384.92231237267293 0.7755559665896067
11.780295087523152 387.6681473332568 0.7785980730369226
11.785522642476568 388.3627914435876 0.7793999008323614
11.790750197429984 388.45679945000654 0.7795642131275052
11.7959777523834 391.27433714181484 0.7820691775923359
11.801205307336817 392.7900948456027 0.7832102050156894
11.806432862290233 395.808873836817 0.7865334908175602
11.81166041724365 398.6207919416271 0.7893620042687821
11.816887972197065 398.73120823262946 0.7893714871282983
11.822115527150482 397.3720218068507 0.7872442746173167
11.827343082103898 396.7412707163104 0.786063085566841
11.832570637057314 396.9594942988126 0.7862925872929787
11.83779819201073 400.585247925391 0.7908756260720099
11.843025746964146 396.2727362269436 0.7877292256267143
11.848253301917563 395.4904073416001 0.7869799637972683
11.853480856870979 392.85384161480874 0.7839614739573079
11.858708411824395 389.3480802737818 0.779303274961505
11.863935966777811 388.5852578017322 0.7785087288121672
11.869163521731227 387.8521120608838 0.779220939526164
11.874391076684644 383.8895225482461 0.7767730803482013
11.87961863163806 380.9337138728907 0.7746103351486249
11.884846186591476 375.33828036054666 0.7691680866974399
11.890073741544892 371.3916544208918 0.7650380451971175
11.895301296498308 369.4776585791586 0.762970236107298
11.900528851451725 368.6086669846444 0.7642613416346672
11.90575640640514 370.4284413295121 0.7667547902569958
11.910983961358557 367.0263824411389 0.7631285698468105
11.916211516311973 366.10029571672806 0.761990896604558
11.92143907126539 362.11707034983147 0.7575438446627373
11.926666626218806 361.1357497984935 0.7572347011598153
11.931894181172222 361.2852998075819 0.7580396378889936
11.937121736125638 361.5860997682526 0.7587234922698288
11.942349291079054 362.1056419393166 0.7599975516288401
11.94757684603247 357.45988650213053 0.7546522303106643
11.952804400985887 357.5224136245957 0.7545874733065353
11.958031955939303 357.95578589488224 0.7554965307566628
11.963259510892719 356.27168889877987 0.7538766466877896
11.968487065846135 355.8890147383332 0.7538055060516332
11.973714620799552 353.6608081586599 0.7516239443040632
11.978942175752968 354.5869958945392 0.7523970153286049
11.984169730706384 357.447992645403 0.7551676557205288
11.9893972856598 359.5756092666626 0.7575540262186826
11.994624840613216 357.56657292423023 0.7553544600083384
11.999852395566633 357.55817509987077 0.7558965144766977
12.005079950520049 358.64092759804663 0.7575653637444829
12.010307505473465 357.7909647341375 0.7567234783932886
12.015535060426881 360.2177380756119 0.7601717228061757
12.020762615380297 358.5386587509277 0.7573256984049369
12.025990170333714 358.5785800775078 0.7572296310907248
12.03121772528713 357.5554092786014 0.7553565874388957
12.036445280240546 356.3669812966166 0.7532271443069372
12.041672835193962 354.18890051856954 0.7515120389020231
12.046900390147378 355.0212217641769 0.7535318859933652
12.052127945100795 355.7782572210538 0.7551285858598367
12.05735550005421 362.2379599447617 0.7620717715784234
12.062583055007627 366.54585624287887 0.7666875944277067
12.067810609961043 369.0528115638134 0.7687806133525927
12.07303816491446 370.89111167016523 0.770887731522526
12.078265719867876 369.0535278367147 0.7694926391449912
12.083493274821292 373.6489523737302 0.773949736212726
12.088720829774708 381.87627269170474 0.7824628582126049
12.093948384728124 388.77983245922417 0.7891619253043285
12.09917593968154 399.164665733827 0.7987191250459285
12.104403494634957 407.29062044544565 0.8068297615651575
12.109631049588373 416.7653305822866 0.8156790654822149
12.114858604541789 429.31693481733845 0.8279802953604428
12.120086159495205 445.286620263186 0.8433791552814244
12.125313714448621 463.37720846807764 0.8591013171447441
12.130541269402038 480.75211931042213 0.8746851790496987
12.135768824355454 497.86506929312964 0.8900011854950337
12.14099637930887 511.4768879091316 0.9012539980330931
12.146223934262286 527.9402755917149 0.9159534426461902
12.151451489215702 540.9539609752896 0.9270361585527193
12.156679044169119 543.5713857181647 0.9291707830387284
12.161906599122535 541.6963758003369 0.9287150622446063
12.167134154075951 532.6409256376375 0.9209260545871945
12.172361709029367 523.6328127992032 0.9136310708719474
12.177589263982783 517.7096892384924 0.9087899957338111
12.1828168189362 506.92396079634267 0.8991944025115141
12.188044373889616 497.3895799870663 0.8913470308520879
12.193271928843032 486.49762689138123 0.881996752954067
12.198499483796448 474.3512437720046 0.8707040911555209
12.203727038749864 466.0786614130196 0.8635677456774933
12.20895459370328 455.46023650857455 0.8540373073597005
12.214182148656697 444.06528393851767 0.844316828413867
12.219409703610113 435.55641045250485 0.8374435701871891
12.22463725856353 425.6898277391347 0.8283541423347703
12.229864813516945 414.77261497652245 0.819129266520462
12.235092368470362 408.7319663265419 0.8135433152475473
12.240319923423778 401.33648101114807 0.8070587609249291
12.245547478377194 393.40566994459425 0.7995111793260101
12.25077503333061 384.0223606269417 0.7900083298154479
12.256002588284026 373.96602659081157 0.7800264854760236
12.261230143237443 366.25953839341486 0.7721498478946689
12.266457698190859 361.52643923624146 0.7668151461876446
12.271685253144275 361.7891693139892 0.7665241348751501
12.276912808097691 360.5605033705938 0.7674187390049725
12.282140363051107 359.5160943369823 0.7672462949386128
12.287367918004524 354.54307699238365 0.7632026802351595
12.29259547295794 349.4496168473931 0.7582413361623975
12.297823027911356 347.3710962581249 0.7558727309273616
12.303050582864772 343.01659827910885 0.7503652931829075
12.308278137818188 344.5292783864112 0.7521564262678546
12.313505692771605 345.3879304063622 0.7558905412063759
12.31873324772502 346.1859070191033 0.7649128845783029
12.323960802678437 348.4548446456195 0.7722132022086694
12.329188357631853 349.36185495194627 0.7760100120789987
12.33441591258527 347.80202881204775 0.7781424925367332
12.339643467538686 345.3555692768827 0.7781129021901669
12.344871022492102 337.95495085380907 0.7738304216032181
12.350098577445518 334.7570610596777 0.7728930993060841
12.355326132398934 330.0028940747481 0.7695712672864624
12.36055368735235 330.5601278645956 0.7721104677193158
12.365781242305767 330.9619779941408 0.774129711364022
12.371008797259183 330.62040363920613 0.7753638218168082
12.376236352212599 334.2336771236606 0.7823506826469294
12.381463907166015 332.088674897975 0.7819502570519297
12.386691462119432 333.5648056645047 0.7860354743776197
12.391919017072848 331.7462099132508 0.7856987353939647
12.397146572026264 328.860285302171 0.7843695227568095
12.40237412697968 327.35645642330087 0.783943626736917
12.407601681933096 325.04536922321313 0.7817652929596509
12.412829236886513 327.04027105844364 0.7866636151416598
12.418056791839929 327.76009428601344 0.7874506242835237
12.423284346793345 326.47271007002274 0.7882003336728067
12.428511901746761 323.8305283655276 0.7875843956587132
12.433739456700177 321.359606821836 0.7856981639025094
12.438967011653594 319.50978610877166 0.7848354284825835
12.44419456660701 320.102101634996 0.7859514023300738
12.449422121560426 319.4820734623081 0.7855260253548412
12.454649676513842 320.7133714343539 0.7886418876091417
12.459877231467258 321.4598504726516 0.7914454156674682
12.465104786420675 322.0357044813654 0.7947211202115594
12.47033234137409 321.2667586284991 0.7957410440826989
12.475559896327507 321.20316504043535 0.7954423985994159
12.480787451280923 320.91625577141065 0.796208682457039
12.48601500623434 317.304128863386 0.7923021867510128
12.491242561187756 319.1776660451806 0.7949269057485551
12.496470116141172 321.0550479660587 0.8001963154019021
12.501697671094588 321.8245552497715 0.801372482487875
12.506925226048004 322.4377641675647 0.8034105984076502
12.51215278100142 322.36768555192043 0.8059229282918197
12.517380335954837 318.89919290122185 0.8021684638276042
12.522607890908253 316.8293535590654 0.8023365474979384
12.527835445861669 312.05989804790795 0.7968099379675302
12.533063000815085 309.26226719780124 0.79298440150616
12.538290555768501 308.52154066303814 0.7933012216848186
12.543518110721918 311.35035723488943 0.797010395231253
12.548745665675334 314.003339486106 0.80289597423142
12.55397322062875 312.7398904899877 0.8033961347397524
12.559200775582166 310.9079580116548 0.8020451944818808
12.564428330535582 306.25548933774905 0.7920185526783017
12.569655885488999 304.6211323591082 0.781647591780312
12.574883440442415 304.57179409453835 0.7776575459558104
12.580110995395831 304.58738092012436 0.7743997554123594
12.585338550349247 303.97876929685265 0.7712565358765755
12.590566105302663 302.05252492649447 0.7660756669682427
12.59579366025608 301.85294384704946 0.7647766703105846
12.601021215209496 303.47227789819675 0.7656289584113198
12.606248770162912 305.72042907608767 0.768454704833666
12.611476325116328 306.59371366905475 0.7696357142985081
12.616703880069744 308.0905387214571 0.7688428018167993
12.62193143502316 308.29794114397856 0.7654539748018122
12.627158989976577 309.9710187144822 0.7647402080685821
12.632386544929993 308.3568153861759 0.7625583993490976
12.63761409988341 309.6483995054372 0.7649420106266578
12.642841654836825 312.6445192216263 0.7697213736179802
12.648069209790242 315.12411275285086 0.7716709702032649
12.653296764743658 320.2799523212126 0.7764917137983646
12.658524319697074 321.228406000789 0.7760864393924146
12.66375187465049 323.1648980930368 0.7781694425042377
12.668979429603906 325.0556036617566 0.7777186190797143
12.674206984557323 331.14315367265186 0.7844703986689393
12.679434539510739 338.75900489262904 0.792088233966916
12.684662094464155 344.03674317700813 0.7971020079928518
12.689889649417571 344.35878883926864 0.7981273380386167
12.695117204370987 348.15184655667895 0.8004939510199957
12.700344759324404 353.46272444358283 0.8048810004469242
12.70557231427782 361.4740316109324 0.8134223248863797
12.710799869231236 369.6663795867561 0.820939564871097
12.716027424184652 376.2372455314325 0.8275414291396531
12.721254979138068 383.92263460409873 0.8363429106320798
12.726482534091485 393.4892233419499 0.8447963319951837
12.7317100890449 406.00888722767394 0.8576816008604625
12.736937643998317 414.7991660694841 0.866191769521974
12.742165198951733 423.7498316455504 0.8741223221007215
12.74739275390515 428.3164634565104 0.8783939811759235
12.752620308858566 432.3281234661729 0.8821922305443946
12.757847863811982 436.4305357328786 0.8865509382657233
12.763075418765398 434.38300432625704 0.8848812442168382
12.768302973718814 428.95599499791473 0.8790369303894131
12.77353052867223 422.7940215356295 0.8726168412962839
12.778758083625647 414.7985748223057 0.8643567966677906
12.783985638579063 408.0355999625292 0.857201508946486
12.789213193532479 404.01825069586846 0.8526817427625172
12.794440748485895 396.5490886502633 0.8441891481359896
12.799668303439312 389.58800779422626 0.8365022234369053
12.804895858392728 384.89741409303076 0.8316366422483342
12.810123413346144 379.19709201618736 0.8255235321974074
12.81535096829956 372.10935430599125 0.8189675279702948
12.820578523252976 368.74356313710933 0.8150552047627885
12.825806078206393 368.8948462684463 0.8150151376913098
12.831033633159809 368.8961975047158 0.8142827047568343
12.836261188113225 370.25722603559075 0.8148896319027125
12.841488743066641 371.3839686382671 0.8156221375013394
12.846716298020057 373.42918871105445 0.8179104302615783
12.851943852973474 377.5374355640887 0.8215772697522833
12.85717140792689 377.30480158486336 0.8206788738338988
12.862398962880306 383.67215799179536 0.8273708839615179
12.867626517833722 385.00611015698337 0.8285821478180969
12.872854072787138 390.6564065247772 0.8346141101330351
12.878081627740555 402.4994275890615 0.8471732091094409
12.88330918269397 408.854432746363 0.8534562271235272
12.888536737647387 412.984424830377 0.8564872803729006
12.893764292600803 413.17424912972 0.8556478928467396
12.89899184755422 409.54618629937073 0.8522837044002435
12.904219402507636 409.29057291819964 0.8520309992953741
12.909446957461052 406.705138605916 0.8489409840333763
12.914674512414468 398.3978312216083 0.8402785750454569
12.919902067367884 386.1223058108586 0.8261263024847849
12.9251296223213 370.48189328317 0.8097282750459764
12.930357177274717 357.8974590357796 0.7971319028305517
12.935584732228133 344.44392709648446 0.7827412310314219
12.940812287181549 336.62543771606755 0.774786405095276
12.946039842134965 333.9325606494117 0.7712872259275103
12.951267397088381 328.93764246490827 0.7654592492033453
12.956494952041798 329.26748526130166 0.7661210201566653
12.961722506995214 329.19318373338285 0.7645659202452899
12.96695006194863 324.8225757552912 0.7596696045273241
12.972177616902046 321.9111166625157 0.7568398211493518
12.977405171855462 316.41079942049356 0.750715253904432
12.982632726808879 315.02761822896804 0.7489795060087346
12.987860281762295 316.9192606791826 0.7503494023834957
12.993087836715711 317.5490792996938 0.7507939786312876
12.998315391669127 316.7121350896168 0.7496001121237972
13.003542946622543 315.0647864603109 0.7482643183436467
13.00877050157596 314.9238852432941 0.7492160894824844
13.013998056529376 317.02845402564105 0.7520696844199567
13.019225611482792 318.00526141863014 0.7538041803593339
13.024453166436208 318.8470223857555 0.7558066301150921
13.029680721389624 319.8107177257108 0.757290784003334
13.03490827634304 320.27568704965483 0.7572597730158669
13.040135831296457 323.42055078789826 0.7600665092007924
13.045363386249873 327.51090514180413 0.7628648016703826
13.05059094120329 328.03327940619033 0.7622863566938105
13.055818496156705 331.8038938124733 0.766488032360652
13.061046051110122 336.80498165364264 0.7725770259303443
13.066273606063538 341.297473642746 0.7775912765988497
13.071501161016954 348.91423712033526 0.7854373379323291
13.07672871597037 350.0597045236973 0.786217617654194
13.081956270923786 351.00412750302536 0.7870293470944463
13.087183825877203 349.89243611024676 0.7859069740505743
13.092411380830619 346.59597225273535 0.7823564360365766
13.097638935784035 343.01179932619254 0.7784806106348602
13.102866490737451 335.1741037396755 0.7709649189876839
13.108094045690867 327.6788291575374 0.7630737747109784
13.113321600644284 321.87877957580906 0.756204882626987
13.1185491555977 323.5450360127262 0.7579231390726159
13.123776710551116 326.3166074703442 0.759449354670105
13.129004265504532 327.8975781803125 0.7624676665544624
13.134231820457948 329.28703480997655 0.7641703283405786
13.139459375411365 331.6745276539134 0.767173721250411
13.14468693036478 335.3641911091144 0.771347585829708
13.149914485318197 337.3954876893827 0.7724638717008535
13.155142040271613 340.8433656746249 0.7762015844833251
13.16036959522503 343.5260025689148 0.7782843297014316
13.165597150178446 347.2214978730161 0.7825826199163339
13.170824705131862 350.5105120000131 0.7861831666338186
13.176052260085278 352.1460470964234 0.7890144161367856
13.181279815038694 353.12641931408535 0.7917496735165359
13.18650736999211 351.0704095887424 0.7896994573251239
13.191734924945527 347.94048505573153 0.7868094040586746
13.196962479898943 347.6452382832358 0.7860943328026336
13.202190034852359 347.91384037502314 0.7867155344904274
13.207417589805775 351.50527341777075 0.7916480237960875
13.212645144759191 350.3762014842577 0.7901798246957121
13.217872699712608 349.018614900824 0.788606494497128
13.223100254666024 348.80225728407333 0.7882117657647214
13.22832780961944 346.18675459112677 0.7847967458154563
13.233555364572856 341.9942895813762 0.7797611356109657
13.238782919526273 338.0373716406706 0.7741702316231527
13.244010474479689 336.4238617533238 0.7721628510123865
13.249238029433105 333.6480150738397 0.7699581810525066
13.254465584386521 330.62424984789203 0.7663242165424633
13.259693139339937 330.68653574179143 0.7674433800523796
13.264920694293354 328.5652687789392 0.7668878111570245
13.27014824924677 326.4202140071187 0.7642968688555438
13.275375804200186 327.0438621593765 0.7651318243332172
13.280603359153602 323.2264091207713 0.7592220038513129
13.285830914107018 320.56141870973875 0.7560822080305699
13.291058469060435 312.92455104329156 0.7473423536094553
13.29628602401385 311.5519430291228 0.7472421047499973
13.301513578967267 313.0326210255571 0.749832600483491
13.306741133920683 312.92769155114115 0.7501293534805011
13.3119686888741 313.4996223374752 0.7508840371398972
13.317196243827516 310.1587567697295 0.7459625418250957
13.322423798780932 307.83030366886743 0.7431087809882534
13.327651353734348 308.09921319595685 0.7431483222452523
13.332878908687764 305.2165827071993 0.7397028495393847
13.33810646364118 303.33991684510596 0.7378259672334833
13.343334018594597 301.60093479712305 0.7369619502551154
13.348561573548013 297.83394977015837 0.7336983564909596
13.353789128501429 297.5886574677992 0.7337817859074286
13.359016683454845 295.4885041785537 0.7305369408333708
13.364244238408261 295.7682291387452 0.7303518903896934
13.369471793361678 298.00002777123996 0.7315006342412829
13.374699348315094 302.3664264332017 0.7368406481840846
13.37992690326851 307.5330513016907 0.7441982683680296
13.385154458221926 310.04885473750045 0.7472226396828263
13.390382013175342 309.6584408537806 0.7461650070289193
13.395609568128759 309.74840054721045 0.7451136434018198
13.400837123082175 311.7823125161711 0.7463548358926011
13.406064678035591 313.03093295499957 0.7470167877877723
13.411292232989007 314.45744282309965 0.7489367492700147
13.416519787942423 315.83791242180683 0.7505506655944052
13.42174734289584 316.51922980341067 0.753045388220203
13.426974897849256 316.1634876650607 0.7534689376551893
13.432202452802672 318.1816748651992 0.7551012915877083
13.437430007756088 318.7833658126201 0.7563189442557664
13.442657562709504 319.10626626358 0.7557486743575704
13.44788511766292 317.9323811925585 0.7539071512121239
13.453112672616337 320.5114518075338 0.7563819284757513
13.458340227569753 324.529537811941 0.7602298059414417
13.46356778252317 325.2246838175026 0.7615991261766304
13.468795337476585 323.2438666722143 0.7600857575190221
13.474022892430002 321.53348358723207 0.7574699463745123
13.479250447383418 323.30216111659894 0.7601265613345878
13.484478002336834 326.2497616288398 0.763283860705875
13.48970555729025 326.47422555835897 0.7633560530818522
13.494933112243666 322.81992314978453 0.7597573113666721
13.500160667197083 320.2602298238575 0.7571741831048074
13.505388222150499 321.6274949454904 0.7592954568977225
13.510615777103915 319.7207064965267 0.7578081274757978
13.515843332057331 318.17553761030643 0.75525753107103
13.521070887010747 316.90475951388703 0.7531692531628995
13.526298441964164 313.353478980192 0.7483128387770928
13.53152599691758 311.67380256655997 0.7463201367980052
13.536753551870996 309.4149016376407 0.7445156377570642
13.541981106824412 303.74954995961417 0.739072989630231
13.547208661777828 301.5844456320766 0.737596420237415
13.552436216731245 297.80589020027804 0.7323310914537126
13.55766377168466 295.2793288965579 0.7299360954332067
13.562891326638077 292.5682347594032 0.7263809806254291
13.568118881591493 288.5288934604392 0.7215640216496307
13.57334643654491 286.4004549768672 0.7212599376713957
13.578573991498326 286.02852043677535 0.7217353722922686
13.583801546451742 284.381743835571 0.7214479570871507
13.589029101405158 283.0095839378549 0.7203764716545886
13.594256656358574 278.52996882073614 0.7148600997004018
13.59948421131199 275.90576641476883 0.71080017552588
13.604711766265407 274.38919702613117 0.7077350349864431
13.609939321218823 273.4595170746637 0.7066672019190183
13.615166876172239 271.4957237262451 0.7043195872336154
13.620394431125655 270.0528763445382 0.702027040677314
13.625621986079071 269.60032477632535 0.7010451896852432
13.630849541032488 268.0880473179758 0.698940199659595
13.636077095985904 268.83444931880547 0.700940198015061
13.64130465093932 267.6811531389065 0.6991966660600278
13.646532205892736 266.3662899288028 0.6982045827289284
13.651759760846153 263.83054729034086 0.6951770017236188
13.656987315799569 265.9618396843577 0.6989009836900123
13.662214870752985 267.8781190756072 0.7036843195958838
13.667442425706401 268.1139324245857 0.7038886136678904
13.672669980659817 266.08737537410616 0.7019703401768401
13.677897535613234 261.0145795787264 0.69339505421232
13.68312509056665 259.6130127147088 0.6910924031485862
13.688352645520066 264.0332169565899 0.698638409568943
13.693580200473482 264.8265099139224 0.7000262049466178
13.698807755426898 265.2172595145301 0.70096134956151
13.704035310380315 265.77459457676883 0.7012720278316996
13.70926286533373 262.9483072557944 0.6973102524470232
13.714490420287147 261.8022255365101 0.6957036619848861
13.719717975240563 259.8205759231724 0.6930259239538563
13.72494553019398 261.0917090413356 0.6941661064775907
13.730173085147396 265.21728690587923 0.6983190386435237
13.735400640100812 268.26878576786874 0.7017852516623185
13.740628195054228 270.2700595689313 0.7034842925259769
13.745855750007644 272.4887452764309 0.705424202339016
13.75108330496106 272.7637003899493 0.7046333353474579
13.756310859914477 270.21891038849856 0.7008881120689237
13.761538414867893 269.26608742107385 0.6999786084724904
13.766765969821309 268.41629665132865 0.7005182009142626
13.771993524774725 267.46419901812055 0.6998550470324456
13.777221079728141 267.61379315158166 0.700290327483818
13.782448634681558 268.18914383073405 0.7029884385140439
13.787676189634974 268.36028832886456 0.7039559422719596
13.79290374458839 266.7810020738696 0.7012187661413076
13.798131299541806 268.91190656372237 0.702927078817504
13.803358854495222 268.21755728678767 0.7021094639012098
13.808586409448639 265.5130555570204 0.6994397448991396
13.813813964402055 265.19258244433826 0.7003199518347608
13.819041519355471 263.1341402915305 0.6974344079896205
13.824269074308887 264.4141034212506 0.6974584614742851
13.829496629262303 265.3414654248381 0.6981381881314366
13.83472418421572 265.4525562923422 0.6989854018731063
13.839951739169136 269.47630904994423 0.7043436901148737
13.845179294122552 270.15910307567617 0.7061182123375254
13.850406849075968 271.3617263986003 0.7068695991463234
13.855634404029384 272.33862209108247 0.7058244441618112
13.8608619589828 271.8370859128362 0.7048418973471726
13.866089513936217 272.6486193447677 0.7053268730365791
13.871317068889633 274.3975340463528 0.7084486442680453
13.87654462384305 275.3532988215096 0.7104508573252359
13.881772178796465 272.94621852408596 0.7075103516315749
13.886999733749882 274.0861110144291 0.7087090870231616
13.892227288703298 274.16553625360183 0.7073123370061593
13.897454843656714 276.9784976178844 0.7108158579994271
13.90268239861013 282.85026023991566 0.71853852041548
13.907909953563546 287.9638278268616 0.7246572376285606
13.913137508516963 289.97855466204055 0.7260999262698734
13.918365063470379 289.3085751839703 0.7240905811623441
13.923592618423795 287.84579101081886 0.7209422900162882
13.928820173377211 289.2543356879776 0.7229456038773395
13.934047728330627 291.5882763891866 0.7279523051328007
13.939275283284044 293.9884637015403 0.7323933658394237
13.94450283823746 296.6130809829075 0.7366576813875011
13.949730393190876 291.8713307938047 0.7296715214850544
13.954957948144292 288.39759792817136 0.7253817087462793
13.960185503097708 286.18835302724113 0.7219138738823907
13.965413058051125 282.9529809750815 0.7189144657575023
13.97064061300454 281.43552195807945 0.7159012530529029
13.975868167957957 277.4983993685242 0.7093852253083508
13.981095722911373 273.6178671041147 0.7038160832583493
13.98632327786479 271.8997114548506 0.7011132533354589
13.991550832818206 273.15359212900916 0.7039334885681885
13.996778387771622 271.37341155078514 0.7033316467557293
14.002005942725038 268.8918326386417 0.7003127363257828
14.007233497678454 269.1652737061475 0.7005612455768401
14.01246105263187 266.42442557519405 0.6958949649133364
14.017688607585287 266.2822240482105 0.6973740769320396
14.022916162538703 270.37223539826715 0.7035780881396204
14.028143717492119 272.67321990375837 0.7077248955681967
14.033371272445535 275.1014813098445 0.7108090857908885
14.038598827398951 275.17867926970877 0.7100306132925862
14.043826382352368 273.47596226169924 0.7073141476233857
14.049053937305784 274.47751895640414 0.708621960204203
14.0542814922592 272.48065560015044 0.7061398377151585
14.059509047212616 272.9926001321341 0.7057363514075851
14.064736602166032 273.45648631179165 0.7046782961775655
14.069964157119449 274.1265217250755 0.7044836153738461
14.075191712072865 277.8230900695606 0.7094249226413522
14.080419267026281 281.2406870909832 0.713748961917307
14.085646821979697 287.2471914749339 0.7213222200902026
14.090874376933114 288.42087941068314 0.7235708010901257
14.09610193188653 292.8932461610216 0.7293617743350597
14.101329486839946 293.12351509752506 0.7289628448177412
14.106557041793362 293.8973004268002 0.7305254336051206
14.111784596746778 299.1883914627391 0.7360940827673252
14.117012151700195 302.7093233651301 0.7414863988645328
14.12223970665361 302.0030836159836 0.7404893313787144
14.127467261607027 298.49313293625653 0.7364824870383248
14.132694816560443 293.1841667260121 0.7306934728095887
14.13792237151386 291.31721477916005 0.7273583676834257
14.143149926467276 292.3110801942288 0.7279437819905215
14.148377481420692 291.9137936644938 0.7265778297055288
14.153605036374108 288.48716546896657 0.7219591091125991
14.158832591327524 288.27026236884 0.7206988225939143
14.16406014628094 287.1354333932077 0.7183346971813236
14.169287701234357 288.3487603514023 0.7206963632497623
14.174515256187773 286.3027193238238 0.7186450502150639
14.179742811141189 283.2899128495108 0.7160346345026949
14.184970366094605 283.4228225944677 0.7159819211424447
14.190197921048021 282.47604626497554 0.7138109508068614
14.195425476001438 282.71033042372795 0.7154440914133665
14.200653030954854 282.1643879615321 0.7139264725999116
14.20588058590827 283.6443324679953 0.7160045457848814
14.211108140861686 286.67834921233634 0.7195357032340315
14.216335695815102 289.4055722977797 0.7230718038794991
14.221563250768519 288.9817910478865 0.7226825423697353
14.226790805721935 288.3184532981789 0.7215467152758656
14.232018360675351 287.4636540913568 0.7197172588306145
14.237245915628767 287.4186550940504 0.7188481107883773
14.242473470582183 287.1062768058298 0.7190582235622687
14.2477010255356 289.41718995583955 0.722850614859336
14.252928580489016 290.5300666843756 0.7233040871199012
14.258156135442432 289.13702406320317 0.7207573161033898
14.263383690395848 291.6096357065006 0.721761704415714
14.268611245349264 292.1928694930603 0.721601432726113
14.27383880030268 292.49230635238723 0.7220053988204501
14.279066355256097 293.254735654722 0.7231874365613531
14.284293910209513 291.898637788338 0.7209517010348631
14.28952146516293 295.72399924631577 0.7251873686359993
14.294749020116345 300.42059152787334 0.730771075712799
14.299976575069762 306.14932888435914 0.7386320433794288
14.305204130023178 308.79739518341654 0.7427097717537033
14.310431684976594 311.9229419129006 0.7470499915606341
14.31565923993001 311.70022406471816 0.7473072470309515
14.320886794883426 312.5416438056168 0.7468891147587208
14.326114349836843 310.72854748423657 0.743121180575468
14.331341904790259 308.2797899456978 0.737962859738381
14.336569459743675 309.2616104096166 0.740316589641543
14.341797014697091 311.3555507890417 0.7437455567622079
14.347024569650507 313.8535773270556 0.746601723867577
14.352252124603924 316.8870143174695 0.7509961901847583
14.35747967955734 318.6428031713792 0.7517378812650656
14.362707234510756 320.7911868159137 0.7541280596807539
14.367934789464172 324.0006704823759 0.7594141194075168
14.373162344417588 323.34605504668 0.7580744087405252
14.378389899371005 320.7660744489082 0.755510470139549
14.38361745432442 321.46275054738175 0.754052061083024
14.388845009277837 319.62698012996213 0.7506138273531641
14.394072564231253 319.0175984566516 0.7498348768142811
14.39930011918467 319.6326196458472 0.7515015185163403
14.404527674138086 323.6939254772633 0.7573983065520098
14.409755229091502 327.069523763363 0.7620172793657431
14.414982784044918 331.1954402819955 0.7663953860613131
14.420210338998334 330.38697540537464 0.7646469544252855
14.42543789395175 329.86552374203603 0.7628642141093752
14.430665448905167 329.70693261415255 0.7623580486031346
14.435893003858583 330.4433142325789 0.763353627382246
14.441120558811999 331.2031411389485 0.7655829063924234
14.446348113765415 333.3232470096689 0.7679866443270734
14.451575668718831 332.95039321195213 0.7680663932408629
14.456803223672248 334.52619144914934 0.7699322454136326
14.462030778625664 337.9130420936342 0.7730642950097075
14.46725833357908 339.3892945675984 0.7754260882870502
14.472485888532496 341.9157833352721 0.7777346746136201
14.477713443485912 342.9113091620824 0.7790668930028569
14.482940998439329 348.1378899442666 0.7849360106676978
14.488168553392745 353.8111758637656 0.7906217641791633
14.493396108346161 358.26079459036623 0.7949062245542202
14.498623663299577 363.80623562983163 0.8004984821992003
14.503851218252994 370.53847142540536 0.8072865248651087
14.50907877320641 380.3649660360944 0.8173636469639977
14.514306328159826 386.69990237518505 0.8241736902876357
14.519533883113242 387.88355410942586 0.8250296113589126
14.524761438066658 386.5695430084032 0.8242050829773871
14.529988993020075 380.25500154536144 0.8179089431776521
14.53521654797349 372.0557593030555 0.8086938419206517
14.540444102926907 362.3487643131411 0.7985841211208136
14.545671657880323 350.6726221681036 0.7859148184621946
14.55089921283374 337.5621316203522 0.7717656233516377
14.556126767787156 327.4220325982455 0.761222837768549
14.561354322740572 316.7894926459571 0.7497041063915993
14.566581877693988 310.44682393258904 0.7432823026059744
14.571809432647404 305.6532150732869 0.7364901712571451
14.57703698760082 303.7730557635439 0.7338545533609505
14.582264542554237 305.4949552499607 0.7340754197515096
14.587492097507653 306.5482599960841 0.7360348041939078
14.592719652461069 311.1648468589389 0.7423040512214402
14.597947207414485 314.3482416161262 0.747831580226826
14.603174762367901 318.1059507093866 0.7520794819746125
14.608402317321318 322.75207335784745 0.7572119588237496
14.613629872274734 323.9746723283205 0.7580399033914308
14.61885742722815 323.32853584009865 0.7552586576363867
14.624084982181566 323.44812591543035 0.755115815783056
14.629312537134982 327.0310906551567 0.7581679318677387
14.634540092088399 336.4804299088393 0.7680425128519588
14.639767647041815 342.52627892505245 0.7743057670535707
14.644995201995231 343.75797813717367 0.7759343560526869
14.650222756948647 344.6118562687063 0.7763007950336259
14.655450311902063 341.7022464494777 0.7729671189736115
14.66067786685548 341.4487310433114 0.772828628488858
14.665905421808896 341.7397092059449 0.7733768797450694
14.671132976762312 340.7627752979163 0.7717339368738932
14.676360531715728 342.2309829356315 0.7729587919143173
14.681588086669144 342.8724355200972 0.7739677396561354
14.68681564162256 340.5319584474966 0.7714030470462908
14.692043196575977 340.18834168763675 0.7704066433218173
14.697270751529393 338.6288961084253 0.7679396692578006
14.70249830648281 340.51776304047377 0.7694796112335157
14.707725861436225 344.8167896252275 0.7742140408489729
14.712953416389642 349.3381178695332 0.7796757175767159
14.718180971343058 353.2294489521092 0.7844274370080638
14.723408526296474 357.461933791055 0.7886623019637539
14.72863608124989 362.64618837476127 0.795213041579386
14.733863636203306 364.41252261451046 0.797073364519813
14.739091191156723 364.6266281377513 0.7973198504463915
14.744318746110139 357.9903018036237 0.7909820408886832
14.749546301063555 350.99865484871947 0.7832536551989354
14.754773856016971 344.3594886731429 0.7768326780304939
14.760001410970387 337.5183936233713 0.769811259083166
14.765228965923804 335.3863650085858 0.7668226233526877
14.77045652087722 330.17750733334805 0.7610918418581275
14.775684075830636 326.9494103547471 0.7562925603935231
14.780911630784052 323.35902783490735 0.7523316415555806
14.786139185737468 323.3330994208124 0.7528305164673025
14.791366740690885 323.52947035097884 0.7526717530102351
14.7965942956443 321.9397769774127 0.7501364881583461
14.801821850597717 320.3358759918999 0.7484816309335457
14.807049405551133 323.5326870852231 0.7513653570480936
14.81227696050455 328.33821268906155 0.7577369757835423
14.817504515457966 334.65164901224387 0.7645190807464408
14.822732070411382 338.3928059540703 0.7683612272014797
14.827959625364798 341.42554913446446 0.7723180773196399
14.833187180318214 344.07406579096454 0.7752819643442936
14.83841473527163 349.14961638484436 0.7817570952393301
14.843642290225047 351.8492603167097 0.7845652645220821
14.848869845178463 354.94609268952206 0.7880007367077357
14.854097400131879 355.27000012897696 0.7879689831277479
14.859324955085295 357.87396336790647 0.7905862153096098
14.864552510038711 358.2829823835764 0.7904543570387585
14.869780064992128 358.39161356422267 0.7906012416437178
14.875007619945544 359.1697172943057 0.7918534315158461
14.88023517489896 361.92441695812073 0.7950800698818533
14.885462729852376 360.04335372398225 0.7925809132923799
14.890690284805792 357.80091957308514 0.7902815905183008
14.895917839759209 359.4431846279161 0.7916153089590313
14.901145394712625 359.3809344370239 0.7921073131652379
14.906372949666041 362.6021060671779 0.7956148572461967
14.911600504619457 360.2040284181763 0.793605808674941
14.916828059572873 357.45411533382395 0.7904702446089074
14.92205561452629 350.4705977195048 0.7819423981743102
14.927283169479706 343.4252652450527 0.7736513172595583
14.932510724433122 337.93144479693757 0.7680436085741889
14.937738279386538 336.1287188144383 0.765625271734716
14.942965834339955 335.6064703433355 0.7666155721398263
14.94819338929337 332.55282357384795 0.7637227040232718
14.953420944246787 327.3117759992181 0.7585847441270017
14.958648499200203 319.9355682887681 0.7502161815540602
14.96387605415362 314.74207851031355 0.7440969809216071
14.969103609107036 308.31548318737083 0.7368763088718877
14.974331164060452 307.46214784239993 0.7360099729727699
14.979558719013868 306.683527429849 0.7350890194796978
14.984786273967284 305.57604428414936 0.7339719040617679
14.9900138289207 304.6367981055 0.7336203700287928
14.995241383874117 307.3755428713322 0.7372657266575793
15.000468938827533 307.9212087464095 0.7387511651122427
15.005696493780949 307.80230126512225 0.7380453636615832
15.010924048734365 307.20805304749075 0.7373693523612376
15.016151603687781 308.1649189438292 0.7385998873838915
15.021379158641198 310.20241565974106 0.7398230486396483
15.026606713594614 310.1675714882773 0.7390171933450972
15.03183426854803 310.531300223511 0.7385039497659719
15.037061823501446 310.75384832165696 0.7386335173111997
15.042289378454862 311.31536233881116 0.7390898022163019
15.047516933408279 313.71165599750753 0.74226572529448
15.052744488361695 312.92474292424174 0.7409587734779464
15.057972043315111 312.7518102894976 0.7411425534297547
15.063199598268527 310.83216886733766 0.7391541466717408
15.068427153221943 313.27371234224137 0.7421016028974035
15.07365470817536 315.5946023287313 0.7446841009849465
15.078882263128776 317.70694722477435 0.7472119981708405
15.084109818082192 317.681062547802 0.747601851338544
15.089337373035608 320.1853962128554 0.7508578920018973
15.094564927989024 320.3691501983559 0.7515592429677984
15.09979248294244 318.63379643441726 0.7490000034925682
15.105020037895857 318.68274184973524 0.7488733352117273
15.110247592849273 312.15423382494095 0.7402964607360532
15.11547514780269 307.6245132129745 0.7352050093782448
15.120702702756105 308.713772449735 0.7373952322159314
15.125930257709522 310.8839607867406 0.7400034523188991
15.131157812662938 310.2567170697537 0.7403328187006554
15.136385367616354 305.2671278029479 0.7353865849142709
15.14161292256977 296.7984369610988 0.7256117589324768
15.146840477523186 292.4269682097678 0.7205804863652157
15.152068032476603 289.74239054381314 0.7165468127133117
15.157295587430019 289.2878691394439 0.7160516446392446
15.162523142383435 286.2120156731882 0.7127993138284824
15.167750697336851 283.56135609859683 0.7101433964998759
15.172978252290267 282.6676757331847 0.7096993608853911
15.178205807243684 281.89944713347415 0.7102479125730808
15.1834333621971 278.7644107199902 0.7065957053227078
15.188660917150516 273.9120080556642 0.7009039592877364
15.193888472103932 271.4826828517293 0.6977928744610639
15.199116027057348 269.04587742919125 0.6934651397871016
15.204343582010765 270.633868313045 0.6951239171597601
15.20957113696418 273.6422019706089 0.698591088052662
15.214798691917597 274.8882960830559 0.6991626985556636
15.220026246871013 275.6218554528034 0.7008744250177338
15.22525380182443 272.03602458429305 0.6960593450759299
15.230481356777846 270.42784942096273 0.6949601473516959
15.235708911731262 268.70594135953047 0.6934242659689617
15.240936466684678 267.9441817974155 0.6921504690568676
15.246164021638094 265.65447808866276 0.6892290558483719
15.25139157659151 266.9779741664566 0.6906390604828785
15.256619131544927 267.7482197382102 0.6924042254881251
15.261846686498343 267.9100710674834 0.6939349441936216
15.267074241451759 266.46155396956107 0.6931313116253818
15.272301796405175 266.1727311854166 0.693812560438628
15.277529351358591 266.0668027079144 0.6941321806547788
15.282756906312008 268.0926063940915 0.6951500420761161
15.287984461265424 270.7783012222629 0.6974373754242651
15.29321201621884 272.07159221419823 0.6987315759686563
15.298439571172256 272.39610676695406 0.6974150072092618
15.303667126125672 271.4433958616939 0.6976108888780965
15.308894681079089 272.76620745997076 0.6991257085520033
15.314122236032505 275.70821377485527 0.7037689389107145
15.319349790985921 275.647628151369 0.7027540409680891
15.324577345939337 277.9705845730966 0.703479463404336
15.329804900892753 282.2572835332779 0.707746345170864
15.33503245584617 283.38542651944067 0.7102163714549558
15.340260010799586 281.20482510487216 0.7082825894766955
15.345487565753002 281.71227399234994 0.7102961219240458
15.350715120706418 280.688141550221 0.7079500970948993
15.355942675659835 283.56888937450617 0.7106809081704603
15.36117023061325 284.7871104000716 0.712004320530552
15.366397785566667 284.4257308450111 0.7117254789982717
15.371625340520083 285.9189928624399 0.7131569885743533
15.3768528954735 290.70571672698685 0.7192743701825804
15.382080450426916 294.01647841371783 0.7219433885650784
15.387308005380332 294.644349921362 0.7228812499554367
15.392535560333748 292.7572389241963 0.7205281524032577
15.397763115287164 291.33409506860596 0.7280704594336633
15.40299067024058 291.73850168513997 0.7363613865643146
15.408218225193997 291.2414228995782 0.7399749885454154
15.413445780147413 290.9105834224438 0.7439082579384938
15.418673335100829 291.97344383251624 0.7484505184779555
15.423900890054245 292.0836147995159 0.7504776229711224
15.429128445007661 294.1674772529174 0.7553298972839037
15.434355999961078 294.27299664429785 0.7581338705226137
15.439583554914494 293.11671768397485 0.7609570246857253
15.44481110986791 292.17027423532596 0.7629973667318248
15.450038664821326 292.639137490459 0.7670175973647675
15.455266219774742 290.1429847515238 0.7654877674330163
15.460493774728159 289.0461093655229 0.7656032428863604
15.465721329681575 291.80532504499485 0.7708227096128164
15.470948884634991 296.0576161393451 0.7779548686243779
15.476176439588407 298.04808545756515 0.7819485915761362
15.481403994541823 297.8517034513551 0.7837289901774586
15.48663154949524 293.4635786750589 0.7797022446224209
15.491859104448656 292.8942298804833 0.7807367371036429
15.497086659402072 290.17448829212873 0.7790280337792136
15.502314214355488 292.91012105492223 0.7847373917379266
15.507541769308904 294.7781136014372 0.7897925418518196
15.51276932426232 294.56977985020217 0.7911302082135918
15.517996879215737 298.3286356686348 0.797271074857058
15.523224434169153 295.51592401530667 0.7956825914850298
15.52845198912257 295.92540334215164 0.799024855493085
15.533679544075985 294.5177043031725 0.7995982348196271
15.538907099029402 296.04987933525797 0.8034105888708615
15.544134653982818 297.26769815982584 0.8051778027186456
15.549362208936234 301.6728233140999 0.8114789863655836
15.55458976388965 301.7582562523955 0.8137168041866311
15.559817318843066 302.5641072644099 0.8164606549037638
15.565044873796483 302.9885407009728 0.818023880324424
15.570272428749899 303.0061877798693 0.8197360485628723
15.575499983703315 305.8250004028823 0.8248837213400083
15.580727538656731 305.2441659543947 0.8255884954883403
15.585955093610147 302.02814488273 0.8236097749244503
15.591182648563564 298.16791790226125 0.8188602486338209
15.59641020351698 294.4760256532411 0.8160068761971201
15.601637758470396 292.8170194350426 0.8152821983310478
15.606865313423812 291.5567888503599 0.8163226868403957
15.612092868377228 288.47377182343706 0.8138388447539289
15.617320423330645 288.37749882399277 0.8143199011875923
15.62254797828406 288.41069285592187 0.8163043474693775
15.627775533237477 285.68112860586155 0.8147566220224691
15.633003088190893 282.6344315020607 0.8135807557054423
15.63823064314431 281.7903061170364 0.8119027435595583
15.643458198097726 277.8830901985776 0.7937916574590616
15.648685753051142 277.24994720805387 0.7845353447930629
15.653913308004558 276.567101774402 0.7782491305315312
15.659140862957974 275.5005185663601 0.7743393432094697
15.66436841791139 276.29949667068365 0.7735012442242285
15.669595972864807 276.06283816347894 0.7711624053358528
15.674823527818223 275.3903270320347 0.767036066433442
15.680051082771639 272.89599615706095 0.7607031034150412
15.685278637725055 274.16703216689734 0.7599872447716651
15.690506192678471 275.4085680107176 0.7606980137994735
15.695733747631888 275.09616583530214 0.7596120694731374
15.700961302585304 274.5305316093423 0.7596914299149088
15.70618885753872 273.241528392125 0.7561268189398899
15.711416412492136 272.3145616416555 0.7548667735169518
15.716643967445552 275.8488236016314 0.7575858701752315
15.721871522398969 276.09087151014523 0.7581103397066401
15.727099077352385 276.4414221589809 0.7574895012927747
15.732326632305801 275.07015789399753 0.7523312016002048
15.737554187259217 274.1275949320161 0.7499785614148405
15.742781742212633 275.07462216985937 0.7503672250275498
15.74800929716605 278.11928108328993 0.7551605964260539
15.753236852119466 278.90597321406483 0.7562069359829723
15.758464407072882 282.82182985518665 0.7601626404411538
15.763691962026298 281.7738813543722 0.7569764035847873
15.768919516979715 281.2921855360673 0.7549852605479407
15.77414707193313 280.0813650852224 0.7534230525225013
15.779374626886547 278.0965006284409 0.7497474388019345
15.784602181839963 275.948401803883 0.7454608447368556
15.78982973679338 277.59746078411223 0.746015358531875
15.795057291746796 279.73210429142114 0.7478320526050558
15.800284846700212 282.2122587155278 0.7514742661291718
15.805512401653628 285.0859209357364 0.7550796926900832
15.810739956607044 287.95940640603027 0.7586220896619639
15.81596751156046 288.83076580546344 0.7586304746399959
15.821195066513877 287.39160798467645 0.7562969248585321
15.826422621467293 288.3482900793087 0.7568361346834712
15.831650176420709 288.401690181815 0.7564314688598681
15.836877731374125 291.80134475441025 0.7613258482755524
15.842105286327541 289.85399838782587 0.758454399537925
15.847332841280958 287.72657928908615 0.7557433564460482
15.852560396234374 283.01818159944685 0.7500089533456618
15.85778795118779 278.9909380877462 0.7432858866856986
15.863015506141206 281.7121274110296 0.7473091355726124
15.868243061094622 282.8294223887283 0.7480704759200528
15.873470616048039 285.3607173728551 0.7512092822851345
15.878698171001455 283.7163568867838 0.7489007768670323
15.883925725954871 283.4936996537636 0.7472345489193419
15.889153280908287 284.62773031511904 0.7485126205247724
15.894380835861703 285.2330453850138 0.7484589054742911
15.89960839081512 285.20764396527585 0.7467920508122451
15.904835945768536 284.6205351125712 0.7448871477121327
15.910063500721952 283.17826372135846 0.741789112932453
15.915291055675368 281.1508540625382 0.739169288670236
15.920518610628784 280.67193564060307 0.7384431201428663
15.9257461655822 282.37863048368376 0.7406554035899816
15.930973720535617 285.65890127007754 0.7453533277425294
15.936201275489033 284.79483971662967 0.744367662729593
15.94142883044245 283.67615103373276 0.7431939854025594
15.946656385395865 284.9745755467138 0.7447197911473614
15.951883940349282 284.5269503159494 0.745217113650183
15.957111495302698 286.22397872023174 0.7469787851763363
15.962339050256114 284.2032802144967 0.7438046444043991
15.96756660520953 281.796302821348 0.7385661218861683
15.972794160162946 281.07017841962653 0.7370288078875403
15.978021715116363 281.3513345994871 0.73691330089399
15.983249270069779 284.8887250440024 0.7434608671918825
15.988476825023195 287.0056755017372 0.7480870303961729
15.993704379976611 286.2778929461048 0.747809816490876
15.998931934930027 286.49188335032176 0.7470150269789532
16.004159489883442 283.84449425878086 0.7425477613786241
16.009387044836856 282.88416211758374 0.741181414258231
16.01461459979027 280.213109950526 0.7372219380213528
16.019842154743685 280.1592378689994 0.7370660713084835
16.0250697096971 281.69158923223506 0.7386693093069684
16.030297264650514 284.30671405698587 0.7411601594221866
16.03552481960393 287.06534994251075 0.743296162424539
16.040752374557343 288.8406298611401 0.7439188750591557
16.045979929510757 289.9136945222402 0.7456997339283566
16.05120748446417 293.22624903429283 0.7500387476926685
16.056435039417586 295.07902776144965 0.7532796194064334
16.061662594371 300.02085967034 0.7589680998350752
16.066890149324415 305.8144176305612 0.7644387971339891
16.07211770427783 309.77769886968196 0.7689067074143148
16.077345259231244 316.949070894496 0.777802524897427
16.08257281418466 319.67014476025236 0.7811698806340363
16.087800369138073 324.0384715071616 0.7863429971377652
16.093027924091487 325.0702792081387 0.7870716903862053
16.0982554790449 323.75798727626506 0.7858134587084485
16.103483033998316 326.5830952752888 0.7899589119336555
16.10871058895173 328.2834412678719 0.7914097155696961
16.113938143905145 328.9897279032551 0.7921495901352351
16.11916569885856 328.44066814676233 0.7914768394384509
16.124393253811974 326.45909071533066 0.7891979625852185
16.129620808765388 326.9929633262453 0.7904043935178856
16.134848363718802 327.63703931323175 0.7912305942377434
16.140075918672217 329.0531228870763 0.7925462741032633
16.14530347362563 331.00467603966007 0.7949279999228278
16.150531028579046 331.65375598130646 0.7954297176241618
16.15575858353246 332.2961153231685 0.7951404317676753
16.160986138485875 329.03434157185114 0.7912528817362843
16.16621369343929 322.2381657219726 0.782705924896255
16.171441248392703 316.290185483068 0.7759991387574161
16.176668803346118 312.80158695671105 0.771891424127829
16.181896358299532 312.9742342686268 0.7726535441656789
16.187123913252947 311.7535278497007 0.772532623298049
16.19235146820636 305.4084119787527 0.7664708778182694
16.197579023159776 298.3733879779439 0.7579806807866603
16.20280657811319 292.9696939401772 0.7516662371177282
16.208034133066604 290.8835300923109 0.7482417492805076
16.21326168802002 286.33787605277763 0.741398112717364
16.218489242973433 282.648545145466 0.7369648842245793
16.223716797926848 277.6082737009474 0.7314241547751684
16.228944352880262 274.9159921691272 0.7279499128931453
16.234171907833677 269.5274613638949 0.7217466942547651
16.23939946278709 265.4624519447013 0.7161512102530421
16.244627017740505 262.75168171739955 0.7138749606064491
16.24985457269392 261.4790954799049 0.7125270122631985
16.255082127647334 259.4039710513977 0.7108130382761711
16.26030968260075 253.56168576728768 0.7029984761592045
16.265537237554163 249.11734745432275 0.6954814507852326
16.270764792507578 247.47397494332 0.6921339444865151
16.275992347460992 248.13396190383014 0.6927756277784902
16.281219902414406 249.14199222980326 0.6954396565312225
16.28644745736782 250.3015620785968 0.6978143719320408
16.291675012321235 248.6716843417081 0.6946666758400182
16.29690256727465 249.82497693845997 0.6950758098160631
16.302130122228064 247.63936087471333 0.6909640729901025
16.30735767718148 249.09631104439615 0.692698510441274
16.312585232134893 251.81765468433264 0.697141598924438
16.317812787088307 252.5794572608737 0.6982653927339914
16.323040342041722 251.55070801842507 0.6962894997941406
16.328267896995136 248.71238648692363 0.6927054135983584
16.33349545194855 246.8693357413306 0.6901240366534941
16.338723006901965 247.24864718690435 0.6921753769040864
16.34395056185538 252.69644749987194 0.6979383528406823
16.349178116808794 254.78836521967278 0.7002463479934962
16.35440567176221 259.53446245802326 0.7032947234806852
16.359633226715623 262.36903767334246 0.7063432883045191
16.364860781669037 264.17753476961565 0.7092226049779136
16.37008833662245 269.40582772268306 0.7154133619585509
16.375315891575866 274.93606917405003 0.723274551008398
16.38054344652928 280.63191675675773 0.7282807870591528
16.385771001482695 288.3156620560967 0.7370566473579765
16.39099855643611 293.9420755830456 0.7429806834050137
16.396226111389524 295.09273484955236 0.744394594863599
16.401453666342938 294.316617516047 0.7426035760179195
16.406681221296353 294.9144879553356 0.7440439596040573
16.411908776249767 297.38832553070756 0.7460168826110611
16.41713633120318 295.6242564430689 0.7428896619220268
16.422363886156596 289.10486989350096 0.7347536628231371
16.42759144111001 281.4661386745845 0.724117229277927
16.432818996063425 276.36201786097104 0.7187085762843727
16.43804655101684 276.1360490122066 0.7198322063958114
16.443274105970254 274.75134677970095 0.7190483901426951
16.448501660923668 274.51670287199266 0.7181337946607438
16.453729215877082 273.5373644460351 0.7159539414702063
16.458956770830497 273.45724870303815 0.71617006916677
16.46418432578391 273.74755251761883 0.7168271845565254
16.469411880737326 271.97628325963115 0.7146365398517223
16.47463943569074 275.29726806074575 0.7189539551457482
16.479866990644155 276.08145979119377 0.7191444711502232
16.48509454559757 279.06429864044037 0.7225380794677014
16.490322100550983 278.64210680087007 0.7219126959093064
16.495549655504398 278.53640637152887 0.7226517634217944
16.500777210457812 278.0330906230463 0.7222851654250977
16.506004765411227 282.1832869458339 0.7273996953433065
16.51123232036464 284.12746725620394 0.7280060736440355
16.516459875318056 282.6558298959081 0.7260515123845359
16.52168743027147 279.62030645555313 0.7225362424492108
16.526914985224884 276.4247407397345 0.7197108060573699
16.5321425401783 276.79302777898425 0.7211434714330661
16.537370095131713 275.4729258513962 0.7179656660904008
16.542597650085128 274.18170710380895 0.7163240061544108
16.547825205038542 270.5256316966516 0.711780841862525
16.553052759991957 268.5717725829785 0.7092667346371608
16.55828031494537 262.7320056909387 0.7026752215274668
16.563507869898785 260.43820970157964 0.7005537384943594
16.5687354248522 256.17751824733847 0.6951994109427883
16.573962979805614 257.0410315616554 0.6968780896364031
16.57919053475903 256.27996176948886 0.6954060694127654
16.584418089712443 252.19886304357811 0.6897862228579893
16.589645644665858 251.89902736138347 0.6897488895948068
16.594873199619272 251.39808387694129 0.6901467837412917
16.600100754572686 252.982210739853 0.6928714377888846
16.6053283095261 252.81317145423512 0.6926518827476784
16.610555864479515 252.2354406373013 0.6900751045372244
16.61578341943293 250.75375647287362 0.687847071387879
16.621010974386344 249.32145867028498 0.685236890010028
16.62623852933976 249.2611365618932 0.6847475711513173
16.631466084293173 248.37958474393704 0.6820339458345814
16.636693639246587 251.97979759886132 0.6851105033213661
16.641921194200002 254.69823626215998 0.6897424870675246
16.647148749153416 255.59253244819854 0.6919974246967427
16.65237630410683 253.88786344529572 0.690302975618165
16.657603859060245 253.23839322556609 0.6894452412513273
16.66283141401366 249.7422026509335 0.6847602132446862
16.668058968967074 247.72983169850096 0.6822930866419614
16.67328652392049 244.93240451441872 0.6788297433313154
16.678514078873903 244.549255417318 0.6780518472311303
16.683741633827317 247.16386900630968 0.6818482489883645
16.68896918878073 248.7105288931987 0.6834194435692738
16.694196743734146 248.61939762674615 0.6821009371453433
16.69942429868756 248.67953512412282 0.6817600144800506
16.704651853640975 249.63356460525364 0.6826259499757537
16.70987940859439 249.15879642055572 0.6815576808629709
16.715106963547804 248.18949972257195 0.6821874617495087
16.720334518501218 244.71267779934738 0.6789729106690532
16.725562073454633 241.60887579911847 0.6753700850373485
16.730789628408047 240.61621345658043 0.6735865777967678
16.73601718336146 241.61994556762698 0.6740761724252289
16.741244738314876 242.96656964745532 0.6759255295183257
16.74647229326829 241.54914701759813 0.6743006272887331
16.751699848221705 239.06401298117137 0.6684367784265547
16.75692740317512 234.5933987881387 0.6623010813514097
16.762154958128534 232.56764109240382 0.6577789304559769
16.767382513081948 232.82710644671252 0.6593647575074439
16.772610068035362 231.1771317735605 0.6588936194519859
16.777837622988777 230.8073624765833 0.6588955625825829
16.78306517794219 230.74230518790483 0.6598651113904755
16.788292732895606 230.2562924272019 0.6584954124307711
16.79352028784902 229.6773115008494 0.656817870684461
16.798747842802435 229.7982736107025 0.6575888211369688
16.80397539775585 227.49740673804763 0.6536000090211221
16.809202952709263 225.34503103825028 0.6504080402324384
16.814430507662678 221.61303314591427 0.6467082489687086
16.819658062616092 218.67408322463686 0.6425251628093916
16.824885617569507 219.53961247077225 0.643926329875106
16.83011317252292 219.22871227045752 0.6424650632509065
16.835340727476336 222.6336231371595 0.6473336887070033
16.84056828242975 221.60646059630471 0.6456285845431947
16.845795837383164 220.84426807899646 0.6441764668878583
16.85102339233658 218.27770138151928 0.6415924403498692
16.856250947289993 218.3771266317827 0.6433552519117476
16.861478502243408 220.03617190381206 0.6453941017727987
16.866706057196822 219.09640414518753 0.644302996295973
16.871933612150237 218.23821525986722 0.6437694338945344
16.87716116710365 218.3733295878333 0.6452172464950066
16.882388722057065 216.7166963469452 0.6430143125371852
16.88761627701048 216.1639615179678 0.6426563622676544
16.892843831963894 215.6462854132465 0.6416837860343821
16.89807138691731 215.79604732756144 0.6431640881134281
16.903298941870723 216.12572067810595 0.644512038191352
16.908526496824138 216.65232394766144 0.6440140537484925
16.913754051777552 216.90320855280402 0.6407942976055863
16.918981606730966 217.09757139365695 0.6402346201279382
16.92420916168438 215.41214050164368 0.6381256888016825
16.929436716637795 212.52382782632304 0.6345030135736924
16.93466427159121 211.91057083176926 0.6335238075623122
16.939891826544624 212.77268568061064 0.6337499996723538
16.94511938149804 214.0600103183498 0.63560727714087
16.950346936451453 213.55725172295396 0.6359832239354176
16.955574491404867 215.328748536042 0.6401694047628184
16.960802046358282 213.62947880428976 0.6369800271510621
16.966029601311696 214.2493056935565 0.6382570215545209
16.97125715626511 214.58749026729444 0.6374143797817615
16.976484711218525 213.81797638580446 0.6363591921813718
16.98171226617194 212.87079536101487 0.6362698859839464
16.986939821125354 212.3606619969973 0.6358041219719036
16.99216737607877 211.36653739604395 0.6328659683692528
16.997394931032183 213.10235927696255 0.6341886977337626
17.002622485985597 214.63075693680167 0.6359034067581839
17.00785004093901 216.06312326269955 0.6367765947761899
17.013077595892426 217.0169299975314 0.6366982405880913
17.01830515084584 218.84033376690027 0.6389350697419834
17.023532705799255 217.81345626106156 0.6373937253185209
17.02876026075267 215.97017490648025 0.6362562276580983
17.033987815706084 215.32124461976693 0.6352772366617742
17.039215370659498 214.05354349035477 0.6338254796999012
17.044442925612913 215.00752691603822 0.6351751759193004
17.049670480566327 215.73578768369478 0.6352498064022295
17.05489803551974 218.48206366988578 0.6380659131214997
17.060125590473156 222.67178672296535 0.6426850560662236
17.06535314542657 225.15268477017173 0.6482456495238237
17.070580700379985 225.52032553007953 0.6502643786009613
17.0758082553334 224.50722442877634 0.6507415808762058
17.081035810286814 221.33079416285395 0.6452354390474159
17.086263365240228 218.8452123895814 0.6397798310899642
17.091490920193642 217.96207986288707 0.6373245250469293
17.096718475147057 218.4088499714448 0.6388648716566339
17.10194603010047 218.81705282039215 0.6397851518028355
17.107173585053886 219.2227925219733 0.641520163658809
17.1124011400073 220.17115075911957 0.6430504352239229
17.117628694960715 220.76248795824745 0.6419494808204546
17.12285624991413 222.36640710707422 0.6439417276607763
17.128083804867543 224.8690236080826 0.6469169662260282
17.133311359820958 225.82238627320288 0.6473073533231088
17.138538914774372 225.82938064734213 0.6479824637124343
17.143766469727787 225.39510874125395 0.6469513348252389
17.1489940246812 224.74035350575596 0.6462327200564071
17.154221579634616 227.74577972054632 0.6512301469514581
17.15944913458803 226.41346834738357 0.6493306093149191
17.164676689541444 228.2213817815825 0.6510015857576339
17.16990424449486 231.5938840139919 0.6561479891986155
17.175131799448273 234.53984118918513 0.6585558511336721
17.180359354401688 236.76324734107422 0.661966423508945
17.185586909355102 238.57846982552135 0.6645001783468297
17.190814464308517 239.7317419495585 0.6654631468904784
17.19604201926193 242.68847015069713 0.6689593126901211
17.201269574215345 244.07306020299237 0.6697512191739676
17.20649712916876 243.1765433367282 0.6685286713134285
17.211724684122174 242.68936442409168 0.6691149740221843
17.21695223907559 241.5182851535885 0.6668433277625975
17.222179794029003 241.7713144549448 0.667175050161446
17.227407348982418 243.14452752392089 0.6683773056142375
17.232634903935832 244.57049131038633 0.6691530773375525
17.237862458889246 246.4754370055948 0.6716092804538479
17.24309001384266 244.51391159674358 0.6691604647576949
17.248317568796075 244.54999326107165 0.6707716601091925
17.25354512374949 244.0826008124145 0.6707030721806463
17.258772678702904 245.05416832361735 0.6720474549584475
17.26400023365632 243.30047880122098 0.6693389798387149
17.269227788609733 242.31737058603244 0.6692535885700569
17.274455343563147 240.95922488055038 0.6684941459386381
17.279682898516562 236.3048305247476 0.6617551882660873
17.284910453469976 237.30405390867014 0.6616129663833048
17.29013800842339 239.06181294906722 0.6633651755592616
17.295365563376805 242.4088407700677 0.667202045084013
17.30059311833022 243.49572289864656 0.6694016060309116
17.305820673283634 242.27345746381917 0.6678792656497229
17.31104822823705 240.88737016604213 0.6664238294862669
17.316275783190463 240.506937384737 0.6673990051953006
17.321503338143877 241.20861673009708 0.6697567585818084
17.32673089309729 239.58291503933555 0.6673397246514778
17.331958448050706 239.06649778689882 0.6661194386775234
17.33718600300412 239.0124419817325 0.6649738393845889
17.342413557957535 236.6159134733871 0.6604250769993607
17.34764111291095 235.8511781445445 0.6591540894562168
17.352868667864364 235.2578156686748 0.6573908951621527
17.358096222817778 235.9884700543799 0.6576662830807308
17.363323777771193 237.45947907934666 0.6594786613990287
17.368551332724607 237.26507731345737 0.6591792931184313
17.37377888767802 234.6150501120618 0.6566644411906503
17.379006442631436 231.90572469398765 0.6540358148064006
17.38423399758485 232.15355979707093 0.6558696449731897
17.389461552538265 231.99976767743698 0.6555899713564418
17.39468910749168 236.02042720495226 0.6620387938950048
17.399916662445094 240.51432525823685 0.6663239761766916
17.405144217398508 241.75258060860534 0.6678159857196148
17.410371772351922 238.34340008289828 0.6631575676063601
17.415599327305337 233.50316221311715 0.6542926689637676
17.42082688225875 228.5077556136577 0.6471920279120981
17.426054437212166 227.69756389017974 0.6461625439728648
17.43128199216558 230.03262018719656 0.6497282558748314
17.436509547118995 230.84773374894795 0.6513074546922205
17.44173710207241 233.03678582445391 0.6530166644968624
17.446964657025823 233.07767891459795 0.6523776236632927
17.452192211979238 234.3501867502712 0.6553254588565007
17.457419766932652 234.39540635090466 0.6572190057705014
17.462647321886067 233.21570697378124 0.6560862315695141
17.46787487683948 232.84897559614618 0.656333596364534
17.473102431792896 233.0875370506278 0.6573418437035872
17.47832998674631 235.09841619996996 0.6605928367635346
17.483557541699724 236.75247580446492 0.661826554555222
17.48878509665314 235.78293137117242 0.658324548771017
17.494012651606553 235.43548416549197 0.6563507043332617
17.499240206559968 232.97917122307024 0.6529313325985245
17.504467761513382 233.58681394990157 0.6544528606753738
17.509695316466797 235.30078049491965 0.6569172901299543
17.51492287142021 236.48336309946114 0.6597257667002504
17.520150426373625 237.53506057614487 0.6621973203813727
17.52537798132704 238.9323222143957 0.6640846485175751
17.530605536280454 240.26976693274088 0.6658605673748339
17.53583309123387 240.6858222456054 0.6647201159682812
17.541060646187283 239.36291701447553 0.6623026413700626
17.546288201140698 239.9530537638518 0.664600135776624
17.551515756094112 239.50965077368474 0.6635462473279008
17.556743311047526 243.54637413806617 0.670062187653478
17.56197086600094 243.84504869162703 0.6690356860395051
17.567198420954355 246.1189898069661 0.6722125385908
17.57242597590777 244.7347729139454 0.6696931038183495
17.577653530861184 241.55886266405602 0.6659636707512837
17.5828810858146 239.76744892216243 0.6628754901813709
17.588108640768013 237.92769836343888 0.6610821668840661
17.593336195721427 241.89070920625323 0.6681588288366523
17.598563750674842 247.323036386318 0.6751574038120415
17.603791305628256 252.0709851994175 0.6822283381714694
17.60901886058167 252.93561694877297 0.6812453240412764
17.614246415535085 251.7754698344301 0.6786085210630074
17.6194739704885 252.80918175304927 0.679663034619747
17.624701525441914 252.0385951091538 0.6791371829949149
17.62992908039533 252.93466402045973 0.6797314480589354
17.635156635348743 251.21050490471725 0.6754314457251418
17.640384190302157 251.34879177970427 0.6744830939392142
17.64561174525557 250.6039306056286 0.6730564948622075
17.650839300208986 250.27989987748853 0.6741021722671752
17.6560668551624 254.20805096958546 0.6798802916980625
17.661294410115815 254.49521174332287 0.6797928133574995
17.66652196506923 258.8267976056733 0.6849936224802775
17.671749520022644 262.36638069615117 0.688462198855215
17.676977074976058 265.67888471864586 0.6920781388546442
17.682204629929473 269.2448311267973 0.6965573166699641
17.687432184882887 272.40800074095347 0.7008541740539063
17.6926597398363 275.7992761920635 0.7055903295106492
17.697887294789716 278.7237939601256 0.7090683452952771
17.70311484974313 280.4534509428342 0.7104136474315899
17.708342404696545 284.21468517937103 0.7136234176152102
17.71356995964996 287.5394411025104 0.7173951424032392
17.718797514603374 293.03572250882144 0.7244248809657091
17.724025069556788 299.5532124741226 0.7325508752702811
17.729252624510202 304.14939289406266 0.7385036924450021
17.734480179463617 306.57858857995154 0.7405799440431351
17.73970773441703 306.33410990345715 0.740233715336056
17.744935289370446 307.28430807826254 0.741450126275347
17.75016284432386 309.7041488679522 0.7442451846188107
17.755390399277275 313.287423633902 0.7488053855318713
17.76061795423069 314.56812046729425 0.7494299186168084
17.765845509184103 316.1994774647832 0.7507486011992291
17.771073064137518 317.0063550762805 0.7513511875320864
17.776300619090932 322.3896184296253 0.758010901627731
17.781528174044347 323.9582598452824 0.759694591532112
17.78675572899776 323.8274136394747 0.7603138910154043
17.791983283951176 320.3277981636087 0.7560923571518866
17.79721083890459 316.58268189424496 0.751765248631495
17.802438393858004 313.7132814148441 0.7489702864184342
17.80766594881142 310.9519313340054 0.7458813270700358
17.812893503764833 306.1615686456927 0.7416489177830735
17.818121058718248 301.6156981547423 0.7360958634514378
17.823348613671662 297.82540818786174 0.7317047277968161
17.828576168625077 293.9825989581741 0.7262372555343086
17.83380372357849 290.52913960882796 0.7214446501451444
17.839031278531905 286.4230264864274 0.7163749756898935
17.84425883348532 285.4120892470302 0.7148393099008696
17.849486388438734 283.9890077957511 0.7124967512739947
17.85471394339215 285.33178671415357 0.7142574870241697
17.859941498345563 286.59976205654146 0.7168861441880711
17.865169053298978 287.33790274383773 0.7190848880753792
17.870396608252392 287.5962466096603 0.7200718966449353
17.875624163205806 284.2178405427775 0.7150078940552974
17.88085171815922 287.53567447555247 0.7189899329310218
17.886079273112635 290.24328612933937 0.721994724475868
17.89130682806605 294.73585936024915 0.7271313953435319
17.896534383019464 298.3825071539553 0.7309274937239445
17.90176193797288 304.98888610300116 0.7380699409366154
17.906989492926293 310.1412776528308 0.7434608665368229
17.912217047879707 319.24846957709605 0.7547886577015324
17.917444602833122 322.35165182973674 0.7575057725204503
17.922672157786536 323.99491293860706 0.760066337551217
17.92789971273995 322.6369150252791 0.7585882672215138
17.933127267693365 325.8278998527453 0.7618297154622597
17.93835482264678 325.3862092529906 0.7625434230424594
17.943582377600194 322.73727719241424 0.759633866807338
17.94880993255361 318.80697711498505 0.755054318249377
17.954037487507023 312.8877040616856 0.7485104839053025
17.959265042460437 308.10314880754123 0.7421068509965971
17.96449259741385 302.265541157695 0.7352912092062165
17.969720152367266 295.88539081330475 0.7280695890500463
17.97494770732068 288.2447258953889 0.7180113875394032
17.980175262274095 284.1737426076386 0.7139111578266689
17.98540281722751 280.6055083849819 0.708742926052613
17.990630372180924 277.97971194884497 0.7057595263392573
17.995857927134338 273.64717522318125 0.701610033492844
18.001085482087753 271.8986716641909 0.6995468295326861
18.006313037041167 268.78171620102796 0.696298200542102
18.01154059199458 265.77439931770544 0.6921292514323942
18.016768146947996 262.14985118569695 0.6879457385966427
18.02199570190141 262.15273304355975 0.6887737995753181
18.027223256854825 259.8433108592406 0.6858594362349119
18.03245081180824 259.1482565273961 0.6845574790476684
18.037678366761654 257.01199301576236 0.681213451856333
18.042905921715068 255.38258151159837 0.677544941674275
18.048133476668482 254.1214744554872 0.6772035141342274
18.053361031621897 252.5009585803374 0.6751629288859671
18.05858858657531 254.65725384347644 0.6791393661477503
18.063816141528726 253.59014920034858 0.6792636334856799
18.06904369648214 253.66474187418115 0.6788681645906589
18.074271251435555 257.53131505864127 0.6836418059923417
18.07949880638897 262.1051829221814 0.6883208396997123
18.084726361342383 265.7286960558338 0.6928578704979911
18.089953916295798 264.7917852724974 0.6926161087122537
18.095181471249212 264.25921008360405 0.6920673162456074
18.100409026202627 266.49499044597167 0.6943776649098078
18.10563658115604 268.42742177056726 0.6951346596039403
18.110864136109456 271.38865094590875 0.6979848672257629
18.11609169106287 274.67023405350716 0.7019964163089277
18.121319246016284 277.38870668697524 0.7054007191511041
18.1265468009697 281.03830618411644 0.709467310210858
18.131774355923113 287.4434900688648 0.7170726056439988
18.137001910876528 294.34704625401656 0.7249813635521097
18.142229465829942 304.56115449455694 0.7367044706920348
18.147457020783357 312.485562863592 0.7463136810844251
18.15268457573677 321.17733962148014 0.7556800700086439
18.157912130690185 326.96119896774826 0.7627803323866208
18.1631396856436 335.54093865021485 0.7723900546619581
18.168367240597014 349.161970080008 0.7874691693667858
18.17359479555043 360.898059162821 0.8006095130255756
18.178822350503843 371.86208352458215 0.8120415979069111
18.184049905457258 378.9754722221588 0.8199900502636939
18.189277460410672 385.141504292382 0.8265551590341096
18.194505015364086 388.41705788164643 0.8294116106395649
18.1997325703175 386.2203938861882 0.8270307983548476
18.204960125270915 383.4416796155399 0.8237879422435085
18.21018768022433 379.6171485399901 0.819637712367945
18.215415235177744 377.38138092071534 0.8175363352946707
18.22064279013116 379.0751008703614 0.819536709273408
18.225870345084573 378.63877144870264 0.8197978629487117
18.231097900037987 379.4377122499796 0.8207893004216164
18.236325454991402 382.428375193268 0.823550240908721
18.241553009944816 382.5052257414887 0.8232132691347616
18.24678056489823 387.52027337003324 0.8276598540815862
18.252008119851645 386.94905719069027 0.8272262391437111
18.25723567480506 386.1392797130317 0.8262008804779624
18.262463229758474 381.3415626240571 0.8214783035834783
18.26769078471189 374.6972982378062 0.8143573986893429
18.272918339665303 365.7621612451503 0.8048469652287252
18.278145894618717 353.098716427541 0.7907661400074077
18.28337344957213 341.68046537388193 0.7786148909873304
18.288601004525546 337.7858397587463 0.7743123062888784
18.29382855947896 332.56765814257074 0.7683593731022157
18.299056114432375 327.10358822755154 0.7618338021434655
18.30428366938579 318.3466349901542 0.7532000084110029
18.309511224339204 309.51001716199073 0.7433209004111112
18.314738779292618 302.42685883254467 0.7348426554977674
18.319966334246033 295.9696276698663 0.7270006866715983
18.325193889199447 291.23941438922867 0.7206813874343735
18.33042144415286 288.47155508431666 0.7179622267066373
18.335648999106276 287.14520900942216 0.7163252863916031
18.34087655405969 283.17417379150834 0.7121820268478204
18.346104109013105 280.7959875286926 0.708938245520396
18.35133166396652 278.37525429448124 0.7058446064257922
18.356559218919934 279.51244607713835 0.7068980824595801
18.361786773873348 279.858546991765 0.7080212340176406
18.367014328826762 278.8171504341192 0.7061250161045488
18.372241883780177 278.715831673158 0.7064301186587375
18.37746943873359 278.91575027184126 0.7055265129775988
18.382696993687006 281.0597284891673 0.7074279390208951
18.38792454864042 286.7352200634402 0.7162012246765215
18.393152103593835 297.28235564733666 0.7411428687088747
18.39837965854725 307.24668247252305 0.7603586845077006
18.403607213500663 315.39247960529667 0.7758623922537742
18.408834768454078 323.89370798832886 0.7900536878733654
18.414062323407492 332.5230361403761 0.8041147359140979
18.419289878360907 340.6731162358817 0.8177289540932322
18.42451743331432 342.3689591587846 0.82308778300172
18.429744988267736 342.2398051022929 0.8275984848711534
18.43497254322115 337.81537653146376 0.8251971503963909
18.440200098174564 334.30232234178607 0.8242936221025573
18.44542765312798 330.03555001842943 0.8221344862316775
18.450655208081393 327.064552984603 0.8210910100915503
18.455882763034808 325.3431041120404 0.8227810524989777
18.461110317988222 321.55944886311386 0.8208537081027275
18.466337872941637 318.24026878892136 0.8193121225156446
18.47156542789505 314.8879626149826 0.8176960025198129
18.476792982848465 310.1874824285034 0.8147160656170126
18.48202053780188 309.29529716406614 0.816368088139021
18.487248092755294 308.1773535945681 0.817819617294208
18.49247564770871 305.5078859505773 0.8149040201269857
18.497703202662123 299.45605438928794 0.8098695449999455
18.502930757615538 298.05138221762945 0.8097954615536795
18.508158312568952 294.1418787684664 0.8054293072986267
18.513385867522366 294.6233264473629 0.8080519773175199
18.51861342247578 295.4387754689317 0.8103521593872965
18.523840977429195 294.7326526969001 0.813409442573814
18.52906853238261 294.9780668310946 0.8164378557700297
18.534296087336024 292.16495746541557 0.8147447581691981
18.53952364228944 289.58861810274556 0.8129028028000771
18.544751197242853 284.5252011742926 0.8073290285010046
18.549978752196267 283.65845501912503 0.8083809776653768
18.555206307149682 283.31610100499483 0.8098749467453373
18.560433862103096 285.16004877160765 0.8144535452782705
18.56566141705651 286.36223700327787 0.8187430012416208
18.570888972009925 287.361910661525 0.8213522967785707
18.57611652696334 288.6209823864115 0.8250112908493803
18.581344081916754 289.51474293261134 0.8285560515821873
18.58657163687017 289.61803272323124 0.8304043734813541
18.591799191823583 290.1958248457831 0.8335922328134986
18.597026746776997 292.86993121455504 0.8385616852179655
18.60225430173041 293.4408006806918 0.8403856815184222
18.607481856683826 296.0528896943842 0.846151600087493
18.61270941163724 297.8360986798158 0.8500438631496418
18.617936966590655 300.7614287885859 0.8552960011698498
18.62316452154407 303.02393284493945 0.85797762676052
18.628392076497484 307.7612954729967 0.8481543377278736
18.633619631450898 310.03147628938143 0.8428344872782475
18.638847186404313 318.57106430339604 0.8480923852195689
18.644074741357727 328.2035684478151 0.8563258007275966
18.64930229631114 331.5257628713992 0.8569708839378911
18.654529851264556 343.96800024234415 0.8677113033618068
18.65975740621797 348.9380221732148 0.8709766404450149
18.664984961171385 350.93627254003144 0.869692187994365
18.6702125161248 346.5210999374225 0.860724066260745
18.675440071078214 350.78570490144153 0.8634944081279816
18.680667626031628 350.2129467855121 0.8596450074589402
18.685895180985042 348.87205626668754 0.8554615779039149
18.691122735938457 348.4826666292391 0.8531748982271842
18.69635029089187 346.02316006162863 0.8474720782970971
18.701577845845286 346.54084719384076 0.8463836646876638
18.7068054007987 349.11550400010134 0.8484821919795233
18.712032955752115 352.09433083494383 0.8505305933630559
18.71726051070553 353.8373216993436 0.8523800391001056
18.722488065658943 355.8373997971023 0.852953963226798
18.727715620612358 354.83854294434576 0.850769144332717
18.732943175565772 356.23831726035434 0.8510768855847781
18.738170730519187 355.739297190574 0.8491599131534914
18.7433982854726 356.8956510465481 0.8499547825031949
18.748625840426016 357.8936162530545 0.8495740311867799
18.75385339537943 356.7000205839923 0.8467208431807425
18.759080950332844 355.06782834321035 0.8438519835699317
18.76430850528626 352.937891699072 0.8391758863638964
18.769536060239673 352.26621739517833 0.8384327339738206
18.774763615193088 347.7525729745025 0.8318808031467025
18.779991170146502 342.2463733452538 0.8236149144924807
18.785218725099917 335.27010961106646 0.814182966117788
18.79044628005333 332.4899908828624 0.8084967775402558
18.795673835006745 331.9310300579336 0.8068013300838666
18.80090138996016 328.8115092048059 0.8026370619403165
18.806128944913574 324.72322584614125 0.7970697101911423
18.81135649986699 319.0305064921536 0.7901413227769554
18.816584054820403 316.67525242438796 0.787004327959781
18.821811609773818 316.95338238010083 0.7861293352308582
18.827039164727232 317.6280185027332 0.7866426872112278
18.832266719680646 314.8543380276376 0.7829312850270348
18.83749427463406 311.8212152765093 0.7792952527798203
18.842721829587475 310.51916439339635 0.7778969043198687
18.84794938454089 310.5775762923682 0.7775952485431079
18.853176939494304 307.4184811734707 0.7736141107149603
18.85840449444772 304.7887074143527 0.7691657289403977
18.863632049401133 301.32132952275214 0.7643553231488819
18.868859604354547 302.9089412908145 0.76749875710213
18.87408715930796 302.03371136993695 0.7663610318621363
18.879314714261376 301.4264998776472 0.7657730495555208
18.88454226921479 300.0951648516977 0.7646083881845799
18.889769824168205 298.3067417775612 0.7602374223764842
18.89499737912162 297.46229159327766 0.7592214707730746
18.900224934075034 297.5918564499174 0.7578890893008428
18.90545248902845 294.8515465209019 0.7544031872905357
18.910680043981863 293.84298273854944 0.7535761905154466
18.915907598935277 294.3457644425865 0.7544600504344353
18.92113515388869 294.8214246132042 0.7554288864080716
18.926362708842106 290.4421060803744 0.7493428309032387
18.93159026379552 286.347325672416 0.7437490796922395
18.936817818748935 279.50695466410815 0.7342424207066608
18.94204537370235 277.5730378147939 0.7297467755334519
18.947272928655764 278.48321598241057 0.7304260739351957
18.952500483609178 280.4919991093854 0.7331854076350922
18.957728038562593 279.63123892743084 0.7321781100447894
18.962955593516007 278.44620883687463 0.730285331521529
18.96818314846942 276.31809365866326 0.7257146759624685
18.973410703422836 277.0098580905679 0.7260239680254451
18.97863825837625 275.6236448642002 0.7248878138263599
18.983865813329665 272.82479606955974 0.7212500049737325
18.98909336828308 272.5079909244443 0.7223281590226915
18.994320923236494 271.6155445226559 0.7204343395652837
18.999548478189908 271.7108156239328 0.7207423936762493
19.004776033143322 269.602369123972 0.7179359056265798
19.010003588096737 273.1172640572005 0.7218924234285414
19.01523114305015 274.19147510171734 0.7231071976936926
19.020458698003566 272.80270109969854 0.7199433962831533
19.02568625295698 272.39739618817623 0.7188506574646144
19.030913807910395 270.5190829715606 0.7161897554766015
19.03614136286381 273.16450571777557 0.7195618968820486
19.041368917817223 276.2317568809406 0.7230218005474576
19.046596472770638 276.3857367602366 0.7221848914944938
19.051824027724052 274.63781040523594 0.7196254261653138
19.057051582677467 275.0927805340516 0.7202600106351854
19.06227913763088 273.9427764800239 0.7182691482554104
19.067506692584296 275.4188585267048 0.7201310567708693
19.07273424753771 274.3228290877181 0.7187304201594383
19.077961802491124 276.1089541710862 0.7220400576321384
19.08318935744454 274.58126546282693 0.7197124237198593
19.088416912397953 270.1969272641688 0.713456455082757
19.093644467351368 267.8459121406165 0.7097261970215433
19.098872022304782 265.75370953405576 0.7062813731903168
19.104099577258197 264.7896608034265 0.7042819435100615
19.10932713221161 263.7009116171253 0.7028022259748045
19.114554687165025 263.6356195564059 0.7033474908006202
19.11978224211844 265.50948114939763 0.7088263249327722
19.125009797071854 267.23334951178805 0.7102770773920039
19.13023735202527 267.84757670814196 0.7106908250165622
19.135464906978683 265.61536583285823 0.707524820491598
19.140692461932098 260.8133421533841 0.7009681701273438
19.145920016885512 259.3703069122529 0.7003972236079895
19.151147571838926 258.3767587476085 0.6989850595635185
19.15637512679234 259.9529790075863 0.6998817698355253
19.161602681745755 259.64313145443504 0.7009347963825369
19.16683023669917 259.984276309359 0.701816346597229
19.172057791652584 260.33883863489854 0.7034481791529976
19.177285346606 261.0626147637464 0.7035953301069939
19.182512901559413 260.59294343606126 0.7011390009880176
19.187740456512827 262.66744037994897 0.7028184254046628
19.19296801146624 263.0532478835562 0.7024096670316404
19.198195566419656 263.2217015688645 0.7027560761385585
19.20342312137307 262.0740678890276 0.7031484564025585
19.208650676326485 256.9810273492884 0.6957190252228928
19.2138782312799 256.63884900730267 0.6945385796653689
19.219105786233314 259.8587067622707 0.696224950773876
19.22433334118673 261.64941145755097 0.6973292361243145
19.229560896140143 264.5638746854212 0.7015881723997738
19.234788451093557 266.8652929564585 0.7057776086639048
19.24001600604697 268.6048720812404 0.7092047687321861
19.245243561000386 270.3772018644707 0.7118270324523889
19.2504711159538 270.3282365976598 0.711087272108414
19.255698670907215 272.73945855068393 0.7146750118622435
19.26092622586063 273.27883477001865 0.7134818173019595
19.266153780814044 273.71344346842636 0.7132392198989805
19.271381335767458 272.54713997353304 0.7111647714224038
19.276608890720873 273.4739210362249 0.711939371453303
19.281836445674287 277.6777359724254 0.7183362170569515
19.2870640006277 279.586531199833 0.7212190425284097
19.292291555581116 280.62872404421154 0.7217832589020766
19.29751911053453 281.9674363229919 0.7229566189251961
19.302746665487945 282.5099644497894 0.7222862358196626
19.30797422044136 285.79606322283706 0.7267343502764232
19.313201775394774 286.13714979511644 0.7268758105794103
19.318429330348188 288.5128401495156 0.7296450909824767
19.323656885301602 289.2880872518096 0.7307260521735358
19.328884440255017 292.64653275253465 0.7341838385660403
19.33411199520843 297.85393657275546 0.7405591561789401
19.339339550161846 299.0941138969771 0.7419112818179981
19.34456710511526 301.03346108596696 0.7434693868265203
19.349794660068675 301.94350335367983 0.7451127154517079
19.35502221502209 307.51170264469334 0.7527122607406529
19.360249769975503 310.9743037035569 0.7574759890909614
19.365477324928918 313.9087056876851 0.7602378697939489
19.370704879882332 317.1785174951625 0.7631942907475205
19.375932434835747 319.42000342377065 0.7652750679783794
19.38115998978916 320.0137118747099 0.7659710097041001
19.386387544742576 319.10242307546224 0.7645272559440026
19.39161509969599 321.04747284458824 0.7665097522750186
19.396842654649404 324.4675231692831 0.7702517524952606
19.40207020960282 330.08606135076974 0.7764482848337614
19.407297764556233 330.29056220994534 0.7774223352039547
19.412525319509648 331.2613897665528 0.7785282708045997
19.417752874463062 329.9076552724709 0.7780484136304207
19.422980429416477 329.271492527958 0.7764569144645252
19.42820798436989 326.224561358712 0.7715749626112924
19.433435539323305 326.1224614079976 0.7707798605125885
19.43866309427672 325.18633760654546 0.7700721218271034
19.443890649230134 324.0996796519624 0.7700420440779983
19.44911820418355 321.2407139845149 0.7674708054877386
19.454345759136963 321.60373805072754 0.7675149692988795
19.459573314090377 322.0200324044411 0.7681363286328893
19.464800869043792 323.6768621220432 0.7686127096042197
19.470028423997206 322.4801165079227 0.7662258333494744
19.47525597895062 322.6032940941967 0.7664837963269093
19.480483533904035 319.8574123665674 0.7630172063212137
19.48571108885745 319.07184737892135 0.76276169638768
19.490938643810864 323.11552524743297 0.7684379745003729
19.49616619876428 323.9674943656417 0.7691598034732289
19.501393753717693 323.9622840409129 0.7697384026877183
19.506621308671107 323.40462788425856 0.7675002954720294
19.51184886362452 323.7818032930688 0.7673966616229162
19.517076418577936 325.92477276485755 0.7702109624091149
19.52230397353135 328.0759803075737 0.7724761168904083
19.527531528484765 331.7947569789581 0.7770314537708096
19.53275908343818 332.37944659958623 0.7776537374543401
19.537986638391594 333.1500057751206 0.7783617198612994
19.54321419334501 332.70999658339673 0.7784117260856553
19.548441748298423 334.47703384369606 0.7808666095973539
19.553669303251837 336.18418394390943 0.7825864115319141
19.55889685820525 340.3669755608198 0.7872142040506135
19.564124413158666 344.0665784505266 0.790220011574552
19.56935196811208 348.1554286033044 0.7948356861903884
19.574579523065495 350.13402569683456 0.7975403452054711
19.57980707801891 351.3549418538468 0.798362534447807
19.585034632972324 351.8809259443556 0.7986621311065198
19.590262187925738 355.2247033692477 0.8015836139701247
19.595489742879153 358.11817452362817 0.8048670585357708
19.600717297832567 361.60139626777794 0.8090986133603967
19.60594485278598 366.11507080999314 0.814003479150177
19.611172407739396 369.9869810259996 0.8185992691113855
19.61639996269281 373.0403870987672 0.8219136189369951
19.621627517646225 376.12539904454917 0.8250012473043629
19.62685507259964 375.4191971699501 0.8240232103984806
19.632082627553054 377.06042220036113 0.8249536057200011
19.637310182506468 375.60853530923083 0.8234898901331197
19.642537737459882 376.3548785224874 0.8244223576993397
19.647765292413297 378.7031369156663 0.8268553279244464
19.65299284736671 384.6562165494388 0.8333739307612363
19.658220402320126 388.0685467976658 0.8365285317082541
19.66344795727354 387.0355351378955 0.8352029982626167
19.668675512226955 386.5581664985875 0.8346036498726679
19.67390306718037 383.0566358441214 0.830651387220171
19.679130622133783 384.1473925906776 0.8320784053119694
19.684358177087198 384.55121107857076 0.8328493010578565
19.689585732040612 389.94943571927934 0.8387692176683225
19.694813286994027 395.4516473029573 0.8444807107928134
19.70004084194744 395.9607568550685 0.8447179323609086
19.705268396900856 394.74088251789925 0.8431720140039424
19.71049595185427 391.24481212789135 0.8401133012823666
19.715723506807684 388.61716210746835 0.8372808916208879
19.7209510617611 387.37718633923936 0.8360281980044678
19.726178616714513 383.46557532943416 0.8313345391744076
19.731406171667928 382.7298317208233 0.8303024970893988
19.736633726621342 380.3148537411849 0.8279909407392905
19.741861281574757 377.5717262645272 0.825086181567916
19.74708883652817 374.9012163588368 0.8220348229994523
19.752316391481585 374.45218653682554 0.8213873250482592
19.757543946435 371.3437208090906 0.8178421171641063
19.762771501388414 365.49720833299597 0.8112425418531288
19.76799905634183 357.1862313497731 0.8025001945402854
19.773226611295243 353.81233462603825 0.7983473239881513
19.778454166248657 352.4551578158543 0.797245931513542
19.783681721202072 353.51893560995273 0.79742087954195
19.788909276155486 350.64046624526196 0.7946688458201401
19.7941368311089 349.9973183461658 0.7944260179200076
19.799364386062315 344.4325002110322 0.7886097384525023
19.80459194101573 341.0191419901493 0.7844860709354418
19.809819495969144 337.5957356398679 0.7794565915520365
19.81504705092256 334.26518357892365 0.7754307177122892
19.820274605875973 335.0739454610624 0.776952750132856
19.825502160829387 333.82101740702666 0.7760570181149266
19.8307297157828 334.03769643243146 0.7763014562464488
19.835957270736216 330.4685991198347 0.7723465650464465
19.84118482568963 327.1009578120958 0.7680506414740571
19.846412380643045 325.3168124314485 0.7669014323394212
19.85163993559646 323.740607013548 0.7649284683634607
19.856867490549874 323.96725224418276 0.7651101057366768
19.86209504550329 322.3322191317 0.7626698010923414
19.867322600456703 320.3665223429626 0.7597581426698333
19.872550155410117 320.8024351068483 0.7602980038955159
19.87777771036353 320.7021243543082 0.7596844490840862
19.883005265316946 321.44017982408525 0.7618073524186186
19.88823282027036 319.7904438437395 0.759975233604529
19.893460375223775 315.3428830641741 0.7544765942910799
19.89868793017719 316.58934574740914 0.7553770616136289
19.903915485130604 313.9542101869339 0.7516960704590198
19.909143040084018 312.0357899066103 0.7493737344354603
19.914370595037433 312.8570315947683 0.7508536426792813
19.919598149990847 312.78853072029153 0.750749018650764
19.92482570494426 310.0493738300332 0.7478568751997767
19.930053259897676 308.23378495877523 0.7458997382078301
19.93528081485109 307.19853694392714 0.7447494745102289
19.940508369804505 306.83342078673445 0.7442004945326983
19.94573592475792 304.9276274519412 0.741549202312442
19.950963479711334 301.1717928567933 0.7372993784378271
19.956191034664748 303.18569009809795 0.7398250263725729
19.961418589618162 305.3711481643277 0.7423329959476677
19.966646144571577 308.1743118628855 0.7446336654971784
19.97187369952499 309.68241009088035 0.7459889874048232
19.977101254478406 310.72468418835706 0.7477258127274776
19.98232880943182 310.4159903227167 0.7483463374648813
19.987556364385235 308.7248255215803 0.7468178082439828
19.99278391933865 306.51642834469334 0.7440452216606699
19.998011474292063 306.6450926695175 0.7441043054513562
20.003239029245478 306.5904221199875 0.7429295846262844
20.008466584198892 307.8524389745975 0.7444970678927271
20.013694139152307 313.55116498321746 0.7505930038623251
20.01892169410572 320.87439091972 0.7591297363034051
20.024149249059136 330.5765925123102 0.7703589085760664
20.02937680401255 335.21137756822606 0.7753559156479475
20.034604358965964 337.97899871564766 0.7786885466754762
20.03983191391938 341.46683536097106 0.7832904927797171
20.045059468872793 344.49353894626086 0.786521863140627
20.050287023826208 347.0823538161897 0.7892260089054198
20.055514578779622 343.5389101016865 0.7838914828166549
20.060742133733036 341.82900843974465 0.7823350840591061
20.06596968868645 335.2224026553679 0.7745561971182744
20.071197243639865 331.03094119384184 0.7699734491260617
20.07642479859328 328.1031106227763 0.7666309231554643
20.081652353546694 326.7973052105207 0.7658426214772531
20.08687990850011 324.9589798772817 0.7633309504828064
20.092107463453523 321.86508561917753 0.7599266861273716
20.097335018406937 318.8116543223489 0.7567158359306916
20.102562573360352 318.19944768522845 0.7559858657769023
20.107790128313766 316.6853242031802 0.7538556162690426
20.11301768326718 316.45674174429206 0.7534814734600761
20.118245238220595 314.72756065567745 0.7521919297942079
20.12347279317401 314.58985946739807 0.7527178858469571
20.128700348127424 315.4554967055998 0.7531488453731838
20.13392790308084 318.3261433560441 0.7564183488350221
20.139155458034253 320.6723517943289 0.7577727063946733
20.144383012987667 320.9524780956878 0.7581658492949068
20.14961056794108 321.6024418093701 0.7587211475691198
20.154838122894496 323.62141595323885 0.7616647660734497
20.16006567784791 324.7642554339299 0.7631808611707128
20.165293232801325 322.8733553632529 0.7607767298415726
20.17052078775474 321.7171914151423 0.7593531997791528
20.175748342708154 320.45772457216043 0.7579380402555461
20.18097589766157 321.95329422927483 0.7598124066758767
20.186203452614983 323.66573956898185 0.7624475984288237
20.191431007568397 321.99490149576064 0.7599139544772452
20.19665856252181 318.6047857799305 0.7554072714153109
20.201886117475226 312.59790828846127 0.7478468759620848
20.20711367242864 307.13717145101737 0.7413537802118693
20.212341227382055 303.7773268988196 0.7376462220132037
20.21756878233547 301.67863720929375 0.7361871058166691
20.222796337288884 297.42204538482986 0.7314752464828871
20.228023892242298 293.1509965136432 0.7265380915973781
20.233251447195713 291.23663821240905 0.7247366986867131
20.238479002149127 288.6834360644458 0.7211395239743641
20.24370655710254 288.49374854968414 0.7204347375377134
20.248934112055956 286.4445927476232 0.7174439461455248
20.25416166700937 286.6942897394984 0.717613058272058
20.259389221962785 286.2325688108563 0.7163971536940313
20.2646167769162 290.6270429118154 0.7220837921216242
20.269844331869614 289.03374736473825 0.7202490151169354
20.275071886823028 288.56354600643596 0.7198168408189126
20.280299441776442 282.5766842203409 0.7125467438166515
20.285526996729857 282.71673772759345 0.7128637077838905
20.29075455168327 283.8301662320206 0.7146622555503012
20.295982106636686 287.5039531137473 0.7194564279098676
20.3012096615901 291.94209396381655 0.724167391838714
20.306437216543515 292.25888805417463 0.7249777529097833
20.31166477149693 292.48041968968715 0.7257401455871252
20.316892326450343 288.78520881661126 0.7204653219348857
20.322119881403758 286.0843595936384 0.71640317328027
20.327347436357172 285.5757708715382 0.71446581715269
20.332574991310587 284.92271581948347 0.7133542539442136
20.337802546264 287.0438932775011 0.7163369198174578
20.343030101217416 288.7654454457314 0.7187317968907101
20.34825765617083 290.09043785594184 0.7208094243061394
20.353485211124244 288.6299053917277 0.7194452691194799
20.35871276607766 286.2874878126784 0.7155434764856468
20.363940321031073 287.60417087239614 0.7168734008536227
20.369167875984488 289.95078272928106 0.7198499409540177
20.374395430937902 291.14982750534386 0.7224963814767426
20.379622985891316 291.1088220352316 0.7225665719562069
20.38485054084473 287.6840397975372 0.7168575771344422
20.390078095798145 286.3280472112869 0.7152411177268146
20.39530565075156 287.2313109502984 0.7162682746044756
20.400533205704974 291.4108416278696 0.7218960448039109
20.40576076065839 293.1627742246527 0.7237944835085302
20.410988315611803 292.98074215278103 0.7230122216200988
20.416215870565217 290.4866027364728 0.7209419232756215
20.421443425518632 285.638515096827 0.7157053966017269
20.426670980472046 284.23987123731104 0.71600453104584
20.43189853542546 283.7960491918465 0.7159648752643053
20.437126090378875 287.297348370289 0.7193569956821787
20.44235364533229 288.77458958181006 0.7199924668080426
20.447581200285704 288.77535280646055 0.7194909123687272
20.45280875523912 289.8189009704597 0.7201408016823946
20.458036310192533 291.4956115018684 0.7227363911103405
20.463263865145947 291.8685515527133 0.7231849455253262
20.46849142009936 289.48463449212585 0.7206345698214838
20.473718975052776 286.09901362836996 0.7173438899890704
20.47894653000619 283.7676074684555 0.7137136256075947
20.484174084959605 283.90139107439575 0.7133103858083322
20.48940163991302 286.50805080293003 0.7153592376261987
20.494629194866434 286.177758320415 0.7150882187097068
20.49985674981985 286.6113806754174 0.7162614685535468
20.505084304773263 285.1864994836097 0.7143879537869521
20.510311859726677 284.2356408422189 0.7124933107634123
20.51553941468009 285.12690290610084 0.7134981713166528
20.520766969633506 285.8885386235856 0.715205252258531
20.52599452458692 286.16396007417734 0.7165433106526271
20.531222079540335 287.8648445249125 0.7173139353551389
20.53644963449375 285.59060148201365 0.7154122120930377
20.541677189447164 283.5529534610688 0.7128159072165998
20.546904744400578 281.92788532904046 0.7100710497803773
20.552132299353993 282.28377939683384 0.7098257709097103
20.557359854307407 287.47219063476615 0.7150682871181053
20.56258740926082 289.05450204114226 0.7181436271415313
20.567814964214236 287.23658839324816 0.7165681149605592
20.57304251916765 281.2639553529001 0.709800497828878
20.578270074121065 280.0308921561809 0.7084097440507967
20.58349762907448 280.08153573842486 0.7080444297276648
20.588725184027894 281.33955347108383 0.7096265134692433
20.593952738981308 282.7118337227501 0.711452123818002
20.599180293934722 282.6835665940504 0.7123772055146107
20.604407848888137 279.275477599829 0.7085584989692626
20.60963540384155 278.1757356810061 0.7059090840407294
20.614862958794966 280.6099211679491 0.7075863848680466
20.62009051374838 283.86761093141257 0.7116720137517453
20.625318068701795 283.6495127383962 0.7114918850464255
20.63054562365521 280.747587822857 0.7085804789287098
20.635773178608623 280.4611669679898 0.7083297951818076
20.641000733562038 281.5087780811933 0.7098803786575546
20.646228288515452 281.112749645461 0.709915466379765
20.651455843468867 281.810461175739 0.7100137015150253
20.65668339842228 281.7647887974027 0.7090095833246636
20.661910953375695 282.5695391518783 0.7095737220394047
20.66713850832911 281.10785411423007 0.7079636258987876
20.672366063282524 278.35185700577125 0.7063464494018473
20.67759361823594 278.7981384530723 0.7080230340795811
20.682821173189353 282.060433748037 0.7118114412132506
20.688048728142768 285.2084939800266 0.715623546705915
20.693276283096182 285.1409694343666 0.7146250484283223
20.698503838049596 280.2144430181647 0.7090138196372113
20.70373139300301 280.21670973048 0.707823668749061
20.708958947956425 280.25596876363375 0.7070055705552503
20.71418650290984 284.0485845517039 0.7113629773172453
20.719414057863254 284.4453933317942 0.7115394749471303
20.72464161281667 283.5106235854888 0.7117570071408148
20.729869167770083 283.2050237920831 0.7109068614780886
20.735096722723497 286.13904313992657 0.7146322775325643
20.740324277676912 288.739082107742 0.7172871224463321
20.745551832630326 289.5634211532408 0.7183871093376127
20.75077938758374 286.1649450426357 0.7141492775551332
20.756006942537155 284.91869619750196 0.712999988192977
20.76123449749057 287.92086636589016 0.7172472254271729
20.766462052443984 291.60140976327637 0.7226417989862408
20.7716896073974 296.1132631014878 0.727538604639263
20.776917162350813 298.74964013985715 0.7289311116327466
20.782144717304227 298.64704211648257 0.7279066910834465
20.78737227225764 297.51412829275654 0.7255586422614315
20.792599827211056 295.7212333135311 0.7241948933117175
20.79782738216447 298.210764361223 0.7273163934288805
20.803054937117885 299.91075106328265 0.7295142736405507
20.8082824920713 300.37435752573384 0.7300240409355826
20.813510047024714 302.30929319254705 0.7330518817533361
20.81873760197813 306.20540538780295 0.7378555870231011
20.823965156931543 308.3444844540266 0.7399946149718382
20.829192711884957 307.279304119312 0.7385421253170485
20.83442026683837 307.392976227938 0.7387148027851363
20.839647821791786 306.96612213768384 0.7377956455463826
20.8448753767452 306.6911686906786 0.7370177527377066
20.850102931698615 304.85105613427515 0.7350487846431848
20.85533048665203 303.1263845503447 0.7331684872159973
20.860558041605444 300.6885624375751 0.7308538443782729
20.865785596558858 301.3335049925114 0.7310866603465497
20.871013151512273 296.1976874690616 0.7242916266346462
20.876240706465687 295.0364877160728 0.7226670485239264
20.8814682614191 294.0955520449023 0.7211193653497684
20.886695816372516 294.05508018985313 0.721626581506285
20.89192337132593 293.35858725904427 0.7210205598227472
20.897150926279345 291.2158796458535 0.7188136520649238
20.90237848123276 292.095909181634 0.7206369208870168
20.907606036186174 290.564592945228 0.7189347171296684
20.912833591139588 289.7621108959001 0.7184135569097287
20.918061146093002 286.029791789582 0.713163782760308
20.923288701046417 287.2119703849019 0.7137200262681819
20.92851625599983 289.65140074137963 0.7164434486490951
20.933743810953246 289.3733331404211 0.71626965423302
20.93897136590666 288.94801377468394 0.7158964915083255
20.944198920860075 286.8016651403986 0.7135483879663265
20.94942647581349 287.3853500720139 0.7136408822290419
20.954654030766903 285.67054882263494 0.7117265223400046
20.959881585720318 287.3984371560271 0.7145766434926958
20.965109140673732 289.00203302126977 0.7167211392761601
20.970336695627147 290.15000030722746 0.7176772387650578
20.97556425058056 286.83051399994486 0.7130125406032446
20.980791805533975 284.0053828364011 0.7098043932296743
20.98601936048739 281.7150982067668 0.7074907805439193
20.991246915440804 281.34033910333795 0.7068544438457847
20.99647447039422 279.7654259672856 0.7046673241837055
21.001702025347633 276.5805140786648 0.7008748318715394
21.006929580301048 276.14506546999445 0.7006761881794263
21.012157135254462 274.44730809963744 0.6987026519001855
21.017384690207876 273.5659301385261 0.698181603985355
21.02261224516129 275.0153764472969 0.6995028601631369
21.027839800114705 273.59050028286896 0.6985549299227831
21.03306735506812 272.04813805343343 0.6952076389020317
21.038294910021534 268.672462148259 0.6910481718218753
21.04352246497495 268.359902325797 0.6906524737321839
21.048750019928363 269.43518983040815 0.6930225821252877
21.053977574881777 268.2719495577319 0.6919328193030624
21.059205129835192 269.6128397531122 0.6932113999195837
21.064432684788606 271.0731029733014 0.6940781312544273
21.06966023974202 272.53530023072733 0.6962857171562834
21.074887794695435 269.85756165513715 0.6912765310559389
21.08011534964885 267.11284623722764 0.6879151227903119
21.085342904602264 263.01203253478894 0.6815872523657412
21.09057045955568 264.31786116482255 0.6839453655110425
21.095798014509093 267.1984643843805 0.6880585982137588
21.101025569462507 269.98855162709634 0.6913049202223157
21.10625312441592 271.06389877619074 0.6933283161184713
21.111480679369336 271.6632993672615 0.6934386924815418
21.11670823432275 272.9332776034591 0.6955845429487159
21.121935789276165 270.27383575573685 0.6915640570857826
21.12716334422958 268.9411168148617 0.6890956858533797
21.132390899182994 268.1981299791494 0.6874247275502767
21.13761845413641 269.390872159491 0.688647275184545
21.142846009089823 272.21495682513535 0.6916307680932824
21.148073564043237 273.0458065381708 0.6924159134405014
21.15330111899665 273.2480642492895 0.691930666250201
21.158528673950066 272.1229707859339 0.691156132941983
21.16375622890348 271.7435168833094 0.6909487821317948
21.168983783856895 271.11888580063265 0.6891019966956642
21.17421133881031 272.67412439718754 0.6905446292532492
21.179438893763724 271.327646202463 0.6884173203235632
21.184666448717138 269.8316406475687 0.6874179286235789
21.189894003670553 268.2959624155221 0.6846451670614395
21.195121558623967 267.86997286327454 0.6844240270078079
21.20034911357738 271.05038863771836 0.6879478036408346
21.205576668530796 267.71576084023684 0.6838662640117859
21.21080422348421 268.4123390894572 0.6849261295935147
21.216031778437625 266.1464065401915 0.6812257380734522
21.22125933339104 269.06660530842026 0.6852085628830428
21.226486888344454 270.49096401214996 0.6863720698350839
21.231714443297868 273.0980155905666 0.6888069351472922
21.236941998251282 274.3171328412987 0.6901760656289337
21.242169553204697 271.9308822851525 0.6866537618508922
21.24739710815811 270.3796217748815 0.6845047176285193
21.252624663111526 267.5344038430336 0.6810218055754226
21.25785221806494 270.38472718291365 0.6843093174875944
21.263079773018355 271.72329850635623 0.686364455887343
21.26830732797177 270.8600590318074 0.6875948486495941
21.273534882925183 268.6543896055089 0.6851806865867989
21.278762437878598 267.8026852850886 0.6845874524103602
21.283989992832012 266.8058398986988 0.6888671688057425
21.289217547785427 268.29457631360873 0.6996103466627535
21.29444510273884 266.91531958558977 0.7036653261109894
21.299672657692255 264.5026207996415 0.7063947073114906
21.30490021264567 263.1720871639617 0.7108828499141663
21.310127767599084 264.36684884675105 0.7165234912680956
21.3153553225525 266.58834640547286 0.7238065758154582
21.320582877505913 265.3054287490789 0.7255443500399616
21.325810432459328 261.80898641609673 0.7238411083365639
21.331037987412742 262.4091494109175 0.7271323513408271
21.336265542366156 266.3273882971151 0.735029788269219
21.34149309731957 267.7104522798647 0.7382632269910269
21.346720652272985 265.2015706348537 0.7367367074927605
21.3519482072264 260.19657568570585 0.7317873806874385
21.357175762179814 261.0761305253561 0.7369998907170598
21.36240331713323 260.4834898901541 0.7391303821947356
21.367630872086643 261.4018809684162 0.7429400970682996
21.372858427040057 260.00954639011036 0.7426800438012093
21.378085981993472 263.14044148547714 0.7485537357373473
21.383313536946886 263.096673970854 0.7507277432708466
21.3885410919003 263.8849520693078 0.7549639527901106
21.393768646853715 263.28346807420064 0.7562118317403747
21.39899620180713 263.2698635569397 0.7593908372247554
21.404223756760544 263.071598577122 0.7603196843458311
21.40945131171396 263.5684541765536 0.7627881328271644
21.414678866667373 266.34073507008327 0.7683151315026572
21.419906421620787 267.9714730866353 0.771493969898541
21.4251339765742 268.3312338590532 0.775895742208986
21.430361531527616 265.66324702253047 0.7727814839559565
21.43558908648103 263.9721949500376 0.7723113996725893
21.440816641434445 263.5559460957929 0.7725908305863254
21.44604419638786 260.41518896895326 0.7691050807023498
21.451271751341274 258.8214801579223 0.7693447251202482
21.45649930629469 260.18878344493385 0.7711601276990816
21.461726861248103 261.83453091734106 0.7747944356425753
21.466954416201517 265.00395169491236 0.7800823363572049
21.47218197115493 263.7738278226406 0.7798431874369175
21.477409526108346 261.6877767982181 0.778358433632635
21.48263708106176 261.22466108408605 0.7801118394330473
21.487864636015175 265.6046569037714 0.7889634379986913
21.49309219096859 268.557954110471 0.7968338045818452
21.498319745922004 267.7213573416834 0.7968025763099483
21.503547300875418 267.8855507761141 0.7995200363789285
21.508774855828833 266.42504309302564 0.7954907517707254
21.514002410782247 266.4837004935769 0.7794301751100612
21.51922996573566 269.2025744625685 0.7747265031800048
21.524457520689076 270.0443451301361 0.7674864119652381
21.52968507564249 274.0625499405534 0.7664352470073345
21.534912630595905 273.3618309342552 0.7607846704466563
21.54014018554932 272.45092989997386 0.7573494524258642
21.545367740502734 272.46812905891267 0.7570294766331656
21.550595295456148 272.9234159147425 0.7559148893465342
21.555822850409562 274.0687075818693 0.7548970085265394
21.561050405362977 274.99904767548907 0.7535516640388351
21.56627796031639 273.89748529973355 0.7508382994556223
21.571505515269806 275.00773328265785 0.7509906503841205
21.57673307022322 278.1292633811636 0.7526906284884395
21.581960625176634 278.77270909227826 0.7506848405507212
21.58718818013005 279.7193682506523 0.7502997262889853
21.592415735083463 280.7596035620521 0.7507717471950768
21.597643290036878 282.3154832620557 0.7515815382935761
21.602870844990292 280.67896612629403 0.7478685657047649
21.608098399943707 280.6070302121834 0.7463255986479871
21.61332595489712 279.72006838936403 0.7437013313910609
21.618553509850535 279.47372388865335 0.7417777828397799
21.62378106480395 278.86823647697577 0.7405329365028164
21.629008619757364 282.46894407438566 0.744490264023631
21.63423617471078 284.1036185583708 0.7468529768604943
21.639463729664193 283.501173952846 0.7454415322078455
21.644691284617608 281.96641265503956 0.7430370502994152
21.649918839571022 282.21811330419655 0.7419131923674165
21.655146394524436 283.039078634791 0.7418540516652613
21.66037394947785 283.3821603787951 0.7407279093972569
21.665601504431265 284.1670779242677 0.7426219454562141
21.67082905938468 283.66831666023927 0.7403315169833332
21.676056614338094 285.1407022372805 0.7411534143389559
21.68128416929151 283.907790468526 0.7376377921547211
21.686511724244923 285.73378117073383 0.7392882997207214
21.691739279198337 288.9937824762202 0.7435558722429396
21.696966834151752 292.6564893008824 0.749064152235569
21.702194389105166 291.5448121151665 0.747819428763258
21.70742194405858 289.32458145631523 0.7444676812755828
21.712649499011995 289.63667247744695 0.7447908468042428
21.71787705396541 291.36690319105884 0.7455568141898112
21.723104608918824 292.8264439594374 0.746873499774025
21.72833216387224 292.82600647434725 0.7452023417445715
21.733559718825653 291.9143275270122 0.7449184601282294
21.738787273779067 293.888917712886 0.7455727510427406
21.74401482873248 296.119195662976 0.7485704069888701
21.749242383685896 298.8579260493862 0.7520259675607949
21.75446993863931 298.0140074775439 0.7510990890966409
21.759697493592725 298.2271622589284 0.7505283403677099
21.76492504854614 299.3065286871693 0.7512794814059939
21.770152603499554 299.15560616228134 0.7514224207252451
21.77538015845297 298.5904583419204 0.7505049879582856
21.780607713406383 303.384201357121 0.7565049312770535
21.785835268359797 309.9145894219996 0.7642040399361396
21.79106282331321 315.5441652410063 0.770786623423761
21.796290378266626 314.37620132989474 0.7692412666390036
21.80151793322004 312.05367484193886 0.7663888506064139
21.806745488173455 313.57203040507574 0.768105339045998
21.81197304312687 314.3186618783471 0.7678209982874977
21.817200598080284 313.9225163122295 0.7669173094059634
21.822428153033698 317.0750268157527 0.7708689084420576
21.827655707987113 319.6842968644861 0.7753276096366959
21.832883262940527 322.5940873449808 0.7782166804368796
21.83811081789394 322.5641561194738 0.7781104702674783
21.843338372847356 321.9915991372242 0.7770688566175409
21.84856592780077 321.974133519785 0.77649680539921
21.853793482754185 322.6846955315388 0.7769561549757977
21.8590210377076 321.4022028244071 0.7741212927388733
21.864248592661014 319.8656770013077 0.7716452331236145
21.869476147614428 320.5277763565323 0.7718838487709949
21.874703702567842 321.46921205115615 0.7726447867773831
21.879931257521257 321.7633453610007 0.7735900412199991
21.88515881247467 321.8144983161464 0.7737973514172818
21.890386367428086 319.6494232201015 0.7709779041688138
21.8956139223815 315.98574933378234 0.7663512917442493
21.900841477334914 308.99557045393806 0.7573615883017546
21.90606903228833 307.4067495256658 0.7550152984638552
21.911296587241743 306.8179839654572 0.7544909728382417
21.916524142195158 305.95114521089135 0.7533615444177946
21.921751697148572 306.0978755485489 0.7539594964454086
21.926979252101987 308.17830682450403 0.7559196860764102
21.9322068070554 308.7981539135323 0.7572050180018219
21.937434362008815 307.9001263796303 0.7554499250668553
21.94266191696223 306.0145155555477 0.7525913321963937
21.947889471915644 305.21025719197587 0.7515133153517716
21.95311702686906 304.5357028393021 0.7503519206463211
21.958344581822473 305.095353865872 0.7510908319264143
21.963572136775888 304.78064561360253 0.7503329076898423
21.968799691729302 305.0526722499733 0.7501952644049206
21.974027246682716 304.41529540865076 0.7493459691601347
21.97925480163613 305.7765941215728 0.7510879520924585
21.984482356589545 304.5243089252181 0.7497440526005732
21.98970991154296 301.8432253906102 0.7457628800504623
21.994937466496374 302.64083635567823 0.7458447329876546
22.00016502144979 304.5370545790026 0.748367869804767
22.005392576403203 308.2816840571416 0.7523192792961295
22.010620131356617 307.7355434858341 0.7516363788476885
22.015847686310032 306.78620800517626 0.7506569073816877
22.021075241263446 309.67257392494406 0.7543384936834978
22.02630279621686 309.6374179646699 0.755369451665469
22.031530351170275 309.9038718383608 0.7539823284633559
22.03675790612369 309.7562227081454 0.7537582993076468
22.041985461077104 311.9271323161321 0.7559526096460149
22.04721301603052 314.4369593635859 0.7591939290858303
22.052440570983933 316.8599488489292 0.7621203565804243
22.057668125937347 317.01016482566627 0.7617058242869127
22.06289568089076 316.0309686114801 0.7607979613651543
22.068123235844176 316.71285792336965 0.7622459950071593
22.07335079079759 315.3370353620351 0.7604366767928471
22.078578345751005 315.5470107192517 0.7605612226609212
22.08380590070442 313.18018148312603 0.7570595852085634
22.089033455657834 311.2186565961376 0.755558142826341
22.09426101061125 311.2823195275522 0.7554420583876179
22.099488565564663 314.3451013177881 0.7584898667658172
22.104716120518077 319.81365559488876 0.7640174600123453
22.10994367547149 321.9610561253502 0.7658374599131754
22.115171230424906 318.3236699173455 0.7618299239053804
22.12039878537832 314.72589706980864 0.7579418330202968
22.125626340331735 315.32400135797144 0.7578032748257213
22.13085389528515 315.80033212526735 0.7577963569756042
22.136081450238564 316.05167968166904 0.7579517532198119
22.141309005191978 311.5664029183823 0.7523188445350469
22.146536560145393 308.13851577540817 0.7494069177023818
22.151764115098807 307.6856971518037 0.7489408560574281
22.15699167005222 309.27427216555753 0.7508806757667597
22.162219225005636 310.48447095896125 0.7511973292115063
22.16744677995905 308.8494595758524 0.7484073131726159
22.172674334912465 310.06642810629876 0.7499724276923693
22.17790188986588 314.49478207373465 0.7548781618576639
22.183129444819293 314.7763713665103 0.756420559419355
22.188356999772708 314.20108697825947 0.7556229588939246
22.193584554726122 313.6494803106623 0.7546153312167313
22.198812109679537 313.505348537096 0.7546909408675999
22.20403966463295 315.1875416891431 0.7561801624074858
22.209267219586366 317.64242871962904 0.7588885728654629
22.21449477453978 315.9507638077269 0.7564168703123492
22.219722329493194 316.3591294181232 0.7569770281584137
22.22494988444661 314.9247914315284 0.7560962726113654
22.230177439400023 316.29489115254404 0.7572312514839709
22.235404994353438 313.51630464970106 0.7544749536102253
22.240632549306852 311.8943385252989 0.7515077134237383
22.245860104260267 312.11614454023965 0.7519027434471007
22.25108765921368 311.37853832134033 0.7517631037225669
22.256315214167095 311.09269782976315 0.7512983070747417
22.26154276912051 309.8391063548195 0.7490420687846733
22.266770324073924 312.6859052567435 0.7514590740632174
22.27199787902734 313.4718232655821 0.7522484475236767
22.277225433980753 314.5678910167015 0.7547277460808701
22.282452988934168 310.9462019155027 0.7503923994601452
22.287680543887582 307.6000021980551 0.7469128684656874
22.292908098840996 306.876562111372 0.7453608067980461
22.29813565379441 307.7742725856032 0.7458865392017969
22.303363208747825 304.77900208169723 0.7424994492504233
22.30859076370124 306.3576480632349 0.7444169358212891
22.313818318654654 307.2127400774193 0.7454917812634524
22.31904587360807 307.511887926808 0.7454620133330044
22.324273428561483 304.60556870592256 0.7411745721194386
22.329500983514897 306.6189847469044 0.7434482353272046
22.334728538468312 304.6260233024008 0.7403272300622548
22.339956093421726 301.7919430227971 0.7367165784271124
22.34518364837514 298.2109160718622 0.7322890972032684
22.350411203328555 296.9349560083084 0.7311748199350713
22.35563875828197 296.73893071352575 0.7316993201249888
22.360866313235384 297.72638311218736 0.732959219646127
22.3660938681888 297.93134469241164 0.7331585851228459
22.371321423142213 297.6669071350429 0.7323549890763966
22.376548978095627 293.5696300802993 0.7272664358794904
22.38177653304904 293.8379380118156 0.7283595773086247
22.387004088002456 293.22535882178596 0.7269607531121143
22.39223164295587 294.6761637167607 0.7285578155737996
22.397459197909285 292.89976970825165 0.7255852483185125
22.4026867528627 291.20745722628027 0.7237789140082681
22.407914307816114 290.3594924104493 0.7233960013207956
22.41314186276953 287.3867488303367 0.7200132306851137
22.418369417722943 286.92053580326456 0.719332492539043
22.423596972676357 283.4682621618285 0.7153122253858775
22.42882452762977 281.9697841108196 0.7121383727134807
22.434052082583186 281.14960051527254 0.7110849696055968
22.4392796375366 281.77611840381303 0.7116580483126571
22.444507192490015 281.0979259095888 0.7113861252609204
22.44973474744343 280.14848058524495 0.7103742926720336
22.454962302396844 279.7130867715288 0.7103654150695304
22.460189857350258 278.48148704027125 0.7093075733261591
22.465417412303673 275.1413233069895 0.7036064785792985
22.470644967257087 276.03233327890496 0.7041049909865058
22.4758725222105 279.9753846715037 0.7104593429122357
22.481100077163916 281.91422572988154 0.714175238263169
22.48632763211733 281.7801036873083 0.713992816723217
22.491555187070745 276.6559482687638 0.7053939884093176
22.49678274202416 274.6609535059643 0.7019576827127256
22.502010296977573 272.9840545672305 0.6999775097333781
22.507237851930988 272.3553996597834 0.7003653253339288
22.512465406884402 274.16807528991615 0.7038622926978266
22.517692961837817 278.90647404730794 0.7104085830394012
22.52292051679123 281.8100401383204 0.7143198892631076
22.528148071744646 279.3870410189614 0.7113851685016149
22.53337562669806 276.94638929435666 0.7081918497558719
22.538603181651474 273.3214179568878 0.7027261748648681
22.54383073660489 270.8600336622671 0.697220645813106
22.549058291558303 270.9121964581619 0.697430755257788
22.554285846511718 273.25345992346064 0.700399795433314
22.559513401465132 276.81325262112216 0.7046187433887788
22.564740956418547 274.8868014120203 0.7022121755348851
22.56996851137196 272.94722325564436 0.7002781366059669
22.575196066325375 270.56463231236245 0.699230588215475
22.58042362127879 269.299368861806 0.69686875171906
22.585651176232204 270.37104019986253 0.6973730805066981
22.59087873118562 274.63537027865425 0.7026318785374648
22.596106286139033 276.74094733106165 0.7061578174167565
22.601333841092448 275.47947285267907 0.7042560386158342
22.606561396045862 273.56790731645964 0.7008988915080695
22.611788950999276 271.7623458039527 0.6981849902324998
22.61701650595269 269.13938003410925 0.6945414268297042
22.622244060906105 270.35639632726696 0.6976139172030791
22.62747161585952 271.5280893938414 0.7002757086202438
22.632699170812934 272.8630351659832 0.7028854327622042
22.63792672576635 271.33555113591143 0.7004824841267675
22.643154280719763 269.0712510124126 0.6948525200394793
22.648381835673177 272.52178914443783 0.6989132726567812
22.653609390626592 274.2744337459756 0.7015684405752873
22.658836945580006 273.008062360511 0.7007333657070629
22.66406450053342 269.28245068259497 0.6958015557963736
22.669292055486835 268.45387694907896 0.6944136008442687
22.67451961044025 269.6052650779111 0.6956618898017773
22.679747165393664 273.67533880526116 0.6996470874003606
22.68497472034708 274.98982716313446 0.7010272383963636
22.690202275300493 276.3297476924986 0.7027140116132261
22.695429830253907 274.8750435890131 0.70202396094115
22.70065738520732 271.651557495197 0.6976533258905658
22.705884940160736 269.8585407392341 0.6948990272638544
22.71111249511415 268.53482759712426 0.693685546426975
22.716340050067565 270.95235081712826 0.6957705876632303
22.72156760502098 272.12529021911485 0.6975615870228552
22.726795159974394 273.02688147741367 0.6981337670431753
22.73202271492781 277.2501676156454 0.7032390361282811
22.737250269881223 277.79561649625913 0.703277646953059
22.742477824834637 277.7294286424772 0.7033951100711645
22.74770537978805 277.61101731947684 0.7042555640787225
22.752932934741466 281.39035459060716 0.7086478335928275
22.75816048969488 282.2300960383862 0.7088723501652723
22.763388044648295 281.2515797180888 0.7075231216731709
22.76861559960171 281.09225607597284 0.70814633275105
22.773843154555124 281.4756958784889 0.7094074982408303
22.779070709508538 282.03994574247355 0.7101498743084983
22.784298264461952 280.74782054360696 0.7083975172241732
22.789525819415367 280.72849797284755 0.7064247657596099
22.79475337436878 281.7419945944814 0.7066924435666555
22.799980929322196 287.73314387444196 0.7133922780353804
22.80520848427561 289.6695924927248 0.7158343733998157
22.810436039229025 294.2901101622811 0.722087121291371
22.81566359418244 292.8889018177544 0.7209605286025755
22.820891149135853 292.2288670789072 0.7205417730360536
22.826118704089268 292.3523279611866 0.7195684977831504
22.831346259042682 293.1861726905506 0.7202898240860934
22.836573813996097 291.3112281166577 0.7177196972115912
22.84180136894951 293.43490808616406 0.7213289282113191
22.847028923902926 293.77776943652316 0.7226224010088373
22.85225647885634 295.5410666425061 0.7251512561877574
22.857484033809754 295.46300804344236 0.7251373934359596
22.86271158876317 293.7197386819048 0.7226923524630734
22.867939143716583 291.17292483624595 0.71870519362276
22.873166698669998 289.04635393100904 0.7159564609646533
22.878394253623412 291.462073036376 0.7190589165908633
22.883621808576827 294.34902884076354 0.7230212407902572
22.88884936353024 290.90302858485154 0.7180565530313736
22.894076918483655 289.0037202892201 0.7162616578016596
22.89930447343707 288.8088659567892 0.7167953202278954
22.904532028390484 293.9915833728614 0.7232504901747719
22.9097595833439 295.5450130542164 0.725408628935744
22.914987138297313 293.6177878813707 0.7214471598812561
22.920214693250728 291.9125019432383 0.7186272743886685
22.925442248204142 288.3193031400746 0.7145146168273447
22.930669803157556 285.8403957663258 0.7113179092577281
22.93589735811097 282.2705857665682 0.7075642803999166
22.941124913064385 284.73164697179044 0.7093896659658597
22.9463524680178 287.9738964123883 0.7144058468465493
22.951580022971214 290.2915448988121 0.7179160305871165
22.95680757792463 286.9686911730926 0.71330063889477
22.962035132878043 281.7333892330543 0.7069463159814507
22.967262687831457 280.85207729856967 0.7047199916366669
22.972490242784872 284.7836875368778 0.7096025402563825
22.977717797738286 286.8180989253255 0.7115515639581749
22.9829453526917 287.26284993000377 0.7121388874300311
22.988172907645115 284.090588531014 0.7082831033486053
22.99340046259853 282.65039158907166 0.7059873384496014
22.998628017551944 281.4841951633739 0.7048804923571926
23.00385557250536 282.91541959475046 0.7077594065898087
23.009083127458773 286.42688643311607 0.7126664298407438
23.014310682412187 287.0730769186682 0.7134299055091703
23.0195382373656 286.08973611055956 0.7114897090327809
23.024765792319016 285.6334636370716 0.7105773347343911
23.02999334727243 287.4440929948674 0.7126445653053901
23.035220902225845 287.6001206728649 0.7121348937915783
23.04044845717926 285.443101517404 0.7087748684773929
23.045676012132674 282.3508214050267 0.7050261168524067
23.05090356708609 282.8004471038817 0.7064139787637365
23.056131122039503 283.5467589114456 0.7076889345469511
23.061358676992917 288.14422272206707 0.7128442829678667
23.06658623194633 288.62229921102727 0.7135403257593939
23.071813786899746 285.5614124842096 0.7096412738097123
23.07704134185316 284.0455391965128 0.7092183784606475
23.082268896806575 282.5872412666198 0.7083053451022239
23.08749645175999 283.6300356811781 0.7090710213450795
23.092724006713404 281.843159061316 0.7060413374073792
23.097951561666818 286.16552972224684 0.7105419382747588
23.103179116620232 284.8713986416875 0.7098970355773604
23.108406671573647 286.155078550521 0.7118127122366471
23.11363422652706 284.26892133563786 0.7088447224441534
23.118861781480476 285.7255612548328 0.7099506833131604
23.12408933643389 284.88893012413644 0.7088205691120777
23.129316891387305 286.47955148675635 0.7114520773589329
23.13454444634072 288.1958417298156 0.7138307646479664
23.139772001294133 288.862904736446 0.7141792916511499
23.144999556247548 289.4410921726502 0.7137611178359691
23.150227111200962 287.76951392843256 0.7106248307238419
23.155454666154377 286.47662541899933 0.7088104341699121
23.16068222110779 286.1658399127842 0.7103865116292077
23.165909776061206 283.81739482921756 0.7077612427770964
23.17113733101462 285.89148333575383 0.7112835904353202
23.176364885968034 284.88084041001787 0.7090882776224728
23.18159244092145 285.1453745171749 0.7094233416609717
23.186819995874863 281.30828809544204 0.7035287628664545
23.192047550828278 283.46735633742054 0.7059636958781808
23.197275105781692 285.3969553996617 0.7077235859829778
23.202502660735107 286.8899022104199 0.7095374440877699
23.20773021568852 288.9960329930194 0.712321947077097
23.212957770641935 289.08091767361645 0.7136705150571253
23.21818532559535 287.89688201280165 0.7127377216309942
23.223412880548764 285.9075769207951 0.7107542433642102
23.22864043550218 287.12558022653207 0.7112274748370938
23.233867990455593 287.0550683697769 0.7099866432065962
23.239095545409008 287.91248270842067 0.7099984340184877
23.244323100362422 286.25198514980207 0.7087659084694463
23.249550655315836 287.2382073250026 0.7100447327875151
23.25477821026925 286.6231853755848 0.7105159025590805
23.260005765222665 285.3314174827119 0.7097838136488847
23.26523332017608 284.13517121901316 0.7077438179834541
23.270460875129494 283.3418471777762 0.7060810532226425
23.27568843008291 285.75328304216976 0.707872372222936
23.280915985036323 286.1557912084923 0.7084904546498693
23.286143539989737 287.5255674781305 0.7098183122209847
23.291371094943152 287.30905520193323 0.7092679609954436
23.296598649896566 287.94587850323364 0.7097080409402622
23.30182620484998 286.61905670294755 0.7080754995192146
23.307053759803395 284.887135489279 0.7063737343069528
23.31228131475681 284.53936291470785 0.7065976528031017
23.317508869710224 284.16118664132057 0.7063857695556859
23.32273642466364 284.43285154609 0.706017237985853
23.327963979617053 286.2180444845301 0.7082973524264862
23.333191534570467 285.73429265657444 0.709595816633894
23.33841908952388 287.0999884517509 0.7123288141959301
23.343646644477296 288.2413859988321 0.7135736892563551
23.34887419943071 290.560336624419 0.7141781948319894
23.354101754384125 290.7610665074944 0.7143055393852565
23.35932930933754 289.3643628024117 0.711232279728221
23.364556864290954 288.87192888619353 0.7111298305263928
23.369784419244368 290.69989771221447 0.7130811136265125
23.375011974197783 290.19362103448117 0.7129699927518026
23.380239529151197 289.6551325514621 0.7131253841630179
23.38546708410461 286.44269045456053 0.7094135202322917
23.390694639058026 291.79840309367216 0.7161988989864639
23.39592219401144 293.5099780698422 0.7172273704086921
23.401149748964855 292.6167888372321 0.7162667037491334
23.40637730391827 288.76399571852227 0.7113431125666736
23.411604858871684 284.0382683846237 0.7053794329877655
23.416832413825098 284.3430582850839 0.705043726363634
23.422059968778512 284.44941553720633 0.7050713046139638
23.427287523731927 285.43818257567574 0.7058060516814085
23.43251507868534 284.25574339757935 0.7050295059325148
23.437742633638756 283.9533966059457 0.7043645324476394
23.44297018859217 287.6283333545517 0.7087481114507913
23.448197743545585 293.52077457516384 0.7154095863696874
23.453425298499 293.9667346610198 0.7166186848961736
23.458652853452413 291.08309197602165 0.7132911028991439
23.463880408405828 289.1064204046031 0.710885304940744
23.469107963359242 290.5107934227146 0.7127484427414633
23.474335518312657 290.0446280771591 0.7117763857076972
23.47956307326607 292.1436909063892 0.7152342833704513
23.484790628219486 290.74423929533606 0.7128295722986931
23.4900181831729 290.90759995876476 0.7132811993129194
23.495245738126314 290.32498908869496 0.7121330530906813
23.50047329307973 291.4634341174092 0.7137371132244644
23.505700848033143 287.6825179492063 0.7092288613493648
23.510928402986558 286.62281006075534 0.7070946358933882
23.516155957939972 285.17511598792447 0.7052817244812287
23.521383512893387 285.0918932718046 0.703921010951677
23.5266110678468 284.9293348059915 0.7029345745240673
23.531838622800215 285.5402201427862 0.7030906769018178
23.53706617775363 288.4711437371788 0.7074651601136612
23.542293732707044 291.85108279902767 0.7115505755046824
23.54752128766046 294.57668806334055 0.7141981607291786
23.552748842613873 298.622972260453 0.7190518682015642
23.557976397567288 299.78504898613596 0.7201710272557963
23.563203952520702 297.0162606829896 0.7169496851933882
23.568431507474116 292.7511076780176 0.7108414107638829
23.57365906242753 293.6458198666968 0.7120332520965449
23.578886617380945 294.14284675060287 0.7117737000536387
23.58411417233436 292.5085132693988 0.7095280179320879
23.589341727287774 292.1950376590944 0.7084005893944278
23.59456928224119 293.4495632391651 0.7094521390013142
23.599796837194603 295.0260385376805 0.7116683967606632
23.605024392148017 295.9587718677619 0.7130671667136657
23.610251947101432 297.4363445625759 0.714757323411936
23.615479502054846 299.28341551529707 0.7157314393962355
23.62070705700826 298.84179944311614 0.71452320202222
23.625934611961675 295.98290361051045 0.7117914434757031
23.63116216691509 295.2994795845634 0.7105799468524335
23.636389721868504 296.0636795099113 0.7119299864588424
23.64161727682192 297.3742669821941 0.7133343688432767
23.646844831775333 299.22194824778074 0.715414213672804
23.652072386728747 298.71949111583575 0.7141688805078067
23.65729994168216 296.73999084932683 0.7109694036590495
23.662527496635576 292.820468393682 0.70574653188483
23.66775505158899 291.40990565208244 0.7031648764918743
23.672982606542405 292.7953908231152 0.7048363010315803
23.67821016149582 295.77435394695146 0.7085411997912519
23.683437716449234 295.8337361237574 0.7093703613305917
23.688665271402648 296.4700725376301 0.7106768336980525
23.693892826356063 297.11978655586 0.711892143396294
23.699120381309477 295.0949067111111 0.7091387950798963
23.70434793626289 298.5348681673613 0.7118663296496409
23.709575491216306 300.4666264478034 0.7122404579000541
23.71480304616972 303.28914012469824 0.7145078684748483
23.720030601123135 303.79204472316576 0.7151750971833227
23.72525815607655 303.4007405444704 0.7147942773907658
23.730485711029964 305.983695712061 0.7182949948491061
23.735713265983378 306.16243657192024 0.7179977329270071
23.740940820936792 304.076889611009 0.7160414275605069
23.746168375890207 302.91130697994504 0.7146010751699631
23.75139593084362 302.43548541837424 0.7138213899075864
23.756623485797036 301.6101911692054 0.7120726039236691
23.76185104075045 299.5605529929385 0.708975083711531
23.767078595703865 296.02879988046607 0.7052212227496206
23.77230615065728 296.2195274757784 0.7052217372829036
23.777533705610693 295.46506441629845 0.7042105397717686
23.782761260564108 300.038845880264 0.709754682817954
23.787988815517522 304.10773251651176 0.7137795955944277
23.793216370470937 304.9083126626024 0.7141981840019136
23.79844392542435 305.41599696161853 0.7137779449772764
23.803671480377766 306.5429505624462 0.714792040970058
23.80889903533118 310.57346910463616 0.7197565577701237
23.814126590284594 308.97698742334296 0.7183228809091539
23.81935414523801 305.59984345315974 0.7140459892430339
23.824581700191423 301.85544871940994 0.7088839732599178
23.829809255144838 302.01956413634343 0.7085821910923109
23.835036810098252 303.88073574818907 0.7104920262433051
23.840264365051667 306.02682216833495 0.7125158892650372
23.84549192000508 307.4241215327342 0.7139308836410028
23.850719474958495 312.0112868140269 0.7182551430758419
23.85594702991191 313.24339898443407 0.7194285688885151
23.861174584865324 314.4151073140287 0.7205043232008477
23.86640213981874 312.3657425591682 0.7185651935786035
23.871629694772153 310.4672656949988 0.7162758720817675
23.876857249725568 305.6880898592402 0.7106255180280269
23.882084804678982 304.9617565893641 0.7086922892079882
23.887312359632396 307.70305119168063 0.7116812414293974
23.89253991458581 311.5972894968644 0.7164088629794867
23.897767469539225 312.3853634097953 0.7184970055687747
23.90299502449264 310.02759550719645 0.715014067493718
23.908222579446054 305.1311418520162 0.7083634415122365
23.91345013439947 302.9612139648389 0.7050844818605145
23.918677689352883 302.1459557200733 0.7048582102106755
23.923905244306297 302.89603860607417 0.7063933378989078
23.929132799259712 304.04563365285026 0.7080402827761065
23.934360354213126 302.1201713257477 0.7047006372506673
23.93958790916654 305.3233403863974 0.7085606188356828
23.944815464119955 304.3118763323294 0.7076275538698299
23.95004301907337 305.72426654856497 0.7097409297399228
23.955270574026784 303.3990117473256 0.7058975012876337
23.9604981289802 300.9313170670455 0.704017141652287
23.965725683933613 300.04162834099697 0.7030219500916409
23.970953238887027 298.37431274610503 0.7010905416299332
23.97618079384044 297.5380619414474 0.6995506316900498
23.981408348793856 299.32953208605926 0.7015443438719935
23.98663590374727 300.1738881584077 0.7025232093144598
23.991863458700685 300.73652212411383 0.7021714686845663
23.9970910136541 302.2225267894984 0.7043218364648395
24.002318568607514 303.15572162263294 0.7058108475164763
24.007546123560928 306.9654309925284 0.7097799394936515
24.012773678514343 306.966970701443 0.7100115063752545
24.018001233467757 304.4542508252888 0.7060571925694533
24.02322878842117 301.918520970789 0.7030284801843254
24.028456343374586 301.726502675998 0.7035897174183703
24.033683898328 306.76366034968527 0.7094439109314682
24.038911453281415 308.5566311135019 0.7121912134207262
24.04413900823483 308.3552029951821 0.7110770465202335
24.049366563188244 305.5018867819176 0.7080612687348226
24.054594118141658 303.85249564993694 0.7060990628038469
24.059821673095072 303.2300253722069 0.7051848068626797
24.065049228048487 302.04789737220966 0.7043465985520554
24.0702767830019 302.3075248524919 0.7172567389930312
24.075504337955316 305.1718334198747 0.7302483119919425
24.08073189290873 304.1608291344931 0.7350856598862904
24.085959447862145 301.5141869375694 0.7381003343066461
24.09118700281556 298.50139848323784 0.7392840678056043
24.096414557768973 299.63886183872336 0.7460719633318912
24.101642112722388 303.38988090178236 0.7548189337218569
24.106869667675802 304.56338416024767 0.7599216240983762
24.112097222629217 303.01143248595645 0.7611922742516598
24.11732477758263 303.54350899133425 0.7641352591535758
24.122552332536046 301.00542303078225 0.7645565315320358
24.12777988748946 303.5600770258203 0.7724832549804973
24.133007442442874 302.6944688130376 0.7752936202148996
24.13823499739629 302.20377126956055 0.777330063477755
24.143462552349703 301.41266471718296 0.7781603076400678
24.148690107303118 301.21710231748835 0.7814767460384002
24.153917662256532 301.281292493061 0.7855358292109004
24.159145217209947 303.40051584238824 0.7911492230984037
24.16437277216336 304.0262507154613 0.7942600615558838
24.169600327116775 304.2488286124932 0.795760884816263
24.17482788207019 302.9557725301883 0.7965756772037373
24.180055437023604 305.8676885761995 0.8031724862074725
24.18528299197702 306.0562567152397 0.806303823955449
24.190510546930433 306.9033318066725 0.8106514862810196
24.195738101883848 306.636307198328 0.8130246633229057
24.200965656837262 307.2292540590289 0.8164633528884584
24.206193211790676 304.8846039552336 0.8158982714670744
24.21142076674409 304.04652413856525 0.8173851981532074
24.216648321697505 301.7824157115569 0.8168493412553515
24.22187587665092 304.13382269688606 0.8226743148890655
24.227103431604334 303.0343182108411 0.8253992628549056
24.23233098655775 302.75678064976375 0.8285600744678603
24.237558541511163 301.54479668317214 0.8287817482423947
24.242786096464577 301.4651379822638 0.8296693943483741
24.248013651417992 302.7226666749853 0.833325248219968
24.253241206371406 299.09657605420904 0.8304534795302838
24.25846876132482 298.3768451413919 0.8327000868088932
24.263696316278235 295.9509499578935 0.8318708997124725
24.26892387123165 297.8784761633799 0.8365339094976161
24.274151426185064 301.1795843245814 0.8420373124692087
24.27937898113848 305.41662014154485 0.8492213614402753
24.284606536091893 305.4601266483589 0.8515670997524434
24.289834091045307 302.0034540690753 0.8505966659796391
24.29506164599872 296.93053873706253 0.8460114769405404
24.300289200952136 294.3330430631206 0.8443335495838082
24.30551675590555 294.96079779837675 0.8480972577770487
24.310744310858965 296.23416281200866 0.8509013604590031
24.31597186581238 299.15924162908925 0.8597137823994453
24.321199420765794 293.7484373905476 0.8534347700359604
24.326426975719208 289.8586515678887 0.8496311567718199
24.331654530672623 289.7146861308347 0.8495661430873025
24.336882085626037 296.70235573816404 0.8593177320248989
24.34210964057945 300.66586717223896 0.8672270681996077
24.347337195532866 298.19318421365534 0.865367978925701
24.35256475048628 293.48416026000695 0.8627772447391264
24.357792305439695 290.45093664154376 0.8590667401890585
24.36301986039311 290.62548982433447 0.8623675492073356
24.368247415346524 293.13592236007565 0.8670683686827959
24.373474970299938 294.81215058397396 0.8721443687351241
24.378702525253352 296.53979117099817 0.8762398904135622
24.383930080206767 297.25227343932454 0.8798157260445267
24.38915763516018 297.12790761764603 0.881411878537953
24.394385190113596 297.40085482454 0.8834643773799914
24.39961274506701 295.785940066906 0.8829027110294646
24.404840300020425 297.4976976712459 0.8878432088500797
24.41006785497384 298.65334422639296 0.8939478222171398
24.415295409927253 299.8062763605215 0.8997616064939888
24.420522964880668 299.47187388916245 0.9023403373676603
24.425750519834082 299.3179216600168 0.9040258293038068
24.430978074787497 303.289209333692 0.9105857530569559
24.43620562974091 305.4053077749805 0.9153838682701441
24.441433184694326 304.58210730157424 0.9165749742031323
24.44666073964774 301.1623527585114 0.9146236654692731
24.451888294601154 298.6612413591478 0.9137627896279801
24.45711584955457 300.52905219349714 0.9184875375541662
24.462343404507983 304.8752683470225 0.9261815917860207
24.467570959461398 305.4854787638074 0.9286265029681656
24.472798514414812 304.75160829188917 0.928671365831283
24.478026069368227 301.11206307823943 0.9261446964645432
24.48325362432164 298.2581306114561 0.9239545036207112
24.488481179275055 295.4014374404216 0.9225013195876773
24.49370873422847 297.19018639962746 0.9292206601757507
24.498936289181884 302.2306924924656 0.9411888034865482
24.5041638441353 304.6737834964496 0.9487147903980617
24.509391399088713 305.3716195822234 0.9501727134993536
24.514618954042128 302.99390756613064 0.9457410121307064
24.519846508995542 304.6647269494062 0.9492500106114286
24.525074063948956 300.87207057374417 0.9459874451509578
24.53030161890237 301.17031257535257 0.9493530072754913
24.535529173855785 297.61831173368336 0.9458001951267518
24.5407567288092 299.17205411502533 0.9505297966767261
24.545984283762614 299.5037262264533 0.9533779281912668
24.55121183871603 304.05238692821916 0.9635872464920338
24.556439393669443 306.9112472513881 0.9698850741727055
24.561666948622857 311.33877175422083 0.978644864477007
24.566894503576272 308.86436713081355 0.9751887417350976
24.572122058529686 307.6126962092534 0.9765454147211758
24.5773496134831 305.41548188930216 0.9751206604263479
24.582577168436515 302.1819663021526 0.9725839040806146
24.58780472338993 305.05018825811857 0.978896324675736
24.593032278343344 307.965849567082 0.9868245431838969
24.59825983329676 315.3987554472979 1.0018235322821483
24.603487388250173 315.07513494296677 1.005072821770882
24.608714943203587 311.7989778021331 1.0021674268546
24.613942498157 309.37174588873125 1.0015268109216362
24.619170053110416 307.10653628903617 0.999463332892831
24.62439760806383 305.07094671557957 0.999630144208399
24.629625163017245 302.21038554644787 0.9970341947258098
24.63485271797066 301.3734187643211 0.9976926717955694
24.640080272924074 300.4621606292114 0.9988612408492294
24.645307827877488 302.2622766530206 1.004695073960501
24.650535382830903 302.3765203624672 1.0082271504329228
24.655762937784317 303.97320094864875 1.0129571180573265
24.66099049273773 303.6304629895886 1.015256856562722
24.666218047691146 300.95931724871116 1.0162257752291644
24.67144560264456 298.88150120452985 1.015883420115726
24.676673157597975 296.0032296969837 1.0114985905305394
24.68190071255139 297.2016610521529 1.0138392523132769
24.687128267504804 294.25259330925775 1.011255030619414
24.692355822458218 294.00879435087637 1.0135264118698621
24.697583377411632 294.9638004414095 1.0188070129520765
24.702810932365047 297.68611629840683 1.02364795399573
24.70803848731846 298.01856387831833 1.0271100769936286
24.713266042271876 293.65505074761296 1.0203010916540942
24.71849359722529 295.5814278117405 1.028072565129169
24.723721152178705 293.20263962355114 1.028033314611031
24.72894870713212 299.21970348052395 1.0420101544385527
24.734176262085533 296.05325176081874 1.0379941282235343
24.739403817038948 295.8528584609764 1.0383835059405677
24.744631371992362 291.2618836758122 1.0327982258860493
24.749858926945777 290.05743139716833 1.03335481921045
24.75508648189919 289.74256169011875 1.035640183355824
24.760314036852606 292.8316500315519 1.044698957991685
24.76554159180602 295.27682544942826 1.053056615437407
24.770769146759434 295.32662117871894 1.0578596251759922
24.77599670171285 294.8967665076001 1.0581519589961896
24.781224256666263 296.56495768758924 1.062707010328887
24.786451811619678 300.9230193639091 1.071714358357688
24.791679366573092 297.4428343824464 1.0688708895762042
24.796906921526507 294.63185928015827 1.065874501372297
24.80213447647992 294.0352100185727 1.0667948257397182
24.807362031433335 297.38769028249436 1.0747486301609275
24.81258958638675 301.0672078849446 1.0858079533207372
24.817817141340164 303.0556028589427 1.0933866848104556
24.82304469629358 304.1027592889529 1.0984879741823634
24.828272251246993 300.9228990436821 1.0944951184024536
24.833499806200408 298.1648501736239 1.0925556093657756
24.838727361153822 299.3779170117132 1.0972054629817791
24.843954916107236 299.70695835503705 1.0999401883100115
24.84918247106065 300.8509108030398 1.10353987196789
24.854410026014065 297.7500689228877 1.1003369213335148
24.85963758096748 297.2260665714616 1.1033979440749688
24.864865135920894 295.29683526174006 1.1036716708028693
24.87009269087431 293.64739375101504 1.1048193757719806
24.875320245827723 296.775552901935 1.114547094701843
24.880547800781137 302.03223700328897 1.126433816957899
24.885775355734552 309.1548471074425 1.1435233291031017
24.891002910687966 312.3206877243484 1.1514953776624743
24.89623046564138 310.3395379022769 1.1504158085860388
24.901458020594795 305.41117511627243 1.143791142215074
24.90668557554821 299.62810192655604 1.1349013308296763
24.911913130501624 298.56972974302005 1.1351219703180033
24.91714068545504 301.4556003992959 1.143663205219746
24.922368240408453 301.88690941067006 1.1491638610822732
24.927595795361867 303.98233487570815 1.1594874238746256
24.93282335031528 302.25435441816296 1.1599551318769743
24.938050905268696 305.3731670969629 1.167942314252156
24.94327846022211 305.2740428655355 1.168267261983216
24.948506015175525 303.90364248727883 1.1682776561994563
24.95373357012894 303.81829649054436 1.1726258315413707
24.958961125082354 304.5184631177874 1.1778205288096781
24.964188680035768 306.1551535524903 1.18650374675336
24.969416234989183 305.4763940304668 1.189671329551144
24.974643789942597 302.29128549437655 1.1875244541566325
24.97987134489601 299.1634821803897 1.1829002227159562
24.985098899849426 301.0287483774906 1.1896884521790136
24.99032645480284 297.50430028026926 1.1839671706826655
24.995554009756255 300.8477516876452 1.193693300090898
25.00078156470967 302.2098117183179 1.1983669814514115
25.006009119663084 306.4117157934179 1.2113727905897234
25.011236674616498 305.238549197062 1.2169355124704966
25.016464229569912 300.38278732656494 1.211111753377585
25.021691784523327 296.89962732971026 1.2073908476275186
25.02691933947674 301.06808786312234 1.2168928198635656
25.032146894430156 304.163276907087 1.2272512560013145
25.03737444938357 312.02304993693684 1.249766408909991
25.042602004336985 314.3897097635396 1.25930989950323
25.0478295592904 313.830740449191 1.2618499506368852
25.053057114243813 314.59582870872936 1.2663296246393743
25.058284669197228 308.86823381959204 1.2573265122675772
25.063512224150642 309.6736612741534 1.2614472970924724
25.068739779104057 306.7015556100579 1.2585796421727273
25.07396733405747 307.64132514842754 1.2657683079599102
25.079194889010886 306.8279100782041 1.2676912661611321
25.0844224439643 306.7773922121465 1.2707504513743038
25.089649998917714 309.58138896885174 1.2791243613225418
25.09487755387113 310.58469279762005 1.2828440463193636
25.100105108824543 310.1203881052504 1.2839795717735694
25.105332663777958 305.78173723086945 1.2813001881252954
25.110560218731372 306.50570502202476 1.287207909266302
25.115787773684787 306.996303671054 1.2952523964513647
25.1210153286382 308.5876820023784 1.3015327788190874
25.126242883591615 311.00392863575127 1.313997701750337
25.13147043854503 312.6011897635663 1.3196593035491446
25.136697993498444 313.8866859372273 1.3237650196643689
25.14192554845186 314.72406839359104 1.3263173440241254
25.147153103405273 315.1615714745506 1.336364042040038
25.152380658358688 319.29479445028994 1.350829770546221
25.157608213312102 320.1575956290687 1.3566922375241908
25.162835768265516 321.72643133152013 1.361609055325192
25.16806332321893 322.6192711335866 1.3682062045861545
25.173290878172345 323.91423336560024 1.3763579457082427
25.17851843312576 322.8942527575545 1.378688646765708
25.183745988079174 319.7640547390422 1.3735498771651393
25.18897354303259 315.902313918385 1.371678155397894
25.194201097986003 311.3653970081721 1.366874314290397
25.199428652939417 308.18975154745766 1.364879872490829
25.204656207892832 300.5685629844139 1.3522624583548555
25.209883762846246 302.2937554318072 1.3600355075891462
25.21511131779966 301.4309938916171 1.3617076863490152
25.220338872753075 303.224075547221 1.3711179402734504
25.22556642770649 308.30616764340317 1.3877119972273668
25.230793982659904 310.44076087004055 1.3984781502355303
25.23602153761332 318.6828765283351 1.4210547687147181
25.241249092566733 319.13938951888224 1.4271048410616731
25.246476647520147 318.21065148021756 1.4287009699738207
25.25170420247356 318.6009094165611 1.4359409555270062
25.256931757426976 318.356694578061 1.4390227007691534
25.26215931238039 318.8156223295892 1.4466647748504742
25.267386867333805 314.1719049598294 1.4422509121038376
25.27261442228722 312.90409520926113 1.4461271746160818
25.277841977240634 315.2452567320637 1.4573382820535548
25.283069532194048 317.5271374035838 1.4662953115900115
25.288297087147463 317.00177322311634 1.4707848521821996
25.293524642100877 318.97501024691684 1.4811557330822376
25.29875219705429 326.7987792953063 1.5094019917327433
25.303979752007706 325.8504315250779 1.5140846402307027
25.30920730696112 328.6286385280328 1.5262659348875542
25.314434861914535 328.92516432797674 1.528739815907577
25.31966241686795 331.52520054840886 1.5397567734367428
25.324889971821364 326.3396332647072 1.5338713188679698
25.330117526774778 317.9213457062255 1.521854458799981
25.335345081728192 317.46548030920366 1.5276454934636654
25.340572636681607 319.00433827562534 1.538361090346773
25.34580019163502 322.5779465430182 1.5517109374938867
25.351027746588436 317.3417281501992 1.544071873178804
25.35625530154185 317.8781229804507 1.5540891005720843
25.361482856495265 317.0159273734909 1.557709546869783
25.36671041144868 321.740348841196 1.575100017222768
25.371937966402093 325.19166630417635 1.5856245857655213
25.377165521355508 324.34760841247305 1.5886650052489308
25.382393076308922 321.114768383653 1.5922114007329355
25.387620631262337 321.7721294635137 1.605434493633122
25.39284818621575 319.4930232914844 1.6069279234533884
25.398075741169166 321.82035443855693 1.615298340192539
25.40330329612258 321.05842081241923 1.6151568961211613
25.408530851075994 321.1905156567339 1.6213516614924968
25.41375840602941 322.5710426226025 1.6365240140916075
25.418985960982823 319.7557581082715 1.6355236932839439
25.424213515936238 317.5460531732389 1.6404172632364509
25.429441070889652 312.80288283820175 1.631569347350909
25.434668625843067 314.274883380502 1.6455866701234567
25.43989618079648 315.4702494881441 1.652921597440524
25.445123735749895 313.9142848106388 1.6552082183296797
25.45035129070331 311.7381659033457 1.6563321649830902
25.455578845656724 311.29749633019566 1.6609690542001692
25.46080640061014 312.19158782063175 1.6734350817236925
25.466033955563553 318.20581812983545 1.6958922186985987
25.471261510516968 318.314158196979 1.7068033658117718
25.476489065470382 319.50658841848303 1.7172888409381581
25.481716620423796 311.24829549855065 1.7077580996526982
25.48694417537721 308.12836045718694 1.7086806250815259
25.492171730330625 311.32304692002305 1.7282470304162143
25.49739928528404 312.9193074374915 1.7387551754479265
25.502626840237454 319.88538485538055 1.7682238932111731
25.50785439519087 320.19054764531825 1.7843631903710921
25.513081950144283 319.33700136352314 1.79258271815258
25.518309505097697 310.9984629097047 1.7767424411361716
25.523537060051112 306.05680347602856 1.7611565852837754
25.528764615004526 309.19377211217363 1.7809703402816615
25.53399216995794 316.19543975191124 1.8162976367646773
25.539219724911355 319.4312983261755 1.840239219432555
25.54444727986477 316.46025921892596 1.8340780751052548
25.549674834818184 317.04504412009334 1.8378542832876785
25.5549023897716 317.98716353929984 1.847411040131833
25.560129944725013 317.01311135779616 1.8637255770119636
25.565357499678427 320.10654629327723 1.8859726779848887
25.57058505463184 323.4631532367855 1.9096224413861496
25.575812609585256 329.75567075045547 1.9316284216440422
25.58104016453867 332.51425965624395 1.9463782586611746
25.586267719492085 338.1350687694319 1.9754249981671959
25.5914952744455 346.33237951667525 2.008186751699389
25.596722829398914 341.75366984700725 2.0112241668432644
25.601950384352328 331.7316075368475 1.9968064367084781
25.607177939305743 321.11020794572806 1.9833940804891275
25.612405494259157 318.3350810587987 1.9864329689800357
25.61763304921257 321.6729999623504 2.0045492310519974
25.622860604165986 326.75966292668943 2.027027643259489
25.6280881591194 326.1485038502423 2.0356325141642175
25.633315714072815 326.23298020473476 2.0465179449210047
25.63854326902623 323.3888995846942 2.054164751796965
25.643770823979644 320.91948542701414 2.062220512009066
25.648998378933058 323.18153369619483 2.0814128587659044
25.654225933886472 321.7635617019449 2.0912941747152574
25.659453488839887 323.2329307303534 2.104904429014028
25.6646810437933 323.2436808095667 2.1236315499482523
25.669908598746716 325.11485594189566 2.140818046550829
25.67513615370013 321.84152619011104 2.1499441226233014
25.680363708653545 322.3811363949006 2.164355735796965
25.68559126360696 319.0565753718887 2.18022110171468
25.690818818560373 326.63912701068483 2.222396800449151
25.696046373513788 323.3303529949426 2.2325773679991707
25.701273928467202 321.94999872389576 2.241824175918555
25.706501483420617 319.0133382173224 2.246909336042985
25.71172903837403 328.7388847984017 2.2982728124051137
25.716956593327446 337.34982269384903 2.345189450280248
25.72218414828086 337.7071677547948 2.3672292182327213
25.727411703234274 336.9161599340166 2.3792353153788595
25.73263925818769 332.4384760069566 2.382790199291708
25.737866813141103 328.7451859761963 2.38865457130193
25.743094368094518 323.3549715798641 2.397769782990246
25.748321923047932 312.847978781071 2.3860299084359267
25.753549478001347 318.1828370644349 2.4283948134754865
25.75877703295476 323.75000063991234 2.46720949863493
25.764004587908175 328.4730909447886 2.4980381157768976
25.76923214286159 329.0494545701101 2.5231038464591276
25.774459697815004 324.08057287960327 2.5322968645439596
25.77968725276842 333.2491511500831 2.6070523848376346
25.784914807721833 335.77746774812147 2.6377860237766777
25.790142362675248 331.77953245477175 2.648356275316699
25.795369917628662 323.78055322131496 2.6269701730364785
25.800597472582076 322.44057366660684 2.654822966024384
25.80582502753549 317.1066858565831 2.6564162091956267
25.811052582488905 311.99604771230884 2.668154046361155
25.81628013744232 311.2992271806664 2.7015788175508715
25.821507692395734 318.85108695987884 2.7694624795489613
25.82673524734915 323.8348568918253 2.8259940190473705
25.831962802302563 323.57704362906287 2.8486428236860206
25.837190357255977 329.83513950568863 2.9134207999903814
25.84241791220939 334.45191953790885 2.9647459619333203
25.847645467162806 351.27026255785427 3.08531078637402
25.85287302211622 354.09562990006935 3.1396314620175207
25.858100577069635 350.8900433007681 3.197137523608942
25.86332813202305 333.3586792140811 3.1603725028421006
25.868555686976464 312.23010128239804 3.1160577985535793
25.87378324192988 312.9593401329458 3.1341994842903356
25.879010796883293 311.34357171395897 3.173826498593859
25.884238351836707 321.52275978279573 3.2649747082008007
25.88946590679012 315.72650547185873 3.299719016681878
25.894693461743536 327.5604559207657 3.4306037956739934
25.89992101669695 328.14180281985364 3.4870624921031625
25.905148571650365 323.5919195143242 3.524791480363708
25.91037612660378 329.9570385377156 3.6061754850063497
25.915603681557194 316.0282214381495 3.6084219446524726
25.920831236510608 324.52496238661706 3.720621844841449
25.926058791464023 313.9537074301353 3.7479532446080315
25.931286346417437 300.263092989849 3.753752684951832
25.93651390137085 294.30704592894296 3.825051251725652
25.941741456324266 290.19159471014586 3.884571565406491
25.94696901127768 311.4881845066444 4.11446703125959
25.952196566231095 336.0861958374813 4.373384737997827
25.95742412118451 331.9010878430349 4.460001395327587
25.962651676137924 316.98491031434725 4.462495311711219
25.967879231091338 308.43741670317144 4.474499852169245
25.973106786044752 328.16252572376084 4.6904366082524405
25.978334340998167 337.0468032191888 4.827546568681283
25.98356189595158 337.1251177462118 4.920515435695402
25.988789450904996 316.60023692760234 4.836310224676635
25.99401700585841 310.2086335017747 4.895269722369287
25.999244560811825 295.63358612949446 4.841845976128267
26.00447211576524 302.80102471445963 5.030237004536149
26.009699670718653 300.459450636325 5.081393932829202
26.014927225672068 306.0139493815052 5.264833711964877
26.020154780625482 307.3332185265311 5.369323280510079
26.025382335578897 312.87926704435785 5.560893610702629
26.03060989053231 308.0023101707673 5.639190616040975
26.035837445485726 302.80429758423054 5.738007064898774
26.04106500043914 300.83947872000937 5.8764095679803745
26.046292555392554 309.2194742694443 6.112180975707531
26.05152011034597 317.0227783352074 6.4001326304967865
26.056747665299383 309.7100695746984 6.4876087493463395
26.061975220252798 310.0282645405787 6.767972570164208
26.067202775206212 293.796185983333 6.753713324421374
26.072430330159627 273.33424508303443 6.865778930933118
26.07765788511304 268.518990271159 7.048851024589998
26.082885440066455 285.30617570107785 7.905602967420767
26.08811299501987 318.10990153091456 8.716330381549797
26.093340549973284 306.2741486956672 9.134313369168302
26.0985681049267 290.7078174124221 9.065068708122608
26.103795659880113 261.45770662987655 9.251621273303137
26.109023214833528 253.16854751460866 9.921160762673075
26.114250769786942 233.39859411790923 10.436983595385044
26.119478324740356 214.28594106805056 11.544908315820356
26.12470587969377 265.65887944520813 14.68580609432552
26.129933434647185 219.94719845866624 18.472263549034928
26.1351609896006 202.11962358152215 25.049412940837136
