# Supplementary material for: Unraveling metal effects on CO2 uptake in pyrene-based metal-organic frameworks
Source: Nat Commun. 2025 Feb 11;16:1516. doi: 10.1038/s41467-025-56296-w (PMC11814143; doi:10.1038/s41467-025-56296-w)
Supplement: Supplementary file 3 — Source Data [file 41467_2025_56296_MOESM3_ESM.zip › SourceCode/SuppInf/FigureS5_Ga-TBAPy_InSitu_VariableT_PXRD/Data/GaTBAPy_0113p.dat]

0.002613777476707968 26.491547495538033 5.680795828655441
0.007841332430123905 25.971699309182938 4.894531243564632
0.01306888738353984 23.997867516097735 3.7744335395269863
0.018296442336955775 21.269125659298908 3.090580935050346
0.02352399729037171 19.978760083012247 2.9260310534248744
0.028751552243787646 20.203826242764197 2.8918050738207524
0.03397910719720358 21.71822954705448 2.9000131510444818
0.03920666215061952 18.4939089452334 2.4133457921240837
0.04443421710403546 18.21870535709729 2.2421785595277135
0.0496617720574514 15.45050235972286 1.7758233424428735
0.054889327010867336 15.986412990340538 1.6936463635411112
0.060116881964283275 16.154356276980117 1.669822545087647
0.06534443691769921 17.57701433363755 1.641492296098613
0.07057199187111515 18.95130250337781 1.6615879749522036
0.07579954682453109 20.18331834858891 1.6589841886332621
0.08102710177794703 20.61230794314386 1.6499131972162064
0.08625465673136297 19.72457064256144 1.6906197993976773
0.09148221168477891 16.81890815640505 1.4639907630842732
0.09670976663819485 16.72336676705571 1.4150648484041592
0.10193732159161079 17.26198385541927 1.410433746427943
0.10716487654502672 18.19031464928694 1.498423685610322
0.11239243149844266 18.602420109118555 1.5305051485902152
0.1176199864518586 17.40915207637731 1.4081580721237896
0.12284754140527454 19.62733063572022 1.3622413822089023
0.12807509635869047 19.445284901708444 1.2422457746637876
0.1333026513121064 20.053174920997446 1.2414681167661725
0.13853020626552232 18.834208463374704 1.1988659750281303
0.14375776121893824 15.69644196768115 1.1139210245770115
0.14898531617235417 13.377029985838522 1.077806409086352
0.1542128711257701 12.76001832548708 1.0464131572710302
0.15944042607918602 15.33831805088788 1.0978328846244496
0.16466798103260194 15.213776075735568 1.0607862068778269
0.16989553598601786 16.888969469743497 1.0332838818351917
0.1751230909394338 17.51303684556256 0.999093102024994
0.18035064589284971 18.310922177336604 1.027612498935604
0.18557820084626564 19.342714090217832 1.0376615071741662
0.19080575579968156 19.224865674197847 1.0395057570409936
0.1960333107530975 21.059786302636397 1.1048739974608688
0.20126086570651341 21.30410179734814 1.1325814418040863
0.20648842065992934 20.639351010815624 1.077208859998045
0.21171597561334526 19.086226000731354 0.9978188308029386
0.2169435305667612 17.14349362478947 0.8975201875251251
0.22217108552017711 15.71847886171876 0.8452992497596542
0.22739864047359304 16.179151094762894 0.8850081360198659
0.23262619542700896 16.846229491909614 0.9271788213896721
0.2378537503804249 18.06950596832 0.9813865052299429
0.2430813053338408 19.19255240336686 0.997314547332239
0.24830886028725674 21.03598977900369 1.0058785780156394
0.25353641524067266 21.573000167910635 0.996941628680276
0.2587639701940886 20.377785413932187 0.9632721865881869
0.2639915251475045 18.721837754726224 0.9167856939578994
0.26921908010092044 19.340563739087898 0.9201718788620392
0.27444663505433636 20.282818299924603 0.9096172562258699
0.2796741900077523 20.061686849159553 0.8669902378497567
0.2849017449611682 19.192566723969247 0.8488962998169793
0.29012929991458414 17.74433047693278 0.7996614211590698
0.29535685486800006 16.31224281948371 0.7570273889643094
0.300584409821416 16.97123315704426 0.7617101068952631
0.3058119647748319 17.19850961379387 0.7556748873704132
0.31103951972824784 17.00982153403868 0.7801467644034834
0.31626707468166376 18.371131826389345 0.8147184971440522
0.3214946296350797 19.94860385899102 0.8634482111255041
0.3267221845884956 20.41211965720028 0.8814538602027959
0.33194973954191154 21.674113926048058 0.9047740938771456
0.33717729449532746 21.863847083122277 0.8989515595709187
0.3424048494487434 20.30367273659725 0.8505369711778668
0.3476324044021593 19.434496710549013 0.8331501239270759
0.35285995935557524 18.795560412821096 0.8095973438145223
0.35808751430899116 17.83381221828015 0.8024398266131754
0.3633150692624071 17.62744748503195 0.8083744947234229
0.368542624215823 17.25426355287691 0.7882817357022168
0.37377017916923894 17.656416804229444 0.8022460727262378
0.37899773412265486 17.610203327055412 0.8083045531361562
0.3842252890760708 17.58125852639687 0.8374257181930338
0.3894528440294867 16.997819777490072 0.8255231859817801
0.39468039898290264 17.680731923914625 0.8219833178760806
0.39990795393631856 19.466915857946834 0.8166743962704485
0.4051355088897345 19.709002253920833 0.8145589772919354
0.4103630638431504 20.430380217604352 0.8364724412514147
0.41559061879656634 19.26789345407427 0.8123581509654466
0.42081817374998226 17.862512144445706 0.7909752215475006
0.4260457287033982 16.801777550743054 0.754285335837412
0.4312732836568141 16.448400673962038 0.7375152603440899
0.43650083861023004 16.569608050311952 0.7444698300217453
0.44172839356364596 17.037057650312594 0.7520571133558871
0.4469559485170619 19.504921803612145 0.8101267195090956
0.4521835034704778 20.070700742376435 0.8347357277548239
0.45741105842389373 19.338663302669378 0.8138880477972075
0.46263861337730966 18.973884944572013 0.804645307500103
0.4678661683307256 19.239267350405203 0.7951946206336241
0.4730937232841415 19.74103274634935 0.7959030219726572
0.47832127823755743 20.24739930931782 0.8033712561985212
0.48354883319097336 20.317218022187323 0.8005061259518644
0.4887763881443893 19.34617206912196 0.778492738145711
0.4940039430978052 19.404499427481053 0.7682253713103228
0.49923149805122113 19.17731861778371 0.7450403809609416
0.5044590530046371 19.120325446123953 0.7560959056473151
0.5096866079580531 19.042589090587274 0.765564074582836
0.5149141629114691 18.820334451509744 0.777767897488886
0.5201417178648851 19.11827646128739 0.7944875248607256
0.525369272818301 18.29976869382515 0.7764667263259872
0.530596827771717 18.006053767587655 0.7395467566493912
0.535824382725133 19.689923166948564 0.7740539456372136
0.541051937678549 18.800701040184148 0.7459014332953982
0.546279492631965 18.920313539217034 0.7569386201968693
0.5515070475853809 18.861776505204997 0.7714320887862187
0.5567346025387969 18.312298096094366 0.7532235281510304
0.5619621574922129 19.931293317651395 0.7887312182517728
0.5671897124456289 20.02223244008356 0.7911652099880216
0.5724172673990449 20.300113086419955 0.7847904667097293
0.5776448223524608 20.73373303335979 0.7784564802150455
0.5828723773058768 19.35631208980455 0.7345131746000427
0.5880999322592928 18.572942576866712 0.7123906451684225
0.5933274872127088 17.462351752873385 0.6880975079241866
0.5985550421661248 17.84653708416268 0.6979719734267875
0.6037825971195407 18.827841946102495 0.7165730979754774
0.6090101520729567 19.308155468907156 0.7316498943642
0.6142377070263727 19.222251015052933 0.73309550937234
0.6194652619797887 19.6352296078881 0.7339755426951066
0.6246928169332047 19.724999710874965 0.7373244390619857
0.6299203718866206 20.411423285112107 0.732277015748493
0.6351479268400366 20.32943532466817 0.7339712947490377
0.6403754817934526 19.481544021325906 0.7257361138393384
0.6456030367468686 19.807787032732133 0.7303842920005026
0.6508305917002846 19.77762988634379 0.7171389303209607
0.6560581466537005 19.86245875966097 0.700290823783451
0.6612857016071165 19.56317732770868 0.6864797109213142
0.6665132565605325 19.122274073016378 0.665663108951914
0.6717408115139485 18.87602702884898 0.6673784521530634
0.6769683664673645 20.470191280075653 0.7076668082591236
0.6821959214207804 20.875233954290422 0.7260301343295069
0.6874234763741964 21.224974585400883 0.7470240655083809
0.6926510313276124 20.35972435481839 0.7119043786974458
0.6978785862810284 19.60509147177595 0.679107454040701
0.7031061412344444 19.045237571984796 0.664444233550589
0.7083336961878604 18.875356282292 0.6720727643581083
0.7135612511412763 19.09908919803374 0.6917380827258778
0.7187888060946923 20.051413084769003 0.7110111824666623
0.7240163610481083 20.806594370126795 0.705764511057164
0.7292439160015243 22.767619184276015 0.7355628628570446
0.7344714709549403 22.85511867805096 0.7258470539045916
0.7396990259083562 23.53556992392714 0.7422695576635547
0.7449265808617722 24.167177966999514 0.7564868654406135
0.7501541358151882 24.16632923110392 0.7451419804195352
0.7553816907686042 25.198785937420492 0.7627850575612021
0.7606092457220202 26.74809721563002 0.7763123763176928
0.7658368006754361 28.3666717585157 0.7924231027613485
0.7710643556288521 30.208863487479352 0.8033153394657462
0.7762919105822681 29.97780931900063 0.8079487285006223
0.7815194655356841 30.298388806686628 0.8160028777943055
0.7867470204891001 29.03738425148193 0.8091426483115058
0.791974575442516 29.00047829938209 0.8044996117801085
0.797202130395932 29.27253957164124 0.8008722892559939
0.802429685349348 31.13652462635659 0.8197760247179533
0.807657240302764 32.26302359887291 0.8248747341712163
0.81288479525618 36.211467014222606 0.877758282874675
0.8181123502095959 39.37105397994587 0.9152028184266439
0.8233399051630119 40.98574395097977 0.9437061652243648
0.8285674601164279 45.941192481010155 1.0430514722216788
0.8337950150698439 47.858358157326926 1.0768783636704464
0.8390225700232599 50.71267286115244 1.1290286759471133
0.8442501249766758 53.07285211983855 1.1615914746719633
0.8494776799300918 53.618545227423965 1.1635375791094473
0.8547052348835078 53.79081597588634 1.174700815444177
0.8599327898369238 58.577690340325475 1.2278256933108587
0.8651603447903398 60.33618687634127 1.2510218871520984
0.8703878997437557 61.06318439901954 1.2366128054015617
0.8756154546971717 65.08145243007881 1.2574490843946622
0.8808430096505877 69.42903178424918 1.2949832318651733
0.8860705646040037 74.57238807385897 1.3288076370488846
0.8912981195574197 81.2340307929129 1.390757381059168
0.8965256745108356 85.57633016402244 1.424105089926061
0.9017532294642516 87.11587451274711 1.4462128258666487
0.9069807844176676 83.14946737231544 1.4126446765547116
0.9122083393710836 80.25925702794642 1.391500573696367
0.9174358943244996 81.51131268377105 1.3955585026579622
0.9226634492779155 84.74132844864916 1.4259541527669863
0.9278910042313315 90.44060001529648 1.4817036038939801
0.9331185591847475 95.34244458001788 1.5347038760490639
0.9383461141381635 92.37525412900078 1.5178343052986307
0.9435736690915795 91.64002189851226 1.5139996420230541
0.9488012240449955 93.8388173959746 1.492737128414571
0.9540287789984114 98.27904808892617 1.5057721842184901
0.9592563339518274 102.75406014518437 1.5305638870884746
0.9644838889052434 103.11105924109359 1.51516841066476
0.9697114438586594 103.82911330468784 1.4960301361028974
0.9749389988120754 104.32870491758152 1.4853929818898273
0.9801665537654913 105.56455020094668 1.4898857856053096
0.9853941087189073 109.58792043811209 1.5216071428168416
0.9906216636723233 108.94058791106602 1.522137210441677
0.9958492186257393 107.00170750157007 1.5081008133794818
1.0010767735791553 107.55491037302268 1.503451755293185
1.0063043285325712 107.48135960452419 1.5062332878434646
1.0115318834859872 108.79318225266347 1.5276969369951854
1.0167594384394032 110.632338267856 1.546097163113496
1.0219869933928192 118.78507715111036 1.6115865844692392
1.0272145483462352 117.6439760611652 1.5912860464918428
1.0324421032996511 121.70037681972683 1.6045795312191595
1.0376696582530671 123.50838007891473 1.6015262802729113
1.042897213206483 123.27338772001261 1.597663434057096
1.048124768159899 125.84391806489313 1.6277339585653587
1.053352323113315 127.96448041960872 1.653500637262941
1.058579878066731 124.9301022237554 1.6250641133717072
1.063807433020147 121.52466381974885 1.5858239871921784
1.069034987973563 120.0516553312272 1.5687020877228828
1.074262542926979 123.07153696281367 1.5950090992911123
1.079490097880395 129.95510198875513 1.6501116499114878
1.084717652833811 130.42408723877074 1.6559199355350815
1.089945207787227 130.72640250142317 1.6679892186368308
1.095172762740643 130.4658102910441 1.6445409890498743
1.1004003176940589 131.17742187368958 1.656520769156736
1.1056278726474749 142.53016222552392 1.7580852000287535
1.1108554276008908 144.54241546699038 1.775950876838062
1.1160829825543068 143.36264514830498 1.761366650250909
1.1213105375077228 139.6854300066303 1.7087748649066994
1.1265380924611388 138.39219064397037 1.6830348894670484
1.1317656474145548 138.85017806205116 1.6740126170239618
1.1369932023679707 140.73240163675482 1.6851516368568753
1.1422207573213867 140.060834527436 1.6742091497006049
1.1474483122748027 138.60194762597104 1.655790924373424
1.1526758672282187 141.90168858857118 1.6686313086818505
1.1579034221816347 141.9572055039215 1.6524620649364952
1.1631309771350506 141.1287613873163 1.651867747847498
1.1683585320884666 137.07972501654564 1.6080255783463986
1.1735860870418826 136.99682039772915 1.6072489153363883
1.1788136419952986 136.79261438584152 1.608891240305552
1.1840411969487146 135.64833214042457 1.592430456215064
1.1892687519021305 137.556596275815 1.6226026057922618
1.1944963068555465 141.161499778486 1.6513337326413042
1.1997238618089625 143.96548093669423 1.6594393027710366
1.2049514167623785 144.38216733104565 1.6772311113872358
1.2101789717157945 140.26326960322513 1.6417467390834355
1.2154065266692105 140.7960839369018 1.6462923906130051
1.2206340816226264 145.01088593290515 1.676663444300384
1.2258616365760424 144.9993230550396 1.6805490566588202
1.2310891915294584 155.4963774508543 1.7304630561585466
1.2363167464828744 156.01773445348616 1.7379389119088107
1.2415443014362904 152.26246322701513 1.7178907014713816
1.2467718563897063 147.55354128423778 1.69902053519151
1.2519994113431223 148.1374323638923 1.6979953873919158
1.2572269662965383 147.5050936088233 1.674222491532919
1.2624545212499543 150.76883035562238 1.6700637298545993
1.2676820762033703 152.47387968089598 1.6913629729119815
1.2729096311567862 148.8197197365398 1.672739099428834
1.2781371861102022 155.30786899750248 1.715919666474833
1.2833647410636182 156.99553391619918 1.734843869963948
1.2885922960170342 152.1157869805172 1.6946603858843698
1.2938198509704502 156.04203206768702 1.727181844475171
1.2990474059238661 152.57105715327273 1.7124724982272994
1.3042749608772821 153.36751426283215 1.7133782908527881
1.309502515830698 155.5583508501329 1.7366314296639744
1.314730070784114 154.06803518006342 1.7479993533477098
1.31995762573753 159.40376643447274 1.7861852166062377
1.325185180690946 161.42689111549385 1.790812296783652
1.330412735644362 162.62320626308176 1.785960374537787
1.335640290597778 156.26949018967025 1.7287657781423755
1.340867845551194 153.06051362466937 1.7032088106284298
1.34609540050461 149.84393310282871 1.6749313771549663
1.351322955458026 151.15926800589196 1.6776581554125405
1.356550510411442 145.29379904974937 1.63922414252325
1.361778065364858 140.65790704969558 1.6188298905498257
1.3670056203182739 146.55442580201307 1.6709044508510555
1.3722331752716899 149.42162009935873 1.7053237724368127
1.3774607302251058 156.3320621089728 1.7532970607932294
1.3826882851785218 161.44321004545463 1.7556402275091838
1.3879158401319378 157.71127785827318 1.7131867161448144
1.3931433950853538 155.68625521375645 1.7004481128690523
1.3983709500387698 146.23985319083764 1.6321453098844063
1.4035985049921857 137.50584996043486 1.5980893580965927
1.4088260599456017 134.6169295926913 1.5992007177608962
1.4140536148990177 139.35136865860073 1.6545095507176006
1.4192811698524337 148.06560893528768 1.7182517379067923
1.4245087248058497 151.63786111905407 1.7143718477705092
1.4297362797592656 150.3519114816479 1.6724452631859692
1.4349638347126816 149.39364973984607 1.661020900045626
1.4401913896660976 145.93244022895752 1.656965046924725
1.4454189446195136 146.509962186478 1.6814061088645236
1.4506464995729296 146.94764774667593 1.7147540322398784
1.4558740545263456 146.75542954113686 1.683154236957166
1.4611016094797615 141.511841543123 1.6258526459540736
1.4663291644331775 139.3258126044291 1.604661584054403
1.4715567193865935 143.00506127547513 1.6229482701700042
1.4767842743400095 139.96518343292584 1.5756245585931032
1.4820118292934255 138.44979631584866 1.5818284750149905
1.4872393842468414 141.35286230634242 1.6203981314896307
1.4924669392002574 142.0771237677061 1.6343007408171402
1.4976944941536734 148.77624446085642 1.6925473674952007
1.5029220491070894 145.2204880755476 1.668950532456996
1.5081496040605054 143.8078283418272 1.6490295320024935
1.5133771590139213 144.15812556668791 1.6664415278991487
1.5186047139673373 143.8471614022132 1.6633486981560222
1.5238322689207533 145.18670907288148 1.6818456137678208
1.5290598238741693 143.12664756808863 1.6768797304582974
1.5342873788275853 146.00244896415066 1.70773928204975
1.5395149337810012 146.8360537339361 1.7408940263267858
1.5447424887344172 150.96167033257342 1.7807111221032126
1.5499700436878332 153.63119049125262 1.7975352470803956
1.5551975986412492 148.09490875291576 1.7076936348339629
1.5604251535946652 152.2411148990779 1.7227973854822367
1.5656527085480811 150.00141202997239 1.6920996095318717
1.5708802635014971 152.5255882787338 1.6999392735243326
1.576107818454913 149.7751963715595 1.6927849051381538
1.581335373408329 149.03150796359023 1.6694826423431075
1.586562928361745 153.98752549778547 1.7058500417278073
1.591790483315161 158.21475500941145 1.7262334244972544
1.597018038268577 165.6719298303265 1.7520822213891298
1.602245593221993 164.3208986327512 1.7163252719882698
1.607473148175409 171.08782816760026 1.7424639616846853
1.612700703128825 174.23497525153417 1.767265319504708
1.617928258082241 165.43433705031703 1.7218108090633664
1.623155813035657 171.34786059451633 1.7781749494826062
1.628383367989073 177.33708235755455 1.8342335860850008
1.6336109229424889 176.4163231252641 1.8290700041185903
1.6388384778959049 177.71475642639862 1.815814789914081
1.6440660328493208 174.53042492779775 1.78708804798968
1.6492935878027368 173.7727113571537 1.7769969086347879
1.6545211427561528 175.97073386486161 1.7806492260706397
1.6597486977095688 184.65257552696707 1.8171044983474718
1.6649762526629848 197.23872448612315 1.8753056971345785
1.6702038076164007 204.34125596918216 1.9128709269275448
1.6754313625698167 207.2814021546824 1.92582830027718
1.6806589175232327 208.67568810911024 1.9514043743186165
1.6858864724766487 214.38543500434076 1.98072813583882
1.6911140274300647 215.02355735058683 1.9619150056666146
1.6963415823834807 219.79609771514097 1.9485868779842483
1.7015691373368966 211.17815916980166 1.886627438201676
1.7067966922903126 208.04538724902275 1.8568493067778198
1.7120242472437286 208.69627153119615 1.873688892638777
1.7172518021971446 207.64478927924358 1.8648964326390953
1.7224793571505606 206.58145968826517 1.8358754130425583
1.7277069121039765 210.31732785294847 1.8407326315409847
1.7329344670573925 214.04711436843323 1.8495465077396342
1.7381620220108085 216.89654820749752 1.8491511540673264
1.7433895769642245 231.86424855562592 1.9202039096021293
1.7486171319176405 238.58352506115628 1.9781121547828016
1.7538446868710564 249.95392567868248 2.0208309440931607
1.7590722418244724 251.98070877189096 2.0174542559028246
1.7642997967778884 249.79418052543633 1.997477869580246
1.7695273517313044 245.10280207386006 1.958318190252065
1.7747549066847204 235.2726972476801 1.9168558325523009
1.7799824616381363 231.058237113123 1.8949214565911219
1.7852100165915523 234.88712811751824 1.906414311077445
1.7904375715449683 249.05095478329736 1.9926090760072592
1.7956651264983843 253.23453197597271 2.0187855577216802
1.8008926814518003 254.20601853896306 1.98663621384327
1.8061202364052162 251.01543150630664 1.9470605677401327
1.8113477913586322 249.37557370452512 1.9163366948980969
1.8165753463120482 255.55076985463006 1.935644976572733
1.8218029012654642 258.807531178686 1.9587861831605595
1.8270304562188802 257.6663019266085 1.945897126803098
1.8322580111722961 258.3362482437458 1.9194641295823471
1.8374855661257121 253.18680996135694 1.8902203206401629
1.842713121079128 254.43731700820823 1.8978458124546849
1.847940676032544 248.947462594046 1.8545112071480272
1.85316823098596 254.3617418677105 1.8794824769778828
1.858395785939376 256.73556298428207 1.8868129512259364
1.863623340892792 264.12084878898986 1.9227688417671547
1.868850895846208 269.79665055515835 1.9448045149778124
1.874078450799624 260.96356444428756 1.8850065553876618
1.87930600575304 255.18566114810307 1.8448156505518711
1.884533560706456 255.88090641226245 1.83749378243205
1.889761115659872 259.4677752363364 1.8580320607415628
1.894988670613288 269.862225418851 1.8923928701310087
1.9002162255667039 279.91738606550825 1.9239890311838492
1.9054437805201199 274.519183870029 1.8971942347435098
1.9106713354735358 270.76263375870946 1.8597100070494137
1.9158988904269518 268.02918360225243 1.8332440835410342
1.9211264453803678 262.923646254941 1.7987840013530947
1.9263540003337838 266.3531362405238 1.798285640215176
1.9315815552871998 265.108035681231 1.8089465190448732
1.9368091102406157 257.95959176998076 1.773847233804848
1.9420366651940317 251.40086686972845 1.7471313386246499
1.9472642201474477 250.06366128230343 1.7392589238723895
1.9524917751008637 243.3555856460803 1.6901131332695079
1.9577193300542797 244.682589822465 1.690903169399645
1.9629468850076957 243.1342706468319 1.681701242332659
1.9681744399611116 244.16809884556946 1.6897971058994061
1.9734019949145276 248.79565143779627 1.7097965462625015
1.9786295498679436 245.616994204725 1.6915751580434841
1.9838571048213596 244.0616390307552 1.6815243172132825
1.9890846597747756 243.97830474269483 1.6650664145822147
1.9943122147281915 234.87982806848788 1.6169153839167425
1.9995397696816075 236.85959297501398 1.6220606671823272
2.0047673246350235 233.90518053444626 1.6064411994888537
2.0099948795884393 228.7478702795915 1.5911316616710314
2.015222434541855 233.135192625447 1.6111706141966278
2.0204499894952708 232.07795201280814 1.6032349276191002
2.0256775444486865 237.18611421778263 1.6263090440196337
2.0309050994021023 235.4746479429416 1.6091069503612703
2.036132654355518 233.8842017713168 1.5937566592913524
2.041360209308934 220.68983648764737 1.5239169793590883
2.0465877642623496 223.40026951785097 1.521706193128168
2.0518153192157653 223.1486093531277 1.5232852610514545
2.057042874169181 224.40460474145354 1.5364099353731075
2.062270429122597 231.2564285898039 1.580197991467714
2.0674979840760126 230.31321561924756 1.5951298448768925
2.0727255390294284 231.68864067663282 1.5996516081754877
2.077953093982844 237.47687162231625 1.6266110397947044
2.08318064893626 239.44244279520748 1.6413157724828853
2.0884082038896756 239.36565973099795 1.6489338126753272
2.0936357588430914 229.78148125768072 1.610895105575907
2.098863313796507 230.39554284349398 1.6166894629360564
2.104090868749923 231.8152251449477 1.6150124599726279
2.1093184237033387 236.11010834783 1.623689458321961
2.1145459786567544 231.3107483352404 1.5870282329426215
2.11977353361017 221.41782074763202 1.5358591511516182
2.125001088563586 224.3440259413125 1.5569402470927598
2.1302286435170017 222.26165486977814 1.550170121928958
2.1354561984704175 225.440075085873 1.568660328810155
2.140683753423833 228.80658360001348 1.5809324726747223
2.145911308377249 230.36862488046347 1.582407874463982
2.1511388633306647 229.7010123185496 1.5833131167268713
2.1563664182840805 236.11158405097729 1.6033447343702354
2.1615939732374962 233.27232484864052 1.5994579985646997
2.166821528190912 233.2859082310276 1.608429710302412
2.1720490831443278 234.91656497764183 1.6174383825658136
2.1772766380977435 231.8626856380097 1.6032719371814188
2.1825041930511593 232.9211861485159 1.6001360023283866
2.187731748004575 237.07595886152268 1.6105299479793886
2.192959302957991 240.55000820334647 1.6289062392337124
2.1981868579114066 235.3048768349091 1.599424898563572
2.2034144128648223 230.0008125327522 1.5764392063798534
2.208641967818238 225.44428378609442 1.5621858905808916
2.213869522771654 222.86706848376144 1.5533398075623865
2.2190970777250696 232.12158815204205 1.6016073105895943
2.2243246326784853 234.7258063635383 1.6220112499369146
2.229552187631901 237.88478579527262 1.6474992759095313
2.234779742585317 237.50744108535127 1.6371653748039667
2.2400072975387326 230.08778768536587 1.6136179629224303
2.2452348524921484 224.23611022041 1.5804454459048385
2.250462407445564 227.64487690069672 1.5989399345517867
2.25568996239898 224.1332235520511 1.588024583913135
2.2609175173523957 223.35001891453763 1.5808632570829286
2.2661450723058114 218.60342345425394 1.5506024633385644
2.271372627259227 216.7955844715467 1.5468451413015087
2.276600182212643 223.47764994466993 1.5709474248545667
2.2818277371660587 228.77478476406134 1.5976409283235433
2.2870552921194744 227.47748226023913 1.5950991475629828
2.29228284707289 233.11365820809422 1.630947808927064
2.297510402026306 234.42376137306363 1.6412920853414081
2.3027379569797217 233.65847943502453 1.6312075115015854
2.3079655119331375 238.16232863476694 1.6360742521950662
2.3131930668865532 238.22835229717302 1.6397820478963292
2.318420621839969 229.47408692669006 1.6174370305760202
2.3236481767933848 223.29072364051862 1.5812872926673813
2.3288757317468005 221.41936720915464 1.5791145411986418
2.3341032867002163 218.08026659565044 1.5559706642738145
2.339330841653632 217.60850826261145 1.527358408489234
2.344558396607048 219.0104096937292 1.543723687907021
2.3497859515604635 223.71274173944403 1.567840629445353
2.3550135065138793 226.81434535951948 1.568774838283155
2.360241061467295 229.74862846621699 1.5663427254031657
2.365468616420711 225.99860403441843 1.5219124650343347
2.3706961713741266 227.111156212158 1.506181157874337
2.3759237263275423 231.30402960203014 1.5259887495257842
2.381151281280958 226.96413266804026 1.5097130606270421
2.386378836234374 229.23113075485603 1.5297667024643868
2.3916063911877896 225.32558096406632 1.5260417697610065
2.3968339461412054 220.4603755111194 1.5054527181408015
2.402061501094621 224.1613916319403 1.5232706023687455
2.407289056048037 225.32053530223857 1.525409557916426
2.4125166110014526 226.11435593676222 1.5195201614935965
2.4177441659548684 222.1689475689562 1.491936583963456
2.422971720908284 217.650624940435 1.462842431049384
2.4281992758617 213.3746909251767 1.4382621112522158
2.4334268308151157 212.32405437204122 1.4345730737667417
2.4386543857685314 218.30358006750245 1.4479364232168042
2.443881940721947 223.44837611336655 1.4462154359793318
2.449109495675363 223.43489880755791 1.4331114611376454
2.4543370506287787 230.77561066289348 1.439626750267071
2.4595646055821945 234.84982337240672 1.4162086330461956
2.4647921605356102 251.43003334783063 1.4247654333066355
2.470019715489026 282.345746831863 1.444828368194119
2.4752472704424417 358.89848646271696 1.5556972044554822
2.4804748253958575 499.7147849698136 1.7548089301326781
2.4857023803492733 732.4468517389491 2.051785903256402
2.490929935302689 1056.3015417284707 2.429826483974311
2.496157490256105 1473.2480471230483 2.8646903041603844
2.5013850452095205 1906.9540855877522 3.2584668932027756
2.5066126001629363 2254.5951169177174 3.5373415930827314
2.511840155116352 2521.240151976304 3.735022509117405
2.517067710069768 2705.8985641894683 3.857851133176136
2.5222952650231836 2898.28929226487 3.985579985290357
2.5275228199765993 3232.8173777955794 4.220521774630545
2.532750374930015 3661.066930907789 4.4875815588605885
2.537977929883431 4308.703443602387 4.868023121573025
2.5432054848368466 5052.934264010693 5.2551672632682935
2.5484330397902624 5815.798279308855 5.62123661057731
2.553660594743678 6400.131692374897 5.892513205411771
2.558888149697094 6682.092243754005 6.010218146370385
2.5641157046505096 6604.271290216763 5.966545181973279
2.5693432596039254 6247.224738455106 5.808853027138598
2.574570814557341 5750.62999243231 5.582065757737854
2.579798369510757 5214.310977035914 5.320698161296486
2.5850259244641727 4761.9300396712715 5.0676813589903125
2.5902534794175884 4466.069130728852 4.902234752799705
2.595481034371004 4196.770897541241 4.737246989551084
2.60070858932442 3901.5192902382128 4.566604875995836
2.6059361442778357 3465.983691681261 4.3035640800574
2.6111636992312515 2938.4093720921805 3.9613582275447348
2.6163912541846672 2367.5073081214 3.5563923072410506
2.621618809138083 1783.946955866714 3.088225352008058
2.6268463640914987 1289.7208917074702 2.617552698931471
2.6320739190449145 901.7099990770648 2.199092154735822
2.6373014739983303 641.56957976299 1.8719328523986634
2.642529028951746 478.5420495309516 1.6463154127245216
2.6477565839051618 370.3246785579398 1.482455503166096
2.6529841388585775 312.36950978827315 1.401096459449741
2.6582116938119933 282.6391645460689 1.3799001188698037
2.663439248765409 269.52114849973134 1.3993849253659907
2.668666803718825 259.10235419054055 1.4091230824651297
2.6738943586722406 253.19426665037636 1.4193171319724793
2.6791219136256563 248.81364446608436 1.435830570713684
2.684349468579072 241.91544491071085 1.4385852379022086
2.689577023532488 244.03949014587732 1.4820499791785153
2.6948045784859036 236.0527160331256 1.4666369973030005
2.7000321334393194 232.6776746980213 1.4667730332951772
2.705259688392735 229.87328502046842 1.4691644301006708
2.710487243346151 233.8192077416669 1.5043203762620707
2.7157147982995666 238.40561824589867 1.5421962949457921
2.7209423532529824 243.1938074092045 1.5653273450363445
2.726169908206398 235.10718431261418 1.5218433723887224
2.731397463159814 224.82161961644184 1.4725413362173523
2.7366250181132297 220.06994795957183 1.452685263889471
2.7418525730666454 221.12256251693478 1.463079541690368
2.747080128020061 225.29191186395968 1.4997601013562774
2.752307682973477 223.13370342823822 1.5065499340639517
2.7575352379268927 213.03107378810566 1.4536693420033886
2.7627627928803085 212.47734616585763 1.4602820733626605
2.767990347833724 219.2261030545297 1.4883969864159503
2.77321790278714 225.4275036792969 1.5138780635218103
2.7784454577405557 237.02407089318052 1.5875811523205994
2.7836730126939715 234.30954562567686 1.5755047123142845
2.7889005676473873 229.62758883313694 1.5707597376110614
2.794128122600803 229.2576558008016 1.5794796292264381
2.7993556775542188 228.17907970600308 1.5491122045269998
2.8045832325076345 234.68160714774797 1.5743097831995772
2.8098107874610503 231.8039316526581 1.545405450220344
2.815038342414466 232.06445384921042 1.5341486009297147
2.820265897367882 235.44357330487355 1.5498503124688783
2.8254934523212976 232.44158821308167 1.5456798757163766
2.8307210072747133 229.4849518751454 1.544445087803346
2.835948562228129 228.75812157412784 1.529902476740509
2.841176117181545 222.82578008059977 1.5118537546107294
2.8464036721349606 221.22593262451062 1.4953192637404737
2.8516312270883764 213.35984722397163 1.450542047410358
2.856858782041792 210.15561482143315 1.4368924071828442
2.862086336995208 217.3289205981536 1.4834917114301647
2.8673138919486236 217.52554967415367 1.5090239504351806
2.8725414469020394 216.54939057411394 1.507580908906859
2.877769001855455 223.2663415867134 1.5512187054267794
2.882996556808871 221.22437860957595 1.5330703102201961
2.8882241117622867 220.35072725689162 1.516276526712251
2.8934516667157024 220.8048695637336 1.515958989164294
2.898679221669118 221.33402907365152 1.5156227018312707
2.903906776622534 224.5109513267199 1.5142617473801043
2.9091343315759497 229.69063978503974 1.5299446813009783
2.9143618865293655 222.6228697820139 1.492161223474796
2.919589441482781 220.51090332331543 1.4862977109696203
2.924816996436197 216.66206352672754 1.4740862043153566
2.9300445513896127 218.74723577518003 1.4858327030087661
2.9352721063430285 229.01140962058878 1.5477503117555613
2.9404996612964442 234.02902295753992 1.564927196072978
2.94572721624986 237.38597230641855 1.568434767421191
2.9509547712032758 237.4607259267203 1.5727128193814908
2.9561823261566915 234.15536898939308 1.5681776758090922
2.9614098811101073 227.25896983988628 1.5329248386730583
2.966637436063523 220.85675652705382 1.4921111037672574
2.971864991016939 220.0826258884758 1.4936471632308785
2.9770925459703546 219.4511680347016 1.4832100449422498
2.9823201009237703 222.3613075571534 1.4938092079814222
2.987547655877186 224.09120585761625 1.4983001423400943
2.992775210830602 223.67177559600182 1.4853665325759857
2.9980027657840176 219.74676907042675 1.4589763330134735
3.0032303207374333 221.40058184700544 1.4644475303658313
3.008457875690849 222.16826063719927 1.4692311192574579
3.013685430644265 229.8114996734816 1.4958339702267505
3.0189129855976806 225.2832858321834 1.4707504429716365
3.0241405405510964 217.31000996320728 1.4241145216702857
3.029368095504512 210.18683817825752 1.3856276110728254
3.034595650457928 212.62074943416224 1.3979902540085518
3.0398232054113437 220.6522055189503 1.4395417177398564
3.0450507603647594 221.8369235840808 1.434186341496964
3.050278315318175 220.42993710850692 1.4236757510953957
3.055505870271591 219.67601540130826 1.4125317722103883
3.0607334252250067 214.86501382257433 1.3842273773546476
3.0659609801784224 219.98274905392196 1.4178047960583016
3.071188535131838 214.71148438292508 1.4110989339894007
3.076416090085254 213.6825033994896 1.3998698784477652
3.0816436450386697 212.90688438162073 1.375034261687994
3.0868711999920855 214.36252064945813 1.370940753467895
3.0920987549455012 219.11988650706863 1.371670277077608
3.097326309898917 223.19777195801677 1.3785957581099317
3.1025538648523328 226.1462080615288 1.3743090200989816
3.1077814198057485 229.75575230236984 1.3889388129339357
3.1130089747591643 229.1702034888978 1.3890387127837611
3.11823652971258 226.19702328590964 1.3733015013620167
3.123464084665996 225.66032840045548 1.367560200459814
3.1286916396194115 227.37575773688027 1.3414516648091799
3.1339191945728273 232.2723368999834 1.3344502954367659
3.139146749526243 236.52193054208908 1.3291023084728815
3.144374304479659 237.43147537133711 1.3149770007501256
3.1496018594330746 239.21936338090924 1.3085442266658058
3.1548294143864903 241.6021880303493 1.3098389485096575
3.160056969339906 244.17226319596924 1.3063315749220334
3.165284524293322 246.77389229158823 1.3039136757758418
3.1705120792467376 250.8117468401408 1.291447913760561
3.1757396342001534 258.83466284640144 1.2931429337688705
3.180967189153569 266.5849920207185 1.2877955789875382
3.186194744106985 282.6443391281097 1.3063847645371014
3.1914222990604006 291.4565720703389 1.2997898170386866
3.1966498540138164 305.56764055161705 1.310961879974539
3.201877408967232 317.46393089743026 1.318141613292715
3.207104963920648 330.21099336929535 1.3220688858809255
3.2123325188740637 345.72307702181325 1.3380527692988624
3.2175600738274794 369.1338186667508 1.3711520422895318
3.222787628780895 397.33939405102075 1.4217468048359196
3.228015183734311 419.2966164464611 1.4557096557204157
3.2332427386877267 449.3652627183128 1.4982565384043922
3.2384702936411425 478.8545560009773 1.5374638989411207
3.2436978485945582 509.7507016824291 1.5805062150034632
3.248925403547974 543.8208045194509 1.6350260567568489
3.2541529585013897 579.8702519215939 1.6824506276880011
3.2593805134548055 610.2545716987684 1.7218923592764623
3.2646080684082213 642.1179697478589 1.7607107460082299
3.269835623361637 669.1760119493366 1.7955245987586015
3.275063178315053 700.9960920647059 1.8424192438283513
3.2802907332684685 733.0543970473905 1.8823122832149304
3.2855182882218843 762.6120689520067 1.9162701509564144
3.2907458431753 792.716731883455 1.9497831402369559
3.295973398128716 824.5538777740679 1.9842850005128627
3.3012009530821316 870.361290609014 2.040268407913924
3.3064285080355473 900.7620220263891 2.074488149720638
3.311656062988963 932.2571540293433 2.107118440624963
3.316883617942379 941.1470797626072 2.108519039122042
3.3221111728957946 943.8709102676527 2.105025790903281
3.3273387278492104 945.5297475582075 2.1045971940140182
3.332566282802626 924.3003577945678 2.078427413888237
3.337793837756042 894.2512303079636 2.046707764462277
3.3430213927094576 837.1386383001666 1.9778546065011176
3.3482489476628734 764.0300726764254 1.8851049151283168
3.353476502616289 689.6045328978936 1.788692898844293
3.358704057569705 619.074640760089 1.6936794646440967
3.3639316125231207 552.8672865012093 1.6018321803410633
3.3691591674765364 491.8158499898861 1.5126127496295498
3.374386722429952 436.2457455316171 1.432137763039666
3.379614277383368 386.099596918533 1.3570014998345485
3.3848418323367837 346.074522678058 1.2973550837312362
3.3900693872901995 318.498294195654 1.267854964769215
3.3952969422436152 296.6439726899073 1.2400551145254897
3.400524497197031 281.9139701986654 1.2252994883033197
3.4057520521504467 269.6494487051306 1.2114408837736275
3.4109796071038625 261.90380621832617 1.21049521882465
3.4162071620572783 256.417372133482 1.2112474274581277
3.421434717010694 250.54251410978588 1.212660342000859
3.4266622719641098 242.23025864459132 1.2135165750628742
3.4318898269175255 238.79932262818753 1.2147466596137644
3.4371173818709413 235.65174483024592 1.231920302199349
3.442344936824357 235.3845492317674 1.2442035579731123
3.447572491777773 233.9441827995151 1.2464648534521823
3.4528000467311886 229.20354055900518 1.2471627788332147
3.4580276016846043 226.20023647757486 1.2404938183532312
3.46325515663802 225.76462652565468 1.2330329419204824
3.468482711591436 221.63031489112433 1.2192096660026728
3.4737102665448516 219.6502911322666 1.2130703453373843
3.4789378214982674 219.2372217867973 1.2208427920383451
3.484165376451683 220.33672034375218 1.2285812337872317
3.489392931405099 224.46646813682477 1.2550925928117798
3.4946204863585146 230.20121543782597 1.2685944812641037
3.4998480413119304 233.70445558455827 1.2613380301855581
3.505075596265346 231.45614717223063 1.2411898464432982
3.510303151218762 233.07790262260568 1.2331433792221436
3.5155307061721777 235.8975206054889 1.2262050166043748
3.5207582611255934 232.83903518324462 1.2067214067969472
3.525985816079009 238.9775250799132 1.1937244046746986
3.531213371032425 244.10067898167847 1.191489604014111
3.5364409259858407 251.42884089891726 1.1811842310967064
3.5416684809392565 271.7133298245943 1.1983831461532612
3.546896035892672 293.2302462152538 1.213118121650952
3.552123590846088 334.4966659340191 1.273167962197375
3.5573511457995037 410.9140951275345 1.3912485788011915
3.5625787007529195 540.8615170991409 1.5817544881782617
3.5678062557063353 769.6991645065439 1.8785617701192763
3.573033810659751 1198.055658185873 2.341944413131571
3.5782613656131668 1957.199459214889 2.9950009603354046
3.5834889205665825 3301.3590343887327 3.8910080099281306
3.5887164755199983 5568.642178618016 5.053167904642281
3.593944030473414 8894.155504732233 6.342995795733555
3.59917158542683 12650.729947776603 7.522986928693637
3.6043991403802456 16369.441163621983 8.528586253284265
3.6096266953336613 18709.872563086516 9.098833195247687
3.614854250287077 19112.048503856462 9.194349565165124
3.620081805240493 17505.75237057745 8.790672168802741
3.6253093601939086 14363.612736714134 7.94680708524339
3.6305369151473244 10963.43000568432 6.9270999245527625
3.63576447010074 7652.394448665034 5.780939031151922
3.640992025054156 5176.046566018656 4.766002438747913
3.6462195800075716 3298.7400163729026 3.7957473873120606
3.6514471349609874 2081.6829063326227 3.005557798507262
3.656674689914403 1316.5947770188018 2.3760760459223635
3.661902244867819 903.9873218196327 1.9683422874334562
3.6671297998212347 661.3879558198557 1.6851703635284014
3.6723573547746504 533.8600209292891 1.5226882506561878
3.677584909728066 455.5414967255871 1.4173619540184714
3.682812464681482 400.8957435822427 1.3369645503899232
3.6880400196348977 364.9622025516683 1.2873473086151632
3.6932675745883135 336.1409055259601 1.2397861806727815
3.698495129541729 314.77397183747837 1.2093408586367058
3.703722684495145 304.8544053231465 1.1947474118593888
3.7089502394485607 296.4529852871592 1.182781671476263
3.7141777944019765 289.53201548639095 1.169085837993885
3.7194053493553922 285.76495144492225 1.1656100239827873
3.724632904308808 286.22817698351275 1.171509948431654
3.7298604592622238 279.17527192283666 1.1712138744799045
3.7350880142156395 274.53921573068146 1.1675411571365826
3.7403155691690553 272.70687993096584 1.1714594864389696
3.745543124122471 270.1208357232615 1.1694202720227234
3.750770679075887 265.7200349455753 1.1583933215406803
3.7559982340293026 264.8084386483549 1.1607912591031533
3.7612257889827183 261.7788099628091 1.1603680975884363
3.766453343936134 260.05588893463124 1.160496615881775
3.77168089888955 267.0891861640536 1.1746554022575701
3.7769084538429656 263.6608412105747 1.1694781013260631
3.7821360087963813 257.6965368562202 1.1524141063794031
3.787363563749797 251.14703445023397 1.135290377040578
3.792591118703213 244.37328871191227 1.1103594576653408
3.7978186736566286 245.76908202177665 1.104072607246711
3.8030462286100444 252.4866207365079 1.1103733538257943
3.80827378356346 262.8922699756713 1.1245991625213472
3.813501338516876 269.499826171711 1.132539353859419
3.8187288934702917 278.29691599084026 1.142066893792943
3.8239564484237074 276.0602670377244 1.122539095637678
3.829184003377123 280.61792494764 1.1227581627706917
3.834411558330539 286.40310329556996 1.124874829863297
3.8396391132839547 288.17424633574 1.1184571759783166
3.8448666682373704 297.2288514582416 1.13323670728973
3.850094223190786 301.24298291821117 1.1405145703179
3.855321778144202 301.2555474543338 1.1489508019136032
3.8605493330976177 300.70867081789146 1.1508941476160548
3.8657768880510335 294.33480939598945 1.14143260482074
3.8710044430044492 289.4609615098637 1.136343457797608
3.876231997957865 284.31879336368445 1.126889576531342
3.8814595529112808 280.35592856009646 1.1282155160650387
3.8866871078646965 276.3314286292161 1.1230529866953904
3.8919146628181123 274.2249417827333 1.1164482880628086
3.897142217771528 271.908050312824 1.1057563481530346
3.902369772724944 271.3576632764945 1.1061862476285358
3.9075973276783595 274.4714509149945 1.1066355966234345
3.9128248826317753 275.73450825736086 1.1051120933036336
3.918052437585191 280.93630357414173 1.1152673256759111
3.923279992538607 291.2535207024224 1.1336908739575027
3.9285075474920226 309.7683104018321 1.1604115237301054
3.9337351024454383 334.7905864722233 1.2027998283682655
3.938962657398854 369.9850953382437 1.2580173529071443
3.94419021235227 439.6048059884751 1.3647044028249327
3.9494177673056856 514.1702234495506 1.4701736503279585
3.9546453222591014 613.8683338440933 1.594426659129644
3.959872877212517 743.8991276454053 1.7468092251169944
3.965100432165933 799.5073360356854 1.8077455784029746
3.9703279871193486 874.9331438961017 1.8836130103627071
3.9755555420727644 837.950624416031 1.833321882962989
3.98078309702618 756.5785591334482 1.7309422035187294
3.986010651979596 672.9504409639065 1.6271602761180521
3.9912382069330117 568.8484183432051 1.494624141582136
3.9964657618864274 534.9960625410571 1.4466067570335293
4.001693316839844 511.05349981190597 1.4120682844345407
4.00692087179326 503.54695511654296 1.3965953085737919
4.012148426746676 514.3646708225873 1.4142613449859474
4.017375981700092 526.7908454304049 1.4465976140049859
4.0226035366535084 549.3473268314317 1.4857169017531462
4.027831091606925 580.0387424755867 1.5300839648056959
4.033058646560341 623.7044399624007 1.5910403337099572
4.038286201513757 679.1932190213032 1.6627520283361343
4.043513756467173 749.0585672785396 1.756025053773187
4.0487413114205895 821.7623105912704 1.840338581829363
4.053968866374006 903.4436168470843 1.9262406288270109
4.059196421327422 986.8223302017645 2.013197913189728
4.064423976280838 1088.643735078161 2.1157242778093055
4.069651531234254 1209.683806789585 2.227832855233625
4.0748790861876705 1355.0832453179978 2.365585458374364
4.080106641141087 1520.1496217517229 2.50633069580583
4.085334196094503 1710.6794353154949 2.6557224989685317
4.090561751047919 1902.3912452565842 2.7956876604726033
4.095789306001335 2141.85645504736 2.967541001635464
4.1010168609547515 2431.336596166356 3.172696131590083
4.106244415908168 2719.3398562373927 3.361978084878714
4.111471970861584 3032.7216562400504 3.5443390055054715
4.116699525815 3371.427762861245 3.735298075275451
4.121927080768416 3683.272094331861 3.8524106596389402
4.1271546357218325 4026.354576727204 3.987131254379166
4.132382190675249 4357.242922370164 4.121909237626726
4.137609745628665 4724.309033549553 4.277923109636807
4.142837300582081 5102.920740067739 4.436971028547808
4.148064855535497 5458.06297374193 4.595303532663563
4.1532924104889135 5780.786294112833 4.721727134674725
4.15851996544233 6071.7080680119425 4.826147633025583
4.163747520395746 6276.212793821228 4.891452839807542
4.168975075349162 6484.901803934772 4.970671012151061
4.174202630302578 6610.500817849552 5.012151738785953
4.1794301852559945 6630.653225722239 5.01571073363323
4.184657740209411 6557.7564127208725 4.971030775311004
4.189885295162827 6394.060577365658 4.903184333286358
4.195112850116243 6147.792095739749 4.805503612492889
4.200340405069659 5813.222184461993 4.6637702874261
4.2055679600230755 5371.754365109678 4.469901076102215
4.210795514976492 4920.466351254787 4.268901352362124
4.216023069929908 4463.4001733395435 4.0614467291603695
4.221250624883324 4013.1450686269673 3.8545153303281348
4.22647817983674 3618.936053447989 3.6713250624383207
4.2317057347901565 3210.026506001391 3.4560091914194166
4.236933289743573 2827.463724095814 3.2369119040043577
4.242160844696989 2496.3652832196053 3.0365663360933848
4.247388399650405 2200.71844500877 2.848731227040489
4.252615954603821 1925.1740490564223 2.659727883255565
4.257843509557238 1706.7979874948437 2.500244784730957
4.263071064510654 1507.2297453444562 2.346306664037569
4.26829861946407 1338.1171991993415 2.2095566412746974
4.273526174417486 1202.2809502354808 2.0938206119719056
4.278753729370902 1078.209118674891 1.9815253663275139
4.283981284324319 970.1276839116292 1.884685886644476
4.289208839277735 873.4627306094676 1.7888182498891187
4.294436394231151 782.2874477705176 1.6926110021736165
4.299663949184567 705.3583643271916 1.6020329824087773
4.304891504137983 643.8974498244207 1.5264732085580044
4.3101190590914 587.2128322426777 1.4557528827985857
4.315346614044816 542.2042311657485 1.398004400370962
4.320574168998232 503.5576604986061 1.3463750582619332
4.325801723951648 466.64225269064576 1.2998932441770796
4.331029278905064 435.4832211864076 1.2600348106092005
4.336256833858481 410.7916018106268 1.2275601152300877
4.341484388811897 387.89403398858883 1.192640665027759
4.346711943765313 372.44387721991046 1.1684391857807155
4.351939498718729 355.3163863286253 1.1447525228574913
4.357167053672145 342.101657401769 1.1249965791378405
4.362394608625562 329.74887232722705 1.1139462266111169
4.367622163578978 320.96662125144377 1.104743961351548
4.372849718532394 306.3645642100904 1.0842468737514315
4.37807727348581 295.1135960982035 1.0705353248604021
4.383304828439226 284.566074449371 1.0548757643454554
4.388532383392643 275.40817593978255 1.040164132161701
4.393759938346059 271.14985789814665 1.046463321944646
4.398987493299475 260.1571308330207 1.0287646364393963
4.404215048252891 250.1070617622911 1.0174738574900197
4.409442603206307 241.81375178078628 1.0068096871152452
4.414670158159724 234.33966704206077 0.9972187494674086
4.41989771311314 228.93538611553376 0.9952700761834583
4.425125268066556 226.0798055720319 1.0009498271841237
4.430352823019972 221.31404859725225 1.0016718102017526
4.435580377973388 217.0388112170844 1.0000660586577805
4.440807932926805 213.97198885627327 1.003858059256195
4.446035487880221 208.86043296291697 0.9966130340995258
4.451263042833637 200.3532514828101 0.9770889385856719
4.456490597787053 193.22855728641224 0.9567675441274831
4.4617181527404695 187.88456075027602 0.9439091380962387
4.466945707693886 191.91650037814313 0.9649800869393199
4.472173262647302 196.86188562594575 0.9869798952599819
4.477400817600718 200.4888370840569 1.0034318966446647
4.482628372554134 196.8851320187785 0.9976313551214685
4.4878559275075505 192.5686196836601 0.9923970232217999
4.493083482460967 190.9471870527804 0.9924561954997217
4.498311037414383 183.42379392372257 0.966069204937245
4.503538592367799 181.45655579366584 0.9589418983471152
4.508766147321215 175.58236180654802 0.9486442029821941
4.5139937022746315 169.36178011212718 0.9392937144343904
4.519221257228048 171.43704210908527 0.9512064650443827
4.524448812181464 170.53012702888853 0.9472367055897616
4.52967636713488 172.6958031810381 0.9636054357464956
4.534903922088296 178.98781060996092 0.9873683215167145
4.5401314770417125 181.04029890601026 0.9868521472890691
4.545359031995129 181.80187350516385 0.9925375962340048
4.550586586948545 183.99267623688428 0.9923503580348293
4.555814141901961 179.30236297735655 0.9828303273241841
4.561041696855377 175.46410470893707 0.9719685906895367
4.5662692518087935 173.518318995809 0.9572327096404452
4.57149680676221 167.2452149787364 0.9366763689838866
4.576724361715626 167.32552338905458 0.9461356506256065
4.581951916669042 172.685280644777 0.9690224698324531
4.587179471622458 173.16391117152133 0.9770468687747622
4.5924070265758745 174.93626412554838 0.9971417729697184
4.597634581529291 174.1132273529173 0.9973797617152808
4.602862136482707 171.89292152395953 0.9924492650459946
4.608089691436123 171.7788281398775 0.9951830374413648
4.613317246389539 166.59154860127794 0.9815010563024635
4.6185448013429555 167.0853531909069 0.9881348110333044
4.623772356296372 171.20671739877096 1.013482568137958
4.628999911249788 173.5523359611296 1.0153793527039447
4.634227466203204 172.21611025153464 1.0092781534105613
4.63945502115662 166.41814554502983 0.9916097025303281
4.6446825761100365 158.30878852529176 0.9629181286742154
4.649910131063453 156.42134819129038 0.9607817157415933
4.655137686016869 156.80145879002362 0.9616924186754335
4.660365240970285 162.21900497704013 0.9789578114272406
4.665592795923701 164.73893054903562 0.9961009225369529
4.6708203508771176 168.30864785537872 1.0166587021144822
4.676047905830534 168.25836697275156 1.0185786708559117
4.68127546078395 163.6463182699751 0.9935819848951077
4.686503015737366 161.13183013825855 0.9839508395881084
4.691730570690782 159.03719873870878 0.9777168902416691
4.696958125644199 158.73095334359598 0.9749739221348237
4.702185680597615 159.9766542947185 0.9797794138241248
4.707413235551031 159.89230820806634 0.9710098182290124
4.712640790504447 160.0522455339589 0.9684252595768849
4.717868345457863 164.63101949622958 0.9818918446141991
4.72309590041128 164.33400912293098 0.9782385448396059
4.728323455364696 160.57669763304415 0.978042231262637
4.733551010318112 162.77341509264073 0.998836126041197
4.738778565271528 163.18176951903513 1.0007386861500855
4.744006120224944 166.55245411617722 1.010720053120615
4.749233675178361 168.6686561907181 1.015340813167909
4.754461230131777 173.06520797118114 1.0338288658923844
4.759688785085193 170.53521787482472 1.0270748764290958
4.764916340038609 165.4220821875084 1.0152776985255727
4.770143894992025 158.53778068634406 0.9816418042969368
4.775371449945442 155.81328275166013 0.9567414814153805
4.780599004898858 155.51586584952602 0.9421992449009456
4.785826559852274 155.97711488506707 0.9398711342193892
4.79105411480569 154.93317379473032 0.940972755841456
4.796281669759106 152.03176052829292 0.9421820115904652
4.801509224712523 154.26530343273203 0.9527734239665688
4.806736779665939 158.18639707578765 0.9762695016164239
4.811964334619355 158.50655186828985 0.9736074650631981
4.817191889572771 156.85516145383608 0.9658114618024192
4.822419444526187 156.07650568293508 0.9664618714909604
4.827646999479604 159.1572591562781 0.9672901850582157
4.83287455443302 159.32467114679508 0.976192180198203
4.838102109386436 158.13353038523908 0.9712457736305028
4.843329664339852 153.77424059659663 0.9651513582323007
4.848557219293268 147.12510906751467 0.9515423761523728
4.853784774246685 150.58727378951568 0.95653148242551
4.859012329200101 157.3471263603535 0.973500808530023
4.864239884153517 166.67850595714663 0.9975625985134288
4.869467439106933 169.27358096319554 1.007663102438952
4.8746949940603495 166.18211382008633 0.9971761647509869
4.879922549013766 161.85096983749804 0.9825431359051163
4.885150103967182 159.0101985042057 0.9616792860770594
4.890377658920598 162.6148794004583 0.9618388039728077
4.895605213874014 162.96708466655483 0.9596881564549344
4.9008327688274305 163.15317820806203 0.9634528296018215
4.906060323780847 161.23305262374333 0.9566495559198479
4.911287878734263 155.82965867319814 0.9326882300618673
4.916515433687679 152.452353119505 0.9253146194387348
4.921742988641095 148.69208134820943 0.910843161336863
4.9269705435945115 151.28964781880015 0.9194306310249519
4.932198098547928 154.45381014452354 0.9289657239756673
4.937425653501344 154.37556702918565 0.9284458372797152
4.94265320845476 156.70725526201932 0.9490589887362144
4.947880763408176 158.36296623852587 0.956590896743585
4.9531083183615925 155.60016194627354 0.9489366715637971
4.958335873315009 154.517421901642 0.9396502947416651
4.963563428268425 155.2167702271931 0.933335160304307
4.968790983221841 157.1719902544313 0.9386471503981119
4.974018538175257 157.57703459717158 0.9370641768010836
4.9792460931286735 163.59625828698356 0.954683783341969
4.98447364808209 161.8665099012732 0.9373213389148018
4.989701203035506 165.4160357811689 0.933075365468221
4.994928757988922 167.96831410922755 0.9168861327126923
5.000156312942338 172.13938777236186 0.9087441026965088
5.0053838678957545 176.4325922675087 0.8960653207502103
5.010611422849171 188.205391753576 0.910204757387064
5.015838977802587 192.67147228025885 0.9088165773531589
5.021066532756003 196.81445955945028 0.910736450274865
5.026294087709419 196.6527241581017 0.9068436745408076
5.0315216426628355 192.3689598910434 0.8928922211363414
5.036749197616252 187.94078603636228 0.8813731491024406
5.041976752569668 187.22753702942583 0.8824637773641677
5.047204307523084 184.868651401277 0.8804395237263087
5.0524318624765 183.7588399350713 0.8811799739710737
5.0576594174299165 186.64767903365686 0.8844181007646076
5.062886972383333 189.63114384995038 0.875670037448783
5.068114527336749 196.49562496187104 0.8824405286853646
5.073342082290165 207.21371578070043 0.8925731230929951
5.078569637243581 216.77892860820666 0.8977542720796484
5.0837971921969975 226.7747737072267 0.9045727854551009
5.089024747150414 238.7460522160049 0.9152227173361378
5.09425230210383 249.82279621280563 0.9223818987352422
5.099479857057246 269.85800643500016 0.9469460892135739
5.104707412010662 294.09566113101914 0.9752691286458569
5.109934966964079 320.6818427742302 1.0040542069154155
5.115162521917495 343.8237994371181 1.0291758107090871
5.120390076870911 367.2005032517616 1.057671992421645
5.125617631824327 380.5996917695109 1.0769373266635576
5.130845186777743 377.6879518793157 1.0722856676319328
5.13607274173116 366.89778193832177 1.0592278100154562
5.141300296684576 346.82194308566267 1.039323567749509
5.146527851637992 320.74204830850476 1.011831670898069
5.151755406591408 292.81430387391606 0.9800244710271953
5.156982961544824 262.6187988773924 0.9509506311796284
5.162210516498241 239.5096486413537 0.9303708099449273
5.167438071451657 222.4239149108289 0.9172872589720797
5.172665626405073 208.74990242943392 0.9095537983600623
5.177893181358489 202.41727049632456 0.9061478241714964
5.183120736311905 195.50132127492586 0.9031949208413278
5.188348291265322 190.89339152320514 0.9081346508137851
5.193575846218738 187.32715109882548 0.9056010456638528
5.198803401172154 180.45820471118753 0.8919908859169273
5.20403095612557 176.54018139829367 0.8822506254232292
5.209258511078986 173.54820603092546 0.8804357442017263
5.214486066032403 172.48730796335616 0.8838342782206682
5.219713620985819 171.29877062283518 0.887574532032137
5.224941175939235 172.20300016140632 0.9006449912704542
5.230168730892651 170.85256841543983 0.906746456813148
5.235396285846067 170.98797648961386 0.9153743559072476
5.240623840799484 167.30967046457795 0.909913253250835
5.2458513957529 165.6977342543487 0.9050225070683483
5.251078950706316 164.7066314713047 0.8978160969857882
5.256306505659732 164.33383639835054 0.8981893058387099
5.261534060613148 162.13563417916444 0.8917493501534254
5.266761615566565 160.82946119425412 0.8932717475939842
5.271989170519981 160.45036720924776 0.8968894717770026
5.277216725473397 165.518706974058 0.9245587315707022
5.282444280426813 167.14649794570556 0.9297585221902251
5.2876718353802294 163.82996057109926 0.9126640757850429
5.292899390333646 154.97820639189698 0.8806687914354314
5.298126945287062 151.14041970802637 0.8719529004156504
5.303354500240478 154.1635820425534 0.8874715183558862
5.308582055193894 159.43698689950963 0.9034154542603049
5.3138096101473105 163.64353623230107 0.9122154756033322
5.319037165100727 166.90449411694817 0.9135347759052787
5.324264720054143 161.84916254844845 0.894756575342692
5.329492275007559 160.31463228395984 0.8940732801703998
5.334719829960975 156.7203969123326 0.8903615526848783
5.3399473849143915 155.87865098463362 0.8944315467515923
5.345174939867808 155.8138894379135 0.8897137837186049
5.350402494821224 162.1469787149729 0.9058916940214583
5.35563004977464 162.04535368243677 0.8991654063903913
5.360857604728056 162.7970030044329 0.8890081070943775
5.3660851596814725 160.4278233095439 0.8879620522712274
5.371312714634889 156.08965122876597 0.8670310058506746
5.376540269588305 155.17361568835534 0.8568993368026478
5.381767824541721 156.8874670514047 0.8607701573668196
5.386995379495137 159.14881167798063 0.8613414440745837
5.3922229344485535 155.82440376234945 0.8491320446912606
5.39745048940197 154.64361557593267 0.849107864209175
5.402678044355386 153.2426180438049 0.8378385508897646
5.407905599308802 157.64323809886875 0.8423584371742033
5.413133154262218 163.35252796098058 0.8568892031390573
5.4183607092156345 164.2268194803152 0.8517793388133628
5.423588264169051 166.51639654846045 0.8494394117149613
5.428815819122467 166.94906971508883 0.8367664516727878
5.434043374075883 172.07290014013736 0.8359089269669474
5.439270929029299 172.40380767877818 0.8255744021489885
5.4444984839827155 177.41533054326277 0.8293269278859815
5.449726038936132 178.74477706240774 0.8294058925929619
5.454953593889548 182.06336703748696 0.8362648126921243
5.460181148842964 184.47999465810585 0.8529380874756776
5.46540870379638 183.89551030585662 0.8602409500379599
5.4706362587497965 182.9162541702419 0.8679886020935271
5.475863813703213 178.4759869022071 0.8658757888221431
5.481091368656629 178.0156037527227 0.8680251316422538
5.486318923610045 176.83512868662882 0.8738345059495412
5.491546478563461 177.50695545352937 0.8809845322360921
5.4967740335168775 173.44904336703763 0.8697562714853703
5.502001588470294 166.8492506662109 0.853926377833708
5.50722914342371 161.2593637854837 0.8440686808159489
5.512456698377126 158.00393963954005 0.8355108572538517
5.517684253330542 160.08772592338718 0.8467249706335973
5.522911808283959 157.9334208540938 0.8328760542766434
5.528139363237375 158.54513237243174 0.8302909848146875
5.533366918190791 160.98547808569398 0.8355217183365876
5.538594473144207 159.95258017922262 0.8457432614745838
5.543822028097623 158.23472416593214 0.8424425601656166
5.54904958305104 160.38651842509972 0.8538733854572278
5.554277138004456 163.69540348402828 0.8630065289606402
5.559504692957872 165.11543531598213 0.858009603286226
5.564732247911288 165.8273941530383 0.8609100276454702
5.569959802864704 161.52274198740048 0.835050292826495
5.575187357818121 160.74173800191267 0.8231726206124673
5.580414912771537 163.16250408173923 0.8146556465101535
5.585642467724953 165.9539174162144 0.8156198284071208
5.590870022678369 166.68650354698062 0.8172932744683987
5.596097577631785 164.5402746076068 0.8124789832637208
5.601325132585202 163.21359556938384 0.8059706200061468
5.606552687538618 168.30387759968414 0.8036146629477087
5.611780242492034 174.33734076743997 0.8021396733713385
5.61700779744545 182.150613007893 0.8133778929209161
5.622235352398866 196.7396227426279 0.8296598936535404
5.627462907352283 222.67852357996765 0.8601079689383049
5.632690462305699 263.5418164747285 0.9051686778705108
5.637918017259115 323.0438074215954 0.9680716023629798
5.643145572212531 404.86098234564736 1.0610409897412882
5.648373127165947 504.88846743310313 1.1694763656935823
5.653600682119364 609.619268138109 1.2773121152233027
5.65882823707278 699.5287534565746 1.3626017877579186
5.664055792026196 762.7612496183042 1.4197440174449958
5.669283346979612 801.1915082421332 1.4546348967257163
5.674510901933028 810.7878903897152 1.4603510767551566
5.679738456886445 806.4297834484495 1.4552676509835374
5.684966011839861 792.803478515646 1.4424244421174401
5.690193566793277 780.1649846016236 1.4302493577642459
5.695421121746693 772.4325739746866 1.4242374457899856
5.700648676700109 767.2828687720662 1.4185184307579453
5.705876231653526 766.8745209631353 1.418042769338136
5.711103786606942 761.0316645683573 1.4103340866000496
5.716331341560358 759.45616554142 1.40758286492939
5.721558896513774 757.3352037714526 1.4031501781090971
5.7267864514671905 760.6378669304274 1.4065289516828623
5.732014006420607 769.6223959386571 1.4146462544914495
5.737241561374023 783.2567789629663 1.4279141255923593
5.742469116327439 804.4242858370644 1.4456421628912761
5.747696671280855 838.5752122100668 1.4755407821466964
5.7529242262342715 886.3389999050789 1.5148592966356234
5.758151781187688 951.6471357488831 1.5690277416137248
5.763379336141104 1025.827114252636 1.628500415732881
5.76860689109452 1106.5762080579234 1.6903605742502268
5.773834446047936 1182.5982950710486 1.746554661976954
5.7790620010013525 1239.4710883222333 1.7872121825439702
5.784289555954769 1264.4319868099549 1.806229117881993
5.789517110908185 1249.8844479225347 1.7942489498106924
5.794744665861601 1171.8183686256532 1.735153899401349
5.799972220815017 1049.3787190426133 1.639820849505968
5.8051997757684335 904.872871376217 1.5233793739383636
5.81042733072185 751.6147367766467 1.390900096159668
5.815654885675266 614.1429999033709 1.2622722644771305
5.820882440628682 492.99959292315117 1.1386991317361435
5.826109995582098 400.14309669972914 1.0382262234800386
5.8313375505355145 334.6662854597735 0.9635791046624008
5.836565105488931 285.07796125418633 0.903346432726623
5.841792660442347 251.16507422680576 0.8630427066916836
5.847020215395763 234.2690399017631 0.8442284825177812
5.852247770349179 221.42909243383048 0.8297019279807589
5.8574753253025955 211.23434144946657 0.8174422566543142
5.862702880256012 202.54888282399926 0.8074228166523726
5.867930435209428 201.2267278000417 0.8057760403985897
5.873157990162844 199.22241600402322 0.8062653404765437
5.87838554511626 203.0499077852486 0.8187689825655328
5.8836131000696765 200.5337787578376 0.8160599152456492
5.888840655023093 198.31384627008143 0.8129282439535731
5.894068209976509 198.70053649403056 0.8112640443043622
5.899295764929925 197.76696449996584 0.800918659710858
5.904523319883341 196.90280237142213 0.7954776550701818
5.9097508748367575 199.33940442613104 0.7999009190480508
5.914978429790174 202.46487186770085 0.8022663807813792
5.92020598474359 202.81269148184265 0.7948411220907967
5.925433539697006 202.88673432910744 0.7910939647135802
5.930661094650422 204.21346644859668 0.7877688946770267
5.9358886496038386 204.27102151637055 0.7837341173445146
5.941116204557255 209.4287641651795 0.7894296597415505
5.946343759510671 215.8790219348574 0.7986090419070594
5.951571314464087 224.55026827426747 0.8232985453795982
5.956798869417503 232.95504179404358 0.8388112826909592
5.96202642437092 239.50075589689277 0.8484616223095889
5.967253979324336 242.07047454543618 0.8499805775217678
5.972481534277752 251.57212714706057 0.8599344581489604
5.977709089231168 261.94386410390837 0.8736595722244755
5.982936644184584 274.05553186151633 0.8886970733744862
5.988164199138001 293.76244846856355 0.912852400811638
5.993391754091417 314.1050552517431 0.9420464544685533
5.998619309044833 339.15762333054244 0.9775899097135659
6.003846863998249 374.34424539660176 1.0249864171047451
6.009074418951665 412.8991247841751 1.0741037971111256
6.014301973905082 455.9425546207173 1.1260722166871258
6.019529528858498 515.3387712573825 1.194906497148828
6.024757083811914 587.4621040932507 1.275813076600657
6.02998463876533 677.3926087719311 1.3689272198381235
6.035212193718746 794.0149994499767 1.4841712361948163
6.040439748672163 934.3074755676921 1.6127782819555654
6.045667303625579 1092.8606187213952 1.746407417711091
6.050894858578995 1281.5862973035582 1.8933745193222602
6.056122413532411 1467.4227837741464 2.02936524818233
6.061349968485827 1642.4410865956145 2.1487114867937827
6.066577523439244 1796.335437879422 2.247079202393163
6.07180507839266 1886.5061704471564 2.3026805962983175
6.077032633346076 1929.5165792974497 2.3312127130791547
6.082260188299492 1916.5345898769776 2.326816402938148
6.087487743252908 1847.656397419353 2.286277436359473
6.092715298206325 1742.6328989017375 2.221168703215442
6.097942853159741 1620.7156783629666 2.143119014414554
6.103170408113157 1497.3493367244303 2.0648691257782668
6.108397963066573 1374.0366589057635 1.9817347969027204
6.113625518019989 1244.0162683305361 1.888297013562415
6.118853072973406 1115.2162840863473 1.7880035948418451
6.124080627926822 994.4068229444372 1.6871747488271844
6.129308182880238 883.9939948457562 1.592556314850823
6.134535737833654 791.7242897871774 1.5086841097900883
6.1397632927870704 704.5306743061433 1.4241306355543362
6.144990847740487 628.9017970972492 1.347337029335832
6.150218402693903 565.4165896785692 1.2806508466715507
6.155445957647319 505.4063147588426 1.2123680655621618
6.160673512600735 458.47017314184876 1.1579375584451093
6.1659010675541515 421.7495472656901 1.1179532063978577
6.171128622507568 390.03353653783586 1.0796035037446559
6.176356177460984 364.1957804747322 1.0493532362721953
6.1815837324144 339.55296854070053 1.019947536882896
6.186811287367816 316.4958587772173 0.989716995854573
6.1920388423212325 301.28481010504373 0.9742417764213408
6.197266397274649 288.10878957351565 0.9611404149274513
6.202493952228065 280.52145994481884 0.9539702899978284
6.207721507181481 267.3362950219252 0.923962414696601
6.212949062134897 257.2634995592646 0.9053715564901942
6.2181766170883135 246.92047797456686 0.8858111240539176
6.22340417204173 239.41906557531667 0.8694469754550013
6.228631726995146 234.24092884916402 0.8590449276433694
6.233859281948562 230.30783332046963 0.8514242041849293
6.239086836901978 226.50755758430998 0.8450129009389475
6.2443143918553945 224.074732359664 0.8462474389895339
6.249541946808811 223.22198247356442 0.8507106646518363
6.254769501762227 219.31295406984765 0.8436981312727155
6.259997056715643 218.14821054557288 0.8378148968174786
6.265224611669059 214.42375595302207 0.8326215025975181
6.2704521666224755 209.64102700730731 0.8243316912970874
6.275679721575892 209.93802860753698 0.8271120111732181
6.280907276529308 210.81821787067943 0.8333952121825199
6.286134831482724 210.52546834113525 0.8406148879317966
6.29136238643614 208.74225326289795 0.8402389834761191
6.2965899413895565 200.34806712576824 0.8202094216804112
6.301817496342973 196.0871338093346 0.8070920772119408
6.307045051296389 196.67333917233705 0.8037759133113701
6.312272606249805 196.4288214323885 0.8022362858077612
6.317500161203221 198.12194214004782 0.8047049735701477
6.3227277161566375 196.70484046816537 0.8044008891570749
6.327955271110054 194.7721118090575 0.8029832944781841
6.33318282606347 196.67862060777333 0.811934893776993
6.338410381016886 198.21357770805005 0.8168220905762066
6.343637935970302 200.7555000133658 0.8208161110003137
6.3488654909237185 204.48218125781568 0.8264917360596594
6.354093045877135 205.40616645530696 0.8303751483472598
6.359320600830551 204.95515652149302 0.8214902476487782
6.364548155783967 207.25919125095908 0.8227432596348183
6.369775710737383 205.97654148120324 0.815645408801845
6.3750032656908 202.41560158525155 0.8085339123439276
6.380230820644216 200.77005813293056 0.8056653428677387
6.385458375597632 200.5064542813093 0.8075793258963689
6.390685930551048 204.61465703097986 0.8158940933422817
6.395913485504464 205.4404183329762 0.8139301895823174
6.401141040457881 204.22734344586365 0.8155897384030422
6.406368595411297 201.5376110884287 0.8098044713435423
6.411596150364713 201.93621833992194 0.8071893455027076
6.416823705318129 203.92668835336815 0.8067393168607407
6.422051260271545 205.95841468246522 0.8070626388219951
6.427278815224962 204.405886450067 0.8006739704682858
6.432506370178378 203.45087006505503 0.7997067029585868
6.437733925131794 201.77456468520322 0.7972820992336931
6.44296148008521 199.81847430984038 0.7900393860035045
6.448189035038626 203.10317604954585 0.799297218623403
6.453416589992043 201.9445900868698 0.7956066214124207
6.458644144945459 203.49202099427893 0.8000682900310658
6.463871699898875 204.7069371792856 0.7964329977505298
6.469099254852291 207.59156353416583 0.801041962014676
6.474326809805707 210.79888636315926 0.8031697568925558
6.479554364759124 216.52803298005585 0.814327563365607
6.48478191971254 218.0406323204427 0.8114862019892787
6.490009474665956 219.20829895199637 0.8068496363632904
6.495237029619372 219.78419169289262 0.8001325485925125
6.500464584572788 219.09874066981521 0.7918157884019407
6.505692139526205 224.0386144153645 0.796349973125755
6.510919694479621 234.70173824553078 0.8069813752632228
6.516147249433037 243.37961770224638 0.8170060615255349
6.521374804386453 254.1499627048977 0.8285892388767654
6.526602359339869 266.5971766897962 0.8425238148750885
6.531829914293286 288.08485396456086 0.8694154380256442
6.537057469246702 312.08209197036285 0.8974672755373466
6.542285024200118 340.7793875738506 0.9304492751933519
6.547512579153534 373.55808327119064 0.9663660372671494
6.55274013410695 408.5484531231962 1.0059159359001348
6.557967689060367 444.47461685470097 1.0429025925378992
6.563195244013783 476.1817530149738 1.0764658690172082
6.568422798967199 504.2365435705378 1.1059327090649103
6.573650353920615 518.5218106109853 1.1190797900662965
6.5788779088740315 523.6881757949095 1.12249001166728
6.584105463827448 517.0759720767635 1.1153357680086449
6.589333018780864 501.40562917688845 1.0974271851326807
6.59456057373428 486.00689766119666 1.0813425492815367
6.599788128687696 459.60521284630994 1.051772790683351
6.6050156836411125 433.80996567769876 1.0219725937762392
6.610243238594529 403.877960856643 0.9894270523778272
6.615470793547945 375.9994555166838 0.9555597341234142
6.620698348501361 353.54256126204086 0.9309030538515158
6.625925903454777 333.638676112755 0.9061764317716043
6.6311534584081935 317.62328677923443 0.8874491549433959
6.63638101336161 304.7359222335575 0.8737958770125912
6.641608568315026 296.92299732680766 0.8700604507449192
6.646836123268442 288.4985401312301 0.8605698915145853
6.652063678221858 280.8183368120234 0.8498517461589388
6.6572912331752745 270.91035581000597 0.8355495223096263
6.662518788128691 262.43351636393845 0.8269040591104799
6.667746343082107 256.5502454413998 0.8207038642797552
6.672973898035523 253.40881756315017 0.8203233682095153
6.678201452988939 247.8682175458462 0.8150256015610211
6.6834290079423555 245.11849034708527 0.8121551454084985
6.688656562895772 246.13310658257882 0.8134354807148848
6.693884117849188 244.981546713415 0.8134513001043099
6.699111672802604 242.55235000277574 0.8081430635482109
6.70433922775602 238.57795080931177 0.8058211009768017
6.7095667827094365 235.515327361852 0.8056853498018854
6.714794337662853 234.9209233415799 0.8052511693794413
6.720021892616269 234.8990841797291 0.808145525214923
6.725249447569685 230.16671620503058 0.8002006432761485
6.730477002523101 225.42918060030692 0.7897508884703063
6.7357045574765175 225.96486070586604 0.7913049974703761
6.740932112429934 223.33767229067467 0.7841653168404424
6.74615966738335 223.69091050665833 0.7838524183183782
6.751387222336766 222.97448011944786 0.7820890240862243
6.756614777290182 221.72802764945067 0.7784323772946474
6.7618423322435985 225.23104370897062 0.7827115889702718
6.767069887197015 228.93176875381596 0.7888421719487647
6.772297442150431 232.0060066218345 0.7959298332776554
6.777524997103847 228.9028620028506 0.7868735055937418
6.782752552057263 225.35252533733177 0.7810498673084384
6.7879801070106796 225.65792320467753 0.7796985089616912
6.793207661964096 224.95430472603113 0.7776845826118808
6.798435216917512 224.83722257682336 0.7777840226843383
6.803662771870928 224.27416928467517 0.7747196271959589
6.808890326824344 223.42881228910014 0.7714185522139673
6.814117881777761 225.27558377928335 0.7718295627989117
6.819345436731177 223.70467970544445 0.7714703822619702
6.824572991684593 224.6673139773095 0.775925699037684
6.829800546638009 224.43318705990777 0.777118720840713
6.835028101591425 223.02399699104836 0.7775751014693801
6.840255656544842 224.7281409452367 0.7767977334207922
6.845483211498258 227.9950140097139 0.7819015778852408
6.850710766451674 230.98908051396342 0.7848948168622653
6.85593832140509 235.02902574705138 0.7894480583357856
6.861165876358506 238.2537511445003 0.7939953450348451
6.866393431311923 238.58415942842734 0.7905198059229839
6.871620986265339 244.6839161324627 0.797934130303662
6.876848541218755 245.75595741310678 0.797144116489297
6.882076096172171 248.36016416896004 0.7983392527703916
6.887303651125587 250.9641960281541 0.7991525805621347
6.892531206079004 248.47083633568093 0.7929080494671658
6.89775876103242 247.59477409703808 0.7868675121004574
6.902986315985836 248.55129098157877 0.7869151486322657
6.908213870939252 250.35801034063476 0.7895685377085421
6.913441425892668 255.73130053708124 0.7951324855059134
6.918668980846085 261.16104489132806 0.8044528085121704
6.923896535799501 264.5778336705231 0.8068401973511777
6.929124090752917 268.0993924422253 0.8096567629952145
6.934351645706333 269.2434440107862 0.8094682418148483
6.939579200659749 275.1012108667853 0.8158202653731145
6.944806755613166 280.7674909125661 0.8198755743207335
6.950034310566582 288.6040817394409 0.8273510804778341
6.955261865519998 296.7656028528747 0.8357479769138575
6.960489420473414 302.7197317201631 0.8402468626319156
6.96571697542683 310.5783501505898 0.8488877380871815
6.970944530380247 318.71537308474694 0.8561157505716613
6.976172085333663 330.02161603494403 0.866772303769024
6.981399640287079 347.2660090438567 0.8847435726745405
6.986627195240495 373.64138803491466 0.9142561440554033
6.9918547501939114 406.106118372317 0.9512500302093907
6.997082305147328 449.8095991527484 0.9987471284307542
7.002309860100744 508.45440604457593 1.0596706363377562
7.00753741505416 594.9707950796987 1.1434581209762589
7.012764970007576 713.1875967125236 1.249557687839142
7.0179925249609925 860.5353121725435 1.3702993502112104
7.023220079914409 1016.6855638415483 1.4891677180605738
7.028447634867825 1162.7972025203117 1.5911195018690851
7.033675189821241 1277.3015607527125 1.666129341504493
7.038902744774657 1339.4901336347696 1.7025816423133697
7.0441302997280735 1338.991383385572 1.7009201317751594
7.04935785468149 1291.8894265264487 1.6704913076022878
7.054585409634906 1213.0563131542926 1.6176443875985054
7.059812964588322 1111.8174938335167 1.5478015349639622
7.065040519541738 1011.3111276792937 1.4754664741486152
7.0702680744951545 919.7107055770417 1.4075689491045629
7.075495629448571 837.9217707838664 1.3442250518967975
7.080723184401987 770.9159147513236 1.290276486108885
7.085950739355403 715.306139414944 1.24264535163518
7.091178294308819 672.2940501078674 1.203749870631751
7.0964058492622355 640.0552017108812 1.173700255550795
7.101633404215652 613.8248664626875 1.1498425464047506
7.106860959169068 591.6050315209523 1.128308208900178
7.112088514122484 570.5211110216317 1.109394613861577
7.1173160690759 550.3774686089953 1.0890342386836436
7.1225436240293165 534.0972861929991 1.0725280233416972
7.127771178982733 517.8959491926881 1.0558175714509452
7.132998733936149 505.25922539087514 1.043751663146022
7.138226288889565 488.2416960406025 1.0256984043413004
7.143453843842981 477.18887187097005 1.0140178781469542
7.1486813987963975 472.2340768604914 1.008379168537123
7.153908953749814 471.5056946732095 1.0083554423904695
7.15913650870323 470.818604057676 1.0079785734643607
7.164364063656646 470.6675073050592 1.0086262497468108
7.169591618610062 474.33362232169077 1.0115472666861103
7.1748191735634785 484.4931022333565 1.0206813363671468
7.180046728516895 504.2716866022069 1.0393085484156894
7.185274283470311 538.011909115878 1.0728263258805022
7.190501838423727 590.6135297904697 1.1227172789446853
7.195729393377143 664.6768926713685 1.1899860065929764
7.2009569483305595 772.5282568694644 1.280441382257027
7.206184503283976 917.3356488994691 1.3939068092027807
7.211412058237392 1111.2572420657318 1.5322449926437869
7.216639613190808 1360.0947906127503 1.6962681222865106
7.221867168144224 1676.1544129675142 1.8813957755773192
7.227094723097641 2036.4741680997456 2.0711118537608924
7.232322278051057 2389.4502261472094 2.242383110567326
7.237549833004473 2651.926289246661 2.3597875461422997
7.242777387957889 2734.573863169319 2.3936273152686645
7.248004942911305 2648.6579524889908 2.349986888108773
7.253232497864722 2411.766198228644 2.239492140291085
7.258460052818138 2072.657072283977 2.0764558640654376
7.263687607771554 1708.905877262422 1.8860213357600333
7.26891516272497 1353.280316068649 1.6779044020265679
7.274142717678386 1060.127186628563 1.4838980555301522
7.279370272631803 831.9251031067876 1.3144803765453232
7.284597827585219 656.1668781551485 1.1687540859977008
7.289825382538635 547.3506996675309 1.0701490443607864
7.295052937492051 474.7569309678252 0.9993955237052139
7.300280492445467 428.6817844582588 0.9528064042735802
7.305508047398884 398.8280504354415 0.9218915601623566
7.3107356023523 376.8699804889871 0.8978292471776
7.315963157305716 362.7560113616448 0.8828400895340243
7.321190712259132 351.4519615801888 0.8701048103312569
7.326418267212548 342.3188883556387 0.8591884048536781
7.331645822165965 333.72270254945954 0.8474448052208283
7.336873377119381 326.66991501089984 0.8380016809942223
7.342100932072797 323.63755430786097 0.8346741460727392
7.347328487026213 325.7724172726323 0.8384013724246848
7.352556041979629 327.5334404120697 0.8437420623520638
7.357783596933046 328.2654916384864 0.8443272431679236
7.363011151886462 325.531207702339 0.8411417208969948
7.368238706839878 318.9939436303216 0.8345269645990123
7.373466261793294 316.5170683230897 0.8315872060221348
7.37869381674671 312.8778915521755 0.8283181780281593
7.383921371700127 310.39978084865317 0.8256688593981614
7.389148926653543 306.33174625700707 0.8189810354925615
7.394376481606959 306.0041954151001 0.8164814446923555
7.399604036560375 305.6323981936571 0.812938667794454
7.4048315915137914 309.9404699822896 0.8157604588872818
7.410059146467208 309.43432852476946 0.8158503779015565
7.415286701420624 310.7766477636783 0.8190982036876374
7.42051425637404 312.59922004492796 0.8212165265720428
7.425741811327456 313.7931162943876 0.8251966155771479
7.4309693662808725 320.92134664574314 0.8342606853389777
7.436196921234289 321.2007691023243 0.8364193695761876
7.441424476187705 321.7204151372066 0.8359976960303259
7.446652031141121 324.29434417527443 0.8376055897699528
7.451879586094537 326.8445742771184 0.8386452368401404
7.4571071410479535 333.57236853263 0.8453513928555814
7.46233469600137 337.27210811115935 0.8475799763729986
7.467562250954786 342.793296922037 0.8510350732505229
7.472789805908202 347.97828122619325 0.8561705771059424
7.478017360861618 354.2023102820675 0.8633750957676466
7.4832449158150345 364.5862122072803 0.8749651313977467
7.488472470768451 374.4852555237691 0.8875051217683949
7.493700025721867 384.514999470204 0.8982333933448454
7.498927580675283 394.00267026153654 0.9049697859794
7.504155135628699 405.93343631407043 0.9139145031297357
7.5093826905821155 422.14382587350013 0.9287978150770179
7.514610245535532 438.98295525069125 0.9458940989409347
7.519837800488948 463.34120002893275 0.9711428619550374
7.525065355442364 481.57761309624703 0.9892043261902568
7.53029291039578 497.6676054348931 1.003963625949059
7.5355204653491965 508.1416326622831 1.0137315250884003
7.540748020302613 510.1566397872139 1.0151891990466981
7.545975575256029 508.54843519873117 1.0127461947392595
7.551203130209445 504.96743930007494 1.0095926488764968
7.556430685162861 498.9262011801737 1.0035573406991636
7.5616582401162775 491.91160415985513 0.9947221901325303
7.566885795069694 476.8954969922591 0.9792131289842988
7.57211335002311 463.258395358308 0.9646958498634575
7.577340904976526 450.45021842950644 0.9521047048191583
7.582568459929942 440.29950163605605 0.9413549006739598
7.5877960148833585 436.45601423351593 0.937939104559222
7.593023569836775 426.11420337556063 0.9277360634688855
7.598251124790191 418.76118960548246 0.9192230890279041
7.603478679743607 414.24350093659615 0.9152175674991029
7.608706234697023 413.0505193834408 0.9144329268836991
7.6139337896504395 410.7444245412412 0.9114213800473425
7.619161344603856 408.0416765375769 0.907898816174908
7.624388899557272 405.85308923371707 0.9034873956984572
7.629616454510688 405.408711587901 0.9029720499234692
7.634844009464104 409.091163185013 0.9085776918818669
7.6400715644175206 412.5619549555893 0.9123895266011773
7.645299119370937 421.0335038463948 0.9214811789520335
7.650526674324353 430.90731529529586 0.9292792083285587
7.655754229277769 435.32826479182404 0.9336058589724785
7.660981784231185 441.65346250506724 0.9395967469685655
7.666209339184602 451.8520135273994 0.949562995342225
7.671436894138018 462.4637821387201 0.9603938324328859
7.676664449091434 476.6666787626365 0.9723530017321926
7.68189200404485 486.92137395553823 0.981407552243964
7.687119558998266 498.3581000776454 0.9911190676100101
7.692347113951683 508.45972852440445 1.0006607878485911
7.697574668905099 515.014503920432 1.0070459196808694
7.702802223858515 523.8517007063756 1.014501552123374
7.708029778811931 528.2939578040688 1.018738636148991
7.713257333765347 528.1480320022531 1.017114548958238
7.718484888718764 522.4609301352145 1.0121200296036796
7.72371244367218 515.2319125984477 1.0053368422518056
7.728939998625596 506.5447837861037 0.995989013338952
7.734167553579012 501.9040443022984 0.9914590272433951
7.739395108532428 501.8748956477621 0.9924325238579438
7.744622663485845 505.10977174672007 0.9955161962198672
7.749850218439261 505.277664291803 0.9956904395521309
7.755077773392677 507.4533263787012 0.996289749292559
7.760305328346093 506.94617255731777 0.9960226703244568
7.765532883299509 499.48625685145106 0.9886053795298153
7.770760438252926 490.81126817816175 0.9795634240344206
7.775987993206342 479.8238901577493 0.9660974848988436
7.781215548159758 471.88538515093717 0.9576055786528023
7.786443103113174 466.3966847495273 0.9520752650677625
7.79167065806659 458.56192441938305 0.9456491534044537
7.796898213020007 448.414111899205 0.9358936480436056
7.802125767973423 440.2176475469513 0.9277494814457099
7.807353322926839 434.3692330134065 0.9219584350021676
7.812580877880255 428.7042493597382 0.9154921139892865
7.817808432833671 422.9174916185208 0.9089930753820594
7.823035987787088 420.8471085349759 0.905754025118327
7.828263542740504 418.7308439021281 0.903823081585876
7.83349109769392 422.53813144802984 0.9088567291412758
7.838718652647336 421.7131621697702 0.9096786573895396
7.8439462076007525 419.690528111481 0.9084418700556383
7.849173762554169 420.28576627819683 0.9077122595689383
7.854401317507585 417.5067667514497 0.903277731478347
7.859628872461001 416.95407847868483 0.9023435102417668
7.864856427414417 419.82752946382726 0.9039888122519519
7.8700839823678335 421.82118091163636 0.9051172068558876
7.87531153732125 424.9593394578639 0.9063957278814718
7.880539092274666 429.33876463434956 0.9096386183845843
7.885766647228082 433.99161509648775 0.9148246714978656
7.890994202181498 438.4410619826227 0.9199171808080738
7.8962217571349145 440.81616904111456 0.9229755415031935
7.901449312088331 445.0544999984781 0.9267881051737935
7.906676867041747 450.1794093629946 0.931738467138795
7.911904421995163 454.8767988728019 0.9340659504424097
7.917131976948579 464.03170272747093 0.942370896179234
7.9223595319019955 474.3135343821779 0.9519724571494008
7.927587086855412 482.038367652361 0.9599420249076822
7.932814641808828 486.293017518358 0.9641471450778429
7.938042196762244 492.5943453050175 0.9693281212544868
7.94326975171566 502.65699202526605 0.9789142937338917
7.9484973066690765 514.8925165086162 0.9901074458452432
7.953724861622493 529.3013129207708 1.0021995785431237
7.958952416575909 542.6287525104233 1.0130483706178743
7.964179971529325 555.683630208283 1.0249252783624876
7.969407526482741 569.9266176468831 1.037292134133749
7.9746350814361575 586.1246075565743 1.0520055609118133
7.979862636389574 602.0453366188889 1.066258356953319
7.98509019134299 611.8150303266207 1.0738485484010996
7.990317746296406 622.110965316342 1.0822646918788268
7.995545301249822 626.9843155183237 1.0861010085013068
8.000772856203238 632.7079399928224 1.0891093833601737
8.006000411156654 635.9483197970101 1.0917285395620742
8.01122796611007 642.4668170281539 1.0972390658891118
8.016455521063486 649.7835375432751 1.102410622691372
8.021683076016902 657.5573623518253 1.1080803963542747
8.026910630970319 664.8487030487028 1.112734964544343
8.032138185923735 670.3590594346215 1.1175225380732061
8.037365740877151 675.9318184642553 1.1226948797209504
8.042593295830567 679.9473463066827 1.1250983717220477
8.047820850783983 684.3749621922921 1.1289168698482304
8.0530484057374 686.3293642474861 1.1294023787075893
8.058275960690816 684.8791649155085 1.1274959126058939
8.063503515644232 681.7167316657158 1.125586884492179
8.068731070597648 680.7230898028151 1.124297102695664
8.073958625551064 677.9870465412821 1.1220385164751574
8.07918618050448 673.7289731902857 1.117426341671021
8.084413735457897 672.3140012152024 1.1155190954171315
8.089641290411313 669.1293448471415 1.112690479064944
8.09486884536473 662.9937937924714 1.1070391380135705
8.100096400318145 658.4580826760198 1.102914164838156
8.105323955271562 649.3599355729974 1.0949038941948928
8.110551510224978 640.757794184747 1.0873737548737237
8.115779065178394 630.3498953750498 1.0785088880493117
8.12100662013181 621.9077467586329 1.0698278393429401
8.126234175085226 622.80761027198 1.06991360763159
8.131461730038643 626.7432009985981 1.072902969326422
8.136689284992059 633.7843465438634 1.0783455327966003
8.141916839945475 636.3053942607492 1.0799265800186306
8.147144394898891 645.4236943723266 1.086995359056277
8.152371949852308 661.7866548116467 1.1001352152419017
8.157599504805724 680.5388548613226 1.1168192736041571
8.16282705975914 704.4850463972606 1.1359275622068623
8.168054614712556 726.1686765315005 1.15327411121796
8.173282169665972 742.9526220551978 1.1645859309054276
8.178509724619389 751.586740519105 1.1712294267405912
8.183737279572805 755.5880950677229 1.1740879923303704
8.188964834526221 748.2374000260581 1.1672861813299777
8.194192389479637 739.8930860777461 1.1597117366962586
8.199419944433053 733.2908096817398 1.1534408576351853
8.20464749938647 724.2931728160677 1.14669172144821
8.209875054339886 713.7086344700119 1.13816154639309
8.215102609293302 698.6760106357798 1.1255676467539681
8.220330164246718 685.7969375801925 1.1147233268602668
8.225557719200134 680.5684801061826 1.110768307961255
8.23078527415355 673.1231136067103 1.1052385398596747
8.236012829106967 668.3707829195778 1.101145735435901
8.241240384060383 662.6189508095846 1.0952174470219511
8.2464679390138 654.0852967969095 1.0874678320732385
8.251695493967215 652.5535352258825 1.0857964587361624
8.256923048920632 653.0084738397959 1.0859148341616618
8.262150603874048 653.598553793403 1.0860878354117676
8.267378158827464 653.2722955861638 1.0860091054343053
8.27260571378088 654.7307024535841 1.0866190976881356
8.277833268734296 650.8383868956063 1.0821812941198181
8.283060823687713 644.4969367952488 1.0760540798355969
8.288288378641129 640.278262646261 1.0718657293832516
8.293515933594545 641.5763108907634 1.0738128202899715
8.298743488547961 642.8799412650411 1.0744076234202486
8.303971043501377 649.1348414222763 1.080177351283071
8.309198598454794 651.9181012944329 1.0812051298706622
8.31442615340821 650.8037573650195 1.0796561962076598
8.319653708361626 657.226093334748 1.085451123761935
8.324881263315042 658.7296667593072 1.0866982404922025
8.330108818268458 659.1457916276502 1.087062372862173
8.335336373221875 659.3260576602178 1.086190214929316
8.34056392817529 663.8853724938357 1.0896252248453606
8.345791483128707 668.8792820163939 1.092954426051606
8.351019038082123 671.947610457313 1.0946567139128087
8.35624659303554 674.6283751405334 1.0957923119745927
8.361474147988956 679.400425643452 1.0989989195547682
8.366701702942372 685.2112577093732 1.1035015923685019
8.371929257895788 691.8528188556837 1.1078775901132505
8.377156812849204 699.415856959405 1.1133596341740606
8.38238436780262 705.7201520324736 1.1185997368067837
8.387611922756037 709.706736924407 1.121835860687135
8.392839477709453 710.2549132271878 1.121232955354471
8.398067032662869 708.6101304648782 1.1198369852934082
8.403294587616285 708.3796312978731 1.119646862892947
8.408522142569701 711.7351843126368 1.1226132706912761
8.413749697523118 712.4452337036445 1.1229103699244205
8.418977252476534 707.7817147048369 1.1187326376811335
8.42420480742995 697.57087322985 1.1095424433895809
8.429432362383366 681.3813098022617 1.0962715860472294
8.434659917336782 660.8596223598258 1.0796921416583756
8.439887472290199 642.0827552375091 1.063852640342547
8.445115027243615 625.771441281458 1.0504598760341728
8.450342582197031 612.3397698763416 1.0385408238650453
8.455570137150447 605.3548324763082 1.032659903006409
8.460797692103863 600.1689074567587 1.0286013177007594
8.46602524705728 592.5336661271197 1.0214654124601017
8.471252802010696 583.7865217060058 1.0132781900914147
8.476480356964112 574.6563172130989 1.0054177416849055
8.481707911917528 571.5765218399821 1.0022467892341176
8.486935466870944 565.2059255504921 0.9969815520619751
8.49216302182436 561.8842672640445 0.9929939230558941
8.497390576777777 559.8582775051336 0.9903903118750185
8.502618131731193 556.1908083772045 0.9864610212517064
8.50784568668461 552.0584631042892 0.9830143202642793
8.513073241638025 545.7895716647025 0.9769097215679295
8.518300796591442 538.4304401052287 0.9699873934143665
8.523528351544858 533.6256855302418 0.9659373064151617
8.528755906498274 532.2668987177569 0.9647630895277963
8.53398346145169 529.8540263447 0.9620895433344271
8.539211016405106 528.6839429247832 0.960677372887015
8.544438571358523 527.4523966287303 0.9598261896541151
8.549666126311939 526.7483026190525 0.959248592970359
8.554893681265355 523.358817017615 0.9561959214391178
8.560121236218771 522.3414316239356 0.9541913737503565
8.565348791172188 524.2246975875696 0.9556673858874684
8.570576346125604 528.1136884621272 0.9593208023117783
8.57580390107902 528.8738258861727 0.9594672574708064
8.581031456032436 528.2365297362854 0.9593134922517061
8.586259010985852 523.3214316303206 0.9538776223047611
8.591486565939269 522.5107674998208 0.9534662449598776
8.596714120892685 523.9700117206041 0.9539679585783389
8.601941675846101 522.4085688059916 0.9519103378592686
8.607169230799517 525.2046945323245 0.9534692395622936
8.612396785752933 526.5254626950025 0.9547311427354158
8.61762434070635 531.5051981986379 0.9592549310593725
8.622851895659766 536.4625116818476 0.9640155066359455
8.628079450613182 537.321157525617 0.9636816182429637
8.633307005566598 542.4566357142496 0.966192410425841
8.638534560520014 547.7746381146477 0.9707610782323292
8.64376211547343 554.2856622292346 0.9764240529370997
8.648989670426847 560.0902902731709 0.9811721701441544
8.654217225380263 566.1837183749974 0.9853516989514449
8.65944478033368 572.1730808264873 0.989468318551595
8.664672335287095 576.4581502763808 0.9935482596017225
8.669899890240512 585.1664149006493 1.000586633676028
8.675127445193928 592.8671178687162 1.006571711125132
8.680355000147344 598.9852316576525 1.0103053592549265
8.68558255510076 607.4665287655696 1.0172473277140006
8.690810110054176 618.8246630302558 1.0272301388713951
8.696037665007593 634.151480331464 1.0400835905607166
8.701265219961009 652.6216600294158 1.0552911789107187
8.706492774914425 670.9290609948473 1.0691500187834224
8.711720329867841 678.9725487143678 1.0740694577564291
8.716947884821257 685.9107047707586 1.0783371607856036
8.722175439774674 691.5658217832885 1.0823442729918114
8.72740299472809 690.4602257936956 1.0809873394979856
8.732630549681506 689.0190810762356 1.0801833333214799
8.737858104634922 683.0311127754005 1.0759709434269964
8.743085659588338 680.9306298044107 1.0749083209920245
8.748313214541755 680.2205950568697 1.0747234073942318
8.75354076949517 675.3338603452784 1.0708071151046994
8.758768324448587 669.2978283131297 1.0650538336110555
8.763995879402003 658.1133160395474 1.0553471139480197
8.76922343435542 645.4975916101369 1.0446201967994835
8.774450989308836 634.173803788417 1.0354610618607292
8.779678544262252 621.4303013249331 1.0243611373123085
8.784906099215668 608.4643970334174 1.0127050413640144
8.790133654169084 602.0902136403862 1.0076314316780075
8.7953612091225 589.8088376266649 0.9971980924264466
8.800588764075917 582.382535364561 0.9913944622859255
8.805816319029333 574.6717176315336 0.9842426765399599
8.811043873982749 567.4420645136697 0.978156896062868
8.816271428936165 563.4295022829624 0.9727881512316013
8.821498983889581 562.6129246461769 0.9721809489443938
8.826726538842998 564.4573075416974 0.9740915354828117
8.831954093796414 565.6650573959885 0.9752467203446673
8.83718164874983 561.6351352910548 0.9713679006806958
8.842409203703246 555.5935865383915 0.9662144563995054
8.847636758656662 551.7990932091828 0.9628673556912322
8.852864313610079 551.6019063264292 0.9624477059778146
8.858091868563495 554.5056765506164 0.9640048106756824
8.863319423516911 554.9829614566963 0.963944272718188
8.868546978470327 555.7682954028214 0.9649438270429427
8.873774533423743 551.7578745547936 0.9606895758404479
8.87900208837716 548.6680114475698 0.9587279927332906
8.884229643330576 546.4439592790523 0.9566675113581223
8.889457198283992 547.881089566707 0.958598894896788
8.894684753237408 547.8557565359024 0.9585622197976832
8.899912308190824 548.9917729697686 0.9593877352501884
8.90513986314424 549.6306531541288 0.9589114297283382
8.910367418097657 548.4051482305957 0.957115986506755
8.915594973051073 554.3292870649399 0.961398367254839
8.92082252800449 559.8924648046147 0.9647047373151055
8.926050082957905 564.9498865931645 0.9686804957637303
8.931277637911322 569.2642556716651 0.9711029545906454
8.936505192864738 567.3636654025212 0.9701883737234279
8.941732747818154 565.5226221397518 0.967648442624354
8.94696030277157 560.779028894065 0.9625304302580675
8.952187857724986 563.9280432413585 0.9646263965141997
8.957415412678403 570.3043501084109 0.9692364219814416
8.962642967631819 580.234743678576 0.9772233902555825
8.967870522585235 589.373189131558 0.9850443721501299
8.973098077538651 586.813275414578 0.9820487508404708
8.978325632492067 588.5460309406195 0.9837334844426108
8.983553187445484 587.0880747510151 0.9833124724933976
8.9887807423989 594.3438913380413 0.9888190603668026
8.994008297352316 598.3461031606702 0.9916058231890655
8.999235852305732 603.1082320396971 0.9959265663539385
9.004463407259149 608.7478356725903 0.999653336879395
9.009690962212565 612.3714579132635 1.0012113427245857
9.014918517165981 618.1810799221562 1.0041193526273093
9.020146072119397 624.8006363514118 1.008876252843918
9.025373627072813 634.5322587207806 1.0174350999883004
9.03060118202623 647.1809873195785 1.028082637431526
9.035828736979646 661.1826922622034 1.0389718027925519
9.041056291933062 677.8931030179001 1.0512832804365766
9.046283846886478 698.0310348432251 1.06622346348474
9.051511401839894 713.2998005000536 1.077139738336659
9.05673895679331 729.6810684233734 1.0881219852347581
9.061966511746727 752.4700969490558 1.1041270576901905
9.067194066700143 778.4836284217746 1.1227658554471516
9.07242162165356 807.5256266992872 1.1421959599734306
9.077649176606975 827.1288486305876 1.1556326050503445
9.082876731560392 843.2927385159983 1.1664937660870067
9.088104286513808 854.270161008169 1.1738577011648277
9.093331841467224 862.2281634099741 1.1790417804770932
9.09855939642064 863.4909510086424 1.1795892618519253
9.103786951374056 864.8390442708368 1.1802506438131974
9.109014506327473 855.5990704701792 1.1722844661031686
9.114242061280889 848.878671503725 1.1678490922002622
9.119469616234305 842.4638338663718 1.163521375019714
9.124697171187721 834.3417557238386 1.1579863940859576
9.129924726141137 832.2885432331324 1.1562835612769093
9.135152281094554 833.1346296408643 1.1562435654667673
9.14037983604797 838.5449693556191 1.1602977449704643
9.145607391001386 854.8694532344841 1.1702507953494823
9.150834945954802 882.5232420436824 1.1885891832867639
9.156062500908218 916.6716217471426 1.21152713085387
9.161290055861635 954.7262730068412 1.2464547098651755
9.16651761081505 998.1222113536538 1.2820117704152987
9.171745165768467 1032.603646161621 1.309237611138749
9.176972720721883 1059.330858101555 1.3296093991322333
9.1822002756753 1073.9491467485059 1.341018820381693
9.187427830628716 1074.5339671763286 1.344455564634177
9.192655385582132 1061.1463192272536 1.3377289520888396
9.197882940535548 1043.9502219471717 1.328763737997143
9.203110495488964 1025.1231550155314 1.3191310402641816
9.20833805044238 1010.397479259318 1.3141964378413173
9.213565605395797 997.7505361696788 1.3078544160955874
9.218793160349213 984.4581089616947 1.3014342661702107
9.224020715302629 974.2735984746571 1.2972572449028115
9.229248270256045 965.4086149431679 1.293442684390974
9.234475825209461 951.6999537517902 1.2856356034126384
9.239703380162878 939.7230647426987 1.2767355001326945
9.244930935116294 932.7463422584802 1.2724171095648757
9.25015849006971 929.8726294046431 1.2725858047046597
9.255386045023126 929.2403021200746 1.2748525439612937
9.260613599976542 929.2843991602427 1.2766747791153115
9.265841154929959 934.5903579584061 1.281628854597215
9.271068709883375 945.7399014268116 1.2892554366528186
9.276296264836791 966.8456920874814 1.304590051042846
9.281523819790207 994.1389492354996 1.3252499721993747
9.286751374743623 1017.7324258777123 1.3417269132962921
9.29197892969704 1047.5436818547732 1.3629985694674867
9.297206484650456 1067.473523019042 1.3770902017634266
9.302434039603872 1078.4301513350697 1.3851027947455596
9.307661594557288 1078.2755553783163 1.3870554948152747
9.312889149510704 1065.4785154616243 1.3819344742661506
9.31811670446412 1036.7279020771332 1.3649164944740713
9.323344259417537 999.8930602352751 1.3422873850446366
9.328571814370953 952.3387041198545 1.3091114123284684
9.33379936932437 899.7620144632591 1.2723386408032802
9.339026924277785 846.8640048841218 1.2356349373175628
9.344254479231202 801.2110357394929 1.2036867817701686
9.349482034184618 760.9532240689454 1.1740570818890481
9.354709589138034 730.1752782432432 1.1508489073442791
9.35993714409145 709.5546417684711 1.1361110904759522
9.365164699044866 693.0864103377866 1.1239271807265454
9.370392253998283 679.321652984926 1.1135009903322846
9.375619808951699 667.7356696301173 1.1036664922207258
9.380847363905115 660.0173607805956 1.0982870903915625
9.386074918858531 655.689702684119 1.0963184544732212
9.391302473811947 655.2164730068164 1.096899865262876
9.396530028765364 649.3302851150906 1.092970671108315
9.40175758371878 646.2363440864845 1.0904150073021421
9.406985138672196 648.4101595096515 1.0930369428401598
9.412212693625612 648.7065277496702 1.092684503416682
9.417440248579029 649.1481240608275 1.0821681888067554
9.422667803532445 643.5933764581409 1.0713646012638551
9.427895358485861 640.6094213878094 1.0650778411193549
9.433122913439277 638.6251749227225 1.0603291426518877
9.438350468392693 636.6215060658827 1.0559103801187635
9.44357802334611 633.159669966458 1.0505078053687629
9.448805578299526 633.0439945047846 1.048954258485616
9.454033133252942 636.1694180593355 1.0498166189940379
9.459260688206358 637.6818230842334 1.0498483670175769
9.464488243159774 641.8362155230017 1.0516852401939651
9.46971579811319 642.6511781813482 1.050258440565197
9.474943353066607 639.7863770348024 1.0464887136501955
9.480170908020023 636.1818247480054 1.0418117469928279
9.48539846297344 630.9461451672336 1.036405472339054
9.490626017926855 626.7944553995526 1.0312879847869019
9.495853572880272 626.9667985981413 1.0311025576767376
9.501081127833688 634.1169499772241 1.0357081129091112
9.506308682787104 636.8371034020945 1.0360585025963795
9.51153623774052 637.6025627323152 1.0353305943627744
9.516763792693936 631.5040310107814 1.0297828869427879
9.521991347647353 625.9990619126144 1.0252046031750341
9.527218902600769 628.2170475885139 1.0264035906461388
9.532446457554185 631.7818472937751 1.0290414918123707
9.537674012507601 633.5726055694108 1.028598958457927
9.542901567461017 635.5686254387828 1.0283088761658838
9.548129122414434 639.7649067409322 1.0308568437535377
9.55335667736785 641.5453386120352 1.031652018809097
9.558584232321266 638.8848842733007 1.0291970577209528
9.563811787274682 640.1742839107786 1.0301766704619275
9.569039342228098 633.3793160157076 1.024470154263311
9.574266897181515 630.1215402093818 1.021276784890749
9.57949445213493 629.0465132858827 1.019414346195761
9.584722007088347 626.7283001878667 1.0154991881281563
9.589949562041763 630.0927035135546 1.0170491999547024
9.59517711699518 630.6225662004202 1.0165629349471579
9.600404671948596 631.6678655427785 1.0173291793155035
9.605632226902012 627.0745932932716 1.0125858307275741
9.610859781855428 629.6026929933499 1.0139914230494198
9.616087336808844 629.0015655336865 1.0135810315875877
9.62131489176226 633.4132288551205 1.016201900070364
9.626542446715677 630.913846553874 1.0135972994384952
9.631770001669093 636.3395692781992 1.0180342923794812
9.636997556622509 639.1603183395977 1.019750760581718
9.642225111575925 641.1480554345587 1.0199041931173114
9.647452666529341 639.1103385173718 1.0169454613576785
9.652680221482758 639.4221157592904 1.0171323433476565
9.657907776436174 640.351430058678 1.0177551889622751
9.66313533138959 639.0561847141068 1.0160329177119047
9.668362886343006 639.0877201804066 1.0156697274153401
9.673590441296422 639.385552703068 1.0156727918097634
9.678817996249839 641.7726883130548 1.0160386040794307
9.684045551203255 640.0667990741517 1.0137489596392275
9.689273106156671 637.0459386398371 1.0106091649064946
9.694500661110087 639.6184941128217 1.012217317099295
9.699728216063503 641.5429421537394 1.013927547333507
9.70495577101692 645.7841475310382 1.0163079644910948
9.710183325970336 652.4099609634064 1.021028093466861
9.715410880923752 654.9899003489376 1.0214029135681912
9.720638435877168 657.057382502986 1.0211468185619847
9.725865990830584 656.0927407065262 1.0202198925213544
9.731093545784 655.0158470951104 1.019485736924795
9.736321100737417 659.8547997099365 1.0240743342049945
9.741548655690833 661.9172013578625 1.025633825851496
9.74677621064425 667.0976545194362 1.028672950490427
9.752003765597665 671.7607954335834 1.03179812397342
9.757231320551082 668.6478460195456 1.0290344545946828
9.762458875504498 669.0391314678456 1.0280821848986021
9.767686430457914 671.1467878263733 1.0288014921425481
9.77291398541133 674.8454642838011 1.0311343194073852
9.778141540364746 675.2075761588329 1.0288816713337894
9.783369095318163 672.7117437303363 1.0262605998989711
9.788596650271579 668.7235644782447 1.0227260047660054
9.793824205224995 668.463971138573 1.024933741093039
9.799051760178411 670.7876931928566 1.0260145172019934
9.804279315131827 670.6666316722135 1.0251665910292862
9.809506870085244 672.5851123686421 1.0252030647357793
9.81473442503866 678.2322544852088 1.0288390216671455
9.819961979992076 682.2518009649054 1.0313967780725224
9.825189534945492 684.4249960658307 1.0329657403858394
9.830417089898909 687.7927785526017 1.0349400448911326
9.835644644852325 687.1825368171778 1.032337940617314
9.840872199805741 688.6192334299266 1.0322795769935613
9.846099754759157 691.2913365083182 1.0341342827643474
9.851327309712573 693.7741367089562 1.037002223129439
9.85655486466599 693.0642969383048 1.0356003572386665
9.861782419619406 689.04821787933 1.032314131278231
9.867009974572822 691.8637978472045 1.0326925708773085
9.872237529526238 695.7175363252454 1.0354383390409905
9.877465084479654 696.2140874589469 1.0359216062796741
9.88269263943307 699.2631754289582 1.0387491541122893
9.887920194386487 697.8463488309657 1.0371706423116898
9.893147749339903 698.117707196969 1.0374572857121704
9.89837530429332 700.8112702357553 1.0381072275896517
9.903602859246735 702.6492268159203 1.0384308589974607
9.908830414200152 704.2875149161044 1.0389182153261798
9.914057969153568 710.9179453530586 1.0428599771673208
9.919285524106984 715.5173120111311 1.0458239192513008
9.9245130790604 719.3006510207 1.0478538662068912
9.929740634013816 720.4050940156858 1.0491378012188344
9.934968188967233 723.8819551773994 1.051408607249298
9.940195743920649 722.3888596353391 1.0495918982606949
9.945423298874065 725.8860325797299 1.051926153606123
9.950650853827481 726.6623233833309 1.0521843737788976
9.955878408780897 730.7532346455329 1.0558308250455732
9.961105963734314 731.5090116481178 1.0565160264936342
9.96633351868773 727.2976406349203 1.053320329326936
9.971561073641146 724.0386526526012 1.048992089043193
9.976788628594562 723.8754912172043 1.0476858941969378
9.982016183547978 722.4668695837782 1.0462755874252152
9.987243738501395 720.8575502485814 1.0446279483726133
9.99247129345481 717.8381562866343 1.0417117841477561
9.997698848408227 712.5124507101932 1.0373457410804932
10.002926403361643 707.2988201823256 1.0322749710467647
10.00815395831506 706.7630992582721 1.0317588192756486
10.013381513268476 701.9500405730831 1.0271249383362373
10.018609068221892 697.9642666656471 1.0226343767650379
10.023836623175308 697.3411460733203 1.0219321945002136
10.029064178128724 697.6509892104114 1.0225627403111281
10.03429173308214 703.1333702880469 1.0279349868213197
10.039519288035557 706.011649667873 1.0300388151923996
10.044746842988973 706.7618985700361 1.0294058729439033
10.049974397942389 703.2055292403548 1.0257937029003221
10.055201952895805 695.4448546421451 1.0197736883649025
10.060429507849221 694.9244317780891 1.0192850000490348
10.065657062802638 691.5706955755886 1.0171155466959698
10.070884617756054 694.294938413996 1.0188905275166935
10.07611217270947 692.0664559350658 1.016982182730164
10.081339727662886 688.0100580497916 1.0134239132640808
10.086567282616302 686.171790116698 1.0121213310683688
10.091794837569719 685.8758274224242 1.0116462921857539
10.097022392523135 684.5303307657775 1.0095709415810388
10.102249947476551 689.0387040696282 1.0128152498399812
10.107477502429967 690.7175564132897 1.0144738723142894
10.112705057383383 688.143945353846 1.0124277287360923
10.1179326123368 684.9725951979528 1.010030157960725
10.123160167290216 679.7115409151556 1.0048861481241087
10.128387722243632 677.2842445305707 1.002514452334481
10.133615277197048 675.137731819976 1.0003449231899535
10.138842832150464 675.5462040731744 0.999271877137598
10.14407038710388 675.04990583851 0.9987399941246847
10.149297942057297 677.5196288591108 1.0005459221999298
10.154525497010713 680.2857499894619 1.0037978924675235
10.15975305196413 682.8756095815388 1.0057255511509726
10.164980606917545 684.2581478914665 1.0059130585850675
10.170208161870962 682.9736767354324 1.0037249392232797
10.175435716824378 680.380265130974 1.0016153998246888
10.180663271777794 681.5084694554913 1.001707446993412
10.18589082673121 682.7635294039277 1.002599028266624
10.191118381684626 681.2082377275736 1.0012884382671576
10.196345936638043 679.4567683686602 0.9993573047786324
10.201573491591459 675.4169589551952 0.9960476601133067
10.206801046544875 674.1137902578561 0.9950042004384111
10.212028601498291 673.5356251642913 0.9940679878583558
10.217256156451707 674.7719210310408 0.9948598898273026
10.222483711405124 673.8886643869367 0.9945919565327209
10.22771126635854 671.5861363478042 0.9937802368172819
10.232938821311956 671.0946320682508 0.9932324907983962
10.238166376265372 670.8039195403006 0.9917228013816419
10.243393931218788 671.9954356324007 0.9915030663695552
10.248621486172205 664.8985629823701 0.9862156199881488
10.253849041125621 663.5811525157349 0.9856043531986904
10.259076596079037 658.7049233480685 0.9823429652597309
10.264304151032453 656.4201630031696 0.9804607437907605
10.26953170598587 657.7736363419971 0.9811688253518529
10.274759260939286 658.2437459106303 0.9812051420858464
10.279986815892702 658.8116647712258 0.9814864446792074
10.285214370846118 661.3355926760152 0.9829474172278906
10.290441925799534 662.2344863421083 0.9829684277830485
10.29566948075295 658.5299513413029 0.9802186149813041
10.300897035706367 655.1369181990789 0.9776654035454359
10.306124590659783 653.4589915670418 0.976092691298419
10.3113521456132 648.0738043344006 0.9721568342030551
10.316579700566615 651.5372823480078 0.9740915492841279
10.321807255520032 649.3596031176946 0.9719516049735639
10.327034810473448 647.5406094721548 0.9703006042867696
10.332262365426864 645.9207581493663 0.9691036512785586
10.33748992038028 645.9227176454592 0.9684851400229869
10.342717475333696 639.8889123063389 0.9633142340636094
10.347945030287113 636.1979775837398 0.9592503355747238
10.353172585240529 636.8451097459924 0.9595249105172927
10.358400140193945 636.2530328596063 0.9583253219040228
10.363627695147361 638.2331559636771 0.9587981243945711
10.368855250100777 640.9591921807504 0.9607687848272143
10.374082805054194 644.4801774512428 0.9635572739794322
10.37931036000761 645.5238854987654 0.963973771344768
10.384537914961026 647.0862053694731 0.9653127919122635
10.389765469914442 647.7643433959433 0.9653034261281754
10.394993024867858 651.0199585722008 0.967879580950091
10.400220579821275 655.493514135773 0.9708728306070673
10.40544813477469 655.2538567523745 0.9697136894791577
10.410675689728107 654.2448152062755 0.9685309991977171
10.415903244681523 655.586714977687 0.9696068643217794
10.42113079963494 656.9589201078021 0.9699988480758556
10.426358354588356 653.637152204347 0.9675489117789333
10.431585909541772 646.284560267635 0.9620549649070421
10.436813464495188 636.9806860149359 0.9552507644435565
10.442041019448604 626.9830497758079 0.9476398458676284
10.44726857440202 617.5079507685653 0.939446141003207
10.452496129355437 610.8677390066209 0.9334428366676426
10.457723684308853 607.8616310304009 0.9313125487137429
10.462951239262269 602.6797521613465 0.9264477763468568
10.468178794215685 600.3294054472423 0.924455526641956
10.473406349169101 594.6914697713466 0.9204862750200483
10.478633904122518 586.8492834836709 0.913807009346382
10.483861459075934 584.2799128067853 0.9114998605012515
10.48908901402935 582.1589183453126 0.9101468443162304
10.494316568982766 577.5716010738219 0.9058972926878411
10.499544123936182 572.0491991297898 0.9013971078642883
10.504771678889599 563.3736422249636 0.8943470620890972
10.509999233843015 557.6930050515087 0.8907519777382793
10.515226788796431 554.433102018812 0.8876976366616622
10.520454343749847 551.3526948372374 0.8849650229817748
10.525681898703263 548.4979480306077 0.882694423004602
10.53090945365668 546.7576654202587 0.8810401762365424
10.536137008610096 546.5530219735683 0.8808740393572259
10.541364563563512 543.9839366539511 0.8781904415071132
10.546592118516928 545.5355463975004 0.8791131084727538
10.551819673470344 545.6908719252531 0.8789787918399752
10.55704722842376 543.5746245931971 0.8777249686868153
10.562274783377177 539.3013291390263 0.8740655031075033
10.567502338330593 536.0777096746245 0.8713781823865521
10.57272989328401 537.0100974106292 0.871288167182718
10.577957448237425 535.769367640324 0.8692489831546177
10.583185003190842 534.3338122151736 0.8668283789459131
10.588412558144258 529.5769295223508 0.862334067119291
10.593640113097674 529.4637704546799 0.8627573833176095
10.59886766805109 528.6551948576376 0.86166930519127
10.604095223004506 527.1489174890013 0.8595930551646596
10.609322777957923 526.5186759960828 0.8592197078903364
10.614550332911339 527.5587043168916 0.8597022370767279
10.619777887864755 526.6125884494373 0.8589448810969588
10.625005442818171 524.2455539991978 0.8574701226082527
10.630232997771587 520.1490740247374 0.8534444482172313
10.635460552725004 518.2075947901299 0.8517019595310901
10.64068810767842 517.4891893052712 0.8513814086551976
10.645915662631836 521.4201578952824 0.8550892004045003
10.651143217585252 524.351197216647 0.8577710496182414
10.656370772538668 525.8227516023559 0.8578883598232575
10.661598327492085 527.5367404518067 0.8592501567509093
10.666825882445501 526.7317457920947 0.858392454512698
10.672053437398917 529.8985476185873 0.8603576922990801
10.677280992352333 534.6628555894398 0.863891497798229
10.68250854730575 534.4642592621997 0.8631315980388303
10.687736102259166 538.5416565209961 0.8653985158844899
10.692963657212582 540.0799461660409 0.8663581718256661
10.698191212165998 543.6383869220386 0.86919949665347
10.703418767119414 550.0348601845703 0.8736174579094692
10.70864632207283 553.8405798559337 0.8763780738143062
10.713873877026247 564.3858153058397 0.8839667034663186
10.719101431979663 570.6777218141732 0.888422310860916
10.72432898693308 575.6267675354336 0.8916115303194406
10.729556541886495 585.2466259043463 0.8984574631654852
10.734784096839912 595.4639872131537 0.9061524958441073
10.740011651793328 605.1532878210485 0.9133910427148842
10.745239206746744 612.1081706668393 0.9187317469648252
10.75046676170016 619.1419951643719 0.9246011905554707
10.755694316653576 618.371634125245 0.92355641420011
10.760921871606993 616.9202157077385 0.9224266538989567
10.766149426560409 616.5464851546498 0.9208865582640318
10.771376981513825 613.9731079738973 0.9184868068430718
10.776604536467241 612.6904347080023 0.9169340014510805
10.781832091420657 611.336272785679 0.9153576370773685
10.787059646374074 606.1154726743888 0.9116509598869885
10.79228720132749 601.8543084022865 0.9083595612903548
10.797514756280906 598.8040362489048 0.9055148176275003
10.802742311234322 598.6069343684496 0.9052529634841268
10.807969866187738 600.4290958071231 0.9062952374133119
10.813197421141155 599.4988461720554 0.9051615036902703
10.81842497609457 602.3232741423494 0.9072760714910113
10.823652531047987 607.0320996120264 0.9103174410709866
10.828880086001403 615.495105353183 0.916131123685284
10.83410764095482 620.8790754143282 0.9201768748339932
10.839335195908236 629.0268252583829 0.9255313331796394
10.844562750861652 638.1595150179697 0.9320482466286929
10.849790305815068 652.6228804073105 0.9420336759203591
10.855017860768484 674.3972454813307 0.9569732602679998
10.8602454157219 695.8412995744975 0.9721550789426056
10.865472970675317 720.4164848100546 0.9878759494193257
10.870700525628733 737.9969324702082 0.9992604215630645
10.875928080582149 750.2196227502326 1.0076500772178485
10.881155635535565 756.0888423389899 1.011992500554347
10.886383190488981 751.1440519505687 1.0084134673531804
10.891610745442398 739.6921941691531 1.0007057414456393
10.896838300395814 722.1680927645167 0.9875037370542633
10.90206585534923 704.8841397677986 0.9753544943419313
10.907293410302646 688.154072986913 0.9633871217523868
10.912520965256062 666.8739805938484 0.9483047595816351
10.917748520209479 651.1473434979059 0.9368283036622661
10.922976075162895 635.6631468114653 0.9256724552128969
10.928203630116311 624.9363321306436 0.9170070337902665
10.933431185069727 614.3312392121439 0.9092429528957562
10.938658740023143 606.5370911542149 0.9030800902400018
10.94388629497656 597.8557587558961 0.8972972511076507
10.949113849929976 588.0148378359025 0.8900972662513098
10.954341404883392 577.6449747049124 0.8816306755083563
10.959568959836808 569.7939765697281 0.8753468486894446
10.964796514790224 566.7861714581826 0.8731687436059528
10.97002406974364 568.9604167807807 0.876209066712014
10.975251624697057 565.0903775494024 0.8751988120998332
10.980479179650473 560.2395855023024 0.8729252726482088
10.98570673460389 553.7951552600853 0.869363575515053
10.990934289557305 549.7335146736546 0.8677768600087927
10.996161844510722 543.407553875681 0.8641823940072936
11.001389399464138 537.1282462598774 0.8597032590661251
11.006616954417554 533.3798960420163 0.8565149153015017
11.01184450937097 527.8593489914866 0.8520474492053448
11.017072064324386 522.7436405236406 0.8481939985881677
11.022299619277803 520.2611895535017 0.8470346174597222
11.027527174231219 518.4185137816257 0.8466983864780268
11.032754729184635 518.6782514659061 0.8474686874228764
11.037982284138051 517.0490756827706 0.8464369325875333
11.043209839091467 505.7032171163979 0.8371648659625732
11.048437394044884 501.7296352787533 0.8338406523711188
11.0536649489983 502.0225854018309 0.8343432205558491
11.058892503951716 501.5629390699793 0.8338398888938517
11.064120058905132 504.1877202146201 0.8361355639103673
11.069347613858548 503.09192477806056 0.8359923708221474
11.074575168811965 500.5454952393439 0.8348883143536839
11.079802723765381 501.3096610366485 0.8362620456537766
11.085030278718797 499.66489932469756 0.8360841752601583
11.090257833672213 498.4020275805878 0.8353506262553665
11.09548538862563 500.1787865537564 0.8367371673716242
11.100712943579046 500.8381877321275 0.8374323278590008
11.105940498532462 497.57439670498866 0.8340374112305852
11.111168053485878 495.5134111213783 0.8322447158500562
11.116395608439294 488.77404153057375 0.8265207839403805
11.12162316339271 485.3148487281597 0.8238862703350116
11.126850718346127 487.563604080102 0.8267134942496588
11.132078273299543 488.6914289244414 0.8280286403299224
11.13730582825296 487.0667193538029 0.8261906444716366
11.142533383206375 483.4027790179702 0.8231082067091701
11.147760938159792 479.90202361718286 0.819908400819942
11.152988493113208 480.21996293606986 0.820258602099023
11.158216048066624 480.6290926623428 0.8209514550143641
11.16344360302004 482.4395784998259 0.8228857848633458
11.168671157973456 479.97194022272186 0.8210854489575866
11.173898712926873 483.54632185469535 0.8246741464696696
11.179126267880289 485.2543195225158 0.8266152813435881
11.184353822833705 487.3073483512472 0.8279885818535544
11.189581377787121 485.6407085236009 0.8267406136600218
11.194808932740537 481.21868078259456 0.8224632943427527
11.200036487693954 478.519199856435 0.8199924615878247
11.20526404264737 478.57137515368333 0.8200236657880626
11.210491597600786 480.29814881556524 0.8220291800498665
11.215719152554202 481.13946990836445 0.8233469033502663
11.220946707507618 484.58170923976166 0.8273531047033601
11.226174262461035 487.30090665255545 0.8300743842239445
11.23140181741445 484.4787445703123 0.8284104332786573
11.236629372367867 480.0583101807053 0.8243417126127647
11.241856927321283 477.7882466014054 0.8221453563280899
11.2470844822747 477.9835009997436 0.8224700534486206
11.252312037228116 482.14740584514277 0.8253017161302342
11.257539592181532 485.1490755154972 0.8273907545155957
11.262767147134948 483.5677684373374 0.8253400247097861
11.267994702088364 482.1164373569517 0.8240318360807075
11.27322225704178 480.44939214172405 0.8230334882690171
11.278449811995197 478.85462613439205 0.8220354100820509
11.283677366948613 475.9598199987972 0.8194079743486514
11.288904921902029 475.82522722670825 0.8192879795475216
11.294132476855445 475.91636230447324 0.8190370672417953
11.299360031808861 470.82452707790833 0.815030909411699
11.304587586762278 471.83239914698663 0.8153051153240247
11.309815141715694 469.60741202523843 0.81244025341799
11.31504269666911 472.08687570546914 0.8140072828481018
11.320270251622526 475.8337415587991 0.8169166515871356
11.325497806575942 472.8587114609002 0.8147305825453897
11.330725361529359 469.5572966462783 0.8117016947365937
11.335952916482775 465.6899494666779 0.8083166942331524
11.341180471436191 463.3317872478346 0.8059558540839583
11.346408026389607 465.7359930253768 0.8078688056819047
11.351635581343023 467.64237180007166 0.8093352315971504
11.35686313629644 467.59479025429806 0.8096801982567061
11.362090691249856 464.48498957578926 0.8065754869926862
11.367318246203272 462.52267447009575 0.8058567248257579
11.372545801156688 462.0994411390463 0.8058995405559848
11.377773356110104 458.6144396892067 0.8023483077175344
11.38300091106352 457.8214824630994 0.8015658945992564
11.388228466016937 454.2682211828438 0.7981518364048381
11.393456020970353 452.49697277837 0.7968607689185753
11.39868357592377 449.4518792722099 0.7953643630879087
11.403911130877185 443.07586848205295 0.7906492102365322
11.409138685830602 439.6095823031153 0.7876830751099239
11.414366240784018 440.8404157124912 0.7884297059414263
11.419593795737434 440.1838025708739 0.7875776704333767
11.42482135069085 440.92574344682515 0.7888938603869187
11.430048905644266 434.35662932697375 0.7828962282355524
11.435276460597683 429.72685835635855 0.7784113432227547
11.440504015551099 427.38503995894155 0.7769355297063756
11.445731570504515 424.2106890765696 0.773433913343925
11.450959125457931 425.72005163105194 0.7749343086940316
11.456186680411347 429.4876478643654 0.778526122808158
11.461414235364764 430.5444098028498 0.7796967530843886
11.46664179031818 427.3230353455924 0.7763813885758237
11.471869345271596 422.3425693513911 0.7721226514230588
11.477096900225012 418.72254849645145 0.7695126877149306
11.482324455178428 417.6749497678434 0.7747584885722607
11.487552010131845 414.2087448024424 0.7745044065588035
11.49277956508526 410.41049504326185 0.7725723843839433
11.498007120038677 407.6124527100861 0.7718934342645661
11.503234674992093 407.53514424968665 0.7725640391162097
11.50846222994551 410.12510201003624 0.7752882821255569
11.513689784898926 413.4824952229074 0.7790674875679293
11.518917339852342 416.3954586905067 0.7820713470159033
11.524144894805758 414.46558173242016 0.782251317490596
11.529372449759174 413.0808554405667 0.7820100610442623
11.53460000471259 415.0809732659264 0.7843552288885451
11.539827559666007 416.6060111711885 0.7871255148681956
11.545055114619423 417.8076348547177 0.7880150203430496
11.550282669572839 416.7904801701515 0.7874908237954776
11.555510224526255 416.26446996554483 0.7875522830948042
11.560737779479672 418.4798149620176 0.7900293267565507
11.565965334433088 421.5158463160492 0.7932598880550195
11.571192889386504 421.9477106185949 0.7943821500262325
11.57642044433992 420.1104348929999 0.7927441971069917
11.581647999293336 420.2391331732321 0.7940494002444429
11.586875554246753 418.0792803054613 0.7925432068243214
11.592103109200169 415.2591218928993 0.7904869145541682
11.597330664153585 414.7594918937272 0.7902821345576312
11.602558219107001 411.47523858393333 0.7870247116149187
11.607785774060417 409.2965229741352 0.7852251961070085
11.613013329013834 408.984379114044 0.7848940703298698
11.61824088396725 406.2513387413447 0.7834342408396698
11.623468438920666 403.906840329032 0.7822659496883299
11.628695993874082 400.3117839881051 0.779741909214222
11.633923548827498 397.75438517812336 0.7780430556143882
11.639151103780915 392.70320636494813 0.7731981829048451
11.64437865873433 390.6164217571286 0.7717775651803633
11.649606213687747 387.97199993212155 0.7703924014743991
11.654833768641163 385.1363434901494 0.7691444505854114
11.66006132359458 386.7886880066274 0.7718116838287847
11.665288878547996 387.74827844709273 0.7727665851895642
11.670516433501412 389.7494961781289 0.7749483449362315
11.675743988454828 391.3151175516353 0.7765119235812512
11.680971543408244 390.41373361456476 0.7750973385272572
11.68619909836166 389.22051934709566 0.7741104453584683
11.691426653315077 386.2628274381098 0.7714580650157387
11.696654208268493 386.1675372253271 0.7726519395108199
11.701881763221909 384.3247390581089 0.7715072533196711
11.707109318175325 381.5376840062943 0.7697674303201572
11.712336873128741 377.96585339758394 0.7656639947544401
11.717564428082158 379.8171497768825 0.76861899491222
11.722791983035574 380.96071907486225 0.7706370840636703
11.72801953798899 378.71688555029385 0.7697550282435816
11.733247092942406 376.7844568111364 0.7678013854499789
11.738474647895822 373.62167026233874 0.7636999418693777
11.743702202849239 374.1641495027982 0.76315377605438
11.748929757802655 376.63808660991134 0.7652688380177479
11.754157312756071 376.7515262988708 0.7658534830393225
11.759384867709487 378.24247382152083 0.7689637750047283
11.764612422662903 380.9926599712609 0.7732157078870974
11.76983997761632 384.21719456235104 0.776291852883614
11.775067532569736 387.0339826812467 0.7799766779356961
11.780295087523152 389.6791790509134 0.7817015950864398
11.785522642476568 389.221535936548 0.7802193852747259
11.790750197429984 389.8420405188486 0.7797425295055647
11.7959777523834 393.3672424881009 0.7822675532805798
11.801205307336817 394.3907631535497 0.7824319072044971
11.806432862290233 400.6652440768251 0.7888787117474736
11.81166041724365 401.7194017528192 0.7896164074655421
11.816887972197065 401.20179991018597 0.7900561123950547
11.822115527150482 401.0075666079259 0.7898050387130726
11.827343082103898 398.03152504453203 0.7870937825490419
11.832570637057314 398.16094160396955 0.7867904550494516
11.83779819201073 398.28280863676275 0.7867364057529989
11.843025746964146 394.3141356627041 0.7831079399820728
11.848253301917563 393.21751711858457 0.7815520831153806
11.853480856870979 392.1824859555777 0.7809382701875915
11.858708411824395 391.80466120685765 0.7800383629537999
11.863935966777811 392.3458939748566 0.7818703043907042
11.869163521731227 392.05959053971884 0.7829550611701195
11.874391076684644 387.37583037296963 0.7791384720214701
11.87961863163806 381.3726300911788 0.7739040702273031
11.884846186591476 377.63100675389705 0.7703623883554067
11.890073741544892 372.858901161951 0.7659077298290087
11.895301296498308 372.3415924813846 0.765981408589023
11.900528851451725 369.04661799808474 0.7636178780760297
11.90575640640514 369.5592551690217 0.7642288537565334
11.910983961358557 369.5968393186262 0.7646544965391433
11.916211516311973 367.6250620024995 0.7621498265676377
11.92143907126539 365.87704838819303 0.7600655270149463
11.926666626218806 361.80195797242135 0.7570960999717047
11.931894181172222 360.8841249133132 0.7564292683473508
11.937121736125638 362.87254240493155 0.7590923163776789
11.942349291079054 361.5575836344269 0.7584213590137127
11.94757684603247 359.86575585820884 0.7566102872754821
11.952804400985887 360.9859353386534 0.7572130486409819
11.958031955939303 362.367367723986 0.7592867768644842
11.963259510892719 362.347101445418 0.7592615530234845
11.968487065846135 362.25237795012066 0.7593339954115436
11.973714620799552 358.54224097289926 0.7556992743828088
11.978942175752968 358.2532447525601 0.7558621781645748
11.984169730706384 358.35763902312266 0.7562346841917438
11.9893972856598 358.00692287756993 0.7564093714446548
11.994624840613216 359.60091619397963 0.7577434684013368
11.999852395566633 360.4569720499482 0.759299939680647
12.005079950520049 359.5720122812934 0.7580366576066967
12.010307505473465 359.58771712124343 0.7571315837632263
12.015535060426881 359.46557792646615 0.757177313900592
12.020762615380297 358.51329822874885 0.756186047744533
12.025990170333714 358.6154505050554 0.7569662395145781
12.03121772528713 354.93957622204476 0.7539221786957992
12.036445280240546 356.69968930465836 0.7559464852499728
12.041672835193962 356.0484207229438 0.7563914123341428
12.046900390147378 354.87665552397965 0.7550612558360031
12.052127945100795 356.34406468904297 0.7560709068418728
12.05735550005421 357.8771023643699 0.7575488461522141
12.062583055007627 363.05952077639364 0.7625055736341724
12.067810609961043 367.21725833141085 0.7671968388697032
12.07303816491446 367.9823175840699 0.7685118191301556
12.078265719867876 372.29446192448256 0.7733291719676921
12.083493274821292 375.1097762357673 0.7744761545475843
12.088720829774708 381.35066821759085 0.7801803248454178
12.093948384728124 387.83520918134633 0.7871627059581345
12.09917593968154 393.7169808661582 0.7942153436951422
12.104403494634957 401.4444763833907 0.8030771464813331
12.109631049588373 412.0453798797743 0.8130034606100666
12.114858604541789 421.92050457328247 0.8214474430255774
12.120086159495205 437.4992460325335 0.8359524817412577
12.125313714448621 452.0696159238755 0.8484169255953056
12.130541269402038 471.10804916391737 0.8653025109930499
12.135768824355454 491.95676732329815 0.8843300653408551
12.14099637930887 507.84812568684544 0.8977207444520945
12.146223934262286 525.6911423726367 0.9137607964307932
12.151451489215702 540.4994312214633 0.9267246564201355
12.156679044169119 546.7867436338188 0.9319897169586006
12.161906599122535 549.77702766204 0.9353595359038196
12.167134154075951 543.6609219385364 0.9301442295917883
12.172361709029367 532.3089200506382 0.9205844219174866
12.177589263982783 522.4870161186983 0.91301666621027
12.1828168189362 510.03734511823785 0.9018263482157941
12.188044373889616 499.86843724610486 0.893521067060431
12.193271928843032 487.123629092344 0.8822386141698702
12.198499483796448 473.92947967740406 0.8701440531470658
12.203727038749864 459.75178572341855 0.8577484040039349
12.20895459370328 449.7004549236357 0.8486055273973118
12.214182148656697 440.7512295705615 0.841655174975461
12.219409703610113 430.62984438285224 0.8336550058280171
12.22463725856353 421.68733039586937 0.8255271868653971
12.229864813516945 410.1536071971951 0.8144229747445129
12.235092368470362 401.7697143072718 0.8052025301118394
12.240319923423778 393.7957989657035 0.7968532508676811
12.245547478377194 387.8724649753239 0.792043626199581
12.25077503333061 383.2278502314785 0.788882327261905
12.256002588284026 377.7439642708652 0.7846099564875442
12.261230143237443 375.5582146542305 0.7834475042243211
12.266457698190859 370.31588393687707 0.7775969649200621
12.271685253144275 369.9525551983482 0.7763114384727151
12.276912808097691 364.9144334305748 0.7710796754573123
12.282140363051107 360.04622873148753 0.765837217771331
12.287367918004524 352.99380043057187 0.7583966532794445
12.29259547295794 346.07348324600537 0.7518690078576257
12.297823027911356 343.4483436071414 0.7489102728311219
12.303050582864772 341.9589943854821 0.7471976759038035
12.308278137818188 345.3926973136363 0.7512734645605651
12.313505692771605 348.2327193137955 0.7570925537653658
12.31873324772502 348.9334281948719 0.7662453198161339
12.323960802678437 349.754575673256 0.7725355346048349
12.329188357631853 349.35727235139774 0.7759392643641418
12.33441591258527 346.40027937673557 0.7764142680071004
12.339643467538686 345.04322236021534 0.7785128200984764
12.344871022492102 342.020643386747 0.7785596851960572
12.350098577445518 341.55447132352964 0.7808288799902967
12.355326132398934 339.676571671209 0.7820456196117318
12.36055368735235 337.34794870629145 0.7816749743539416
12.365781242305767 332.94183511734894 0.7770682702230413
12.371008797259183 330.56687770256127 0.776149774849454
12.376236352212599 327.32194649968915 0.7742146755943174
12.381463907166015 328.67853830404425 0.7777994366689321
12.386691462119432 332.34317834818216 0.7842633126744166
12.391919017072848 330.1645063211182 0.782896246377617
12.397146572026264 332.3295859156221 0.7880518138291462
12.40237412697968 329.372858915007 0.7862726783107074
12.407601681933096 325.21327137854223 0.7831698483265325
12.412829236886513 323.93560006036256 0.7825854667171369
12.418056791839929 324.088414540776 0.7831264362241266
12.423284346793345 326.01837257289566 0.7871484632296613
12.428511901746761 327.2709749718046 0.7901005069157886
12.433739456700177 328.8759041417088 0.7937674544348926
12.438967011653594 328.89292613161007 0.795544979162362
12.44419456660701 325.6302855397985 0.7943987559941594
12.449422121560426 323.19729500136697 0.7923084365789866
12.454649676513842 320.99754898349596 0.7902475105741387
12.459877231467258 318.75307231177874 0.7890276763340581
12.465104786420675 322.6271047837994 0.7951527627814757
12.47033234137409 323.53245994820884 0.7993608488393884
12.475559896327507 321.7180267923122 0.7990292460469107
12.480787451280923 321.4098872641664 0.7985281103246457
12.48601500623434 316.118422998539 0.7930534164492075
12.491242561187756 318.9112680141901 0.7970344185078413
12.496470116141172 319.48619585223616 0.7997716038181534
12.501697671094588 321.3259696265471 0.8036965283070936
12.506925226048004 322.8716365641448 0.8061050958051067
12.51215278100142 321.1630952823374 0.8045626836188601
12.517380335954837 316.52819265945703 0.7998266971906078
12.522607890908253 315.090109369638 0.8004400192066989
12.527835445861669 309.5905049960701 0.7944083460575337
12.533063000815085 310.45548564105997 0.7957881380440033
12.538290555768501 308.7430458085947 0.794260916085298
12.543518110721918 310.47166621505284 0.7952379736210439
12.548745665675334 311.89670082258823 0.7974930499174535
12.55397322062875 306.81276433075465 0.7933916697869331
12.559200775582166 307.45474453461964 0.7953890623713153
12.564428330535582 304.79687121319495 0.788287556808
12.569655885488999 301.8569524448377 0.7764884153844089
12.574883440442415 303.50307109882965 0.7746166282470461
12.580110995395831 303.18955817681206 0.772481115055458
12.585338550349247 301.7587769711011 0.7691725662942375
12.590566105302663 301.5590746657276 0.7681543451318342
12.59579366025608 302.21938765081904 0.7677624175191913
12.601021215209496 304.20704478680966 0.7680386349112516
12.606248770162912 305.94919152527154 0.768103681534525
12.611476325116328 304.7893392767587 0.7632147541788451
12.616703880069744 304.0867048514058 0.7605867298019324
12.62193143502316 305.4470138432636 0.761320999702392
12.627158989976577 310.7124834984706 0.7674855940724568
12.632386544929993 311.9002465333927 0.7679282923647496
12.63761409988341 314.1086873142134 0.7694013892421528
12.642841654836825 313.8841176655754 0.7685117180628932
12.648069209790242 316.5823360520804 0.772008474172486
12.653296764743658 319.225737377285 0.7752617043213291
12.658524319697074 318.9482842107123 0.774717161209064
12.66375187465049 319.62306157194945 0.7752323907415778
12.668979429603906 322.1274584065331 0.7770677319831041
12.674206984557323 327.77963772630136 0.7833259472243116
12.679434539510739 332.90518179976794 0.7877229467664267
12.684662094464155 337.7068551197571 0.7907138676126912
12.689889649417571 339.58445261957917 0.7908507955458489
12.695117204370987 344.3564281836505 0.7944030228301866
12.700344759324404 354.1659251521863 0.8047937051095999
12.70557231427782 363.84126160483925 0.8155365206561128
12.710799869231236 372.85919570818663 0.8252655028875168
12.716027424184652 380.5241665526409 0.8333012019039531
12.721254979138068 387.1653090305191 0.8404031429455663
12.726482534091485 392.8343942688491 0.8451392579568127
12.7317100890449 402.95105181784953 0.854821121696321
12.736937643998317 413.0116315458903 0.8649415666025607
12.742165198951733 421.805894711455 0.8728564733526264
12.74739275390515 430.53806501372475 0.8815407170029432
12.752620308858566 437.20562412768265 0.8881657159676845
12.757847863811982 441.2953776835536 0.8911107335527054
12.763075418765398 439.109070035322 0.8890253944953914
12.768302973718814 432.09009708621085 0.8811857146724863
12.77353052867223 422.9114785785041 0.8721825146997898
12.778758083625647 413.31821603855815 0.8624758575293814
12.783985638579063 406.80402793304967 0.855229852493991
12.789213193532479 403.2138121141787 0.851902094874293
12.794440748485895 396.48226389826283 0.844338757879238
12.799668303439312 390.5863016085561 0.837807196726133
12.804895858392728 385.7020351624517 0.8325050152903691
12.810123413346144 381.8104949828334 0.8280365899692306
12.81535096829956 375.5855441570763 0.8211246109487564
12.820578523252976 369.40068100899117 0.8147399621230645
12.825806078206393 368.3150219178299 0.8130992502301372
12.831033633159809 367.01741884273434 0.810369334411253
12.836261188113225 370.28401155945295 0.8134714867625312
12.841488743066641 374.1763618014538 0.8170384973888937
12.846716298020057 376.83120029968927 0.8202007632430397
12.851943852973474 380.4579721645888 0.8249938314473532
12.85717140792689 380.78799155613433 0.8257573035721802
12.862398962880306 384.18082806781115 0.8286779219991597
12.867626517833722 385.5809491871391 0.8293678059064594
12.872854072787138 389.1558215061131 0.8320298982330278
12.878081627740555 398.14955582921823 0.840921057239307
12.88330918269397 405.21876211220376 0.8479586153664145
12.888536737647387 411.8445681135451 0.8541229544981013
12.893764292600803 411.5847438841054 0.8535575831337483
12.89899184755422 410.0206353132998 0.8518664634464835
12.904219402507636 405.8743039885795 0.847299249312277
12.909446957461052 399.20157204490835 0.84028801365996
12.914674512414468 388.22700892309666 0.8284241724561666
12.919902067367884 376.94261468257923 0.8157362826826321
12.9251296223213 365.3129884710958 0.8038883421270001
12.930357177274717 356.0945226470372 0.794311059604487
12.935584732228133 348.3748772624035 0.7856860655807469
12.940812287181549 340.8182851093883 0.7777350276777804
12.946039842134965 333.6874212557123 0.7692755961841939
12.951267397088381 327.26792778369804 0.7626753148944886
12.956494952041798 326.74346505946846 0.7630689635350061
12.961722506995214 326.56057977016434 0.7622272296277345
12.96695006194863 325.8719087246993 0.7621335870015328
12.972177616902046 323.6884171710068 0.7591570739661944
12.977405171855462 318.19648874704944 0.7539337675440899
12.982632726808879 316.64412169357223 0.7524014031462772
12.987860281762295 317.117550182362 0.7508528289717341
12.993087836715711 315.2865765192756 0.7480069094568376
12.998315391669127 313.9208183721088 0.7464740512752932
13.003542946622543 312.1312674114013 0.7457850616852093
13.00877050157596 312.8745871351521 0.7465460231259456
13.013998056529376 317.46651927759245 0.7517149328459513
13.019225611482792 321.4897341586089 0.7551146343524746
13.024453166436208 324.59370083726634 0.7585456339227262
13.029680721389624 327.3862179544072 0.7631443471258986
13.03490827634304 325.4804994211931 0.7617756244487998
13.040135831296457 328.3505879441192 0.7654102341149651
13.045363386249873 331.8536010759288 0.7690646677678143
13.05059094120329 333.6068670458389 0.7696832242780971
13.055818496156705 335.09150482957415 0.7707274148618102
13.061046051110122 339.3613144160956 0.7753427067553459
13.066273606063538 343.7822721917343 0.7804837699154373
13.071501161016954 347.1416696468573 0.7843354249830085
13.07672871597037 349.5409070463063 0.7874994513071589
13.081956270923786 350.79018077666046 0.7881433064015022
13.087183825877203 348.7336533424584 0.7858859015626211
13.092411380830619 345.66084070493815 0.7818261913548721
13.097638935784035 340.4305577582424 0.7752853317011204
13.102866490737451 336.05850344741515 0.771263362716983
13.108094045690867 333.7205252469669 0.7692058430561765
13.113321600644284 333.7659143910654 0.7708486746045419
13.1185491555977 332.7898666076352 0.7704416075415161
13.123776710551116 334.83718104434143 0.7721826120557552
13.129004265504532 330.16846054890556 0.7663574731337612
13.134231820457948 331.1687445961048 0.7664970501535276
13.139459375411365 335.09557552719247 0.77135068490813
13.14468693036478 337.42540944196 0.7742235795423477
13.149914485318197 341.5016557654983 0.7790473335021078
13.155142040271613 340.9975287127046 0.778536603756924
13.16036959522503 340.1228710757729 0.7770916348604634
13.165597150178446 342.1916706547999 0.7801102988590303
13.170824705131862 345.6441863244069 0.7848441298529659
13.176052260085278 352.2118917933348 0.7926265938601381
13.181279815038694 355.41898750119367 0.7955756361794358
13.18650736999211 356.6697862916235 0.7965719831995627
13.191734924945527 352.3847792218751 0.7908924210212338
13.196962479898943 353.9814342021557 0.7924736309238829
13.202190034852359 352.8292184573713 0.7913727982494263
13.207417589805775 353.06739970480413 0.7917069408686097
13.212645144759191 350.2179056330265 0.788448946483625
13.217872699712608 346.32539989730304 0.7839504384958147
13.223100254666024 345.0958302840732 0.782030381465778
13.22832780961944 343.1928965224928 0.7794745070568142
13.233555364572856 339.277603924033 0.7752766270533863
13.238782919526273 336.9558015265861 0.7723386462975701
13.244010474479689 331.9282576882098 0.7661845951001253
13.249238029433105 333.66369672725534 0.7681940959826712
13.254465584386521 333.3604407017275 0.7678264410463813
13.259693139339937 332.44036327285596 0.7672695774934654
13.264920694293354 330.7791329651331 0.7679354719308673
13.27014824924677 325.9601002487191 0.7634612689975266
13.275375804200186 323.1171041597419 0.7611825532358724
13.280603359153602 321.2524654349808 0.7594727194416022
13.285830914107018 317.4029079181554 0.7546054955047978
13.291058469060435 315.72441232830937 0.7527673442639834
13.29628602401385 315.70012881374606 0.7531114076989012
13.301513578967267 317.58670515085703 0.7542318064940594
13.306741133920683 316.71219742355953 0.7530919604151606
13.3119686888741 315.6799005683415 0.7533420908834128
13.317196243827516 310.6693636520038 0.7480336290387839
13.322423798780932 306.4626710858791 0.7430425975266822
13.327651353734348 301.8221443552142 0.7368876776283123
13.332878908687764 300.7923250565574 0.7360990222809574
13.33810646364118 300.1894841712266 0.7350733401998206
13.343334018594597 301.30888674451825 0.7364776069259644
13.348561573548013 302.97731794289587 0.7382527417773499
13.353789128501429 303.5171647011844 0.7385277732543617
13.359016683454845 302.9010592162739 0.7381775894040637
13.364244238408261 302.44244607854114 0.7367118586809275
13.369471793361678 302.97227531861387 0.7370618448500814
13.374699348315094 304.3310135994273 0.7384507126242805
13.37992690326851 308.00203563582585 0.7450567651844356
13.385154458221926 311.4521667289102 0.7495540736844262
13.390382013175342 314.0419984288263 0.7534552368935321
13.395609568128759 312.1911208377372 0.7503282544150965
13.400837123082175 311.9240811968416 0.7479967918571306
13.406064678035591 311.5678151217532 0.7471662607873863
13.411292232989007 309.8558680672593 0.7451665260640018
13.416519787942423 311.57452330155536 0.7476036921782153
13.42174734289584 314.6892523884735 0.7513217375838069
13.426974897849256 315.42316594276565 0.7516941156731973
13.432202452802672 316.3883910191681 0.7518857887218205
13.437430007756088 317.73863432369177 0.7539851836800293
13.442657562709504 317.79536567024013 0.7532471503351699
13.44788511766292 320.89261802325046 0.7571956481211972
13.453112672616337 321.16557127116175 0.7579114585767837
13.458340227569753 325.11387546447344 0.7617153288703226
13.46356778252317 325.47781080302263 0.7627274541179205
13.468795337476585 324.45190591412967 0.7608590007728957
13.474022892430002 324.39226259748074 0.7611884359328882
13.479250447383418 326.9470245494425 0.7649424699479652
13.484478002336834 330.2871160399824 0.7690601258177225
13.48970555729025 332.7530123593936 0.7707915834686799
13.494933112243666 330.3323633080691 0.767842144601985
13.500160667197083 328.590953528916 0.7656409621003182
13.505388222150499 325.8356301555115 0.7617582835157272
13.510615777103915 321.065789668664 0.7576201431421794
13.515843332057331 317.6804232811538 0.7539647665583598
13.521070887010747 316.2665171179908 0.7530641195853816
13.526298441964164 315.0783286101728 0.7515810693542783
13.53152599691758 313.5489192626429 0.7494223641119392
13.536753551870996 307.2235203442333 0.7412071876409022
13.541981106824412 301.0741036174717 0.7348879727820122
13.547208661777828 298.9442995534415 0.7330318592630524
13.552436216731245 300.0076215652383 0.7348460524682091
13.55766377168466 298.48425902239524 0.7341775039890401
13.562891326638077 294.009454588357 0.7300173388188786
13.568118881591493 291.2085601066249 0.7288226802857329
13.57334643654491 289.72170470639253 0.7281976356721739
13.578573991498326 289.4041263570898 0.7280703393522053
13.583801546451742 285.18434586204074 0.720974550666484
13.589029101405158 280.6702868855788 0.7159233801306445
13.594256656358574 276.4543703490187 0.7094835310674794
13.59948421131199 275.1735932235846 0.7081733090720799
13.604711766265407 272.7582884395746 0.7057732615864666
13.609939321218823 269.60101618066705 0.7024386220760039
13.615166876172239 268.896600569488 0.7024805949353808
13.620394431125655 270.42565060015994 0.7040408320816361
13.625621986079071 274.0229629175083 0.7075581959844822
13.630849541032488 274.2271871942327 0.707128452162282
13.636077095985904 276.3742404843714 0.7105194028506631
13.64130465093932 276.79196446332793 0.7111867969148198
13.646532205892736 275.8140921999682 0.7113867836138296
13.651759760846153 273.1258290995753 0.7072098223970678
13.656987315799569 271.8335603444546 0.7064921098171518
13.662214870752985 271.1262273437405 0.7067522597309454
13.667442425706401 269.5210624966621 0.7052358996257619
13.672669980659817 268.99721685003584 0.7040284473681385
13.677897535613234 267.2551808988014 0.6997714942004442
13.68312509056665 265.039053312841 0.6968163510564568
13.688352645520066 264.478871223436 0.6961036179032265
13.693580200473482 263.58484950174307 0.6942046434150648
13.698807755426898 263.64014696088304 0.6952165323250802
13.704035310380315 268.4779887843277 0.7023313449872044
13.70926286533373 267.25566283127176 0.70120327808505
13.714490420287147 266.9098489371656 0.7012214039733273
13.719717975240563 266.3727689235992 0.7001982890665067
13.72494553019398 265.8799369152954 0.6993055880709899
13.730173085147396 266.3826580531639 0.7010631122710245
13.735400640100812 268.3643983468541 0.7039647207467343
13.740628195054228 269.7244149452222 0.7049526860937427
13.745855750007644 272.31231259131255 0.7074139173017334
13.75108330496106 273.89170696506335 0.7075519591360746
13.756310859914477 271.89281837393827 0.7045874994105294
13.761538414867893 270.7548238519765 0.7049567829985772
13.766765969821309 269.5028254098851 0.7046256357571331
13.771993524774725 270.69429393472257 0.7073791034128799
13.777221079728141 271.5482063130893 0.7092626113208291
13.782448634681558 269.81513979550857 0.706779769852993
13.787676189634974 266.6844993893302 0.7017681804578079
13.79290374458839 263.8337242906604 0.6973680207807521
13.798131299541806 263.47135957394124 0.6967487840374453
13.803358854495222 264.6320975025774 0.6989836125691241
13.808586409448639 264.3665514211264 0.6983598832777953
13.813813964402055 266.8037002599424 0.7012679407260618
13.819041519355471 264.7387729614163 0.6989209510905344
13.824269074308887 266.6373840341817 0.7005294868596262
13.829496629262303 269.59944529123794 0.7051627584009225
13.83472418421572 267.9060076183638 0.7025454934656193
13.839951739169136 269.1549868026035 0.7021085426694696
13.845179294122552 265.8072424288311 0.6979311222389406
13.850406849075968 264.90726031747164 0.6969896926235348
13.855634404029384 267.183853271752 0.7004748036303502
13.8608619589828 268.3658858120853 0.7034375546300887
13.866089513936217 271.4971126286352 0.7056827999684165
13.871317068889633 271.90084575469024 0.7048450532488101
13.87654462384305 271.9210248599263 0.7066944375755851
13.881772178796465 269.95747796840135 0.7039416292216799
13.886999733749882 273.00167175061 0.7089620121610336
13.892227288703298 276.04848052489297 0.711859462770089
13.897454843656714 279.05055444489113 0.7133366869646345
13.90268239861013 280.6494458871244 0.7138851847271064
13.907909953563546 279.9994632729831 0.7131153360992472
13.913137508516963 283.5506091999098 0.7180661955690909
13.918365063470379 286.6784757424611 0.7224197200503952
13.923592618423795 290.6630741299716 0.7281201044658192
13.928820173377211 295.86658071335023 0.734920272892167
13.934047728330627 293.31443275421105 0.7316781442770429
13.939275283284044 292.58503319005797 0.7296522815497616
13.94450283823746 293.8544557038341 0.7298556307275595
13.949730393190876 291.0015750372978 0.7253281222910739
13.954957948144292 290.65800190513363 0.7254292943492968
13.960185503097708 288.9905823450902 0.724721378955469
13.965413058051125 287.53901788117474 0.7230061176396085
13.97064061300454 289.46732281603573 0.7254227044136092
13.975868167957957 285.9710194058928 0.7224200723162361
13.981095722911373 283.7459467600696 0.720144318801294
13.98632327786479 278.18416026169587 0.7140336216410649
13.991550832818206 275.0540800196549 0.7102479084749848
13.996778387771622 270.2381977249982 0.7035361527661033
14.002005942725038 269.5607228196023 0.7032473972080021
14.007233497678454 273.50120283298145 0.7089191368818895
14.01246105263187 274.65178795759294 0.7104662991436056
14.017688607585287 275.9647756140224 0.7138433552214412
14.022916162538703 275.440120893949 0.7133833213144505
14.028143717492119 273.086368890155 0.7102312862289448
14.033371272445535 274.56452999008013 0.7109595598943559
14.038598827398951 275.3346767110905 0.711375961628835
14.043826382352368 275.26711993709495 0.7095892127983973
14.049053937305784 275.74855832167356 0.7087126666162575
14.0542814922592 275.38183129258414 0.706971402956684
14.059509047212616 277.0066886763825 0.7099417193310872
14.064736602166032 277.8438442099714 0.7114851212913839
14.069964157119449 280.81274706730267 0.7163976344013755
14.075191712072865 279.8562269121598 0.715996589663862
14.080419267026281 281.2685160944491 0.7175766323996254
14.085646821979697 284.2544361572566 0.7211220592736456
14.090874376933114 288.7152405009012 0.7267859829678978
14.09610193188653 293.4252715642359 0.7315342638816017
14.101329486839946 296.2617257098808 0.7343739211644308
14.106557041793362 299.50175644992646 0.7379483997287429
14.111784596746778 300.76910414702854 0.7373208864484301
14.117012151700195 301.8161887249 0.7388676217451001
14.12223970665361 302.18800785412157 0.7388855942109585
14.127467261607027 299.1662139300025 0.7361004226990674
14.132694816560443 295.95778137271105 0.733015180383041
14.13792237151386 291.6584068277505 0.7272452161832157
14.143149926467276 289.99713193597904 0.7251397320013478
14.148377481420692 290.00961510018846 0.7245327762339254
14.153605036374108 287.92307930088595 0.7226865096487501
14.158832591327524 286.75472616380847 0.7218878171213522
14.16406014628094 286.98696945877214 0.7231263851228971
14.169287701234357 286.2910405329977 0.721416080847852
14.174515256187773 285.4415444141437 0.7192412121429052
14.179742811141189 283.8155681709002 0.7168361479383855
14.184970366094605 283.4738764927266 0.7158340111485264
14.190197921048021 283.2533299199532 0.7161218113390736
14.195425476001438 282.9178254278321 0.7161179790733502
14.200653030954854 284.62178906663917 0.7185217765553296
14.20588058590827 287.15854731359343 0.7213966074690049
14.211108140861686 290.74370889006775 0.7252103737713919
14.216335695815102 291.4986910785683 0.7249769188450567
14.221563250768519 291.0317139703654 0.7237185687381068
14.226790805721935 291.39041973483086 0.724098105011659
14.232018360675351 290.5957861913061 0.7231269776570147
14.237245915628767 293.9462778138958 0.7281161834702898
14.242473470582183 292.386630360963 0.7256548483884594
14.2477010255356 288.3623974385441 0.7204615768206474
14.252928580489016 287.1234546733609 0.7184934797419444
14.258156135442432 288.37521563670003 0.7196813903200345
14.263383690395848 293.75780309526897 0.7267189397591725
14.268611245349264 297.76916566927446 0.7312918552366802
14.27383880030268 300.6674598249985 0.73401400162415
14.279066355256097 299.87110487452367 0.7324144325967747
14.284293910209513 299.15739750812105 0.731500695887627
14.28952146516293 302.99663710120865 0.735479759203408
14.294749020116345 305.05282929234164 0.7382830314376827
14.299976575069762 307.3689122116604 0.740636067730059
14.305204130023178 305.4872126133154 0.7379761548098613
14.310431684976594 306.32697779048914 0.7391179907711947
14.31565923993001 309.2195435445875 0.7412388827245217
14.320886794883426 311.5634992558569 0.7441490932405747
14.326114349836843 314.5443362765128 0.7479491458659652
14.331341904790259 319.70774948909644 0.7537944278485971
14.336569459743675 320.6524721117875 0.7555103831845894
14.341797014697091 321.6084128306163 0.7559834618578876
14.347024569650507 322.98218151036104 0.7571583177561468
14.352252124603924 319.58295274631433 0.7527356106833465
14.35747967955734 318.9579704498143 0.7514688009756921
14.362707234510756 315.1621778243293 0.7481389164276807
14.367934789464172 316.0393639762298 0.7493810508098816
14.373162344417588 319.6949822135638 0.753311524907646
14.378389899371005 321.7395979853184 0.7556734119768774
14.38361745432442 323.9600764921172 0.7581976323131902
14.388845009277837 319.36557013772716 0.7522759406970331
14.394072564231253 316.9467590895048 0.7495465118433118
14.39930011918467 318.1979434967961 0.7512218950614336
14.404527674138086 323.4939143714815 0.7567717368129506
14.409755229091502 330.3022211716886 0.7645540885956947
14.414982784044918 332.83908193543573 0.7669365271600066
14.420210338998334 333.3496094822263 0.7669676938006217
14.42543789395175 333.31837671170337 0.7672688043915468
14.430665448905167 331.5480563485722 0.7654282786514923
14.435893003858583 330.25884040516286 0.7642625919336206
14.441120558811999 330.8752576056752 0.7650250870751741
14.446348113765415 333.99472474268225 0.7680081159863987
14.451575668718831 332.5074344873618 0.7673701569755439
14.456803223672248 335.3933060165708 0.7707638148184346
14.462030778625664 337.30216158271577 0.7724439976008145
14.46725833357908 338.790904899463 0.7739232441372754
14.472485888532496 344.74552267242393 0.7803021213825144
14.477713443485912 348.5605363598032 0.7845905004285896
14.482940998439329 351.42726258971805 0.7874837503453632
14.488168553392745 354.22697659806494 0.7900997597833336
14.493396108346161 356.89851916081193 0.7929670153567898
14.498623663299577 362.3726275945784 0.7983594338440422
14.503851218252994 369.1112658078074 0.8059168143603131
14.50907877320641 380.43482601977837 0.8189378271129355
14.514306328159826 385.13355950654744 0.8232383087424244
14.519533883113242 385.3669932877763 0.8229927517644323
14.524761438066658 384.8355962170078 0.8219670776743375
14.529988993020075 377.1462839620287 0.8143551673713162
14.53521654797349 373.1947983076226 0.8106530571332152
14.540444102926907 364.851192853192 0.802477736291468
14.545671657880323 353.3751888754898 0.7907939422504786
14.55089921283374 344.2134244494476 0.7809536946663916
14.556126767787156 331.28631629790664 0.7665113508919393
14.561354322740572 323.3402712713314 0.7564371766928146
14.566581877693988 316.68084959450886 0.7482921696045565
14.571809432647404 311.4828055790706 0.7411717385721857
14.57703698760082 309.85951704644725 0.7407524232519485
14.582264542554237 308.00593174795205 0.7396379094718478
14.587492097507653 308.17228882109555 0.7409329977533928
14.592719652461069 309.8613919334806 0.7427201349940024
14.597947207414485 311.080876194062 0.7433521721543701
14.603174762367901 314.9841779065675 0.7469648624270933
14.608402317321318 318.2751224574782 0.7505413655881171
14.613629872274734 321.702677173088 0.7538773182940642
14.61885742722815 323.2586978140596 0.7547572130934951
14.624084982181566 327.88626847397495 0.7596387993985482
14.629312537134982 333.7322999673415 0.7659703864358848
14.634540092088399 342.11176365982305 0.7748364481483003
14.639767647041815 346.6703152918129 0.7799899214483121
14.644995201995231 345.94681789129817 0.7787606947283824
14.650222756948647 345.78218734837736 0.7779027597992668
14.655450311902063 346.0207735456683 0.7775803321035093
14.66067786685548 345.9747779819297 0.7770404237992369
14.665905421808896 344.16684043072985 0.7743283879288473
14.671132976762312 343.23223913947083 0.7729831726188011
14.676360531715728 343.19204199858734 0.7731865949810133
14.681588086669144 345.47977441183656 0.7767958730254606
14.68681564162256 343.5109140626612 0.7758526275570727
14.692043196575977 340.2513029988392 0.7717647675523215
14.697270751529393 340.93320146034483 0.7724028619938889
14.70249830648281 344.62635701184246 0.7765357683565186
14.707725861436225 350.6050868109948 0.7819901910547922
14.712953416389642 353.9003654304153 0.7866007120319815
14.718180971343058 354.2422936031177 0.7872372633080843
14.723408526296474 355.2812713017952 0.7876007066206867
14.72863608124989 358.53094425998205 0.7913218151990153
14.733863636203306 358.89657600535656 0.7907545494542092
14.739091191156723 359.0947610744702 0.790424280720017
14.744318746110139 355.59654681396495 0.7874316584174934
14.749546301063555 349.68249809086853 0.7810037242073262
14.754773856016971 342.50665231814025 0.7746493720935183
14.760001410970387 336.36908197921355 0.7690136719966185
14.765228965923804 334.0153815665142 0.765991616995895
14.77045652087722 329.7637633024917 0.7597911756423527
14.775684075830636 327.1796618250628 0.7558157990950749
14.780911630784052 323.60646264489196 0.7513649203844823
14.786139185737468 324.6650068079283 0.7530723299927938
14.791366740690885 326.3401384744733 0.7549125424643178
14.7965942956443 325.3290608902437 0.7538361899524068
14.801821850597717 326.9355611366348 0.7565245309829255
14.807049405551133 328.28597932150427 0.7580071305159658
14.81227696050455 329.93240845763916 0.7607571227231048
14.817504515457966 335.527929178766 0.7674838675079856
14.822732070411382 338.56297661984985 0.7701816554592449
14.827959625364798 341.9109554293685 0.773231049725659
14.833187180318214 344.87267134758184 0.776372964628459
14.83841473527163 348.75040196808726 0.7803648194009573
14.843642290225047 350.09416735428584 0.782444808880796
14.848869845178463 353.65251792366524 0.7858307386164037
14.854097400131879 355.7372756417035 0.7873251510498106
14.859324955085295 358.15353832052904 0.79024095127644
14.864552510038711 357.72007259184886 0.7893826519384556
14.869780064992128 359.29137773261004 0.7914140378128114
14.875007619945544 359.92587094221716 0.7924999524669076
14.88023517489896 360.96551624841 0.7936477796903767
14.885462729852376 361.6958497091728 0.7943999585508854
14.890690284805792 359.70650529780653 0.791858949252399
14.895917839759209 360.11240805823644 0.7913846007934143
14.901145394712625 359.0613816472196 0.7909642313598794
14.906372949666041 362.4166064842873 0.7945355012228679
14.911600504619457 362.37721157252196 0.7948508539431954
14.916828059572873 361.570269807988 0.7944811047477043
14.92205561452629 353.9026079975803 0.7858948974981933
14.927283169479706 347.1060955278881 0.779626064060588
14.932510724433122 341.12023118344047 0.7736729298545734
14.937738279386538 336.5918814915013 0.7684753981044298
14.942965834339955 334.1941666963223 0.7656314689623691
14.94819338929337 330.3605848509766 0.7609117344111173
14.953420944246787 326.6947439274317 0.757769156735773
14.958648499200203 321.2584531258985 0.7523004335945777
14.96387605415362 316.287599167293 0.7468030863045451
14.969103609107036 311.7327715938668 0.7419383420209247
14.974331164060452 307.9647794778452 0.7363532449122351
14.979558719013868 307.6315324057719 0.7363276134647573
14.984786273967284 306.16716131413267 0.7352774324890226
14.9900138289207 303.3763679994795 0.7315504741976039
14.995241383874117 306.78374001920645 0.7356870557865316
15.000468938827533 306.5143325101654 0.7356382037898074
15.005696493780949 310.64888576944463 0.7408833530189785
15.010924048734365 312.3387430322822 0.7429240552811517
15.016151603687781 312.475006173971 0.7428299188926046
15.021379158641198 313.0302307273276 0.7421591511131204
15.026606713594614 310.29394719769624 0.7384266752240648
15.03183426854803 310.9009330290172 0.7385310455039334
15.037061823501446 312.67585777150697 0.7406653706876845
15.042289378454862 313.7634496149379 0.742623453464824
15.047516933408279 315.12146957546753 0.7455493739436809
15.052744488361695 316.20269705458367 0.7470759038804158
15.057972043315111 319.8399257767276 0.7519862811251653
15.063199598268527 321.2473353826222 0.7536107382475505
15.068427153221943 321.0370955186342 0.7535829358646284
15.07365470817536 318.4967023479701 0.7494941358326731
15.078882263128776 315.86808547099264 0.745552698001269
15.084109818082192 313.65836991889665 0.7420765269681314
15.089337373035608 314.801926085032 0.7436504466613415
15.094564927989024 318.03541653684124 0.7475714249834285
15.09979248294244 320.8459860866506 0.7506906744384026
15.105020037895857 320.6055309991627 0.751021380979743
15.110247592849273 318.8520272117354 0.749673878040445
15.11547514780269 315.72223896926573 0.7465944872406135
15.120702702756105 312.53480739752865 0.7425563593548908
15.125930257709522 311.4289777285019 0.7403872945680969
15.131157812662938 307.43932218814524 0.7347637705856791
15.136385367616354 305.74463402859175 0.7330883462714417
15.14161292256977 298.8798567852969 0.7255093577563224
15.146840477523186 294.7321089469758 0.7217525942627937
15.152068032476603 290.41510351479633 0.7172012924994492
15.157295587430019 288.3883414830045 0.7152304903921372
15.162523142383435 286.7019907736022 0.7130269429335648
15.167750697336851 286.42552393223906 0.7130023811788831
15.172978252290267 285.08456733272845 0.7116570646729999
15.178205807243684 284.02561568791157 0.7117652770792975
15.1834333621971 283.8102014386378 0.7120277211037171
15.188660917150516 279.6344933940455 0.707026769194842
15.193888472103932 276.8545768675586 0.7043905539042062
15.199116027057348 271.8141133467516 0.6969262385018679
15.204343582010765 272.487696937207 0.6981777682025678
15.20957113696418 273.466098397056 0.6994132859892619
15.214798691917597 274.9546171982564 0.7015480861804382
15.220026246871013 272.16778080544196 0.698971848447192
15.22525380182443 268.56855168210427 0.6938054935843608
15.230481356777846 265.1440358101713 0.6889009154642075
15.235708911731262 263.4921462175862 0.6868733717008607
15.240936466684678 267.2019111531993 0.6913950784572159
15.246164021638094 267.9858144850507 0.694168785166082
15.25139157659151 270.84460775772015 0.6964904591169596
15.256619131544927 270.28181066855575 0.6958007867180603
15.261846686498343 270.8758268233546 0.6964560068195034
15.267074241451759 270.6637181006763 0.697325974470397
15.272301796405175 268.64320750881177 0.6957638032894345
15.277529351358591 269.6098009302133 0.696936160604411
15.282756906312008 268.40368203241354 0.6944997580409406
15.287984461265424 271.6292314116062 0.6991130389414957
15.29321201621884 269.5547490703988 0.6968370076790994
15.298439571172256 269.81241056428837 0.6962788382853855
15.303667126125672 269.94790613312153 0.6964174776010401
15.308894681079089 273.8346229075595 0.6993538318793282
15.314122236032505 275.0959105222726 0.699861278412524
15.319349790985921 276.14191319163433 0.7010973117965695
15.324577345939337 279.8251551358463 0.7055369720173725
15.329804900892753 282.20133999392556 0.7106948171487061
15.33503245584617 284.42700193436536 0.7147330395813278
15.340260010799586 285.50058226676384 0.7164304744605376
15.345487565753002 281.9561339972 0.7111495362798564
15.350715120706418 283.14596404427107 0.7106280841180741
15.355942675659835 283.81088729572355 0.7099983044690729
15.36117023061325 286.46723800827266 0.7130711890080662
15.366397785566667 285.97205870445526 0.7126501667225569
15.371625340520083 288.2580702148272 0.7170014633845707
15.3768528954735 291.48420692416613 0.7205754837313979
15.382080450426916 292.06084041564276 0.7202579272431098
15.387308005380332 292.32267070480606 0.7200342191085719
15.392535560333748 290.5984782709529 0.7173552251129061
15.397763115287164 292.6790233898173 0.7292075541674597
15.40299067024058 292.5775805383734 0.7358385445934786
15.408218225193997 295.3602088607671 0.744522596525837
15.413445780147413 294.84886518720754 0.7469500376976366
15.418673335100829 294.8713285720847 0.7509269227491514
15.423900890054245 296.5274222280311 0.756145104352743
15.429128445007661 298.46814383404364 0.7631013938802381
15.434355999961078 300.30293397587855 0.7691475410996532
15.439583554914494 298.65611091938143 0.7705355702598158
15.44481110986791 295.327235233647 0.7677104217815628
15.450038664821326 294.2260250828015 0.7685828256141634
15.455266219774742 291.9986396555873 0.7672834151118061
15.460493774728159 291.8636001506913 0.7695490331099839
15.465721329681575 293.6343348624897 0.772479389998414
15.470948884634991 294.5345396914857 0.7748003738470347
15.476176439588407 294.68416990064065 0.7761863345905308
15.481403994541823 296.12542502264955 0.7807324669039349
15.48663154949524 293.55909262096566 0.7811683441917037
15.491859104448656 295.60375870714336 0.7863681322607695
15.497086659402072 294.10072635952866 0.7869593212233672
15.502314214355488 297.59203526236126 0.7932012726015638
15.507541769308904 300.83839124303404 0.7982417407430934
15.51276932426232 299.8889223925505 0.79797775226412
15.517996879215737 299.55086829237274 0.7995320912005975
15.523224434169153 294.8135903733193 0.7944880457585904
15.52845198912257 294.57012800035454 0.7959050129789078
15.533679544075985 295.7700190192178 0.799530446713868
15.538907099029402 299.4766637409656 0.8051372861606814
15.544134653982818 305.75521291596925 0.8159550286495979
15.549362208936234 308.6976039379109 0.8212018799754287
15.55458976388965 306.8946461643021 0.8199778249371718
15.559817318843066 303.9248316378254 0.81798822946614
15.565044873796483 298.4475430853578 0.8123277262717207
15.570272428749899 298.6644346473449 0.8154452504272416
15.575499983703315 301.211715252017 0.8209609674216588
15.580727538656731 301.1106386054596 0.8223523931581801
15.585955093610147 300.52997649835237 0.8229396581887822
15.591182648563564 296.9490202416983 0.8200425849922065
15.59641020351698 294.2212089566448 0.8173179606995442
15.601637758470396 295.01194031355647 0.8185162491082753
15.606865313423812 294.65725481492797 0.8195579786423486
15.612092868377228 295.8864408107646 0.8230586675179059
15.617320423330645 293.82631830919536 0.8224901178226347
15.62254797828406 291.62519924476277 0.8218129632151472
15.627775533237477 288.5965385650757 0.8182358590488096
15.633003088190893 284.3529209484696 0.8155060333140176
15.63823064314431 283.30698374623927 0.8105047744987195
15.643458198097726 280.1260619688617 0.7936780851502553
15.648685753051142 280.1456646525022 0.7882954365317267
15.653913308004558 277.7992259419229 0.7806206608704807
15.659140862957974 274.3618397855007 0.7744408803850122
15.66436841791139 275.21702529465523 0.7725823229213463
15.669595972864807 274.07186713675696 0.768795701080067
15.674823527818223 275.43567078576274 0.7692949312180483
15.680051082771639 275.7584206093412 0.7681623376249872
15.685278637725055 277.518348441605 0.7696229097326469
15.690506192678471 280.07117668044737 0.7720978558695384
15.695733747631888 281.0978291803575 0.7721079878877125
15.700961302585304 280.1509717035608 0.7700215196268894
15.70618885753872 278.36484733654356 0.7651653196673788
15.711416412492136 274.3063146734128 0.7566077524672317
15.716643967445552 271.8088226560618 0.7507049988159298
15.721871522398969 273.27750823294855 0.7511783001217341
15.727099077352385 273.02497734058437 0.7493613138908541
15.732326632305801 275.4354886913579 0.7521562678531124
15.737554187259217 273.8369023268633 0.7503274244765838
15.742781742212633 273.4360676290994 0.749914640612962
15.74800929716605 275.5716041498762 0.7528112068816315
15.753236852119466 276.27519668248954 0.751621681361315
15.758464407072882 277.63007986229815 0.75115830346057
15.763691962026298 277.3347824667441 0.7487342889399545
15.768919516979715 276.84525513170394 0.7466050912771366
15.77414707193313 278.28629606258704 0.7489025236760233
15.779374626886547 280.8519351298909 0.752656363095315
15.784602181839963 286.1811739916762 0.7597616782281977
15.78982973679338 286.11688574519485 0.7588204302457423
15.795057291746796 285.8212195407736 0.7562745358497394
15.800284846700212 281.8195899360377 0.7509622617212516
15.805512401653628 282.20069129288237 0.751594552475365
15.810739956607044 286.3650734892024 0.7571079540358062
15.81596751156046 287.77213284774456 0.7587236146849835
15.821195066513877 288.8010167296544 0.759036809916433
15.826422621467293 289.07745181532664 0.7574732419596538
15.831650176420709 287.17046916167675 0.754275916327168
15.836877731374125 285.0516556279479 0.75073779523947
15.842105286327541 284.94693923753897 0.7508665584830738
15.847332841280958 285.70933269694507 0.7520552221915177
15.852560396234374 285.86910392534327 0.7534583658961164
15.85778795118779 285.998489777962 0.753165542119223
15.863015506141206 285.79927174309574 0.7522095508475803
15.868243061094622 283.3482707246347 0.7478343524222648
15.873470616048039 281.90639474102346 0.7454400267225597
15.878698171001455 283.56570431210855 0.7481065007410143
15.883925725954871 285.45309883218425 0.750190339371098
15.889153280908287 287.0404308684212 0.7510293804244226
15.894380835861703 289.5677135136643 0.7547940126431956
15.89960839081512 287.0088027710257 0.7504484943458691
15.904835945768536 289.0115421201554 0.7540049861523355
15.910063500721952 288.3819015419586 0.7519469651195413
15.915291055675368 284.3320714158672 0.746377580630576
15.920518610628784 284.2943466497865 0.7451845612200351
15.9257461655822 283.5445888033089 0.7432607179207198
15.930973720535617 286.0309872976927 0.7464092393561811
15.936201275489033 285.8290796198031 0.7456239375354534
15.94142883044245 283.3362726387489 0.7417936932611539
15.946656385395865 283.7500871150273 0.7411683127491935
15.951883940349282 279.2850210742485 0.733833505822393
15.957111495302698 281.03585559105255 0.7345890629627598
15.962339050256114 281.2222262511125 0.7348602005299433
15.96756660520953 283.2705624265146 0.7379044216637077
15.972794160162946 282.99284918211924 0.738573147595237
15.978021715116363 281.03020119026496 0.7373570664421262
15.983249270069779 282.74201180372717 0.7402718123695433
15.988476825023195 283.2732697491615 0.74146931981848
15.993704379976611 286.20750287856544 0.7465908382198425
15.998931934930027 286.0793358775403 0.7452635074205748
16.004159489883442 286.4592015290674 0.7462583476018764
16.009387044836856 286.5139312777094 0.7456734684431877
16.01461459979027 284.08081984801527 0.7425448673334636
16.019842154743685 281.5836806572121 0.7390560137613694
16.0250697096971 280.54877781279623 0.7357794819922024
16.030297264650514 284.35794612658026 0.7404885500825825
16.03552481960393 287.8340776794003 0.7453868637094376
16.040752374557343 291.8382378392035 0.751185976999738
16.045979929510757 295.55787409250615 0.7559353620402975
16.05120748446417 299.63098232810864 0.7603528493615438
16.056435039417586 304.7820068046625 0.7663253552839445
16.061662594371 307.1391684371954 0.7679119121580308
16.066890149324415 311.5023555160835 0.7727522577029374
16.07211770427783 313.9551809868264 0.7756943369613273
16.077345259231244 315.951249341532 0.7779571139749535
16.08257281418466 316.8900019486178 0.7784007801998394
16.087800369138073 320.46445211615577 0.7816693444759105
16.093027924091487 322.9939113263715 0.7846904908697405
16.0982554790449 325.66565982348703 0.7885927465868601
16.103483033998316 329.4344958813452 0.7940941586655095
16.10871058895173 333.51758262286364 0.7980477273809375
16.113938143905145 334.4932061427264 0.7985192770139883
16.11916569885856 332.8891496330533 0.7961097884870875
16.124393253811974 329.46738805018384 0.7926070357827313
16.129620808765388 326.51617133723863 0.7895137635273416
16.134848363718802 325.1867804388815 0.7882653062392545
16.140075918672217 325.51169644392905 0.7882035760766838
16.14530347362563 325.55784369555084 0.7887461007639458
16.150531028579046 327.50244560776906 0.7904515592299323
16.15575858353246 329.9354270951252 0.7931468809762268
16.160986138485875 328.8954759002566 0.791916276959184
16.16621369343929 326.14779147941164 0.7878039870136683
16.171441248392703 317.9934703918319 0.7785775251069106
16.176668803346118 312.3087947476642 0.7717831970415074
16.181896358299532 308.5586812123816 0.7669399961053393
16.187123913252947 304.40007486709567 0.762232883857591
16.19235146820636 299.1797571274051 0.7562982282727492
16.197579023159776 294.4926041028717 0.751478503069603
16.20280657811319 289.6830120933839 0.7464020787854536
16.208034133066604 286.042935066373 0.742428290958498
16.21326168802002 281.0607419011727 0.7363057585714863
16.218489242973433 273.37456749846496 0.7252924408968728
16.223716797926848 269.86304964468576 0.7206189100246022
16.228944352880262 269.3886415492174 0.7206384362976156
16.234171907833677 267.47195194763884 0.7182707714809553
16.23939946278709 266.61519864902516 0.7173588245395336
16.244627017740505 264.8362700138232 0.7147169181730467
16.24985457269392 263.065241031822 0.7138039746551611
16.255082127647334 260.87317100341716 0.7120172985468084
16.26030968260075 256.483042958994 0.7051946812859887
16.265537237554163 255.05079626167412 0.7024025369629076
16.270764792507578 255.05817179624626 0.7004287200526597
16.275992347460992 255.04004738510218 0.7023618600461954
16.281219902414406 252.46515392577868 0.6995200807125503
16.28644745736782 250.72632613532747 0.6978106311429588
16.291675012321235 249.3636877237753 0.6965270434457651
16.29690256727465 250.3133780874747 0.6968643197671928
16.302130122228064 249.24762464922523 0.6961665163602394
16.30735767718148 250.31797789253204 0.6967988825514884
16.312585232134893 250.53321644527335 0.6974012189187998
16.317812787088307 250.9956180702111 0.6979678058637627
16.323040342041722 250.88925578779515 0.6976203819040693
16.328267896995136 250.9866290293728 0.6970349412593121
16.33349545194855 252.2963366385245 0.6977917582439899
16.338723006901965 251.5128899333643 0.6964039193929313
16.34395056185538 255.3553484271586 0.7002268168763365
16.349178116808794 256.094436501473 0.7024435897551763
16.35440567176221 261.0955460871936 0.7076588151840503
16.359633226715623 266.5187074831047 0.7147238235286553
16.364860781669037 270.82981481009693 0.7200009633950516
16.37008833662245 276.60693163318314 0.7258231529438971
16.375315891575866 278.96973016314524 0.7287779651155178
16.38054344652928 280.6916964883815 0.7281979018840309
16.385771001482695 283.1479306524591 0.7300041233600393
16.39099855643611 287.3716445784988 0.734911768611391
16.396226111389524 290.38783639569033 0.7376262910635139
16.401453666342938 291.6395486668943 0.7384071461760545
16.406681221296353 291.5331896673615 0.7388115131615738
16.411908776249767 289.51648910754494 0.7361606288309179
16.41713633120318 287.60112914798725 0.7336313610938128
16.422363886156596 285.5564109165793 0.7321704436988062
16.42759144111001 283.62723416186145 0.7288524542532472
16.432818996063425 282.15563951449246 0.7275741522985744
16.43804655101684 280.863362367654 0.7253868629270077
16.443274105970254 278.61133958129983 0.7227728401813799
16.448501660923668 275.9133631406432 0.7196030327929893
16.453729215877082 276.4024157808923 0.7195664772951271
16.458956770830497 275.62913285414214 0.7207669827664108
16.46418432578391 277.3147513290574 0.7232091632029686
16.469411880737326 275.6317483712858 0.7202025889146795
16.47463943569074 275.7495580193046 0.7207570442959591
16.479866990644155 274.4234467679208 0.7178288934099312
16.48509454559757 276.26049238436906 0.7194939674650677
16.490322100550983 279.40437507331717 0.7237372144523869
16.495549655504398 282.8050309102477 0.7270513708615938
16.500777210457812 282.5481565952363 0.7274085219466085
16.506004765411227 280.8583792118526 0.7245460725871511
16.51123232036464 279.55262350259295 0.7222722097080946
16.516459875318056 280.2033140052241 0.7229514561269402
16.52168743027147 280.1974779467765 0.7227625267012701
16.526914985224884 278.6093900002131 0.7198845493616314
16.5321425401783 278.87518300787036 0.7220035518620961
16.537370095131713 276.8651299624928 0.719844615272692
16.542597650085128 273.768550189745 0.7171777013040358
16.547825205038542 269.6317576527046 0.7122658238514703
16.553052759991957 268.1899339696116 0.709834873906998
16.55828031494537 264.527200643153 0.7084302585148299
16.563507869898785 260.6267753511226 0.7046773627328277
16.5687354248522 257.75499575799853 0.7010099359103038
16.573962979805614 254.23746987599395 0.6956874750917429
16.57919053475903 254.24821667917007 0.6929665537677512
16.584418089712443 256.7247264071884 0.6956924152696915
16.589645644665858 255.31194945446288 0.693379402210697
16.594873199619272 254.43519113518585 0.6925950463201734
16.600100754572686 251.70696320435889 0.690234463339796
16.6053283095261 247.90408625420346 0.6848053627043692
16.610555864479515 249.317396750803 0.6875667992303691
16.61578341943293 251.13151468407474 0.6906497683294508
16.621010974386344 251.3192191691 0.6904863934991239
16.62623852933976 252.45245309507632 0.6911228037168335
16.631466084293173 248.68836897572814 0.6858884723938017
16.636693639246587 248.01399658969177 0.6836995406297333
16.641921194200002 249.25910939618214 0.6864064889218009
16.647148749153416 249.85587212544397 0.6858870178396106
16.65237630410683 251.25266783227283 0.6872754694783075
16.657603859060245 251.3435922512243 0.6872226991113525
16.66283141401366 250.5504380704416 0.6858464911159183
16.668058968967074 250.75473158521783 0.6858635921471677
16.67328652392049 248.49831773435943 0.6824576257539047
16.678514078873903 247.65969642020914 0.6801146420588206
16.683741633827317 248.8879734297917 0.6810051426801753
16.68896918878073 248.49091857668463 0.6805000495586419
16.694196743734146 246.68768481550896 0.6787894309541147
16.69942429868756 242.40355863677573 0.6734055174519844
16.704651853640975 239.79156196391313 0.6691753296732744
16.70987940859439 241.69798300129978 0.6718315794928746
16.715106963547804 244.4192877178924 0.6767793145302105
16.720334518501218 246.7211527734423 0.680984324838714
16.725562073454633 247.10551207552007 0.6818697206261197
16.730789628408047 247.38729163408885 0.6814171700926053
16.73601718336146 246.38405819476412 0.6801798355957144
16.741244738314876 245.60238038614074 0.6779451962757376
16.74647229326829 241.12518528552977 0.672970268330654
16.751699848221705 239.31868068970886 0.6700587416858311
16.75692740317512 235.96950102665215 0.6661321343572153
16.762154958128534 235.70528946568433 0.6660882986353341
16.767382513081948 231.12457248128027 0.6595160697995233
16.772610068035362 229.2447012177837 0.656651298572104
16.777837622988777 227.7357650477037 0.6548370031765172
16.78306517794219 228.51610362791632 0.6546471257190892
16.788292732895606 230.2326326658114 0.657268473429734
16.79352028784902 229.1099485795229 0.65611932030246
16.798747842802435 229.04769724400467 0.6557951615299691
16.80397539775585 227.7242846037127 0.6539768451985086
16.809202952709263 225.6399828783473 0.6510960551699665
16.814430507662678 223.12741479583906 0.6487080615150637
16.819658062616092 219.49230148885658 0.6431935437544842
16.824885617569507 219.2582220379179 0.6424307826861734
16.83011317252292 218.4609306276286 0.643183379564492
16.835340727476336 219.95437872458652 0.6447318510662232
16.84056828242975 219.07665549445525 0.6437458636084255
16.845795837383164 218.7125641939243 0.641847044571136
16.85102339233658 217.6226447797928 0.6397565674688089
16.856250947289993 216.54735764410626 0.6375285262670267
16.861478502243408 216.4837128866058 0.6383312559433767
16.866706057196822 219.07837385644825 0.6427807222298354
16.871933612150237 218.95605863074005 0.641655774044017
16.87716116710365 222.18639963902302 0.6463319264656567
16.882388722057065 220.20544572320026 0.6446768555903344
16.88761627701048 220.21459268430388 0.6482390253710373
16.892843831963894 216.18249561077988 0.643550253820941
16.89807138691731 213.8907349070237 0.6400717024399857
16.903298941870723 215.46850441393792 0.6405607572141334
16.908526496824138 217.52978545147883 0.6417621700579458
16.913754051777552 218.7465322360271 0.6422241552906285
16.918981606730966 222.0022813568122 0.6480297513270695
16.92420916168438 219.95624569510107 0.6449778224493535
16.929436716637795 215.24596099529958 0.6383428294530675
16.93466427159121 214.0086608846544 0.6343854983901625
16.939891826544624 214.4121224700881 0.6363187838049558
16.94511938149804 213.7497373451053 0.6359421137083263
16.950346936451453 215.2569332112114 0.6389549292566886
16.955574491404867 215.41697199537725 0.6399371498323028
16.960802046358282 217.4073479124435 0.643178672261481
16.966029601311696 217.46779517056734 0.6425205904324391
16.97125715626511 215.27441359406728 0.6380456413205562
16.976484711218525 214.11417233861894 0.6362391165159922
16.98171226617194 212.35068112556513 0.6356009625280636
16.986939821125354 212.43134491301524 0.6371938616098853
16.99216737607877 213.31907918885156 0.6389461828411813
16.997394931032183 213.71191433071562 0.6375571978052522
17.002622485985597 214.29936341429269 0.6373277507179796
17.00785004093901 216.11809777200915 0.6384727532610553
17.013077595892426 220.66974360094116 0.6452025709039588
17.01830515084584 221.29536650452286 0.6447696993951718
17.023532705799255 222.2435709833018 0.6465485727406641
17.02876026075267 220.59439631058666 0.6458253475203993
17.033987815706084 218.60221117873263 0.6420371065128405
17.039215370659498 219.64846511982992 0.6437883752377018
17.044442925612913 219.25010089144382 0.6426812155985917
17.049670480566327 220.37135241821608 0.6442091115173048
17.05489803551974 221.2196704723372 0.645257805685373
17.060125590473156 221.52305472567687 0.6439850187730659
17.06535314542657 222.12426909867833 0.6442131836307012
17.070580700379985 222.46975507755423 0.6450526443062311
17.0758082553334 222.68245361941072 0.6451583597649911
17.081035810286814 224.1591598595453 0.6474858258898694
17.086263365240228 227.28109468075152 0.6516123306075163
17.091490920193642 227.28455186495128 0.6506695734362342
17.096718475147057 224.4565694056684 0.6470093823054004
17.10194603010047 221.1309507533568 0.6416213367084949
17.107173585053886 220.66813793612695 0.6427587020097822
17.1124011400073 224.812306153862 0.6487596693107844
17.117628694960715 225.1066903215567 0.64982955253743
17.12285624991413 225.54395810000096 0.6515676544255548
17.128083804867543 225.67473083364735 0.6512029959010576
17.133311359820958 226.15229902887174 0.6491845843003231
17.138538914774372 225.84359590603066 0.6483475448910248
17.143766469727787 227.1707598605635 0.6486317934895085
17.1489940246812 229.07983811480898 0.6510939226413531
17.154221579634616 230.86994110936942 0.6538133238376003
17.15944913458803 231.6642934853948 0.6542824769408145
17.164676689541444 232.29882469014876 0.6550058053790384
17.16990424449486 233.74183397153797 0.6552548270603546
17.175131799448273 237.86677163405588 0.6605448526179097
17.180359354401688 236.11380528858405 0.6578677813611039
17.185586909355102 236.40693798561 0.6593802001186315
17.190814464308517 235.10197608388268 0.6587176827114662
17.19604201926193 240.8638639454238 0.6671522598637838
17.201269574215345 242.60009286761237 0.6689240043283189
17.20649712916876 242.69763387677463 0.6680774224682732
17.211724684122174 242.30437466105 0.6679095746929636
17.21695223907559 241.9376913503219 0.6678754271130628
17.222179794029003 245.50026085684576 0.6735437716169472
17.227407348982418 245.10061286564635 0.6724321000043969
17.232634903935832 244.0946102426077 0.6691351315536054
17.237862458889246 246.1923900456757 0.6721771255132684
17.24309001384266 246.55419202385013 0.6729234350494696
17.248317568796075 246.25892899784665 0.6732539445474324
17.25354512374949 243.15666212565324 0.6693774944640539
17.258772678702904 241.48588873699163 0.66738734516396
17.26400023365632 240.00310660183868 0.6661540246784786
17.269227788609733 239.66606890338312 0.6651550907747587
17.274455343563147 238.69132926111502 0.6615262232609718
17.279682898516562 239.63960852712128 0.662171458746411
17.284910453469976 238.63411080384714 0.6598011932654977
17.29013800842339 240.19917644829331 0.6635130330065993
17.295365563376805 239.57787239321854 0.6631310793395988
17.30059311833022 242.41542993818996 0.6678860359682125
17.305820673283634 244.122838339501 0.6713591762592458
17.31104822823705 243.18271433052985 0.6691537543621149
17.316275783190463 244.39006927424475 0.6719775700538864
17.321503338143877 242.30998450264315 0.6688632474066917
17.32673089309729 240.13174128257413 0.6658977551156566
17.331958448050706 238.08726557407255 0.6628485696823747
17.33718600300412 237.28770792560096 0.6611309025789797
17.342413557957535 238.8873764741271 0.6641719945141357
17.34764111291095 241.05558134179418 0.6674076550893937
17.352868667864364 241.00757613164822 0.6666773768355643
17.358096222817778 239.83784703028846 0.6639042713263353
17.363323777771193 239.4708261883086 0.6639551742135101
17.368551332724607 239.09721507482536 0.6635286815752306
17.37377888767802 235.44009107908 0.6581639871438977
17.379006442631436 232.265633348145 0.6539500068921343
17.38423399758485 230.153684350712 0.6506921948156351
17.389461552538265 231.5656316490961 0.6537923341685665
17.39468910749168 233.76362168647293 0.6572842663135418
17.399916662445094 237.35234884021978 0.6627498630376659
17.405144217398508 240.54233988318003 0.6666731095609836
17.410371772351922 237.36571589366574 0.6624136788856515
17.415599327305337 237.02036536653824 0.6613976672891497
17.42082688225875 235.28505565057333 0.6578747903925352
17.426054437212166 233.2977999983466 0.656162772618835
17.43128199216558 234.115997061152 0.6587862426645719
17.436509547118995 232.35133650686112 0.6566630657984016
17.44173710207241 236.58845105194885 0.6618284370494668
17.446964657025823 236.53199607730855 0.6604077912851372
17.452192211979238 236.71659836113759 0.6594148539997486
17.457419766932652 234.10545227017965 0.6555124554041463
17.462647321886067 232.5054124264088 0.6529013793839543
17.46787487683948 232.4626304710568 0.6532450139571894
17.473102431792896 232.09606152040607 0.6528102503148331
17.47832998674631 232.65277824665006 0.654770159315621
17.483557541699724 234.69525955328217 0.6580209915601297
17.48878509665314 234.97531226189605 0.6570063534809174
17.494012651606553 234.81315943689654 0.6563704712818665
17.499240206559968 236.59199951909474 0.6583776664156168
17.504467761513382 238.73424011435864 0.6616639165387737
17.509695316466797 239.91142575427634 0.6629989284315325
17.51492287142021 238.58540733131824 0.6612207604561187
17.520150426373625 235.97309701128395 0.658200759267535
17.52537798132704 235.79993219491712 0.6581501590372454
17.530605536280454 237.1356691739766 0.6600613530425705
17.53583309123387 238.50140219219162 0.6628206484724019
17.541060646187283 237.29844238026877 0.6609038135518663
17.546288201140698 238.52739784967994 0.6639087124085163
17.551515756094112 238.16610567782325 0.6630201008397375
17.556743311047526 241.82297612927735 0.6668610429988184
17.56197086600094 242.81025245079508 0.6666284702619463
17.567198420954355 244.62381340298958 0.6677583714915569
17.57242597590777 243.48498418479556 0.6645152987123467
17.577653530861184 241.2451016831643 0.6619464897524587
17.5828810858146 241.1553159102434 0.6627294590929462
17.588108640768013 239.58551890998302 0.660916594279158
17.593336195721427 241.82073140131436 0.6646261183468724
17.598563750674842 243.07644563137308 0.665144854214918
17.603791305628256 245.194148812699 0.669405413737545
17.60901886058167 248.50357727008895 0.6750619013682978
17.614246415535085 249.32960801728905 0.6765725796341577
17.6194739704885 250.28664790618768 0.6770479378461755
17.624701525441914 250.44765369291275 0.6753310058977152
17.62992908039533 252.88239490561776 0.6772658782463673
17.635156635348743 257.3481248174289 0.6830630161362145
17.640384190302157 258.04578713532123 0.6853357029780223
17.64561174525557 257.262492350671 0.684425200479643
17.650839300208986 256.3986809703125 0.6825579270881661
17.6560668551624 256.26710319495277 0.6817741243181397
17.661294410115815 258.0626584094721 0.684452124442259
17.66652196506923 261.766641784858 0.6901690724723147
17.671749520022644 263.15843087263033 0.6920528861560756
17.676977074976058 264.3874578440249 0.6932811763722159
17.682204629929473 266.4590845598783 0.6947723260306642
17.687432184882887 270.2230453972741 0.698819164872711
17.6926597398363 275.09699259645663 0.704380357490968
17.697887294789716 279.6548583334536 0.7097361868392144
17.70311484974313 284.0163481785862 0.7150198219732198
17.708342404696545 288.77854801956374 0.7213418441658498
17.71356995964996 291.25169774306084 0.7238631381516547
17.718797514603374 296.62507819165853 0.7290985203774267
17.724025069556788 301.7525920742941 0.7339366648811829
17.729252624510202 307.7016800465591 0.7410859188424588
17.734480179463617 308.90654085642507 0.7431699148978081
17.73970773441703 311.71086075948375 0.7466222842892503
17.744935289370446 313.95389357190066 0.7499832999666637
17.75016284432386 317.116183884644 0.7536885583284068
17.755390399277275 319.9314428414669 0.7567588627023163
17.76061795423069 322.6132982051395 0.7594586404938448
17.765845509184103 324.5930865330005 0.7603072226768237
17.771073064137518 325.89967742663316 0.761815986654881
17.776300619090932 326.31115123808274 0.7624012662937303
17.781528174044347 324.4538951846501 0.7606710614823504
17.78675572899776 322.028368440008 0.7587433529231485
17.791983283951176 317.82214145405663 0.7535836556797547
17.79721083890459 314.6667125397927 0.7493733016559512
17.802438393858004 311.770980540784 0.7457676056292041
17.80766594881142 309.29847084996305 0.7424891051872223
17.812893503764833 304.49732702448415 0.7374100510364814
17.818121058718248 301.46790537822375 0.7343345793979328
17.823348613671662 300.32840276225136 0.7324211549487334
17.828576168625077 298.8781208830509 0.7308193079167127
17.83380372357849 295.45394223238594 0.7271210080046887
17.839031278531905 291.0272391523657 0.7215239492313853
17.84425883348532 287.86621278740273 0.7181359948561371
17.849486388438734 286.12509085668563 0.715222557342924
17.85471394339215 286.75622689669996 0.7167175778160931
17.859941498345563 286.99531274787415 0.717617723718163
17.865169053298978 287.57900934394945 0.7189819325242095
17.870396608252392 288.00742766468363 0.7195911585323929
17.875624163205806 286.51592636959793 0.7164169600640277
17.88085171815922 290.07831093527943 0.721098900222468
17.886079273112635 291.78318273289517 0.7237356062415438
17.89130682806605 294.1435651281074 0.7260240613662066
17.896534383019464 293.9043258791354 0.7259967854883717
17.90176193797288 300.34829082646263 0.7331591278934866
17.906989492926293 311.1293750321963 0.746123393969326
17.912217047879707 319.3016766825052 0.7558850358080055
17.917444602833122 324.19307587696244 0.7607117191210592
17.922672157786536 326.2074603293447 0.7624010381493539
17.92789971273995 325.239802759076 0.7613325807522893
17.933127267693365 324.35204772996764 0.7599346385672185
17.93835482264678 320.80197134322697 0.7559002902792286
17.943582377600194 319.5129335167039 0.7540134104192685
17.94880993255361 317.07042755736603 0.7511778389253132
17.954037487507023 315.6215761721736 0.7498718694491607
17.959265042460437 312.21305705948424 0.746387816258545
17.96449259741385 305.33658198537927 0.7398598704977158
17.969720152367266 297.8561442236959 0.7314333061915188
17.97494770732068 289.7485160476794 0.7204605642940517
17.980175262274095 284.2068430161629 0.7144386479348149
17.98540281722751 280.2832489648717 0.7095666171257694
17.990630372180924 277.56707730212855 0.7076778635148862
17.995857927134338 273.9278902827389 0.7042484512439964
18.001085482087753 273.03927814442886 0.7028238028780309
18.006313037041167 268.8625668925592 0.6983535806024884
18.01154059199458 264.0835268291241 0.6918090924330124
18.016768146947996 262.08806079411704 0.688986207852349
18.02199570190141 260.97922503538115 0.6880655712412967
18.027223256854825 258.5688309289825 0.6841557537645916
18.03245081180824 255.8368072078677 0.6804235172118684
18.037678366761654 252.70009867847222 0.675916598356583
18.042905921715068 254.71851010578052 0.6777117142973312
18.048133476668482 255.7400550561787 0.6802042283198143
18.053361031621897 256.05902614657583 0.6802523288840628
18.05858858657531 255.44774398040323 0.6788833629643022
18.063816141528726 255.13338657455978 0.6785328706417767
18.06904369648214 253.21098384633098 0.6763296451515565
18.074271251435555 258.3209195331244 0.6826588387775956
18.07949880638897 259.4085031915157 0.684133883288368
18.084726361342383 260.68385387228255 0.6855217848076192
18.089953916295798 260.4185409208761 0.6863116952751338
18.095181471249212 261.2420875799179 0.6875478239843119
18.100409026202627 265.4289719454549 0.6928063950622685
18.10563658115604 270.70753057800766 0.6991758324066389
18.110864136109456 275.87728184131987 0.7045423455698827
18.11609169106287 280.78921502674893 0.7101388971974116
18.121319246016284 284.24163804372074 0.7141975490952664
18.1265468009697 286.22127933246963 0.715443003227718
18.131774355923113 289.3912546473607 0.7198646445308973
18.137001910876528 293.9639319565979 0.7253009464212351
18.142229465829942 300.2288981119919 0.7333306539743156
18.147457020783357 308.7144980892133 0.7426247102720267
18.15268457573677 317.58163277395187 0.7522062047866847
18.157912130690185 327.34043731002316 0.7634601704010034
18.1631396856436 338.5417355436298 0.7763508519116641
18.168367240597014 352.22627441491386 0.7908494661756627
18.17359479555043 364.7001669790077 0.8042665946881449
18.178822350503843 374.2347518077842 0.8138240619331013
18.184049905457258 382.1644405241208 0.8228785574506626
18.189277460410672 388.7927668102575 0.829847469768856
18.194505015364086 394.03439284777426 0.8356220932701793
18.1997325703175 391.49549409299516 0.8330938994863499
18.204960125270915 390.53162265912823 0.8324307211283174
18.21018768022433 385.8493280416855 0.8270421747084706
18.215415235177744 380.9358006556616 0.8217097280554
18.22064279013116 377.8088429700986 0.8180004457320176
18.225870345084573 376.53985218851346 0.8166989100358628
18.231097900037987 377.78846921618856 0.8183149821240586
18.236325454991402 380.6952911152338 0.8212305149330386
18.241553009944816 383.93080164825886 0.8247022209265138
18.24678056489823 385.5278688766229 0.8262897059626217
18.252008119851645 381.5896482325611 0.8221416321637636
18.25723567480506 378.97237049742756 0.8190151337752697
18.262463229758474 377.37900915921125 0.8170405236826501
18.26769078471189 371.7052083123607 0.8108304498378008
18.272918339665303 364.65300186361264 0.8033224783780547
18.278145894618717 353.6972302445371 0.7912601880046388
18.28337344957213 344.1330575857315 0.7809523894316709
18.288601004525546 337.2030563542396 0.7735731894043322
18.29382855947896 328.1017060263274 0.7639723147844385
18.299056114432375 320.96766536957887 0.756433011006682
18.30428366938579 313.88531996410825 0.7481972389679611
18.309511224339204 307.0625432975157 0.7399679867433123
18.314738779292618 304.15640729579667 0.7366314427644604
18.319966334246033 298.9238115265765 0.7307800115975583
18.325193889199447 293.2670297423646 0.7237454137049681
18.33042144415286 287.57478121431893 0.7169856039257185
18.335648999106276 285.94265213434414 0.7145670438935975
18.34087655405969 284.73840798870316 0.7138031600201082
18.346104109013105 282.687285747753 0.7116750458466315
18.35133166396652 281.8245602538375 0.7106779973055454
18.356559218919934 282.15018670781666 0.7106418145622725
18.361786773873348 282.0490808859612 0.7109025622578954
18.367014328826762 281.644844634931 0.7097672208780841
18.372241883780177 281.2715966903479 0.7100147507038536
18.37746943873359 283.3905629445386 0.7124837002656721
18.382696993687006 284.10370908802935 0.7130602582386587
18.38792454864042 291.4697928659105 0.7239242259916001
18.393152103593835 300.8234609692623 0.7468710842401293
18.39837965854725 310.4375870732777 0.7655963388436624
18.403607213500663 316.16996707876723 0.7778519425452085
18.408834768454078 322.67348402139214 0.7901774412420985
18.414062323407492 331.2325228852747 0.8051199702084285
18.419289878360907 339.4102605065005 0.8186236465235288
18.42451743331432 345.5823321698696 0.8288914939467679
18.429744988267736 346.44887236653517 0.8337853331041556
18.43497254322115 342.942702983073 0.8319197758901035
18.440200098174564 338.10028855444034 0.8290263474022922
18.44542765312798 335.6917126057076 0.8296434128374448
18.450655208081393 330.76023188613885 0.826695839450852
18.455882763034808 325.8513280134895 0.8251863261423263
18.461110317988222 321.9506832857723 0.8232364306827169
18.466337872941637 319.76498325521555 0.8217043642442383
18.47156542789505 318.87542949043245 0.8227301931553083
18.476792982848465 312.110332137746 0.815339802338227
18.48202053780188 308.10463562003315 0.8128621991266649
18.487248092755294 304.1739411937738 0.8105128982918214
18.49247564770871 303.97179190942006 0.812108196949468
18.497703202662123 301.879860505031 0.8120097875794027
18.502930757615538 301.9319182977138 0.814046215400789
18.508158312568952 298.85972183945324 0.8120543127247123
18.513385867522366 297.53872179711243 0.813098417979683
18.51861342247578 299.65135832151515 0.8185791187313404
18.523840977429195 296.40816574976026 0.8175261473331172
18.52906853238261 297.60180786067787 0.8214014381979807
18.534296087336024 294.65523675603646 0.8182427879826981
18.53952364228944 294.3927525997296 0.8196188304307007
18.544751197242853 289.9738539809982 0.8146076721959193
18.549978752196267 288.3989416508708 0.8150935336964531
18.555206307149682 286.3482150831457 0.8135687958632255
18.560433862103096 286.07897745892365 0.8152309499399218
18.56566141705651 288.010839231412 0.8206335976289999
18.570888972009925 288.0981119835158 0.8226396029886553
18.57611652696334 288.78845856956633 0.8262827895580149
18.581344081916754 287.37457054847044 0.8258975687482014
18.58657163687017 288.2930745781774 0.8296101244086598
18.591799191823583 290.1519469507713 0.8350236656674485
18.597026746776997 292.5667040843797 0.8410048255731886
18.60225430173041 294.96359343735253 0.8461920848204849
18.607481856683826 296.27097585788164 0.8485682642030359
18.61270941163724 297.2413214975246 0.8496390891822155
18.617936966590655 299.5695443153601 0.8532908877815986
18.62316452154407 300.1800704434496 0.8539479272304299
18.628392076497484 302.29621507468954 0.8411463463958587
18.633619631450898 306.98032787227754 0.8392213787568641
18.638847186404313 311.3351516771221 0.8385760842606634
18.644074741357727 318.5678745086127 0.8436112646174243
18.64930229631114 318.35671491036464 0.8402065154636997
18.654529851264556 326.7734024676699 0.847147755656511
18.65975740621797 334.82941527207856 0.8544790121044183
18.664984961171385 341.20898911226953 0.8588783182431646
18.6702125161248 347.95172872864964 0.8639599509372596
18.675440071078214 351.93852424809387 0.8660648465059035
18.680667626031628 351.81646948876374 0.8622812840808305
18.685895180985042 349.01384201041066 0.8566713213364816
18.691122735938457 349.3137744570722 0.8546204511305588
18.69635029089187 348.42740460480104 0.8508390917643801
18.701577845845286 349.6413508625275 0.8511848327827831
18.7068054007987 351.58914092116436 0.8518690586096256
18.712032955752115 355.8068197497521 0.855219270249351
18.71726051070553 356.3997106701255 0.8543920524762059
18.722488065658943 356.89162629741617 0.8527605529602532
18.727715620612358 353.7237486798217 0.8481595479888413
18.732943175565772 354.0413507571927 0.8472991468920439
18.738170730519187 357.061773790386 0.8498513881272017
18.7433982854726 360.1016285831032 0.8527418241493852
18.748625840426016 359.21345747544046 0.8508858379470977
18.75385339537943 355.77724695672117 0.8458303406928196
18.759080950332844 352.7953753098795 0.841165348714398
18.76430850528626 354.25897384580514 0.8410390145680247
18.769536060239673 354.1748506743581 0.8397652317371246
18.774763615193088 352.29178383427586 0.8363612976246838
18.779991170146502 348.73571228923936 0.8307400033166025
18.785218725099917 342.60495125084896 0.8225882015449201
18.79044628005333 338.0397211327707 0.8162691412196462
18.795673835006745 332.6712147188458 0.8088033024536891
18.80090138996016 329.1419829680273 0.8040538525193665
18.806128944913574 325.51222988345836 0.7985169153673596
18.81135649986699 320.33063442248687 0.791155646414245
18.816584054820403 315.1094244356698 0.7846375924169826
18.821811609773818 311.9792235698395 0.7800778751973819
18.827039164727232 311.9368171390992 0.7799341572742217
18.832266719680646 311.9001243471353 0.7795725902317928
18.83749427463406 307.37529635961687 0.7731050531748934
18.842721829587475 304.57083122680075 0.7697081511852064
18.84794938454089 299.30328287042244 0.7627403843531172
18.853176939494304 301.2306852309611 0.7658706381406452
18.85840449444772 304.62418556299906 0.7700146468077218
18.863632049401133 306.4733690595226 0.7723304037811717
18.868859604354547 306.9362036730536 0.7725399865104978
18.87408715930796 307.1355624165477 0.7721168612242686
18.879314714261376 306.3143669261158 0.7703949780548492
18.88454226921479 301.94052194196183 0.764425878023579
18.889769824168205 296.17580514391364 0.7562324997387999
18.89499737912162 296.3164933971302 0.7563315987586682
18.900224934075034 295.4030721340314 0.7550116246882645
18.90545248902845 294.48059453813386 0.7533030366066683
18.910680043981863 290.68518614752605 0.7495324584305387
18.915907598935277 288.61609968253964 0.746664449653253
18.92113515388869 286.7860579208741 0.7463929083114791
18.926362708842106 284.48121599916766 0.7423568026471403
18.93159026379552 281.91493044918303 0.7379408410369644
18.936817818748935 278.49596114563803 0.7324924772615756
18.94204537370235 279.93336710830175 0.734425936213949
18.947272928655764 280.8301514017448 0.7356555362468086
18.952500483609178 281.45077449421166 0.7372452774599701
18.957728038562593 278.7694208050103 0.7330927115837634
18.962955593516007 276.34624088067864 0.7304913265518453
18.96818314846942 273.39742130591276 0.7256247366070634
18.973410703422836 271.869652951447 0.7229703236430355
18.97863825837625 271.5235750658077 0.7199881195555274
18.983865813329665 271.56089071404585 0.7191910212668685
18.98909336828308 271.5355540531249 0.7187931684895115
18.994320923236494 271.75536764191367 0.7194408100935449
18.999548478189908 273.5375280369213 0.7228406780915221
19.004776033143322 273.83215915482 0.7238426698575507
19.010003588096737 275.0087022474505 0.7246519087622257
19.01523114305015 277.9348127637455 0.7288467151453136
19.020458698003566 277.17060499669634 0.726468764771766
19.02568625295698 278.0069015502404 0.7273702366253322
19.030913807910395 276.65143790441175 0.725324503498707
19.03614136286381 279.83726659964947 0.728830858180305
19.041368917817223 281.3943304410783 0.7304232143426642
19.046596472770638 281.13832604797096 0.7299160883842709
19.051824027724052 275.9631659166859 0.724184447347914
19.057051582677467 272.536855413268 0.7188564128522216
19.06227913763088 270.9356205724565 0.7162533920708178
19.067506692584296 271.55522082007917 0.7164985797887808
19.07273424753771 273.7367308536468 0.7188569757360516
19.077961802491124 272.45244800056986 0.717294472679747
19.08318935744454 269.97495398112574 0.7129053829485528
19.088416912397953 269.3517698722166 0.7123320386960693
19.093644467351368 268.83044550395374 0.7119961935337553
19.098872022304782 270.23515153826776 0.7150575174412168
19.104099577258197 269.06711667395496 0.7139428024811739
19.10932713221161 267.3511441464226 0.7109916643890539
19.114554687165025 265.15011836551395 0.7078316981306801
19.11978224211844 261.8744670286203 0.7035172598261695
19.125009797071854 262.10744632603155 0.7029494121159299
19.13023735202527 262.6349595408901 0.703751368407424
19.135464906978683 263.62408628266144 0.7064601536910725
19.140692461932098 261.49393650747567 0.7038593159468132
19.145920016885512 261.8626884707615 0.7044817923071609
19.151147571838926 260.8912081752793 0.7015295561393934
19.15637512679234 261.36449068120623 0.7017150986889715
19.161602681745755 260.34338264292495 0.7001806309274726
19.16683023669917 260.4388252184066 0.7004164552880303
19.172057791652584 261.9790389953161 0.7037886792914048
19.177285346606 264.656920939088 0.70721956458138
19.182512901559413 264.45032795768503 0.7055720543173889
19.187740456512827 263.3002524335945 0.7035367194965874
19.19296801146624 258.3393667948802 0.6958377753458066
19.198195566419656 258.70108650981683 0.6969720842038865
19.20342312137307 261.10652050132944 0.7003872988526142
19.208650676326485 262.06320495944857 0.6999849992084523
19.2138782312799 263.6120206955994 0.7013725260577894
19.219105786233314 267.0188590334327 0.7056620951933726
19.22433334118673 267.3151999580943 0.7069807877989197
19.229560896140143 267.5123652133529 0.7087308222504209
19.234788451093557 268.80259856821345 0.7097092531876341
19.24001600604697 267.59179930401984 0.7072214810052918
19.245243561000386 270.72017378475994 0.7102580492502885
19.2504711159538 272.2381672514349 0.7122841175254793
19.255698670907215 275.6258682433788 0.7178738795026881
19.26092622586063 275.5520842374342 0.7167163003413917
19.266153780814044 276.16503442375955 0.7167701275901545
19.271381335767458 275.92733060402054 0.7154119637872445
19.276608890720873 274.94443678180215 0.7134360569156092
19.281836445674287 276.94290821118796 0.7162559956995378
19.2870640006277 278.0209886171181 0.7185326160260795
19.292291555581116 279.4944024163984 0.7198532708079982
19.29751911053453 278.83466325945074 0.7192226287620954
19.302746665487945 280.5147397931618 0.7210849805666035
19.30797422044136 284.7159250376145 0.7270095999839941
19.313201775394774 288.7554891676088 0.7320405418628805
19.318429330348188 292.8684076539593 0.7362715110435679
19.323656885301602 294.2285165296383 0.7371738604227442
19.328884440255017 294.8788232625525 0.7372061080479867
19.33411199520843 297.20856397815186 0.7396166708051141
19.339339550161846 294.9752617344029 0.7372332110997879
19.34456710511526 298.86955899082346 0.7414791900889479
19.349794660068675 302.7467626004139 0.7468166438705132
19.35502221502209 306.9746228977575 0.7514996759441658
19.360249769975503 308.35445822259294 0.7528224985890515
19.365477324928918 310.2173030524405 0.7544828149338462
19.370704879882332 311.2662650887561 0.7551422100977387
19.375932434835747 313.46711069766985 0.7571749128144464
19.38115998978916 317.29719857558354 0.7614608548320088
19.386387544742576 321.85658482046705 0.7666650394607312
19.39161509969599 324.44169794842907 0.7699515301860251
19.396842654649404 325.7562151019173 0.7720296969713464
19.40207020960282 329.62131384258214 0.7772283892717795
19.407297764556233 330.5169926679055 0.7792614716125215
19.412525319509648 330.82526104219323 0.7783812878784403
19.417752874463062 330.4694456885827 0.7773424102451195
19.422980429416477 329.12353056897945 0.7750166469909812
19.42820798436989 326.41414393427885 0.7714228090537582
19.433435539323305 324.29465877679564 0.7700161176194226
19.43866309427672 323.60650556960445 0.7690639051711261
19.443890649230134 322.4123953225672 0.7681904142295377
19.44911820418355 320.0003163957695 0.7649594996692658
19.454345759136963 319.4154725955223 0.7636187781116084
19.459573314090377 321.48716826779054 0.7659393993904823
19.464800869043792 322.9880284911041 0.7675275460669994
19.470028423997206 321.92010895708756 0.7662887517611481
19.47525597895062 321.0831743595519 0.7656967542677304
19.480483533904035 318.8907460137256 0.7629250212585378
19.48571108885745 320.47766195828655 0.7652224310911722
19.490938643810864 328.5277766850296 0.7747388714122077
19.49616619876428 331.6571959731725 0.7781052473521066
19.501393753717693 332.2506862634343 0.7789929869961794
19.506621308671107 330.6406878729414 0.7767322284471684
19.51184886362452 327.3912349743743 0.7723515580133545
19.517076418577936 328.7241547658366 0.7731779285213809
19.52230397353135 329.9428710718035 0.7743148578734743
19.527531528484765 333.3941501917857 0.778806167136567
19.53275908343818 334.0371923717223 0.7796431180832816
19.537986638391594 334.18988241154864 0.7791261690443438
19.54321419334501 332.40932186644 0.7766140683750399
19.548441748298423 334.5063040025723 0.7783286018661146
19.553669303251837 336.0471352010279 0.78033461685122
19.55889685820525 338.5145259565689 0.7840624623356889
19.564124413158666 341.9117427317829 0.7885859594342939
19.56935196811208 347.46161570974834 0.795247978075244
19.574579523065495 352.945634171139 0.8007818360785853
19.57980707801891 355.0365642396537 0.802262951622519
19.585034632972324 355.76450950685194 0.8032564740011652
19.590262187925738 360.40364134972674 0.8079596639392939
19.595489742879153 361.7005076123438 0.8091866222214146
19.600717297832567 367.571016117871 0.8153043427310722
19.60594485278598 371.261461351813 0.8194131108333187
19.611172407739396 374.17824094491556 0.8230712992383192
19.61639996269281 373.91070637713625 0.822806580731844
19.621627517646225 373.432286545476 0.8226210405033131
19.62685507259964 374.1805476213403 0.8229971300356607
19.632082627553054 377.2530993480952 0.8261275968290037
19.637310182506468 377.14246004295035 0.8257243868212844
19.642537737459882 380.9288153264401 0.8296865451289653
19.647765292413297 382.35278793066334 0.8306997457062647
19.65299284736671 384.47423782663 0.8330628804560133
19.658220402320126 384.9540689333275 0.833369403347634
19.66344795727354 381.55761721547884 0.8299225674716812
19.668675512226955 382.7351096809728 0.8309863147393289
19.67390306718037 386.04987516900655 0.8344242064071126
19.679130622133783 393.21877779360045 0.8421232543300557
19.684358177087198 395.94831706010456 0.8449425243973449
19.689585732040612 397.85764778740037 0.8470870817965084
19.694813286994027 397.7276716760968 0.8473231559385214
19.70004084194744 398.01056097865825 0.8478463173339243
19.705268396900856 397.52321670529636 0.8469079656631591
19.71049595185427 395.7752185428756 0.8454557238984762
19.715723506807684 392.5562322535426 0.8417496985759386
19.7209510617611 394.72966902531317 0.8445296838007839
19.726178616714513 391.8871141533756 0.8412325556339983
19.731406171667928 388.61805537308175 0.8374534826828653
19.736633726621342 380.1219760709607 0.8280461238310051
19.741861281574757 373.5973437290415 0.8203885189732115
19.74708883652817 367.9040267993074 0.8144193017946064
19.752316391481585 367.93940343020955 0.8146016918712795
19.757543946435 370.531048277177 0.817800295394626
19.762771501388414 368.8237895289826 0.8158160715361897
19.76799905634183 364.18550929135284 0.8104618056679093
19.773226611295243 357.7573109813804 0.8034016898749448
19.778454166248657 354.37960889984396 0.7998180506912878
19.783681721202072 352.0691329679968 0.7974199987453258
19.788909276155486 349.5185932857423 0.7954965008006061
19.7941368311089 346.7138992288929 0.7919891117876692
19.799364386062315 343.54666185389897 0.7875629971694763
19.80459194101573 339.6388191760408 0.7820970032992807
19.809819495969144 340.07901186539254 0.7817609300294325
19.81504705092256 336.60981850673653 0.7780576528933016
19.820274605875973 335.9233958854994 0.7778412660881916
19.825502160829387 332.5080286260726 0.773936988329902
19.8307297157828 332.72601087771886 0.7747747040876348
19.835957270736216 329.183129339993 0.7701906676505391
19.84118482568963 329.71446789311557 0.7708901164275117
19.846412380643045 329.0467264935695 0.7699360939909655
19.85163993559646 327.0890817948557 0.7664184501872398
19.856867490549874 325.22144502317923 0.7645886869238943
19.86209504550329 323.2703075582528 0.7626890529794089
19.867322600456703 322.60202181728624 0.7619697770135182
19.872550155410117 326.1030239030948 0.7663115991816535
19.87777771036353 325.48279966548677 0.7649443447635267
19.883005265316946 324.2836816652059 0.7637168711841458
19.88823282027036 319.7453020204982 0.7588561906387976
19.893460375223775 316.0615524970325 0.7542997743793838
19.89868793017719 314.7032156615905 0.7528662727102966
19.903915485130604 316.2050972016188 0.7542891726128763
19.909143040084018 314.28295358035894 0.7519850593927669
19.914370595037433 316.046436225681 0.7545106967893485
19.919598149990847 316.1552366561866 0.7539754200152763
19.92482570494426 314.90180444477716 0.7528416403529444
19.930053259897676 310.64761307467944 0.7479912000719993
19.93528081485109 308.1952526810451 0.7448794595770091
19.940508369804505 305.54723281874664 0.7422385894004516
19.94573592475792 305.692857649482 0.741310253222046
19.950963479711334 302.2668318427321 0.7378012478957042
19.956191034664748 300.0864412359306 0.7362320766013962
19.961418589618162 299.57246804497527 0.735558569900725
19.966646144571577 301.42319332624663 0.7383583257383247
19.97187369952499 302.44329820036427 0.7392140314110923
19.977101254478406 306.43719401250416 0.7436945491900869
19.98232880943182 310.6482067660767 0.7496504132405485
19.987556364385235 311.99214741400317 0.7504392758056053
19.99278391933865 312.2480080934414 0.7505625218314083
19.998011474292063 308.3707869501914 0.745187561818743
20.003239029245478 310.6392221859758 0.7479245105310234
20.008466584198892 313.33295561687453 0.751277024679045
20.013694139152307 316.47294223472824 0.7544158192483933
20.01892169410572 319.0721614945313 0.7573707441327604
20.024149249059136 323.9577404527029 0.7634222250607005
20.02937680401255 330.4679597963542 0.7710254165138644
20.034604358965964 336.6125786091653 0.7785305072178028
20.03983191391938 344.06588268769696 0.7859728492680416
20.045059468872793 346.9070647419155 0.7890426056721955
20.050287023826208 348.7094244052452 0.7904577314985903
20.055514578779622 343.79078826798155 0.7844315913222697
20.060742133733036 343.2724370649691 0.784213364536657
20.06596968868645 339.7188466681018 0.7804490936563081
20.071197243639865 334.8902907240418 0.7755106307220154
20.07642479859328 328.5614474936615 0.767942930826492
20.081652353546694 324.82787681878153 0.7632485875829238
20.08687990850011 321.60287122002035 0.758927274824955
20.092107463453523 319.9593667392441 0.7569226525015105
20.097335018406937 318.97232279364755 0.7562356775483421
20.102562573360352 318.0432537575905 0.7548516699787101
20.107790128313766 317.3070258224304 0.753610283277701
20.11301768326718 315.86914434459965 0.7522883377894202
20.118245238220595 314.8847964535926 0.7513045592791814
20.12347279317401 314.95348579932 0.7512282331867074
20.128700348127424 313.1038790982761 0.748871680744424
20.13392790308084 309.40100901425 0.7442805606312852
20.139155458034253 311.7237348526637 0.7469428154554367
20.144383012987667 313.4804929162167 0.7492513525209611
20.14961056794108 316.6833023622893 0.7528413012183391
20.154838122894496 317.1393061372232 0.7536296145293294
20.16006567784791 320.2604398937989 0.7572358963127507
20.165293232801325 318.67573477326533 0.7550827094212139
20.17052078775474 317.2838779015862 0.7533054137536295
20.175748342708154 315.41041639088274 0.7509530305824327
20.18097589766157 316.14833933964144 0.7522426401425099
20.186203452614983 315.8822910767836 0.7520684914881418
20.191431007568397 315.0394714930527 0.7510277237200643
20.19665856252181 312.91519070212945 0.7483601137788134
20.201886117475226 312.5119642933196 0.7479606235212503
20.20711367242864 309.4452881972762 0.7442229004476645
20.212341227382055 305.4292850787364 0.7395983339353766
20.21756878233547 300.5492200793821 0.7341802368202326
20.222796337288884 295.42508163123324 0.7278459965864058
20.228023892242298 294.62811952800445 0.7266005791457991
20.233251447195713 292.82149448620174 0.723890889872398
20.238479002149127 291.81712320156885 0.7230782467419689
20.24370655710254 291.5346465762525 0.7232714749772021
20.248934112055956 292.89582749150793 0.7258129214823985
20.25416166700937 293.59150603327316 0.7273286338483348
20.259389221962785 293.1866711032923 0.7267637150095859
20.2646167769162 290.16187922604166 0.7226058270991421
20.269844331869614 286.3330782389555 0.7173652619746986
20.275071886823028 285.743461827492 0.7157623933827106
20.280299441776442 284.05404003973035 0.7129952686018629
20.285526996729857 284.7595512463365 0.7149426670302501
20.29075455168327 286.7098328038585 0.7183389083592736
20.295982106636686 288.16985471066045 0.7210525989510745
20.3012096615901 289.5852194059023 0.7225718524708399
20.306437216543515 287.56223203412287 0.7197128743164695
20.31166477149693 289.0319107887083 0.7205706034744962
20.316892326450343 291.619242160242 0.7228513528681798
20.322119881403758 288.8671327262301 0.7205480471991524
20.327347436357172 288.15422390821453 0.7201145389279567
20.332574991310587 288.6322561942879 0.7225727465719209
20.337802546264 292.26140210127454 0.7261602612541841
20.343030101217416 292.5927785611026 0.7253913651175194
20.34825765617083 292.12668760003237 0.7233905320152689
20.353485211124244 288.7203721204555 0.7192504814881585
20.35871276607766 286.5742267595353 0.7163903323489964
20.363940321031073 286.7709825853987 0.7172410398164785
20.369167875984488 288.393160560586 0.7186953221252645
20.374395430937902 290.47528158690125 0.7211281405980278
20.379622985891316 291.689897166185 0.7228355184676728
20.38485054084473 291.84519936900466 0.7232269449212655
20.390078095798145 293.74604481888156 0.7264396058574166
20.39530565075156 295.1095367113861 0.7275414171561215
20.400533205704974 294.1847382741458 0.7253711358925699
20.40576076065839 292.43645586590316 0.7229741483841782
20.410988315611803 291.6693462601986 0.7222858313986488
20.416215870565217 289.1554270929454 0.7194061637552999
20.421443425518632 286.012107206913 0.71570198203321
20.426670980472046 285.92464488974474 0.7160464184809353
20.43189853542546 286.5260437002917 0.7170839417544039
20.437126090378875 291.5792242941146 0.7228912481141209
20.44235364533229 289.62511457928014 0.7215596454877494
20.447581200285704 288.21161525621756 0.7196435279397821
20.45280875523912 287.76909633844247 0.7205358038370308
20.458036310192533 289.3733740707824 0.7218601727449085
20.463263865145947 291.1642051472854 0.7229974011302447
20.46849142009936 288.018208716312 0.7194078051766145
20.473718975052776 286.9597272589412 0.7177630903510105
20.47894653000619 288.09883367258743 0.7183568798113165
20.484174084959605 287.4806949480266 0.7168512150985894
20.48940163991302 289.11021676027053 0.7180326922586922
20.494629194866434 288.23517526768023 0.7168460975572153
20.49985674981985 288.8036119471471 0.7185206812545705
20.505084304773263 288.5012429097857 0.718582032094279
20.510311859726677 290.23592526433157 0.7205420792289082
20.51553941468009 291.5527381852486 0.721351897538722
20.520766969633506 292.57400082981377 0.7234808677368906
20.52599452458692 288.9307695557559 0.719577341792334
20.531222079540335 289.70913535918544 0.7197224621943866
20.53644963449375 288.37647675709957 0.7181332059250827
20.541677189447164 287.5476368403283 0.7168813015965226
20.546904744400578 286.06218709326 0.7153953909215394
20.552132299353993 286.5150110296861 0.7157768519926934
20.557359854307407 288.5410630861227 0.7172254908737067
20.56258740926082 290.83152932991084 0.7204147030413428
20.567814964214236 290.1270342400188 0.7195482076567302
20.57304251916765 285.923644029273 0.7151437266125643
20.578270074121065 286.0548359910432 0.7166721477167226
20.58349762907448 285.16614501846493 0.7150615870474649
20.588725184027894 285.4438624817338 0.7156865700250484
20.593952738981308 288.0677436074352 0.7179425484889759
20.599180293934722 288.5686663397086 0.7180173097844225
20.604407848888137 288.29026044400536 0.716662820130826
20.60963540384155 287.28812410677637 0.7154926284448563
20.614862958794966 282.02999304150075 0.7093080262155075
20.62009051374838 280.9660482790332 0.7085408498230115
20.625318068701795 280.76262309015095 0.7083188579156919
20.63054562365521 284.62751254408795 0.713505639372468
20.635773178608623 283.9994965565012 0.712875502055169
20.641000733562038 284.4665089668002 0.7129141975091854
20.646228288515452 284.4833487237474 0.714281880479917
20.651455843468867 285.5989758395284 0.7154128561173191
20.65668339842228 285.1364829628567 0.7148210931089775
20.661910953375695 284.26982235878467 0.7132887100162623
20.66713850832911 283.4285448527566 0.7113099306413466
20.672366063282524 281.5880829833306 0.7097421190557114
20.67759361823594 281.9023942644784 0.7103756579133594
20.682821173189353 281.2139516172151 0.7100310970492436
20.688048728142768 282.3168099477717 0.7116000926333823
20.693276283096182 284.5578438217331 0.713955819309175
20.698503838049596 284.25495145070454 0.7130877273792616
20.70373139300301 286.3745926581287 0.7143576331206445
20.708958947956425 286.3693861938582 0.7142095681725711
20.71418650290984 286.1080179782222 0.713912118339444
20.719414057863254 284.85121756091877 0.7118644558370106
20.72464161281667 286.2577207328471 0.7142008961753773
20.729869167770083 285.87626316119037 0.7130841034143786
20.735096722723497 285.29251001610487 0.7121019447463078
20.740324277676912 286.59324121845486 0.7137671878302202
20.745551832630326 287.29429578061365 0.7139328681431732
20.75077938758374 286.2640199311723 0.7139159905247865
20.756006942537155 288.7378099599495 0.7176908681962549
20.76123449749057 289.5877986054284 0.7194365917808081
20.766462052443984 290.38758745854943 0.7200266464191017
20.7716896073974 291.5112368389827 0.7207562717987966
20.776917162350813 294.92991205050026 0.7243835744987218
20.782144717304227 297.28615070322377 0.7269209604932874
20.78737227225764 298.42943850068946 0.7286358617246113
20.792599827211056 296.403045339954 0.7262956101564039
20.79782738216447 300.71351692508995 0.7309650593942826
20.803054937117885 300.7630981909299 0.7302923676030098
20.8082824920713 303.03017283930063 0.7325296857323281
20.813510047024714 302.9107882414525 0.7328678905029582
20.81873760197813 305.3751066472693 0.7365004991878286
20.823965156931543 304.51375467977437 0.7365520569974084
20.829192711884957 306.93119760672954 0.7394038291896916
20.83442026683837 304.1387028160486 0.7355156992070777
20.839647821791786 304.9723540756921 0.7356378470156043
20.8448753767452 304.8305937530696 0.7357010206166533
20.850102931698615 306.1519490306788 0.7372983421303824
20.85533048665203 306.63359908613324 0.7380155309488775
20.860558041605444 304.4550600660272 0.7352295150242981
20.865785596558858 302.2778201717836 0.7316515852828347
20.871013151512273 297.78037282042243 0.7257748630374463
20.876240706465687 294.86774887015895 0.7220465092822976
20.8814682614191 293.1852247248897 0.7203409488629492
20.886695816372516 292.47175860361546 0.7206012504674303
20.89192337132593 293.88320445698605 0.7218084472681586
20.897150926279345 294.1776757824387 0.7223170855742292
20.90237848123276 294.9821218907809 0.7238725997936208
20.907606036186174 293.4858398556199 0.7223033880963421
20.912833591139588 292.0223620524918 0.7207499793155584
20.918061146093002 292.00480505057396 0.7204256479597619
20.923288701046417 291.733416024291 0.7199260433109819
20.92851625599983 293.1952343043142 0.7222018235651275
20.933743810953246 292.14879886673384 0.7210144381717613
20.93897136590666 291.2604341122234 0.7203937708322347
20.944198920860075 285.37617739366124 0.7120364773871638
20.94942647581349 284.7659031571057 0.7107975916165267
20.954654030766903 285.53173394943093 0.7118504273294228
20.959881585720318 289.0723755373022 0.7171092698269647
20.965109140673732 289.6944218902229 0.7182152552493632
20.970336695627147 290.6556934624627 0.7194509011001143
20.97556425058056 286.6410491398562 0.7142593326291388
20.980791805533975 286.2768610521907 0.7127494017788778
20.98601936048739 283.6505873964199 0.7089456631836821
20.991246915440804 281.48681514225547 0.7052001629026947
20.99647447039422 279.39207121295203 0.7025600790602498
21.001702025347633 278.8341868401834 0.7020840164495662
21.006929580301048 278.06867315147394 0.7016397371186536
21.012157135254462 277.3575002128524 0.7024205390194213
21.017384690207876 276.2796493512151 0.7025210553564146
21.02261224516129 275.3225276671831 0.7009255423021747
21.027839800114705 275.0204862832998 0.7000460643910477
21.03306735506812 272.6687442982869 0.6957528913264277
21.038294910021534 270.9313935580632 0.6941595760872297
21.04352246497495 268.58324715489306 0.6912436844596779
21.048750019928363 268.3768056466178 0.6915866513665565
21.053977574881777 269.9887931620561 0.6933488515229446
21.059205129835192 272.7263974751555 0.6966717913067726
21.064432684788606 276.0559970519948 0.7003347621322362
21.06966023974202 276.155782243327 0.7003285810743435
21.074887794695435 273.92651050342863 0.6987435170263786
21.08011534964885 271.13616624009217 0.6960810700957158
21.085342904602264 270.4812562975323 0.6959864248150214
21.09057045955568 269.8319579854044 0.6933233854661428
21.095798014509093 271.43116123412005 0.694372495591335
21.101025569462507 271.54839682235416 0.6936393416025676
21.10625312441592 273.32296933259227 0.6965742442589602
21.111480679369336 271.35056196113067 0.6923740788892447
21.11670823432275 269.98272392239477 0.6900625531296114
21.121935789276165 268.95945003367444 0.6889375895600035
21.12716334422958 267.71001458065797 0.6886080068319468
21.132390899182994 269.4792836252454 0.6912672272987235
21.13761845413641 270.94390700341006 0.6925079543105391
21.142846009089823 273.041459577543 0.6948193126231349
21.148073564043237 270.6589784024986 0.6911184940951873
21.15330111899665 269.1343583110737 0.6880670493290983
21.158528673950066 271.63582274903166 0.6920899263387775
21.16375622890348 271.1326185674058 0.6920607899661356
21.168983783856895 271.4082776199773 0.6930934971390469
21.17421133881031 270.7068224218003 0.6907082643754052
21.179438893763724 271.11846320035636 0.690309267040135
21.184666448717138 272.7919560892054 0.6923491187241056
21.189894003670553 273.88435404788567 0.6940596096882509
21.195121558623967 274.7685826543312 0.6943668527312276
21.20034911357738 275.5320487219284 0.694803250391178
21.205576668530796 272.84568734142624 0.6909193811212133
21.21080422348421 272.45293788138036 0.6908617595376443
21.216031778437625 272.0815461130213 0.6899079891224357
21.22125933339104 271.9721104206798 0.6893652119123536
21.226486888344454 271.08839323343256 0.6885911703026988
21.231714443297868 270.8723951694346 0.6884967922126854
21.236941998251282 270.7314749489526 0.6878013302013097
21.242169553204697 269.2640493163865 0.6848311919614419
21.24739710815811 270.3391598608763 0.6861245342886527
21.252624663111526 268.20923972039117 0.6844815437371152
21.25785221806494 268.12662736878644 0.6838856946335609
21.263079773018355 268.15175932452513 0.6832138939173816
21.26830732797177 269.1648976704256 0.6825859152988271
21.273534882925183 269.18602129029745 0.6804721778093563
21.278762437878598 268.13976693914105 0.6803552428122576
21.283989992832012 267.76863655237116 0.6886761975628004
21.289217547785427 269.76286291925396 0.7031736917495844
21.29444510273884 270.0131448394872 0.7104127680516424
21.299672657692255 265.628224428642 0.7086243549538045
21.30490021264567 264.67531977707876 0.7127790827958181
21.310127767599084 263.98554953275533 0.7151464849305798
21.3153553225525 263.11804049503775 0.7166058191802736
21.320582877505913 263.02256724573783 0.7183590906149355
21.325810432459328 260.7404114550606 0.7184641866817877
21.331037987412742 263.0578005311616 0.7252259323972814
21.336265542366156 263.1143035783764 0.7283793899766459
21.34149309731957 262.64793709233356 0.7305027034009448
21.346720652272985 262.1627380357618 0.7325048175057624
21.3519482072264 261.1116437467553 0.7336699531583522
21.357175762179814 263.39164594608764 0.7399350359960265
21.36240331713323 263.4529690389367 0.7424124857090324
21.367630872086643 263.6812188467958 0.7442313672758692
21.372858427040057 260.25361778415686 0.741128192400593
21.378085981993472 260.81571317817514 0.7444133445673269
21.383313536946886 258.3124646054893 0.7429558524411091
21.3885410919003 258.43205814325216 0.7452846209890408
21.393768646853715 258.798302505591 0.7476927981445081
21.39899620180713 262.0554568640263 0.7557573948031633
21.404223756760544 266.29838010034337 0.7629361341613752
21.40945131171396 265.26491868007497 0.7621812150918441
21.414678866667373 263.86309402886764 0.7628485320825908
21.419906421620787 260.833145697346 0.7617926715305849
21.4251339765742 259.87151654007056 0.7638081675202342
21.430361531527616 255.55272157338592 0.758283737777098
21.43558908648103 256.6678641705814 0.7599355255904807
21.440816641434445 255.07925914703404 0.7591856224768723
21.44604419638786 258.90853501200786 0.7676208101562785
21.451271751341274 261.70452566072913 0.7739691777933633
21.45649930629469 265.1069856064167 0.7792073517104005
21.461726861248103 265.89482888806856 0.780723359868357
21.466954416201517 263.42054413114494 0.7764198223814901
21.47218197115493 264.2454375367017 0.7788467319223518
21.477409526108346 263.34533301487465 0.781385461903403
21.48263708106176 265.0837397790829 0.7872499614751993
21.487864636015175 269.0167462305456 0.7971261806550154
21.49309219096859 270.65323304186 0.8020980735839889
21.498319745922004 274.7174167566294 0.8091304371698513
21.503547300875418 272.04151873425366 0.8075235858416665
21.508774855828833 269.136174578067 0.7994153144247208
21.514002410782247 267.89137446398485 0.7797948028896549
21.51922996573566 270.2620972974053 0.7738307589714657
21.524457520689076 272.5705697264211 0.7706489887632568
21.52968507564249 274.4862012868843 0.7697345733392299
21.534912630595905 272.82656104301395 0.7630235133199467
21.54014018554932 270.90303504815995 0.7570734498410747
21.545367740502734 270.5552472431615 0.7537637905251877
21.550595295456148 269.9941158584489 0.750010620934904
21.555822850409562 269.5658799074192 0.7466828045123802
21.561050405362977 267.9511032769811 0.7426199763291479
21.56627796031639 271.8071774320082 0.7467202349333454
21.571505515269806 276.6452087885555 0.752360447434254
21.57673307022322 278.39544021807956 0.7526259351463794
21.581960625176634 278.3313652990129 0.7504982137235222
21.58718818013005 277.4196129927564 0.7468974879556914
21.592415735083463 278.65778733710516 0.7473804625358944
21.597643290036878 281.6961698450161 0.7509869026230085
21.602870844990292 280.7938666700775 0.7480787456448501
21.608098399943707 283.4219225567346 0.7498451809877641
21.61332595489712 283.77512656999005 0.7485889356629737
21.618553509850535 282.56703202865026 0.7460232467484594
21.62378106480395 279.42321476446944 0.7415589685800095
21.629008619757364 280.1657654812453 0.7419878881929556
21.63423617471078 279.6942639180842 0.7407429051038015
21.639463729664193 279.64968840089523 0.7399638645945987
21.644691284617608 278.14534149698864 0.7372593606446007
21.649918839571022 279.1286535439039 0.7372383048243335
21.655146394524436 278.98305598934684 0.7362842998850191
21.66037394947785 278.87244655658077 0.7345629120130543
21.665601504431265 279.267256969189 0.7343475317913591
21.67082905938468 280.62367884302057 0.7346095810819618
21.676056614338094 284.5597660790945 0.7383896903351237
21.68128416929151 286.2901130390625 0.7400408731963387
21.686511724244923 288.07591316334407 0.7425706811993055
21.691739279198337 288.80770290869253 0.7439569653875985
21.696966834151752 290.06422732808466 0.7450639976718517
21.702194389105166 289.0970318410082 0.7426560065852814
21.70742194405858 286.8665833615506 0.7396448075594987
21.712649499011995 285.6334659528638 0.7377138610032037
21.71787705396541 290.07275458570103 0.7433017541014775
21.723104608918824 293.2857952241494 0.7471685911071779
21.72833216387224 293.81945229212465 0.7463538990719819
21.733559718825653 293.0004913500007 0.7443700226149087
21.738787273779067 294.17328831764127 0.744838733429462
21.74401482873248 294.85942404846986 0.7463002250746718
21.749242383685896 297.306594212629 0.7502233726767498
21.75446993863931 296.18053412439986 0.7485797748631874
21.759697493592725 299.7180606599708 0.7532062098419515
21.76492504854614 301.72663120989256 0.7549861993875672
21.770152603499554 304.4613235688307 0.7587686711718301
21.77538015845297 302.2457771362605 0.755006297648318
21.780607713406383 303.0917124719544 0.7559794700059287
21.785835268359797 304.74677460334664 0.7580014143631746
21.79106282331321 308.05089332689903 0.7610587038702934
21.796290378266626 310.19308250263185 0.7628049882352057
21.80151793322004 313.1243549135278 0.7663188656038292
21.806745488173455 312.7034977158867 0.7658621849494592
21.81197304312687 314.9153967549701 0.7683788698476463
21.817200598080284 315.4079496064047 0.7681481505883172
21.822428153033698 319.71641750921947 0.7728348315265879
21.827655707987113 321.57869991791586 0.7749635499213106
21.832883262940527 323.84913060356223 0.7782369157992837
21.83811081789394 323.8704683193038 0.7789588530151091
21.843338372847356 322.8811398575084 0.7779573296396497
21.84856592780077 322.20692844478424 0.777152093341209
21.853793482754185 323.7321886099822 0.7783906293071111
21.8590210377076 325.2380390916614 0.7788362117377147
21.864248592661014 326.7449735591367 0.7795879824757239
21.869476147614428 326.2475287637005 0.7786104179249389
21.874703702567842 324.5801041085416 0.7771447816918028
21.879931257521257 323.2665033600748 0.7765134806382133
21.88515881247467 320.74897794952534 0.7737590637750078
21.890386367428086 319.7452496437839 0.7717553671555851
21.8956139223815 317.2633712732892 0.7676714143502491
21.900841477334914 312.6599975854679 0.761763537644059
21.90606903228833 312.5303184900406 0.7623164463037908
21.911296587241743 310.72341054922117 0.7606855926903594
21.916524142195158 310.1636925604558 0.7605280931751766
21.921751697148572 305.41391524753107 0.7543090290813901
21.926979252101987 305.90182616414614 0.7533193724767403
21.9322068070554 305.6520401738568 0.7525005208270953
21.937434362008815 308.1951117411622 0.7547188356290817
21.94266191696223 310.2716217661362 0.757414964336471
21.947889471915644 308.3066464789878 0.7550525516750999
21.95311702686906 305.8384098856389 0.7520679828475052
21.958344581822473 305.1191744106165 0.7506880731904655
21.963572136775888 305.4621626053957 0.750976166246687
21.968799691729302 305.95624087288934 0.751728922941716
21.974027246682716 306.19371742725554 0.75198740243302
21.97925480163613 307.465760912791 0.7536294895577406
21.984482356589545 304.3445175562099 0.7489978413030014
21.98970991154296 306.32916714900614 0.7517849537142608
21.994937466496374 306.3019332372644 0.7508863035708585
22.00016502144979 309.48806354047895 0.7551398750638364
22.005392576403203 308.50772192408 0.7531612586283377
22.010620131356617 304.94050296093377 0.749455412506528
22.015847686310032 307.8753973022055 0.7533767799685696
22.021075241263446 311.61573888353155 0.7575052448052082
22.02630279621686 313.66273380391146 0.7597360921934
22.031530351170275 315.2559661202803 0.7599722743736885
22.03675790612369 312.941489127501 0.7566569160999818
22.041985461077104 313.0186973366626 0.7568973070075273
22.04721301603052 313.90665579563887 0.757993781835896
22.052440570983933 315.58942331894093 0.7605691482622321
22.057668125937347 315.90586652412486 0.7602106171279108
22.06289568089076 314.6055067406791 0.7581181975177539
22.068123235844176 314.42746259441026 0.7575920449858153
22.07335079079759 314.1990328221664 0.7576372594421278
22.078578345751005 314.1786181907464 0.7586265347737339
22.08380590070442 311.17934366845355 0.7547909898081023
22.089033455657834 309.37447091555157 0.7523538008403764
22.09426101061125 309.47793521714766 0.7518057964998448
22.099488565564663 311.8818787980221 0.7537466187368833
22.104716120518077 314.2493508988444 0.7564013661102064
22.10994367547149 317.384109231138 0.7604082402484298
22.115171230424906 316.2247324149455 0.7589372231238474
22.12039878537832 315.90857020893964 0.7590602898500153
22.125626340331735 316.79033095227015 0.7607656439316514
22.13085389528515 315.7893076366986 0.7600011255927621
22.136081450238564 315.400865337281 0.7590868952444008
22.141309005191978 309.7419288150294 0.7507939781476317
22.146536560145393 306.382941057551 0.7466598179745442
22.151764115098807 306.4931602063408 0.747566679383231
22.15699167005222 306.53239721784246 0.7478476442530932
22.162219225005636 308.0946629638737 0.748608197014879
22.16744677995905 306.2566346607268 0.7450767916162595
22.172674334912465 310.2225758237404 0.7507046824732682
22.17790188986588 313.0569392346421 0.7536001584078932
22.183129444819293 312.0065524789084 0.7526290549476518
22.188356999772708 311.9528475873587 0.7521704915917727
22.193584554726122 311.1035215858597 0.7510330684271924
22.198812109679537 312.03628399437383 0.7528000764234025
22.20403966463295 310.64637821503527 0.7499635968747859
22.209267219586366 313.1277815503091 0.7526485184361947
22.21449477453978 314.66716879606497 0.7539099434776302
22.219722329493194 320.3389488407222 0.7608407417032184
22.22494988444661 317.3612930895861 0.7578669157731881
22.230177439400023 317.48472933407317 0.7579523692781696
22.235404994353438 313.8921075269482 0.7537907510941187
22.240632549306852 312.9106975723217 0.7520306686065154
22.245860104260267 312.359057454842 0.7512067728880946
22.25108765921368 311.9340254831239 0.7513372626016441
22.256315214167095 314.9524886790756 0.7543774229914616
22.26154276912051 314.03159431933796 0.7537217422661228
22.266770324073924 313.96634037460547 0.7534663110157624
22.27199787902734 313.8026842168838 0.7533998664451309
22.277225433980753 315.1106367174838 0.754697060435893
22.282452988934168 313.2876769710073 0.7518427993803258
22.287680543887582 310.073837225104 0.7480217641205154
22.292908098840996 306.6098476561676 0.7443168917044896
22.29813565379441 306.4251103978709 0.744137268439462
22.303363208747825 304.75317635665306 0.7432248585040636
22.30859076370124 304.87732863498394 0.7432023768755379
22.313818318654654 305.781152338537 0.7438515877446279
22.31904587360807 307.92991089215406 0.7458674095474931
22.324273428561483 307.2313152874091 0.7443536303645886
22.329500983514897 309.16808045719847 0.7467845310074334
22.334728538468312 306.4080445978081 0.7427527127124582
22.339956093421726 303.7583916886529 0.7389864524369371
22.34518364837514 297.2396271889203 0.7308839555712928
22.350411203328555 295.5694195178786 0.7288138401088867
22.35563875828197 294.33680229927614 0.7275657905319838
22.360866313235384 297.18701868478666 0.7314094581390633
22.3660938681888 298.4915873738746 0.7349139393208484
22.371321423142213 298.3241489564749 0.7349927875081408
22.376548978095627 293.16242016681855 0.7288477948702817
22.38177653304904 290.11492987021364 0.7242849111026579
22.387004088002456 288.15389939538306 0.7210240541762156
22.39223164295587 289.2214702278704 0.7217624035420689
22.397459197909285 289.4262759302513 0.7229876810883934
22.4026867528627 289.5716117918914 0.7240440852593983
22.407914307816114 289.9018388598073 0.7253369050871975
22.41314186276953 289.70470982182604 0.7246491805401192
22.418369417722943 294.05242336905127 0.7297734163716357
22.423596972676357 288.4623052001473 0.7225278258664536
22.42882452762977 284.6137323174092 0.7167857274541998
22.434052082583186 281.3296060947438 0.7128383436424385
22.4392796375366 283.59134941851835 0.7156286796439126
22.444507192490015 284.35849534183143 0.7166383174064731
22.44973474744343 282.5277397149038 0.7152047970469007
22.454962302396844 279.84257982810345 0.7122825865542104
22.460189857350258 277.6251875994223 0.7088406115281262
22.465417412303673 276.2021607570478 0.7053120551250383
22.470644967257087 278.0003205657083 0.7069081452867872
22.4758725222105 275.5877657350311 0.7048760598669954
22.481100077163916 275.5955429101979 0.7074779109221809
22.48632763211733 277.59837531731165 0.7097533141935062
22.491555187070745 278.40440166398196 0.7096208068236823
22.49678274202416 278.10442496034125 0.7072511598942247
22.502010296977573 276.423699275232 0.7052795408958323
22.507237851930988 277.48441317247045 0.7068587807357792
22.512465406884402 280.3482190426584 0.711763439447666
22.517692961837817 281.5113263474826 0.7130207805821779
22.52292051679123 280.0008818716193 0.7107119402227763
22.528148071744646 277.6998290831316 0.7065065749178131
22.53337562669806 276.34624715168826 0.7049889087743915
22.538603181651474 272.4532291469134 0.7002826702400694
22.54383073660489 271.5633741767315 0.6985726701798114
22.549058291558303 273.11538512687537 0.699533058428307
22.554285846511718 277.69337124939454 0.7054391136644632
22.559513401465132 281.7770391166325 0.7108390626655223
22.564740956418547 279.4122632408878 0.7081661948350719
22.56996851137196 275.13654285431653 0.7034090830177748
22.575196066325375 272.29957731013883 0.6997517021596198
22.58042362127879 272.6378702626392 0.6997535538919453
22.585651176232204 271.2193323539402 0.6970796482478229
22.59087873118562 272.2225091479121 0.6983182580282058
22.596106286139033 270.13793249597484 0.6975123305125561
22.601333841092448 269.9426471222121 0.6978669209318307
22.606561396045862 269.32508469913796 0.6967871611346869
22.611788950999276 267.8224700036331 0.6933996012040118
22.61701650595269 269.7294035478223 0.6959074401241869
22.622244060906105 270.82783660165404 0.6965380115571602
22.62747161585952 272.0190631817568 0.6983319803969046
22.632699170812934 273.97952030507423 0.7005269967186992
22.63792672576635 275.38786187035885 0.7029312012256917
22.643154280719763 275.9332868855713 0.7040435828826743
22.648381835673177 274.75012650738296 0.7032908906546489
22.653609390626592 273.1080720740584 0.7007526929135252
22.658836945580006 271.1210478086257 0.6971413719059179
22.66406450053342 269.8943893689178 0.6946973787099446
22.669292055486835 272.60869415513173 0.6980102740425178
22.67451961044025 275.4362084366871 0.7017539808160194
22.679747165393664 275.74287010924195 0.7025056440251205
22.68497472034708 275.69004261929507 0.7021675332106905
22.690202275300493 274.56282307446077 0.7013946175893367
22.695429830253907 273.8066653828057 0.7009283257649492
22.70065738520732 271.8675682576557 0.7001598872723367
22.705884940160736 270.44002605562946 0.6977098789311177
22.71111249511415 270.98054582112326 0.697817772705513
22.716340050067565 273.5256400488485 0.7000520567794366
22.72156760502098 276.6296081586466 0.7029574033448238
22.726795159974394 276.40017148324813 0.7018810464601083
22.73202271492781 279.0564619462618 0.7054818249813399
22.737250269881223 276.57762856927417 0.7036696896729092
22.742477824834637 274.64762903018334 0.7016923276533208
22.74770537978805 274.14994892464233 0.7003369064822287
22.752932934741466 278.6113441472426 0.704838912291834
22.75816048969488 281.7293034001436 0.7075843643065819
22.763388044648295 281.038118379649 0.7075645147578135
22.76861559960171 283.7594424583173 0.711649262422832
22.773843154555124 286.128430976312 0.7151899198082335
22.779070709508538 289.2671731835358 0.7195631034299977
22.784298264461952 290.3607646819466 0.7207043357583724
22.789525819415367 289.1300351511517 0.7193609098196354
22.79475337436878 287.85054125203686 0.7174846486663068
22.799980929322196 286.7548572420628 0.7149763432782601
22.80520848427561 288.42118774028455 0.7161474259208077
22.810436039229025 294.6852505355934 0.7233420204027652
22.81566359418244 293.62846267657517 0.7224269869273843
22.820891149135853 292.4635652347909 0.7205111028323883
22.826118704089268 290.1798603882719 0.7176287705462686
22.831346259042682 289.982492512284 0.7179453783395056
22.836573813996097 290.9008683174706 0.7188003207038536
22.84180136894951 294.47456944736405 0.7225720132568841
22.847028923902926 297.3411859938858 0.725251084850296
22.85225647885634 298.6544940512889 0.7265336779940964
22.857484033809754 296.19606564664554 0.7235794664127869
22.86271158876317 294.8237942150285 0.7220581245070893
22.867939143716583 293.920580140856 0.7211324435311409
22.873166698669998 292.8812120301863 0.7198269866543271
22.878394253623412 290.87188281511925 0.7169298588184067
22.883621808576827 290.5537574516412 0.7173158112065929
22.88884936353024 287.39720506815144 0.713356096305898
22.894076918483655 287.5923955715867 0.7152383506738609
22.89930447343707 290.62032938788207 0.7191089050576251
22.904532028390484 295.3791572264658 0.7254064314058902
22.9097595833439 296.44162728376216 0.7264814489878888
22.914987138297313 295.895788609356 0.7250741558970031
22.920214693250728 294.73135383309625 0.7222995703555652
22.925442248204142 294.1413144245504 0.7210765521486933
22.930669803157556 293.09086770993554 0.7199399019237633
22.93589735811097 289.3800292472523 0.7155847204785761
22.941124913064385 286.44058107151625 0.7106846120727104
22.9463524680178 288.29403953839414 0.7124850373332204
22.951580022971214 288.1212803578449 0.7128324724352908
22.95680757792463 288.3644636052804 0.7138888158741314
22.962035132878043 285.6188866923433 0.7111270154061947
22.967262687831457 287.1944281984251 0.7131998073861976
22.972490242784872 291.0470231228955 0.7180292989634381
22.977717797738286 294.08709691802255 0.7206394472192602
22.9829453526917 291.7689600298496 0.7172474551928532
22.988172907645115 288.4048834910924 0.7141149148881193
22.99340046259853 285.4350950964201 0.7106498653929396
22.998628017551944 285.6653344340106 0.7112264041384397
23.00385557250536 285.57314480322543 0.7106002574498888
23.009083127458773 284.1856317223179 0.7083036761594236
23.014310682412187 282.25300126630117 0.7052102584759237
23.0195382373656 282.4456978810419 0.7053563135814482
23.024765792319016 285.6149560062486 0.7099956539299225
23.02999334727243 287.6251387476474 0.7133043457840325
23.035220902225845 289.32038282739217 0.7166673045183128
23.04044845717926 287.6828390064575 0.7152389016800176
23.045676012132674 283.77504466236746 0.7091928396843472
23.05090356708609 283.1779393494266 0.7082228012667524
23.056131122039503 283.1100668981525 0.707930512771963
23.061358676992917 283.70426087939506 0.7091682979679526
23.06658623194633 280.4404423912325 0.705616523222644
23.071813786899746 278.7187608141536 0.7032172590152231
23.07704134185316 281.6312987665319 0.706344975215256
23.082268896806575 284.90040866309903 0.7093763896840127
23.08749645175999 287.11075752301934 0.7113617398566988
23.092724006713404 285.05614596946384 0.7093451122274129
23.097951561666818 284.061581213077 0.70685634541242
23.103179116620232 281.98473790712785 0.7044747729521597
23.108406671573647 282.57848940507125 0.705025785356009
23.11363422652706 283.87937730541694 0.7069598975053948
23.118861781480476 285.8050729232347 0.7091772112474782
23.12408933643389 288.8930768379015 0.7117911448120292
23.129316891387305 290.3575274511838 0.713446132445406
23.13454444634072 291.2728370872996 0.7148195509230544
23.139772001294133 290.46033032767633 0.7140925600614887
23.144999556247548 288.80371287632545 0.7133497027787832
23.150227111200962 288.5097640522578 0.7128527346416283
23.155454666154377 288.4793492572757 0.712911041023239
23.16068222110779 289.68683526944386 0.7141663505221724
23.165909776061206 289.7248006017193 0.713871450739136
23.17113733101462 288.89399384151733 0.7138254180417282
23.176364885968034 286.44294296701077 0.7104765210481137
23.18159244092145 283.9758969293962 0.7085523393123303
23.186819995874863 282.90947322256966 0.7065761991958303
23.192047550828278 287.40676102236796 0.7124302434867245
23.197275105781692 291.001078635526 0.7165385302627837
23.202502660735107 289.1124651355125 0.7132255434981895
23.20773021568852 290.8664775786654 0.7142321020947908
23.212957770641935 288.094960807436 0.7111632033709773
23.21818532559535 287.5430181282125 0.7109612183375176
23.223412880548764 284.2677903301683 0.7076904975925876
23.22864043550218 290.0649251183099 0.7149571215743797
23.233867990455593 289.01714223322733 0.7137799555969615
23.239095545409008 290.26239067051284 0.7157128635139504
23.244323100362422 286.774347926439 0.7106692122170561
23.249550655315836 286.28283882045065 0.7099625834514753
23.25477821026925 285.7521793020915 0.7083165188465489
23.260005765222665 288.2572570148595 0.711843822457384
23.26523332017608 288.0773950596987 0.7119370385465731
23.270460875129494 287.1958486300316 0.7107803933235417
23.27568843008291 286.6812530460816 0.709287060165393
23.280915985036323 286.38161346454325 0.7077846632672286
23.286143539989737 287.2713108820042 0.7086731509874806
23.291371094943152 288.82299471356146 0.7112329505371344
23.296598649896566 289.9063202980794 0.7135784458408939
23.30182620484998 288.1005516857256 0.7117983837451913
23.307053759803395 284.99605892321847 0.7085308047256682
23.31228131475681 283.6364724964427 0.7061953029479565
23.317508869710224 283.626503801459 0.7054603007146165
23.32273642466364 284.31735515131174 0.705656550257186
23.327963979617053 287.3723144501561 0.7095573294978929
23.333191534570467 286.9197280685197 0.7093400514117915
23.33841908952388 286.0444370052183 0.7080638503044797
23.343646644477296 284.31468317736807 0.7049338000390033
23.34887419943071 286.03044203795554 0.7068902783548223
23.354101754384125 285.8336532068373 0.7071760744390684
23.35932930933754 288.1070236712295 0.7099023215632673
23.364556864290954 288.16896581178213 0.7099306092328868
23.369784419244368 286.3319242041341 0.7074674235089053
23.375011974197783 286.5242112205716 0.7085350997912144
23.380239529151197 286.82332909413515 0.7093173638139104
23.38546708410461 286.7772963256892 0.7088746134748515
23.390694639058026 289.97077308823697 0.7128155049331253
23.39592219401144 291.5705961159841 0.7138496966034265
23.401149748964855 289.9908522016636 0.7120850580738761
23.40637730391827 286.7989471456623 0.7077951317134153
23.411604858871684 285.026096976924 0.7062285542137016
23.416832413825098 287.90968552971185 0.7098233249693531
23.422059968778512 286.4376970157236 0.7089822117610882
23.427287523731927 287.7557477381749 0.7108912707804852
23.43251507868534 286.32563705655406 0.7084037200849442
23.437742633638756 286.8650348253025 0.7072552825753153
23.44297018859217 287.34680394832304 0.7068896219562868
23.448197743545585 287.9873657206039 0.7074782664302265
23.453425298499 288.77358479317274 0.7092225581924018
23.458652853452413 289.5694116098652 0.7112759976102461
23.463880408405828 293.1873400759239 0.7156295197381172
23.469107963359242 296.4503670902694 0.7191537763681816
23.474335518312657 296.92300208326276 0.7197185235785288
23.47956307326607 295.4132778113751 0.7186585603922502
23.484790628219486 292.74664279208866 0.7153458970771621
23.4900181831729 291.51048748436006 0.7128184672310435
23.495245738126314 293.8948627394658 0.7158111377103632
23.50047329307973 294.7472329842729 0.7171502701620439
23.505700848033143 293.452337707308 0.7156177897623144
23.510928402986558 290.4775196958835 0.7122940073896629
23.516155957939972 290.7098724225051 0.7124937106020709
23.521383512893387 290.99757734630134 0.7133203951202625
23.5266110678468 289.9423944008189 0.7118322573472994
23.531838622800215 293.9385863298879 0.7155448302394164
23.53706617775363 293.5325468864092 0.7143621036702662
23.542293732707044 296.95600326494804 0.7180557944016496
23.54752128766046 296.6586056459034 0.7169611415207537
23.552748842613873 302.33344065567536 0.723582994698774
23.557976397567288 303.6943971426707 0.7244025801287259
23.563203952520702 302.21793704749 0.7222044908842997
23.568431507474116 299.626084514886 0.7184893456232139
23.57365906242753 299.29814456022876 0.7183975038556182
23.578886617380945 299.86438804660065 0.7187201869966122
23.58411417233436 299.05000487660925 0.7178658114775196
23.589341727287774 299.4578575748597 0.7178479779895182
23.59456928224119 302.51015119949756 0.720877712229448
23.599796837194603 305.0459911054729 0.7235913034854208
23.605024392148017 303.5695528003584 0.7216463720135332
23.610251947101432 301.1243938353488 0.7184195830003227
23.615479502054846 300.7689975608262 0.71764666713965
23.62070705700826 298.2168092871763 0.7135580543623791
23.625934611961675 296.7837547301895 0.7121903014001684
23.63116216691509 296.13566619372796 0.7128851233569446
23.636389721868504 297.40608985061607 0.7154115630628695
23.64161727682192 295.56883483553975 0.7125753814900877
23.646844831775333 292.73441211866077 0.7071319097665539
23.652072386728747 292.6291110249655 0.7055339719748268
23.65729994168216 296.611804234506 0.7108269765718366
23.662527496635576 297.70237746142084 0.712287276738636
23.66775505158899 299.05266243598834 0.7139859768327735
23.672982606542405 296.80736390574475 0.7107076659641426
23.67821016149582 297.2141177959251 0.710598055780044
23.683437716449234 295.6675083360748 0.7080390078000348
23.688665271402648 296.8384086899611 0.7092065976617274
23.693892826356063 297.72147193528525 0.7098726795434885
23.699120381309477 298.0079811337394 0.7097892298598325
23.70434793626289 301.85034814985517 0.71382970844507
23.709575491216306 304.83256188110516 0.7171837744339686
23.71480304616972 304.2960946724772 0.7170455245059998
23.720030601123135 302.4655679886646 0.7151839111206255
23.72525815607655 299.50685447910524 0.7112111584259372
23.730485711029964 300.7657122737042 0.7126204713459535
23.735713265983378 299.35123377552986 0.7106950345462036
23.740940820936792 298.948327079847 0.709901717959343
23.746168375890207 300.07058799082597 0.7102882101377459
23.75139593084362 301.45164509036823 0.7112132958983316
23.756623485797036 300.93894690779547 0.7102736528054902
23.76185104075045 299.29171421230194 0.7086913455220563
23.767078595703865 294.4442855087019 0.7037724479235484
23.77230615065728 294.8534657194353 0.7047334556636375
23.777533705610693 296.7727282928184 0.7066238864238453
23.782761260564108 301.6089967349375 0.7105833103763826
23.787988815517522 303.3793176468955 0.711284454127397
23.793216370470937 303.7405270035817 0.711273735965387
23.79844392542435 307.49666177344204 0.7166117636456325
23.803671480377766 309.30191078409644 0.7193099448756228
23.80889903533118 307.80978970978487 0.7167985995066608
23.814126590284594 307.9069850906338 0.7158555871559815
23.81935414523801 304.5911244197881 0.7123869286112642
23.824581700191423 305.0265375373294 0.7121769851347742
23.829809255144838 303.59183961485087 0.7104485437452367
23.835036810098252 306.10099156338873 0.7129030816594071
23.840264365051667 308.74986221942663 0.7167951917769814
23.84549192000508 308.2763639821447 0.7166011511947243
23.850719474958495 306.11917216756837 0.7125721014880307
23.85594702991191 304.90040034867343 0.7099625492027317
23.861174584865324 308.5530354405919 0.7138504783085612
23.86640213981874 311.19829150692794 0.7166586119329666
23.871629694772153 310.2670727078905 0.7150907934212146
23.876857249725568 306.2913854305092 0.7092652329422929
23.882084804678982 309.8561381005043 0.7131576994373534
23.887312359632396 312.27361209665787 0.7163756892957304
23.89253991458581 310.55467724214736 0.7137492800927058
23.897767469539225 304.9663207676374 0.7082074567645805
23.90299502449264 305.0715117524788 0.7078810756004028
23.908222579446054 305.97766817828204 0.7096845695216566
23.91345013439947 307.46282189096127 0.7121986406742582
23.918677689352883 308.1896306700983 0.7137166223876666
23.923905244306297 308.70373716544486 0.7139719661777097
23.929132799259712 308.0992307996576 0.7116740086219706
23.934360354213126 303.4103869739253 0.705940822924545
23.93958790916654 301.8041780263146 0.7036678222418681
23.944815464119955 303.91808484131593 0.7064030964014857
23.95004301907337 307.44779698148494 0.7112427712274673
23.955270574026784 307.1433530504374 0.7112870787353904
23.9604981289802 304.65936663146374 0.7084962895325773
23.965725683933613 301.2191890492042 0.7039140900494041
23.970953238887027 300.32302598353243 0.7035148872480964
23.97618079384044 300.28133830677893 0.7033379641558943
23.981408348793856 298.97121815234766 0.7011779439073101
23.98663590374727 299.5844801060513 0.7012594669654244
23.991863458700685 300.03664762234763 0.7010332378343841
23.9970910136541 303.64883673658596 0.7056541832767974
24.002318568607514 304.6617992766315 0.7066893291666375
24.007546123560928 304.10800845724526 0.7061970341704711
24.012773678514343 303.0859269588786 0.7057127123734968
24.018001233467757 303.12517809801705 0.7048302978359466
24.02322878842117 302.90837189325117 0.7042539446033427
24.028456343374586 300.2219933864726 0.7003742595688034
24.033683898328 301.71989715007317 0.702935197966275
24.038911453281415 304.1620975059654 0.7060332667422223
24.04413900823483 305.65544269223227 0.7074392585364833
24.049366563188244 306.1918838450787 0.708113467020413
24.054594118141658 310.00525084812506 0.7130526375112515
24.059821673095072 308.6968321632674 0.712012810574605
24.065049228048487 305.8281415258369 0.7100226910347476
24.0702767830019 302.34713870426936 0.7190992354880147
24.075504337955316 303.277887635179 0.7287833121770395
24.08073189290873 305.4655349672256 0.7367364839558155
24.085959447862145 307.39651628235714 0.744314776264783
24.09118700281556 308.98611477208414 0.7508469784603433
24.096414557768973 307.702594349181 0.7542964584705911
24.101642112722388 304.8312372797412 0.755837362205695
24.106869667675802 304.7608541180901 0.7598001822345879
24.112097222629217 302.09969089040084 0.759780347488064
24.11732477758263 302.9901702818882 0.7634451268263122
24.122552332536046 300.94807854075805 0.7647858977009885
24.12777988748946 301.59905215118977 0.7699622853534116
24.133007442442874 302.9334249130586 0.7749991168466939
24.13823499739629 309.2656270428055 0.7861039541422871
24.143462552349703 309.5428354108599 0.7893392747723171
24.148690107303118 307.5850830626535 0.7900040765522351
24.153917662256532 302.53931293262093 0.7865048985242656
24.159145217209947 302.1123822841695 0.7877671887397963
24.16437277216336 305.43003165969526 0.795622323766488
24.169600327116775 306.1958004836277 0.8002715338884928
24.17482788207019 304.6034233372714 0.8017197969096057
24.180055437023604 304.8588720973071 0.8041304793809702
24.18528299197702 306.33213004281254 0.8079317209945225
24.190510546930433 306.3242922468502 0.8101990819441535
24.195738101883848 302.5279666707324 0.8073251056897158
24.200965656837262 302.3185650818824 0.8097186946561115
24.206193211790676 302.05008424287985 0.8114997883097107
24.21142076674409 305.0945053990169 0.8193148560116384
24.216648321697505 304.60212463691147 0.8215064497609609
24.22187587665092 306.0041630568295 0.8266529839367992
24.227103431604334 304.37356569661995 0.826300779425278
24.23233098655775 299.88311916967456 0.8229468590963006
24.237558541511163 297.4611756831077 0.8209736809043469
24.242786096464577 296.5179730397236 0.8225867002629612
24.248013651417992 302.24404619446585 0.8336375270539292
24.253241206371406 303.52461312693833 0.8384828185738679
24.25846876132482 304.98853438068375 0.8433418094582474
24.263696316278235 301.0940281718801 0.8393993961216034
24.26892387123165 297.077899175924 0.8359059950892611
24.274151426185064 296.0060549467646 0.8353232378507566
24.27937898113848 297.8565920193628 0.8391211464435118
24.284606536091893 301.84218650194447 0.8469277340662983
24.289834091045307 300.8899650440576 0.8468822943817748
24.29506164599872 299.4362468365505 0.8491632510672483
24.300289200952136 298.99493483169357 0.8515820357933922
24.30551675590555 297.434474634239 0.8536202873339279
24.310744310858965 296.9981108957365 0.8536020862882846
24.31597186581238 293.9920024330344 0.8508748316337298
24.321199420765794 293.6751592837942 0.8525465619067661
24.326426975719208 294.36320036237765 0.8561676035430994
24.331654530672623 296.92936694778433 0.8612880701707563
24.336882085626037 298.831820274784 0.8645464128823867
24.34210964057945 298.3802026191537 0.863978053009738
24.347337195532866 297.29829138509143 0.8640302553995876
24.35256475048628 296.1785339027544 0.8642400735633681
24.357792305439695 295.78086260967956 0.8664792983810252
24.36301986039311 293.00042835458737 0.8641875537176069
24.368247415346524 297.16727425702516 0.873195927408669
24.373474970299938 301.25539289661225 0.8828923491748711
24.378702525253352 303.00481808397916 0.8885184192127229
24.383930080206767 301.0082132204839 0.8882010144353569
24.38915763516018 300.26853885983246 0.8885286471010411
24.394385190113596 299.28238861845193 0.8886727309376462
24.39961274506701 296.52612152547465 0.886750801174836
24.404840300020425 296.7507702345152 0.8877844714226489
24.41006785497384 300.1285658137506 0.8944271591147664
24.415295409927253 300.3078133768368 0.895867886654383
24.420522964880668 295.5576073155082 0.8911413510968351
24.425750519834082 293.9157059253974 0.8920903371034057
24.430978074787497 298.8617354739339 0.9025110684160046
24.43620562974091 303.4838644660003 0.9125772331605679
24.441433184694326 303.77806204944204 0.9149373533657931
24.44666073964774 302.5868102562604 0.9150486759787778
24.451888294601154 303.8261415185935 0.9188505360294407
24.45711584955457 304.87255881001175 0.921872720610596
24.462343404507983 304.30105649236947 0.9228872181833845
24.467570959461398 303.4232170304861 0.9245865353835124
24.472798514414812 305.70885698016116 0.9305830403886723
24.478026069368227 305.2456354749733 0.9324227306652144
24.48325362432164 303.156639175144 0.9304281600859634
24.488481179275055 302.19140506390073 0.9312907069409201
24.49370873422847 302.78615418141015 0.9357975965732229
24.498936289181884 306.25446207783267 0.9438363869634305
24.5041638441353 308.4045103782498 0.948546981958068
24.509391399088713 307.6483991074587 0.9484242077937914
24.514618954042128 309.46279816150343 0.9543891288393523
24.519846508995542 307.0713369359134 0.9533321308157785
24.525074063948956 304.9848140467027 0.9526602515796891
24.53030161890237 300.15272267970704 0.9460132467665486
24.535529173855785 299.6989377274375 0.9474160650247417
24.5407567288092 299.9655379936303 0.951387294991241
24.545984283762614 300.61210956200176 0.9567228932094163
24.55121183871603 303.17993624825084 0.9629726443418645
24.556439393669443 308.3076393558017 0.971362549160888
24.561666948622857 314.69652477791504 0.9825237307159495
24.566894503576272 314.3420247631272 0.9853392975162526
24.572122058529686 309.30469789906124 0.9806232186608225
24.5773496134831 303.70622031188066 0.9746505048897872
24.582577168436515 301.06023961142876 0.9734986260235383
24.58780472338993 301.7142202937725 0.9783245718748327
24.593032278343344 304.80803977237895 0.9851514354424085
24.59825983329676 307.18883122389053 0.9898126536153585
24.603487388250173 307.721006417787 0.9923794309276056
24.608714943203587 305.051637008557 0.9908095518256332
24.613942498157 302.6663373168084 0.9910588582787944
24.619170053110416 298.48598970382 0.9865006952227424
24.62439760806383 298.9665920718103 0.9903153695680543
24.629625163017245 299.52556456489447 0.9924598084356248
24.63485271797066 301.73489524156975 0.9990332154567788
24.640080272924074 298.74786601489933 0.9958660690363955
24.645307827877488 298.7881750386714 0.9985334218461278
24.650535382830903 296.30242539322114 0.9966364072874396
24.655762937784317 299.3189871141811 1.0046433196642384
24.66099049273773 300.542673009208 1.0104039684312816
24.666218047691146 302.9428263893056 1.018579202020995
24.67144560264456 301.3171301905674 1.0220070566766581
24.676673157597975 296.9637387500017 1.0159837565244492
24.68190071255139 296.11168197423524 1.0162462817528395
24.687128267504804 294.16314863953176 1.0126515983357318
24.692355822458218 296.123944553251 1.0194476896524236
24.697583377411632 295.12072541493694 1.0199475158260773
24.702810932365047 294.328952475263 1.021046715986738
24.70803848731846 295.1380775735653 1.0247542642734848
24.713266042271876 292.33041819500977 1.022434984122866
24.71849359722529 294.5299136281108 1.0274028471878665
24.723721152178705 291.8592136127305 1.0236139050632749
24.72894870713212 293.68869625219276 1.0282482476633514
24.734176262085533 292.504237481335 1.0299854525042842
24.739403817038948 293.71684496559334 1.0364587525550022
24.744631371992362 294.84158620385426 1.0423765203358555
24.749858926945777 295.0253284896435 1.0455029452288178
24.75508648189919 293.80591025084476 1.0451389592456253
24.760314036852606 293.7310332650107 1.0461037400014053
24.76554159180602 294.3729077588501 1.0488203068989945
24.770769146759434 297.557257361928 1.0589874340680372
24.77599670171285 301.4029541778657 1.0711911783973727
24.781224256666263 304.90059340350274 1.0805923396892687
24.786451811619678 304.38140010672515 1.08034014798046
24.791679366573092 297.7717136529009 1.0691867875823466
24.796906921526507 292.7993256724639 1.0632015175128793
24.80213447647992 294.0359861320159 1.0692930946882835
24.807362031433335 296.9745392149552 1.0763105133787447
24.81258958638675 300.24177985522147 1.0836555263214414
24.817817141340164 299.3133032864143 1.0835932683564662
24.82304469629358 295.6482204833456 1.0809863871192489
24.828272251246993 294.2649683926677 1.0840538142300937
24.833499806200408 298.2934057609461 1.093512420579053
24.838727361153822 300.71099282767926 1.09906164891096
24.843954916107236 304.7378144958685 1.107732176535871
24.84918247106065 304.12998379691356 1.1095327026988209
24.854410026014065 305.9401065139598 1.1182730554959468
24.85963758096748 306.8582245936172 1.122324766610248
24.864865135920894 304.22426514485494 1.1227513182837614
24.87009269087431 300.1085421633823 1.1178637538183007
24.875320245827723 297.242362317902 1.1153375640439773
24.880547800781137 299.8051347772907 1.1213172433503122
24.885775355734552 304.9750352380542 1.1336154655750486
24.891002910687966 309.96600813898624 1.148255755832799
24.89623046564138 313.44031322493004 1.1594459399183212
24.901458020594795 307.8942261543381 1.1521010309926907
24.90668557554821 301.72998519424635 1.1410625991781276
24.911913130501624 299.5670112945407 1.1374446741881876
24.91714068545504 306.1610950058065 1.151611196439799
24.922368240408453 306.51314314439645 1.1553400288920206
24.927595795361867 304.6077203222716 1.1568291985427657
24.93282335031528 300.26655967124526 1.1523629093102128
24.938050905268696 302.9677764361291 1.1620064624057254
24.94327846022211 306.2116830218748 1.1721589027147152
24.948506015175525 305.4488233131019 1.1751754940823687
24.95373357012894 306.8506686224476 1.1817661707914822
24.958961125082354 305.55824080188466 1.1818099281416932
24.964188680035768 305.7837533073732 1.185302958042915
24.969416234989183 307.01123788004026 1.1896129433394047
24.974643789942597 308.1477325015445 1.1960606420196611
24.97987134489601 311.284213870585 1.2044107766175698
24.985098899849426 306.2520258049799 1.1985539093461723
24.99032645480284 305.00533549130085 1.1977821294064683
24.995554009756255 306.2230927393227 1.2026469740853882
25.00078156470967 307.46937551029765 1.207439318416361
25.006009119663084 306.9673753801302 1.2106485231054058
25.011236674616498 301.5396763111634 1.204227292002674
25.016464229569912 297.2649375002601 1.1993592301248839
25.021691784523327 299.35368725786145 1.2075187169843153
25.02691933947674 302.79145931381566 1.219705440276787
25.032146894430156 307.0388854142832 1.2337694267739983
25.03737444938357 307.57586415248767 1.238147692027049
25.042602004336985 307.7423714400122 1.2401171332865826
25.0478295592904 308.1075938472954 1.2423360093264801
25.053057114243813 314.2946569377951 1.2576345514162954
25.058284669197228 315.845871670419 1.2641856286161652
25.063512224150642 315.58147074266 1.2697160525073736
25.068739779104057 305.62097860984437 1.2565418322875395
25.07396733405747 301.2283585051362 1.2523501596695485
25.079194889010886 303.0231658036313 1.2612700543501856
25.0844224439643 306.8056132478015 1.2734638255979225
25.089649998917714 310.814713412857 1.2864737889333209
25.09487755387113 311.66284524078384 1.290224972659179
25.100105108824543 315.7698791881851 1.300652129976757
25.105332663777958 317.15830222680563 1.3096829120866358
25.110560218731372 321.58603604223543 1.3201646609478928
25.115787773684787 319.3599445096078 1.3201622418558598
25.1210153286382 314.7360460989449 1.3130503412220809
25.126242883591615 310.3450694569307 1.3114856970323947
25.13147043854503 305.4800555765448 1.3062997792164028
25.136697993498444 308.53060713697613 1.3173288777568446
25.14192554845186 305.94530143367604 1.3113298460839287
25.147153103405273 305.72376761988266 1.315766591230619
25.152380658358688 308.6258244525784 1.3233612651102074
25.157608213312102 311.4095477835111 1.3342146186059176
25.162835768265516 315.27936902633394 1.3465005689422689
25.16806332321893 316.7087166371415 1.3578846744376813
25.173290878172345 319.1683655102088 1.3690970455057958
25.17851843312576 319.1949194886501 1.3764523743124957
25.183745988079174 312.9046460327055 1.3633198932852548
25.18897354303259 309.10010418403044 1.3576257622337538
25.194201097986003 310.1269373886036 1.3647221422318425
25.199428652939417 313.6159220758616 1.3768205966480491
25.204656207892832 314.1308468483158 1.3875873403921684
25.209883762846246 313.7604974462828 1.3937614847654476
25.21511131779966 314.89193465327025 1.400417465193739
25.220338872753075 313.6325298935425 1.400699814512032
25.22556642770649 316.11005695823667 1.405338298309312
25.230793982659904 319.1361855945785 1.4181331413966771
25.23602153761332 325.2346033723192 1.4386478855402665
25.241249092566733 326.9984447055842 1.4506106358094635
25.246476647520147 328.282605719384 1.4556278475355156
25.25170420247356 329.1287294565049 1.4602137875377508
25.256931757426976 334.4650171846328 1.4758812689448244
25.26215931238039 328.73744309516115 1.471249436453194
25.267386867333805 326.75217459681824 1.4746656942294991
25.27261442228722 322.3692060015828 1.4725648130250852
25.277841977240634 326.89732362161885 1.4875341882254092
25.283069532194048 324.71909834612563 1.4834415312296982
25.288297087147463 323.71422382008325 1.483821892348345
25.293524642100877 318.9924591714718 1.4779168032963683
25.29875219705429 319.93769505456675 1.489339464566177
25.303979752007706 312.9033031022859 1.476310810195569
25.30920730696112 311.6296110579593 1.4790014672654084
25.314434861914535 313.45968587905367 1.4881872440877448
25.31966241686795 317.6281316637535 1.5055261029867224
25.324889971821364 317.8658539895706 1.5128825792600546
25.330117526774778 316.11959262857425 1.513426377940402
25.335345081728192 313.37784164041085 1.511248070125666
25.340572636681607 312.78339803024863 1.512969793965096
25.34580019163502 322.3558238470819 1.5417268568732188
25.351027746588436 325.9991413558391 1.5571145012903416
25.35625530154185 328.0304216697152 1.5717835393275008
25.361482856495265 321.0844967939346 1.5654665349514105
25.36671041144868 318.0276989017244 1.5680131425880544
25.371937966402093 320.6971010610157 1.580860896311425
25.377165521355508 320.3108443920804 1.585631012728167
25.382393076308922 322.9859348263196 1.5977666505461965
25.387620631262337 321.52122648530093 1.599535638511509
25.39284818621575 319.16620777640924 1.6039758021307324
25.398075741169166 316.2849663499433 1.600182431297852
25.40330329612258 310.8299288583545 1.5953213740624386
25.408530851075994 314.6896617166213 1.606346651343728
25.41375840602941 323.4733996042034 1.6356693188035925
25.418985960982823 328.6536055315391 1.6532657809026738
25.424213515936238 323.5945538026901 1.6513115097140216
25.429441070889652 308.65771929787337 1.621385413354713
25.434668625843067 306.71592311059715 1.627073994689865
25.43989618079648 311.6043376775989 1.6451625331097564
25.445123735749895 317.5915023561807 1.6663872597774865
25.45035129070331 323.4614931577769 1.685209481714795
25.455578845656724 322.0013407004695 1.6874650832607176
25.46080640061014 322.27386413145103 1.6972912361149224
25.466033955563553 319.49737673428666 1.6993676085928213
25.471261510516968 314.02944897551885 1.6952339583994525
25.476489065470382 309.380072882095 1.6902985198568565
25.481716620423796 301.35755366471966 1.677989787000828
25.48694417537721 304.1035310572842 1.6913640571049517
25.492171730330625 313.69036197713814 1.7261637472993212
25.49739928528404 317.1453087306916 1.7431209490293478
25.502626840237454 319.748597003142 1.7599623737824883
25.50785439519087 322.1358835139735 1.7791070796142838
25.513081950144283 326.7767226552965 1.8034986644652544
25.518309505097697 332.2349891189185 1.8336817476986864
25.523537060051112 324.97786270028627 1.8194945761079622
25.528764615004526 320.0791946262563 1.812763098607719
25.53399216995794 317.5216444324346 1.8063454979030218
25.539219724911355 318.22807034700315 1.8225265641735524
25.54444727986477 323.39096399350734 1.8481002696586506
25.549674834818184 324.72622809396717 1.8664537719192447
25.5549023897716 328.04915236369044 1.88136514937846
25.560129944725013 322.33497141513476 1.8752741713208099
25.565357499678427 322.493910044085 1.889243542322153
25.57058505463184 316.65605591871764 1.8857710414851208
25.575812609585256 318.5971903115148 1.9010878405388063
25.58104016453867 319.57633273043035 1.911326710568821
25.586267719492085 325.5426000427435 1.9477460346471516
25.5914952744455 331.63695935384555 1.976077531016641
25.596722829398914 328.4801458643654 1.9805085185591396
25.601950384352328 333.10173955241487 1.9976676418596766
25.607177939305743 333.0791700768979 2.0136338817125523
25.612405494259157 338.12553804194334 2.037808082420308
25.61763304921257 332.4618986695609 2.0327654837798095
25.622860604165986 335.6982372045135 2.0495525351165846
25.6280881591194 328.6158632539156 2.0488400779888587
25.633315714072815 331.01877584175236 2.069961277702856
25.63854326902623 327.26627736898087 2.0735730898827005
25.643770823979644 332.53176645989606 2.1002929238255863
25.648998378933058 332.3819754757905 2.115289317834246
25.654225933886472 338.041997540829 2.1549368407338583
25.659453488839887 332.3122378066757 2.1528018298575113
25.6646810437933 337.89384927812205 2.1864863240826122
25.669908598746716 333.5552479569385 2.17959611482156
25.67513615370013 332.61543850311745 2.191703030439742
25.680363708653545 328.6089307645925 2.1902075586904806
25.68559126360696 322.15036153294596 2.1867424759720073
25.690818818560373 328.3795737318134 2.2176687034395646
25.696046373513788 327.0348346919125 2.230246596890385
25.701273928467202 324.81179549740654 2.2401867117012073
25.706501483420617 326.7453301862236 2.262704590022309
25.71172903837403 333.8347048919042 2.3098638046102398
25.716956593327446 337.87259814806026 2.343508487042043
25.72218414828086 337.06700751271165 2.3662835790226766
25.727411703234274 339.3759017988073 2.3931230340148613
25.73263925818769 345.720445551164 2.440572212192917
25.737866813141103 338.06209921339956 2.4374456110888145
25.743094368094518 332.24089788421475 2.4354512447837298
25.748321923047932 325.2543960862946 2.4285537639643477
25.753549478001347 325.4315091469995 2.446406228711696
25.75877703295476 327.4397142373743 2.474976270977361
25.764004587908175 329.64238466930897 2.5119961261595054
25.76923214286159 333.9307414262356 2.559440171164346
25.774459697815004 327.5109205537142 2.5672925550759547
25.77968725276842 327.53984262367146 2.5974871784193665
25.784914807721833 323.5530889830859 2.5969930078413204
25.790142362675248 333.24277842177406 2.6559328379770566
25.795369917628662 326.188650474875 2.648527901695563
25.800597472582076 324.1224411281095 2.6710510188533108
25.80582502753549 314.7738093027084 2.6560551668393173
25.811052582488905 311.9523731919863 2.6724627945357593
25.81628013744232 313.60889076340055 2.70342018809626
25.821507692395734 321.2884366037728 2.777723025617867
25.82673524734915 323.97246233154414 2.8267194977480843
25.831962802302563 327.36042589991615 2.8727706829997968
25.837190357255977 342.64854791491575 2.9738677829370967
25.84241791220939 353.2446191817329 3.0553913698901334
25.847645467162806 363.6545848346532 3.152740990934012
25.85287302211622 359.7493460794875 3.170569430724663
25.858100577069635 352.39942810847333 3.1820012102640005
25.86332813202305 341.10587900040724 3.1601054618677344
25.868555686976464 330.74923211838853 3.1646695339685373
25.87378324192988 321.1571702357175 3.1592973252188488
25.879010796883293 323.3199256742025 3.2253893271023903
25.884238351836707 331.3076830673624 3.3317776655857556
25.88946590679012 339.7946598286327 3.429210711557969
25.894693461743536 364.91141149929854 3.6207686262183656
25.89992101669695 350.1218642778323 3.600299314022559
25.905148571650365 338.8325679074994 3.618468754183018
25.91037612660378 332.45842523530496 3.6426278140760218
25.915603681557194 315.97415353445325 3.613937751077504
25.920831236510608 300.0076072635654 3.5773185214630585
25.926058791464023 285.0167858389831 3.5710553002171195
25.931286346417437 292.0380084470933 3.6841268368949023
25.93651390137085 318.21502030146775 3.9464974341407992
25.941741456324266 307.17784123882575 3.9642020173293604
25.94696901127768 313.3277173895416 4.140505148545734
25.952196566231095 298.6595617428935 4.160499908098778
25.95742412118451 305.0499019776549 4.317115860571172
25.962651676137924 295.606608476318 4.32024734860314
25.967879231091338 307.0576649816289 4.464480609495736
25.973106786044752 333.4722971649973 4.728230701172312
25.978334340998167 350.5292057770144 4.9231545562149295
25.98356189595158 342.66592095793385 4.960786087600981
25.988789450904996 322.5588431745424 4.8816092084824065
25.99401700585841 314.29320135285064 4.927392734773868
25.999244560811825 307.6282085527855 4.939092530277766
26.00447211576524 311.55691934268583 5.102446713506313
26.009699670718653 293.3934698597803 5.021288238031299
26.014927225672068 299.71301513391955 5.210349406710985
26.020154780625482 301.63184173672755 5.31928664295778
26.025382335578897 316.51814344511394 5.593137530997729
26.03060989053231 325.68132949077096 5.868269575493266
26.035837445485726 318.44907071280664 6.022878832158583
26.04106500043914 321.7453526567104 6.311349603756322
26.046292555392554 311.3413779899504 6.308138034515863
26.05152011034597 313.4275380194971 6.4761584599475785
26.056747665299383 283.44922057384633 6.206469442786925
26.061975220252798 280.9616554593072 6.442901203335112
26.067202775206212 281.45810479267715 6.610379986345717
26.072430330159627 284.55791364424675 7.005322386796241
26.07765788511304 279.93015706253084 7.1521172247138844
26.082885440066455 282.73840089128385 7.773372959249753
26.08811299501987 296.5096290690264 8.4148626368403
26.093340549973284 330.4599839595482 9.513943911881958
26.0985681049267 330.83892901888686 9.900927053312785
26.103795659880113 321.16314142234177 10.253684987847333
26.109023214833528 261.8614685375169 10.090052166253148
26.114250769786942 222.46023777253654 10.189481415074892
26.119478324740356 223.95351463211765 11.802461439833735
26.12470587969377 237.7634884841705 13.893389250489912
26.129933434647185 272.4111204613352 20.557642773015964
26.1351609896006 176.96834999708406 23.439109754482015
