# Supplementary material for: Unraveling metal effects on CO2 uptake in pyrene-based metal-organic frameworks
Source: Nat Commun. 2025 Feb 11;16:1516. doi: 10.1038/s41467-025-56296-w (PMC11814143; doi:10.1038/s41467-025-56296-w)
Supplement: Supplementary file 3 — Source Data [file 41467_2025_56296_MOESM3_ESM.zip › SourceCode/SuppInf/FigureS5_Ga-TBAPy_InSitu_VariableT_PXRD/Data/GaTBAPy_0114p.dat]

0.002613777476707968 22.536112138026404 5.239562366561256
0.007841332430123905 20.1772307322647 4.3829877809816224
0.01306888738353984 21.378657271245718 4.029269926493527
0.018296442336955775 21.19471628812897 3.195640569223066
0.02352399729037171 17.58280937491966 2.7646416794366915
0.028751552243787646 18.49460018834177 2.9167757190700745
0.03397910719720358 16.931274290409178 2.471504758125358
0.03920666215061952 16.92154498966576 2.3798063018603273
0.04443421710403546 18.731385154280048 2.3345075000671236
0.0496617720574514 20.261085347686087 2.1670713958994883
0.054889327010867336 20.526614016926324 1.9839550270201778
0.060116881964283275 20.765017247921314 2.033542312465668
0.06534443691769921 16.91518032679033 1.8014509138443178
0.07057199187111515 15.09396861417791 1.6516984026203796
0.07579954682453109 12.440053390099841 1.5158762223261204
0.08102710177794703 12.781616873880683 1.4704942323606205
0.08625465673136297 14.205470481260155 1.614552352063414
0.09148221168477891 17.162262645703677 1.6406326531601114
0.09670976663819485 19.047936228517575 1.6447978624644342
0.10193732159161079 20.475428647297388 1.6572557809233168
0.10716487654502672 20.52069134386897 1.5302802669943623
0.11239243149844266 19.3472623892831 1.3989477108655872
0.1176199864518586 17.01903195536388 1.2830865326097296
0.12284754140527454 17.007297400877448 1.2125265481655674
0.12807509635869047 17.123673740964936 1.191766594387731
0.1333026513121064 17.34675806977913 1.208268663933056
0.13853020626552232 19.40364538617638 1.197374398952452
0.14375776121893824 21.177186048401577 1.2442658476420876
0.14898531617235417 20.98435706738729 1.2715674250772078
0.1542128711257701 22.235259647891752 1.3140851673076117
0.15944042607918602 21.586234078241933 1.3324316650137364
0.16466798103260194 21.215964836864277 1.285173552365701
0.16989553598601786 19.618185974371155 1.1558170697188739
0.1751230909394338 17.299139254109473 1.0493077877328099
0.18035064589284971 16.83362344557329 0.988187655789393
0.18557820084626564 17.044634872807453 0.9703084950175618
0.19080575579968156 18.56340216290223 0.96273616083565
0.1960333107530975 19.265830397151355 0.9651727653735059
0.20126086570651341 20.52686955133661 0.9861477653830529
0.20648842065992934 20.82375348856661 0.9921293286116452
0.21171597561334526 20.075662426456866 0.9816825403925753
0.2169435305667612 19.40633521339722 0.9550119295066406
0.22217108552017711 17.64674186248581 0.8853480725744596
0.22739864047359304 16.886798241354462 0.8745267133617363
0.23262619542700896 18.053949382815265 0.8956742938746761
0.2378537503804249 18.524063436689588 0.893998880004941
0.2430813053338408 19.640089514498136 0.916308274884532
0.24830886028725674 19.890300575888123 0.8977138068704594
0.25353641524067266 19.065715136546093 0.8717568801783554
0.2587639701940886 18.7212262923601 0.877707836970341
0.2639915251475045 16.907770712834534 0.8421718183815672
0.26921908010092044 17.470352365509044 0.8671950656370494
0.27444663505433636 17.366196743483034 0.8608993310515145
0.2796741900077523 18.36393780778886 0.8580994912148792
0.2849017449611682 18.306393540688855 0.873437337339469
0.29012929991458414 18.06877257742774 0.8537557230597048
0.29535685486800006 17.509949828659906 0.8530257798916936
0.300584409821416 16.465143265993554 0.8007245561473819
0.3058119647748319 15.140072745549826 0.7430321832841822
0.31103951972824784 14.859517619657773 0.7296410095225421
0.31626707468166376 15.861189635310524 0.7480751381471695
0.3214946296350797 16.658215094554368 0.7695695902614603
0.3267221845884956 18.54188150604436 0.8249108621993018
0.33194973954191154 19.98311569777785 0.8901382963569499
0.33717729449532746 20.08881586034029 0.8886096133965958
0.3424048494487434 19.541219591520207 0.8724269583192661
0.3476324044021593 18.704322927368626 0.8390412434984595
0.35285995935557524 18.07156281410882 0.7916657056864107
0.35808751430899116 17.523384136391076 0.7806884004824322
0.3633150692624071 18.759189334754268 0.8132342587231111
0.368542624215823 19.475666879930227 0.8406302913040441
0.37377017916923894 18.165619497688876 0.8217496222778039
0.37899773412265486 17.795587207213988 0.815354699387188
0.3842252890760708 17.19667352653833 0.8124813979697412
0.3894528440294867 17.502863473214553 0.8235527297146027
0.39468039898290264 19.043166691529066 0.855609867691973
0.39990795393631856 19.850237172153506 0.8557135163491002
0.4051355088897345 20.81144028672852 0.8585778008421374
0.4103630638431504 20.306710681838823 0.8314867398754855
0.41559061879656634 20.559820075311976 0.8378953001921638
0.42081817374998226 20.93728736394161 0.8462120941362838
0.4260457287033982 19.950453315829062 0.8310418500324755
0.4312732836568141 20.049828069127187 0.8293194613268383
0.43650083861023004 19.37850751241295 0.8024025819655856
0.44172839356364596 19.193269208112262 0.80720070572973
0.4469559485170619 19.621985443941014 0.820561868003989
0.4521835034704778 20.054098947945114 0.8395261421420369
0.45741105842389373 20.356738122634848 0.8374513684681898
0.46263861337730966 20.161174473242284 0.815166253646087
0.4678661683307256 19.330814937027586 0.7955606795951725
0.4730937232841415 18.61036879300584 0.7630957621385539
0.47832127823755743 18.473956245975355 0.7690314583569183
0.48354883319097336 19.33107599499016 0.7812584439706219
0.4887763881443893 18.393171143801244 0.7540935941483172
0.4940039430978052 19.13286097333927 0.7769271532477625
0.49923149805122113 18.974244977964936 0.7593179370766832
0.5044590530046371 18.292751148749016 0.7605853960707374
0.5096866079580531 17.737635429930773 0.7519366925598138
0.5149141629114691 17.63300726455461 0.7632495616207089
0.5201417178648851 17.64283570082453 0.7619465686073557
0.525369272818301 18.598293382637145 0.7678445495155902
0.530596827771717 19.154625434193193 0.7815647100833897
0.535824382725133 19.186296120957238 0.7782437383981844
0.541051937678549 20.001248935898793 0.7820667665502946
0.546279492631965 19.621083891315003 0.7590251129727785
0.5515070475853809 18.82317660183909 0.7388220670009186
0.5567346025387969 17.810363157794047 0.7176217820924944
0.5619621574922129 16.90430729888771 0.6861194022748613
0.5671897124456289 17.932794741174035 0.7169241456412996
0.5724172673990449 17.937638540654135 0.7073117888279813
0.5776448223524608 17.72844390158868 0.7016395464753604
0.5828723773058768 18.285096365068682 0.7237117081214526
0.5880999322592928 18.40375335276779 0.7451385708341711
0.5933274872127088 18.753613649746768 0.7797758923368879
0.5985550421661248 19.205059823803275 0.7943469920266721
0.6037825971195407 19.37576631555953 0.7850393727606395
0.6090101520729567 19.330148262367455 0.7760475678868367
0.6142377070263727 19.942645579610293 0.7691708146091999
0.6194652619797887 20.53698908455629 0.7644141518469667
0.6246928169332047 21.47912159481947 0.7826915539005613
0.6299203718866206 21.48474526818476 0.7783425524432256
0.6351479268400366 20.616187350192956 0.7682437393411012
0.6403754817934526 20.31790251562964 0.741428149573304
0.6456030367468686 20.43992842663108 0.7248081877224413
0.6508305917002846 21.601031693093574 0.7230446537119364
0.6560581466537005 22.689230176482294 0.7347234371252541
0.6612857016071165 22.526579235745842 0.7397739307618039
0.6665132565605325 22.005800463577486 0.7362165907721927
0.6717408115139485 22.001533325876995 0.7503890823191247
0.6769683664673645 22.152585689699293 0.7517996710199764
0.6821959214207804 22.136062051158675 0.7437485946980579
0.6874234763741964 22.157206951525193 0.736515019722806
0.6926510313276124 21.27798599420801 0.698069116311695
0.6978785862810284 20.374791447498396 0.681626785130811
0.7031061412344444 22.533260092072606 0.7199382714402833
0.7083336961878604 23.308048489878395 0.7451182760319507
0.7135612511412763 23.361662996731038 0.7468884636202391
0.7187888060946923 23.28700394248617 0.7515723557752971
0.7240163610481083 21.546096896272125 0.7201334022964646
0.7292439160015243 21.70648324829055 0.7185038676217359
0.7344714709549403 23.57862457224404 0.7387556557444065
0.7396990259083562 25.026611799799976 0.7624413330466868
0.7449265808617722 26.12048145356977 0.7785954675634027
0.7501541358151882 27.022747780330658 0.7985252036596255
0.7553816907686042 26.254480833149554 0.7867137528981772
0.7606092457220202 26.897371160588328 0.8013170924018884
0.7658368006754361 27.06024768053836 0.8009781215826219
0.7710643556288521 28.00473673938824 0.7943852502827604
0.7762919105822681 29.079899966717754 0.7968310934447627
0.7815194655356841 28.599701918651174 0.7838441190698121
0.7867470204891001 30.25612517803503 0.8161694847995936
0.791974575442516 31.156402351293448 0.8327410752635774
0.797202130395932 31.053985130483554 0.815662346065505
0.802429685349348 34.11638337898659 0.863089689838432
0.807657240302764 33.4590733018569 0.8389412856874043
0.81288479525618 35.27106881088455 0.87260843043373
0.8181123502095959 36.98319968642464 0.9009433044486757
0.8233399051630119 39.180349862450775 0.9379145601985136
0.8285674601164279 41.59626927700901 0.9895861048614382
0.8337950150698439 44.62890249551622 1.0426986637195998
0.8390225700232599 49.790163361602055 1.1260058124111247
0.8442501249766758 53.040338818513106 1.183557710320368
0.8494776799300918 58.033299723503674 1.2563361146972412
0.8547052348835078 56.945258220007744 1.2311910393580865
0.8599327898369238 59.42346825251032 1.2476768014094126
0.8651603447903398 61.00508348519222 1.2295481445674104
0.8703878997437557 63.46448713158623 1.2455010985343524
0.8756154546971717 67.16824196295121 1.2651760684911626
0.8808430096505877 71.222647421799 1.3014909244375568
0.8860705646040037 74.04730544381869 1.313096931189489
0.8912981195574197 75.40187264309043 1.3330241066923296
0.8965256745108356 77.51101940870545 1.3668997487574868
0.9017532294642516 80.54581155620824 1.4131464832494696
0.9069807844176676 81.90593853000763 1.406425351967368
0.9122083393710836 85.23610729605124 1.4304428729728527
0.9174358943244996 85.29699674968407 1.402869461252955
0.9226634492779155 82.8773225956049 1.3801323334043027
0.9278910042313315 85.14335476761171 1.405173756320485
0.9331185591847475 89.72003812154082 1.441513736615999
0.9383461141381635 96.34204762479004 1.4944108236974896
0.9435736690915795 99.77731745273944 1.5152352629276695
0.9488012240449955 100.67112938661171 1.5077772101248212
0.9540287789984114 97.83918867321299 1.4717527360062683
0.9592563339518274 101.15602120319019 1.5135615422133664
0.9644838889052434 102.1552997676122 1.5338813608751576
0.9697114438586594 104.0045698813926 1.5381918037794913
0.9749389988120754 109.14276110114487 1.5718078524728363
0.9801665537654913 105.22487402407197 1.5025874981699496
0.9853941087189073 109.33252678568591 1.5147119326103138
0.9906216636723233 106.9702056986269 1.4826036983724304
0.9958492186257393 107.14781458404269 1.4900923153277639
1.0010767735791553 106.89215167956166 1.4958269690875292
1.0063043285325712 109.06241584084663 1.5143404999220191
1.0115318834859872 108.32322053046583 1.5090348895347594
1.0167594384394032 111.43042833263196 1.5236156200113236
1.0219869933928192 116.2966330138927 1.5580442374430652
1.0272145483462352 116.47979671107196 1.557275967584293
1.0324421032996511 122.99208504768137 1.6194375126648008
1.0376696582530671 125.96810871207637 1.6570708805203223
1.042897213206483 122.30336023557835 1.6076346385464384
1.048124768159899 119.89174573491566 1.5847215066167422
1.053352323113315 119.63788784095725 1.5701673679221455
1.058579878066731 126.47802519231332 1.631633258324463
1.063807433020147 131.64642793403831 1.6813905688165536
1.069034987973563 134.90300960136423 1.685474337221199
1.074262542926979 134.56163484864777 1.6759318037971815
1.079490097880395 134.32331272677573 1.6677294383390542
1.084717652833811 129.52522662119543 1.6452934130015064
1.089945207787227 123.35265720439091 1.606041802913361
1.095172762740643 124.55186426064851 1.616141988442125
1.1004003176940589 124.57556413875763 1.6279863696657693
1.1056278726474749 135.09518440150183 1.697948831368568
1.1108554276008908 143.69601982117217 1.7512504928574415
1.1160829825543068 143.8463394586508 1.735403749092114
1.1213105375077228 140.77561608456472 1.6896169578095321
1.1265380924611388 134.63066492937165 1.6503533458216877
1.1317656474145548 132.91955271601933 1.6237161725435316
1.1369932023679707 133.10076349160326 1.6085589249476429
1.1422207573213867 132.78919209143336 1.6030233738358268
1.1474483122748027 134.7163170270583 1.628161838459454
1.1526758672282187 134.35482144454284 1.6247909299639263
1.1579034221816347 132.53653694137427 1.63128134361368
1.1631309771350506 128.94561676900653 1.608381135911492
1.1683585320884666 129.85792551205174 1.6012407889158888
1.1735860870418826 132.35355353073643 1.6337147046618923
1.1788136419952986 136.1375628120142 1.6533513767128396
1.1840411969487146 135.76295893436608 1.6153274002072642
1.1892687519021305 134.94236534562828 1.6179657762897737
1.1944963068555465 138.29103510129366 1.6266967937507422
1.1997238618089625 142.7333073051791 1.6555770209808622
1.2049514167623785 146.58082791890442 1.6983674993477083
1.2101789717157945 150.4132151378883 1.7166938735980595
1.2154065266692105 148.9181271411946 1.6968648802110717
1.2206340816226264 149.37375441824477 1.68171356163842
1.2258616365760424 148.35624575889022 1.6733237953307696
1.2310891915294584 153.5678877077056 1.6884307553388487
1.2363167464828744 155.49488574760773 1.715371428872769
1.2415443014362904 156.4235975489874 1.7348738770175225
1.2467718563897063 153.47167530477165 1.735660372795369
1.2519994113431223 150.71429693896908 1.7123818037181044
1.2572269662965383 151.21293086552262 1.7156007331992587
1.2624545212499543 154.81870116504768 1.7200104732337957
1.2676820762033703 156.50353332855042 1.7288896272729213
1.2729096311567862 152.43215790603853 1.7010754840406546
1.2781371861102022 149.49619202802836 1.6838464917037235
1.2833647410636182 143.0579223752598 1.6631372559207998
1.2885922960170342 140.63016808381303 1.6514400403148704
1.2938198509704502 145.41026198294557 1.6959431075827276
1.2990474059238661 144.3289198626586 1.679981097684128
1.3042749608772821 146.00735070020892 1.6713233360699158
1.309502515830698 147.7696050570084 1.6739030098031698
1.314730070784114 147.38551385846193 1.65702286827745
1.31995762573753 154.70935738978835 1.7026119683601209
1.325185180690946 154.955750920395 1.7037274602376442
1.330412735644362 155.98246982720005 1.7302756106714168
1.335640290597778 154.76497562975575 1.7295688720248399
1.340867845551194 156.89248003820532 1.7654957394912238
1.34609540050461 153.72651323751572 1.7326921323583844
1.351322955458026 157.8127799446118 1.7446715696687123
1.356550510411442 151.8330198754996 1.6990398392887662
1.361778065364858 148.67037726837333 1.677730656249496
1.3670056203182739 143.5131396598717 1.6350705372909469
1.3722331752716899 138.15935966550936 1.6076240177980865
1.3774607302251058 141.5602671365373 1.6313123598038146
1.3826882851785218 148.82756972429397 1.670340287935411
1.3879158401319378 150.15456903996326 1.6525811060767244
1.3931433950853538 149.2607143033899 1.652065162812682
1.3983709500387698 148.71430412285025 1.6471458900650997
1.4035985049921857 150.24409189231704 1.6691293009427723
1.4088260599456017 149.2781860503499 1.6728976595944656
1.4140536148990177 152.83481569310723 1.7026264454333442
1.4192811698524337 158.6923374153083 1.753823885584993
1.4245087248058497 161.34846775724165 1.7775004107386492
1.4297362797592656 158.00554968537656 1.7453138063190938
1.4349638347126816 153.62890843503266 1.7088446343127683
1.4401913896660976 142.51425577172327 1.6342005780258404
1.4454189446195136 140.28203828835632 1.6217975390281905
1.4506464995729296 137.02754000704695 1.604222968589508
1.4558740545263456 135.4594191341378 1.5747165799000686
1.4611016094797615 136.06621403370596 1.5972748047115046
1.4663291644331775 139.64026074377134 1.6494161238053486
1.4715567193865935 148.70355602536637 1.6984269299007255
1.4767842743400095 146.94840216900045 1.676518908289108
1.4820118292934255 143.6181699689572 1.6662868382502822
1.4872393842468414 137.7228881589711 1.6116992519759084
1.4924669392002574 129.84161062828818 1.569152669981432
1.4976944941536734 132.93251180466706 1.5861068715277957
1.5029220491070894 136.08520285343786 1.60951821768693
1.5081496040605054 141.7743205518628 1.626289965634326
1.5133771590139213 146.51064434932547 1.676269095919775
1.5186047139673373 146.2380083481091 1.6773311517238725
1.5238322689207533 142.40024188903163 1.6551214273304666
1.5290598238741693 140.41611148321144 1.6329692810970355
1.5342873788275853 135.87323112270292 1.589297536082146
1.5395149337810012 136.59155658125573 1.6175396074116943
1.5447424887344172 138.29783858663345 1.6313577464751186
1.5499700436878332 135.04376889751154 1.5994255919330378
1.5551975986412492 137.12266345892237 1.5910113628518254
1.5604251535946652 141.19611848092265 1.5974225200517373
1.5656527085480811 143.8265079216371 1.6092543349566413
1.5708802635014971 154.67210103562905 1.6894160894062866
1.576107818454913 163.2220881772686 1.7690915958356013
1.581335373408329 166.29513008600395 1.7879216330543894
1.586562928361745 161.89264861254964 1.7476626336259333
1.591790483315161 156.50245095110716 1.7152889155658753
1.597018038268577 147.62084770855364 1.6425035233534484
1.602245593221993 153.83352630624933 1.6860133566857205
1.607473148175409 164.96219499235073 1.7433275957188963
1.612700703128825 168.59569579906096 1.7556442328092128
1.617928258082241 164.4266207005407 1.7274060261773754
1.623155813035657 165.23826528786446 1.7421882904202384
1.628383367989073 164.78054576973628 1.7365525140157254
1.6336109229424889 170.9635138849353 1.7677503792802658
1.6388384778959049 180.83119346460717 1.818108844187097
1.6440660328493208 191.24077075758143 1.8760204270068461
1.6492935878027368 195.006002110013 1.8766806462695056
1.6545211427561528 190.10141220458448 1.8450895924597142
1.6597486977095688 194.00391175674355 1.864489478975494
1.6649762526629848 198.8305480510703 1.875848079195074
1.6702038076164007 204.37551765244774 1.8904120413584893
1.6754313625698167 205.87500286562047 1.8708686190634929
1.6806589175232327 207.99747268367074 1.8775397316115396
1.6858864724766487 208.30646914575343 1.880718342651504
1.6911140274300647 206.04045403544578 1.8757364712021447
1.6963415823834807 216.76490321085166 1.9232834019994667
1.7015691373368966 214.56215673145815 1.9099941415662156
1.7067966922903126 218.13198892671488 1.9251536399890858
1.7120242472437286 227.38482596659165 1.9910635335508537
1.7172518021971446 219.19833324003864 1.9291272612810242
1.7224793571505606 217.89971054375192 1.8970853442316662
1.7277069121039765 217.24930232256204 1.8877546754818433
1.7329344670573925 219.91331905343313 1.879963777873274
1.7381620220108085 222.4011110952204 1.8885465451443906
1.7433895769642245 233.47618491443654 1.9456056266409794
1.7486171319176405 236.4571406238482 1.9555078404449853
1.7538446868710564 244.97339413611485 1.9755006261137515
1.7590722418244724 254.49968217865896 2.0132427610836072
1.7642997967778884 255.83230667369867 2.0264333051336907
1.7695273517313044 259.38495813379456 2.0527671025663903
1.7747549066847204 255.2209663557958 2.045592257370826
1.7799824616381363 251.16093677412633 2.0314426204748894
1.7852100165915523 252.2333551358603 2.0017965623379452
1.7904375715449683 256.2966525375093 2.0012281401529015
1.7956651264983843 257.5995048294546 2.0086375686289006
1.8008926814518003 255.49644476967583 1.9723892249750263
1.8061202364052162 256.0374212028203 1.978540295598338
1.8113477913586322 251.4982905911097 1.931968802140834
1.8165753463120482 254.6617380162133 1.9243675445135127
1.8218029012654642 253.2503626854255 1.9146016147876443
1.8270304562188802 256.13318062017396 1.930126581205694
1.8322580111722961 251.49268951750832 1.8903425996170182
1.8374855661257121 247.23802333950226 1.8635622105181386
1.842713121079128 250.21629612545954 1.8541568940871744
1.847940676032544 254.1200093257887 1.8529889960838686
1.85316823098596 259.9544620545179 1.8728113845586851
1.858395785939376 259.66884040872816 1.8649425836740592
1.863623340892792 254.7869448779027 1.8525442336598972
1.868850895846208 252.7615124029371 1.851150206785869
1.874078450799624 254.29209678510773 1.850093739111868
1.87930600575304 264.6284690690625 1.896118055451638
1.884533560706456 266.9904064546023 1.8880017609878126
1.889761115659872 264.4677867806882 1.859756255295618
1.894988670613288 261.25354940292465 1.8348007500137375
1.9002162255667039 260.6452615528254 1.811755291999614
1.9054437805201199 256.5395405854981 1.778439398543712
1.9106713354735358 260.13448200667074 1.7880919868238265
1.9158988904269518 252.38054889830337 1.752158069562815
1.9211264453803678 249.99367174150558 1.749079497081892
1.9263540003337838 250.25934462938184 1.75519209821994
1.9315815552871998 249.86714478270463 1.767085993130047
1.9368091102406157 246.04700951007976 1.7397192740760357
1.9420366651940317 241.83225194036464 1.7048452650733805
1.9472642201474477 236.40258685475118 1.6795597914219933
1.9524917751008637 235.66745374640195 1.6453453743689075
1.9577193300542797 238.6959671377624 1.652489641055327
1.9629468850076957 246.9846344032296 1.7036640560693803
1.9681744399611116 254.51924070468036 1.7366027200975187
1.9734019949145276 253.7006853358212 1.7296032837872126
1.9786295498679436 247.38535068432827 1.7012359686699339
1.9838571048213596 242.698800360966 1.6638746794668013
1.9890846597747756 244.60411569496068 1.6745648067782737
1.9943122147281915 243.58067676295252 1.67256572140445
1.9995397696816075 246.86149802898646 1.6780758520358194
2.0047673246350235 241.89519676689585 1.6536738540545344
2.0099948795884393 236.2179712606892 1.6210315596370626
2.015222434541855 239.66876474612704 1.626190741289137
2.0204499894952708 243.0699451489858 1.643801985340853
2.0256775444486865 245.1078690646669 1.6529536181273614
2.0309050994021023 242.45633901532622 1.625769540819926
2.036132654355518 241.23511480346988 1.6328030524317911
2.041360209308934 237.2746599293676 1.6296247772226224
2.0465877642623496 238.41349101909844 1.6336634984182954
2.0518153192157653 238.85439676967982 1.6298673126533672
2.057042874169181 233.58147528198654 1.6063074126071686
2.062270429122597 231.81708303616435 1.593138172597459
2.0674979840760126 228.17067791723733 1.578634599959696
2.0727255390294284 222.6948738265514 1.5551077921857408
2.077953093982844 225.1101868859263 1.5536280330339889
2.08318064893626 227.04332587386406 1.56674551676019
2.0884082038896756 229.38369157093726 1.5694146456568538
2.0936357588430914 227.39042764165606 1.556101147408027
2.098863313796507 232.00945529228397 1.5801276693179178
2.104090868749923 226.10841676836006 1.5667077027534493
2.1093184237033387 227.76012226668323 1.5810894229777717
2.1145459786567544 229.69774799298617 1.5991106887526465
2.11977353361017 225.25217869034003 1.597342208393359
2.125001088563586 228.24172208709965 1.6043163991792455
2.1302286435170017 226.23906579889655 1.5929192803109848
2.1354561984704175 232.79652996852997 1.623725936113963
2.140683753423833 229.29986350469937 1.6064074264853165
2.145911308377249 225.1426148133278 1.5868299195017874
2.1511388633306647 221.4957712507541 1.5664482791443188
2.1563664182840805 225.2320937691367 1.5633099533631536
2.1615939732374962 228.11003221941633 1.5740318601294983
2.166821528190912 232.0157293801795 1.6025381090772879
2.1720490831443278 235.57837509764008 1.6264143871612007
2.1772766380977435 230.78147765620295 1.6226248320223342
2.1825041930511593 233.5339050955179 1.6230455216763797
2.187731748004575 234.98078985610363 1.6149764302607044
2.192959302957991 240.51386659986088 1.6324024140744728
2.1981868579114066 238.33928093314847 1.6063235530011895
2.2034144128648223 232.78537065902916 1.5965696995506005
2.208641967818238 223.78098595413908 1.5480449867677435
2.213869522771654 215.30931895908367 1.5104111478282796
2.2190970777250696 214.29570610491186 1.520923543806697
2.2243246326784853 222.06205202063387 1.5591915549393685
2.229552187631901 234.30539422303187 1.6212008810595535
2.234779742585317 234.90130701078826 1.612089654878768
2.2400072975387326 231.5165682747933 1.5877132642364056
2.2452348524921484 228.03922985115952 1.5730701413411627
2.250462407445564 226.90347444349877 1.5744923972277094
2.25568996239898 229.34447831656675 1.6035268985317812
2.2609175173523957 230.89959797099814 1.6167919815943321
2.2661450723058114 227.31320534774216 1.5945046355127293
2.271372627259227 224.85484337931 1.5713864722378725
2.276600182212643 226.62699269430175 1.5672373988237591
2.2818277371660587 232.66930568382682 1.5873567224467684
2.2870552921194744 232.88284623951498 1.5851462364546345
2.29228284707289 236.3298347289047 1.6146976755067521
2.297510402026306 233.86674839055777 1.5998185558566265
2.3027379569797217 226.0128552752464 1.5766967269354046
2.3079655119331375 227.6761273129848 1.5835456349046013
2.3131930668865532 229.00978264253746 1.5841926488840328
2.318420621839969 229.0712148954457 1.582032535265331
2.3236481767933848 221.68992563850355 1.5406014742812288
2.3288757317468005 217.55876375200398 1.5268002101938494
2.3341032867002163 213.69795022454625 1.498543207756128
2.339330841653632 219.29783897628565 1.509833513148154
2.344558396607048 223.07153482665169 1.5304262239997737
2.3497859515604635 227.75254343327202 1.545998766932569
2.3550135065138793 225.55456058006115 1.5396997476421679
2.360241061467295 226.18607781341242 1.5554786686695274
2.365468616420711 225.4767704636843 1.5512886573472948
2.3706961713741266 233.6961148996342 1.5811742882262898
2.3759237263275423 235.22148479402412 1.593108284591201
2.381151281280958 234.225418984881 1.5800812119153418
2.386378836234374 233.56443438776049 1.5669346805101103
2.3916063911877896 225.59357300215726 1.5223908240261523
2.3968339461412054 223.6201752455278 1.4930225267884827
2.402061501094621 226.7741527602353 1.4977803240065708
2.407289056048037 224.4719998489312 1.49819153865131
2.4125166110014526 221.28731121350972 1.496085518723881
2.4177441659548684 216.6511545119372 1.4900896729223216
2.422971720908284 208.88174609148976 1.4434062041369768
2.4281992758617 214.89403572078646 1.4572902888708994
2.4334268308151157 222.19404494504755 1.468620793949246
2.4386543857685314 227.22909733279454 1.4677637528440302
2.443881940721947 226.7084850724314 1.4585941545498189
2.449109495675363 230.22089319431092 1.4640216318257884
2.4543370506287787 235.95460086718802 1.4649853536968434
2.4595646055821945 243.1048290703086 1.464117378422232
2.4647921605356102 262.276059804475 1.4540100605823172
2.470019715489026 281.2534457031765 1.4216591048872071
2.4752472704424417 348.6735779999428 1.5076462640040391
2.4804748253958575 491.50874448706935 1.7197921439037223
2.4857023803492733 726.9033900519436 2.0395539960446225
2.490929935302689 1051.7384915646405 2.4293477632134204
2.496157490256105 1462.9698788909075 2.854999940492896
2.5013850452095205 1887.384481284621 3.2382372269901176
2.5066126001629363 2234.0213924923796 3.5138445005548746
2.511840155116352 2510.0272531474884 3.722424616724736
2.517067710069768 2712.564977359908 3.867633980277677
2.5222952650231836 2917.185721441669 4.00924708015431
2.5275228199765993 3235.32183922837 4.225114863280191
2.532750374930015 3648.820962011474 4.473694901029786
2.537977929883431 4294.699916047115 4.8522077203482885
2.5432054848368466 5074.918462706697 5.2779599792115794
2.5484330397902624 5899.951744007935 5.696275606591335
2.553660594743678 6488.0769030169195 5.967495517897053
2.558888149697094 6758.629192982107 6.076440681293916
2.5641157046505096 6641.1281469130645 6.002152355149545
2.5693432596039254 6229.488263299142 5.802952372808595
2.574570814557341 5702.394481843618 5.547979936263573
2.579798369510757 5141.451453667656 5.252679079784521
2.5850259244641727 4721.564425686348 5.023872678228248
2.5902534794175884 4447.156470160107 4.8724678410259745
2.595481034371004 4204.853005572438 4.739560007074884
2.60070858932442 3923.25318364096 4.584746795868702
2.6059361442778357 3477.772913468037 4.313908374551931
2.6111636992312515 2955.182075171071 3.981627868155022
2.6163912541846672 2364.4642472383684 3.553484224248938
2.621618809138083 1785.313475486398 3.0871819086597347
2.6268463640914987 1292.3369466382396 2.6175357511320314
2.6320739190449145 892.8116011928363 2.1770364797510937
2.6373014739983303 642.1161549979437 1.872496674612649
2.642529028951746 480.56772382518363 1.6593013841681805
2.6477565839051618 379.188163515517 1.5251059449622597
2.6529841388585775 322.9390293372265 1.4533430823234923
2.6582116938119933 291.63514254334086 1.4226363402389703
2.663439248765409 271.4370376551382 1.3990431383297763
2.668666803718825 259.73542705606445 1.4006765207429364
2.6738943586722406 254.10777550359464 1.4188553238066763
2.6791219136256563 247.56736163464518 1.433200468062092
2.684349468579072 240.36642036423953 1.436555816749828
2.689577023532488 238.88018343854472 1.451615984986553
2.6948045784859036 236.56062958430516 1.4560571639437552
2.7000321334393194 231.26294769763973 1.4589687701285932
2.705259688392735 227.12857597203376 1.458083970084086
2.710487243346151 221.3261786512289 1.443999422164795
2.7157147982995666 217.4341917124746 1.4302177469561224
2.7209423532529824 215.49051961211728 1.41054239046064
2.726169908206398 213.71415594216722 1.402767378919083
2.731397463159814 215.73368772525333 1.40502782391931
2.7366250181132297 216.66471939405108 1.4280130597078957
2.7418525730666454 219.95189861224236 1.4595469426319185
2.747080128020061 221.88297633634826 1.4939862737996503
2.752307682973477 224.6772735698265 1.51514983156766
2.7575352379268927 226.77843026362947 1.531970390783241
2.7627627928803085 223.0558965107163 1.4957929730148682
2.767990347833724 218.62905643111333 1.4592175697813665
2.77321790278714 214.54928580103262 1.43672977519185
2.7784454577405557 216.85166945460392 1.4406799691046004
2.7836730126939715 215.34232188675298 1.446741756110495
2.7889005676473873 214.4399649371377 1.4542332985404627
2.794128122600803 221.66470865242047 1.5018196026729507
2.7993556775542188 218.57537337283472 1.4728154771241528
2.8045832325076345 216.60483033546552 1.4492249582807881
2.8098107874610503 217.1066427277534 1.450155774628278
2.815038342414466 215.78142062866945 1.4520400195730359
2.820265897367882 222.1176067983844 1.4922395431596835
2.8254934523212976 219.4708436559765 1.475312193216777
2.8307210072747133 222.58261785941343 1.5019175144231485
2.835948562228129 222.75400535180907 1.500044341800468
2.841176117181545 215.23957722453642 1.4696676010850862
2.8464036721349606 219.9101036544922 1.5105369776372641
2.8516312270883764 220.43396980719447 1.5296200112066767
2.856858782041792 218.01944827799625 1.5116620814187716
2.862086336995208 213.97288937915982 1.4899501955617147
2.8673138919486236 209.9601501637775 1.4747362564344892
2.8725414469020394 208.3258228268968 1.4635880825332943
2.877769001855455 219.73628378892633 1.5096812157957336
2.882996556808871 223.06138750076468 1.5266149649291731
2.8882241117622867 224.22544403176678 1.5186221312401853
2.8934516667157024 222.9564609962839 1.513413551849506
2.898679221669118 219.5443962034063 1.4885493077197922
2.903906776622534 219.61790802138634 1.4929470874704518
2.9091343315759497 221.62628089920238 1.5076466234229804
2.9143618865293655 220.96822430209272 1.5096445974923025
2.919589441482781 220.9242873491803 1.5132493358994477
2.924816996436197 215.72783819641143 1.4768093087630916
2.9300445513896127 214.22376600261518 1.4660468117963497
2.9352721063430285 216.38311521937942 1.4638739561726988
2.9404996612964442 213.84450725559907 1.4545570448760767
2.94572721624986 214.66654925814527 1.463855266476595
2.9509547712032758 216.74114456744059 1.4806811075412267
2.9561823261566915 221.66239003705022 1.5028631833184394
2.9614098811101073 219.00638517012746 1.474204065605295
2.966637436063523 218.8902934149388 1.4836188695104853
2.971864991016939 209.76162724719444 1.4348378032825264
2.9770925459703546 211.069382621699 1.4363685370816375
2.9823201009237703 221.4889089757054 1.4845041780601742
2.987547655877186 228.10314685544125 1.4899192465903912
2.992775210830602 229.20710366985526 1.4900494671033406
2.9980027657840176 228.36300207202157 1.498365803450464
3.0032303207374333 221.76858112437023 1.4766031455707085
3.008457875690849 224.89086119669312 1.4955653558199777
3.013685430644265 223.06219358445605 1.4743982955315516
3.0189129855976806 222.83744922961586 1.448753654894348
3.0241405405510964 213.9935770622987 1.4019887802252249
3.029368095504512 213.46122525692994 1.3857222779265792
3.034595650457928 217.8102678464295 1.386447886302583
3.0398232054113437 223.89911192569278 1.423201913246906
3.0450507603647594 222.54887935858022 1.422949889113773
3.050278315318175 222.28406973728687 1.4384493912435392
3.055505870271591 218.47745353750204 1.4234944516973185
3.0607334252250067 216.2025809658628 1.4062668647352843
3.0659609801784224 217.1523857155881 1.4081597466866649
3.071188535131838 217.9057449261502 1.4047742513705102
3.076416090085254 216.09060293141167 1.3913344289487903
3.0816436450386697 218.34639647286002 1.396354251885624
3.0868711999920855 224.42470688863304 1.4124136472845348
3.0920987549455012 225.81455384037454 1.4105649204566801
3.097326309898917 231.09001378873492 1.4111204868592107
3.1025538648523328 231.0900958200585 1.407956552106305
3.1077814198057485 236.12605045687621 1.422085947723621
3.1130089747591643 236.40779180827687 1.4091190335266932
3.11823652971258 231.7418566806162 1.3860320690399086
3.123464084665996 238.14262278828016 1.394519706607074
3.1286916396194115 238.50042490010486 1.378161732343101
3.1339191945728273 238.8565227818732 1.3546927149234067
3.139146749526243 243.36208420204173 1.3600140241013712
3.144374304479659 244.03323279006995 1.3548931469115244
3.1496018594330746 246.52978421413948 1.3507511569660535
3.1548294143864903 247.5573456057493 1.349519594458934
3.160056969339906 246.03255177433556 1.3239405444124057
3.165284524293322 243.84898986810427 1.2901067274364664
3.1705120792467376 251.287668579569 1.2919817123512245
3.1757396342001534 260.3740260196037 1.2954963119036047
3.180967189153569 267.20495715447043 1.2908617503432585
3.186194744106985 273.3369568601501 1.277302258371346
3.1914222990604006 285.5943131910482 1.2734435100100647
3.1966498540138164 295.78264234211144 1.272811325793959
3.201877408967232 316.8558512941043 1.3059383494760848
3.207104963920648 340.95949822535295 1.3385253151163155
3.2123325188740637 361.14366992464636 1.3703629146913645
3.2175600738274794 381.34619552802457 1.3970640328954278
3.222787628780895 403.47166903348335 1.434606521431622
3.228015183734311 422.96800413880993 1.464685595186911
3.2332427386877267 453.24735062572194 1.5064880166036172
3.2384702936411425 484.41235888206614 1.5441371105592208
3.2436978485945582 517.9712597853953 1.5887905396026825
3.248925403547974 549.4850179830806 1.6366334721788212
3.2541529585013897 583.3789353507658 1.6840763759913655
3.2593805134548055 610.3764463920306 1.717419250768604
3.2646080684082213 636.293214476669 1.748152968920526
3.269835623361637 667.6236037888049 1.7895188228507073
3.275063178315053 696.4261436689565 1.8283937735915565
3.2802907332684685 727.04627048749 1.8667559023442186
3.2855182882218843 757.412423973464 1.8998066949067443
3.2907458431753 780.9118645641109 1.9280144945590871
3.295973398128716 818.0271900146734 1.9722099308077417
3.3012009530821316 861.0535238807232 2.023347814344195
3.3064285080355473 894.3704412673507 2.0608511826156906
3.311656062988963 929.4575297928375 2.098912581701259
3.316883617942379 945.2872676468502 2.1160676766526008
3.3221111728957946 958.0560113099358 2.1332080414612102
3.3273387278492104 957.479980942879 2.1285071858905913
3.332566282802626 928.4720528430184 2.0884291728994415
3.337793837756042 889.5996580298835 2.041303027143937
3.3430213927094576 828.1239023135039 1.9650961759346186
3.3482489476628734 760.0021063345487 1.8828057674796423
3.353476502616289 688.1287082800023 1.7874158122971346
3.358704057569705 626.9451836286986 1.7082710618923342
3.3639316125231207 560.6820799518339 1.6166072101688542
3.3691591674765364 501.5056457290013 1.5342546143236768
3.374386722429952 445.7852164907057 1.453729002505288
3.379614277383368 393.74911280498935 1.373658411365963
3.3848418323367837 359.82796001589946 1.3352547072125758
3.3900693872901995 331.6048542952264 1.30196412406533
3.3952969422436152 309.1182763706908 1.2777888114374225
3.400524497197031 292.2797460646001 1.2566004591990156
3.4057520521504467 273.3876440447503 1.227003680098872
3.4109796071038625 262.7699037012762 1.2316439585197605
3.4162071620572783 262.009791269124 1.2496935010852643
3.421434717010694 258.2617696063689 1.2577137529518088
3.4266622719641098 256.185168084436 1.2620880207750267
3.4318898269175255 250.978404180363 1.2535484254530131
3.4371173818709413 243.9666565746583 1.2508173603544883
3.442344936824357 238.41470131101076 1.2471658321519257
3.447572491777773 228.78152584027094 1.2314399343887064
3.4528000467311886 222.9361212950924 1.2258241022314782
3.4580276016846043 217.22635790760253 1.2092927165037404
3.46325515663802 217.4630434397384 1.2108548598836915
3.468482711591436 220.9538632437676 1.2120355075533586
3.4737102665448516 223.35701100437802 1.2236305284337725
3.4789378214982674 227.3404124389463 1.2295880888900137
3.484165376451683 228.25081062882666 1.2311100679557105
3.489392931405099 233.83286202684883 1.2557718557041233
3.4946204863585146 233.08328943667902 1.2457610357836133
3.4998480413119304 228.18680680549298 1.2216943841209353
3.505075596265346 227.50312609571475 1.2118521925571817
3.510303151218762 231.68643056067108 1.2259591464219262
3.5155307061721777 237.00897489574268 1.239445225084936
3.5207582611255934 244.944023134306 1.263678996100621
3.525985816079009 247.24828044072564 1.2304835938952021
3.531213371032425 251.58497783357333 1.2115917867134505
3.5364409259858407 260.29332968761935 1.1980970546512706
3.5416684809392565 273.88179287922475 1.1996197106198359
3.546896035892672 294.3278339961997 1.2196103956702498
3.552123590846088 336.45054127256196 1.2851673656111926
3.5573511457995037 405.5815072139627 1.3860329620885268
3.5625787007529195 532.5899135156787 1.5708425992243307
3.5678062557063353 754.547699413017 1.8602089194688394
3.573033810659751 1180.62865756673 2.324848974684451
3.5782613656131668 1937.10822007487 2.979589014927259
3.5834889205665825 3282.19460148175 3.8796978956886887
3.5887164755199983 5543.404947358238 5.0417043574011755
3.593944030473414 8895.728796181287 6.349959048537864
3.59917158542683 12702.389959945689 7.555024449012178
3.6043991403802456 16437.48516091736 8.565090162291513
3.6096266953336613 18755.22176776856 9.121396561026732
3.614854250287077 19147.576747545896 9.215292319113823
3.620081805240493 17568.008725296364 8.825310556265539
3.6253093601939086 14545.60107330504 8.050516123946103
3.6305369151473244 11110.348387506008 7.018249440331531
3.63576447010074 7728.816846707978 5.834633617125762
3.640992025054156 5183.28505699533 4.760566289325439
3.6462195800075716 3300.462261653259 3.7849280063535917
3.6514471349609874 2089.9018664778087 3.006185093259395
3.656674689914403 1331.698152086236 2.3949819450847336
3.661902244867819 909.185513425973 1.9798292994881153
3.6671297998212347 669.1513311661331 1.6994414997222766
3.6723573547746504 542.1180533079322 1.536481388752962
3.677584909728066 456.47645271992116 1.4124998598890677
3.682812464681482 405.5634807300827 1.3387216192923335
3.6880400196348977 368.50334488325507 1.2899357167507768
3.6932675745883135 344.080430592566 1.2603496472360791
3.698495129541729 327.4836925114462 1.246519266266011
3.703722684495145 315.4838779677687 1.2271899303487346
3.7089502394485607 302.6836674784862 1.2012988246701353
3.7141777944019765 291.8184646035038 1.1711094191815272
3.7194053493553922 281.887019577223 1.1487287255033467
3.724632904308808 270.9264792580978 1.1243272305865173
3.7298604592622238 265.0088156621171 1.1198117646508874
3.7350880142156395 259.0135404875395 1.1151739080779004
3.7403155691690553 256.7807431338111 1.1195800546478565
3.745543124122471 256.3441995011984 1.1280717327151308
3.750770679075887 255.89524027203706 1.1361084953997997
3.7559982340293026 255.1467659155123 1.1334658283585286
3.7612257889827183 256.44949282209205 1.1437783143133367
3.766453343936134 252.0517035758284 1.1310807329358716
3.77168089888955 254.0553547830123 1.1380975119449954
3.7769084538429656 247.51496963735266 1.1186507190922745
3.7821360087963813 243.26815277283563 1.102960489685133
3.787363563749797 239.68612119396303 1.0926902415603978
3.792591118703213 238.1996099209277 1.0854610333328465
3.7978186736566286 240.86773847081298 1.0830868265203528
3.8030462286100444 247.477581226919 1.0947694865437148
3.80827378356346 251.732052916537 1.0938511100363217
3.813501338516876 258.66216471339845 1.0988835223818278
3.8187288934702917 265.9683933886824 1.1103554327166072
3.8239564484237074 268.4957832635554 1.104067915975883
3.829184003377123 276.6444763536985 1.111454807117986
3.834411558330539 286.20118608202915 1.126719541378576
3.8396391132839547 294.5062120957894 1.1368062549258935
3.8448666682373704 305.34813935625357 1.154878875005511
3.850094223190786 310.8304303352582 1.1618329426588716
3.855321778144202 307.2683098746008 1.15548238238038
3.8605493330976177 304.77781070462623 1.1512932970421712
3.8657768880510335 302.75667873849466 1.1581315557403553
3.8710044430044492 296.0102783849123 1.1479748259750617
3.876231997957865 290.90374726752526 1.1376540549713487
3.8814595529112808 287.4093726360596 1.1330668683169487
3.8866871078646965 285.1875493835907 1.1323794272016587
3.8919146628181123 282.936058825393 1.1311648582073695
3.897142217771528 280.4268536023696 1.126220587891734
3.902369772724944 274.9974934724136 1.110765676982073
3.9075973276783595 272.74936774636933 1.103852649260242
3.9128248826317753 274.1018978905823 1.1050559046885864
3.918052437585191 279.8898613119016 1.11414946552501
3.923279992538607 289.8425776267801 1.1277274448757717
3.9285075474920226 312.9794473009133 1.1645620768593208
3.9337351024454383 336.0593233392342 1.1998554495339961
3.938962657398854 371.7770040377232 1.2591156922127371
3.94419021235227 439.2674089031658 1.3631805771941674
3.9494177673056856 507.18843032985114 1.4549582932135237
3.9546453222591014 604.3371458043739 1.5799306238752513
3.959872877212517 732.0450528496789 1.726437115160892
3.965100432165933 788.5995802977916 1.7879207279614426
3.9703279871193486 855.6615912668358 1.8523812189461737
3.9755555420727644 830.902000600353 1.820510515627937
3.98078309702618 758.7831123498709 1.7355348751334256
3.986010651979596 687.1965943341836 1.6477110384170637
3.9912382069330117 580.5718452118823 1.5128462616671658
3.9964657618864274 544.3416982020709 1.465076149874617
4.001693316839844 518.8913833443754 1.4256364247564783
4.00692087179326 510.7645211583179 1.4108588007800904
4.012148426746676 521.6144020790219 1.4279905272937228
4.017375981700092 535.2226476312144 1.4625472696893693
4.0226035366535084 552.4944437897411 1.4916726014304156
4.027831091606925 584.2682657777602 1.5386814306147647
4.033058646560341 628.4292882331921 1.5996963620658429
4.038286201513757 681.393063980017 1.6675389072993962
4.043513756467173 747.0325903477622 1.7515397611650707
4.0487413114205895 815.1863314167801 1.8310923463977835
4.053968866374006 892.5078090439856 1.9126174872010517
4.059196421327422 972.1812587941172 1.995131598661189
4.064423976280838 1071.7343123193139 2.094062987676226
4.069651531234254 1207.0986019917477 2.2270039348679993
4.0748790861876705 1353.5087658477494 2.362658684949691
4.080106641141087 1518.649257847196 2.501664823354035
4.085334196094503 1704.4479979079067 2.6453666164467964
4.090561751047919 1907.0044711872233 2.803955611325736
4.095789306001335 2144.034986390369 2.9739330837921174
4.1010168609547515 2428.912463745477 3.1724911681585897
4.106244415908168 2707.244705247402 3.3517537717003503
4.111471970861584 3031.855574298373 3.546847903202003
4.116699525815 3351.010044782589 3.717242510763186
4.121927080768416 3667.639051943583 3.838773288997334
4.1271546357218325 3997.75921037625 3.96656882778356
4.132382190675249 4358.089011855963 4.134937240865712
4.137609745628665 4730.151075302465 4.293113991936475
4.142837300582081 5104.513849291803 4.445908739092804
4.148064855535497 5411.214254943232 4.558479174556945
4.1532924104889135 5725.451213487185 4.676211167846051
4.15851996544233 6021.454765996187 4.786568673677953
4.163747520395746 6267.802091620701 4.884811626588594
4.168975075349162 6466.232085331174 4.955532558315886
4.174202630302578 6587.206490199874 4.992419231667045
4.1794301852559945 6617.22968897594 5.000684961624024
4.184657740209411 6569.730706872574 4.974286847122802
4.189885295162827 6400.924945629901 4.905724623684182
4.195112850116243 6170.9780080093105 4.819806929874022
4.200340405069659 5821.285790409776 4.668217095068476
4.2055679600230755 5409.9631001613325 4.4967467409467625
4.210795514976492 4963.373391133619 4.2991947360786025
4.216023069929908 4518.768226699251 4.103141456537885
4.221250624883324 4043.711024399851 3.8741848126946734
4.22647817983674 3625.954215197393 3.669232965327922
4.2317057347901565 3209.6699612296356 3.4456885393285392
4.236933289743573 2838.312838162224 3.2361991651555524
4.242160844696989 2513.986485522017 3.0456155296585257
4.247388399650405 2215.014665120537 2.855843699263395
4.252615954603821 1949.053981506956 2.68123130914234
4.257843509557238 1732.9306530517185 2.529067046047271
4.263071064510654 1529.5252889658168 2.373553703847582
4.26829861946407 1352.459031663808 2.2266375364016646
4.273526174417486 1204.5659021280242 2.0991926856300456
4.278753729370902 1085.8497961335454 1.9954148002180507
4.283981284324319 976.9508073415948 1.8964432345206803
4.289208839277735 882.8032988392318 1.8020012087645945
4.294436394231151 793.2636614070897 1.7050776356142636
4.299663949184567 713.0977834812978 1.613713269283156
4.304891504137983 650.8739636756956 1.5394438936788757
4.3101190590914 596.9937626487314 1.4727568822879409
4.315346614044816 549.2246231318486 1.4100835617041876
4.320574168998232 508.749192296813 1.3565394853749793
4.325801723951648 471.05034251112687 1.3068367734073654
4.331029278905064 438.8090276425017 1.2659117449764585
4.336256833858481 413.714617122535 1.2310236388369404
4.341484388811897 391.673270519215 1.2003427927445889
4.346711943765313 368.4859161905225 1.1618969602682105
4.351939498718729 350.1931451552002 1.1335040070915416
4.357167053672145 337.4792987613533 1.1180525472419434
4.362394608625562 327.8959268019977 1.1136747834851453
4.367622163578978 320.78479135470417 1.1070277239041324
4.372849718532394 308.69138411860024 1.088408607910853
4.37807727348581 299.9821283667789 1.0758561963804782
4.383304828439226 291.69250662136534 1.0657636018882952
4.388532383392643 281.9523567834971 1.0513621106927096
4.393759938346059 273.9171116685348 1.042777274648555
4.398987493299475 264.148142096976 1.0289834752373743
4.404215048252891 253.4879049690334 1.0134754852011456
4.409442603206307 246.1097600587176 1.008181070519965
4.414670158159724 240.02683144107647 1.006951131659128
4.41989771311314 235.66497092898962 1.0117838213057688
4.425125268066556 230.17250864576715 1.0135540290537073
4.430352823019972 224.3692873100194 1.0081019734803502
4.435580377973388 216.87426019647555 0.9982264410643824
4.440807932926805 213.2789128912006 0.9919236284993229
4.446035487880221 207.72607545027142 0.9819081999051921
4.451263042833637 203.94191824419823 0.9767996614902738
4.456490597787053 197.8814144034277 0.9589707576315435
4.4617181527404695 191.33963501949052 0.9485181234475036
4.466945707693886 189.13250224268074 0.9486307247529618
4.472173262647302 187.963509005897 0.9536311406589322
4.477400817600718 193.62378375606409 0.9828035819454157
4.482628372554134 191.5417700433834 0.9737596582270488
4.4878559275075505 192.65761801392395 0.9893167122046046
4.493083482460967 186.26886632192674 0.974904317290992
4.498311037414383 176.87826919249414 0.9551067458774987
4.503538592367799 172.34974865982767 0.9483172625676033
4.508766147321215 171.43478177288424 0.952118080930798
4.5139937022746315 170.04552223945873 0.9555155170198484
4.519221257228048 171.83568711453563 0.9698573442673608
4.524448812181464 172.88381546979093 0.9735202314879936
4.52967636713488 173.71145292378228 0.9768096993196221
4.534903922088296 175.51813505832163 0.9755010400084956
4.5401314770417125 177.81668109098692 0.9734267219820405
4.545359031995129 177.33722460171774 0.9764849098694902
4.550586586948545 180.14189245680004 0.9846838711542115
4.555814141901961 177.847004133876 0.9813808507074332
4.561041696855377 172.99862937265502 0.9679303555650123
4.5662692518087935 169.5659205502186 0.9486620735192675
4.57149680676221 165.48824381076403 0.931157018401149
4.576724361715626 164.3034635538517 0.9284580638127469
4.581951916669042 167.77291946900803 0.9427303881702019
4.587179471622458 169.01599412527636 0.958180414612523
4.5924070265758745 173.44792793086353 0.9881846849417328
4.597634581529291 174.36942083950092 0.9907874281862283
4.602862136482707 168.62627965259662 0.9802828607507427
4.608089691436123 166.2929418094252 0.9728322191959019
4.613317246389539 164.5184690683569 0.9649678598386928
4.6185448013429555 165.91109309716686 0.9781405115386675
4.623772356296372 167.03349009166766 0.9830976400645108
4.628999911249788 167.44167110285184 0.9908489107316403
4.634227466203204 165.05771281508845 0.9835161068011208
4.63945502115662 165.3106808924417 0.97377122402033
4.6446825761100365 162.9247841719479 0.9614794463219646
4.649910131063453 165.3582775819022 0.9784808163215031
4.655137686016869 166.3050984672449 0.9868292057752793
4.660365240970285 169.76445227711505 1.0043805212521864
4.665592795923701 170.4691653988731 1.0270479486123385
4.6708203508771176 172.35554110190768 1.0309860300696625
4.676047905830534 173.58373608169677 1.0421819828427563
4.68127546078395 169.31549597528976 1.0177553633898677
4.686503015737366 165.61325741730278 0.9960952609652527
4.691730570690782 161.3271634433678 0.9845143452006565
4.696958125644199 157.5664544865325 0.9688881173868114
4.702185680597615 156.37540401356924 0.9566927905591246
4.707413235551031 157.99016634462845 0.9591878598219347
4.712640790504447 158.437800668698 0.9642801827169544
4.717868345457863 161.08712646533118 0.9806454686389712
4.72309590041128 159.683063263152 0.9803543809091723
4.728323455364696 160.6333088084196 0.9836694763425244
4.733551010318112 161.99435011891518 0.9785328144673644
4.738778565271528 165.10278061517954 0.9878610242854793
4.744006120224944 166.26485004577717 0.986858042652359
4.749233675178361 167.4779624930208 0.9907323063039317
4.754461230131777 168.5127865149888 0.997033393773697
4.759688785085193 167.41759355267035 1.0037544682163255
4.764916340038609 162.52679786993835 0.993149950767745
4.770143894992025 158.78835283647084 0.9747532700534589
4.775371449945442 158.71054660738892 0.9626262014987115
4.780599004898858 158.37489614956468 0.9466497278443594
4.785826559852274 156.52397049862213 0.9332023124908612
4.79105411480569 157.1297256469511 0.9447653321876378
4.796281669759106 155.66436898791696 0.9479917781332126
4.801509224712523 161.02091459055632 0.969809321721933
4.806736779665939 165.97822625929504 0.9928967460915004
4.811964334619355 164.7723019689737 0.9806004881684033
4.817191889572771 161.0904894056379 0.9752733702081589
4.822419444526187 159.46488977680727 0.9750037045193304
4.827646999479604 160.0561676504936 0.9788823952192488
4.83287455443302 157.13876526380201 0.978241208585149
4.838102109386436 157.4783432119798 0.9690755379658876
4.843329664339852 159.1865787176378 0.9741630393668966
4.848557219293268 159.8015917430968 0.9706769606519131
4.853784774246685 161.0455371599752 0.9776221118544526
4.859012329200101 159.35003660778113 0.9678970950669307
4.864239884153517 158.37924196827714 0.9628024524729123
4.869467439106933 155.48123552402282 0.9468041433001158
4.8746949940603495 150.49106742456377 0.9310961369724781
4.879922549013766 151.8081670691644 0.926817870897901
4.885150103967182 151.88988409139688 0.9166465251250054
4.890377658920598 158.90509427246286 0.9384837634966862
4.895605213874014 159.23631852736025 0.9486192557384309
4.9008327688274305 159.1986743080811 0.9466526060677263
4.906060323780847 154.78484558918538 0.9361472161576729
4.911287878734263 152.41809525927485 0.921724097567967
4.916515433687679 149.96926019064492 0.9135817854784499
4.921742988641095 154.26874543420885 0.9309375573554662
4.9269705435945115 157.23571612308245 0.9353696387245592
4.932198098547928 157.00450970396165 0.9315593862063651
4.937425653501344 154.5440404947742 0.9197382946595233
4.94265320845476 155.04717750979623 0.9219037945435419
4.947880763408176 156.3644422721947 0.9298283102301378
4.9531083183615925 160.9300417614024 0.9497665063232614
4.958335873315009 158.1439677534028 0.9364259456345929
4.963563428268425 155.16379195751844 0.9243925866144604
4.968790983221841 154.41698450907114 0.9117490563679015
4.974018538175257 155.2977022422695 0.9077789415472085
4.9792460931286735 161.26847476015462 0.9262795595778759
4.98447364808209 167.15075503610927 0.9440572674165446
4.989701203035506 168.55950087717508 0.9431423563016875
4.994928757988922 168.69449908498152 0.930096234113111
5.000156312942338 172.45142613928058 0.9241049071545486
5.0053838678957545 171.9465891918495 0.8914431884240605
5.010611422849171 178.94096734506388 0.8858150829880805
5.015838977802587 182.16622096171693 0.8779805066808717
5.021066532756003 184.05774152622612 0.8694918556102184
5.026294087709419 187.13010218759354 0.8698490513283289
5.0315216426628355 188.00022540837375 0.8702522333841494
5.036749197616252 187.63424972086904 0.8803233983174213
5.041976752569668 190.4269358268233 0.894090717427898
5.047204307523084 188.40305244323386 0.8934861444750505
5.0524318624765 187.693964318483 0.8874617929092873
5.0576594174299165 192.09120942781794 0.8875500853529598
5.062886972383333 193.6844942509743 0.8825911226438236
5.068114527336749 196.45020085036984 0.8796186330615513
5.073342082290165 207.34579572421762 0.8928521733663494
5.078569637243581 218.30564538011063 0.9035612105036673
5.0837971921969975 229.9676247267771 0.9092401839217968
5.089024747150414 243.59713696586954 0.9209658686825999
5.09425230210383 254.44381906603985 0.9270036672384245
5.099479857057246 273.31808426283004 0.9475165254851587
5.104707412010662 297.4009829878885 0.9779519143101384
5.109934966964079 326.6239778330833 1.011400688813705
5.115162521917495 351.5732164996806 1.0438376823158586
5.120390076870911 367.2957117352995 1.0615891967832873
5.125617631824327 375.31487587923124 1.0658225976585725
5.130845186777743 371.10840554927967 1.0561667366909397
5.13607274173116 362.6655788981076 1.0485240395279594
5.141300296684576 341.15789297591954 1.0260337779174848
5.146527851637992 314.37786154800114 0.9961699086008247
5.151755406591408 289.724226424802 0.9733553931681136
5.156982961544824 266.44806593306714 0.952172039623982
5.162210516498241 248.93069533393805 0.9423148372679139
5.167438071451657 230.9093603845928 0.9271757745945136
5.172665626405073 212.41400953286552 0.903714626511462
5.177893181358489 202.71285564318705 0.8974524145190561
5.183120736311905 193.6841646047463 0.8959353696914111
5.188348291265322 186.567423988328 0.8974631640745021
5.193575846218738 180.3853386497918 0.8885267436537029
5.198803401172154 176.91704461974442 0.8817823392962305
5.20403095612557 179.49797154554236 0.890846192535666
5.209258511078986 178.42795606991248 0.891460589143932
5.214486066032403 174.45851111070422 0.8904559317393177
5.219713620985819 168.87351341002315 0.8775750184216834
5.224941175939235 163.31464522375546 0.8653288901500107
5.230168730892651 161.4692258917826 0.868019696539301
5.235396285846067 159.10121817183685 0.869960332800513
5.240623840799484 157.011489047057 0.866192298873333
5.2458513957529 153.89729061572524 0.8618065579121004
5.251078950706316 152.24727199673143 0.8587815317288122
5.256306505659732 154.86111994585872 0.8739039668481321
5.261534060613148 157.11376255643717 0.8826522891723394
5.266761615566565 160.4980246356813 0.8932725178226689
5.271989170519981 160.68767832323252 0.9024160947987114
5.277216725473397 163.95205391270886 0.9240251070855902
5.282444280426813 166.2167440418213 0.9411506345588367
5.2876718353802294 166.88865370626047 0.9394014281101006
5.292899390333646 164.85782935061 0.9216611133568205
5.298126945287062 159.7686576390094 0.8985070252035542
5.303354500240478 155.8567290641399 0.8840144808611382
5.308582055193894 159.24532783757678 0.8899322061152517
5.3138096101473105 159.23348548155272 0.8894744547664257
5.319037165100727 161.38449226623266 0.8940722829741296
5.324264720054143 162.37705247365787 0.9050923511422986
5.329492275007559 161.27753253262145 0.9169123445461891
5.334719829960975 157.26904744904525 0.9131472384317777
5.3399473849143915 154.8636063015772 0.905563127322801
5.345174939867808 152.65993052408865 0.8997672157052855
5.350402494821224 153.0283178814408 0.8895608466159166
5.35563004977464 151.1022764557063 0.87162457914483
5.360857604728056 152.66862132124052 0.8649821012547576
5.3660851596814725 155.03010489476563 0.8667746403156679
5.371312714634889 158.40378936112933 0.8708240078107948
5.376540269588305 162.39567529439802 0.8786346547725251
5.381767824541721 160.13979980098912 0.8760476028381379
5.386995379495137 158.81397014752767 0.8737458899439385
5.3922229344485535 158.92340317408846 0.8771958804405595
5.39745048940197 155.01695118700502 0.866033830752151
5.402678044355386 154.98943837774573 0.8561076601972791
5.407905599308802 160.31877947624187 0.8601169416295309
5.413133154262218 166.40397608917053 0.8637104857279186
5.4183607092156345 169.34691328681137 0.8660755446976431
5.423588264169051 169.98397562982242 0.8585813570434446
5.428815819122467 169.88497646890886 0.8403611858589956
5.434043374075883 172.70970361591947 0.831549777994778
5.439270929029299 175.04105080165172 0.8224170764874256
5.4444984839827155 176.01324575607967 0.8189855307330007
5.449726038936132 179.01325461350868 0.8219348288184425
5.454953593889548 181.87132667536264 0.8304910794870323
5.460181148842964 183.2868358604043 0.8436037855328357
5.46540870379638 182.39507510723323 0.8500165879876129
5.4706362587497965 182.93213019770587 0.866622713267425
5.475863813703213 178.5236296561684 0.8643414820140265
5.481091368656629 176.27940466121584 0.8666650616097819
5.486318923610045 172.47415233178404 0.86520829328147
5.491546478563461 168.90971839480824 0.862951442554762
5.4967740335168775 165.03962441376328 0.8457430266991487
5.502001588470294 161.85726624717952 0.8333878103098816
5.50722914342371 157.17421114206368 0.8193962099893959
5.512456698377126 155.97103264873826 0.8188925748412826
5.517684253330542 159.095394396465 0.8328017892171056
5.522911808283959 160.06793766555862 0.8418441795915008
5.528139363237375 163.4793778595952 0.8490921439540264
5.533366918190791 161.19179534494913 0.8481493124312641
5.538594473144207 157.3926762909959 0.839759762053962
5.543822028097623 155.9054152906623 0.8309996092609037
5.54904958305104 158.84418603520209 0.8426210974275824
5.554277138004456 161.66120663075998 0.8484785405897717
5.559504692957872 162.7480327210489 0.8546187190221638
5.564732247911288 163.93698671738196 0.8607244472707474
5.569959802864704 161.2154255480308 0.8415716441779402
5.575187357818121 163.84238773239022 0.8432807588538774
5.580414912771537 166.15984200718597 0.8347910656363328
5.585642467724953 167.03961925182307 0.8312107533564362
5.590870022678369 170.85314977243712 0.8346663950891021
5.596097577631785 168.56989031259332 0.8216656627133069
5.601325132585202 168.1840825427282 0.8161045028444338
5.606552687538618 170.39696637684787 0.8073429888774076
5.611780242492034 175.71974376131604 0.8008564620226032
5.61700779744545 183.64651519114736 0.8025358670525206
5.622235352398866 195.0293105493395 0.8136219584338645
5.627462907352283 219.4853391663509 0.843276394168583
5.632690462305699 260.0199005066759 0.8949906916135744
5.637918017259115 323.97918765469996 0.969281528294295
5.643145572212531 410.51731968657714 1.0674334836288404
5.648373127165947 509.60851218838917 1.1761256780246572
5.653600682119364 614.9180340500191 1.2852178084988208
5.65882823707278 702.5950144221475 1.3682494855282608
5.664055792026196 762.9628366623806 1.4207765975294842
5.669283346979612 802.595562189673 1.4552402030500655
5.674510901933028 810.499423513782 1.4600827528929088
5.679738456886445 806.2599397302887 1.4556354367079927
5.684966011839861 792.4630168437375 1.4420604709698381
5.690193566793277 776.0938772125091 1.4277547839438394
5.695421121746693 765.939142130463 1.419636193864665
5.700648676700109 757.1571139471479 1.4110139062556781
5.705876231653526 758.4187527368622 1.4116108823024396
5.711103786606942 758.1473280976486 1.4085092378263802
5.716331341560358 763.5824624795029 1.4126768421256308
5.721558896513774 766.6471402364082 1.4150727460674777
5.7267864514671905 775.6188259638003 1.4246684960962788
5.732014006420607 781.1390198717826 1.4300590143433156
5.737241561374023 788.3960442282008 1.433797833304512
5.742469116327439 807.8739075331728 1.44943933417704
5.747696671280855 842.7837455354776 1.4793621353586288
5.7529242262342715 892.7363426473918 1.523377499584433
5.758151781187688 956.1744382116304 1.575445662208415
5.763379336141104 1034.4743686520642 1.638052588527298
5.76860689109452 1112.297551907725 1.6944719685712901
5.773834446047936 1185.9220293864676 1.747331323110536
5.7790620010013525 1240.3171647621652 1.7867782166820174
5.784289555954769 1267.0017703671717 1.8079894947065818
5.789517110908185 1251.478181710805 1.7968325178424642
5.794744665861601 1175.962133719948 1.7388543428177707
5.799972220815017 1048.3597281213306 1.6380391604307545
5.8051997757684335 901.2265245625698 1.5183501843005052
5.81042733072185 750.9214442010854 1.3900630595072165
5.815654885675266 615.78251943173 1.2648830353921592
5.820882440628682 496.9355325841909 1.1449870016939678
5.826109995582098 408.49638970953276 1.0513519955562352
5.8313375505355145 345.19412369408644 0.9808573295201052
5.836565105488931 295.1803311363582 0.9201976895617955
5.841792660442347 262.20226551472183 0.8799697262986292
5.847020215395763 238.73775761764725 0.8470105309926087
5.852247770349179 222.30397237635773 0.8247110301024889
5.8574753253025955 214.98956429786648 0.8179540500481474
5.862702880256012 206.30236491409886 0.8140571973510751
5.867930435209428 203.35778797235912 0.8170641879170412
5.873157990162844 199.04928600836539 0.8128897453964918
5.87838554511626 194.03716390547194 0.8004843897454301
5.8836131000696765 191.95294028901748 0.7904961088837938
5.888840655023093 193.12002229146952 0.7867270852781879
5.894068209976509 194.98637859752233 0.7873940821877295
5.899295764929925 199.47175865312136 0.7961895043482239
5.904523319883341 199.34240340885785 0.7946009390880708
5.9097508748367575 199.83270928347804 0.7935078992411071
5.914978429790174 201.0651628712106 0.7950407719312302
5.92020598474359 202.77453989771467 0.7928928815339984
5.925433539697006 206.11727814633028 0.7992474107576073
5.930661094650422 210.09636647866967 0.8051465636074284
5.9358886496038386 211.93818948701497 0.8017836550436848
5.941116204557255 214.8162017464133 0.8043062629393709
5.946343759510671 221.09322009212235 0.8149548495561248
5.951571314464087 225.89027541102118 0.8270965853365203
5.956798869417503 228.84142216156607 0.8306407331272154
5.96202642437092 235.65765909203884 0.8395880209330538
5.967253979324336 241.99068594282417 0.845092483486238
5.972481534277752 256.09334609996563 0.865737983114458
5.977709089231168 270.4713376606757 0.8858030710035814
5.982936644184584 281.92411663152905 0.9003843754692945
5.988164199138001 304.0072668670675 0.9297108220003474
5.993391754091417 321.39160989975255 0.951214193932384
5.998619309044833 342.87896848714763 0.9784513506615626
6.003846863998249 378.8576061929119 1.027858443744155
6.009074418951665 417.1340375234662 1.0774296187425054
6.014301973905082 462.87559561879243 1.1368528689117983
6.019529528858498 524.8449839976219 1.2095313404941466
6.024757083811914 595.3450127286718 1.2885019093979941
6.02998463876533 678.783551718414 1.3730204139607034
6.035212193718746 793.3105404802607 1.4840438820767787
6.040439748672163 927.121531314056 1.6070580249625153
6.045667303625579 1086.4864800687594 1.741898783359757
6.050894858578995 1273.7253630833354 1.8882282580948933
6.056122413532411 1453.3051155762687 2.018374238244302
6.061349968485827 1630.4762330607448 2.1402486812518937
6.066577523439244 1783.9779746624836 2.24002310983922
6.07180507839266 1878.9939394192972 2.3016052618318446
6.077032633346076 1923.8965309939094 2.3328685774006312
6.082260188299492 1907.8569695165963 2.324366228147931
6.087487743252908 1849.3671197673102 2.2903019030674137
6.092715298206325 1755.5072053713693 2.2328460868018056
6.097942853159741 1643.03411836774 2.1636532168861495
6.103170408113157 1517.51850146243 2.08337255101845
6.108397963066573 1376.7776746720306 1.9840258427111497
6.113625518019989 1237.249529947276 1.8825192789943015
6.118853072973406 1114.687893326987 1.788370156032633
6.124080627926822 998.168399040678 1.6937320667830322
6.129308182880238 895.4137956650684 1.6060946156895408
6.134535737833654 800.5855306216458 1.5206124798674139
6.1397632927870704 713.5412447876585 1.4360187834596216
6.144990847740487 636.9434082195909 1.3586086062066465
6.150218402693903 564.5059825758666 1.2783955622112506
6.155445957647319 508.7939815794706 1.2173822041489901
6.160673512600735 458.5783156814565 1.160302282776305
6.1659010675541515 419.13381712999706 1.1151089449843148
6.171128622507568 383.9211951250844 1.0710152446322112
6.176356177460984 356.3049375842876 1.0366836055992423
6.1815837324144 331.4789472263914 1.0026503279094194
6.186811287367816 311.62164860157804 0.9775499592359475
6.1920388423212325 300.2565625440191 0.9676623483165028
6.197266397274649 286.6106401202781 0.9505482523260553
6.202493952228065 276.7078954322107 0.9409379137852529
6.207721507181481 265.4823721364067 0.9177571910489464
6.212949062134897 257.4779855576098 0.9010042470889488
6.2181766170883135 250.74924602314732 0.8926358838122365
6.22340417204173 245.98095909635418 0.8864561136699306
6.228631726995146 239.52679103408 0.8798915363917069
6.233859281948562 231.59833541387357 0.8667526739608944
6.239086836901978 226.64382403795716 0.8573505302283183
6.2443143918553945 224.67858168981888 0.8544498173205148
6.249541946808811 220.53668336189793 0.8439477218773485
6.254769501762227 220.69533196162678 0.8454012805329861
6.259997056715643 216.5593232516364 0.8338616331361084
6.265224611669059 212.45897114541518 0.824472748881234
6.2704521666224755 210.2113963920325 0.8241826111755297
6.275679721575892 207.91327217779002 0.8238359916070614
6.280907276529308 207.4170334111972 0.8294360714492337
6.286134831482724 208.08848478077726 0.8356257662868852
6.29136238643614 203.97054000053768 0.8248303659921729
6.2965899413895565 203.01575748052784 0.8232655466489255
6.301817496342973 203.9123406368793 0.8221047793252769
6.307045051296389 207.4721104269012 0.8265568605367589
6.312272606249805 206.33686887668784 0.8199231851933781
6.317500161203221 207.6790535704258 0.8229793871224795
6.3227277161566375 204.3092410643544 0.8178513791096428
6.327955271110054 203.2448666234687 0.8117284383837522
6.33318282606347 203.2722932498136 0.8140328254881539
6.338410381016886 202.91141325439114 0.8188857688306608
6.343637935970302 201.88400467232648 0.8168111274723627
6.3488654909237185 196.4256304366333 0.8091286880468065
6.354093045877135 198.1098229727804 0.8132048889559769
6.359320600830551 201.03840435674746 0.8095699593820498
6.364548155783967 201.0791368449393 0.805304929935722
6.369775710737383 201.4303887212416 0.8014486081002197
6.3750032656908 202.20406025438797 0.8001869916547952
6.380230820644216 205.2941387421977 0.8138956319049561
6.385458375597632 209.37491056916252 0.8224441211613621
6.390685930551048 208.92092860171041 0.8244814470310872
6.395913485504464 207.1377426429017 0.8201435169019984
6.401141040457881 205.09656728921894 0.8194142362821245
6.406368595411297 203.21245352522857 0.8193645545230052
6.411596150364713 204.65416277058475 0.8195806378905397
6.416823705318129 206.9479823437213 0.8234151805549101
6.422051260271545 206.94027491321222 0.8204097894017632
6.427278815224962 207.43101737268304 0.8141701612094987
6.432506370178378 204.19808334451778 0.8067479553345659
6.437733925131794 203.5943463057262 0.801696079874491
6.44296148008521 201.92779248484632 0.7930235377789515
6.448189035038626 197.84860054930675 0.7823995247543161
6.453416589992043 199.61555521408422 0.7841189172118771
6.458644144945459 202.77605161482376 0.7885982948579369
6.463871699898875 207.92170093450613 0.7994791431559736
6.469099254852291 211.85537358007448 0.8044311097915754
6.474326809805707 210.79744978301426 0.7974455751720446
6.479554364759124 213.11938001825865 0.7941843321921684
6.48478191971254 215.02716485285026 0.7933920347880432
6.490009474665956 219.14761569235995 0.7948541508257868
6.495237029619372 221.97851743641635 0.79288342293857
6.500464584572788 230.00103912971215 0.8006919261480452
6.505692139526205 235.60821034058546 0.8060305290212962
6.510919694479621 243.4655574495721 0.81948983370777
6.516147249433037 248.92470262946262 0.823366571752088
6.521374804386453 255.8437049623929 0.829384724605977
6.526602359339869 269.8368412808815 0.8457290290800509
6.531829914293286 288.4462457177373 0.8627461591389514
6.537057469246702 312.69833771118374 0.892886109381987
6.542285024200118 340.77856842736384 0.9270401743267893
6.547512579153534 371.20634893104386 0.963157236567024
6.55274013410695 405.38243530844113 1.0017410649009753
6.557967689060367 443.6733205895901 1.0434657354884478
6.563195244013783 475.86157177452463 1.077561294030765
6.568422798967199 505.8914161408578 1.110205899480177
6.573650353920615 521.7643323767459 1.1248586427777767
6.5788779088740315 529.7852598817217 1.1307508453698267
6.584105463827448 526.7441375910117 1.126447720558659
6.589333018780864 509.1611037999914 1.1078665875729956
6.59456057373428 489.44221944854104 1.086306952206721
6.599788128687696 461.29553943757713 1.0544929792995446
6.6050156836411125 434.69491171840417 1.0235025207392332
6.610243238594529 405.2090678644382 0.9902707054630772
6.615470793547945 378.6231314176211 0.9596718761963882
6.620698348501361 355.60660188055397 0.933102460500554
6.625925903454777 339.0041644572378 0.9129407569052006
6.6311534584081935 324.1050024990806 0.8964992180129573
6.63638101336161 312.0844329133281 0.8844627106749013
6.641608568315026 301.5594125269242 0.87088983340392
6.646836123268442 293.5819173553074 0.861800405079943
6.652063678221858 282.4895156906757 0.8472760656169708
6.6572912331752745 270.53138323638524 0.8314424766894319
6.662518788128691 260.44089572551593 0.8185605791753997
6.667746343082107 253.69081314116724 0.8105395392728908
6.672973898035523 250.69827064702196 0.8083819041452678
6.678201452988939 245.24786529101507 0.8031767405731084
6.6834290079423555 239.1641921546311 0.794974136133754
6.688656562895772 237.08261816794132 0.793159489022833
6.693884117849188 232.83056052302263 0.7861613819320333
6.699111672802604 232.42072815781538 0.7863499230302576
6.70433922775602 227.65698585188747 0.7796688001256232
6.7095667827094365 227.37439535445574 0.7840464266315597
6.714794337662853 227.11999578526087 0.7842481125207961
6.720021892616269 227.89097793722624 0.78931609328476
6.725249447569685 227.65877137698024 0.7904831554531808
6.730477002523101 226.09158306462493 0.7852054901370394
6.7357045574765175 227.2449729359145 0.7882634139753052
6.740932112429934 227.05548891810204 0.7861464275560345
6.74615966738335 227.58890980637943 0.7862036241182456
6.751387222336766 227.20119474193368 0.7897849003562194
6.756614777290182 225.84077942611555 0.7875310755731129
6.7618423322435985 225.46914453432115 0.7872654508844281
6.767069887197015 227.68493884813844 0.7913532541532894
6.772297442150431 229.98832826346376 0.7935249790106563
6.777524997103847 229.15947609355158 0.7888626364912719
6.782752552057263 225.13208213831868 0.7799910148625535
6.7879801070106796 221.76162010441362 0.7774876216428627
6.793207661964096 218.9558335163491 0.7734398183203403
6.798435216917512 223.2999627935832 0.7849255108301744
6.803662771870928 227.57342696296573 0.7884395897555586
6.808890326824344 231.84717568278367 0.7912329789843704
6.814117881777761 232.0453182685528 0.7890423683885431
6.819345436731177 232.30174450643466 0.7880681690601337
6.824572991684593 233.19183270089772 0.7914240721678478
6.829800546638009 235.45539777310506 0.7945814969444063
6.835028101591425 236.71731171449431 0.7976353370407376
6.840255656544842 234.198506278863 0.7885319497778945
6.845483211498258 235.0265407639999 0.788202963831688
6.850710766451674 235.0356457786423 0.7848004982950385
6.85593832140509 235.87966879409447 0.7801049270516206
6.861165876358506 235.91559508500305 0.7786832391486673
6.866393431311923 237.72206973976955 0.7795142138881147
6.871620986265339 244.09844722774264 0.7904000367441525
6.876848541218755 246.63231209671864 0.7934426121872208
6.882076096172171 246.41615076674526 0.7923793273842246
6.887303651125587 242.90644633920454 0.785316700069004
6.892531206079004 242.14070388446814 0.7805847696847894
6.89775876103242 247.28100024106828 0.7870048038588985
6.902986315985836 253.19489269658496 0.7949446836825894
6.908213870939252 256.91580852130204 0.7999685858157468
6.913441425892668 257.82682593234296 0.8004983973862027
6.918668980846085 260.87029237134203 0.8082846723176277
6.923896535799501 262.2303431148458 0.8084308362875551
6.929124090752917 271.29281861946106 0.8197456241958695
6.934351645706333 274.6979315563321 0.8237092531993214
6.939579200659749 278.75124432995744 0.8239551400729805
6.944806755613166 283.64261278200206 0.8284941505672265
6.950034310566582 288.11880751459887 0.8304738012120452
6.955261865519998 293.9578776348222 0.8338675875396055
6.960489420473414 301.31130802898934 0.840113298803969
6.96571697542683 307.9714967855969 0.8431893716381663
6.970944530380247 316.553666480446 0.8508137511643634
6.976172085333663 333.1790799086001 0.8697169850091885
6.981399640287079 351.8071521278444 0.8911414540490932
6.986627195240495 374.44349950289126 0.9186922528874182
6.9918547501939114 406.14547159245103 0.9549127819118267
6.997082305147328 448.77298335808916 1.0002740517726454
7.002309860100744 503.6457151530263 1.0562808288957244
7.00753741505416 589.574869786893 1.1395038841660172
7.012764970007576 706.1643009276825 1.2443290839939183
7.0179925249609925 852.8334003550627 1.3664576711687717
7.023220079914409 1013.1845143760004 1.487291492717985
7.028447634867825 1161.260560405899 1.5903795600409172
7.033675189821241 1276.9973075046962 1.6651461099560227
7.038902744774657 1346.3282573493236 1.7073368219440184
7.0441302997280735 1343.178552435769 1.7045143779986418
7.04935785468149 1296.071398719842 1.6746953738492392
7.054585409634906 1213.679554884655 1.6194204528946838
7.059812964588322 1109.1687146460724 1.5468671459029975
7.065040519541738 1010.8924263178023 1.4754810438190824
7.0702680744951545 919.2394860299302 1.4062843555713873
7.075495629448571 835.3510856242843 1.3398621897804133
7.080723184401987 772.1967837270706 1.2881244015276283
7.085950739355403 717.137240471534 1.2418488417408269
7.091178294308819 678.1379002391698 1.207823104862472
7.0964058492622355 644.7663028933616 1.1776659104291782
7.101633404215652 613.6333528292015 1.149298094113505
7.106860959169068 591.6369053517778 1.1284971089119087
7.112088514122484 568.8282137387049 1.1073792579523258
7.1173160690759 549.5174468398116 1.0882969342105187
7.1225436240293165 532.7619571436912 1.0714282575559093
7.127771178982733 515.9083623038588 1.054263690377129
7.132998733936149 506.6652025361054 1.0451997068187315
7.138226288889565 497.44915502749984 1.0369667498097013
7.143453843842981 487.8511799603969 1.027515217034012
7.1486813987963975 480.2404899447528 1.0199494441853107
7.153908953749814 471.61637031047013 1.01022958330206
7.15913650870323 468.41419579611 1.0057686511397894
7.164364063656646 468.0079924118172 1.0062839455951296
7.169591618610062 469.9835444179698 1.0067670119120724
7.1748191735634785 483.6852803844269 1.0206356082001908
7.180046728516895 504.24849808013016 1.041096595927985
7.185274283470311 536.1219276051155 1.070777420423893
7.190501838423727 585.8029720112696 1.118068142636382
7.195729393377143 656.4273453566578 1.1806981778843277
7.2009569483305595 764.8765614645253 1.2733839202324069
7.206184503283976 913.9241877021676 1.3908183303935762
7.211412058237392 1112.3537261974245 1.533428898175256
7.216639613190808 1360.8332549715496 1.6954590325393686
7.221867168144224 1669.2548166096442 1.874726460793793
7.227094723097641 2022.0815565364253 2.0602279509683994
7.232322278051057 2366.1964187340163 2.226530460933211
7.237549833004473 2632.5995903082808 2.346031752366861
7.242777387957889 2732.3427977280376 2.3893551599439764
7.248004942911305 2653.105094952433 2.3537739266480426
7.253232497864722 2412.2565904830703 2.2436058866190476
7.258460052818138 2064.703622546443 2.0752998162744563
7.263687607771554 1701.1958404658324 1.8839719256279663
7.26891516272497 1349.6291318375622 1.6774659312390683
7.274142717678386 1063.149412038466 1.4896796791759672
7.279370272631803 833.2833822708275 1.3182612992298128
7.284597827585219 665.0036000509137 1.1795277074986878
7.289825382538635 552.2007868266476 1.0747906133093217
7.295052937492051 484.08636128094486 1.00959631549189
7.300280492445467 433.9980890848296 0.9583050009628797
7.305508047398884 402.5765167465585 0.9269710167841623
7.3107356023523 380.88535780538 0.9030650067857855
7.315963157305716 360.95503187593476 0.8809155779480975
7.321190712259132 350.5669693140232 0.8693482267630759
7.326418267212548 339.2693957069382 0.8561280334415833
7.331645822165965 333.266662963486 0.8474358791155585
7.336873377119381 326.43450956943497 0.8385052160353572
7.342100932072797 320.4065125471757 0.8293593404909121
7.347328487026213 318.41518721578745 0.8271246779054419
7.352556041979629 316.847406522396 0.8254578681202057
7.357783596933046 316.64374341895734 0.8270785664014464
7.363011151886462 318.89016784950536 0.8300670117406641
7.368238706839878 318.0921338252551 0.8315395687528754
7.373466261793294 318.0685511078993 0.8311521093608735
7.37869381674671 313.89699623572346 0.8251675401400729
7.383921371700127 309.7213981566421 0.8181697417105507
7.389148926653543 307.57437070374607 0.8166047632309379
7.394376481606959 308.22595400978355 0.8182215006344928
7.399604036560375 310.31350485703257 0.8207296019753793
7.4048315915137914 312.610745107964 0.8232174341928589
7.410059146467208 312.6890231600007 0.8212992448090013
7.415286701420624 314.19008660999367 0.8224312224003022
7.42051425637404 313.43009395713324 0.8208208021799508
7.425741811327456 317.6708701244571 0.8294369519033769
7.4309693662808725 318.6206031737254 0.8303778560714422
7.436196921234289 316.6531477908683 0.8283370973081686
7.441424476187705 316.5481963598204 0.8260054035709843
7.446652031141121 320.72260536973846 0.828043089163532
7.451879586094537 329.3735477007873 0.8401163581639872
7.4571071410479535 336.80635959373745 0.8467188461124743
7.46233469600137 340.38474974998906 0.8493466934068579
7.467562250954786 344.7536996153533 0.8528763875641301
7.472789805908202 343.536155643687 0.8472551122793582
7.478017360861618 345.6580047262995 0.8501421570901827
7.4832449158150345 354.0022467648808 0.8591465579981586
7.488472470768451 363.77814009483825 0.869289939735742
7.493700025721867 377.02794643849126 0.8854833578487445
7.498927580675283 393.7130055282604 0.9021941442473755
7.504155135628699 412.5631458375774 0.9205809238989782
7.5093826905821155 430.078153595194 0.9371525856399135
7.514610245535532 451.7643716243758 0.9591237853641577
7.519837800488948 471.35889662603967 0.9782461341977869
7.525065355442364 485.8989922036892 0.991988693279147
7.53029291039578 496.9933165321046 1.0030499408153761
7.5355204653491965 502.7103506151188 1.0101463205501364
7.540748020302613 509.2706565761867 1.0173876313981556
7.545975575256029 508.99356404818695 1.0157830912715378
7.551203130209445 506.3937589809383 1.0122567790266315
7.556430685162861 501.92550632993897 1.0072921219953277
7.5616582401162775 492.8720673164419 0.9965759776393721
7.566885795069694 481.2769056785984 0.9848061599747852
7.57211335002311 470.1691759445186 0.9735729182192759
7.577340904976526 457.282190511297 0.9594754952995556
7.582568459929942 443.51509589006884 0.9453422198547566
7.5877960148833585 432.9381254430199 0.9339208458279671
7.593023569836775 421.08116054124685 0.9213434433996034
7.598251124790191 417.56390488640386 0.9175036024090631
7.603478679743607 412.8495136295264 0.9123352682653753
7.608706234697023 409.8898209944871 0.9108079362473595
7.6139337896504395 407.8807370772244 0.9088667150963652
7.619161344603856 403.36604386703766 0.9040100552712176
7.624388899557272 404.7769246317649 0.9068986941841739
7.629616454510688 402.30665203596806 0.903344844799577
7.634844009464104 400.97811209513685 0.9004334454480916
7.6400715644175206 402.45096402944176 0.9010564669474489
7.645299119370937 409.721353321541 0.9076833528989671
7.650526674324353 422.8453487034466 0.9202873907189286
7.655754229277769 434.5468247705962 0.9331929923278132
7.660981784231185 437.9716762335779 0.9362204209737276
7.666209339184602 448.8285184318188 0.9470859924667975
7.671436894138018 455.71024510163295 0.9542561004058822
7.676664449091434 468.98712750934067 0.9657135145039139
7.68189200404485 482.23632518158996 0.9766994429890511
7.687119558998266 491.1507918154434 0.9832646459107527
7.692347113951683 503.1399847798867 0.9945162337326776
7.697574668905099 511.5560185309191 1.0025947291743733
7.702802223858515 524.3418608259959 1.0161127782094685
7.708029778811931 531.5391601000899 1.0230363609119264
7.713257333765347 536.2620971857522 1.0267466548422814
7.718484888718764 528.5475420093234 1.018694996141382
7.72371244367218 520.198531119974 1.010698704199602
7.728939998625596 512.0881231408887 1.0016679939488315
7.734167553579012 503.6989386920361 0.992394935551227
7.739395108532428 499.1415230809682 0.9873123125165881
7.744622663485845 496.13302532482084 0.9838799610205815
7.749850218439261 494.791303671307 0.9829126010371629
7.755077773392677 494.8699591668006 0.9824444437251467
7.760305328346093 493.20592531222127 0.9806922820614693
7.765532883299509 489.70336237258925 0.9773177549127134
7.770760438252926 486.44706145928893 0.9743050375320272
7.775987993206342 482.50723772220164 0.9711249580227449
7.781215548159758 474.7453115068652 0.9626107068578271
7.786443103113174 470.647110100885 0.9586191737139831
7.79167065806659 462.77059695917023 0.9500649198600951
7.796898213020007 452.1317128580615 0.9401922516628948
7.802125767973423 442.48457441932624 0.9308618950933274
7.807353322926839 430.9475254156143 0.9181779789290768
7.812580877880255 422.94098807793154 0.9098004487227915
7.817808432833671 421.35194354068 0.9076363941667862
7.823035987787088 420.33112193976854 0.9064185495129222
7.828263542740504 421.04306896300506 0.9074895945366578
7.83349109769392 418.4493638182524 0.9042181933447911
7.838718652647336 413.14000570302676 0.8983690797993429
7.8439462076007525 411.20537814565097 0.8964095274708294
7.849173762554169 414.33541450551553 0.9004418155596331
7.854401317507585 414.90803483546534 0.9002268668840553
7.859628872461001 418.775386443442 0.9048614203720696
7.864856427414417 419.6048515111965 0.9034221734952673
7.8700839823678335 420.76394428036605 0.9035937505855547
7.87531153732125 425.73967842083664 0.9081698288345702
7.880539092274666 430.46817989786757 0.9116100434821368
7.885766647228082 436.1886470292369 0.9172133640928494
7.890994202181498 442.4495151953034 0.9242247192091356
7.8962217571349145 449.7096666782987 0.9322175519754453
7.901449312088331 458.8783244457345 0.9425647322208878
7.906676867041747 463.04719533577816 0.9464235325166771
7.911904421995163 465.7137792971571 0.9481395239722296
7.917131976948579 468.76554343954206 0.9501001310479116
7.9223595319019955 474.15828125417465 0.9530513324181856
7.927587086855412 479.8243739297008 0.9581186320144004
7.932814641808828 484.8653750827588 0.9629354577205588
7.938042196762244 495.78364957805235 0.9735098891406714
7.94326975171566 504.08993889419634 0.9809004721633252
7.9484973066690765 515.3647765729448 0.9910571779395897
7.953724861622493 524.7051790104758 0.998380415754617
7.958952416575909 536.3728372345437 1.008219894574842
7.964179971529325 554.1378321624181 1.024178687213928
7.969407526482741 569.251147215567 1.0363129324022604
7.9746350814361575 586.0742760675492 1.0504347044671791
7.979862636389574 600.173349349785 1.0629885489648763
7.98509019134299 608.4654189590312 1.069482705027877
7.990317746296406 619.7772725234488 1.0791937893631336
7.995545301249822 625.6214367281663 1.0842261877716957
8.000772856203238 635.5901633112123 1.0926066981819562
8.006000411156654 644.865976681422 1.1012252391657185
8.01122796611007 652.7405423626872 1.1075695463363344
8.016455521063486 656.9770146710061 1.1092844031619853
8.021683076016902 658.983411171548 1.109783814187818
8.026910630970319 661.456068511683 1.1108796708835247
8.032138185923735 669.5639755358752 1.11813321928013
8.037365740877151 673.4539242930897 1.1213131778246297
8.042593295830567 677.9723153692793 1.1240319584973468
8.047820850783983 678.9055021781642 1.124594343505456
8.0530484057374 679.9444941516484 1.124213022730036
8.058275960690816 678.3444005760588 1.1224731914267188
8.063503515644232 674.1136322409964 1.119055637451071
8.068731070597648 672.938270861468 1.1181511574372456
8.073958625551064 670.4301280047374 1.1156757679600555
8.07918618050448 670.8159300030231 1.1154278967471531
8.084413735457897 670.9659667051208 1.1151642843203675
8.089641290411313 669.9764448609112 1.1139124031457512
8.09486884536473 664.0818171661635 1.1086479400398
8.100096400318145 659.9426965123621 1.1052886272362892
8.105323955271562 651.496994529563 1.0969679551420402
8.110551510224978 642.3764110290186 1.0882972379717542
8.115779065178394 635.9694582340937 1.0823828557207742
8.12100662013181 628.3999617476353 1.0759293277044013
8.126234175085226 628.2213315736241 1.0756329125968136
8.131461730038643 625.2879780204751 1.0728609566415037
8.136689284992059 630.0076598950113 1.0759808855716526
8.141916839945475 639.1873345667914 1.0842150415468281
8.147144394898891 649.622458856794 1.0928083783951774
8.152371949852308 669.5657111450407 1.1089121093260603
8.157599504805724 687.9726351072624 1.123717027208758
8.16282705975914 711.7755819073045 1.1420671575621324
8.168054614712556 729.7278332737854 1.1556371126627454
8.173282169665972 743.0281193504067 1.1645282108242079
8.178509724619389 748.3125851794316 1.1686744450503717
8.183737279572805 754.9508127385227 1.17424063321697
8.188964834526221 750.6092091336344 1.170013130680793
8.194192389479637 742.6492600823349 1.1627011664018705
8.199419944433053 730.2403567482731 1.1516990394898678
8.20464749938647 716.7024320548499 1.141090588070166
8.209875054339886 709.8067912074595 1.1354970463783693
8.215102609293302 698.6760543423469 1.126588137485816
8.220330164246718 686.5225636516099 1.115998331323165
8.225557719200134 680.1285142947962 1.1111720544302193
8.23078527415355 676.8541003628022 1.108988474330924
8.236012829106967 673.0078067687597 1.1058104211565063
8.241240384060383 664.8384751772674 1.0979796154509007
8.2464679390138 655.7384558042947 1.0891688889788493
8.251695493967215 653.4395869744992 1.0866188769904668
8.256923048920632 653.8690311854789 1.0862107740673874
8.262150603874048 655.900105284208 1.0881683369124344
8.267378158827464 659.48871231069 1.091576735006836
8.27260571378088 656.7789974991504 1.0884245622018145
8.277833268734296 650.8985338367777 1.0825669639361346
8.283060823687713 646.749675660504 1.0788172452937708
8.288288378641129 639.9727681326124 1.0722091996357135
8.293515933594545 639.8932838267269 1.0721824744576942
8.298743488547961 640.5318331703394 1.0719137821306253
8.303971043501377 646.6933056905915 1.0766666564513496
8.309198598454794 648.6158644901247 1.077692257772674
8.31442615340821 649.8427008935554 1.0782197396049003
8.319653708361626 655.9433956314299 1.084580073628883
8.324881263315042 654.0131056221043 1.0830987701188763
8.330108818268458 657.7062653786616 1.0864130415642221
8.335336373221875 659.0367399819561 1.0870227654580094
8.34056392817529 661.6604598354324 1.0875912122335765
8.345791483128707 666.0309733187689 1.0895804918447285
8.351019038082123 667.9242187002178 1.089628058007247
8.35624659303554 672.5968243306077 1.0935234074888402
8.361474147988956 678.9306977103095 1.0988147516677045
8.366701702942372 684.5999123869823 1.103009211822613
8.371929257895788 693.8213434050649 1.109968491777549
8.377156812849204 696.635801592751 1.111894099555472
8.38238436780262 702.4643727610951 1.1167992055370919
8.387611922756037 704.8166782663276 1.1183116840328482
8.392839477709453 706.1388908352837 1.1181289368559977
8.398067032662869 705.501179028355 1.1182573688217494
8.403294587616285 709.1794924334074 1.1212450716175375
8.408522142569701 709.6775031401877 1.12175932313715
8.413749697523118 708.7013986689078 1.1194048082937598
8.418977252476534 702.694682552316 1.1140350718609044
8.42420480742995 691.8448593422399 1.1065013517752469
8.429432362383366 681.4373709683874 1.099469499230115
8.434659917336782 665.1243783366735 1.0858967707110194
8.439887472290199 648.6290668954584 1.0697981942244403
8.445115027243615 635.0012987886015 1.056906409484283
8.450342582197031 618.1557027387393 1.0423387246132614
8.455570137150447 607.015576466933 1.0335348482634543
8.460797692103863 599.4829611530434 1.028417992579411
8.46602524705728 591.7316301665043 1.0212054145605451
8.471252802010696 582.4909826452163 1.012403692419072
8.476480356964112 575.7416755022423 1.005235605653881
8.481707911917528 567.3768324637214 0.9971267131921955
8.486935466870944 559.7738964446703 0.9906282137178962
8.49216302182436 555.0466380770107 0.9864887695201424
8.497390576777777 550.4252041561431 0.9820477128182317
8.502618131731193 550.1947852186106 0.9822765381725038
8.50784568668461 548.6889573729691 0.980665287192193
8.513073241638025 546.4942263784495 0.9778883710434407
8.518300796591442 544.5828598820668 0.9762547972963832
8.523528351544858 543.7338226413979 0.9756541529094253
8.528755906498274 540.3487667153798 0.972324212087851
8.53398346145169 530.861210198253 0.963658029971445
8.539211016405106 522.6952117429398 0.9568986067646884
8.544438571358523 520.9973731717369 0.9551061904967065
8.549666126311939 519.4317041464249 0.9534581822081261
8.554893681265355 522.7688524882436 0.9563236970379106
8.560121236218771 519.4742272232836 0.9510883536244329
8.565348791172188 519.1904860835352 0.9502486434862322
8.570576346125604 522.0398725773479 0.9521803239245825
8.57580390107902 522.2040792602206 0.9520877487824919
8.581031456032436 524.6329328814818 0.9536007659473323
8.586259010985852 523.5866971504556 0.9512094573462561
8.591486565939269 522.7014178433203 0.9494516539071276
8.596714120892685 526.1790798288241 0.9528927506115135
8.601941675846101 524.8455853570468 0.9521123014003299
8.607169230799517 524.9031202807498 0.9532891796893574
8.612396785752933 525.2550909227516 0.953482918943983
8.61762434070635 527.486806754973 0.9541859297806679
8.622851895659766 533.9568865526849 0.9602308427925865
8.628079450613182 541.4935455395486 0.9665309701510458
8.633307005566598 546.1223102784462 0.9701714174811299
8.638534560520014 545.6752173097744 0.9688014966941644
8.64376211547343 548.4103201276956 0.9706476490160805
8.648989670426847 555.7804544690148 0.9773491458650708
8.654217225380263 565.4570598843806 0.9849071862041187
8.65944478033368 575.188170487968 0.9931137045620348
8.664672335287095 586.0162207407598 1.002485601753994
8.669899890240512 589.1200682805575 1.0053020180495593
8.675127445193928 592.5539731193988 1.0077474769517576
8.680355000147344 598.883413268275 1.0121913087636185
8.68558255510076 608.0518994812683 1.019617430225144
8.690810110054176 622.8765827948407 1.0310807767792454
8.696037665007593 633.4261922378896 1.037238469826746
8.701265219961009 646.0883173503779 1.0465253529562215
8.706492774914425 659.7631859872832 1.05724141997077
8.711720329867841 669.8130330387551 1.0656564581427017
8.716947884821257 680.5504196989874 1.0734518124823043
8.722175439774674 685.4326688361907 1.0767166442042957
8.72740299472809 684.6456294754871 1.0760648224524878
8.732630549681506 686.3704843896414 1.0778438834157065
8.737858104634922 686.2676933875911 1.0782792146960163
8.743085659588338 686.1923726679423 1.0792478570185922
8.748313214541755 687.2817444249973 1.081019014926965
8.75354076949517 679.7048934252156 1.0753120898719608
8.758768324448587 670.8767665766251 1.0675832326035104
8.763995879402003 657.3641523129888 1.0553215296011753
8.76922343435542 640.8552394185105 1.0407060837139042
8.774450989308836 626.5576604628093 1.0270607583495635
8.779678544262252 612.9356268887996 1.0150885227949638
8.784906099215668 606.403770517712 1.0093491019820517
8.790133654169084 602.9465285178228 1.008042731680166
8.7953612091225 595.6012160868605 1.001713573425583
8.800588764075917 583.0611704151405 0.990059327918341
8.805816319029333 573.9787390222009 0.9814730469359704
8.811043873982749 570.1809518735171 0.9791309218081866
8.816271428936165 565.3010025375306 0.9750722483984765
8.821498983889581 564.4402834896838 0.9750703901170769
8.826726538842998 561.680905403813 0.9732090138836332
8.831954093796414 556.3325175091983 0.9672138008773518
8.83718164874983 552.228846874205 0.9631214755640625
8.842409203703246 549.3762646433006 0.9600521740519541
8.847636758656662 545.4717385710038 0.9558906317977569
8.852864313610079 548.2722657838956 0.9579398799295804
8.858091868563495 551.7958837774897 0.9615347508709308
8.863319423516911 553.5495847998208 0.9626871858711878
8.868546978470327 552.3467219484537 0.961199519997885
8.873774533423743 549.7293347849479 0.9583561721531156
8.87900208837716 543.3792794829068 0.9524139531847415
8.884229643330576 542.1205361145998 0.9511310912093189
8.889457198283992 543.9783211676115 0.9523231050869143
8.894684753237408 542.9932233841406 0.9503338044289047
8.899912308190824 546.0081582664322 0.953006547196557
8.90513986314424 545.8131999782026 0.9530605212151563
8.910367418097657 549.155037268505 0.9557072594535143
8.915594973051073 556.9948688722492 0.9624293294885004
8.92082252800449 561.4399966603315 0.9654894688338724
8.926050082957905 566.7673654578114 0.9699797081111134
8.931277637911322 567.5906848819186 0.9706622464538507
8.936505192864738 568.2029315484227 0.9696072803543448
8.941732747818154 568.6155517877166 0.9698874156499385
8.94696030277157 569.2943703139928 0.9703976962359089
8.952187857724986 567.6103365942067 0.9688461565222777
8.957415412678403 570.0455298943524 0.9702333882136495
8.962642967631819 574.1698688404932 0.9729042716985958
8.967870522585235 583.7861430667034 0.9814222550046916
8.973098077538651 588.1235656360913 0.985074403819551
8.978325632492067 592.148555791395 0.9884320207425653
8.983553187445484 592.3293990451048 0.9876083525442173
8.9887807423989 594.6389034061502 0.9883637928513385
8.994008297352316 597.4079636763446 0.9908512157136445
8.999235852305732 600.8669707585 0.9941127383356733
9.004463407259149 606.2069963276407 0.9976660122243278
9.009690962212565 613.1951525262306 1.002226091783007
9.014918517165981 622.1165399679984 1.007705621233679
9.020146072119397 632.4472407937302 1.0159372656799768
9.025373627072813 641.9174363780352 1.023153214456234
9.03060118202623 651.7601158234169 1.0302687591684965
9.035828736979646 665.734745506367 1.0408624783705995
9.041056291933062 680.397176367521 1.0521293703336845
9.046283846886478 697.436495387305 1.0660417941685483
9.051511401839894 709.9884474066952 1.0752067121585316
9.05673895679331 723.9077830701656 1.0845197896928436
9.061966511746727 747.0359069186657 1.100776128781734
9.067194066700143 774.805686030293 1.1207155714278982
9.07242162165356 801.7453904479064 1.1386045854268825
9.077649176606975 823.620040803765 1.1523779193054675
9.082876731560392 839.920168985933 1.1635077584408864
9.088104286513808 855.3448578546811 1.1755720974232662
9.093331841467224 863.24693138535 1.1807348411151515
9.09855939642064 863.8122328654698 1.1803535052082
9.103786951374056 859.2637321245074 1.175379052980974
9.109014506327473 851.8447183462384 1.16935690743597
9.114242061280889 847.7108521539201 1.166757283554384
9.119469616234305 841.3803173173127 1.1625407927335756
9.124697171187721 835.0952045949718 1.1580668022977663
9.129924726141137 826.7181830295333 1.1517321239468272
9.135152281094554 826.763887861031 1.1506992063298833
9.14037983604797 837.7530230228981 1.1588863235355156
9.145607391001386 857.4175263432505 1.1719532128776524
9.150834945954802 881.5744262471142 1.1884975279379246
9.156062500908218 911.6420674375291 1.2085401490129555
9.161290055861635 948.881306080469 1.2427305466535363
9.16651761081505 992.1217530338508 1.2773579149086314
9.171745165768467 1033.444772697521 1.3086738248905658
9.176972720721883 1061.3473973765442 1.33139813386292
9.1822002756753 1071.459046275396 1.3415221753660584
9.187427830628716 1071.9901887867254 1.3452241224328894
9.192655385582132 1058.235884919022 1.337876843577742
9.197882940535548 1042.8964730079456 1.330396241398125
9.203110495488964 1028.178028404631 1.3231243811916258
9.20833805044238 1013.1193434998613 1.3158411722334786
9.213565605395797 1000.7737003953438 1.309791365314093
9.218793160349213 986.9520554283175 1.302837417285347
9.224020715302629 976.4972579853486 1.2979652860751971
9.229248270256045 965.4283136906068 1.2919405773523955
9.234475825209461 954.6860819056706 1.286855713325494
9.239703380162878 944.7609247895886 1.2816410570222083
9.244930935116294 939.467720017553 1.2788767696810222
9.25015849006971 933.2180702173891 1.2760807219729615
9.255386045023126 928.2827685708684 1.2740719294718033
9.260613599976542 933.3094134647146 1.2786675414274191
9.265841154929959 936.8293506065966 1.2832329601148256
9.271068709883375 948.7806795027778 1.2913169228913677
9.276296264836791 969.8712185359564 1.3070322193024433
9.281523819790207 995.1099403998626 1.3259502821944604
9.286751374743623 1020.0182340373524 1.3432359262465468
9.29197892969704 1044.4015952423458 1.3609543485243096
9.297206484650456 1066.5334807405548 1.3765146881051413
9.302434039603872 1079.68096695261 1.386737510671109
9.307661594557288 1082.7539886584557 1.3906207615914155
9.312889149510704 1071.8275186962644 1.3844370994696171
9.31811670446412 1042.48557346138 1.3649746516041572
9.323344259417537 1007.2462588602756 1.3432689350020832
9.328571814370953 960.4461894342006 1.3121005464205928
9.33379936932437 910.7818596396955 1.2788982741211734
9.339026924277785 861.1948936994885 1.2451187377631658
9.344254479231202 812.2855955102584 1.2109469761217435
9.349482034184618 770.5839940977183 1.1798539785946882
9.354709589138034 738.25721582234 1.155927592252827
9.35993714409145 715.8690899715986 1.1398919142622506
9.365164699044866 697.9011786408369 1.1267234215579016
9.370392253998283 681.0098031108538 1.1141556169531797
9.375619808951699 670.6700636756693 1.1064786285739538
9.380847363905115 665.537033645303 1.1030873266651071
9.386074918858531 659.8229709895435 1.0991294578825015
9.391302473811947 655.5229147044406 1.095710882701909
9.396530028765364 650.4245247187397 1.0925951880092262
9.40175758371878 648.0117664819406 1.0921258507310456
9.406985138672196 647.6729439828551 1.0926753648156193
9.412212693625612 646.1826003222908 1.090453913402002
9.417440248579029 642.0687379105441 1.075721549193608
9.422667803532445 638.583618492147 1.0669070788331387
9.427895358485861 638.1208749037899 1.0626460383450014
9.433122913439277 638.2972364717803 1.0605015640627278
9.438350468392693 640.0158583605564 1.0601822075472642
9.44357802334611 641.7768933091907 1.060039312491037
9.448805578299526 637.8630495978917 1.0547801425256749
9.454033133252942 637.0266887438776 1.0514203308252232
9.459260688206358 633.3959815940495 1.0464704306122892
9.464488243159774 629.0683519272472 1.0406879080791263
9.46971579811319 630.1061979081176 1.0398259682506625
9.474943353066607 629.1345167405747 1.0374190254643603
9.480170908020023 634.5553190385042 1.0400858015908165
9.48539846297344 638.711271964035 1.042028529116352
9.490626017926855 636.9231455470482 1.0396875715659797
9.495853572880272 637.2916169033549 1.039440245322483
9.501081127833688 633.5168319056505 1.0356980201410635
9.506308682787104 634.2727392573768 1.0351878507727827
9.51153623774052 635.2296302796728 1.034705294157265
9.516763792693936 633.3073474424266 1.0319864132276575
9.521991347647353 630.042463327181 1.0285189735518598
9.527218902600769 634.8451710540953 1.0319732404638198
9.532446457554185 636.6091072311617 1.0324148386168432
9.537674012507601 639.0748854759286 1.033538072119645
9.542901567461017 638.1809723378193 1.0309108461347196
9.548129122414434 641.6290694900853 1.0326926237364444
9.55335667736785 639.1750022821949 1.0294589771844107
9.558584232321266 636.6519654576302 1.027018494124951
9.563811787274682 630.7365720465037 1.0219681317714364
9.569039342228098 628.0508871645469 1.0203324325682317
9.574266897181515 621.4249925781027 1.0145947329675848
9.57949445213493 623.834998150376 1.0151103996080073
9.584722007088347 625.7483815781592 1.0150772435258306
9.589949562041763 631.2726349172575 1.0184187509655322
9.59517711699518 631.9630139543846 1.017504445942536
9.600404671948596 631.4093164954846 1.0159185824344232
9.605632226902012 629.516257591659 1.0137122596409305
9.610859781855428 629.3181859525989 1.0133066264836992
9.616087336808844 630.401562171365 1.0150801967578695
9.62131489176226 631.9779786798254 1.0153066819695364
9.626542446715677 633.0016502977406 1.0165873589146184
9.631770001669093 634.6839307143256 1.018498500107508
9.636997556622509 633.753151356004 1.0168960902331374
9.642225111575925 635.7322619426194 1.0178877759598608
9.647452666529341 633.7253414712093 1.0152490097160114
9.652680221482758 638.417032298754 1.0184513947213205
9.657907776436174 642.3185733814825 1.0189182281454408
9.66313533138959 646.1972872889537 1.0200556587478486
9.668362886343006 648.3555800443108 1.0220292050710122
9.673590441296422 646.7317644129496 1.021472281123246
9.678817996249839 647.2191395695767 1.0210846846764097
9.684045551203255 643.5881998742801 1.0173022309787567
9.689273106156671 646.6908367799526 1.0186591814516406
9.694500661110087 648.6749269586082 1.0190026042632045
9.699728216063503 655.3614310828922 1.0244753411658793
9.70495577101692 658.4152248584012 1.0269371187214793
9.710183325970336 657.7171514773707 1.0266410317390735
9.715410880923752 656.1412292645978 1.0237735776215091
9.720638435877168 655.5508013135094 1.0217357659350323
9.725865990830584 656.0677998558601 1.0216987376967934
9.731093545784 657.9322929228268 1.0229221892115932
9.736321100737417 661.5121257744372 1.0255732854576134
9.741548655690833 664.8776176531504 1.0280721677977334
9.74677621064425 664.9628593762071 1.0271794571109323
9.752003765597665 667.3078905256004 1.0286163654382916
9.757231320551082 668.2264473458656 1.0295136615206364
9.762458875504498 669.934984309627 1.0302884787214834
9.767686430457914 673.3164933916032 1.0328802090844111
9.77291398541133 675.010966398068 1.0336611118021994
9.778141540364746 672.7129205901036 1.0288467569452227
9.783369095318163 669.1266791604284 1.0249093501632067
9.788596650271579 665.9513146942463 1.0216462125467962
9.793824205224995 663.78822960016 1.020035282906286
9.799051760178411 669.6960845994405 1.0237010929026396
9.804279315131827 673.6894659352884 1.0265062188413616
9.809506870085244 678.6957309288947 1.030684745474999
9.81473442503866 681.8469881718918 1.0324803262058495
9.819961979992076 684.2349086530352 1.033100812281187
9.825189534945492 682.1789602824854 1.030682592669496
9.830417089898909 688.2894952463652 1.0344869485135213
9.835644644852325 688.2728707565212 1.0330238295003227
9.840872199805741 689.9854844283684 1.0335475218918786
9.846099754759157 689.7578340645513 1.0331872432509963
9.851327309712573 693.2896052272563 1.035854304549099
9.85655486466599 692.8804684320323 1.0357195673055102
9.861782419619406 692.3041780685209 1.035262007283618
9.867009974572822 694.6454877530421 1.0358986223645328
9.872237529526238 692.1089788718808 1.0333379832095033
9.877465084479654 692.1562820880714 1.0334093781563856
9.88269263943307 698.2798049769036 1.0384512692803882
9.887920194386487 703.5698924973536 1.0415016652006575
9.893147749339903 706.9900343347078 1.0442638188996367
9.89837530429332 706.4797519023459 1.0416122806302694
9.903602859246735 705.9776467325186 1.0403593246565204
9.908830414200152 707.8484377853528 1.0415931959382607
9.914057969153568 718.1631916606266 1.0489129753609214
9.919285524106984 720.6787110174188 1.0503592936443693
9.9245130790604 722.8814959447752 1.0515749935986478
9.929740634013816 724.7232933644 1.052630620203806
9.934968188967233 725.5287527229565 1.05260539593801
9.940195743920649 726.0001523409342 1.0517111202220146
9.945423298874065 730.0197759230806 1.0541849098379972
9.950650853827481 729.5844921171963 1.053649742435404
9.955878408780897 732.0971606744272 1.0556331306401494
9.961105963734314 733.6997222924557 1.0569161518647876
9.96633351868773 731.7800696371497 1.0553523995739036
9.971561073641146 732.7741534851583 1.0549712291424165
9.976788628594562 729.2854743501259 1.0510468624975378
9.982016183547978 725.6259018195736 1.048061757192587
9.987243738501395 718.0076919346149 1.0406991949928828
9.99247129345481 712.1549101853593 1.0355754759115487
9.997698848408227 710.8893434574644 1.0345031908590878
10.002926403361643 709.2382621560407 1.0325028077417733
10.00815395831506 708.1699077701212 1.031343272848061
10.013381513268476 704.741026354329 1.0284062338510473
10.018609068221892 700.8242986705812 1.0256508422678594
10.023836623175308 698.1585532393883 1.0236691825580309
10.029064178128724 696.6314244987474 1.0222347586167375
10.03429173308214 698.048422641659 1.0229847838211465
10.039519288035557 700.6345593925392 1.0247878776091988
10.044746842988973 700.937483215302 1.0241569079719604
10.049974397942389 700.9849828413119 1.024479549324143
10.055201952895805 696.1351489291304 1.0209328403536118
10.060429507849221 695.5687710079143 1.0214652133819404
10.065657062802638 689.2396402066818 1.0170113567437888
10.070884617756054 690.2708702886978 1.0175485025257538
10.07611217270947 687.8502867051944 1.0155968488442058
10.081339727662886 689.1358664861409 1.0159306936141819
10.086567282616302 685.9925944192024 1.0139158149795926
10.091794837569719 681.2777943949415 1.0086525111290319
10.097022392523135 679.9808191609346 1.0066324231374366
10.102249947476551 684.9357413760382 1.01032990742079
10.107477502429967 689.5045129086277 1.0129744106801708
10.112705057383383 687.0313273091588 1.010380059550178
10.1179326123368 681.3145958437761 1.0065607603148072
10.123160167290216 676.8710081013916 1.0034622667043005
10.128387722243632 675.612780300001 1.0021627334335215
10.133615277197048 678.6481512688454 1.0034139826618722
10.138842832150464 682.4698013927649 1.0049265228948403
10.14407038710388 682.2411351240813 1.0046188787405093
10.149297942057297 683.5990009383662 1.0057733928546946
10.154525497010713 682.3763940027178 1.0057568397197527
10.15975305196413 682.3571006067251 1.0056063805443405
10.164980606917545 683.3295818139748 1.0047241470353305
10.170208161870962 685.139187973975 1.0048873071857638
10.175435716824378 684.2702301873651 1.004542754524579
10.180663271777794 685.3485125658531 1.004447333414168
10.18589082673121 683.176904081391 1.0023234367380696
10.191118381684626 679.7569627106251 0.9992117955642204
10.196345936638043 677.9704104711332 0.9972063054335123
10.201573491591459 674.8388946408312 0.994626322017177
10.206801046544875 674.7414384433054 0.9946816606041103
10.212028601498291 676.0828286422901 0.9964148716878645
10.217256156451707 675.7184104812363 0.9962337416148349
10.222483711405124 676.2697768980377 0.996647588134208
10.22771126635854 676.5486789604195 0.9966780332949601
10.232938821311956 674.2805934696756 0.9948809930116647
10.238166376265372 668.5581500329386 0.9893679880814891
10.243393931218788 669.0030041961725 0.9892521651892919
10.248621486172205 663.9606259466476 0.985501355085959
10.253849041125621 666.7633373816209 0.9881469417152493
10.259076596079037 665.1635363180828 0.987361982803235
10.264304151032453 664.0325751583232 0.9861355313922707
10.26953170598587 665.6415481355226 0.9862690524689708
10.274759260939286 664.1840615852519 0.9843358428863911
10.279986815892702 664.1039535878665 0.9840461509853191
10.285214370846118 661.810357674206 0.9833290326824675
10.290441925799534 660.7652067363302 0.982349659086701
10.29566948075295 657.0999075974274 0.9796621287691338
10.300897035706367 654.0312055591627 0.9761036625274698
10.306124590659783 652.061700814307 0.9739435938712275
10.3113521456132 643.6599789284243 0.9677846885268883
10.316579700566615 643.3032755743462 0.9673561340717245
10.321807255520032 641.0015427386493 0.9653292555962424
10.327034810473448 640.5986748039364 0.9650705010033459
10.332262365426864 636.9879590122596 0.961710278771944
10.33748992038028 636.0928385910345 0.9603669482524214
10.342717475333696 632.2927732632878 0.9572800689198238
10.347945030287113 633.5495724922375 0.9580543742393256
10.353172585240529 639.9281311389918 0.9625317472594966
10.358400140193945 643.0736806577167 0.9644999556353978
10.363627695147361 645.431707861444 0.965260293026425
10.368855250100777 646.9641702491106 0.9664546802513062
10.374082805054194 648.4562634738846 0.9678353607444631
10.37931036000761 649.9521415241161 0.9684150685189805
10.384537914961026 654.776552519493 0.9719625772256248
10.389765469914442 652.6677434613994 0.9681948355004463
10.394993024867858 652.2502060409375 0.9672374316335829
10.400220579821275 651.9975630495964 0.9672016669901672
10.40544813477469 651.2174479823381 0.9671870476538743
10.410675689728107 650.6684757379157 0.9664069619014096
10.415903244681523 651.1666284625818 0.9662014296647191
10.42113079963494 650.8936157668506 0.9644904259253835
10.426358354588356 648.9678222528595 0.9628005829129049
10.431585909541772 642.5192493913487 0.9584786903520849
10.436813464495188 636.1790284215568 0.9548397018773069
10.442041019448604 621.9334942290734 0.943889037978644
10.44726857440202 612.6704177677791 0.9360030663830505
10.452496129355437 606.4895879764437 0.9309402130111444
10.457723684308853 605.176447569062 0.9297445083090564
10.462951239262269 599.6998535101508 0.9250907253986431
10.468178794215685 596.2114514115204 0.9221385937383472
10.473406349169101 589.7852032085399 0.9168620977390367
10.478633904122518 585.3498730956757 0.9138563411110211
10.483861459075934 583.2056689071682 0.9130580158716696
10.48908901402935 580.5537525352237 0.9105483288111997
10.494316568982766 576.4104302439542 0.9054692839603149
10.499544123936182 571.7092929115249 0.9008699217176288
10.504771678889599 567.4875888968478 0.8977855795658805
10.509999233843015 563.3837059183312 0.8955729645778737
10.515226788796431 560.5828401560453 0.8926347169453632
10.520454343749847 555.2910636861683 0.8877203747873009
10.525681898703263 549.0900271994744 0.8818028920935699
10.53090945365668 546.6819259473458 0.8795496923570647
10.536137008610096 547.4094657001224 0.8802264031707605
10.541364563563512 546.7744398874415 0.8794439625265139
10.546592118516928 546.1236602784746 0.8785995465855174
10.551819673470344 546.2301641342077 0.8789870192809205
10.55704722842376 542.5944547911947 0.8770217101801601
10.562274783377177 540.8762250570783 0.8752917086655718
10.567502338330593 536.1654550600999 0.8708820053164815
10.57272989328401 536.8609906080053 0.8705487355577266
10.577957448237425 538.8026755127439 0.872604904379044
10.583185003190842 536.7325234641239 0.8706080376190463
10.588412558144258 533.6420476047226 0.8676060100014532
10.593640113097674 531.5834826489454 0.8657111149065124
10.59886766805109 531.1098832595462 0.865041918103479
10.604095223004506 529.4549676782186 0.8627344224239164
10.609322777957923 526.4115584105359 0.8603580659043025
10.614550332911339 527.1973070084101 0.8599770368986983
10.619777887864755 524.4463352174665 0.8572907818660657
10.625005442818171 523.8304252581211 0.857188355700827
10.630232997771587 522.0296531569817 0.8552633324945585
10.635460552725004 521.7690977413214 0.8550736148833101
10.64068810767842 520.8570360414304 0.8541336649700256
10.645915662631836 521.9860938326722 0.8545994174659484
10.651143217585252 523.2232480981382 0.855866464618591
10.656370772538668 530.2032277091427 0.8614410694617215
10.661598327492085 533.6829090442018 0.8645028740160366
10.666825882445501 535.389607699437 0.866006730825923
10.672053437398917 532.8777716862062 0.862005938791077
10.677280992352333 532.0171052948903 0.8603693085767491
10.68250854730575 531.2006094349849 0.8598810075576069
10.687736102259166 536.2532625265497 0.864161624926861
10.692963657212582 539.3398407151876 0.8667020004046809
10.698191212165998 545.244346828355 0.8708805905145472
10.703418767119414 548.8720749394644 0.8731235392166243
10.70864632207283 554.0467413778945 0.8765688897212018
10.713873877026247 560.0457728155312 0.8807706384239269
10.719101431979663 566.6970613969767 0.8850098293855619
10.72432898693308 577.0458832602361 0.8927324294426932
10.729556541886495 586.222174871732 0.899244977114852
10.734784096839912 599.6912940975789 0.9095111646675537
10.740011651793328 603.8945184941456 0.9127123918599934
10.745239206746744 607.7030895151744 0.915682324806475
10.75046676170016 611.8994250048951 0.9190835366874245
10.755694316653576 619.6375528106192 0.9243697188589819
10.760921871606993 623.3266888372743 0.9257006340156415
10.766149426560409 625.1384566282012 0.9264949725427153
10.771376981513825 622.1384987200619 0.9239947670653672
10.776604536467241 617.2899444945633 0.9210703632130072
10.781832091420657 616.4004843331747 0.9200783849011394
10.787059646374074 613.4638093644111 0.9181680080334569
10.79228720132749 607.204121110468 0.9123292723923146
10.797514756280906 603.7397344157118 0.9090469341083179
10.802742311234322 599.737475657398 0.9058215216368085
10.807969866187738 600.6807119718378 0.9058883985600759
10.813197421141155 600.1378990089239 0.9048233746193171
10.81842497609457 599.4940301055323 0.9042716558531461
10.823652531047987 604.989833009477 0.9084556239295326
10.828880086001403 609.229532448383 0.9112837583975545
10.83410764095482 614.265136531387 0.915106657666613
10.839335195908236 620.7126865901009 0.9194988752983181
10.844562750861652 631.1686476600212 0.927233390972779
10.849790305815068 646.9339878253434 0.937745446355512
10.855017860768484 670.0528558836036 0.9534128842454387
10.8602454157219 695.6215525799272 0.9713615699974595
10.865472970675317 721.9882006058597 0.9890411825877832
10.870700525628733 741.884601060479 1.002124096753867
10.875928080582149 758.4402159223426 1.0133426938147683
10.881155635535565 760.8261251951479 1.013480216153738
10.886383190488981 756.3900161157989 1.0100373874698643
10.891610745442398 746.0887215588108 1.003340254371755
10.896838300395814 725.8611820273921 0.9892549300138377
10.90206585534923 707.3688073722469 0.9763792498214353
10.907293410302646 690.2079459223984 0.964346795194885
10.912520965256062 668.6882318506094 0.9493713896645338
10.917748520209479 650.6189645906096 0.9363150854591987
10.922976075162895 634.2866375189741 0.9239200791388551
10.928203630116311 617.688557228594 0.9115794750632035
10.933431185069727 608.3194860475791 0.904693388673258
10.938658740023143 599.5730057924068 0.8981180147558693
10.94388629497656 590.6815898409978 0.8910587407227253
10.949113849929976 587.1818560117828 0.8884838118736923
10.954341404883392 581.2444514425731 0.8837574993971037
10.959568959836808 579.6865034529318 0.8827625930571438
10.964796514790224 574.0977055606211 0.878448102990545
10.97002406974364 568.7183159232417 0.8758739714097343
10.975251624697057 559.4007111737186 0.8704482166905012
10.980479179650473 549.3763784338872 0.864675864639073
10.98570673460389 543.3851744413419 0.8612010212500165
10.990934289557305 541.8701877404587 0.8608556821337953
10.996161844510722 538.2252734763881 0.8589173327714086
11.001389399464138 535.71382965553 0.8572984731497919
11.006616954417554 535.514141022432 0.8576499002577149
11.01184450937097 531.9249552925039 0.8556667396938216
11.017072064324386 529.5550542413183 0.8547380788261053
11.022299619277803 523.0217584589709 0.8498682379475623
11.027527174231219 519.5599294852151 0.8473710182621844
11.032754729184635 521.6533562634881 0.8498708594097716
11.037982284138051 518.3596277409122 0.8480768071811938
11.043209839091467 514.1805467275332 0.8454141193551904
11.048437394044884 511.8521944612962 0.8439420889442522
11.0536649489983 508.8477879746511 0.8412514490029103
11.058892503951716 506.9203860073541 0.838820729031546
11.064120058905132 505.9811363989668 0.8381308127265691
11.069347613858548 504.79830634887156 0.8376606142367476
11.074575168811965 500.0098667439023 0.8339465673091717
11.079802723765381 498.90288051207165 0.8333563560722781
11.085030278718797 497.35361366259394 0.8321100015048736
11.090257833672213 495.0257954331969 0.8304925154034358
11.09548538862563 494.2149757974975 0.8302281076285476
11.100712943579046 492.6462870635856 0.8293520565034486
11.105940498532462 492.12009590862306 0.8293791089561615
11.111168053485878 491.47594050337136 0.8286988324406722
11.116395608439294 488.4286903526402 0.8264042517555066
11.12162316339271 487.32265318154924 0.8257179981881531
11.126850718346127 490.4239054295245 0.8285257333509438
11.132078273299543 488.67535492531977 0.8276735614058977
11.13730582825296 487.1016663561695 0.8267195091477781
11.142533383206375 483.1314452320876 0.8236183619344756
11.147760938159792 483.41190882577445 0.8237252577900981
11.152988493113208 483.68255821206577 0.823618822327238
11.158216048066624 483.08849200204463 0.8238623624253203
11.16344360302004 483.88357154928525 0.8246408677991015
11.168671157973456 482.9333134256859 0.8238890480178972
11.173898712926873 486.9171355032673 0.8273046315034432
11.179126267880289 485.6327794807955 0.8259455750830418
11.184353822833705 486.4770623878602 0.8265247695444384
11.189581377787121 482.0564478014872 0.8228024542901221
11.194808932740537 480.83665788593714 0.8216865821082507
11.200036487693954 480.43263010871334 0.8216659468472701
11.20526404264737 481.42783186658056 0.8231933425760316
11.210491597600786 480.70663715372666 0.8227669697382156
11.215719152554202 482.0675582431961 0.8248382852991687
11.220946707507618 481.69332613664386 0.8242591263055539
11.226174262461035 483.15045384926833 0.8251332239794085
11.23140181741445 484.4195563967015 0.8270469290462819
11.236629372367867 484.53116820846697 0.8268673656132247
11.241856927321283 483.2408360939138 0.8257635150584496
11.2470844822747 482.1077203629687 0.8250081591105466
11.252312037228116 482.3832317683294 0.8249207944818113
11.257539592181532 481.3005815005667 0.8243667348217385
11.262767147134948 481.3124961603301 0.8243731504212227
11.267994702088364 479.2969668147087 0.822566614049881
11.27322225704178 480.04805617887746 0.8233740425547895
11.278449811995197 479.4109981795522 0.8226614522861587
11.283677366948613 479.0833355819836 0.821855366473183
11.288904921902029 481.24643087397254 0.8231334907038705
11.294132476855445 478.67066488914935 0.8205788092379002
11.299360031808861 475.0304333132235 0.8176824788428445
11.304587586762278 472.14807500998717 0.8148611205375963
11.309815141715694 469.34080297690895 0.8121549806689984
11.31504269666911 468.5052100299796 0.8113482520312388
11.320270251622526 471.7483290949337 0.8138850366213898
11.325497806575942 471.04309033525635 0.8127100482679247
11.330725361529359 470.5062776335499 0.8120416513216226
11.335952916482775 473.49548327156424 0.8151336659961076
11.341180471436191 472.3964678801135 0.8145821150530683
11.346408026389607 470.02313443800006 0.8126771078108949
11.351635581343023 469.62452551952657 0.8121000289024757
11.35686313629644 468.03270985867044 0.810812515435102
11.362090691249856 466.35130366093273 0.8087962811771289
11.367318246203272 464.58650647925174 0.807794130263575
11.372545801156688 461.4118273996522 0.8053143934188368
11.377773356110104 459.35159405296343 0.8035267784787111
11.38300091106352 458.8981797803087 0.8036309071983468
11.388228466016937 456.0798315873979 0.8009697622775679
11.393456020970353 452.9058286508609 0.7975796980658602
11.39868357592377 449.37460306556625 0.7947677551480474
11.403911130877185 446.368402062386 0.7920384059630746
11.409138685830602 443.81375957832495 0.7898038106062167
11.414366240784018 444.08404998446537 0.7898634500075782
11.419593795737434 441.9600624421546 0.7879383921604024
11.42482135069085 439.9679178791101 0.7875821401445242
11.430048905644266 435.0787755778891 0.7841481266377024
11.435276460597683 429.2375119304116 0.7789609686750432
11.440504015551099 428.52376282253783 0.7783473862328466
11.445731570504515 425.1086016003712 0.7737344451427848
11.450959125457931 427.4310474055429 0.7749469740041472
11.456186680411347 430.4552503813376 0.7787531746979756
11.461414235364764 430.3820319481454 0.779386278400241
11.46664179031818 425.73298583892006 0.7766099918305107
11.471869345271596 425.20970167383916 0.7760683581237918
11.477096900225012 421.9358003674114 0.7733816653796637
11.482324455178428 421.9247897350498 0.779751176308214
11.487552010131845 419.96928736412895 0.7801806583062225
11.49277956508526 416.3793985284551 0.7784882832926634
11.498007120038677 414.6453789682976 0.7784303676888967
11.503234674992093 414.5361443831726 0.7789992401383417
11.50846222994551 416.4590313952646 0.7817856353107957
11.513689784898926 420.48786438340517 0.7862915137992137
11.518917339852342 420.7865593540957 0.7874037224644341
11.524144894805758 415.70400792429183 0.7835885368804026
11.529372449759174 411.1825934532762 0.779740110199441
11.53460000471259 411.39926813762105 0.7799953141434871
11.539827559666007 414.628215270638 0.7838598114240934
11.545055114619423 419.7020638348771 0.7891045070379641
11.550282669572839 419.5570585433062 0.7895601662403102
11.555510224526255 422.7202874378347 0.7934061686491646
11.560737779479672 420.73721053902415 0.7922916253056498
11.565965334433088 423.0435307471922 0.7954414421463066
11.571192889386504 425.2820792681146 0.799141460917871
11.57642044433992 422.1253198830053 0.7962998574047621
11.581647999293336 419.74774177578104 0.794619590909987
11.586875554246753 415.44364714105774 0.7912393947637076
11.592103109200169 414.9688862980841 0.7914518303546466
11.597330664153585 416.46797737200757 0.7933757266160519
11.602558219107001 418.23461164596165 0.7952740400130445
11.607785774060417 414.49090954639854 0.7920507374979268
11.613013329013834 411.837280719177 0.790181995358581
11.61824088396725 405.3477075847146 0.7846374503641738
11.623468438920666 400.842595663804 0.7803052397821677
11.628695993874082 397.6847857649284 0.7776094072250861
11.633923548827498 399.4219314168248 0.7799083290482359
11.639151103780915 398.3421045927666 0.7787924778617871
11.64437865873433 398.7648055140512 0.779570007528906
11.649606213687747 396.4829466007375 0.7777481730632743
11.654833768641163 386.9140766255255 0.7685058821692653
11.66006132359458 383.5801983318121 0.7663668807019375
11.665288878547996 382.1144978797947 0.765571845986019
11.670516433501412 384.6330083970427 0.7686154083757136
11.675743988454828 386.72541568861476 0.7720093325847763
11.680971543408244 387.79966275538965 0.7726265310893438
11.68619909836166 391.48912090243107 0.7768516883327498
11.691426653315077 390.8051292438506 0.7774555575324655
11.696654208268493 389.7599018820816 0.7765246773717897
11.701881763221909 386.4510010869814 0.7731545228101486
11.707109318175325 383.4694410800674 0.7703043094334834
11.712336873128741 382.04093983486933 0.7686947169501552
11.717564428082158 384.2969539360963 0.7718777601738113
11.722791983035574 383.07071943285524 0.7710459826549242
11.72801953798899 381.90759939635046 0.7700401698589511
11.733247092942406 382.80096074408954 0.7711115509224715
11.738474647895822 380.83814147619944 0.769689242455421
11.743702202849239 382.4227416383046 0.7733935707147581
11.748929757802655 381.11524005150306 0.7730479071051847
11.754157312756071 380.34956804099113 0.772250170471663
11.759384867709487 383.30905591183875 0.7757556400483894
11.764612422662903 385.50435387022105 0.7766462235470251
11.76983997761632 387.6032186235312 0.7781910467889676
11.775067532569736 386.86420878043623 0.7777043856144492
11.780295087523152 388.3605012541594 0.7783211758070429
11.785522642476568 388.82470295464043 0.777949488344927
11.790750197429984 389.25372770049256 0.7777067867788429
11.7959777523834 391.84124231091073 0.780563023828981
11.801205307336817 393.4579644099191 0.7822685212941195
11.806432862290233 395.46720048388966 0.7848463203310317
11.81166041724365 400.8759234848763 0.7900473564732399
11.816887972197065 401.12856337102625 0.7901317323810576
11.822115527150482 402.2116822942388 0.7919655767674401
11.827343082103898 398.10865277221586 0.787750504030597
11.832570637057314 399.08487530343615 0.7878254817277969
11.83779819201073 398.5212884708194 0.7869826474735079
11.843025746964146 394.5048782728923 0.7830124623334722
11.848253301917563 394.8853392171659 0.7848159532530657
11.853480856870979 391.8249586587341 0.7823915176770001
11.858708411824395 389.8115052831799 0.7800866651106093
11.863935966777811 391.0586232537567 0.781967945937787
11.869163521731227 388.9291594835765 0.7811939604385955
11.874391076684644 386.8332073172654 0.7796892654835349
11.87961863163806 385.8496239094424 0.7788150308932162
11.884846186591476 381.3351807124572 0.7739114034970419
11.890073741544892 376.1102664123786 0.768357597682796
11.895301296498308 376.7728253045451 0.7698716237906935
11.900528851451725 372.6151516290809 0.766465612951585
11.90575640640514 373.0864835211042 0.7670477837073236
11.910983961358557 373.5692968853691 0.7673421538913144
11.916211516311973 371.7432678079698 0.7658311743188806
11.92143907126539 367.64992929720745 0.761356338959852
11.926666626218806 364.98149160158647 0.7593085040356341
11.931894181172222 360.91776421593215 0.756275731613447
11.937121736125638 357.6614141793702 0.7532064891673276
11.942349291079054 357.6007911022712 0.7531990042787118
11.94757684603247 356.7644297143124 0.7520548006146736
11.952804400985887 356.6161668715912 0.7514820575366137
11.958031955939303 357.41138335053273 0.7531449671723007
11.963259510892719 357.6182940799893 0.7543464905093922
11.968487065846135 359.15729852432804 0.7566992680806653
11.973714620799552 358.4684891079278 0.7561942260008168
11.978942175752968 360.53739496794657 0.7574864707176237
11.984169730706384 359.5460445863093 0.7562577542645559
11.9893972856598 357.0364198504082 0.753233334909828
11.994624840613216 357.48635096128703 0.754132098110821
11.999852395566633 356.7274954181633 0.7551211489695188
12.005079950520049 358.11356566067735 0.7563301671747404
12.010307505473465 358.1939910746343 0.7571501785281005
12.015535060426881 359.27494233478336 0.7588817583568488
12.020762615380297 359.1681710207803 0.7587837808976884
12.025990170333714 357.23546701070126 0.7566674200901611
12.03121772528713 354.42663032125 0.7532771843647034
12.036445280240546 354.28018768650713 0.7520676602850056
12.041672835193962 354.2516993129748 0.7532295471201144
12.046900390147378 353.289953041812 0.7532057964834699
12.052127945100795 355.78028046308737 0.757341229012581
12.05735550005421 360.9802463435178 0.7633940171186485
12.062583055007627 366.79456888088976 0.7700412694486374
12.067810609961043 369.7235733473153 0.7714764631632076
12.07303816491446 370.5197978579659 0.7710214437068692
12.078265719867876 373.5509073729512 0.7736848260241049
12.083493274821292 377.24826813457776 0.777201867060511
12.088720829774708 381.6754396057168 0.7815830478987954
12.093948384728124 386.5796369832678 0.7868604571143234
12.09917593968154 390.7654157033416 0.7905661768592468
12.104403494634957 399.138220389124 0.7998490056516768
12.109631049588373 410.66518565030805 0.8115325411853076
12.114858604541789 423.8353260928586 0.8237666618302985
12.120086159495205 442.3953442911402 0.8414248359649654
12.125313714448621 458.10384314199945 0.8548023810042901
12.130541269402038 474.8968817146729 0.8694267142026487
12.135768824355454 493.4923611958823 0.8858062709122533
12.14099637930887 509.5215453728378 0.8994693946167329
12.146223934262286 527.4609210316108 0.9152943912238268
12.151451489215702 538.6857763955362 0.9253187530718291
12.156679044169119 541.2680128104906 0.9279388010728136
12.161906599122535 542.0086665853413 0.9291558521999771
12.167134154075951 534.2026066692924 0.9221674090128897
12.172361709029367 523.8738103280997 0.9131615875595039
12.177589263982783 515.8502182603174 0.9067204161928445
12.1828168189362 505.8865839556073 0.89758302167097
12.188044373889616 496.1526495035033 0.8894465868045266
12.193271928843032 486.2528176979633 0.8810028511849367
12.198499483796448 474.69400375714736 0.8703387453163912
12.203727038749864 464.40078626865267 0.8619258844091701
12.20895459370328 459.39393874132105 0.8579940482111751
12.214182148656697 448.3733830068174 0.8477850162300967
12.219409703610113 438.35388877479005 0.8390377962604959
12.22463725856353 427.2001002697098 0.8284504526434807
12.229864813516945 414.67701735158084 0.8171060456932677
12.235092368470362 406.9057904112149 0.8100173919649781
12.240319923423778 397.4286264813727 0.8003059900424553
12.245547478377194 388.22359607742055 0.7908357055763106
12.25077503333061 387.32418289335834 0.7905452658106588
12.256002588284026 382.55511426612077 0.7869461347903867
12.261230143237443 380.5132087856282 0.7857509347252987
12.266457698190859 377.03824037135877 0.7819744275466739
12.271685253144275 373.3439111629684 0.7781108619604381
12.276912808097691 367.6695065602653 0.7731034627913419
12.282140363051107 361.0142962692845 0.767692415769894
12.287367918004524 355.22033342969723 0.762286027591988
12.29259547295794 348.1129303715079 0.7544172241785185
12.297823027911356 345.66570328749896 0.7519916144073003
12.303050582864772 344.04462741275955 0.7505271394717515
12.308278137818188 344.71514315848975 0.7518983427771868
12.313505692771605 345.7309727761667 0.7558210436668925
12.31873324772502 347.79604397896543 0.7658196502213381
12.323960802678437 351.1939340205726 0.7738908172197553
12.329188357631853 350.67436827922194 0.7761822124072005
12.33441591258527 348.95339304859505 0.7791582898594437
12.339643467538686 346.81656279700223 0.7796904434466031
12.344871022492102 345.12612963561054 0.7820407467255375
12.350098577445518 346.78093007693883 0.7866446932457288
12.355326132398934 348.15706376905507 0.7909286351574516
12.36055368735235 348.32342281863606 0.7934373110400439
12.365781242305767 347.0867504357081 0.7931546982271827
12.371008797259183 343.38804469475923 0.7898190751574116
12.376236352212599 341.17842636382034 0.7886340839388583
12.381463907166015 338.87336295969845 0.7879911920469651
12.386691462119432 338.4975523982931 0.7906298152410652
12.391919017072848 335.50248838055194 0.7904352709290422
12.397146572026264 331.1156356380497 0.786534606519378
12.40237412697968 330.77712227634186 0.7875304880342516
12.407601681933096 327.1098970772169 0.7840469643088229
12.412829236886513 326.69853413935914 0.7844713258772281
12.418056791839929 325.2378207912597 0.7841497306268828
12.423284346793345 321.6678912313559 0.7819740579663526
12.428511901746761 320.59116300566416 0.7816252197643898
12.433739456700177 319.7801135671519 0.7815397318640382
12.438967011653594 321.7810751308917 0.7854008915544612
12.44419456660701 322.9382401938481 0.7880849510525787
12.449422121560426 324.02628248239137 0.7903254480943734
12.454649676513842 322.8590254924097 0.7899316428302626
12.459877231467258 321.9956594105358 0.78909009577007
12.465104786420675 321.64034712079103 0.790530027565982
12.47033234137409 324.78166649283276 0.7970952171844179
12.475559896327507 323.9532193707912 0.7983874166280621
12.480787451280923 323.1949052117801 0.7999728780527342
12.48601500623434 318.48796008707234 0.7968629434522215
12.491242561187756 315.01140595694716 0.7939853216641977
12.496470116141172 317.9145118422217 0.7992774650827835
12.501697671094588 319.29394785605325 0.8014374013344295
12.506925226048004 320.19204296699456 0.8028972737878073
12.51215278100142 318.3769887457834 0.801030836683095
12.517380335954837 312.3714405354566 0.7937116866093475
12.522607890908253 311.5739665547218 0.7934800073513579
12.527835445861669 309.5290736092509 0.7907792541191442
12.533063000815085 311.3425123517442 0.7939697084114198
12.538290555768501 313.052529621932 0.7974923633803108
12.543518110721918 314.6432424120063 0.801099350853793
12.548745665675334 315.39572325133344 0.8033795453998384
12.55397322062875 312.37649956542236 0.8017367562623623
12.559200775582166 310.2279522487166 0.8014657587633993
12.564428330535582 305.67663503825713 0.7924422237639815
12.569655885488999 304.57606642257025 0.7834957062493051
12.574883440442415 302.7142718290298 0.7751059857566666
12.580110995395831 302.31673279213356 0.769558840200209
12.585338550349247 303.63671742507097 0.767830838803672
12.590566105302663 301.25115475765745 0.7635594822917942
12.59579366025608 302.882945415279 0.7667641711955088
12.601021215209496 305.58343873723913 0.7686060196167239
12.606248770162912 305.01487252354036 0.7653871560481974
12.611476325116328 305.61537304066775 0.7640712867929405
12.616703880069744 307.0255144040182 0.7638039841104071
12.62193143502316 310.42707063428276 0.7676455059715346
12.627158989976577 314.97753722060924 0.7731770975672022
12.632386544929993 314.2253387508609 0.7709974165627904
12.63761409988341 313.3402518983629 0.7702738173742703
12.642841654836825 307.5986711663854 0.7615739164512733
12.648069209790242 308.46089701299826 0.7618089060647542
12.653296764743658 309.8300752363074 0.7628360258937887
12.658524319697074 312.1808614900189 0.7631002992676034
12.66375187465049 315.44055910942024 0.7669849509922156
12.668979429603906 322.0396331338404 0.7735415466110048
12.674206984557323 328.53378484758616 0.7803937453434701
12.679434539510739 333.2520830653671 0.785386202560517
12.684662094464155 338.4483382669458 0.7905162783839247
12.689889649417571 337.2834043086906 0.7884776636104179
12.695117204370987 346.5083211799854 0.7980681447518088
12.700344759324404 358.652224233742 0.8102556016558716
12.70557231427782 367.71137014989006 0.8194362440687222
12.710799869231236 376.8758812733575 0.8283731060483633
12.716027424184652 384.3111718203875 0.8357833774740536
12.721254979138068 389.4529809361721 0.8422396327957979
12.726482534091485 397.92906660745814 0.8505432228759627
12.7317100890449 406.9753120895397 0.8598707612983897
12.736937643998317 417.8499159426959 0.8707774626419131
12.742165198951733 427.7049270763572 0.8793513565758954
12.74739275390515 434.1496392412323 0.8853611652010547
12.752620308858566 440.3253654577814 0.8910383366092758
12.757847863811982 442.1839225918028 0.8921387000004319
12.763075418765398 438.89545800673 0.8894727943745909
12.768302973718814 434.2898460129835 0.8841034001764868
12.77353052867223 428.7115589322154 0.8778028641598343
12.778758083625647 417.89498309599105 0.8668885086651208
12.783985638579063 410.7655197799689 0.8585888100006704
12.789213193532479 403.86981448552547 0.8513555316105236
12.794440748485895 393.7451279406417 0.8413390722851342
12.799668303439312 388.82095639945805 0.834950083769672
12.804895858392728 385.5393531030156 0.8320799913424636
12.810123413346144 380.8463001466284 0.8269963369134253
12.81535096829956 376.3704358249889 0.8226606398580825
12.820578523252976 372.7100692898315 0.81878757177017
12.825806078206393 366.99226153363605 0.8118854164255321
12.831033633159809 365.4344657822415 0.809722411676058
12.836261188113225 366.9489457156951 0.8111290470454273
12.841488743066641 372.628410960162 0.8174567950721633
12.846716298020057 377.070333153833 0.8224106078800983
12.851943852973474 382.35883509329784 0.8268891283472614
12.85717140792689 384.55980549883367 0.8284796937267058
12.862398962880306 388.854707870734 0.8327647390835512
12.867626517833722 390.9223810743426 0.8347575407400918
12.872854072787138 393.10155612169495 0.8370509245146851
12.878081627740555 399.33546599358243 0.8431385916243093
12.88330918269397 406.36196935080744 0.8498378208365802
12.888536737647387 414.4220359268651 0.8577336472089159
12.893764292600803 413.05379806206173 0.8556463174510084
12.89899184755422 412.43540266908474 0.8557302593299484
12.904219402507636 408.62395383962377 0.8508830597082772
12.909446957461052 403.5954966679396 0.8448568590039117
12.914674512414468 392.37718616528406 0.8328271599186043
12.919902067367884 381.5840053415566 0.8200726021791371
12.9251296223213 368.4567607435906 0.8061437697893885
12.930357177274717 357.3309133280804 0.7946761373927899
12.935584732228133 350.3329124881029 0.7877074147018465
12.940812287181549 341.5014498069803 0.7782204948374059
12.946039842134965 335.2038195971885 0.770579620955002
12.951267397088381 327.2254141172562 0.7619021973692937
12.956494952041798 323.21915895472625 0.7571038171921923
12.961722506995214 321.353391903288 0.7553282017393204
12.96695006194863 320.2855115685136 0.7544099718024133
12.972177616902046 318.3659505063005 0.7507962817090063
12.977405171855462 314.2065887394751 0.746122885765091
12.982632726808879 314.3910360907233 0.7473396670705698
12.987860281762295 315.67762857525855 0.749141717453594
12.993087836715711 314.8134969759941 0.7488940414391374
12.998315391669127 315.2153436221566 0.7499100864728447
13.003542946622543 314.23582838384567 0.7480576921131783
13.00877050157596 315.29998426540544 0.7502004769424641
13.013998056529376 319.9213542886898 0.7548347971065925
13.019225611482792 322.56070900121966 0.7567610446760865
13.024453166436208 323.65579631376494 0.7576408863178642
13.029680721389624 321.36170785783287 0.7556592244790866
13.03490827634304 323.0762196096358 0.7590011377769396
13.040135831296457 324.95672707318835 0.7628519252970516
13.045363386249873 330.69139509188557 0.7692491226197335
13.05059094120329 334.0526327200615 0.7708823953311407
13.055818496156705 336.99647222775343 0.7737265695598272
13.061046051110122 342.46678753623996 0.7788131803501649
13.066273606063538 349.20608076052497 0.7869183899805311
13.071501161016954 352.4687265017216 0.7895792747837008
13.07672871597037 354.78829467147807 0.7920713214147868
13.081956270923786 353.71410920112817 0.7908155850816108
13.087183825877203 349.89533289680304 0.7865530098553237
13.092411380830619 346.32481092411683 0.782425999913113
13.097638935784035 342.9219457305663 0.7785494901614882
13.102866490737451 339.2106654531804 0.7764401609390139
13.108094045690867 334.95789137595017 0.7723318332637265
13.113321600644284 333.0223337503988 0.7706850992595297
13.1185491555977 331.545398101746 0.7690075969820958
13.123776710551116 334.2894621656248 0.7705592425575323
13.129004265504532 332.9466062353643 0.7697825577319074
13.134231820457948 330.54738648457226 0.7666971834117181
13.139459375411365 329.362974594123 0.7649910103805697
13.14468693036478 331.04271339403005 0.7662517412746221
13.149914485318197 333.27907251746973 0.7681438381556028
13.155142040271613 336.9779867859749 0.7717665373599323
13.16036959522503 342.5430735908569 0.7780795824873068
13.165597150178446 344.60759681526997 0.7811340192748832
13.170824705131862 348.5875001994027 0.7856551295317983
13.176052260085278 351.47977186660586 0.7896209160740539
13.181279815038694 350.2896070970298 0.7877971021977237
13.18650736999211 350.0995408862625 0.7879902598415024
13.191734924945527 347.77247598739405 0.786334043413778
13.196962479898943 348.0707456531761 0.7859518212148028
13.202190034852359 346.328749628659 0.7846845875388423
13.207417589805775 346.71117424957833 0.7846296437841987
13.212645144759191 346.19400193468357 0.7834095092803994
13.217872699712608 343.2618305047129 0.7807939626833514
13.223100254666024 345.0566355513457 0.7834089826211393
13.22832780961944 344.5941104963245 0.7831761538933756
13.233555364572856 347.21844837499174 0.7869171463519186
13.238782919526273 346.80028647984454 0.7858553184199064
13.244010474479689 342.8566667583716 0.781721609816953
13.249238029433105 337.40620195002344 0.7761351011737803
13.254465584386521 337.66163076994206 0.7766360070115012
13.259693139339937 337.4904396639517 0.7766587051189782
13.264920694293354 333.1650054123525 0.7718780504298528
13.27014824924677 328.97815370562694 0.7662523363092641
13.275375804200186 323.4814027409363 0.7598191388648856
13.280603359153602 320.8586953171557 0.755976676098437
13.285830914107018 318.48465243475084 0.7534272260142655
13.291058469060435 314.41485158430163 0.7492868564441209
13.29628602401385 313.8525993088181 0.7495354937354187
13.301513578967267 313.57517904872554 0.7490770132975074
13.306741133920683 312.8793288389184 0.7482308247375202
13.3119686888741 310.46687784537033 0.7447434076984161
13.317196243827516 306.271836162856 0.7395649049193456
13.322423798780932 305.5473534158131 0.7403489135582042
13.327651353734348 304.5598681386798 0.7396583655489258
13.332878908687764 302.95736261336344 0.7391224430495058
13.33810646364118 307.2152538290488 0.744448482642388
13.343334018594597 305.13375714776515 0.741703245179031
13.348561573548013 304.81945116327006 0.7418843717069709
13.353789128501429 304.76828697148613 0.7424032648035587
13.359016683454845 301.7594182753403 0.7384841266823713
13.364244238408261 299.87721330358585 0.7352267164017311
13.369471793361678 301.47667025837274 0.735751311156446
13.374699348315094 303.58708429399593 0.7379452418843399
13.37992690326851 305.98187792688265 0.7410182640460002
13.385154458221926 310.22159059557447 0.7458710939020672
13.390382013175342 312.8678388983419 0.7483946067645213
13.395609568128759 313.9086179081904 0.7494570003258134
13.400837123082175 314.2800092927006 0.7501500826362696
13.406064678035591 313.9943754694435 0.7512371473746549
13.411292232989007 314.3272145769207 0.7516570441013106
13.416519787942423 313.94023445282426 0.7503279781963821
13.42174734289584 314.8106502671119 0.7502846608367476
13.426974897849256 317.2186276332576 0.7526308540028618
13.432202452802672 319.92823918842316 0.7546956810490727
13.437430007756088 321.84703719777883 0.7576715206450634
13.442657562709504 320.987490593485 0.7566240891401363
13.44788511766292 320.6959682753258 0.7568860531980042
13.453112672616337 321.3239002507516 0.7587584992883455
13.458340227569753 323.32659629364616 0.7603958743976085
13.46356778252317 322.6809014770619 0.7596000120934847
13.468795337476585 320.87938207828734 0.7566537168008483
13.474022892430002 320.9489068896136 0.7574729391415886
13.479250447383418 323.68907719169374 0.7617321480448493
13.484478002336834 330.5541563170969 0.7698169389928414
13.48970555729025 331.276424957895 0.7690083379028421
13.494933112243666 329.05480554649614 0.7652336479903776
13.500160667197083 325.5954252908002 0.7602782438067566
13.505388222150499 320.51248048907235 0.7548692951238275
13.510615777103915 319.5824993204105 0.7549069722652365
13.515843332057331 320.32049792209364 0.7563226447681382
13.521070887010747 321.50677228498824 0.7583195175815297
13.526298441964164 320.0966767058096 0.7564791114325906
13.53152599691758 320.051475872489 0.7560254353449068
13.536753551870996 314.6219079609962 0.7500654879636275
13.541981106824412 307.58843843091717 0.744152432618209
13.547208661777828 303.217112703158 0.7395937591535381
13.552436216731245 301.4721789161154 0.7388540517501276
13.55766377168466 299.0621654977297 0.7351767712720197
13.562891326638077 296.5237103154913 0.7320926448278983
13.568118881591493 295.0402618673741 0.7315071459973254
13.57334643654491 291.83569401133474 0.7279555237563904
13.578573991498326 287.85635816518555 0.7229418466192493
13.583801546451742 281.55397999079275 0.7154112474416063
13.589029101405158 277.6548078925148 0.7099495174535992
13.594256656358574 274.9891786887765 0.7072653330422737
13.59948421131199 274.93464278786155 0.7081561830196491
13.604711766265407 274.47665619420104 0.7067762541865927
13.609939321218823 272.6083047664333 0.7052042685940483
13.615166876172239 272.61587613904635 0.7057446678689147
13.620394431125655 272.7280303326303 0.7061988664906442
13.625621986079071 272.88672594886447 0.705948572308706
13.630849541032488 273.9920324480659 0.7076865645228794
13.636077095985904 272.46408180914233 0.7055545820216733
13.64130465093932 272.7086890021871 0.7063304806238908
13.646532205892736 270.8907484745534 0.7063500380866091
13.651759760846153 267.50222294778297 0.7009557897229612
13.656987315799569 264.6206565369037 0.697516540133756
13.662214870752985 264.7247757933473 0.6980276945255748
13.667442425706401 264.3636434304186 0.6981893828145714
13.672669980659817 265.12726891776384 0.7002561390262855
13.677897535613234 264.85102393899825 0.7000620626516046
13.68312509056665 265.9673278973976 0.7012945772815751
13.688352645520066 266.5593472492844 0.7011914428161512
13.693580200473482 266.49815333716293 0.6998924849825231
13.698807755426898 268.4402351550412 0.7019402512809941
13.704035310380315 267.9508019344037 0.701463526708066
13.70926286533373 267.1739126561864 0.7011731111095595
13.714490420287147 264.35591099118454 0.6995765185797915
13.719717975240563 262.53956152499285 0.6982215297062649
13.72494553019398 264.051862874956 0.6990307443834012
13.730173085147396 265.93042314164586 0.6986903516410313
13.735400640100812 268.0060051543703 0.6998595048891765
13.740628195054228 267.89683185960126 0.6993921861656652
13.745855750007644 267.4950730863932 0.6991700646479292
13.75108330496106 268.6711258636707 0.7004504331552104
13.756310859914477 267.0554889786807 0.6973411558955765
13.761538414867893 267.3829757704029 0.699514820241358
13.766765969821309 267.9618308162067 0.7019265323959277
13.771993524774725 269.9735232955463 0.7058028686234842
13.777221079728141 272.2722173955608 0.709969977463727
13.782448634681558 269.32874133849094 0.706639786595001
13.787676189634974 266.1278883942522 0.7020247932225238
13.79290374458839 263.29587840496725 0.6979697477549498
13.798131299541806 264.0272234695148 0.696313922917162
13.803358854495222 266.27307156770485 0.6992127473281614
13.808586409448639 267.29025074858686 0.7003644476642511
13.813813964402055 268.0373762495939 0.7017835983498166
13.819041519355471 268.4892188413989 0.703234705716499
13.824269074308887 267.5687428432772 0.700987675770734
13.829496629262303 270.6943840221319 0.7045391539210027
13.83472418421572 271.0313787919614 0.7055647487141113
13.839951739169136 272.10997641764317 0.7075585360620906
13.845179294122552 272.1900912026332 0.7090159300750185
13.850406849075968 271.361905607939 0.7065728447275011
13.855634404029384 272.6036430894264 0.7081906736264185
13.8608619589828 269.5237678109962 0.7037316824674532
13.866089513936217 270.94795144660503 0.7051384438557278
13.871317068889633 272.4734042304188 0.7070775886244993
13.87654462384305 273.6497573999739 0.7084885444492004
13.881772178796465 273.09535888941514 0.7072883224901946
13.886999733749882 276.1572018363413 0.7108546206736023
13.892227288703298 277.6302175606977 0.7110944353515513
13.897454843656714 281.4613380560617 0.7154260812026624
13.90268239861013 286.50722801172236 0.7227334582472604
13.907909953563546 289.32985982610865 0.7263818638840774
13.913137508516963 290.39750874271743 0.7276235646741301
13.918365063470379 289.0666858252962 0.7261301755851256
13.923592618423795 285.8651750586921 0.7206989326838498
13.928820173377211 284.93990250092696 0.7188420260718318
13.934047728330627 287.5033805894304 0.7223422408600702
13.939275283284044 288.7510382882958 0.7231504547695538
13.94450283823746 289.59951797956245 0.7238398803156503
13.949730393190876 290.33607822775156 0.7236579844960155
13.954957948144292 290.0765159144695 0.7230123897207236
13.960185503097708 291.708251539012 0.7267187279415289
13.965413058051125 290.3803973552456 0.7269523255001954
13.97064061300454 286.3675981042535 0.7216398304043223
13.975868167957957 280.9970231886682 0.7155703970458337
13.981095722911373 277.0230139675234 0.709649735596294
13.98632327786479 276.720396580469 0.7095085815446901
13.991550832818206 276.80946999034666 0.7096189142434914
13.996778387771622 276.22915942218236 0.7089911259655387
14.002005942725038 276.966408618823 0.710744410996207
14.007233497678454 276.5453195533531 0.7107365489551608
14.01246105263187 277.12484805820475 0.7127402807044235
14.017688607585287 279.17580392543977 0.7154644306566923
14.022916162538703 279.4599673441372 0.7146518870996338
14.028143717492119 279.59269356973726 0.7141704419377126
14.033371272445535 279.2573753379231 0.7132329792010306
14.038598827398951 275.5616632507899 0.7077002939994104
14.043826382352368 274.6439934443243 0.7074917129834609
14.049053937305784 276.79346399673324 0.7115718834756951
14.0542814922592 275.7620233288254 0.7100442680782565
14.059509047212616 277.7649856300053 0.7142972679893591
14.064736602166032 275.40070030938097 0.7106287303323194
14.069964157119449 275.69706374186916 0.7105193616853571
14.075191712072865 278.47341100230585 0.7152662961977321
14.080419267026281 280.1700022438282 0.7167221708008616
14.085646821979697 287.12751527504844 0.7243940666070037
14.090874376933114 288.9709179870903 0.7263409328300136
14.09610193188653 292.418223267399 0.7294442352495535
14.101329486839946 296.9434770279268 0.733897513946008
14.106557041793362 300.2985507511862 0.7385522554326398
14.111784596746778 304.1633256536827 0.7411650622641158
14.117012151700195 302.18270679856454 0.738068527656879
14.12223970665361 298.8336132543717 0.7343678806594317
14.127467261607027 296.3969863858512 0.7317412721568597
14.132694816560443 294.3529485198808 0.7317818882923083
14.13792237151386 293.57297663494495 0.7312990968027432
14.143149926467276 290.8708919961489 0.7270532728243768
14.148377481420692 288.81126092050084 0.72385434317282
14.153605036374108 288.44265642058014 0.7220508187382676
14.158832591327524 287.85122694476166 0.7208146094873994
14.16406014628094 289.2423388152507 0.7232263974574373
14.169287701234357 288.06238112209104 0.7215848924773792
14.174515256187773 288.6556965579106 0.7224152070951023
14.179742811141189 288.83085347515043 0.7238803516116907
14.184970366094605 287.71016282690425 0.7221527662719297
14.190197921048021 284.99131769575973 0.7196845964857819
14.195425476001438 280.8454268311148 0.7147979194719233
14.200653030954854 279.5305431640892 0.7126708222671786
14.20588058590827 280.12868912296153 0.713659470244212
14.211108140861686 283.58261492713933 0.7165376411959633
14.216335695815102 288.6673506177441 0.7222188480205346
14.221563250768519 290.5966068641374 0.7238883369130771
14.226790805721935 289.8298747781756 0.7229790833707435
14.232018360675351 286.4529575163994 0.71900758642567
14.237245915628767 289.7321048513047 0.7238063609264115
14.242473470582183 291.1715091364923 0.7247451124536648
14.2477010255356 293.0485369261647 0.726783198067192
14.252928580489016 292.85174588489787 0.726145667806686
14.258156135442432 291.9588475482823 0.7253060589408061
14.263383690395848 295.8385039633107 0.7304074034349334
14.268611245349264 300.2594491324749 0.7349251885184572
14.27383880030268 301.08028879167574 0.7331757174659537
14.279066355256097 300.26218016306956 0.7302423803758183
14.284293910209513 298.6546928573946 0.7274069758261017
14.28952146516293 301.4213344565149 0.7311948803660929
14.294749020116345 305.2720475315487 0.7387872272835039
14.299976575069762 304.8553855470101 0.739478252470839
14.305204130023178 306.39695084465103 0.7418530981444773
14.310431684976594 305.64683485230273 0.7398279850472452
14.31565923993001 307.5188084612987 0.7398643335567601
14.320886794883426 310.01437994773823 0.7416086950415447
14.326114349836843 314.83451005791306 0.7473703310495428
14.331341904790259 318.5596706609316 0.7512614112492461
14.336569459743675 319.59642309497974 0.7531198924953325
14.341797014697091 319.1179950578823 0.7521211815907366
14.347024569650507 319.2863682206614 0.7525585259690645
14.352252124603924 319.2991571897955 0.7525799150513094
14.35747967955734 320.54866749284344 0.7548327020091244
14.362707234510756 318.75030099984826 0.7522405197808368
14.367934789464172 319.41142053923727 0.7528953187401468
14.373162344417588 317.98572897329115 0.750008461493021
14.378389899371005 316.98001948406676 0.7489496737031491
14.38361745432442 320.64004665674923 0.7529186921297257
14.388845009277837 320.67009083997493 0.7530503776124563
14.394072564231253 319.82079036420873 0.7524479696749373
14.39930011918467 320.00591043896446 0.7536099567865139
14.404527674138086 321.38445641432116 0.7548680402975556
14.409755229091502 324.9612218946994 0.7591276502968735
14.414982784044918 327.46665970245465 0.7611175299626403
14.420210338998334 329.79342168893317 0.7634275761667163
14.42543789395175 332.13552669336735 0.7664636208692691
14.430665448905167 332.81278592470005 0.767107785129016
14.435893003858583 334.89385143218016 0.7698375840148449
14.441120558811999 337.09568529214107 0.7725076586752826
14.446348113765415 338.7073369273622 0.7737345396557253
14.451575668718831 338.6036212195138 0.7740977484865273
14.456803223672248 339.3700199749409 0.7749202093824169
14.462030778625664 345.11621930637983 0.7810098111731298
14.46725833357908 342.7427322652934 0.7785058746227482
14.472485888532496 344.9756838700854 0.7804733004699276
14.477713443485912 345.473605395224 0.7808527823431778
14.482940998439329 349.2835497484553 0.7852550601682029
14.488168553392745 355.42586741397224 0.7914200726116881
14.493396108346161 361.62497499446414 0.7981352446860543
14.498623663299577 366.6019834942409 0.8036131493799706
14.503851218252994 372.36317488730765 0.8091860817823248
14.50907877320641 379.5244920611685 0.8166681727795801
14.514306328159826 385.0871781583828 0.822249856210388
14.519533883113242 387.09637869146036 0.8239525575767297
14.524761438066658 384.57978278465765 0.8218638546205713
14.529988993020075 376.47517874333727 0.8145628868492342
14.53521654797349 369.94766220517533 0.807596377482817
14.540444102926907 362.2170627433194 0.7998225312576692
14.545671657880323 349.44639050672174 0.7855459691942797
14.55089921283374 337.03006599813637 0.7713996429647048
14.556126767787156 325.83704823116307 0.7584448713822374
14.561354322740572 319.3260400403434 0.7516757530715165
14.566581877693988 315.7458380473281 0.747940524624353
14.571809432647404 311.99185040079186 0.7437716291045089
14.57703698760082 308.0243082773494 0.738627733867758
14.582264542554237 307.3977234353891 0.7375083422702968
14.587492097507653 306.19127617553784 0.7365458004895886
14.592719652461069 307.94517674403886 0.7391245458332479
14.597947207414485 310.42591913637517 0.7422244930704011
14.603174762367901 313.0746765297773 0.745121587268362
14.608402317321318 317.72592134268126 0.7506789310294099
14.613629872274734 321.8717712153421 0.7543501366453093
14.61885742722815 327.47527235825305 0.7604032416977978
14.624084982181566 332.82508399247075 0.7672865336277493
14.629312537134982 336.2356659122304 0.7708276373024
14.634540092088399 340.2417438893373 0.7746647177180792
14.639767647041815 342.0212043418934 0.7763982671484781
14.644995201995231 341.2625522628948 0.7746389221762078
14.650222756948647 343.58610342027856 0.7759592251519973
14.655450311902063 343.696313052885 0.7751578165920212
14.66067786685548 344.4261733320466 0.7756282657773174
14.665905421808896 344.7500909827026 0.7757934836326601
14.671132976762312 345.62589116633194 0.7770144988711886
14.676360531715728 345.6541589387041 0.7771899758857782
14.681588086669144 344.1419055013538 0.7753488836301785
14.68681564162256 343.2964772754836 0.7745866550644237
14.692043196575977 342.4325232497177 0.7732219727871199
14.697270751529393 340.14350776778673 0.7698076253247983
14.70249830648281 342.7512249321166 0.7729411856081767
14.707725861436225 346.46511220534205 0.77670629814962
14.712953416389642 348.99726133728774 0.7803100440339479
14.718180971343058 350.7511916031769 0.7829674288731475
14.723408526296474 353.1679106230828 0.7850823950079482
14.72863608124989 355.09989128509267 0.7876601443479063
14.733863636203306 358.3947377113246 0.7904191582960904
14.739091191156723 359.7203382586397 0.7915255517796912
14.744318746110139 356.69305560857197 0.7889562207615615
14.749546301063555 354.48951282089087 0.7864586296351217
14.754773856016971 345.71974660463695 0.7768488701377053
14.760001410970387 338.65093354794203 0.7692642204482292
14.765228965923804 334.01659415493816 0.7631341278084154
14.77045652087722 327.76180013394963 0.7565378647848431
14.775684075830636 324.75582244987936 0.753699662248888
14.780911630784052 321.2307778929197 0.7493003500010278
14.786139185737468 319.1360572901904 0.7464301284285249
14.791366740690885 319.6452080161371 0.7464984632638187
14.7965942956443 318.74873064143355 0.7458306650216097
14.801821850597717 319.7463889029881 0.7480513574445178
14.807049405551133 322.4186267697659 0.75151664549034
14.81227696050455 327.1798229798556 0.7579660197701167
14.817504515457966 333.32002819233435 0.7645704633266709
14.822732070411382 337.8892072633498 0.7685482767979464
14.827959625364798 341.4325616128219 0.7727669012550996
14.833187180318214 344.410813029193 0.7756764975390512
14.83841473527163 350.8908438419629 0.7830899254055136
14.843642290225047 356.84224529699793 0.7904600067821554
14.848869845178463 360.0273054223959 0.7931908544445853
14.854097400131879 362.50657407468714 0.7954279356574963
14.859324955085295 363.3824734048577 0.7968012124522932
14.864552510038711 362.69662065217324 0.7952174607402187
14.869780064992128 362.7700069218385 0.7960714384800557
14.875007619945544 363.52099822542203 0.7971287743250657
14.88023517489896 362.4204918993062 0.7956039658671452
14.885462729852376 364.5175643395404 0.7979791274735389
14.890690284805792 363.849405878023 0.7967248227814457
14.895917839759209 365.2092498957047 0.7975112648539476
14.901145394712625 366.1629567023535 0.7986090966112901
14.906372949666041 366.7563106351279 0.7988141556225568
14.911600504619457 366.1169279183798 0.7984470882639839
14.916828059572873 362.64282075881636 0.7950723175828196
14.92205561452629 354.00832502275284 0.7859206541419286
14.927283169479706 347.64750174123037 0.7804252783364498
14.932510724433122 342.19149340660505 0.7750143208284408
14.937738279386538 339.13276169878077 0.771546516759176
14.942965834339955 335.23731173668654 0.7664381032430255
14.94819338929337 331.20714112811567 0.7616104671126991
14.953420944246787 326.4721938409109 0.7574308442885115
14.958648499200203 323.6991230147423 0.7554729217993611
14.96387605415362 317.67316913429556 0.7481823408162508
14.969103609107036 309.37506654729015 0.7383805542296528
14.974331164060452 304.08679316106793 0.7314878549861212
14.979558719013868 303.31307347239886 0.7304914885450599
14.984786273967284 304.1829265521883 0.7322824432278744
14.9900138289207 304.9135333228132 0.7337320768514725
14.995241383874117 306.2976652268611 0.7358229032823976
15.000468938827533 308.72383623576843 0.7396168118493688
15.005696493780949 309.50817445782803 0.740320626329947
15.010924048734365 308.7120783731189 0.7391748974871595
15.016151603687781 308.8295919554895 0.73893288815575
15.021379158641198 309.20474271623675 0.738576434032768
15.026606713594614 306.15628933514415 0.7350697290469771
15.03183426854803 306.6946087791838 0.7352277947239332
15.037061823501446 308.0820253694601 0.7366679634550122
15.042289378454862 310.8746652814522 0.7406588798945033
15.047516933408279 310.9784436815307 0.7408811670953883
15.052744488361695 309.03909079148804 0.7387632081612023
15.057972043315111 310.82638962480866 0.7404887141898736
15.063199598268527 312.6663040272647 0.7417240697139931
15.068427153221943 318.8636700009634 0.7502392156381
15.07365470817536 322.5150596711463 0.7547839590923824
15.078882263128776 321.39324013477284 0.7527808107732672
15.084109818082192 317.89060798821356 0.7473538357178736
15.089337373035608 316.25717069193234 0.744747598590445
15.094564927989024 319.5317973660392 0.748823998019122
15.09979248294244 318.10501444092716 0.7477270652447093
15.105020037895857 316.2622458239869 0.7460131233645364
15.110247592849273 312.896206511099 0.7420751142532352
15.11547514780269 310.3331072473409 0.7387360308967489
15.120702702756105 309.918536146799 0.7381936444379256
15.125930257709522 311.14344284302786 0.7393552976624111
15.131157812662938 309.9457313031597 0.7386474907659043
15.136385367616354 309.918583716382 0.7395405378245427
15.14161292256977 305.59267919352163 0.7343610036037572
15.146840477523186 299.4436151900447 0.726729760207671
15.152068032476603 297.5295445656262 0.7246574871229196
15.157295587430019 293.0309143032684 0.7191210066858966
15.162523142383435 288.83766752111904 0.7150486755796243
15.167750697336851 284.78483614779805 0.7100652578058955
15.172978252290267 281.83509673476567 0.7075514320906218
15.178205807243684 281.7236733061566 0.710111134110562
15.1834333621971 279.3728820215515 0.7073688825947492
15.188660917150516 275.96217343080497 0.7038103015291902
15.193888472103932 274.63177577801815 0.7018057173370038
15.199116027057348 271.316842242999 0.6977394729306031
15.204343582010765 273.38611768043836 0.7009987128058207
15.20957113696418 275.8151440911317 0.704428744601181
15.214798691917597 275.8438427659728 0.7042171693720625
15.220026246871013 277.38460718332004 0.7062789811792384
15.22525380182443 274.106160879894 0.7010877224467281
15.230481356777846 271.69742704855554 0.6968085436666821
15.235708911731262 270.79332041848426 0.6957811871820306
15.240936466684678 269.650218474556 0.6936695112753969
15.246164021638094 270.48997431929473 0.6945602774062501
15.25139157659151 272.44370179953086 0.6970452434807287
15.256619131544927 270.07943723079865 0.6939283936930183
15.261846686498343 268.50123691810694 0.6929184254278614
15.267074241451759 266.1215232358926 0.6906810631251358
15.272301796405175 263.5867574238755 0.6886921295625782
15.277529351358591 265.3030519021246 0.6929845912702259
15.282756906312008 266.8105336236173 0.6938480028812418
15.287984461265424 268.5674461911939 0.6949464646039022
15.29321201621884 270.4716141042893 0.6961340152769941
15.298439571172256 271.2033758928423 0.6951125196405399
15.303667126125672 274.13361853607597 0.6989639729560405
15.308894681079089 276.6132173586223 0.7011277252537805
15.314122236032505 276.48416341292534 0.7016296646942071
15.319349790985921 275.6165843309996 0.7017318832288781
15.324577345939337 277.4879366585494 0.7033759489881699
15.329804900892753 276.190972936663 0.701129549112045
15.33503245584617 279.1864298171033 0.7046984880639815
15.340260010799586 278.0186078798974 0.7021057447043619
15.345487565753002 280.50853581205064 0.7060412011522155
15.350715120706418 281.31414286434114 0.7069525439440028
15.355942675659835 284.5734457019131 0.7112207404325757
15.36117023061325 285.31998048185943 0.7130290890711862
15.366397785566667 285.1451582763884 0.7124604587434784
15.371625340520083 290.1237906628828 0.719014710355688
15.3768528954735 289.32500503634446 0.7177310762591308
15.382080450426916 289.9498267516098 0.7168997694197804
15.387308005380332 290.587263747101 0.7173074602346957
15.392535560333748 292.8131544625608 0.7199892292417125
15.397763115287164 296.55063685957623 0.7342114600244829
15.40299067024058 298.4433048355433 0.7439488383298917
15.408218225193997 296.3703343619485 0.7464922168490767
15.413445780147413 295.24933115773473 0.749130664119923
15.418673335100829 294.34388478333364 0.7517904007848732
15.423900890054245 295.2422658152685 0.7560930964515461
15.429128445007661 297.55300405788245 0.7613055005995518
15.434355999961078 297.13697250369466 0.7623879708471228
15.439583554914494 298.757820846697 0.7669059716743104
15.44481110986791 299.7423567810629 0.7712672460862847
15.450038664821326 298.618251091822 0.7729633702529515
15.455266219774742 294.69527603817227 0.7695354282071709
15.460493774728159 289.70751990027173 0.7648751041585223
15.465721329681575 288.57613380979785 0.7648348494391065
15.470948884634991 293.1023717049566 0.7727302214507995
15.476176439588407 296.347961049571 0.7802229527327684
15.481403994541823 298.5771612702467 0.7857457184029846
15.48663154949524 300.2451631474762 0.7896631223174555
15.491859104448656 300.4419551294454 0.7910288906831568
15.497086659402072 297.99664785942446 0.7876158332484139
15.502314214355488 298.865641705652 0.7901687022342
15.507541769308904 299.1880583125474 0.7937889857869216
15.51276932426232 296.3252930351165 0.7934712821527822
15.517996879215737 297.1101856258075 0.7965660543410795
15.523224434169153 294.44532156588775 0.7944812676048459
15.52845198912257 294.1569780440444 0.7953404335500839
15.533679544075985 295.2031758900698 0.7973218466955205
15.538907099029402 299.3636046515414 0.8041436686132332
15.544134653982818 303.51010642102256 0.8111616077789273
15.549362208936234 306.01262998175724 0.8156480748106186
15.55458976388965 305.4165888178371 0.8171214884238004
15.559817318843066 302.3641127033874 0.8149183634611321
15.565044873796483 302.35124053840394 0.8173560776395101
15.570272428749899 302.4590126010256 0.8198299115687395
15.575499983703315 306.7270032457524 0.8283706732119545
15.580727538656731 306.5643962363451 0.8290360302581513
15.585955093610147 302.1357683235048 0.8234808388619211
15.591182648563564 297.9423294891962 0.8180032117501433
15.59641020351698 294.9445438330803 0.8163215814938111
15.601637758470396 294.19847303571737 0.8183743111241684
15.606865313423812 295.377518211491 0.8223500928073819
15.612092868377228 293.2785217861493 0.820991711242103
15.617320423330645 292.88204728121116 0.8204150145492408
15.62254797828406 289.5184129353327 0.8157890626295545
15.627775533237477 287.36976508487015 0.8149683630643579
15.633003088190893 282.8540199849383 0.8115872282176296
15.63823064314431 281.8439697739101 0.8092189689578839
15.643458198097726 279.7843568256878 0.7946893075544949
15.648685753051142 279.3259671645674 0.7877303760344148
15.653913308004558 279.35871030457065 0.7833209492356046
15.659140862957974 276.76405383811925 0.7767489017608161
15.66436841791139 276.4421559005613 0.774370217039569
15.669595972864807 278.7434419059601 0.7757690574851707
15.674823527818223 278.1428867027671 0.7727509001981574
15.680051082771639 277.49779508935404 0.7693677314135654
15.685278637725055 278.71534983163315 0.7682846108459044
15.690506192678471 279.39118943459084 0.7681999730283525
15.695733747631888 277.8335214924529 0.7640321375129292
15.700961302585304 277.77176380408923 0.7643494592167522
15.70618885753872 276.34614043847415 0.7612163947387213
15.711416412492136 275.31612734145386 0.7585045054243961
15.716643967445552 275.52527357928625 0.757291006617618
15.721871522398969 275.1383945347709 0.7554117942580426
15.727099077352385 276.4356374891962 0.7543963433681145
15.732326632305801 277.83071556974977 0.7547274011797279
15.737554187259217 278.42737893617436 0.754748881238826
15.742781742212633 278.07502491564657 0.7545944669278896
15.74800929716605 280.42964770771795 0.7588459160103167
15.753236852119466 279.31859697820965 0.7566318109855426
15.758464407072882 279.58415157893137 0.7550360802693986
15.763691962026298 279.83384830000546 0.7538689218902906
15.768919516979715 280.18983381418917 0.7531279851735802
15.77414707193313 284.0533378588281 0.7583104749709295
15.779374626886547 287.9374564399055 0.7644217662791749
15.784602181839963 290.5580814764041 0.7667267919871712
15.78982973679338 290.9185495234033 0.7654100675554422
15.795057291746796 287.8470257732541 0.7602123577788115
15.800284846700212 284.9208255532973 0.7547160884458716
15.805512401653628 282.7595502840632 0.7514438708064308
15.810739956607044 283.3717352650303 0.7521624337722014
15.81596751156046 284.17712485161405 0.7515801283405742
15.821195066513877 284.37614572153575 0.7517355160546002
15.826422621467293 285.83974370470776 0.7532297414560014
15.831650176420709 286.3277484616431 0.7538875915956893
15.836877731374125 287.893347768864 0.7554525022240995
15.842105286327541 289.0879386187775 0.7570871842684447
15.847332841280958 290.43623313027246 0.7579489822222631
15.852560396234374 289.1951880235596 0.7575022031090091
15.85778795118779 288.4206579325614 0.7559327786489901
15.863015506141206 288.8743272985698 0.7566969537787023
15.868243061094622 285.8770867471461 0.7508728869865796
15.873470616048039 282.0982173663201 0.7457237549321536
15.878698171001455 282.44707621644295 0.7450736723400936
15.883925725954871 282.68505817060594 0.7446805712212464
15.889153280908287 284.7252926790728 0.7465874261936778
15.894380835861703 288.5185000091714 0.7505595058453931
15.89960839081512 287.6684466597561 0.7494981733296481
15.904835945768536 291.3563559246475 0.7550177401945005
15.910063500721952 293.5067327771657 0.7583700220518571
15.915291055675368 292.2953806087611 0.7579578810303024
15.920518610628784 291.48845412730043 0.7561708822580261
15.9257461655822 287.7490123200038 0.7496945325013172
15.930973720535617 283.28456480463234 0.742435198993439
15.936201275489033 280.2425460292 0.7377041188547564
15.94142883044245 279.45238535239014 0.7362569064451943
15.946656385395865 282.9913400903944 0.7418914803792159
15.951883940349282 285.9633848846399 0.7458785844974349
15.957111495302698 289.3884519707518 0.7501107048107096
15.962339050256114 289.73650175356215 0.7511724752768344
15.96756660520953 286.5556420041954 0.7455583901373264
15.972794160162946 283.49116635837987 0.7408892518778742
15.978021715116363 281.2890313764126 0.737636620303365
15.983249270069779 281.76345771886724 0.7381125691727091
15.988476825023195 283.83036760917224 0.7418974298238302
15.993704379976611 284.9015084435294 0.7451497903666028
15.998931934930027 287.41701120314565 0.7477920332592116
16.004159489883442 284.8726425925605 0.7443613284995281
16.009387044836856 287.0957053370915 0.7460280675942461
16.01461459979027 285.41567012213807 0.7426988391843891
16.019842154743685 288.45906729044947 0.7470157391265546
16.0250697096971 286.9594206095553 0.7441436663965022
16.030297264650514 287.13970637753005 0.7439826638390135
16.03552481960393 285.3225718144082 0.7415551224147162
16.040752374557343 287.5207114729268 0.7444034716456893
16.045979929510757 291.54396405260525 0.7489744581412822
16.05120748446417 294.38872095616034 0.7508117991088286
16.056435039417586 298.70780644616303 0.7553902559860259
16.061662594371 302.46234375122265 0.7597680378925893
16.066890149324415 307.6666383683113 0.7661112746198794
16.07211770427783 313.3050421590675 0.7729920467126803
16.077345259231244 316.52284193971326 0.7768936641458289
16.08257281418466 320.2560370705287 0.7810597712089663
16.087800369138073 323.2931872431841 0.7853767033668858
16.093027924091487 324.358489407112 0.786546284904805
16.0982554790449 327.5310433714733 0.7915516243589168
16.103483033998316 331.4716534993781 0.7970191670295338
16.10871058895173 332.7725705246354 0.7980188387849976
16.113938143905145 331.7469644125364 0.7962469312041236
16.11916569885856 328.1739498686128 0.7917581289978131
16.124393253811974 324.5864345123907 0.7870099549368851
16.129620808765388 323.639665771794 0.7866265163031179
16.134848363718802 324.2365124687044 0.787075569605258
16.140075918672217 327.15900133349123 0.7901004714825594
16.14530347362563 328.9058969067719 0.7925923277297808
16.150531028579046 328.1791209250386 0.7911118684459146
16.15575858353246 332.0159549121018 0.7953055233564609
16.160986138485875 330.7885982990267 0.7937274338695501
16.16621369343929 328.0177766545239 0.7902926716281148
16.171441248392703 321.45795890043297 0.7832995254377054
16.176668803346118 314.71073193620254 0.774901795348191
16.181896358299532 310.9047509816018 0.7710268033451323
16.187123913252947 307.26043551243214 0.766328199300879
16.19235146820636 303.53824537612235 0.7618574886587736
16.197579023159776 301.28014888615417 0.7581693173010938
16.20280657811319 295.5620680781592 0.7513971183734884
16.208034133066604 291.28084786794085 0.7468437791834212
16.21326168802002 284.49095729133086 0.7387856070313017
16.218489242973433 280.1350837904193 0.7328965307923413
16.223716797926848 278.2527113795268 0.7304469631974692
16.228944352880262 276.0072473484156 0.727497881805192
16.234171907833677 273.99073041775387 0.7267293282843983
16.23939946278709 270.7185839903422 0.7236691276997431
16.244627017740505 266.76295064817486 0.7187635301477827
16.24985457269392 263.98866146055377 0.714361839740801
16.255082127647334 260.945831842675 0.7117783085309669
16.26030968260075 256.14812363922874 0.7066826907642451
16.265537237554163 257.9284781600162 0.7116112971975359
16.270764792507578 257.0966727519269 0.7086355959253238
16.275992347460992 257.42677266964364 0.7071016335902632
16.281219902414406 254.4063272133341 0.7016082749984017
16.28644745736782 250.76177258651407 0.6953660398682553
16.291675012321235 253.48117960232165 0.7000335859295987
16.29690256727465 254.5965397966576 0.7022426855057476
16.302130122228064 253.5990633237586 0.7015424803314225
16.30735767718148 254.29104100378035 0.702328053397677
16.312585232134893 250.49712813246 0.6962336129895441
16.317812787088307 253.34962750126877 0.7010482176672953
16.323040342041722 252.33563923686438 0.6997661011890762
16.328267896995136 252.74215932979885 0.6990943118874922
16.33349545194855 250.35558951859144 0.6938439963396102
16.338723006901965 250.0406448533891 0.6932211196362794
16.34395056185538 254.58612279836635 0.6993323263791338
16.349178116808794 259.05691536340373 0.7070375361741368
16.35440567176221 263.20148465132314 0.7120170083600793
16.359633226715623 264.7143841808282 0.7131111525102881
16.364860781669037 265.671634928955 0.714224890115608
16.37008833662245 269.4739298275373 0.7171014093277028
16.375315891575866 272.91593024566635 0.720935931684769
16.38054344652928 277.4599114955057 0.7253632848525469
16.385771001482695 283.7342860583448 0.7319516778110102
16.39099855643611 286.7907067288942 0.7344405753775198
16.396226111389524 289.53721386712004 0.7366648624331898
16.401453666342938 291.52600992684756 0.7389906847620231
16.406681221296353 291.4724655531604 0.7390153058703359
16.411908776249767 291.56745298376774 0.738227135228217
16.41713633120318 291.8069507331712 0.7387259157508526
16.422363886156596 289.09379620756584 0.7378368526645377
16.42759144111001 286.01867303947813 0.7356738786061935
16.432818996063425 284.1648063038427 0.7350394633279931
16.43804655101684 281.9497980301407 0.7315581577109617
16.443274105970254 278.888189911655 0.7259197540586324
16.448501660923668 276.7923251053119 0.7214578648352342
16.453729215877082 274.59232380209596 0.7167573513875387
16.458956770830497 276.4910240628772 0.720399301336858
16.46418432578391 275.2917157240747 0.7186308051350743
16.469411880737326 276.31528928977383 0.7196845926105011
16.47463943569074 276.3297687994181 0.7198687689190465
16.479866990644155 274.8581363377208 0.7175862806025534
16.48509454559757 274.27338059933396 0.7165404535657284
16.490322100550983 273.2726143588973 0.715386088510666
16.495549655504398 274.3566958599723 0.7157819662526026
16.500777210457812 275.9101259288954 0.7182036918579696
16.506004765411227 280.2314467057147 0.7235510733295223
16.51123232036464 280.6840967131576 0.7242645216271609
16.516459875318056 279.45013533650206 0.723281559363015
16.52168743027147 277.13474060594154 0.7210256038616478
16.526914985224884 276.0391168994395 0.7201975429989997
16.5321425401783 278.6830720667283 0.7236291487465282
16.537370095131713 278.6255404804924 0.7220387804363596
16.542597650085128 276.56167585323385 0.7188069854516486
16.547825205038542 271.47692067015475 0.7129434655998773
16.553052759991957 267.6016659717442 0.7085546524513171
16.55828031494537 262.09401069925343 0.703821510088704
16.563507869898785 257.080315545082 0.6959285177634265
16.5687354248522 258.1980214622853 0.6973437592315938
16.573962979805614 258.9583887521938 0.7001095100229012
16.57919053475903 259.58269042283837 0.7017418761542303
16.584418089712443 255.31920309675493 0.6963327281467806
16.589645644665858 249.82861709275167 0.6878230109306641
16.594873199619272 247.13628974718554 0.6810212285812871
16.600100754572686 246.5646744062109 0.6793103226246521
16.6053283095261 249.32737463656116 0.6825169965676929
16.610555864479515 250.49651054379024 0.6842867475374041
16.61578341943293 250.9831433394416 0.6875010352297874
16.621010974386344 251.78717843890706 0.6900380163557239
16.62623852933976 251.91712030943413 0.6913404138741592
16.631466084293173 251.79075129711723 0.6910406061577973
16.636693639246587 250.12442746669203 0.6862565901442487
16.641921194200002 250.0456738606276 0.6854973203052566
16.647148749153416 251.93775831636634 0.686914068212095
16.65237630410683 252.94818782124563 0.6872517365034329
16.657603859060245 256.3572919860669 0.6919350351305767
16.66283141401366 255.7154962582402 0.6922905104079484
16.668058968967074 253.4715680293539 0.6890941023310232
16.67328652392049 248.35269287303834 0.682155935512348
16.678514078873903 246.16522109557468 0.6774043478445033
16.683741633827317 249.7396871533595 0.6816637016570459
16.68896918878073 251.8962493851933 0.6841361035788762
16.694196743734146 251.86635979607541 0.6838250183002005
16.69942429868756 249.88114427483566 0.6814676876220684
16.704651853640975 249.34906002964902 0.6811435207855913
16.70987940859439 246.82098766021576 0.6772590212044414
16.715106963547804 245.1454863175187 0.6751896890655701
16.720334518501218 242.9246918559615 0.6720744328116648
16.725562073454633 242.284067382468 0.6708870325745493
16.730789628408047 241.73730636338493 0.6704450344778442
16.73601718336146 240.10261680496896 0.6679969333551959
16.741244738314876 238.62604409201083 0.6668176480370316
16.74647229326829 235.90154817254592 0.6634767934423751
16.751699848221705 237.9992112276318 0.6671095608026422
16.75692740317512 234.2037689929591 0.662281888924103
16.762154958128534 230.26222212408973 0.6571818419940754
16.767382513081948 227.63053771136242 0.6535239096283707
16.772610068035362 227.26077319532115 0.6522599668991232
16.777837622988777 231.3787561026449 0.6575163837885789
16.78306517794219 233.32014672092822 0.6598048602038874
16.788292732895606 233.13635727791763 0.6599902169802384
16.79352028784902 232.26165645850602 0.6590812184582493
16.798747842802435 230.429013610984 0.6563672004415264
16.80397539775585 230.15331386135648 0.6573360741611313
16.809202952709263 226.7879751547308 0.6542656336938119
16.814430507662678 224.2322001800093 0.6521657315701382
16.819658062616092 222.27696747069328 0.6487075382430281
16.824885617569507 221.3800862193165 0.6472845592201514
16.83011317252292 219.7304080130968 0.6440781219142928
16.835340727476336 220.25722450444752 0.6450151057419349
16.84056828242975 220.75961115872812 0.645396621969232
16.845795837383164 222.46395712279892 0.6475710857868892
16.85102339233658 220.34295385246583 0.6441073371238669
16.856250947289993 220.53139913143914 0.6444323456909221
16.861478502243408 218.17765742612838 0.6422184309680485
16.866706057196822 217.52418394939198 0.6414984843099676
16.871933612150237 217.07957464956658 0.641813693327177
16.87716116710365 220.47287422683002 0.6482325572189761
16.882388722057065 221.03147720110994 0.6491230294856325
16.88761627701048 220.77450997921918 0.6490758324219821
16.892843831963894 218.7101326080217 0.6455650432441126
16.89807138691731 218.0010324715585 0.6444185692805107
16.903298941870723 214.918842181944 0.6384655582282912
16.908526496824138 216.07203712496005 0.6382314944227631
16.913754051777552 217.1968455562075 0.6379468814688081
16.918981606730966 218.55345383803265 0.6396172370330316
16.92420916168438 218.0779783760004 0.640237969560237
16.929436716637795 216.21293372132885 0.6381646885522766
16.93466427159121 215.453627202912 0.6373119864623403
16.939891826544624 217.1107999724514 0.639263566939499
16.94511938149804 217.1752108763695 0.6388730594016916
16.950346936451453 216.30859052739868 0.6373839418051888
16.955574491404867 215.67709317023133 0.6381509308064353
16.960802046358282 218.14500347247892 0.6424656626862915
16.966029601311696 220.8970721572275 0.6461459630078223
16.97125715626511 221.7287315517658 0.6473137841680842
16.976484711218525 219.85575137127043 0.6456189654054059
16.98171226617194 218.29626109383722 0.6451458467718892
16.986939821125354 214.8464212599806 0.6416952383147159
16.99216737607877 212.70389292661716 0.6384354339490914
16.997394931032183 213.9402737930044 0.6379820327096813
17.002622485985597 214.4377076690896 0.6371502449520199
17.00785004093901 215.99227287437947 0.63717400471344
17.013077595892426 217.8814293460003 0.6379491236038346
17.01830515084584 217.80018205870257 0.6373468807388523
17.023532705799255 219.6759208835794 0.6407062148730505
17.02876026075267 221.2650305626587 0.6453723323001997
17.033987815706084 223.60562570869513 0.6501308535957895
17.039215370659498 221.9981668656429 0.6473879135264211
17.044442925612913 220.71130490042142 0.6454872677674585
17.049670480566327 219.28122263366356 0.6423805866691448
17.05489803551974 219.41892165784336 0.643316611440041
17.060125590473156 221.18616893300393 0.6446276785783364
17.06535314542657 220.48410718932905 0.6435827751678556
17.070580700379985 223.42559367840158 0.6470451519781258
17.0758082553334 224.77334203176716 0.6478629634713664
17.081035810286814 224.5334207607417 0.6478727965554548
17.086263365240228 223.81291045047317 0.6474792942331555
17.091490920193642 223.3847553891488 0.6464779107971265
17.096718475147057 223.29341874596594 0.6476142022107273
17.10194603010047 225.3467431072319 0.6507924823516726
17.107173585053886 226.03366885125425 0.652113916259717
17.1124011400073 225.41535599065796 0.6501427232921879
17.117628694960715 226.19737173699775 0.6497276651926354
17.12285624991413 226.10620165555417 0.6488422115980526
17.128083804867543 227.85860417017687 0.6504114865723322
17.133311359820958 229.32126424366527 0.6522945471588115
17.138538914774372 226.5382564633765 0.6490472286191364
17.143766469727787 224.2374914926663 0.6454278881621326
17.1489940246812 222.3105639748192 0.6424552800109393
17.154221579634616 224.37157870155406 0.6456095965661828
17.15944913458803 227.56918857346565 0.6493830513488602
17.164676689541444 232.7940669260418 0.6549647753011335
17.16990424449486 237.26358459947423 0.6600332429311441
17.175131799448273 240.76668911672573 0.6653782554395523
17.180359354401688 239.7868846771135 0.6656195673061639
17.185586909355102 238.5878822535664 0.6640439091455005
17.190814464308517 240.14994955901764 0.666502690541643
17.19604201926193 242.35456759351442 0.6689175732838742
17.201269574215345 244.38185931628178 0.6699151059094226
17.20649712916876 244.66074442777006 0.671037004831358
17.211724684122174 242.98204811448466 0.6679490226360423
17.21695223907559 242.7505176178319 0.6678791590368669
17.222179794029003 243.76765109544812 0.6691462894314835
17.227407348982418 243.8343942908795 0.6691352335749278
17.232634903935832 244.2811400440915 0.6690668099255551
17.237862458889246 245.28554943704953 0.6703675393763465
17.24309001384266 245.37093320077093 0.6703853445415985
17.248317568796075 244.4067737353507 0.6690965764618796
17.25354512374949 244.31268743858084 0.6690472037184376
17.258772678702904 242.42521599336584 0.665348604201118
17.26400023365632 241.9663529317179 0.6647579652857163
17.269227788609733 241.06918054332056 0.6658654546961629
17.274455343563147 237.03838934850137 0.6610292986862668
17.279682898516562 238.22172360852164 0.6631416524212326
17.284910453469976 237.2446795800286 0.6597144054681495
17.29013800842339 239.44442046235287 0.6609802431073803
17.295365563376805 239.47877089422977 0.6605907417735942
17.30059311833022 242.52544335144876 0.666132614953398
17.305820673283634 241.67788415742115 0.6675141094857278
17.31104822823705 244.0162704075109 0.6717083443624877
17.316275783190463 244.74209024142905 0.6728931151977309
17.321503338143877 243.14793107224853 0.6695244383250876
17.32673089309729 242.91225723744216 0.6695285640563182
17.331958448050706 239.11340773117814 0.6626635192305059
17.33718600300412 238.1611097704309 0.6615675862498691
17.342413557957535 238.78306070782335 0.6622182179973332
17.34764111291095 241.7653307445807 0.6669846252981017
17.352868667864364 243.1625717141211 0.6696307008372381
17.358096222817778 242.55220113613785 0.668493588801027
17.363323777771193 239.40121495008037 0.6654769166802093
17.368551332724607 238.32715414204765 0.6633709140355455
17.37377888767802 237.06539371347515 0.6627635062960976
17.379006442631436 236.72907931991492 0.662613128832752
17.38423399758485 235.11773241054053 0.6594989270715673
17.389461552538265 233.44126507800195 0.6563312338294853
17.39468910749168 231.71616330499072 0.6535104335539984
17.399916662445094 233.37824996911354 0.6544197187393741
17.405144217398508 235.16958438600406 0.6559255119073946
17.410371772351922 234.71042119442802 0.6551034379342587
17.415599327305337 235.39284624150807 0.6567056348713366
17.42082688225875 234.67964248599625 0.6587959692177672
17.426054437212166 234.55890754431698 0.6587365120947137
17.43128199216558 234.20792780983192 0.6590622457396285
17.436509547118995 233.29513848625362 0.6572762165413211
17.44173710207241 235.2994310399577 0.6586757067271631
17.446964657025823 234.888827423412 0.6565276477949208
17.452192211979238 234.15745092165673 0.654985863579883
17.457419766932652 233.74579507765296 0.6538204188812415
17.462647321886067 233.12178558760095 0.6530274060468333
17.46787487683948 233.49161808508984 0.6547701820888013
17.473102431792896 232.21015087140768 0.6537257270458836
17.47832998674631 233.06779631937215 0.6557583643103183
17.483557541699724 233.26429640712553 0.6543973372127411
17.48878509665314 234.27809979007037 0.6555288123183262
17.494012651606553 234.03901971152098 0.6555516344005322
17.499240206559968 239.53605388574846 0.6640937989635309
17.504467761513382 240.81164010444598 0.6653015357271844
17.509695316466797 242.67682103377413 0.6675623478819495
17.51492287142021 239.72791767097058 0.6634053975691818
17.520150426373625 236.81153774663431 0.6596873658151001
17.52537798132704 237.89717872262307 0.6611998915457677
17.530605536280454 237.96086681776669 0.6608470980407675
17.53583309123387 239.39980111947355 0.663420042853776
17.541060646187283 238.99737252658844 0.6618018590917177
17.546288201140698 238.42433501763415 0.6610320263442359
17.551515756094112 236.4049476060843 0.6569241545537496
17.556743311047526 235.47480307628354 0.6555180875793823
17.56197086600094 239.05553107144587 0.6615378210505136
17.567198420954355 244.36001159466798 0.6681514073723768
17.57242597590777 246.28870074781474 0.6694841367983226
17.577653530861184 245.0482563307549 0.6682436685905182
17.5828810858146 241.91166646917773 0.6636720506645598
17.588108640768013 241.89248094615718 0.6650866315088725
17.593336195721427 243.88342546789468 0.66760554499766
17.598563750674842 247.93438203090318 0.6717949679139563
17.603791305628256 249.3956730219111 0.673292779447372
17.60901886058167 250.69148869152744 0.6744690209447691
17.614246415535085 252.98658036192452 0.6785822383080387
17.6194739704885 250.7609275713243 0.675003408187639
17.624701525441914 249.02770988180384 0.6725925590559876
17.62992908039533 248.8031578001978 0.671772105280992
17.635156635348743 254.36839796448348 0.6792953092560317
17.640384190302157 257.30091302985664 0.6833024818626027
17.64561174525557 256.8323889089021 0.6832478527559631
17.650839300208986 255.96433680531732 0.6820574391304663
17.6560668551624 253.50225915406986 0.6777998971287958
17.661294410115815 255.5482002407133 0.6796379670769317
17.66652196506923 260.5821122827195 0.6861314302723736
17.671749520022644 266.3024625491396 0.6944093750737467
17.676977074976058 271.2769965957088 0.7011314776582173
17.682204629929473 274.54334286364724 0.7057149307857201
17.687432184882887 276.6162879058741 0.7074752502178304
17.6926597398363 279.31597297294473 0.7105023416883806
17.697887294789716 285.2771538603721 0.7167505442988773
17.70311484974313 288.7762589088553 0.7194182665968853
17.708342404696545 292.00190867885175 0.7229036160990693
17.71356995964996 291.8190128350135 0.7231049858393734
17.718797514603374 297.08643794374694 0.7303364667474214
17.724025069556788 303.75517560451107 0.7387225720987829
17.729252624510202 308.6144284045876 0.7442941373802326
17.734480179463617 312.48872011620927 0.7480304559055707
17.73970773441703 313.0359474897413 0.7475288876142946
17.744935289370446 314.96128673525453 0.7500959876929751
17.75016284432386 317.66361875761396 0.7532280503345395
17.755390399277275 319.49153145105186 0.7556026844747028
17.76061795423069 322.2762860773114 0.7590004791082794
17.765845509184103 322.76032169182446 0.7595431815783152
17.771073064137518 324.4952008041547 0.7614170569535227
17.776300619090932 325.95536232406545 0.7625200429816039
17.781528174044347 325.8855600414482 0.7618674096376437
17.78675572899776 323.9909861809179 0.7609236261153954
17.791983283951176 318.4579175869073 0.7554132525947832
17.79721083890459 314.55110795970666 0.7510517798487805
17.802438393858004 309.94721599236965 0.7458549323937761
17.80766594881142 308.71510424428953 0.7434735823190506
17.812893503764833 305.0637016762605 0.73912819521698
17.818121058718248 301.5700801762148 0.7349356483472801
17.823348613671662 299.0945391682866 0.7314172259988265
17.828576168625077 297.5752871171086 0.7298972734271959
17.83380372357849 293.4891720354796 0.7242060016102706
17.839031278531905 289.5625164245616 0.7194198663228577
17.84425883348532 284.8572023285407 0.7141410702543167
17.849486388438734 284.063390614377 0.7122802915212241
17.85471394339215 283.2796738211347 0.7121025703588474
17.859941498345563 286.4707991776999 0.7171433109197153
17.865169053298978 288.4187501998992 0.7206427876306513
17.870396608252392 290.7345586599438 0.7239413585871011
17.875624163205806 291.1529070143728 0.723383944550259
17.88085171815922 292.9117272257205 0.72483647716732
17.886079273112635 292.7564524437997 0.7238737664986874
17.89130682806605 293.97598593489994 0.7244873177044397
17.896534383019464 293.79148043258914 0.7245848640913812
17.90176193797288 300.1626921620251 0.7320478090208107
17.906989492926293 306.561225408757 0.7395292363174157
17.912217047879707 315.0609499132976 0.7494309527835161
17.917444602833122 320.82315753365964 0.7551172318901335
17.922672157786536 324.15644343960975 0.7589849070835886
17.92789971273995 323.63224742848774 0.7590087952076867
17.933127267693365 323.31043353140075 0.7582642575395768
17.93835482264678 322.1213927377991 0.7578739587566438
17.943582377600194 316.7071411843982 0.7505484533100322
17.94880993255361 313.8487819450601 0.7468800318835126
17.954037487507023 309.04649014810315 0.7418143430357679
17.959265042460437 305.99293338799106 0.7384127374827776
17.96449259741385 302.3854432824273 0.7351958312421037
17.969720152367266 293.8266289726817 0.725766243687047
17.97494770732068 288.92977516666315 0.7196253965334715
17.980175262274095 284.60297829857393 0.7155198705594803
17.98540281722751 279.9018754904239 0.7093296934679072
17.990630372180924 278.2889115299986 0.7081802609058572
17.995857927134338 273.7649895298197 0.702183129738301
18.001085482087753 271.81758886548926 0.6985097103878514
18.006313037041167 266.59639172448203 0.6918279503131353
18.01154059199458 263.9262523866168 0.6893466463550706
18.016768146947996 263.81867489990844 0.689294578000062
18.02199570190141 263.7613899373146 0.6900463736807902
18.027223256854825 261.9754621164832 0.6877577266358272
18.03245081180824 258.014220315981 0.6822996160113877
18.037678366761654 257.7292274915241 0.6830377737055909
18.042905921715068 256.70043286231885 0.6818384697969834
18.048133476668482 255.89309055396245 0.6814263559762761
18.053361031621897 254.7124701566792 0.6790071268738272
18.05858858657531 255.053743464184 0.6783569563186065
18.063816141528726 253.9705486391931 0.6768823454596413
18.06904369648214 253.62581622361932 0.6767498781259226
18.074271251435555 256.63935080980525 0.681486426198293
18.07949880638897 260.82507352970794 0.687137394459384
18.084726361342383 265.69222997647677 0.6935875517577732
18.089953916295798 267.59387752538504 0.6948397974623971
18.095181471249212 266.65708790483797 0.6941178748492606
18.100409026202627 268.6139121562397 0.6964430709748872
18.10563658115604 269.18874018665514 0.6970575287537445
18.110864136109456 271.54720425102295 0.6991024835283688
18.11609169106287 276.22178979268335 0.7037452352808022
18.121319246016284 282.51981530222906 0.7114379966428517
18.1265468009697 287.0912371283075 0.716926512311746
18.131774355923113 290.6049721315228 0.7210594191670855
18.137001910876528 296.9076252531544 0.72802878778458
18.142229465829942 301.7806221927631 0.7333545041975237
18.147457020783357 308.5248257115266 0.741379414656825
18.15268457573677 316.9446886906277 0.7510492732892379
18.157912130690185 327.54713069333275 0.7638933584233901
18.1631396856436 335.95786734099187 0.7735843113994613
18.168367240597014 349.7500687064969 0.7884134649936492
18.17359479555043 362.53324287077356 0.8023054982763548
18.178822350503843 373.9058139083649 0.8140005507835891
18.184049905457258 383.45830037023734 0.8238915661608441
18.189277460410672 387.1621894765615 0.8278542831110935
18.194505015364086 390.6787186987312 0.8318691846383497
18.1997325703175 390.44080934394333 0.8324325810728104
18.204960125270915 390.1346403240486 0.832015693726616
18.21018768022433 384.37953947297643 0.8252223060677673
18.215415235177744 378.67790339991484 0.8186678645719424
18.22064279013116 375.94786808349284 0.815492751039611
18.225870345084573 378.4072980869498 0.8180649483348962
18.231097900037987 379.7304789827442 0.8194517948347695
18.236325454991402 384.0807092498788 0.8240868311739128
18.241553009944816 385.09850399202656 0.8255186481102558
18.24678056489823 386.15716963852674 0.8267259548395056
18.252008119851645 386.16181419829604 0.8270480078224
18.25723567480506 381.2994251572692 0.8215404127421279
18.262463229758474 379.69011413367394 0.820054436792811
18.26769078471189 373.1593747404407 0.8129258843987767
18.272918339665303 365.4689487323977 0.8046698706941149
18.278145894618717 355.33881457033215 0.792745708517369
18.28337344957213 344.228995426237 0.7806999440848608
18.288601004525546 336.3450766226111 0.7719940705688199
18.29382855947896 329.9599615566055 0.765934466282292
18.299056114432375 322.9649429934754 0.7583420853131351
18.30428366938579 316.920834209102 0.7517025054711308
18.309511224339204 311.275915177482 0.7454870522403214
18.314738779292618 305.8516776322906 0.7391055284158112
18.319966334246033 300.18064618224247 0.7339514646543469
18.325193889199447 294.67174197116833 0.7263219783583575
18.33042144415286 290.5112970794981 0.7206096334257293
18.335648999106276 290.116527361902 0.7191296987095457
18.34087655405969 284.97246946255314 0.7129613215122165
18.346104109013105 282.24543111990135 0.7104391416530724
18.35133166396652 283.16808992176277 0.7124161975214376
18.356559218919934 284.4093003928495 0.7140692645922775
18.361786773873348 284.5834988007605 0.7147431759453017
18.367014328826762 282.5464599847756 0.7113412168135
18.372241883780177 282.3951420292639 0.7117254482084893
18.37746943873359 285.50439613620716 0.7149195797470634
18.382696993687006 288.1488688413395 0.7179145275882841
18.38792454864042 292.2317920034418 0.7238273136390267
18.393152103593835 301.2537788426628 0.745864246198575
18.39837965854725 309.01826220980934 0.7625668630753883
18.403607213500663 315.57792614215384 0.7756881634179799
18.408834768454078 321.7753506652388 0.7882874341117233
18.414062323407492 329.72673171814586 0.8019298979015798
18.419289878360907 339.16347605215316 0.8178499594946301
18.42451743331432 345.17227729138455 0.8283859554499957
18.429744988267736 348.80688883596275 0.8365795538085948
18.43497254322115 346.5955507299374 0.8364035138833225
18.440200098174564 341.92798299807475 0.8332111865502856
18.44542765312798 338.1344934849591 0.832071997322465
18.450655208081393 333.83359264302163 0.8289744047489352
18.455882763034808 328.18595112758004 0.8251079670252383
18.461110317988222 323.4086311806512 0.8225975373620403
18.466337872941637 320.1253250255188 0.8218682786428034
18.47156542789505 322.79448415830007 0.8280458547212006
18.476792982848465 317.3515327008924 0.8228832503793111
18.48202053780188 312.7203070063385 0.8190441045947242
18.487248092755294 307.32439281621066 0.8154577962283458
18.49247564770871 303.35779616598313 0.8123696281276065
18.497703202662123 300.69255044860324 0.8120284318779551
18.502930757615538 299.56344251825914 0.8116494034210997
18.508158312568952 294.65160103980685 0.8072185891660615
18.513385867522366 295.77588615631436 0.8112595330347332
18.51861342247578 297.0952574539917 0.8146110505755054
18.523840977429195 297.52613364577496 0.8179744791488389
18.52906853238261 298.80814028259186 0.821593119499753
18.534296087336024 294.82301380496307 0.8174428014095267
18.53952364228944 291.74619928972885 0.8161495992979342
18.544751197242853 288.97573044539564 0.8141899165916658
18.549978752196267 289.1418588369333 0.8162269165829887
18.555206307149682 288.8334769254954 0.8184192959690336
18.560433862103096 288.9427571255465 0.8197303149263422
18.56566141705651 286.07452829927524 0.818475303974338
18.570888972009925 285.22419803376346 0.81839504904311
18.57611652696334 283.88047547611654 0.8184144713485154
18.581344081916754 284.28512413510356 0.8203926879936307
18.58657163687017 285.2337055752804 0.8238696114506618
18.591799191823583 286.56558359928334 0.8293229636774692
18.597026746776997 292.57853258625624 0.8392973815788297
18.60225430173041 294.247270845245 0.8445677396723111
18.607481856683826 295.898975157831 0.848457790348724
18.61270941163724 294.9236679126814 0.8482361483518406
18.617936966590655 296.6274574953322 0.8515874278259796
18.62316452154407 300.39728646056466 0.8554264538563985
18.628392076497484 306.95771087054925 0.8465933340206041
18.633619631450898 311.89397397364274 0.8447043012894956
18.638847186404313 314.26334995803893 0.8410101806989748
18.644074741357727 316.45261390101155 0.8387816149439976
18.64930229631114 315.49395160588205 0.8343218619819454
18.654529851264556 322.90419105935644 0.84045295869507
18.65975740621797 334.2477226780658 0.8530754136936872
18.664984961171385 339.7677595032558 0.8572063877154531
18.6702125161248 349.20439202734156 0.8657359586726721
18.675440071078214 353.50302972398725 0.8683880441316713
18.680667626031628 355.18191458404635 0.8669515757580867
18.685895180985042 353.35072841837507 0.8623166208198297
18.691122735938457 356.3514126067834 0.8637285301322462
18.69635029089187 355.37927915098135 0.8598345498643428
18.701577845845286 355.95095854672576 0.8592534869749174
18.7068054007987 358.92454888193674 0.8606646622806047
18.712032955752115 361.0011955506123 0.8608862811866644
18.71726051070553 360.4443737621771 0.8587211968066617
18.722488065658943 360.31199254718246 0.8566179936612347
18.727715620612358 354.4325924315672 0.8490095125136363
18.732943175565772 353.146568891857 0.8464901812972857
18.738170730519187 353.42736647326717 0.8457962513377605
18.7433982854726 355.52541342067644 0.8479288472307259
18.748625840426016 355.7503417754486 0.8470231317793966
18.75385339537943 354.5011219428861 0.8442834687046743
18.759080950332844 354.0953561928679 0.8427452199808488
18.76430850528626 353.477285917836 0.8402087192791118
18.769536060239673 351.60603787600024 0.8371263613169211
18.774763615193088 346.8003882024284 0.8297768158635158
18.779991170146502 340.90961921325624 0.8210400619457481
18.785218725099917 336.9663564372336 0.8153348886157843
18.79044628005333 334.540246103481 0.8118155882430688
18.795673835006745 333.1355065490511 0.8092451537497729
18.80090138996016 331.34586056738266 0.8067808808437745
18.806128944913574 327.94014219616315 0.8018260470620281
18.81135649986699 321.06206175102017 0.7927057082525016
18.816584054820403 314.7502865480729 0.7847376086744134
18.821811609773818 313.4624546620866 0.7823722559302801
18.827039164727232 314.9914461049409 0.7841298730786654
18.832266719680646 312.7064175195454 0.7808488894902241
18.83749427463406 308.24275733402834 0.7750514502570294
18.842721829587475 303.74366830024496 0.768774127278761
18.84794938454089 303.90141930680966 0.7691564058403764
18.853176939494304 306.14448537324114 0.7721265429178263
18.85840449444772 306.3596109322529 0.7717510280467291
18.863632049401133 304.65696389253173 0.7688399358348981
18.868859604354547 302.3406618004851 0.7653835224829444
18.87408715930796 301.7008937566265 0.7634133342706768
18.879314714261376 300.71794215353805 0.7614352351513517
18.88454226921479 300.5689485069167 0.7615651922564411
18.889769824168205 301.1860389833695 0.7613692410289635
18.89499737912162 302.86246722939495 0.7642580400754894
18.900224934075034 303.1211248787603 0.763968540214879
18.90545248902845 299.4329756703308 0.7597920111118324
18.910680043981863 295.9838869550131 0.7549794925247845
18.915907598935277 294.02168495904607 0.752200094375853
18.92113515388869 292.3745860810471 0.7499784959332114
18.926362708842106 291.35991467250955 0.7484567645363515
18.93159026379552 287.5014675395154 0.7439214552697183
18.936817818748935 283.2499277488089 0.739123283518341
18.94204537370235 283.40459523199155 0.7387925250502579
18.947272928655764 283.93570243875433 0.7388497743256381
18.952500483609178 285.45988278666044 0.7406242245438832
18.957728038562593 280.15790879939567 0.7336358855920637
18.962955593516007 277.75131934095134 0.7306395671471873
18.96818314846942 272.9091331601787 0.723810641631046
18.973410703422836 273.27117241943654 0.7245964169972419
18.97863825837625 272.8921844051186 0.7238585466562311
18.983865813329665 272.7908632184575 0.7226429561517657
18.98909336828308 271.11244980503454 0.7204596493767204
18.994320923236494 269.7560773544824 0.7186471934409783
18.999548478189908 269.076856507106 0.7178604743933842
19.004776033143322 267.60553813344177 0.715451858852493
19.010003588096737 268.4886657068058 0.7157335428777017
19.01523114305015 271.979255062218 0.7201442059088617
19.020458698003566 275.3947293002776 0.7245870375741345
19.02568625295698 278.9734160801718 0.7296929942159883
19.030913807910395 278.9558445821634 0.7297180808659346
19.03614136286381 279.96744897035717 0.730679831576898
19.041368917817223 279.39478988356865 0.7284478457130003
19.046596472770638 278.41696841868486 0.726361538193472
19.051824027724052 275.186065792278 0.7223363033063347
19.057051582677467 273.2576084842381 0.7197921291380328
19.06227913763088 274.03371584945825 0.7199981303486974
19.067506692584296 274.4221668050422 0.7194688337618921
19.07273424753771 274.03848625516105 0.7184908274240402
19.077961802491124 271.5220381288022 0.7155179780146751
19.08318935744454 271.81603369354474 0.7169278303994621
19.088416912397953 269.54738896457224 0.7140490591431979
19.093644467351368 267.29852219398936 0.7112445741750639
19.098872022304782 266.40547196250225 0.7090588967700311
19.104099577258197 263.33272500035423 0.7042148562349135
19.10932713221161 264.51950721568863 0.705175836520397
19.114554687165025 265.45082929478684 0.7064003937908648
19.11978224211844 263.9071189944568 0.7046146468050317
19.125009797071854 263.7778266999517 0.7042389039395041
19.13023735202527 263.75471499444456 0.7049588539060421
19.135464906978683 263.4036918838752 0.7055694180107698
19.140692461932098 262.8059972053697 0.7041628806861907
19.145920016885512 262.0740591802763 0.7029188583555998
19.151147571838926 262.58596890707526 0.7032591418645946
19.15637512679234 261.657274154871 0.7018706398749743
19.161602681745755 261.3527798118714 0.703258220261972
19.16683023669917 260.3568948944206 0.7025348523748705
19.172057791652584 258.91184948986677 0.7001287754849929
19.177285346606 260.2670302942089 0.7016122366933838
19.182512901559413 264.4372826535973 0.705506230665877
19.187740456512827 265.6946490500737 0.7061186979436918
19.19296801146624 263.8236229783458 0.7023449577823364
19.198195566419656 260.45813005278 0.697201369001518
19.20342312137307 262.09406107851356 0.7002397176404591
19.208650676326485 263.29128421488997 0.7022001816450228
19.2138782312799 265.1039474597158 0.7046495406608355
19.219105786233314 266.69603659332824 0.7066427047702962
19.22433334118673 267.95012210816924 0.7083245825851303
19.229560896140143 269.2702446000918 0.7119874799863073
19.234788451093557 271.11118007576243 0.7139697793882677
19.24001600604697 271.44969354465985 0.713904102075065
19.245243561000386 272.8325531537503 0.7144244260912805
19.2504711159538 272.1132904357715 0.7113501488768987
19.255698670907215 273.32957802766003 0.7127279921014126
19.26092622586063 273.33477792013554 0.7116225093414452
19.266153780814044 274.31610855498997 0.7131085737848624
19.271381335767458 275.7660308915065 0.715761300388653
19.276608890720873 276.3577696825617 0.7169954687959161
19.281836445674287 278.2911006008719 0.7211105587202185
19.2870640006277 279.19090456777747 0.7236703880259532
19.292291555581116 280.68577322329094 0.7247246222042552
19.29751911053453 280.24984561216047 0.7232703350163192
19.302746665487945 280.8567439258785 0.7226799608880214
19.30797422044136 283.552114550135 0.7246677725823192
19.313201775394774 285.84410401387646 0.7277234857152324
19.318429330348188 290.01703074441923 0.7323597474758007
19.323656885301602 289.4839853617844 0.7310054976095269
19.328884440255017 290.8113839422086 0.7322788713930359
19.33411199520843 294.82706392840674 0.7358884817067902
19.339339550161846 297.6476746660014 0.7396222874360239
19.34456710511526 300.44843773448554 0.742394241201989
19.349794660068675 301.050115552853 0.743811319294401
19.35502221502209 302.1128780553441 0.7452583803290239
19.360249769975503 305.527292678899 0.7486973535338226
19.365477324928918 309.2305748974173 0.7532795494819073
19.370704879882332 315.2160715097648 0.7600472576527553
19.375932434835747 317.1256210788913 0.762675560322298
19.38115998978916 318.73140814876626 0.7643326983749318
19.386387544742576 318.4757590480017 0.763996420889363
19.39161509969599 321.7049307576682 0.7678745453785562
19.396842654649404 323.8569966345687 0.7697686971329031
19.40207020960282 327.31123632978296 0.773322214138429
19.407297764556233 325.04629563874533 0.7704318763847537
19.412525319509648 327.14950955914367 0.7721837443069975
19.417752874463062 330.6257865848128 0.7770100002896916
19.422980429416477 332.75908663771946 0.7796143178726694
19.42820798436989 334.3666567211206 0.7816376679427799
19.433435539323305 331.4401852229879 0.7784499829550281
19.43866309427672 327.39337482466846 0.7732587501768872
19.443890649230134 324.8348685985936 0.7699088685657476
19.44911820418355 323.9025503052716 0.7690028990989259
19.454345759136963 325.353322160297 0.7705907831941219
19.459573314090377 328.8928817909786 0.774755249919511
19.464800869043792 329.3570734364968 0.7747965372246592
19.470028423997206 330.22168187357465 0.775114151103477
19.47525597895062 330.5843869819702 0.7764312646474122
19.480483533904035 329.2352895682096 0.7751887937856496
19.48571108885745 327.48316642144977 0.7733884241028559
19.490938643810864 325.65871760887956 0.7707017491301429
19.49616619876428 327.5214921144665 0.7724028023450444
19.501393753717693 327.43897270691326 0.772344308473321
19.506621308671107 326.02341905648217 0.7703139163156892
19.51184886362452 326.41265618213794 0.7704301406046683
19.517076418577936 328.1388636817404 0.7722885276861293
19.52230397353135 332.300822567073 0.7764882775361315
19.527531528484765 335.09304272597154 0.7800542960704295
19.53275908343818 336.8413462345373 0.782368579676879
19.537986638391594 338.62551994276987 0.785163541282721
19.54321419334501 339.30020403842366 0.7859313827905964
19.548441748298423 340.8519399501574 0.7876809301693392
19.553669303251837 344.30783281886886 0.7912065287811169
19.55889685820525 347.1662176421241 0.794740503007601
19.564124413158666 350.6303203760229 0.7981963468856904
19.56935196811208 352.11518685509884 0.7996651734187386
19.574579523065495 351.2666464718542 0.7979688281929547
19.57980707801891 350.94566973481 0.7974557273126363
19.585034632972324 352.0537486342427 0.7986787080686754
19.590262187925738 353.5625401515066 0.7999071005859847
19.595489742879153 358.4913594221153 0.8055259709264059
19.600717297832567 362.71751586978206 0.81014259896102
19.60594485278598 366.55599955222294 0.8139859859843974
19.611172407739396 370.5021703342516 0.8183353664877532
19.61639996269281 373.23724604521726 0.8214907546178868
19.621627517646225 375.3592698167589 0.8237542879326576
19.62685507259964 374.61092873685726 0.8227276787852148
19.632082627553054 373.79821328771465 0.8211699685464474
19.637310182506468 371.56414858836166 0.8191326470271298
19.642537737459882 374.1162161015025 0.8222077797451172
19.647765292413297 376.90275094678054 0.8250685636348564
19.65299284736671 381.8096175194415 0.8302485490470798
19.658220402320126 385.6613837103138 0.8340779383136914
19.66344795727354 387.6948596890496 0.8361342598146606
19.668675512226955 389.4338644522287 0.838017864223988
19.67390306718037 388.14403432504116 0.8364876985495884
19.679130622133783 388.04750092833024 0.8362416170865392
19.684358177087198 387.9443607110706 0.8362073282649172
19.689585732040612 393.1628788757416 0.8415503001851363
19.694813286994027 398.1716591352124 0.8469208124546191
19.70004084194744 400.34529295289474 0.8491031287438643
19.705268396900856 397.4608456177031 0.8457780752390989
19.71049595185427 395.5253614800535 0.8442164085819456
19.715723506807684 391.6657172260764 0.8397893689569913
19.7209510617611 394.06853239625025 0.8427231359197089
19.726178616714513 391.59939194802155 0.8396535597751899
19.731406171667928 390.1717651198371 0.8378499678475374
19.736633726621342 385.0007864912715 0.8324535079993205
19.741861281574757 377.3107194595968 0.8240566324427299
19.74708883652817 370.911032247366 0.8171710353520059
19.752316391481585 367.37700072860355 0.8131839553243606
19.757543946435 364.04766769434923 0.8092279410237119
19.762771501388414 360.12430928756976 0.8051450634949318
19.76799905634183 357.10933905929784 0.8021023308083808
19.773226611295243 356.84382903543457 0.8019275917356768
19.778454166248657 355.4286021389451 0.8005870505369201
19.783681721202072 352.17407557855745 0.7960254713807945
19.788909276155486 348.5441788710004 0.7920939525437651
19.7941368311089 345.29392050207696 0.7881393966497696
19.799364386062315 340.9630804277611 0.7830493216477818
19.80459194101573 338.303129530448 0.780570703193536
19.809819495969144 338.6469070692434 0.7814582579692894
19.81504705092256 337.44480243871374 0.7809037565160664
19.820274605875973 334.8444418898153 0.7781965188688567
19.825502160829387 331.1837489625765 0.773272664691192
19.8307297157828 328.56732852635685 0.7705398116687617
19.835957270736216 326.24920453098014 0.7673967702472548
19.84118482568963 327.5956469275324 0.7687015051899978
19.846412380643045 327.3066550523469 0.7688149268921289
19.85163993559646 327.29505597344587 0.7678350622889629
19.856867490549874 323.34403552274347 0.7639224682810244
19.86209504550329 321.63184364686117 0.7616635788193739
19.867322600456703 321.87966365819494 0.7616222656715057
19.872550155410117 323.2833741666118 0.7627497852272542
19.87777771036353 322.8132355536065 0.7610912299567166
19.883005265316946 320.23918104039626 0.758944267092426
19.88823282027036 316.8147813416874 0.7559232622770738
19.893460375223775 315.60243616214706 0.7553202776918172
19.89868793017719 317.83955396676 0.7578061755914276
19.903915485130604 317.79148855175686 0.7572440699008028
19.909143040084018 314.6354280924698 0.7538255295338525
19.914370595037433 315.46511722316205 0.7556608760475321
19.919598149990847 313.974068210883 0.7536066285066538
19.92482570494426 313.4367340633478 0.7520324430540937
19.930053259897676 312.3254750337167 0.7496714797494084
19.93528081485109 311.8593306667794 0.7496348584362317
19.940508369804505 307.9336529669762 0.745033299701149
19.94573592475792 305.91313176143296 0.742554684565007
19.950963479711334 299.62164263539046 0.7353792275785731
19.956191034664748 300.6177421936411 0.7371311643289785
19.961418589618162 300.8789914172259 0.7371159945223411
19.966646144571577 303.81551824743076 0.7398769059594416
19.97187369952499 306.690925082537 0.7429278678115
19.977101254478406 307.32783986342014 0.7431301549347792
19.98232880943182 310.77815208414506 0.747802761866647
19.987556364385235 309.7163614722173 0.7458972636333405
19.99278391933865 310.8252004943193 0.7475301319381723
19.998011474292063 308.9589847549355 0.7452835397461491
20.003239029245478 309.72811776124826 0.746394328294319
20.008466584198892 309.58004246176523 0.7465595209477949
20.013694139152307 313.9702427066062 0.7512042674000542
20.01892169410572 320.7191930793269 0.7588739195099928
20.024149249059136 327.93278873351477 0.7669215033190849
20.02937680401255 334.4025201636275 0.774014948936647
20.034604358965964 335.4156350365089 0.7750854259353358
20.03983191391938 343.40151114390994 0.7836785122560216
20.045059468872793 348.03538607265415 0.7887389603028037
20.050287023826208 350.68983144952165 0.7919217871745927
20.055514578779622 348.5423199002491 0.7896505636176276
20.060742133733036 345.23709316747096 0.7867048873291245
20.06596968868645 339.0402050845497 0.7797005731090765
20.071197243639865 333.7373153824459 0.7734590128241335
20.07642479859328 327.47252301123905 0.766312881513441
20.081652353546694 322.77429077976404 0.7607782886345367
20.08687990850011 320.44556430008834 0.7590337844973057
20.092107463453523 317.60910050452077 0.7552215502913977
20.097335018406937 316.84167826038197 0.7537394537838569
20.102562573360352 317.3671486643041 0.7533096020385871
20.107790128313766 314.66701686414933 0.7501103034916281
20.11301768326718 312.9516297229576 0.7488414339201623
20.118245238220595 312.22473499542707 0.7495399051199544
20.12347279317401 310.53648333658236 0.7475805936052903
20.128700348127424 309.4058179878005 0.745465036923613
20.13392790308084 311.35641349607636 0.7464025015788572
20.139155458034253 313.9774455435086 0.7490844395712573
20.144383012987667 317.44419504094145 0.753777686776024
20.14961056794108 317.342059316217 0.7540145680119785
20.154838122894496 320.10355128352694 0.7572001308408987
20.16006567784791 322.2107839858463 0.7594305491292074
20.165293232801325 322.51251200965135 0.7598036576448336
20.17052078775474 321.455234433582 0.7587589405855012
20.175748342708154 320.99895710044717 0.7580170733683824
20.18097589766157 321.1438191386861 0.758007228146321
20.186203452614983 322.77847940387977 0.7595487969822737
20.191431007568397 319.57694003266016 0.7561138959979434
20.19665856252181 315.5663846608851 0.7518463051662397
20.201886117475226 311.9634896043678 0.7480700564594799
20.20711367242864 308.3677572663013 0.7439258270417087
20.212341227382055 305.14013804995653 0.7396745907984601
20.21756878233547 302.12333045137046 0.735855145144137
20.222796337288884 298.854147275625 0.7321354696271841
20.228023892242298 296.30641112175715 0.7303147541691486
20.233251447195713 290.70272311785 0.7225034850023129
20.238479002149127 287.6179078457056 0.7189067273562931
20.24370655710254 285.609741692918 0.7162818871589774
20.248934112055956 284.47048550262076 0.7152295784795044
20.25416166700937 287.55751868120444 0.7196713211484831
20.259389221962785 289.1393415738603 0.7210281454457177
20.2646167769162 290.3246866055017 0.7233952710926107
20.269844331869614 286.39508320942593 0.7183381019727703
20.275071886823028 285.19865771198357 0.7166834439027884
20.280299441776442 283.4391122099752 0.714446819023431
20.285526996729857 282.83993773701997 0.7135974101901736
20.29075455168327 282.88733112417907 0.7133688425967625
20.295982106636686 283.7767831623406 0.71492752655861
20.3012096615901 288.66726350026164 0.7198393824315631
20.306437216543515 289.2524410829372 0.7206511155740117
20.31166477149693 291.50552868705034 0.7240044941529785
20.316892326450343 292.9708722835248 0.7255319090406108
20.322119881403758 288.94527636798364 0.7203362662081185
20.327347436357172 287.1688513512841 0.7164152411698181
20.332574991310587 280.4117632775882 0.7078144684807666
20.337802546264 280.5990149874873 0.7084874622702886
20.343030101217416 281.95989157571 0.7100952128770806
20.34825765617083 288.7657957947321 0.7186397497199609
20.353485211124244 293.6002140572184 0.7244400299336192
20.35871276607766 294.00848299089193 0.725194932800237
20.363940321031073 292.65122488869673 0.7242342021067018
20.369167875984488 293.4520201590939 0.7254893513997985
20.374395430937902 294.1975929301373 0.7267365804133049
20.379622985891316 295.80864944740046 0.7284602123645343
20.38485054084473 293.91100079493197 0.725467640922233
20.390078095798145 291.2740314938281 0.7217891503430891
20.39530565075156 291.93660838625357 0.722734945268307
20.400533205704974 292.5898494339277 0.7234419810767795
20.40576076065839 292.86380342372917 0.7236563137313017
20.410988315611803 291.4661041257181 0.721211092642277
20.416215870565217 289.70456221819626 0.7197132275558961
20.421443425518632 290.93962224503593 0.7211694738779534
20.426670980472046 290.152523103598 0.7215773095758079
20.43189853542546 292.32240374051344 0.7246854308244908
20.437126090378875 290.9705954121584 0.7227897497577119
20.44235364533229 291.4017144836463 0.7233499222328257
20.447581200285704 290.5790753042424 0.7216352917397488
20.45280875523912 289.50560299091717 0.7195634372727803
20.458036310192533 288.0862175478021 0.7178202924196978
20.463263865145947 285.8072099499656 0.7143037759496298
20.46849142009936 286.16915584463806 0.7151857820369675
20.473718975052776 285.80669403238585 0.7143538431316165
20.47894653000619 286.6894425891821 0.7160029294145616
20.484174084959605 287.8050870214184 0.7176758013090301
20.48940163991302 290.95675362134284 0.7211703032842255
20.494629194866434 291.1902817186059 0.7211982202537623
20.49985674981985 289.67495492784803 0.7196421367255775
20.505084304773263 288.3089557483667 0.717717428584379
20.510311859726677 288.69600403897294 0.7186260512365759
20.51553941468009 288.9258644086755 0.7179207730436294
20.520766969633506 290.2637450019597 0.7195375266204564
20.52599452458692 287.4432591343947 0.7168418740600815
20.531222079540335 287.76468627094204 0.7163833723199537
20.53644963449375 288.82797320377074 0.7177022010600098
20.541677189447164 289.0011616267982 0.7179403101545545
20.546904744400578 287.8677139460513 0.7168612800288682
20.552132299353993 286.52589918437945 0.716545165786814
20.557359854307407 288.09194909462286 0.7171712367754065
20.56258740926082 291.01163893854755 0.720099785454613
20.567814964214236 290.75675244951736 0.7194860440214434
20.57304251916765 287.8238371499749 0.7163187010108739
20.578270074121065 286.2709984960808 0.7151985523603287
20.58349762907448 286.18775045425747 0.715479112348183
20.588725184027894 285.80814842800515 0.7157397304229162
20.593952738981308 286.1473198439353 0.7165451687646064
20.599180293934722 286.23376906733836 0.7159238657637006
20.604407848888137 283.4789279120495 0.7128779764077372
20.60963540384155 283.12159513478593 0.7122141182225663
20.614862958794966 280.7447732253608 0.7090843053046777
20.62009051374838 281.3118601797608 0.7096573247936873
20.625318068701795 282.2621692860632 0.7099157475417663
20.63054562365521 281.48611147207623 0.7104356098381119
20.635773178608623 283.13112625333235 0.7127741343476756
20.641000733562038 283.25370823050946 0.7130667519932087
20.646228288515452 283.14349066656087 0.7118366223011579
20.651455843468867 281.0449053721971 0.7080099524206637
20.65668339842228 282.1789172805679 0.7100922416028647
20.661910953375695 283.44930184775205 0.7132322842279931
20.66713850832911 282.15273455367156 0.7118004370790443
20.672366063282524 280.8854190242037 0.7110142559449998
20.67759361823594 282.7800637647308 0.7122796309081509
20.682821173189353 286.07488109349424 0.7161778835007709
20.688048728142768 287.5482656724019 0.7183785366015604
20.693276283096182 286.0415191429963 0.7169994681487932
20.698503838049596 283.03227462846917 0.7131090037480193
20.70373139300301 281.6819472051077 0.709062336204302
20.708958947956425 281.8180985399674 0.7079952042309846
20.71418650290984 285.534062344996 0.71294710491713
20.719414057863254 286.68513645296997 0.7139925916099408
20.72464161281667 285.344938516113 0.7122844594250289
20.729869167770083 284.70822213045176 0.7108742061114401
20.735096722723497 284.93082887899953 0.7113529868165793
20.740324277676912 287.4091582180859 0.7155489222165063
20.745551832630326 287.94233970098765 0.716607849488088
20.75077938758374 287.611695832954 0.7168638305172526
20.756006942537155 288.54036731386833 0.7178913562990781
20.76123449749057 292.4830806542618 0.7220280784706679
20.766462052443984 293.751832341081 0.7226293101219521
20.7716896073974 294.4127831105732 0.7234242788315081
20.776917162350813 292.80452578127347 0.7224398865015272
20.782144717304227 290.8491542945874 0.7199613668478926
20.78737227225764 290.574004011737 0.7186448809680405
20.792599827211056 291.2310520772625 0.7188626138488938
20.79782738216447 296.0273208774322 0.725269059877031
20.803054937117885 298.9959632851196 0.72900946607985
20.8082824920713 303.0608011561581 0.7336986948079903
20.813510047024714 305.8101019437079 0.7367626539372882
20.81873760197813 306.02830274419625 0.7368066528264519
20.823965156931543 304.90042389730155 0.7352486491289185
20.829192711884957 305.63432895117455 0.7364239322204557
20.83442026683837 303.4335826208253 0.734422756176898
20.839647821791786 305.5414326669281 0.7370830871334931
20.8448753767452 306.05426554592486 0.7373130147561933
20.850102931698615 307.27148984090417 0.73788517782774
20.85533048665203 303.0300239034775 0.7325035471017659
20.860558041605444 300.4529732807276 0.7290981872040347
20.865785596558858 298.95031838529377 0.7270522937705273
20.871013151512273 298.19538576582704 0.7264467209983764
20.876240706465687 297.63557231687105 0.7263385315601771
20.8814682614191 297.78536715258497 0.7266827875996621
20.886695816372516 295.9780935971873 0.7242009370931243
20.89192337132593 296.40021494948263 0.724720640470454
20.897150926279345 297.4257005826292 0.726356294027961
20.90237848123276 296.5665680302956 0.7256941025497325
20.907606036186174 293.8000018432139 0.721696451234464
20.912833591139588 292.71697533136955 0.7198799631084061
20.918061146093002 290.4198493958394 0.7175738350297096
20.923288701046417 290.6827554134802 0.7183618201028992
20.92851625599983 288.5851864581022 0.7157044965082554
20.933743810953246 289.98652206899095 0.7172787565935637
20.93897136590666 292.50346397296977 0.7197330514594501
20.944198920860075 290.2558907014902 0.7173943578479541
20.94942647581349 288.78475420356745 0.7154424788087351
20.954654030766903 285.24840770999623 0.7117134369668453
20.959881585720318 289.06203169747266 0.7163078264437185
20.965109140673732 289.4741253635275 0.7162862102047075
20.970336695627147 290.98707597278747 0.7174514515506983
20.97556425058056 289.2121981410088 0.7148833732436869
20.980791805533975 288.9854339696776 0.7156815226952519
20.98601936048739 289.18944140321895 0.7160365219328395
20.991246915440804 287.9663171127703 0.7153517689044936
20.99647447039422 284.1837751488486 0.7107829041280957
21.001702025347633 279.9088539697563 0.7058948306255687
21.006929580301048 277.05703621494746 0.7023244997603507
21.012157135254462 275.12157614934733 0.7014959532354874
21.017384690207876 272.57260777206756 0.698477185854654
21.02261224516129 272.9835713600712 0.6987132649783756
21.027839800114705 273.50379301115794 0.6982329868284243
21.03306735506812 275.3377807146295 0.7006638832862531
21.038294910021534 275.00297375245 0.7014456819181599
21.04352246497495 274.4797433406217 0.7021122034968043
21.048750019928363 273.8367206153091 0.7004848205318773
21.053977574881777 275.1009920831424 0.7018199652843518
21.059205129835192 276.55121575213167 0.7011987702266429
21.064432684788606 276.14925562729974 0.6999001003081354
21.06966023974202 275.48595450277526 0.6985960300112483
21.074887794695435 273.67877307866746 0.6972604290321945
21.08011534964885 271.44175929684695 0.6952935004932518
21.085342904602264 269.96256897736856 0.6927057312660141
21.09057045955568 269.7279865843799 0.6911732519969879
21.095798014509093 273.30411242836794 0.6954767360287127
21.101025569462507 273.74263628863457 0.695261675400774
21.10625312441592 272.79173638768077 0.6936882714815535
21.111480679369336 272.36371834563755 0.6934922932727793
21.11670823432275 272.5677132595197 0.6950004736977794
21.121935789276165 272.344602434501 0.695727069690392
21.12716334422958 271.26129626505593 0.694517010848016
21.132390899182994 270.7395725553658 0.6929650937762685
21.13761845413641 275.92581604134284 0.698670931891462
21.142846009089823 276.95494233129375 0.6983732058309273
21.148073564043237 276.0962958352456 0.6973724394013211
21.15330111899665 271.51222524944177 0.690472262110071
21.158528673950066 270.7483479083761 0.6896648277741683
21.16375622890348 271.0442028848424 0.6900533583579351
21.168983783856895 272.0120269204769 0.6915002084386401
21.17421133881031 270.765812845985 0.6907501980815272
21.179438893763724 270.0554721827954 0.6887951495680292
21.184666448717138 269.8974416947291 0.688187223316732
21.189894003670553 271.18698172464565 0.6883235748509592
21.195121558623967 274.3163977991186 0.691914439389883
21.20034911357738 276.0522550638281 0.6937317818803687
21.205576668530796 273.14034234925344 0.6893790024026931
21.21080422348421 271.78381165417215 0.6874718892148245
21.216031778437625 274.55050963949867 0.6908420570552702
21.22125933339104 276.89432616774627 0.6944779583563424
21.226486888344454 274.59727153803385 0.6921987967491774
21.231714443297868 270.80157479367193 0.6858831373475083
21.236941998251282 269.814485489358 0.6842108361758642
21.242169553204697 271.30398184527047 0.685524648116682
21.24739710815811 273.1171576263566 0.6890086601491329
21.252624663111526 272.20432481880835 0.688211475753617
21.25785221806494 271.3485960979514 0.6857425788787312
21.263079773018355 270.7159687127193 0.6843360838358812
21.26830732797177 270.72697022494737 0.6845048203047924
21.273534882925183 270.7851676920142 0.6850466641181127
21.278762437878598 269.8179624358229 0.6847376793780452
21.283989992832012 270.7820175231622 0.6924543056734335
21.289217547785427 268.1458723372694 0.6995997568639297
21.29444510273884 265.8732964321253 0.7024192790709235
21.299672657692255 258.9512293931993 0.698482463602735
21.30490021264567 260.4698839003187 0.7044568986079138
21.310127767599084 262.97329967162926 0.7127525105669874
21.3153553225525 265.72830553877463 0.7216869325978702
21.320582877505913 267.4169736411213 0.7294804098230191
21.325810432459328 266.1848626439485 0.7294805859340157
21.331037987412742 266.72339408771234 0.7327000240513907
21.336265542366156 268.445743023262 0.7364688986191954
21.34149309731957 268.88123129469415 0.7400913790027601
21.346720652272985 266.75804327988374 0.7400703926431892
21.3519482072264 263.93568037583685 0.7376706936085836
21.357175762179814 261.14028510972946 0.735749537019628
21.36240331713323 260.90096416540456 0.7383926252702127
21.367630872086643 263.92998298862597 0.7455101386122438
21.372858427040057 264.71632067656185 0.7504253566628719
21.378085981993472 263.5390132994689 0.7495914269358243
21.383313536946886 261.6302287265469 0.748019737991982
21.3885410919003 260.02063490480623 0.747603525625795
21.393768646853715 261.4255919589404 0.7527992453824062
21.39899620180713 259.91354374853216 0.7526282364664871
21.404223756760544 259.427055630844 0.752719524525901
21.40945131171396 258.9395517491021 0.7529564165532924
21.414678866667373 261.23800890735663 0.7586182149914898
21.419906421620787 263.8735550045028 0.7642687206673777
21.4251339765742 263.59335562217404 0.7668597278058483
21.430361531527616 263.39469761736757 0.7671583717115622
21.43558908648103 264.31874381901815 0.7698337945316155
21.440816641434445 260.1877605400529 0.7658082616425032
21.44604419638786 258.29747726060316 0.7649846063387504
21.451271751341274 258.29729346755227 0.7670903589152159
21.45649930629469 262.9694853335683 0.7747357406048256
21.461726861248103 268.26939546149737 0.7832243271940788
21.466954416201517 268.62438984489916 0.7860454525524245
21.47218197115493 267.24916869252064 0.7863324269623295
21.477409526108346 262.72074684760116 0.7811433417329939
21.48263708106176 260.5837586423095 0.7799773688928934
21.487864636015175 263.38830969339597 0.7856919762385538
21.49309219096859 264.495996406116 0.7905577446072938
21.498319745922004 266.4915943103228 0.7950629781229178
21.503547300875418 266.09958252715603 0.7972415250124925
21.508774855828833 266.9758935131509 0.7971242821922283
21.514002410782247 267.90379656206284 0.782439836087548
21.51922996573566 269.6348426256853 0.7754969125460347
21.524457520689076 268.6346545889269 0.7656802091137699
21.52968507564249 268.41074120602195 0.7595166436044497
21.534912630595905 268.8707846015632 0.7566654355536453
21.54014018554932 271.86046164081966 0.7577780830026246
21.545367740502734 277.1409684932424 0.76312742126165
21.550595295456148 275.83972369550287 0.7580073696633451
21.555822850409562 275.5197786132535 0.7569106532740966
21.561050405362977 274.28064207259837 0.7533840107717332
21.56627796031639 275.06852442212426 0.7524058091038097
21.571505515269806 278.9875868366576 0.7549982839352852
21.57673307022322 281.62165098897157 0.756768535473699
21.581960625176634 284.06428549108995 0.7597426639618178
21.58718818013005 282.18207468487066 0.7568275534567986
21.592415735083463 279.57138334876015 0.7514738194903419
21.597643290036878 277.09277862412375 0.7457532558615516
21.602870844990292 275.4260023956412 0.7415573366965279
21.608098399943707 277.7442774008707 0.7429637065431286
21.61332595489712 281.25813223618206 0.7461961278398792
21.618553509850535 283.0354761079364 0.7474750568759636
21.62378106480395 281.89859847940346 0.7458182167496118
21.629008619757364 283.1925636957468 0.7471463249530688
21.63423617471078 283.7663009055922 0.7470003825746212
21.639463729664193 282.4983892870735 0.743378944543329
21.644691284617608 281.7879933449797 0.741731002959503
21.649918839571022 283.4588823320683 0.742772817254885
21.655146394524436 285.95439389754586 0.746489402117798
21.66037394947785 283.34780045809975 0.7424262797298744
21.665601504431265 281.7137118982652 0.740196991640846
21.67082905938468 283.7497722827094 0.7409147411023399
21.676056614338094 287.7610603675232 0.7448239802714655
21.68128416929151 289.32855614175094 0.74567305680877
21.686511724244923 288.8974707401822 0.7442683557988399
21.691739279198337 291.03228917083135 0.7469044660041078
21.696966834151752 292.3496792302271 0.7478838884195067
21.702194389105166 294.2856111773037 0.7505904705458322
21.70742194405858 294.27434436872284 0.7513120940550039
21.712649499011995 292.4060701809965 0.7492161385901106
21.71787705396541 291.4099302997723 0.7471997927036763
21.723104608918824 290.42921007347775 0.744907435771556
21.72833216387224 292.87737336593665 0.7463253284844259
21.733559718825653 294.64898297675995 0.7473789745097766
21.738787273779067 293.53500952196345 0.7451151099441915
21.74401482873248 292.86281210981775 0.7441829100134837
21.749242383685896 295.1021651014979 0.7478650491803644
21.75446993863931 300.2505806062169 0.7536957083942016
21.759697493592725 302.79595994997334 0.7569725388684756
21.76492504854614 300.83705889883794 0.7533779223369642
21.770152603499554 298.50658316111236 0.7506252811548781
21.77538015845297 295.3147683078459 0.7457432499470839
21.780607713406383 298.63647226761833 0.7492574382593117
21.785835268359797 304.1940636133435 0.7568526706609161
21.79106282331321 307.52767368012286 0.7613998169208804
21.796290378266626 310.0878350562523 0.7648209881221645
21.80151793322004 311.3152038238907 0.7654440108335818
21.806745488173455 316.3453567616976 0.7708345323539089
21.81197304312687 316.8587873514136 0.7705417307833974
21.817200598080284 318.9513673766109 0.7720153795124205
21.822428153033698 322.4172349151531 0.7758226872351472
21.827655707987113 324.30791044546334 0.7788092998623856
21.832883262940527 325.0795029504375 0.780104720096466
21.83811081789394 324.08232892771736 0.7794565497804378
21.843338372847356 323.10220107221863 0.7780351275259882
21.84856592780077 323.39049117896286 0.77810385083472
21.853793482754185 322.3383886885461 0.776999753954522
21.8590210377076 323.49058368599 0.7777528703504853
21.864248592661014 323.70685018402787 0.7778326308358317
21.869476147614428 323.74188944047114 0.7773838434339699
21.874703702567842 322.5724870826014 0.7755319627516113
21.879931257521257 321.98010512512053 0.7745049418249565
21.88515881247467 320.970568646832 0.7733932093479585
21.890386367428086 320.4943474248127 0.7725379468308163
21.8956139223815 316.5459869277412 0.7675607856736104
21.900841477334914 314.2784343350407 0.7643701294481284
21.90606903228833 310.7633141603 0.7602424340526932
21.911296587241743 309.75602287358265 0.7587870785402119
21.916524142195158 307.4996402552438 0.7557626375106786
21.921751697148572 305.18908481651937 0.7530131257347935
21.926979252101987 301.58618077633 0.7482575483254021
21.9322068070554 302.2914141013823 0.7499692589806178
21.937434362008815 306.1925484377694 0.7545117047874224
21.94266191696223 310.15128208150236 0.7582702401059753
21.947889471915644 311.2538549942311 0.7589012221788916
21.95311702686906 309.3007296405019 0.756473955080984
21.958344581822473 308.66607940945175 0.7556630088990753
21.963572136775888 310.0346353898668 0.7567873371791602
21.968799691729302 307.4148581246923 0.7529866319304361
21.974027246682716 308.45254582632407 0.7539447184603477
21.97925480163613 308.00123308146794 0.7533638706383483
21.984482356589545 308.9979793080155 0.7554205863300162
21.98970991154296 308.3361387209536 0.7548111419455232
21.994937466496374 306.6985659871027 0.7525432566624295
22.00016502144979 306.88822355952726 0.7526495466070315
22.005392576403203 303.7662345751206 0.7478330075963022
22.010620131356617 303.1018207886765 0.7466641291942756
22.015847686310032 302.19194189280734 0.7451915489312818
22.021075241263446 304.5395665752902 0.7485552002851458
22.02630279621686 307.9528494766837 0.7533638751272186
22.031530351170275 313.2280000488597 0.7594563261290063
22.03675790612369 314.30680929110775 0.7603179870537813
22.041985461077104 312.5226467409375 0.7580468172268197
22.04721301603052 315.4639409441265 0.7604810787292376
22.052440570983933 318.09597463016183 0.7636647751805694
22.057668125937347 318.81663600607544 0.7644012873671259
22.06289568089076 316.0616995455181 0.7611102750587807
22.068123235844176 313.8616134222466 0.7583230975458375
22.07335079079759 312.17164789128236 0.7558621167417933
22.078578345751005 312.37343855327464 0.7568329317997541
22.08380590070442 314.9583156103239 0.7594941004424115
22.089033455657834 314.2328688350261 0.7580908593924208
22.09426101061125 314.5387586592739 0.7582719149130703
22.099488565564663 315.84497480165066 0.758866718529763
22.104716120518077 318.62712757924515 0.7623282986509294
22.10994367547149 320.0310538295637 0.763118005376434
22.115171230424906 317.91948463540814 0.7606430928463987
22.12039878537832 314.8518206781589 0.7570033424087164
22.125626340331735 314.96439040885843 0.7572318610444196
22.13085389528515 313.68336127387283 0.755937603136413
22.136081450238564 313.80273517386644 0.7562265746422775
22.141309005191978 308.94435161842097 0.7507677523257545
22.146536560145393 303.3159819351562 0.7436052511573148
22.151764115098807 304.34927069384656 0.7440833448211857
22.15699167005222 305.9200486105153 0.7455828377682356
22.162219225005636 309.1364557312538 0.7496352356927906
22.16744677995905 306.59675305977527 0.7467563805162435
22.172674334912465 307.0967730342532 0.7479861500235443
22.17790188986588 309.2495358049774 0.7497203103404346
22.183129444819293 310.36802717592707 0.7519906708810185
22.188356999772708 309.4362290786591 0.7507063325630843
22.193584554726122 309.5384024173908 0.7505361098054253
22.198812109679537 308.29637973418914 0.7478949858092927
22.20403966463295 310.8648364779619 0.7502326029749569
22.209267219586366 315.3517638550621 0.7556578171233723
22.21449477453978 319.80322134203595 0.7613413202234609
22.219722329493194 319.077589375274 0.7598591286940225
22.22494988444661 314.31326152645084 0.7544154609615554
22.230177439400023 313.08223147531174 0.7524250574922156
22.235404994353438 314.9383823309363 0.7556668176171267
22.240632549306852 317.62561400090954 0.7590370046755897
22.245860104260267 316.0494957370366 0.7569648159672886
22.25108765921368 313.34902986987277 0.7538027650698966
22.256315214167095 311.5415062361575 0.750813438386996
22.26154276912051 309.7555504662216 0.7483261161762049
22.266770324073924 310.61848284266193 0.7488596607729711
22.27199787902734 310.6128704284754 0.7481842879715759
22.277225433980753 311.3206700465617 0.7500281905778436
22.282452988934168 310.4904429400273 0.7486035095458394
22.287680543887582 307.0687575934268 0.7451337217548093
22.292908098840996 306.91356965240004 0.7448207457216438
22.29813565379441 307.1242585496195 0.7441636999899862
22.303363208747825 305.51272982681115 0.742056687516314
22.30859076370124 304.8708077782364 0.7413333690367031
22.313818318654654 305.58411312136025 0.7422761966696435
22.31904587360807 307.52095110111514 0.7443114173924924
22.324273428561483 307.77737480119055 0.7441544049553466
22.329500983514897 306.94537329767314 0.743798571214656
22.334728538468312 303.39145749717557 0.7396390072506829
22.339956093421726 300.56508578530315 0.7364728712147298
22.34518364837514 301.7406249436498 0.7375806528598136
22.350411203328555 300.8980700082299 0.7358061563786037
22.35563875828197 298.142844376565 0.7322919597097107
22.360866313235384 294.68313672617035 0.7275083008178955
22.3660938681888 293.32582990605033 0.7263673745687959
22.371321423142213 294.05588897717536 0.7270439154102031
22.376548978095627 293.1021209488126 0.7269735252742359
22.38177653304904 293.8710341417707 0.7288906533145153
22.387004088002456 290.7817513881628 0.7247669972394165
22.39223164295587 291.4574245974277 0.725488001657917
22.397459197909285 289.6610122540949 0.7227762462912931
22.4026867528627 289.49429222956735 0.7221699890377739
22.407914307816114 289.64512554609365 0.722520262382848
22.41314186276953 287.5602822131081 0.7196363867300184
22.418369417722943 287.9993025376483 0.7196625963213802
22.423596972676357 286.6117216954559 0.7185323472446206
22.42882452762977 285.7280053872918 0.7163956514107119
22.434052082583186 285.10351765376294 0.7160309975864821
22.4392796375366 285.4458745586507 0.715126173829348
22.444507192490015 281.5901587838869 0.7108654455751875
22.44973474744343 279.44583496503566 0.7088213334843215
22.454962302396844 275.9051486111842 0.7050157524366006
22.460189857350258 277.3589122894137 0.7077945982703446
22.465417412303673 277.19223162463317 0.7066785878613057
22.470644967257087 280.66514182907645 0.7108716679071203
22.4758725222105 281.5755085147635 0.711993845994291
22.481100077163916 283.58195245895047 0.714971337697466
22.48632763211733 283.8035127618118 0.7160725646933715
22.491555187070745 278.689720536706 0.7104155352435537
22.49678274202416 275.63090028791424 0.7067949009527085
22.502010296977573 275.233096326568 0.7057989010811544
22.507237851930988 277.02358318780085 0.70816617049461
22.512465406884402 279.1967096966125 0.7107815014497914
22.517692961837817 277.6182353200812 0.7075446164379147
22.52292051679123 277.3522711867354 0.7060569420710328
22.528148071744646 275.4309297318192 0.7039845012827658
22.53337562669806 273.06420457025376 0.7001101458857627
22.538603181651474 271.0362792281067 0.6983793038291319
22.54383073660489 273.6273377579613 0.7007086178675802
22.549058291558303 275.3546407764149 0.703504340668452
22.554285846511718 280.1601419665224 0.709921612174199
22.559513401465132 279.795283806075 0.7102183027123452
22.564740956418547 274.4969907382403 0.7047747535064649
22.56996851137196 269.3127116411569 0.6977220245357444
22.575196066325375 268.6293419845895 0.6958791041381875
22.58042362127879 272.6691776804546 0.6998715968224059
22.585651176232204 274.0052288577331 0.7011398730935338
22.59087873118562 274.49195027753 0.7021918972727701
22.596106286139033 272.0409965106397 0.699749791347619
22.601333841092448 273.63302386006336 0.702055883105518
22.606561396045862 276.54145724449813 0.7064313328785139
22.611788950999276 274.0746116087369 0.7025207022961225
22.61701650595269 275.5894613902776 0.7044919485282396
22.622244060906105 273.87108142999494 0.7018591034888738
22.62747161585952 274.975353582653 0.7035272508083766
22.632699170812934 271.177266913339 0.6986754477098505
22.63792672576635 270.6454254578051 0.6973857043253462
22.643154280719763 268.9574673098687 0.694989519998877
22.648381835673177 270.09948976523935 0.6957660256154539
22.653609390626592 271.3693288721765 0.6977411698260166
22.658836945580006 272.14402192977735 0.6982134034801013
22.66406450053342 270.4737895446709 0.6954347476876771
22.669292055486835 270.49362192752375 0.6950229573286318
22.67451961044025 272.3965758667852 0.6973996809591286
22.679747165393664 275.49517220711874 0.701362250774281
22.68497472034708 277.94347311862276 0.7043384201099337
22.690202275300493 278.51799385215196 0.7054436880185633
22.695429830253907 274.9028559945398 0.701029100687426
22.70065738520732 272.54578379866155 0.699011639279031
22.705884940160736 271.90427770514344 0.6985793406828181
22.71111249511415 273.76264596091954 0.7007249479067075
22.716340050067565 274.5446668304337 0.7019175387557332
22.72156760502098 275.36734714537835 0.7026833928671824
22.726795159974394 274.62274830041696 0.7028068279551759
22.73202271492781 275.0285159455302 0.7017063580565799
22.737250269881223 274.9614033403879 0.7015081583057813
22.742477824834637 276.6996043951789 0.7030958496841777
22.74770537978805 279.5375119515475 0.7063903939960641
22.752932934741466 281.95126825782813 0.7081504823800624
22.75816048969488 282.43231069026416 0.7084961171037436
22.763388044648295 282.04188605359764 0.7087947707627481
22.76861559960171 284.00749177877884 0.711991146786187
22.773843154555124 285.3357631018572 0.7131452557991311
22.779070709508538 285.3874239305175 0.7130954898222637
22.784298264461952 283.5205366196088 0.710227291418421
22.789525819415367 281.4504589229498 0.7073955218015593
22.79475337436878 284.9832781783407 0.711681184302096
22.799980929322196 288.52122162593406 0.7158252788802463
22.80520848427561 289.4033548074753 0.7166493218138267
22.810436039229025 289.44259263608046 0.7166935891915337
22.81566359418244 289.77624143373055 0.7177653331658275
22.820891149135853 291.51743675608844 0.7200525204549103
22.826118704089268 289.97248706272154 0.7184445733992056
22.831346259042682 291.01482480192095 0.7194849504466577
22.836573813996097 289.31441150261475 0.7160758419538686
22.84180136894951 292.61860965414206 0.7192186799193521
22.847028923902926 295.8341323412677 0.723300591425634
22.85225647885634 298.0823857978398 0.7266341387511821
22.857484033809754 297.6442413535967 0.7264895156594123
22.86271158876317 296.43655289107255 0.7242850625428271
22.867939143716583 296.9032542508199 0.7240512723287723
22.873166698669998 294.59701334024993 0.7213713627353426
22.878394253623412 293.477139409431 0.720752368974483
22.883621808576827 292.67201727109494 0.7198646635770628
22.88884936353024 290.7668854467538 0.7175341055168797
22.894076918483655 290.05187971591295 0.7170203174735807
22.89930447343707 289.7358740602342 0.7167577285653751
22.904532028390484 289.1604624736653 0.7158601366204961
22.9097595833439 287.2171006020114 0.7130397005255571
22.914987138297313 287.74448076798166 0.7131524388816507
22.920214693250728 289.70888166616413 0.715320407088427
22.925442248204142 291.72943777925053 0.717886530610877
22.930669803157556 288.15120217657727 0.7134610172186386
22.93589735811097 285.73492043181363 0.7114896687588649
22.941124913064385 285.907907088847 0.711222097094304
22.9463524680178 290.2934733858238 0.7163311366216524
22.951580022971214 291.92964431959416 0.7176533712175176
22.95680757792463 289.8607860634345 0.7146100116423398
22.962035132878043 286.6411820623637 0.7115804990448203
22.967262687831457 285.9296903329778 0.7101836781068548
22.972490242784872 287.4482292717824 0.7128702953250939
22.977717797738286 288.18710503451126 0.7130661612127879
22.9829453526917 285.2524990235164 0.7101433337704997
22.988172907645115 283.2833498885278 0.7082931565078531
22.99340046259853 281.6284778388698 0.7062930782885031
22.998628017551944 281.46681502978885 0.7056943370253418
23.00385557250536 280.6360847669233 0.7037939567996585
23.009083127458773 281.3523822566834 0.7054413963781877
23.014310682412187 283.1649094143721 0.7080481218117693
23.0195382373656 283.64996142507727 0.7086848219086551
23.024765792319016 284.3817643078973 0.7098432723909748
23.02999334727243 287.17272334534306 0.7128534078897161
23.035220902225845 288.33796944991843 0.7146807630162637
23.04044845717926 284.80331308421194 0.7098896333327971
23.045676012132674 282.7698160720451 0.7074974619630429
23.05090356708609 283.02197018662025 0.7075347552619687
23.056131122039503 285.2096792339852 0.7101356256160865
23.061358676992917 286.15659008261497 0.712034486831918
23.06658623194633 283.94796237343314 0.7092392933134839
23.071813786899746 282.16482634120956 0.7065055303535709
23.07704134185316 282.4473295004958 0.7067366438438264
23.082268896806575 284.9142610917566 0.7100525100902845
23.08749645175999 285.99305119322594 0.7111837925626304
23.092724006713404 284.0977140057173 0.7089411804727348
23.097951561666818 285.1664335020564 0.7108749240781492
23.103179116620232 284.25401965280656 0.7105050906064335
23.108406671573647 284.3573336050513 0.7107240704584187
23.11363422652706 282.87670531376915 0.7081490618565467
23.118861781480476 280.4343160451968 0.705843417965115
23.12408933643389 276.9259042452016 0.69996363368185
23.129316891387305 280.73152784894233 0.7034745771928399
23.13454444634072 285.19391164128774 0.7074699774912903
23.139772001294133 285.8065564805593 0.7082138019670929
23.144999556247548 286.4300072184307 0.7095130502107502
23.150227111200962 289.0198627185829 0.7129620072642595
23.155454666154377 289.3295082164269 0.7134189363437775
23.16068222110779 287.13235630851364 0.7108078068771123
23.165909776061206 285.22040860180886 0.7083435225925845
23.17113733101462 284.8861077527717 0.7089230884905341
23.176364885968034 286.80467893224284 0.710864857555902
23.18159244092145 286.0855119881335 0.7099122847423787
23.186819995874863 284.22057901244676 0.7071680834874574
23.192047550828278 283.9941680031326 0.707598273032387
23.197275105781692 287.9596577376612 0.7125189910188778
23.202502660735107 290.0138686793996 0.7142822270280199
23.20773021568852 290.30768890715603 0.7151446186485204
23.212957770641935 289.03664689782704 0.7134901300028273
23.21818532559535 287.312663741235 0.7112031115932269
23.223412880548764 286.23999216626464 0.7096280600730203
23.22864043550218 287.4036648740665 0.7110985571333497
23.233867990455593 284.21773090936796 0.7076609751853578
23.239095545409008 285.27032569118364 0.7085300337546734
23.244323100362422 285.73339185029715 0.7089734533881639
23.249550655315836 288.8784923177151 0.7127219827708297
23.25477821026925 285.678525708698 0.7084201670193412
23.260005765222665 281.3640318756787 0.7032218506586936
23.26523332017608 281.719870169016 0.7028352668486213
23.270460875129494 287.24847740450514 0.7105679687697661
23.27568843008291 292.6819856526544 0.7168176451403538
23.280915985036323 292.47241708233054 0.7166498650978873
23.286143539989737 290.8106221964519 0.7155942638977043
23.291371094943152 291.2121504111944 0.7155853527677043
23.296598649896566 290.0373350472038 0.713903438494762
23.30182620484998 289.0873482948543 0.7118219212176291
23.307053759803395 284.810343646902 0.7071041854665253
23.31228131475681 284.42887236195673 0.7069258277282477
23.317508869710224 283.9568152529976 0.7056571697876409
23.32273642466364 286.5548055028043 0.7079475843662375
23.327963979617053 288.27707955570395 0.7101791364087359
23.333191534570467 287.2758377857309 0.7087182775846593
23.33841908952388 286.1845785128702 0.7082765472213428
23.343646644477296 285.8385987200707 0.7090724980819108
23.34887419943071 288.1180777415723 0.7118496278152917
23.354101754384125 288.0647248703711 0.7114561245903628
23.35932930933754 289.5637349794855 0.7114533262481565
23.364556864290954 287.475899096308 0.7093720878115651
23.369784419244368 287.9868211913463 0.7102598979220097
23.375011974197783 287.9670001670603 0.7105466607488287
23.380239529151197 286.8008458819957 0.7090547515879625
23.38546708410461 283.53525897972526 0.7038093630847129
23.390694639058026 286.274577398638 0.7068766617125637
23.39592219401144 290.55836355702945 0.7119565151227198
23.401149748964855 287.60361368835873 0.7088358896226056
23.40637730391827 283.48753380374416 0.7035055711165971
23.411604858871684 279.9385294398481 0.6989485579932164
23.416832413825098 283.4072352239681 0.7038659221187951
23.422059968778512 282.8290991208451 0.7038126123953219
23.427287523731927 285.71211935537576 0.708479212970605
23.43251507868534 285.7334199949096 0.7085495006454016
23.437742633638756 286.94182487782155 0.7093535482337049
23.44297018859217 286.34350625738284 0.7077466240346876
23.448197743545585 288.86170169714467 0.7106547646485466
23.453425298499 289.5441274503733 0.710721135690862
23.458652853452413 290.1812345507525 0.7118935083314418
23.463880408405828 289.8245026885632 0.7103327761333896
23.469107963359242 292.7892225196573 0.7141963265993893
23.474335518312657 292.5397974518401 0.7130561395127106
23.47956307326607 293.40810272506116 0.714727525822691
23.484790628219486 294.70451014254525 0.7172734551616784
23.4900181831729 294.34145704324453 0.7168719920272931
23.495245738126314 294.5240235016397 0.71717507639628
23.50047329307973 295.2930135364629 0.7176563197338662
23.505700848033143 295.57146472408965 0.7180536293669414
23.510928402986558 296.79329862949464 0.7204811638316322
23.516155957939972 292.7282545488603 0.7154160625106789
23.521383512893387 292.40711223467207 0.7143003559783382
23.5266110678468 288.90796361336726 0.7088669736783653
23.531838622800215 292.51126801374755 0.7131747687868566
23.53706617775363 294.9282548865879 0.7165506810117942
23.542293732707044 298.04446314464707 0.7201166994787792
23.54752128766046 297.3682924513018 0.7187535067722683
23.552748842613873 296.9945704777261 0.7168824506695393
23.557976397567288 298.96862913039155 0.7180008999072474
23.563203952520702 299.096937057033 0.7180935713226991
23.568431507474116 299.88532049594363 0.718904301250527
23.57365906242753 299.40013908432934 0.7186793891300437
23.578886617380945 300.30262127941927 0.7189901386506582
23.58411417233436 295.4790141497584 0.7136738574677037
23.589341727287774 295.01109982226535 0.7136649296022819
23.59456928224119 296.045378987473 0.7149180500668463
23.599796837194603 296.3970825699602 0.7155779507353323
23.605024392148017 295.9495723187992 0.7137433369373587
23.610251947101432 296.35516973603006 0.7133019827722604
23.615479502054846 297.448275127491 0.7140006209636858
23.62070705700826 298.8385706327125 0.71497716163031
23.625934611961675 298.87297367256156 0.7154335442015968
23.63116216691509 300.8742398525285 0.71801928504726
23.636389721868504 298.8048500775881 0.7153642496557787
23.64161727682192 296.6379212154197 0.7124925067111164
23.646844831775333 294.1193566713701 0.708871273760265
23.652072386728747 294.86202397472147 0.7096802028729378
23.65729994168216 293.2528572636227 0.7069018367660164
23.662527496635576 293.9715669625378 0.7077391291695435
23.66775505158899 295.1446212329699 0.7090036267822679
23.672982606542405 297.92704540957277 0.7122212482016315
23.67821016149582 298.02759691943584 0.712130075341698
23.683437716449234 296.24062301300415 0.7092292107286795
23.688665271402648 293.84179892245 0.7062066423726238
23.693892826356063 295.6911622304036 0.7084013776111509
23.699120381309477 296.4596595264662 0.7093062020892792
23.70434793626289 300.7687421956254 0.7135101932520429
23.709575491216306 303.3470130185365 0.7151319600975639
23.71480304616972 306.27683376485163 0.718076987030596
23.720030601123135 303.69145975548815 0.715421316046251
23.72525815607655 302.1855877244073 0.713722017190486
23.730485711029964 300.98007846887435 0.7122898727566652
23.735713265983378 301.8095161857515 0.7142018648984787
23.740940820936792 301.1355760266064 0.7143534940518625
23.746168375890207 302.5709849902142 0.7160675578973154
23.75139593084362 302.7014311729907 0.7143816410153124
23.756623485797036 303.52954531860064 0.7155882604700473
23.76185104075045 303.41829620100435 0.7155370231569221
23.767078595703865 302.5660624078056 0.7141262001163442
23.77230615065728 301.3208512275886 0.7113132628092224
23.777533705610693 299.4505692576844 0.7080001210921886
23.782761260564108 301.94401082178825 0.7111200415830876
23.787988815517522 306.95244346710416 0.7173158477438026
23.793216370470937 307.570954137924 0.718340475377926
23.79844392542435 305.4495484089514 0.7145645676863946
23.803671480377766 306.0652686113803 0.7144421019482914
23.80889903533118 307.36901368757816 0.7154900802995976
23.814126590284594 307.10253358317874 0.7156966836384016
23.81935414523801 308.3384808821308 0.7165801463635478
23.824581700191423 306.5137738792946 0.7135120533302021
23.829809255144838 308.67809590714256 0.7160009594625788
23.835036810098252 311.72822217719863 0.7200671909222346
23.840264365051667 314.86477519028205 0.7234395261852796
23.84549192000508 314.3066377150288 0.7227819731788167
23.850719474958495 312.0078640513603 0.7184012753404746
23.85594702991191 311.4826146561436 0.7174071166686191
23.861174584865324 313.1241166555742 0.7182666700348534
23.86640213981874 317.63425077674077 0.7231264197918741
23.871629694772153 316.7379056147543 0.7219905987060439
23.876857249725568 314.24200674802137 0.7197907280644497
23.882084804678982 311.617468824006 0.7168850457555077
23.887312359632396 307.93031846808907 0.7121804006904305
23.89253991458581 307.84114636127913 0.711633400661843
23.897767469539225 306.79193253669433 0.7108233257889534
23.90299502449264 309.061110876222 0.7143833384174619
23.908222579446054 307.7742719302926 0.7124868088942534
23.91345013439947 306.80327727644385 0.7106630698244919
23.918677689352883 306.2423896973847 0.7090251519463601
23.923905244306297 305.59590787290165 0.7085735209583305
23.929132799259712 311.3674751135188 0.7147669821564396
23.934360354213126 310.27923699247987 0.7132648002552091
23.93958790916654 309.4698678157964 0.7119913925415918
23.944815464119955 305.8541042133731 0.7077980283324309
23.95004301907337 305.5605867997642 0.7082085107878938
23.955270574026784 303.2564320016831 0.7061259272535835
23.9604981289802 302.0914551843851 0.7051914795003801
23.965725683933613 301.98997828164744 0.704238992231191
23.970953238887027 304.53454095749606 0.7074585845858936
23.97618079384044 304.08349925098213 0.7079797606270256
23.981408348793856 302.2628224037029 0.7068219537112915
23.98663590374727 301.04867198404077 0.7047930102445074
23.991863458700685 301.874963927027 0.7051451326315947
23.9970910136541 303.71175351195575 0.7074065967296654
24.002318568607514 302.63187201061817 0.7063788494723383
24.007546123560928 304.2968856139739 0.7077551554389021
24.012773678514343 301.21453432945094 0.7038841425351906
24.018001233467757 302.44009711632617 0.7045317585073911
24.02322878842117 301.8410862287142 0.7042404384956895
24.028456343374586 303.5458455428949 0.7059570122902867
24.033683898328 304.3250749621757 0.7065054737572661
24.038911453281415 304.59818522331085 0.7069188345357162
24.04413900823483 303.5204985428451 0.7052328798048135
24.049366563188244 301.4371895786231 0.7029787100156365
24.054594118141658 304.5319636550743 0.7059738089155959
24.059821673095072 307.7149552788514 0.7097322328622111
24.065049228048487 304.50067495158714 0.7063076849855178
24.0702767830019 298.55201572710445 0.7124081081694695
24.075504337955316 299.3959202127131 0.7228562142447296
24.08073189290873 300.79281253206796 0.7317754515083863
24.085959447862145 303.04947873156766 0.7402994203820532
24.09118700281556 301.5617553105926 0.7429992587762988
24.096414557768973 300.0896622877212 0.7454895470233631
24.101642112722388 296.18947693059295 0.7444774202996715
24.106869667675802 299.1135929220389 0.7521030006702702
24.112097222629217 302.1343843124594 0.7603046815451072
24.11732477758263 306.66258901044114 0.7695377005593087
24.122552332536046 299.5149312006031 0.7641560202585407
24.12777988748946 299.26525145932106 0.7664967421683911
24.133007442442874 299.17390810450297 0.7694878284971037
24.13823499739629 305.2358982997962 0.7808676595442343
24.143462552349703 303.9253296942881 0.7827249835479659
24.148690107303118 302.92232287070607 0.7838424880280849
24.153917662256532 303.8563498139013 0.7885878006486369
24.159145217209947 304.83522352746746 0.7926215361401121
24.16437277216336 306.3538413371006 0.7976659210399274
24.169600327116775 305.9487607346551 0.7990642331472648
24.17482788207019 307.77899462906737 0.8045890431609339
24.180055437023604 308.7329487360286 0.8089341605682862
24.18528299197702 309.5408337787671 0.8128216202974965
24.190510546930433 308.9325535393586 0.8147887036214694
24.195738101883848 306.2487329119708 0.8128882440964895
24.200965656837262 307.26038408710616 0.8172475621239689
24.206193211790676 307.9182454211483 0.8214738327751686
24.21142076674409 308.8371673689451 0.8251199688834294
24.216648321697505 305.91300478550227 0.8225171456842018
24.22187587665092 303.5603619773748 0.8204050244619798
24.227103431604334 303.35981981640884 0.8239675437165703
24.23233098655775 300.2360199333314 0.8239008038124731
24.237558541511163 299.3498585102092 0.8254998692583656
24.242786096464577 299.10518657098953 0.8275782159984156
24.248013651417992 300.9116216670527 0.8319432420273571
24.253241206371406 300.07056697118406 0.8332833276419009
24.25846876132482 297.8339151435952 0.8318250570569963
24.263696316278235 296.783168722547 0.8321863415893319
24.26892387123165 295.38550255064115 0.8322347680485422
24.274151426185064 296.6666553999881 0.8358911670481507
24.27937898113848 299.6305472536809 0.8413634549561132
24.284606536091893 303.03479723308806 0.847722131916106
24.289834091045307 302.4868900148182 0.8500329945992922
24.29506164599872 299.28967399950625 0.8502273126472859
24.300289200952136 296.40211270721636 0.8488243477562691
24.30551675590555 295.4379333277061 0.84904524686465
24.310744310858965 295.32443486716136 0.8501650699162044
24.31597186581238 295.29385909744195 0.8526454135881643
24.321199420765794 294.63118438638276 0.8539274431097549
24.326426975719208 294.20950551363126 0.8551404164585503
24.331654530672623 293.8601383639432 0.8563511060386741
24.336882085626037 295.80844613184973 0.8593039219683705
24.34210964057945 296.53580567704404 0.8612199646713214
24.347337195532866 298.6669281262735 0.8666912893973444
24.35256475048628 297.6750430277353 0.8703415122530581
24.357792305439695 295.18504761701496 0.8701413995463231
24.36301986039311 291.37133154167077 0.866310589146045
24.368247415346524 291.8619648236954 0.8682061012535551
24.373474970299938 298.65345700341686 0.8811633106342187
24.378702525253352 301.1352780193759 0.8864560138503155
24.383930080206767 306.02748955731204 0.895203478200123
24.38915763516018 304.77398528993973 0.8937793782613442
24.394385190113596 305.6665436844623 0.8982667240629726
24.39961274506701 301.01345201105585 0.895164295805526
24.404840300020425 300.57900749867304 0.8971802450813702
24.41006785497384 304.0218371739973 0.904666203044887
24.415295409927253 304.80053394380667 0.9071016769447597
24.420522964880668 302.6945732926638 0.9062533337380858
24.425750519834082 300.13944733858364 0.9047276100386918
24.430978074787497 299.12168168745944 0.9050255519087984
24.43620562974091 304.3548244477469 0.9145512539784458
24.441433184694326 306.2592774196616 0.9182129407473066
24.44666073964774 308.84019074849107 0.9243872068477255
24.451888294601154 310.48282180207764 0.9301624026333877
24.45711584955457 309.3598091989824 0.9314457476357083
24.462343404507983 307.1208845661437 0.9289375263708142
24.467570959461398 302.1352236504204 0.9223545598983842
24.472798514414812 303.7395214576044 0.9274625249118844
24.478026069368227 306.8145478543769 0.9356926912171082
24.48325362432164 305.58434551920914 0.9365477552419188
24.488481179275055 303.52306234696977 0.9353409990380704
24.49370873422847 302.77841484173007 0.9357121378465891
24.498936289181884 304.7962054013536 0.9414933078741117
24.5041638441353 304.34531880435776 0.942743366694111
24.509391399088713 305.33443708781033 0.9461136472068138
24.514618954042128 299.06013737118064 0.9389918511810941
24.519846508995542 296.67900539405537 0.9375179673175941
24.525074063948956 292.5833300602469 0.9346675280102414
24.53030161890237 296.4077955624103 0.9430147214789842
24.535529173855785 302.1424553322845 0.9550185048850677
24.5407567288092 307.3063888428147 0.9648745849882013
24.545984283762614 308.6396598945659 0.9692347582887719
24.55121183871603 308.2988184026625 0.9696934887426762
24.556439393669443 308.33672810202694 0.9709729696909918
24.561666948622857 312.23973618144845 0.9781179258376846
24.566894503576272 313.75976725320567 0.9840152284284801
24.572122058529686 314.31118017438763 0.9875801077215113
24.5773496134831 312.26351547321025 0.986425048245624
24.582577168436515 310.2328767218937 0.98527276520307
24.58780472338993 308.15929254858077 0.9834703250413854
24.593032278343344 311.3761327765486 0.9916416581516254
24.59825983329676 312.3571506353629 0.9948930630739673
24.603487388250173 310.77064284544304 0.9964824153461115
24.608714943203587 301.8898266832775 0.985106857352151
24.613942498157 299.74860457017496 0.9849286054116916
24.619170053110416 298.6351249243578 0.985520103608208
24.62439760806383 300.8493427558217 0.9921952093481604
24.629625163017245 301.34212021066617 0.9963539188296343
24.63485271797066 306.31472420484437 1.007008745073452
24.640080272924074 304.61644056375894 1.0066959506577866
24.645307827877488 301.519408145752 1.0034620439778608
24.650535382830903 297.3105677612537 0.9987107089627025
24.655762937784317 299.5341754700852 1.0045114530967278
24.66099049273773 305.52435704370106 1.0170387160815535
24.666218047691146 303.9027703850542 1.017192192923114
24.67144560264456 304.1500880692302 1.0217010922210066
24.676673157597975 299.8251361596859 1.0157648050161192
24.68190071255139 302.1987908029963 1.021507073574742
24.687128267504804 301.1839273178922 1.0219351399744838
24.692355822458218 301.62167806223954 1.0270976528076288
24.697583377411632 297.5779164635573 1.023478381328874
24.702810932365047 295.91395955535575 1.0237844955545135
24.70803848731846 293.6552243045711 1.0201458798170318
24.713266042271876 291.39520992683725 1.020219965842638
24.71849359722529 296.40943973094613 1.0316437485046694
24.723721152178705 297.17038888025775 1.0365311195717666
24.72894870713212 302.2469213683439 1.0468158735464335
24.734176262085533 297.91122870952506 1.040428111856318
24.739403817038948 300.2702511304686 1.0482907952058318
24.744631371992362 297.0279796236396 1.0451257340354343
24.749858926945777 300.2157372922267 1.0515759689377304
24.75508648189919 300.5134772353991 1.0544974133795364
24.760314036852606 302.43186184917056 1.0598914299699924
24.76554159180602 302.7588670104231 1.0663839305609655
24.770769146759434 302.8384374360029 1.069608395381388
24.77599670171285 303.6937535138093 1.07382701955672
24.781224256666263 300.7719271493144 1.0690715069055934
24.786451811619678 298.32261559492935 1.0667857108440346
24.791679366573092 297.3119425636911 1.0681029359202565
24.796906921526507 298.71739033715426 1.0736554209076044
24.80213447647992 299.39443507419674 1.0783961249956522
24.807362031433335 298.5651714820224 1.0787712951784652
24.81258958638675 296.33556934457283 1.0771148182445565
24.817817141340164 296.0072590726479 1.0774203210123314
24.82304469629358 297.4489812552432 1.083284873717017
24.828272251246993 297.25235103864276 1.0884292995471714
24.833499806200408 300.8830042913338 1.1011092277769474
24.838727361153822 299.2783566559007 1.102410492986479
24.843954916107236 302.1672374160178 1.1096139348992373
24.84918247106065 303.20193569166946 1.1116882479179995
24.854410026014065 304.01752299223176 1.1147187803209577
24.85963758096748 303.34909653320966 1.116422523726316
24.864865135920894 298.5439733732001 1.110686890795591
24.87009269087431 297.5878602989071 1.1131999476955183
24.875320245827723 297.72363621461744 1.116805382417583
24.880547800781137 301.96699358832086 1.1274611348343255
24.885775355734552 305.31092086379664 1.1345516011874546
24.891002910687966 304.63787818658983 1.1365290120056222
24.89623046564138 305.54804238234345 1.14327189536701
24.901458020594795 306.1547212224293 1.1487348729349858
24.90668557554821 307.12264088557106 1.1536827397574574
24.911913130501624 305.8842511361872 1.1536517569974867
24.91714068545504 310.26047200634287 1.1646411607095366
24.922368240408453 309.4704638388039 1.1663012594154603
24.927595795361867 311.43639081958935 1.174726081895595
24.93282335031528 303.0730944403715 1.1618290717571234
24.938050905268696 296.8287486856085 1.1526837347246393
24.94327846022211 293.72888745041735 1.1480271268647138
24.948506015175525 295.02239531817463 1.1530009751766483
24.95373357012894 304.47737483899573 1.1746730599501793
24.958961125082354 305.97018149542623 1.1809819088558602
24.964188680035768 307.50457222774247 1.1860584974419126
24.969416234989183 301.8033583884822 1.1773107100773803
24.974643789942597 303.84976208504224 1.1830450775913555
24.97987134489601 305.20480524649423 1.1886774164989304
24.985098899849426 307.78702397333797 1.2001031878798731
24.99032645480284 309.3024833479278 1.2098469896775386
24.995554009756255 313.7123177637697 1.224029507849751
25.00078156470967 313.41765792831507 1.226684771697587
25.006009119663084 310.8347499939763 1.220835054503023
25.011236674616498 303.5899713125298 1.2086276142774992
25.016464229569912 304.26151770653956 1.2119896500465381
25.021691784523327 306.504137896801 1.219756455866614
25.02691933947674 310.6178103937102 1.232603661124388
25.032146894430156 310.6386300765324 1.2381388855571116
25.03737444938357 312.015575247661 1.2469736624656385
25.042602004336985 311.0311041554624 1.2521637490611572
25.0478295592904 312.51239952853655 1.258150922784029
25.053057114243813 311.5841067280199 1.2571049836001136
25.058284669197228 312.3754024144449 1.2589212408217467
25.063512224150642 311.8353192390502 1.2604004123963604
25.068739779104057 311.8182888691198 1.2654382866751304
25.07396733405747 308.7112056676652 1.2641534401592753
25.079194889010886 307.82630874838384 1.2670670475485237
25.0844224439643 307.5833550316658 1.2721807570149228
25.089649998917714 311.014089560952 1.2832796314012602
25.09487755387113 312.7123488982524 1.2896847594368523
25.100105108824543 316.0002185704936 1.299218412917181
25.105332663777958 313.09349066658257 1.2988923810665693
25.110560218731372 313.36891299871496 1.3023717561289383
25.115787773684787 311.39497420623746 1.3012520383158208
25.1210153286382 309.256824268647 1.2983052215464703
25.126242883591615 308.9117522785723 1.3011931994544577
25.13147043854503 304.26799579268857 1.2966577925187288
25.136697993498444 306.35887638774636 1.3058019292802265
25.14192554845186 306.5631844560656 1.3124043998765078
25.147153103405273 311.73742114241816 1.3280132264399394
25.152380658358688 310.01138101558115 1.3300415253244748
25.157608213312102 306.4503663451976 1.3239099458301593
25.162835768265516 305.7109363556766 1.3255658321531347
25.16806332321893 311.47216931297436 1.3387340707133444
25.173290878172345 315.0918780420999 1.3519094326855476
25.17851843312576 313.02034131902286 1.3527672506006485
25.183745988079174 311.2335034231674 1.3569838542351702
25.18897354303259 305.73033075764124 1.3512684368128138
25.194201097986003 309.2062053743839 1.3639127346951723
25.199428652939417 306.3788003877066 1.3629704566987602
25.204656207892832 306.95878826512666 1.368667250998839
25.209883762846246 310.3722671814847 1.3808915331903322
25.21511131779966 312.10655423031676 1.385226991068453
25.220338872753075 314.103706152994 1.395210956612367
25.22556642770649 315.03270696606546 1.4029058080833776
25.230793982659904 314.47634482746486 1.4088792331272055
25.23602153761332 318.353195918858 1.4202345143533885
25.241249092566733 315.90900006064516 1.4222762416087391
25.246476647520147 315.7974687034762 1.4250061263975333
25.25170420247356 315.72054861391643 1.429872498887738
25.256931757426976 314.5369373228715 1.4292249267987034
25.26215931238039 314.631118928593 1.436395836269579
25.267386867333805 316.2737513050357 1.4506123750193265
25.27261442228722 317.80502312320743 1.4598863502669053
25.277841977240634 320.4408122425948 1.4698620678240863
25.283069532194048 323.23362270802005 1.4779286064888004
25.288297087147463 327.32663512586254 1.492523062135203
25.293524642100877 326.4943305424552 1.4973554350523535
25.29875219705429 320.3133644779497 1.4878738775052267
25.303979752007706 314.9706194108565 1.4805023600912997
25.30920730696112 316.84206030994704 1.4912333483340046
25.314434861914535 317.33706462877103 1.5007763664492864
25.31966241686795 320.4413655800079 1.5160159299612683
25.324889971821364 318.514750215717 1.520191847691766
25.330117526774778 323.95073849366247 1.5393058749450386
25.335345081728192 327.59898472256305 1.5524600736157224
25.340572636681607 324.4440183948083 1.5463670813594534
25.34580019163502 322.0853597988593 1.5424730332481176
25.351027746588436 320.2777995947626 1.547559807670107
25.35625530154185 322.1084028474313 1.561448295385986
25.361482856495265 320.7381134299342 1.5651540922845149
25.36671041144868 323.1533896045461 1.5787850353147794
25.371937966402093 326.7646223856119 1.5921380028101517
25.377165521355508 332.47643392042744 1.6154566287553653
25.382393076308922 328.50448948896593 1.6096990837635976
25.387620631262337 326.7122038150502 1.6144361714468844
25.39284818621575 321.5142683479352 1.6072384804581832
25.398075741169166 322.1692675512087 1.6144931855303855
25.40330329612258 315.74433156490437 1.6045251987194586
25.408530851075994 316.0770346602701 1.6113026893313314
25.41375840602941 318.7491576413172 1.6290730048192756
25.418985960982823 320.05437818920376 1.6353171120270058
25.424213515936238 310.95382308132895 1.6178078022573144
25.429441070889652 303.6651598375973 1.600696816234754
25.434668625843067 301.88230151722166 1.6042764058688315
25.43989618079648 311.55418394672535 1.643444453596149
25.445123735749895 316.82329749153723 1.6694213425867244
25.45035129070331 317.9958264282602 1.6816573954113843
25.455578845656724 318.5303012745561 1.688598384118298
25.46080640061014 318.38092416760713 1.6929907009092569
25.466033955563553 324.3700750108216 1.7161404801577438
25.471261510516968 328.6433545895575 1.7345445355505333
25.476489065470382 329.8895667710419 1.7437569694730202
25.481716620423796 320.02588265764433 1.7278971863040187
25.48694417537721 314.8381560330079 1.71842062751059
25.492171730330625 312.9596030732045 1.7235760644055884
25.49739928528404 321.46795244250984 1.754042515497435
25.502626840237454 326.4203327384031 1.7805048693855885
25.50785439519087 326.0222289407039 1.7909759635022457
25.513081950144283 324.42139192285356 1.7979806641434657
25.518309505097697 320.0364088116936 1.7959508878215205
25.523537060051112 323.8331063896415 1.8132430189025275
25.528764615004526 328.08294073014315 1.8330389761854713
25.53399216995794 327.49737789389235 1.837910688452434
25.539219724911355 327.5059077620677 1.8487959166810974
25.54444727986477 324.3916941191982 1.846362919041282
25.549674834818184 322.74841776307625 1.8535209045764138
25.5549023897716 323.0605631258683 1.8646027284335924
25.560129944725013 321.92519429202093 1.8782782630834625
25.565357499678427 324.36599240012936 1.894453911047705
25.57058505463184 325.4212094459558 1.9061709853477173
25.575812609585256 323.92959828276616 1.906857937633859
25.58104016453867 322.9569836646202 1.9139281285344036
25.586267719492085 319.1478831808445 1.9204529736496871
25.5914952744455 320.32196895924676 1.937068983871111
25.596722829398914 324.498149797974 1.9658504002216122
25.601950384352328 319.967020286783 1.95663664155168
25.607177939305743 321.93919470744305 1.9737108973850974
25.612405494259157 321.142873588 1.9819502543718337
25.61763304921257 327.5870068008668 2.016974847025565
25.622860604165986 327.72523439892046 2.0281809605583008
25.6280881591194 325.11824681773015 2.030746874456134
25.633315714072815 319.67318975672964 2.0276611551279236
25.63854326902623 318.3779538550368 2.0394964816246435
25.643770823979644 321.14269616813084 2.0629811240472207
25.648998378933058 334.4313276348909 2.1159750716316488
25.654225933886472 332.86259513290463 2.1249502028482885
25.659453488839887 326.70562068873267 2.11618136191006
25.6646810437933 318.248248792092 2.1071582769426866
25.669908598746716 315.2011701879098 2.107925512831041
25.67513615370013 314.3066001290424 2.1246279166335715
25.680363708653545 313.70369418142076 2.135028363713942
25.68559126360696 326.0223888180685 2.195867906345602
25.690818818560373 332.91965788989705 2.238294738729721
25.696046373513788 336.8769965997963 2.2690637027716685
25.701273928467202 334.39726745390715 2.2782060344135973
25.706501483420617 337.4625033636667 2.2995132961683504
25.71172903837403 338.5956109566954 2.3242643907534637
25.716956593327446 338.95295615081085 2.341225339686638
25.72218414828086 339.56830275813616 2.367520627080633
25.727411703234274 337.01646624343766 2.3732735795939064
25.73263925818769 331.119745403567 2.3791579718605687
25.737866813141103 322.6186713598914 2.3735094915123174
25.743094368094518 329.0287485848234 2.423542857969111
25.748321923047932 337.309858435022 2.475467826973339
25.753549478001347 346.39658693381847 2.525735853441024
25.75877703295476 348.7556303074674 2.5541727210976504
25.764004587908175 343.3271452841458 2.5545605197601238
25.76923214286159 333.23493494331507 2.544057822259865
25.774459697815004 318.9667708176812 2.5122183680335173
25.77968725276842 316.10165159249317 2.5309249799931557
25.784914807721833 316.0585990385102 2.5467417344778545
25.790142362675248 333.52889855490184 2.644157814283588
25.795369917628662 334.4501533526712 2.6749518899536424
25.800597472582076 337.24601246860476 2.724570077550001
25.80582502753549 321.0657059143917 2.6824500186553877
25.811052582488905 313.53867747071536 2.6801376760753706
25.81628013744232 309.93260744296475 2.687528041906834
25.821507692395734 309.25545473564426 2.7171745132369063
25.82673524734915 310.69852979827203 2.757370281117955
25.831962802302563 315.401497985397 2.8197573492130936
25.837190357255977 324.5884483083357 2.9021032408932568
25.84241791220939 324.51667162625756 2.932708849118666
25.847645467162806 335.3893442525922 3.016544387655557
25.85287302211622 329.68545062311875 3.034067408906478
25.858100577069635 331.3842278224915 3.0928083809845157
25.86332813202305 318.1926329747783 3.066435347272127
25.868555686976464 324.70965235821296 3.139200033615094
25.87378324192988 325.3036189753162 3.184269078098435
25.879010796883293 328.5959278629346 3.2658821235785047
25.884238351836707 322.30667613736466 3.286353437864751
25.88946590679012 314.73011445924107 3.2976448914632073
25.894693461743536 332.5100389246284 3.436836654141846
25.89992101669695 331.01645936849275 3.481837374267906
25.905148571650365 321.1766792143894 3.5015672037253003
25.91037612660378 312.09611472494726 3.5072145910939256
25.915603681557194 309.99766214978973 3.573827539420501
25.920831236510608 332.3182638385947 3.7650312273810806
25.926058791464023 345.3778957917315 3.9310505282641746
25.931286346417437 338.2790137878886 3.965084184785847
25.93651390137085 329.92084721403006 4.02341895246813
25.941741456324266 324.2766416769022 4.106489464143366
25.94696901127768 321.870484779896 4.200357286226165
25.952196566231095 316.9320243901223 4.285527907375376
25.95742412118451 300.31052941316625 4.242442222912005
25.962651676137924 295.3655467684544 4.307630032012613
25.967879231091338 298.41422872153606 4.4011962373852365
25.973106786044752 313.02009181281505 4.580942971456831
25.978334340998167 309.538971103105 4.626355831432215
25.98356189595158 298.8870828501119 4.633067377924433
25.988789450904996 300.61207614676715 4.712612649133548
25.99401700585841 319.500968106884 4.968047902577572
25.999244560811825 336.0662360808882 5.162339057495573
26.00447211576524 351.5822416533039 5.420298983850698
26.009699670718653 331.82880926391533 5.340070302549374
26.014927225672068 322.35144765824583 5.403546078213351
26.020154780625482 312.75973467276 5.416518353523706
26.025382335578897 304.44634458751676 5.485441344908651
26.03060989053231 318.94888071380853 5.80729872132343
26.035837445485726 328.22478161094097 6.079996362388023
26.04106500043914 338.9310405165119 6.3543493812844805
26.046292555392554 323.0090168082273 6.299040953439802
26.05152011034597 299.5943067126201 6.221720799113371
26.056747665299383 267.75624284265155 6.032214699837787
26.061975220252798 275.04453302606 6.374695633947024
26.067202775206212 280.0952205395107 6.658016187198998
26.072430330159627 312.5017907609052 7.550715361815184
26.07765788511304 331.24866468287513 8.015970024194132
26.082885440066455 344.8792179913086 8.621798587066529
26.08811299501987 348.6508333283521 8.797827731162212
26.093340549973284 333.5741960925463 9.168861829824529
26.0985681049267 329.1556435928337 9.645914271040187
26.103795659880113 296.9840340889582 9.86015344284651
26.109023214833528 282.88615409982424 10.487294351549624
26.114250769786942 233.103114157077 10.430374951948924
26.119478324740356 236.67552060558705 12.133059280837664
26.12470587969377 214.65967290563344 13.201122254992661
26.129933434647185 211.33602024254668 18.107048349640174
26.1351609896006 188.08436068258607 24.164046033854284
