# Supplementary material for: Unraveling metal effects on CO2 uptake in pyrene-based metal-organic frameworks
Source: Nat Commun. 2025 Feb 11;16:1516. doi: 10.1038/s41467-025-56296-w (PMC11814143; doi:10.1038/s41467-025-56296-w)
Supplement: Supplementary file 3 — Source Data [file 41467_2025_56296_MOESM3_ESM.zip › SourceCode/SuppInf/FigureS5_Ga-TBAPy_InSitu_VariableT_PXRD/Data/GaTBAPy_0115p.dat]

0.002613777476707968 29.596322082653938 8.788718989447828
0.007841332430123905 26.787339218459902 7.32833145430493
0.01306888738353984 26.17276746511697 6.94862361516438
0.018296442336955775 19.310792241173083 4.019473383603174
0.02352399729037171 12.45447839476373 2.862289376708699
0.028751552243787646 10.664035236816527 2.424929090207587
0.03397910719720358 15.245571600261547 2.258735654870188
0.03920666215061952 13.456803664614489 2.0764035208686824
0.04443421710403546 17.348782442302937 2.1782812086938894
0.0496617720574514 19.61907223957337 1.982495934490932
0.054889327010867336 17.04683167056796 1.8749553622208381
0.060116881964283275 19.43683075038564 2.030521307703394
0.06534443691769921 19.988198464404388 1.9236100559608167
0.07057199187111515 20.558760640073633 1.928691101984452
0.07579954682453109 20.785856772158418 1.7835419127452035
0.08102710177794703 22.22740464484135 1.7819503741125284
0.08625465673136297 21.39213872865829 1.7598982528704734
0.09148221168477891 20.396108355037473 1.6523557874820314
0.09670976663819485 19.170530584823236 1.5075231910357447
0.10193732159161079 19.130199870234232 1.4374121761766143
0.10716487654502672 17.699329509932 1.3412341845644165
0.11239243149844266 16.300880792399962 1.2440614429671377
0.1176199864518586 16.66611816505961 1.2914576100826745
0.12284754140527454 18.28756495168349 1.2806481877621525
0.12807509635869047 19.96232772420381 1.264127112998098
0.1333026513121064 20.80956692487429 1.294885308167994
0.13853020626552232 19.17256880074382 1.2270871967701782
0.14375776121893824 17.253226444197924 1.1936180843995536
0.14898531617235417 17.465677917248748 1.2300419592476137
0.1542128711257701 16.858002978783343 1.1536646807898026
0.15944042607918602 16.80803607584729 1.0921951169007331
0.16466798103260194 17.873474506817832 1.0942719546692694
0.16989553598601786 18.570237429495783 1.0950313471714708
0.1751230909394338 19.162026704690685 1.0768741013955236
0.18035064589284971 20.712415544790947 1.1249487524951534
0.18557820084626564 19.616507870259575 1.060779507778457
0.19080575579968156 19.23001862250743 1.042415057879937
0.1960333107530975 19.000860881819676 1.035824959437142
0.20126086570651341 19.813647823137423 1.0619776535480452
0.20648842065992934 20.963300574918303 1.1249554697572672
0.21171597561334526 20.76759462870823 1.108554144702466
0.2169435305667612 18.565832657701094 1.011833988044219
0.22217108552017711 17.994137398189203 0.9517670935202622
0.22739864047359304 17.13853083713665 0.9144741625574658
0.23262619542700896 16.722048896065346 0.8987775365746983
0.2378537503804249 17.37271096412743 0.9202216654887102
0.2430813053338408 19.04723539169514 0.9533971966568197
0.24830886028725674 19.970593821011008 0.9365738634623455
0.25353641524067266 20.93245322517029 0.9220609842991994
0.2587639701940886 21.709293429667337 0.9391667854301056
0.2639915251475045 19.929723390557367 0.9102531146584658
0.26921908010092044 19.780924002732228 0.94401231181799
0.27444663505433636 19.255846082549624 0.9550695008810799
0.2796741900077523 17.448180040806474 0.8828471809235543
0.2849017449611682 17.350615052917163 0.8544125188354144
0.29012929991458414 17.65611901852933 0.8279597527339413
0.29535685486800006 17.314868134273613 0.8220590202003087
0.300584409821416 18.183626830531058 0.8196714332803641
0.3058119647748319 18.347129130316247 0.8366791089969753
0.31103951972824784 18.71434093217071 0.8410817190717899
0.31626707468166376 18.75295051785574 0.8367973589455494
0.3214946296350797 18.685441928502478 0.8526015275830832
0.3267221845884956 17.635521591707253 0.8201864571899097
0.33194973954191154 17.379945269136847 0.8274262180599462
0.33717729449532746 16.856551555131773 0.8161916407607009
0.3424048494487434 16.59961397942465 0.8211146573774284
0.3476324044021593 16.378913192598198 0.8005812098659519
0.35285995935557524 16.606516299926064 0.781417195413963
0.35808751430899116 16.792501531595622 0.7836877135842488
0.3633150692624071 16.693335266977538 0.7687347387784104
0.368542624215823 16.934600124202248 0.7605070620910619
0.37377017916923894 16.72430836228729 0.7502686908413302
0.37899773412265486 17.0075289705222 0.7616709942458684
0.3842252890760708 17.143134007054666 0.7919415223034965
0.3894528440294867 18.43852826461289 0.8472196847885486
0.39468039898290264 19.163411142108377 0.8658023297577719
0.39990795393631856 19.610668006204534 0.8355336499035784
0.4051355088897345 20.178981079903934 0.8357822166104669
0.4103630638431504 19.5069402488588 0.8180281527859817
0.41559061879656634 18.995453468115567 0.8178443520006327
0.42081817374998226 18.52946987753956 0.8186877811959453
0.4260457287033982 18.54892666836236 0.8191456778788252
0.4312732836568141 19.119684490466724 0.8067897160214513
0.43650083861023004 19.97140968436356 0.8105351053859523
0.44172839356364596 20.292084669610638 0.8067454713506992
0.4469559485170619 20.392116067830848 0.7911415353015707
0.4521835034704778 19.456150257331956 0.7913933230856692
0.45741105842389373 18.76501362786494 0.7797548430433261
0.46263861337730966 17.87835221624031 0.7867059093713087
0.4678661683307256 17.75027838096542 0.7781174148176446
0.4730937232841415 19.02573970398303 0.7932471775012198
0.47832127823755743 18.875526274685146 0.7725856482648643
0.48354883319097336 18.663116642992186 0.7520203669169454
0.4887763881443893 18.70370488672923 0.7644745421526917
0.4940039430978052 19.74345704966754 0.7869135806443033
0.49923149805122113 20.692939957952756 0.8062086678639503
0.5044590530046371 20.63586746100355 0.8250436308545391
0.5096866079580531 20.160440579602454 0.8086342401525654
0.5149141629114691 19.40341201308924 0.7888358413376002
0.5201417178648851 19.00513878332209 0.7626668223021942
0.525369272818301 18.366206902617535 0.7224421517650863
0.530596827771717 18.03957287876923 0.7049384258944256
0.535824382725133 18.12679065534887 0.6939202880295808
0.541051937678549 18.74519705086212 0.7103929588406194
0.546279492631965 19.787572721619146 0.7396284468666477
0.5515070475853809 20.09725441205158 0.7623939837330896
0.5567346025387969 19.68107189410692 0.7579648405137845
0.5619621574922129 18.989916964583337 0.7360691664514937
0.5671897124456289 18.35945973238113 0.714582584374533
0.5724172673990449 17.856575010007933 0.6935843773766582
0.5776448223524608 18.306204353210816 0.6936052595739528
0.5828723773058768 18.79897329712697 0.6993539586891586
0.5880999322592928 19.064384006151183 0.7215463197782922
0.5933274872127088 18.34170917813334 0.7208634137617325
0.5985550421661248 18.871999022288794 0.733603660408271
0.6037825971195407 19.300939254423042 0.7489113063925319
0.6090101520729567 20.346885582785486 0.7701516186131279
0.6142377070263727 20.863162441894463 0.7698948304773675
0.6194652619797887 22.04085207815715 0.7897597603680134
0.6246928169332047 22.281017933649725 0.778359234800193
0.6299203718866206 22.87407925646606 0.7833971322217275
0.6351479268400366 21.890866711476235 0.7644364665628206
0.6403754817934526 21.155213930167054 0.7366452957562919
0.6456030367468686 21.466072659115056 0.7431610725216294
0.6508305917002846 21.765543132085206 0.735107753280825
0.6560581466537005 23.193422593881447 0.766912004585186
0.6612857016071165 21.911929098184928 0.7486156193069007
0.6665132565605325 21.533111179951987 0.7323509016860514
0.6717408115139485 20.655602259930344 0.7199975666128475
0.6769683664673645 21.126128185535705 0.7006386381440391
0.6821959214207804 21.42043791958731 0.6969365941631754
0.6874234763741964 21.57828249529426 0.6984507537170821
0.6926510313276124 21.466629975691784 0.6913699826352468
0.6978785862810284 21.174048836782223 0.6936390403896544
0.7031061412344444 21.279921180728472 0.7018715689439473
0.7083336961878604 22.254890654045408 0.7281364316070176
0.7135612511412763 22.539367695173922 0.7399903894656449
0.7187888060946923 22.975891369097194 0.7497939079877148
0.7240163610481083 24.299120663364477 0.7665787757970357
0.7292439160015243 23.812238656399344 0.7523760504405568
0.7344714709549403 25.2025621127963 0.769706242327508
0.7396990259083562 25.419535178878633 0.7722398281096386
0.7449265808617722 24.163104410296018 0.7671325891646285
0.7501541358151882 24.284605799824035 0.7585576933108501
0.7553816907686042 26.03709076163558 0.7823038877723154
0.7606092457220202 27.100021727072505 0.7934496569999144
0.7658368006754361 28.522333318758868 0.8091087410983463
0.7710643556288521 30.256509342505503 0.8330755418479358
0.7762919105822681 28.960649975924593 0.810197196045687
0.7815194655356841 30.451534154931757 0.8269369783547511
0.7867470204891001 32.19024730971585 0.8600921335683295
0.791974575442516 33.902754577934225 0.8874909344831937
0.797202130395932 32.84396275038844 0.8494116893967203
0.802429685349348 33.78470962996846 0.8854736730521187
0.807657240302764 34.692202432657254 0.8950124483290166
0.81288479525618 37.524827818799444 0.9384797935261019
0.8181123502095959 39.42878921607667 0.9497601443559303
0.8233399051630119 39.8732631426609 0.9398717588264354
0.8285674601164279 43.34522959733787 1.01306591210606
0.8337950150698439 46.9472116257692 1.0716675253024042
0.8390225700232599 51.121935502000156 1.1092549350409184
0.8442501249766758 55.42761730350807 1.160316206228549
0.8494776799300918 56.32020274911443 1.161912815416248
0.8547052348835078 56.52687101691011 1.1655483340797115
0.8599327898369238 58.251554487112436 1.2010254871496282
0.8651603447903398 61.062780651225715 1.2348945213911264
0.8703878997437557 65.10195414321903 1.275890159927324
0.8756154546971717 70.74668365595315 1.319751529129167
0.8808430096505877 72.3854405775139 1.3250713282174698
0.8860705646040037 73.11601725079245 1.319960641560393
0.8912981195574197 72.87800009725312 1.313973156487188
0.8965256745108356 73.8508356707378 1.322134482403367
0.9017532294642516 77.27988327224774 1.38192875041725
0.9069807844176676 78.36482328698908 1.4012939660763857
0.9122083393710836 80.29508592479498 1.4289200939780842
0.9174358943244996 83.01636082331034 1.4305543893012693
0.9226634492779155 84.36248013619208 1.3941505038507238
0.9278910042313315 87.02853368628156 1.3962428970507468
0.9331185591847475 84.67201037908706 1.356559503448175
0.9383461141381635 88.44954951477469 1.4023097110598675
0.9435736690915795 88.96787457290027 1.4205235232680253
0.9488012240449955 95.51750008924597 1.472735723723798
0.9540287789984114 100.27004252505186 1.4925671257964006
0.9592563339518274 100.37423484902644 1.505596216025811
0.9644838889052434 101.36062027165703 1.524116557773788
0.9697114438586594 101.68063008065641 1.5478528115264003
0.9749389988120754 99.3245644079618 1.5264839439108697
0.9801665537654913 103.79336341065647 1.5493400690042942
0.9853941087189073 106.03258600816196 1.530564780620193
0.9906216636723233 107.63661436775126 1.521624511696671
0.9958492186257393 107.19563753072083 1.5086665245117112
1.0010767735791553 105.57345575299956 1.5025922381286532
1.0063043285325712 106.47246757335883 1.5175192717138737
1.0115318834859872 107.349016757658 1.516819626559463
1.0167594384394032 108.76179123901025 1.5133950577253354
1.0219869933928192 112.32693635342594 1.5478850115373592
1.0272145483462352 113.64144524984174 1.559225484129924
1.0324421032996511 114.98754288789613 1.5689713814875799
1.0376696582530671 121.15226732156323 1.615833820822912
1.042897213206483 124.86155070716956 1.636571060705148
1.048124768159899 124.28480850493513 1.6316384280818677
1.053352323113315 123.66488482833908 1.6045869632865684
1.058579878066731 122.87939288516294 1.5745671485495902
1.063807433020147 125.30291302416208 1.5961631459371364
1.069034987973563 125.20367317470082 1.5872884957363973
1.074262542926979 128.28653809581994 1.6262860535906525
1.079490097880395 127.91373227077293 1.6213948238467064
1.084717652833811 125.25704041036681 1.618849181939349
1.089945207787227 123.37157456429405 1.6174698058978663
1.095172762740643 121.05228791487339 1.6018153374772075
1.1004003176940589 120.87209541763131 1.6086395599272878
1.1056278726474749 128.52858528449497 1.6556130857466207
1.1108554276008908 135.04776827372638 1.6915346758502698
1.1160829825543068 134.66065240158608 1.6728364008525753
1.1213105375077228 132.467841658593 1.6127399883738225
1.1265380924611388 127.89976092263302 1.5607156405145493
1.1317656474145548 131.53546029538822 1.6016316772519419
1.1369932023679707 134.30353009373925 1.6324662843949287
1.1422207573213867 136.8828733719279 1.6656541773927072
1.1474483122748027 133.60679439133744 1.6426864479420824
1.1526758672282187 140.54473449471283 1.6546180459860274
1.1579034221816347 144.69461508577155 1.6664471214440122
1.1631309771350506 140.56810976910592 1.6266995287877137
1.1683585320884666 141.41280292110773 1.630817888525225
1.1735860870418826 142.38835491941907 1.66093422431279
1.1788136419952986 138.36771077953725 1.6470660692701717
1.1840411969487146 137.2238776589344 1.6112350933297177
1.1892687519021305 133.27063264399635 1.5791501871168605
1.1944963068555465 134.17643775924398 1.5824406198775574
1.1997238618089625 136.75986477381932 1.5955927489589412
1.2049514167623785 141.12836353473816 1.6346647866712822
1.2101789717157945 143.48681570415474 1.6504074067977756
1.2154065266692105 147.6719361198405 1.671789502931086
1.2206340816226264 146.62907435214186 1.65696889760831
1.2258616365760424 146.76404616284364 1.6783005634378867
1.2310891915294584 151.07830828403192 1.7042372103161352
1.2363167464828744 152.18274345690878 1.7237110478816005
1.2415443014362904 153.73675774427574 1.7502677677365566
1.2467718563897063 155.23460711329832 1.760899889916638
1.2519994113431223 156.36841647614906 1.773148007865255
1.2572269662965383 153.82757648670741 1.7524167641881712
1.2624545212499543 151.47727301078098 1.7298096540800825
1.2676820762033703 155.93109782444952 1.7517536470455595
1.2729096311567862 151.53578085540693 1.7161804687356672
1.2781371861102022 157.9637824375528 1.758246781035339
1.2833647410636182 160.98891226330582 1.7477632919905302
1.2885922960170342 155.9085056875839 1.7011390701379872
1.2938198509704502 157.5073788074347 1.7261748679801974
1.2990474059238661 152.42911527807698 1.6971976727457245
1.3042749608772821 150.27141137601222 1.6823225368742258
1.309502515830698 153.46940721305847 1.698732892165101
1.314730070784114 153.33543862356765 1.6984808990591191
1.31995762573753 157.7855697012432 1.760643428915753
1.325185180690946 156.36957964297162 1.7665940661382324
1.330412735644362 148.70981115713366 1.718483250552335
1.335640290597778 146.15133056655733 1.6989643432229944
1.340867845551194 145.20879847832612 1.686648952522857
1.34609540050461 149.41595979752503 1.7208383252358233
1.351322955458026 156.8980129256922 1.7593559230999734
1.356550510411442 156.06925241594456 1.7506364904145508
1.361778065364858 148.87455227902723 1.6887082762681715
1.3670056203182739 145.0272329846347 1.6563395309564213
1.3722331752716899 152.97774842162974 1.7125964286937445
1.3774607302251058 157.89212426571808 1.7317109367901635
1.3826882851785218 158.99717392183533 1.7350247378306896
1.3879158401319378 158.32909003289316 1.7089861471405006
1.3931433950853538 151.25002807114146 1.6701947762311817
1.3983709500387698 149.11910988250457 1.6505202234049006
1.4035985049921857 149.81838140650802 1.6462061506724641
1.4088260599456017 142.97352247432016 1.6171751791579008
1.4140536148990177 142.73924050441337 1.6084944671488308
1.4192811698524337 143.27567558783207 1.6376876908057814
1.4245087248058497 144.35841176366256 1.6701633619039535
1.4297362797592656 149.31199360941463 1.7097360041786989
1.4349638347126816 144.48197247524703 1.6832974364541484
1.4401913896660976 145.26531464881145 1.6765218202915528
1.4454189446195136 149.1541932349125 1.682132793827323
1.4506464995729296 147.02948176713983 1.6725843148675055
1.4558740545263456 145.04767771087535 1.6338789104045115
1.4611016094797615 139.60025854361933 1.601354212980074
1.4663291644331775 135.28618985910813 1.5965231346606281
1.4715567193865935 133.56650290712966 1.5736759283761874
1.4767842743400095 137.17356548073573 1.5893284411095498
1.4820118292934255 136.33087583824158 1.5965551179554784
1.4872393842468414 137.75897836480453 1.608658900844468
1.4924669392002574 140.9219213481713 1.6437885369563534
1.4976944941536734 139.6743388162414 1.626056068039938
1.5029220491070894 136.6884202890299 1.6123377147212026
1.5081496040605054 137.9416810873867 1.6259432364924884
1.5133771590139213 138.6833283791694 1.6529184271901163
1.5186047139673373 137.42231209293033 1.6452355877853524
1.5238322689207533 140.70165429460448 1.6543630033691656
1.5290598238741693 137.45262586222617 1.6068867955748067
1.5342873788275853 138.70404890813717 1.6097912834437642
1.5395149337810012 140.3896526102341 1.6351350609634427
1.5447424887344172 142.75167920459742 1.656295304049696
1.5499700436878332 147.78012567841893 1.685015258390912
1.5551975986412492 149.05861456451203 1.67640349437424
1.5604251535946652 158.67229142898316 1.7309547371006648
1.5656527085480811 157.7168465844285 1.719309751414074
1.5708802635014971 158.352749147326 1.7334429993576648
1.576107818454913 157.89493392523042 1.754799114977347
1.581335373408329 154.97929426776798 1.7244213228630243
1.586562928361745 164.21806707704752 1.7779455222060045
1.591790483315161 159.06298015140104 1.7457898896877508
1.597018038268577 158.58529423239466 1.7078137763283474
1.602245593221993 159.91020226372643 1.7177291112663045
1.607473148175409 166.18016114838602 1.7479157382208872
1.612700703128825 173.75839854482342 1.7789601055971218
1.617928258082241 172.40537367761843 1.779070406996234
1.623155813035657 172.59109731723493 1.787980346660981
1.628383367989073 171.15607023031453 1.7863576839939432
1.6336109229424889 170.86059721508792 1.7897584980295593
1.6388384778959049 174.36001853285478 1.7911545096624795
1.6440660328493208 174.57398498668562 1.7844011060434564
1.6492935878027368 179.26613980410653 1.796731355273019
1.6545211427561528 182.22113250385297 1.7923492992227754
1.6597486977095688 188.89892069579625 1.8285918364127747
1.6649762526629848 202.8215116637781 1.8981621049657205
1.6702038076164007 203.5049062790348 1.8912233266535186
1.6754313625698167 203.63929734669716 1.8625800882754906
1.6806589175232327 201.5992923855158 1.8361440915985645
1.6858864724766487 203.5030807299306 1.8677317186641365
1.6911140274300647 206.53781021663124 1.901595581085601
1.6963415823834807 207.094188193046 1.9225266718621161
1.7015691373368966 200.69101841737506 1.8963418447926703
1.7067966922903126 201.8467966474975 1.880654003574937
1.7120242472437286 208.80041567784042 1.9154340997747463
1.7172518021971446 211.94178273184465 1.9125172944422246
1.7224793571505606 221.93980119076912 1.9376240357540342
1.7277069121039765 228.2637978886455 1.9649200696811386
1.7329344670573925 230.96729106429927 1.9671984909053724
1.7381620220108085 228.61662455875086 1.9485256413420926
1.7433895769642245 230.65904203990652 1.961591730847255
1.7486171319176405 236.46013989848706 1.9860278181987185
1.7538446868710564 248.9881203045357 2.0325676492935814
1.7590722418244724 260.50713170078274 2.0766282189122505
1.7642997967778884 254.11978612550772 2.020756211718675
1.7695273517313044 250.1872306451843 1.994419114372544
1.7747549066847204 250.64648599840703 2.005004722582834
1.7799824616381363 243.5654850629372 2.001123122669881
1.7852100165915523 246.92631679591224 2.0028993674146807
1.7904375715449683 257.23580385829 2.0393649312875537
1.7956651264983843 251.94935431959036 1.9859658001808398
1.8008926814518003 254.50990067230248 1.9452891992731205
1.8061202364052162 252.19914955703982 1.9214913230121586
1.8113477913586322 243.04644302715127 1.8692615550766012
1.8165753463120482 247.0724709821494 1.8728624906690505
1.8218029012654642 240.8988154098137 1.8472753955841692
1.8270304562188802 243.6046611143157 1.8760185998954018
1.8322580111722961 250.31950005848648 1.8940777666283493
1.8374855661257121 253.4234160094055 1.9090844566497966
1.842713121079128 255.91337232387068 1.9095126394351811
1.847940676032544 250.35290133115825 1.8774320867042666
1.85316823098596 249.0919529784746 1.851589800291323
1.858395785939376 248.2862049884349 1.834067991872515
1.863623340892792 254.68857567422404 1.8493075829713284
1.868850895846208 257.4071639016465 1.8456108562025175
1.874078450799624 257.2806823327789 1.8476078878990347
1.87930600575304 263.47905937289073 1.8718946145749813
1.884533560706456 261.5307874080124 1.863487782136674
1.889761115659872 259.4026796591557 1.8528519396833016
1.894988670613288 258.4854539808036 1.8437166088189705
1.9002162255667039 261.9644109372433 1.8569361105741913
1.9054437805201199 260.3893951624452 1.8211583560965101
1.9106713354735358 262.04607051409647 1.815422922770627
1.9158988904269518 259.1763044086031 1.8016281111091221
1.9211264453803678 251.510555960243 1.7614777612756312
1.9263540003337838 252.96907100051504 1.7649472658040666
1.9315815552871998 252.4160505319419 1.7716275479713632
1.9368091102406157 248.83612165727055 1.7466932170632292
1.9420366651940317 243.44799990115527 1.7002971714358592
1.9472642201474477 234.92204004384834 1.656239637583123
1.9524917751008637 234.13148701664912 1.6295985185785005
1.9577193300542797 239.25119243479324 1.6582855114389898
1.9629468850076957 240.09988004383547 1.6754399044826298
1.9681744399611116 250.01761509867345 1.735933377715188
1.9734019949145276 251.70326763191244 1.7501749662916526
1.9786295498679436 257.5566413950023 1.77994446515604
1.9838571048213596 256.1981115196082 1.7487305283842276
1.9890846597747756 254.40032458357712 1.7206199899381764
1.9943122147281915 254.2101759000061 1.7157765856424134
1.9995397696816075 248.2165612938135 1.6900599430121177
2.0047673246350235 238.77756910326343 1.6587328114875524
2.0099948795884393 231.24118861947355 1.6306402631383399
2.015222434541855 229.53485701738828 1.6156023980397203
2.0204499894952708 231.61067268557383 1.6214203977442954
2.0256775444486865 233.93809125628673 1.6236175025309314
2.0309050994021023 225.12161673286482 1.5846010099593817
2.036132654355518 226.93211176473855 1.5920637528810133
2.041360209308934 220.77133087062938 1.5600031483415724
2.0465877642623496 225.67912541464366 1.575750166393921
2.0518153192157653 226.0921581014467 1.5833116065876343
2.057042874169181 221.40878495789968 1.5633242830246066
2.062270429122597 219.79966194124157 1.5456926462581972
2.0674979840760126 225.62598527361325 1.5829211003553214
2.0727255390294284 224.8790738532975 1.5737156920508464
2.077953093982844 229.1795820400729 1.587208463474794
2.08318064893626 225.43954166118448 1.5998728037632188
2.0884082038896756 221.87086413531534 1.5841182641407197
2.0936357588430914 214.99176008270058 1.5502737528614539
2.098863313796507 219.0180205429597 1.564618339687481
2.104090868749923 223.25735963349103 1.5840955214042078
2.1093184237033387 231.1310240800806 1.6139492914191187
2.1145459786567544 230.92207586893286 1.6051562808438549
2.11977353361017 223.88426279423874 1.5630018322756174
2.125001088563586 223.0543752551517 1.542492811906056
2.1302286435170017 221.70183319211282 1.5564179126065159
2.1354561984704175 221.54656470998555 1.558892513016763
2.140683753423833 218.40237626428112 1.56191651784891
2.145911308377249 213.85723933356053 1.5443884995276957
2.1511388633306647 208.83886198551997 1.5212363591844755
2.1563664182840805 218.661499478942 1.563734202124704
2.1615939732374962 218.99103160334917 1.5491245777993339
2.166821528190912 218.79867581094726 1.5462770892528561
2.1720490831443278 223.72964033179682 1.5677613618202935
2.1772766380977435 215.04503710110686 1.54647027316657
2.1825041930511593 224.3316247855733 1.5934719135496453
2.187731748004575 233.7736851630505 1.631038802427198
2.192959302957991 241.18350127350644 1.6544780129258756
2.1981868579114066 244.54870638356502 1.651722535708888
2.2034144128648223 245.92366821870516 1.6792218354946962
2.208641967818238 242.38112325897757 1.6775946762881393
2.213869522771654 237.3608855867924 1.670876004099679
2.2190970777250696 233.73666585055244 1.6589760215788272
2.2243246326784853 227.62797924558134 1.6010792140866383
2.229552187631901 234.1227998790342 1.615410207453747
2.234779742585317 239.42481450842922 1.6192861300056114
2.2400072975387326 237.0812335962228 1.6205622170924783
2.2452348524921484 239.7016841146459 1.6484272194292993
2.250462407445564 240.59305840294817 1.669259793209476
2.25568996239898 236.01123710844175 1.6551602130299123
2.2609175173523957 232.87361741932975 1.6316060290338452
2.2661450723058114 231.0621576745439 1.6346145133986931
2.271372627259227 228.60385815885763 1.6235610204089614
2.276600182212643 226.8489914169792 1.61804492211644
2.2818277371660587 225.83147208740692 1.613625859164157
2.2870552921194744 217.05304912825363 1.5567735829439442
2.29228284707289 216.27396749804612 1.5404196648887842
2.297510402026306 222.09239902258554 1.552069013598542
2.3027379569797217 218.94311608608822 1.5358280374918643
2.3079655119331375 233.47631721723386 1.6141502743380183
2.3131930668865532 233.2632046158123 1.614283496198345
2.318420621839969 227.30426539396285 1.593172771218163
2.3236481767933848 221.06994200592 1.5724949812742
2.3288757317468005 208.27591296597015 1.5268406349134982
2.3341032867002163 205.77735090147505 1.5198310908585435
2.339330841653632 219.47024484540606 1.5740684897887514
2.344558396607048 224.51853898584278 1.594335613477597
2.3497859515604635 221.0524324051191 1.5595889474599605
2.3550135065138793 219.87507676732997 1.5465565984591183
2.360241061467295 216.62652013555356 1.5310995310893385
2.365468616420711 214.9165367909565 1.5189336228174577
2.3706961713741266 221.06090087618827 1.5264359589952625
2.3759237263275423 222.90926466879662 1.5173475628990942
2.381151281280958 223.62398333321948 1.4990233125126278
2.386378836234374 226.9819895216155 1.5062155184862722
2.3916063911877896 227.56193443269592 1.5150771827990295
2.3968339461412054 232.08148144020353 1.5524929590415104
2.402061501094621 234.863862362902 1.57561009741145
2.407289056048037 236.21611730054698 1.5991334179751877
2.4125166110014526 228.27906012712583 1.5673014911518945
2.4177441659548684 222.32401510794122 1.5225881320177241
2.422971720908284 224.03098857293867 1.5167237676781742
2.4281992758617 224.83450485340842 1.5111577495510358
2.4334268308151157 224.68570562424918 1.5025322321166041
2.4386543857685314 223.49234574556365 1.4880305657912345
2.443881940721947 223.08856323556458 1.4765277640513035
2.449109495675363 227.68171156847578 1.4740601588141098
2.4543370506287787 235.79377514081796 1.4864470172449364
2.4595646055821945 243.20074455034236 1.4828194997373527
2.4647921605356102 261.6317357086915 1.4800104534262843
2.470019715489026 285.47440544922694 1.4671785424043156
2.4752472704424417 351.3295306929332 1.5410503997385196
2.4804748253958575 489.5162251141211 1.7330312420647176
2.4857023803492733 727.9846400929949 2.0474771465870223
2.490929935302689 1056.7299503302484 2.439478992447259
2.496157490256105 1470.6936400187928 2.871000569823156
2.5013850452095205 1898.3538445466245 3.2566860362892793
2.5066126001629363 2243.970700413428 3.5311226712980655
2.511840155116352 2526.044925022938 3.7473934757483227
2.517067710069768 2728.0984475516384 3.8932239825908543
2.5222952650231836 2919.874626418113 4.024409533711199
2.5275228199765993 3221.462489592964 4.2192784664831535
2.532750374930015 3619.5135758836745 4.453822120715585
2.537977929883431 4254.335175478291 4.820533568096684
2.5432054848368466 5036.9723256645175 5.249434198317306
2.5484330397902624 5856.111815042043 5.665283784896109
2.553660594743678 6489.393915274873 5.979249823316852
2.558888149697094 6785.693751557563 6.1080814627333675
2.5641157046505096 6703.911449081092 6.061373874732161
2.5693432596039254 6302.286963038334 5.867568552942544
2.574570814557341 5762.285006137695 5.605194426610807
2.579798369510757 5193.135038491918 5.309602995984883
2.5850259244641727 4762.2761590169375 5.0747181378441555
2.5902534794175884 4462.632562022408 4.902533978653697
2.595481034371004 4222.582767684538 4.762847813533672
2.60070858932442 3925.166537964303 4.5851024830962785
2.6059361442778357 3491.8132467581195 4.326473495316641
2.6111636992312515 2947.967835100815 3.9662083953174805
2.6163912541846672 2367.576471692978 3.553622499006892
2.621618809138083 1782.1171812999487 3.0821634499282053
2.6268463640914987 1293.3693884838387 2.6258305554263184
2.6320739190449145 901.5331863698392 2.201010499102448
2.6373014739983303 642.645768572635 1.8856279429710867
2.642529028951746 476.3022839066961 1.6577385693812108
2.6477565839051618 367.1123076901076 1.498550884942805
2.6529841388585775 309.7456412501951 1.413766883475735
2.6582116938119933 279.81232172860047 1.390138423246021
2.663439248765409 263.3488028483078 1.3868129567258694
2.668666803718825 253.23844724655396 1.3872890763864445
2.6738943586722406 250.92389290552123 1.4243934708374502
2.6791219136256563 240.28429615804566 1.4190263287447806
2.684349468579072 231.29657385803074 1.4111975729461357
2.689577023532488 232.17269822642555 1.4506361584022125
2.6948045784859036 225.46444327442438 1.4307339936874086
2.7000321334393194 227.09945392854684 1.4385623535628622
2.705259688392735 224.0264080346258 1.418616506305011
2.710487243346151 223.21680374317347 1.4119420687178945
2.7157147982995666 227.87580087758138 1.440352556813224
2.7209423532529824 234.45830194550547 1.5041205372981974
2.726169908206398 235.28903411046866 1.5337457215360266
2.731397463159814 232.01264060927824 1.5318187923690962
2.7366250181132297 229.18857552420778 1.5248191649030232
2.7418525730666454 226.2623280530581 1.5027938452601264
2.747080128020061 223.47539313972956 1.4923696430308204
2.752307682973477 219.77185276607906 1.463858540728951
2.7575352379268927 212.97633821663547 1.4241292590928407
2.7627627928803085 213.2126209815023 1.4325024143185172
2.767990347833724 212.87148967066076 1.4422229566167986
2.77321790278714 211.8107648716525 1.4462194195000277
2.7784454577405557 216.13394119489786 1.4959183081063885
2.7836730126939715 226.70972348705965 1.5399110778868188
2.7889005676473873 226.2637908053784 1.5393693533587274
2.794128122600803 225.209726593619 1.5426337594083062
2.7993556775542188 218.92824181115893 1.4999026241148263
2.8045832325076345 222.63386702724094 1.5165967702397791
2.8098107874610503 227.72426451128524 1.5319822020664746
2.815038342414466 236.82929882551588 1.5734365007191606
2.820265897367882 236.82171978360944 1.585299193386183
2.8254934523212976 225.37037209835262 1.525878052594231
2.8307210072747133 221.35946532547877 1.5159385057098471
2.835948562228129 221.3124115502148 1.5161856871453616
2.841176117181545 220.50426952625673 1.530126031493709
2.8464036721349606 221.82823944647205 1.5537220745541434
2.8516312270883764 216.7852413682555 1.534996693285356
2.856858782041792 204.69399476387883 1.458952674856937
2.862086336995208 204.7592319840924 1.4481672216366466
2.8673138919486236 205.86824857984928 1.459404699229827
2.8725414469020394 206.09080700117218 1.4682455243855244
2.877769001855455 212.64032031318857 1.4997641094340997
2.882996556808871 206.42855973307167 1.4719330213242767
2.8882241117622867 209.2925008116443 1.4674978957898739
2.8934516667157024 210.14494234410776 1.4637847820755214
2.898679221669118 214.81744872951626 1.4827538483645533
2.903906776622534 216.48115915105603 1.492101253578145
2.9091343315759497 223.54566734518147 1.5227583566563734
2.9143618865293655 224.53076757446624 1.529651381716952
2.919589441482781 221.60068975897374 1.5233485188157974
2.924816996436197 220.66574821424393 1.5071649266650684
2.9300445513896127 219.27234274354404 1.4959303239310007
2.9352721063430285 224.6646602499595 1.5250245448975848
2.9404996612964442 227.96787988646432 1.532489107544497
2.94572721624986 231.87113062060564 1.552565154000069
2.9509547712032758 234.56112390097064 1.5704127608421414
2.9561823261566915 227.77490413210393 1.546901946679147
2.9614098811101073 223.10573576802472 1.5190125260373988
2.966637436063523 220.35619739375102 1.508353767487723
2.971864991016939 230.6778569343306 1.5686552043777071
2.9770925459703546 237.11616900953294 1.5875266637867602
2.9823201009237703 239.18020002129103 1.612217943302939
2.987547655877186 240.96124553017768 1.6302580036717587
2.992775210830602 233.1203391176181 1.59078874676037
2.9980027657840176 223.17091853208956 1.5412971040401369
3.0032303207374333 221.61384358515738 1.5198070975359064
3.008457875690849 220.5321324756137 1.5005624837539644
3.013685430644265 225.05011635291547 1.5065781159399536
3.0189129855976806 228.29664311560435 1.521457952610501
3.0241405405510964 222.89720618067795 1.501151202483547
3.029368095504512 213.96042046228126 1.436029821856722
3.034595650457928 213.62649754497536 1.422403701859889
3.0398232054113437 219.91161510472972 1.4396661633550698
3.0450507603647594 229.15615464555455 1.475454615707121
3.050278315318175 230.34371652560347 1.4744773776714653
3.055505870271591 225.06593980078725 1.4419698135553396
3.0607334252250067 217.22177943778564 1.3990264888681725
3.0659609801784224 219.59899231077023 1.4143088802172765
3.071188535131838 223.1860219487382 1.439663030508118
3.076416090085254 227.4845133470437 1.4533053358353305
3.0816436450386697 225.2143048006072 1.4363424798522115
3.0868711999920855 222.51894344681506 1.4059098784023525
3.0920987549455012 225.60439769943443 1.4071713573603002
3.097326309898917 227.96304698059708 1.4019053681937872
3.1025538648523328 231.73134604564666 1.3988577462444656
3.1077814198057485 237.21692104707822 1.40633467734351
3.1130089747591643 238.2783024879111 1.397781659363312
3.11823652971258 239.63280216873454 1.4143652351300746
3.123464084665996 242.33084187456598 1.420463732614246
3.1286916396194115 241.7672104347413 1.4061644519466872
3.1339191945728273 236.78720254211825 1.3692299553132716
3.139146749526243 241.98608974215267 1.3626764696091942
3.144374304479659 244.5059235971392 1.3492982075012145
3.1496018594330746 245.6292402185486 1.3361836061566168
3.1548294143864903 243.72923542356259 1.3264984662795423
3.160056969339906 239.00466737861487 1.3030334273651814
3.165284524293322 234.26403606021992 1.2653731834879371
3.1705120792467376 245.70920568417728 1.282890100104122
3.1757396342001534 258.43225936681847 1.2868777052553317
3.180967189153569 268.72251623802913 1.2947444925900302
3.186194744106985 276.7187943511142 1.2906800660263709
3.1914222990604006 287.2091669435327 1.2921672773937853
3.1966498540138164 297.45204223891136 1.2953719131366885
3.201877408967232 312.9768137360649 1.3112161217192357
3.207104963920648 331.5534856786937 1.330812387501969
3.2123325188740637 345.81336523520747 1.3405500001421942
3.2175600738274794 367.68965470330517 1.3716720214620413
3.222787628780895 386.6057177667294 1.3988606575163371
3.228015183734311 408.7937162153287 1.4335957751930226
3.2332427386877267 445.65735064700687 1.4938053363604602
3.2384702936411425 479.0422807446152 1.5384125714927532
3.2436978485945582 512.378716833078 1.585297080104341
3.248925403547974 547.8185805677587 1.6395378729589094
3.2541529585013897 574.8637504387776 1.6743615218750865
3.2593805134548055 604.5029138321729 1.7168396505306402
3.2646080684082213 633.2223469107939 1.7552345622766585
3.269835623361637 658.6614510160094 1.7861192677144233
3.275063178315053 687.2958386137497 1.8223313200507578
3.2802907332684685 719.9857403149756 1.8594252491976244
3.2855182882218843 753.457233872528 1.8989120809440148
3.2907458431753 786.2677952125248 1.9381136421542988
3.295973398128716 816.7356015933109 1.969894745834821
3.3012009530821316 845.9659282825999 1.999679911458154
3.3064285080355473 872.4507809906338 2.0312691565234253
3.311656062988963 902.3838780299631 2.0651372795799583
3.316883617942379 922.505369806262 2.085599515548171
3.3221111728957946 926.1553653275014 2.0830154572940467
3.3273387278492104 921.5310185484999 2.0738291753599425
3.332566282802626 899.9320222246027 2.045872496119115
3.337793837756042 868.3136272610428 2.010448318256098
3.3430213927094576 811.7771312172579 1.9407695232116688
3.3482489476628734 751.4083703366822 1.86576578930062
3.353476502616289 680.8624003254549 1.7750496540660785
3.358704057569705 616.446999070838 1.6890936598998136
3.3639316125231207 549.1049297119711 1.5926587657730635
3.3691591674765364 490.26729634701337 1.507932558982425
3.374386722429952 438.54781419643433 1.4368397730186566
3.379614277383368 395.06186207834503 1.3798225280326701
3.3848418323367837 357.1556103474525 1.3312939721680401
3.3900693872901995 327.76347646803964 1.2942063307213538
3.3952969422436152 301.3221134180287 1.257412546836749
3.400524497197031 284.55049400129633 1.2400319442953698
3.4057520521504467 270.10962854977976 1.2266339781752376
3.4109796071038625 260.48685396571625 1.2311680124031725
3.4162071620572783 251.409046665273 1.215727589733126
3.421434717010694 247.70358867193517 1.225745039527689
3.4266622719641098 240.11951708209114 1.223121286509053
3.4318898269175255 233.32787705769357 1.2191671841947813
3.4371173818709413 226.76061933668532 1.2226908367515108
3.442344936824357 225.02559923947587 1.2265245994041918
3.447572491777773 224.534427151783 1.2283435675675143
3.4528000467311886 226.35505099658042 1.2312686834153754
3.4580276016846043 220.89683660176388 1.2154676381656109
3.46325515663802 221.8026374642418 1.2265733568011556
3.468482711591436 219.08884070869902 1.216892305093694
3.4737102665448516 218.59601434843862 1.2262541397915927
3.4789378214982674 222.67045125505595 1.239415552289023
3.484165376451683 222.50017429041355 1.252155822357302
3.489392931405099 227.77574942601535 1.2791771179970037
3.4946204863585146 227.1613281921791 1.2669717410657748
3.4998480413119304 227.34713096712073 1.2456135661735515
3.505075596265346 230.46121063732517 1.2453599262005
3.510303151218762 235.14050419741963 1.2476047804830996
3.5155307061721777 240.08454345244544 1.242838098767087
3.5207582611255934 244.94544463417756 1.2449939020347107
3.525985816079009 247.67090485307034 1.2248122984560292
3.531213371032425 251.58474072402157 1.2136734019035522
3.5364409259858407 257.12178006144956 1.2005936118706217
3.5416684809392565 274.13364382185785 1.2142648763856858
3.546896035892672 294.5796098049719 1.228689616200941
3.552123590846088 335.36242314568995 1.2873668969248853
3.5573511457995037 408.0670587698647 1.399688832287451
3.5625787007529195 536.1138970071919 1.5822163380328105
3.5678062557063353 763.6542117051607 1.8764758791918688
3.573033810659751 1184.6626042392988 2.3297061964100116
3.5782613656131668 1933.561465413359 2.976860021040475
3.5834889205665825 3258.095935214196 3.8654288157231043
3.5887164755199983 5484.939269239861 5.015046733557233
3.593944030473414 8792.659038500464 6.304791354377413
3.59917158542683 12529.03840680135 7.481212745132874
3.6043991403802456 16257.734881593558 8.493230579431792
3.6096266953336613 18609.35489386049 9.064143180379386
3.614854250287077 19015.425156684505 9.159601765759655
3.620081805240493 17459.243215790353 8.772862933371158
3.6253093601939086 14448.782654709184 7.998087622802104
3.6305369151473244 11070.055805306873 6.9933550703330996
3.63576447010074 7721.968128746223 5.827753987811884
3.640992025054156 5176.028461881924 4.753745072464639
3.6462195800075716 3306.1358234540444 3.7894885343123432
3.6514471349609874 2089.426378000969 3.005381547513075
3.656674689914403 1324.8098072169325 2.3879632100694037
3.661902244867819 902.1866151714881 1.9681238816144417
3.6671297998212347 659.8145276874933 1.6878250488830213
3.6723573547746504 530.8084137771931 1.5227657036726248
3.677584909728066 442.2618879525716 1.3949843127694745
3.682812464681482 389.6884537336389 1.3166710663527506
3.6880400196348977 354.8108780228891 1.267838487155084
3.6932675745883135 331.94612698686666 1.2377576200089364
3.698495129541729 316.7194851753943 1.2214072424982707
3.703722684495145 304.12618580660137 1.202777135303684
3.7089502394485607 295.97475617392155 1.1889723121922293
3.7141777944019765 289.1260736048079 1.1726524214003902
3.7194053493553922 286.61766260362657 1.1716562135904904
3.724632904308808 280.44546926293305 1.1610047703674036
3.7298604592622238 271.7569167931899 1.1493975133914351
3.7350880142156395 264.90514493059504 1.139402906734132
3.7403155691690553 260.1732716945349 1.1329635982938595
3.745543124122471 259.7139073159143 1.1403633871861392
3.750770679075887 259.0526296388081 1.1483090116824184
3.7559982340293026 255.84449200309294 1.1406038176007565
3.7612257889827183 251.34369259470662 1.1268644879904162
3.766453343936134 246.9960982309884 1.110655114732796
3.77168089888955 248.10368804951068 1.1115197935867427
3.7769084538429656 244.75582180249597 1.1100712241563926
3.7821360087963813 242.47720275510585 1.1097883486160216
3.787363563749797 241.43749689608458 1.111493483429009
3.792591118703213 242.21246503084654 1.1045070764744431
3.7978186736566286 245.00314946963456 1.101465705426181
3.8030462286100444 247.53686783935154 1.0951281577303598
3.80827378356346 248.33668250371645 1.0826323682009202
3.813501338516876 258.13327431338297 1.1012973486729711
3.8187288934702917 267.89184961150465 1.1150915869519682
3.8239564484237074 277.14648117922485 1.1267227426206068
3.829184003377123 284.786753251633 1.128931624251266
3.834411558330539 287.24125554959477 1.125995128270002
3.8396391132839547 288.40284768156044 1.1208594669520762
3.8448666682373704 293.6455401925705 1.1252703622152664
3.850094223190786 300.22172640692895 1.1416595910165548
3.855321778144202 303.40543205602063 1.1520721188733818
3.8605493330976177 299.34552621125624 1.1420052494611053
3.8657768880510335 298.9922142711785 1.1453482600062699
3.8710044430044492 290.86416831571813 1.1294046356581546
3.876231997957865 291.51826329494935 1.1345478167813543
3.8814595529112808 285.324303419531 1.1309427074789478
3.8866871078646965 280.9295044150038 1.1189741267974207
3.8919146628181123 273.3228753397081 1.106330893060194
3.897142217771528 266.9110685355855 1.0896665399689982
3.902369772724944 264.9985855838885 1.0888507382461368
3.9075973276783595 263.71926502069726 1.0858336012133607
3.9128248826317753 268.8448915921382 1.0959003893555366
3.918052437585191 271.48896364361707 1.0985644029302233
3.923279992538607 278.78222268370484 1.1123093961059245
3.9285075474920226 291.51299301498705 1.1313997100113569
3.9337351024454383 306.31112591689083 1.1539776570524929
3.938962657398854 331.56314548809974 1.1954190233762618
3.94419021235227 369.6494780143563 1.2523848239172157
3.9494177673056856 402.5616208479837 1.301983125429276
3.9546453222591014 458.51569331523035 1.3777932839153613
3.959872877212517 554.316933677364 1.5040746390035367
3.965100432165933 611.2609355456169 1.575210043544333
3.9703279871193486 732.5204010581732 1.7215088458740329
3.9755555420727644 811.8615526500413 1.8052727103302997
3.98078309702618 818.4109560225553 1.8046464547621932
3.986010651979596 814.6922265230531 1.7896577913742036
3.9912382069330117 705.2230759448357 1.6608413030618943
3.9964657618864274 650.391104342357 1.593317282414301
4.001693316839844 595.9922249844028 1.524667889889893
4.00692087179326 551.9856980004026 1.4643689414716037
4.012148426746676 551.6067709094244 1.4702622880732243
4.017375981700092 549.4971425190756 1.4823586381785907
4.0226035366535084 560.3163194549226 1.502169041825142
4.027831091606925 593.6540163214484 1.5495342176292854
4.033058646560341 636.3938991495507 1.6085394418048264
4.038286201513757 690.8256832230126 1.6778910580655118
4.043513756467173 751.5937650177673 1.753662138520777
4.0487413114205895 821.9278143905192 1.834389129106748
4.053968866374006 891.8909282020376 1.9057645447050147
4.059196421327422 978.1102399375225 1.9971032217438516
4.064423976280838 1079.9532879205126 2.0979385811814155
4.069651531234254 1203.5475979138985 2.2125903699475056
4.0748790861876705 1349.4097132805102 2.348070256259241
4.080106641141087 1516.0614967255697 2.4914494850409796
4.085334196094503 1706.0036574773985 2.644069864300068
4.090561751047919 1908.8836858007637 2.7987174904186785
4.095789306001335 2141.7487165881294 2.9605968700975613
4.1010168609547515 2419.8435836638873 3.1532790571614058
4.106244415908168 2712.519013743156 3.3467534450486625
4.111471970861584 3035.459060517239 3.542241938002708
4.116699525815 3370.2040522770326 3.7298896394316943
4.121927080768416 3674.62508041769 3.839471803408196
4.1271546357218325 4003.5587065169466 3.965808539503131
4.132382190675249 4354.299600902789 4.121627740030208
4.137609745628665 4741.407749744235 4.294442220623271
4.142837300582081 5131.792007139616 4.4608659824036785
4.148064855535497 5499.796648176957 4.626746749481646
4.1532924104889135 5820.354620614247 4.747933703365153
4.15851996544233 6106.8610973226205 4.8482863074358855
4.163747520395746 6308.213239626692 4.908070330404602
4.168975075349162 6485.105330130311 4.962830978538023
4.174202630302578 6609.565849878078 5.004373278307884
4.1794301852559945 6653.50438613648 5.026881008309346
4.184657740209411 6592.973627603086 4.996687626392
4.189885295162827 6406.664355068357 4.917589240766718
4.195112850116243 6105.394939496664 4.780545216037028
4.200340405069659 5749.833122976919 4.627062086146311
4.2055679600230755 5341.939508731441 4.459326610160135
4.210795514976492 4934.370232832914 4.300904806645271
4.216023069929908 4477.324931429229 4.099337090705067
4.221250624883324 3998.0939044861607 3.8662642215784264
4.22647817983674 3565.359286404946 3.643992820455851
4.2317057347901565 3154.8529655202015 3.4203977335360674
4.236933289743573 2785.782710777725 3.209498811623347
4.242160844696989 2460.4540346489302 3.015930428641516
4.247388399650405 2167.5667316414806 2.8301378878753516
4.252615954603821 1901.7302262501967 2.6498550147065134
4.257843509557238 1692.3134903883692 2.498380217481523
4.263071064510654 1497.8339255840497 2.3472450280138455
4.26829861946407 1319.771099333292 2.1960951026369644
4.273526174417486 1177.3653349219965 2.0719900432021756
4.278753729370902 1052.8570819935546 1.9580280516857687
4.283981284324319 942.8100453004915 1.8549262989544613
4.289208839277735 848.71730514365 1.7583403471474044
4.294436394231151 763.7692103532336 1.6669652802027917
4.299663949184567 693.2804634223295 1.5882182055232623
4.304891504137983 638.3229492968395 1.521758475460704
4.3101190590914 590.16655207211 1.4631477765501066
4.315346614044816 543.8669612989803 1.4032517734825813
4.320574168998232 499.7063386164434 1.344304366250401
4.325801723951648 463.7310797360751 1.2961672853441488
4.331029278905064 428.9178999495418 1.2492845383637932
4.336256833858481 406.6024510536122 1.2193370412431992
4.341484388811897 381.4714047398135 1.1855740842436646
4.346711943765313 359.5340379316248 1.1527372129962445
4.351939498718729 347.2982495693233 1.138317255850963
4.357167053672145 333.8085936909977 1.1151152939998998
4.362394608625562 322.9217724797191 1.1031979734204294
4.367622163578978 313.5622746421559 1.0906508672469293
4.372849718532394 298.33502506687904 1.0681193185905948
4.37807727348581 284.5199942618749 1.0468111099451212
4.383304828439226 277.6709298249459 1.0447300691443604
4.388532383392643 272.5711749348629 1.0452759969181284
4.393759938346059 270.4492301852782 1.0480148758483758
4.398987493299475 261.0694524008934 1.0344793607451896
4.404215048252891 250.61648548252262 1.0218606386422193
4.409442603206307 239.82505857733238 1.0010573347077616
4.414670158159724 231.57703894667398 0.9971855804274126
4.41989771311314 228.99077732042971 0.9987119271929705
4.425125268066556 220.45270199156997 0.9904179753421192
4.430352823019972 214.91924729665334 0.9841820580101815
4.435580377973388 213.90946767689766 0.9881852751483863
4.440807932926805 208.98807356361155 0.9820432683431523
4.446035487880221 204.8871824679825 0.977488960447523
4.451263042833637 201.00253909688158 0.9811104036449061
4.456490597787053 198.75654996086183 0.9830870716382062
4.4617181527404695 197.40624345016548 0.9929026592400825
4.466945707693886 195.23853326286402 0.9938695722666622
4.472173262647302 193.0526540683387 0.9838188979025371
4.477400817600718 191.87787223750001 0.9840992332759837
4.482628372554134 187.07812496992264 0.9631402273423214
4.4878559275075505 190.64275596826724 0.9835965001708142
4.493083482460967 185.48965244282752 0.9749205008942349
4.498311037414383 180.65229906174997 0.960745300328416
4.503538592367799 184.52113539979177 0.9803676110633794
4.508766147321215 180.85609551897568 0.9813483192058426
4.5139937022746315 179.50245319595894 0.985669322300512
4.519221257228048 179.62943523362466 0.9995578796656107
4.524448812181464 176.52258951208864 0.9800449537035539
4.52967636713488 178.4250093683834 0.9913260921583726
4.534903922088296 180.78812702403505 1.0030935014721845
4.5401314770417125 180.09758085985487 0.9902201882771783
4.545359031995129 176.58523526553242 0.9768712874608201
4.550586586948545 174.16790978061022 0.9574400395069608
4.555814141901961 172.0913618087878 0.9482103843039994
4.561041696855377 175.2428455590416 0.968437696165299
4.5662692518087935 176.2903149863358 0.9774474496114631
4.57149680676221 175.07327757666113 0.9879402409162754
4.576724361715626 173.47293254643537 0.9964807243589902
4.581951916669042 170.23506829189924 0.9939368897852091
4.587179471622458 169.39622372021438 1.000555156892372
4.5924070265758745 168.4697506336664 0.9948131855484008
4.597634581529291 166.47650331998372 0.9806840858804571
4.602862136482707 163.06062396064144 0.9681639681640094
4.608089691436123 164.88151963143838 0.9794458249058825
4.613317246389539 166.7230235204456 0.9812577308823308
4.6185448013429555 170.33487196421 0.9984943157269457
4.623772356296372 168.09915375423864 0.9929924209199803
4.628999911249788 170.85880102664672 1.0141657512407134
4.634227466203204 166.69075246025164 1.0036454796273515
4.63945502115662 164.99129855010705 0.9957079595904689
4.6446825761100365 161.38579265795673 0.974279320683978
4.649910131063453 162.4544732221065 0.9768527815055429
4.655137686016869 164.59614106227662 0.9884449869972196
4.660365240970285 166.71858558098143 1.0079593730778162
4.665592795923701 164.31444811370966 0.9999377072261509
4.6708203508771176 162.46416909534574 0.9939789901405623
4.676047905830534 162.50300901489757 0.9922229147840624
4.68127546078395 162.82652429829272 0.9880308929968801
4.686503015737366 159.94125043887195 0.9784017010002721
4.691730570690782 158.23445728267714 0.971291545337557
4.696958125644199 155.6350811613268 0.9622310004137399
4.702185680597615 155.6502562015269 0.9654475389471926
4.707413235551031 159.5068773162733 0.9708023039684123
4.712640790504447 162.2014429886912 0.9747240817250417
4.717868345457863 162.23953549239414 0.9813799425537257
4.72309590041128 161.42839271901366 0.9766160728377508
4.728323455364696 161.340021261107 0.9913595397385685
4.733551010318112 162.10066718702365 0.9946907133302983
4.738778565271528 164.88278161483117 1.0027497023526735
4.744006120224944 168.8906968290577 1.018826953123629
4.749233675178361 167.0213011298866 1.0115367694821857
4.754461230131777 165.41137044971128 1.0092275872823664
4.759688785085193 158.54112882142982 0.9844546334253705
4.764916340038609 152.8374449153216 0.9630972750096941
4.770143894992025 149.26947028984844 0.938433928668347
4.775371449945442 151.0844499133085 0.9400176603254694
4.780599004898858 152.61414597928197 0.9422317314512033
4.785826559852274 156.62174473426504 0.957725353027398
4.79105411480569 154.8701705240641 0.9545949077050595
4.796281669759106 152.30938754484765 0.9428728123674534
4.801509224712523 153.2197556176505 0.9453622890164234
4.806736779665939 153.82521558545375 0.9528795556212956
4.811964334619355 158.93200728061873 0.9690672164634427
4.817191889572771 157.80585295287835 0.9672972423094796
4.822419444526187 154.8558667756769 0.9683525244007601
4.827646999479604 152.92762865692805 0.9494849778897554
4.83287455443302 149.6170715098377 0.9396314097167595
4.838102109386436 148.83540999341196 0.9316495183376118
4.843329664339852 152.3003284774016 0.9404555367387697
4.848557219293268 154.09894249268262 0.9508296720789827
4.853784774246685 157.0623251720514 0.9722997429269994
4.859012329200101 155.68695180583677 0.9525319728894687
4.864239884153517 154.78808563723348 0.9471820429445151
4.869467439106933 152.41215111338948 0.9313597796292612
4.8746949940603495 150.67067558194003 0.9354177136444898
4.879922549013766 152.18320474486293 0.9488473128871903
4.885150103967182 154.65674250668755 0.9565621992298273
4.890377658920598 164.3956379335422 0.9774335590529583
4.895605213874014 164.93533553024992 0.9624066675484833
4.9008327688274305 165.37744299232486 0.9568396368506372
4.906060323780847 165.49892005558584 0.9649224822307035
4.911287878734263 159.94169452841098 0.9570708727779477
4.916515433687679 156.7476939160351 0.950102355055776
4.921742988641095 154.15967992274392 0.9458050747131492
4.9269705435945115 152.62747539239595 0.9325694537663853
4.932198098547928 152.35873907157838 0.9327243369814587
4.937425653501344 154.0094727142304 0.9409054107717358
4.94265320845476 156.41787689691594 0.9576301753685461
4.947880763408176 154.41641156094616 0.9488423826825879
4.9531083183615925 153.08538504581387 0.9470055085078489
4.958335873315009 156.61574400515 0.9630968870729495
4.963563428268425 161.5776262712287 0.9731466555075872
4.968790983221841 162.5074952456819 0.958630808798904
4.974018538175257 162.11433805838013 0.9420840289085937
4.9792460931286735 159.60244641760514 0.9280743787332155
4.98447364808209 160.3391087271571 0.9225638438187921
4.989701203035506 161.68957967271936 0.9193696532680171
4.994928757988922 166.23332209228926 0.9127693072605924
5.000156312942338 170.2605255678458 0.9039866108417722
5.0053838678957545 175.37718630600205 0.8908621445093012
5.010611422849171 179.29391913137397 0.8826291448518012
5.015838977802587 182.1605649911152 0.8804480985434373
5.021066532756003 187.2760044391507 0.8889112680635609
5.026294087709419 186.84480694952393 0.8797293236446473
5.0315216426628355 185.54020235444563 0.8707820467310755
5.036749197616252 181.8397939106715 0.8656083252002974
5.041976752569668 179.63603889839055 0.8652650760287194
5.047204307523084 182.35725059413264 0.8775202995855453
5.0524318624765 185.16015552989964 0.8828247097465206
5.0576594174299165 188.56289215735003 0.8858012863448773
5.062886972383333 188.10321801389534 0.8741964500232243
5.068114527336749 190.57024056138673 0.8729348989495952
5.073342082290165 195.95249932119728 0.8707237601722146
5.078569637243581 207.9936318460643 0.8838887931736853
5.0837971921969975 220.32696683912667 0.8907073525244689
5.089024747150414 234.595479633612 0.9001795845777992
5.09425230210383 246.36044270770506 0.9101006512849195
5.099479857057246 266.23056988306513 0.9322174809634425
5.104707412010662 290.2446850281342 0.9627737758110051
5.109934966964079 316.4409915179276 0.9911289071972855
5.115162521917495 341.2826393637775 1.0223459684984373
5.120390076870911 356.7442094813025 1.0401967871274513
5.125617631824327 365.89333528146847 1.0509964180448408
5.130845186777743 367.21937265371946 1.0542307776464666
5.13607274173116 355.58511631001886 1.0388911832583538
5.141300296684576 337.66910262737684 1.0217471871363906
5.146527851637992 315.17220913108366 1.0022014123847256
5.151755406591408 288.54398675788207 0.975751509309856
5.156982961544824 262.49039896123304 0.9522983436916445
5.162210516498241 242.14776511825735 0.937500188361132
5.167438071451657 224.4063044935584 0.9280451797062146
5.172665626405073 210.72323613780813 0.9273891965559313
5.177893181358489 199.88931061972352 0.9173707289584356
5.183120736311905 190.5483790841904 0.906693449947085
5.188348291265322 184.03832637948776 0.8990932737432571
5.193575846218738 178.7724866444397 0.8859662782978022
5.198803401172154 173.3348317690843 0.875943131977095
5.20403095612557 172.6608268498563 0.8790925435101212
5.209258511078986 174.08322741715577 0.8926441986410484
5.214486066032403 172.37014464768058 0.8880453935933816
5.219713620985819 170.42905555020113 0.8848281564877021
5.224941175939235 164.86198888890755 0.8737288905651361
5.230168730892651 162.47870660232937 0.8668964632541581
5.235396285846067 160.2026242711173 0.8687829768609233
5.240623840799484 161.25605532131092 0.8819963346547247
5.2458513957529 160.20511217460768 0.8926754807275151
5.251078950706316 162.79564291827742 0.9164215650191346
5.256306505659732 164.42207813337004 0.9253774927699545
5.261534060613148 163.63301139215343 0.9228360232321258
5.266761615566565 163.136718065704 0.914279276147334
5.271989170519981 155.59970492362146 0.8835743496456967
5.277216725473397 155.48985352070395 0.8808699902516449
5.282444280426813 151.9026237902212 0.8725078667316946
5.2876718353802294 152.30244571975518 0.8819110169800174
5.292899390333646 154.1126350533306 0.8985933026049154
5.298126945287062 153.88191567785753 0.9008646123583238
5.303354500240478 157.9807417864425 0.9205085018502247
5.308582055193894 157.2198765998179 0.9172371189140792
5.3138096101473105 157.90213076103475 0.9041459497268596
5.319037165100727 157.8492015858323 0.8982428602253731
5.324264720054143 157.97531093883538 0.8930799672354296
5.329492275007559 158.31262753218468 0.8955502778753496
5.334719829960975 156.1881240702931 0.8965142775903414
5.3399473849143915 154.2533374935205 0.896997408796394
5.345174939867808 153.00633237980813 0.9000379280723181
5.350402494821224 152.77279826667345 0.8946875446996133
5.35563004977464 152.99035924273772 0.8770733234926169
5.360857604728056 153.92418714090596 0.8626336683522928
5.3660851596814725 155.0113382360622 0.8579848390603068
5.371312714634889 161.1121453641146 0.8748728404914431
5.376540269588305 165.837647239849 0.8894209230953284
5.381767824541721 162.47875305961392 0.8809358881873819
5.386995379495137 157.29700155195266 0.8660730971909083
5.3922229344485535 152.37079332713586 0.8542640057309614
5.39745048940197 147.97838625470501 0.8395906852844508
5.402678044355386 151.18874265088866 0.8424719703153007
5.407905599308802 151.86900811994573 0.8369333396976204
5.413133154262218 156.35365796261004 0.8405106442965412
5.4183607092156345 161.0542504914294 0.8375432844872145
5.423588264169051 162.95565096010932 0.8296782410328953
5.428815819122467 166.75109733272396 0.8278433059874747
5.434043374075883 170.99393159387134 0.8310313438637653
5.439270929029299 174.5677695145004 0.8345836425979245
5.4444984839827155 180.55965492056234 0.8407818389764351
5.449726038936132 182.01947427015497 0.8376421611908547
5.454953593889548 184.08685926342332 0.8456670774740063
5.460181148842964 182.02914683369272 0.8499599705593807
5.46540870379638 176.39446680712092 0.8450137438888897
5.4706362587497965 173.18924924221864 0.8432740718703784
5.475863813703213 173.12093779155657 0.8518068519776728
5.481091368656629 171.38139781503003 0.8524127598369451
5.486318923610045 172.127881861495 0.8602238212780187
5.491546478563461 168.45236685279727 0.8606544335074081
5.4967740335168775 166.0270018471172 0.8562881675609487
5.502001588470294 165.59559249885132 0.8616069953513085
5.50722914342371 159.7507389534442 0.8434173235484409
5.512456698377126 158.60549007450103 0.8359720235909154
5.517684253330542 160.69730687417947 0.8400031846200925
5.522911808283959 161.6181066912373 0.8433951864992232
5.528139363237375 163.08017171891922 0.8571361362684151
5.533366918190791 161.28568656789787 0.8619546236962773
5.538594473144207 158.98511537080458 0.8636400518813612
5.543822028097623 161.0977351967163 0.8677154370184557
5.54904958305104 160.18868508513123 0.8464956171697606
5.554277138004456 158.9439022654625 0.8352384910544449
5.559504692957872 161.04717983580338 0.8374002792938013
5.564732247911288 160.8650546538245 0.8395130870730841
5.569959802864704 161.79983533244504 0.8439166128021048
5.575187357818121 161.9538162274227 0.8414998212568701
5.580414912771537 163.37850216685945 0.8338828218399477
5.585642467724953 167.3034691724292 0.8412741671385074
5.590870022678369 171.4571545869724 0.8442906691595693
5.596097577631785 169.53404656090936 0.8382554730957837
5.601325132585202 168.20468741974597 0.8232041415770236
5.606552687538618 171.24184419216888 0.8220343482553647
5.611780242492034 177.42925398829203 0.8200203062938155
5.61700779744545 183.9595341239475 0.8229031749337076
5.622235352398866 192.80328352485262 0.8196881738556273
5.627462907352283 212.94729263466118 0.8352555694943937
5.632690462305699 250.9989574970667 0.8789724979226674
5.637918017259115 311.3732516446053 0.9525596210323909
5.643145572212531 396.40321041665925 1.053448110908213
5.648373127165947 499.34610624244385 1.165965048492638
5.653600682119364 605.3803706432036 1.2748243475316972
5.65882823707278 695.9876997280815 1.3604341483240603
5.664055792026196 754.3383725857095 1.4123032825479376
5.669283346979612 786.556876929728 1.4398351020221087
5.674510901933028 798.9092442306555 1.4492298252653144
5.679738456886445 795.4532222433307 1.4455204358536435
5.684966011839861 781.7237604585325 1.4322765446815504
5.690193566793277 768.6080851922824 1.4196866427502395
5.695421121746693 761.4385094387264 1.4134631436514284
5.700648676700109 756.8612070531582 1.4087244624729458
5.705876231653526 757.0922050063909 1.4071438723431575
5.711103786606942 753.8014570717668 1.4027540068814344
5.716331341560358 755.3942730155017 1.403391654303421
5.721558896513774 761.5330862023536 1.408765049797678
5.7267864514671905 766.4943051242045 1.4139446589539855
5.732014006420607 773.5830376778274 1.4201192978793329
5.737241561374023 780.134274545089 1.426373888973357
5.742469116327439 799.1805490752475 1.443152698197352
5.747696671280855 838.5878485611752 1.4782122827025008
5.7529242262342715 887.2414677595835 1.5191830156744572
5.758151781187688 947.742916711399 1.5685788646729644
5.763379336141104 1022.1023126766169 1.6282874499683992
5.76860689109452 1100.1097254611836 1.6878062813762433
5.773834446047936 1177.5830656530936 1.744549913363132
5.7790620010013525 1239.5986440888971 1.7888834913945815
5.784289555954769 1265.3433208321842 1.8072187698297026
5.789517110908185 1247.5695265643283 1.7938669685693334
5.794744665861601 1173.5949188040454 1.737255545306914
5.799972220815017 1047.2146253840408 1.6367878690536546
5.8051997757684335 897.9131006370608 1.514625526316003
5.81042733072185 742.9080019323146 1.380194029499728
5.815654885675266 606.7746002452407 1.2544996242553497
5.820882440628682 488.4147794582042 1.1337265384153792
5.826109995582098 400.1753884388012 1.0433225311878835
5.8313375505355145 336.19774214020356 0.9733479555920852
5.836565105488931 285.0095934768985 0.9119847467360831
5.841792660442347 249.89005326100286 0.8632231807764218
5.847020215395763 229.24733648493003 0.8364589612705847
5.852247770349179 215.28045097401463 0.8213580279313202
5.8574753253025955 206.31654564608345 0.8078673151978693
5.862702880256012 201.48976054566347 0.8038864097836803
5.867930435209428 198.48452801537053 0.7950876552355546
5.873157990162844 196.81489973151787 0.7921719671353318
5.87838554511626 198.61963441232143 0.8026255478748574
5.8836131000696765 193.92099147768258 0.7958112463572115
5.888840655023093 194.2558100142226 0.7965637639207067
5.894068209976509 191.45160691457514 0.7901049995725777
5.899295764929925 190.81835152792655 0.7820810223005564
5.904523319883341 191.97187087428662 0.7846183782119891
5.9097508748367575 193.66482720874367 0.7906099533911188
5.914978429790174 197.74420592047596 0.8020706120102772
5.92020598474359 198.00991324846512 0.7986710252110143
5.925433539697006 201.79298751388765 0.8056603890067378
5.930661094650422 205.4350727056574 0.8026828639787968
5.9358886496038386 205.08615709570824 0.7943777568730257
5.941116204557255 209.6013250638307 0.7951455019003401
5.946343759510671 213.9446578682182 0.7968331768689182
5.951571314464087 219.44540471952814 0.8116079382277378
5.956798869417503 225.08024784916682 0.8191100878367619
5.96202642437092 232.84621533617135 0.8339421620320439
5.967253979324336 240.75730349105086 0.8487520526814029
5.972481534277752 252.59519422896452 0.8654860578377513
5.977709089231168 267.8304954834806 0.8883453986036979
5.982936644184584 282.32885956486285 0.9090377648367315
5.988164199138001 302.272484985723 0.9356264983197374
5.993391754091417 319.5700120970864 0.9562197395097256
5.998619309044833 340.5730648727634 0.981482283283384
6.003846863998249 369.042977059067 1.0180296750615463
6.009074418951665 405.1372901424045 1.0629518619456453
6.014301973905082 448.2855266446513 1.1184767226447194
6.019529528858498 509.4440638213404 1.1911526187602761
6.024757083811914 584.0096648102624 1.2746379214277164
6.02998463876533 671.195387654662 1.36589291505501
6.035212193718746 786.7868585173196 1.4795930411023235
6.040439748672163 927.2210557124051 1.6094009738678177
6.045667303625579 1087.7224441781318 1.7437674012136548
6.050894858578995 1280.0685691312426 1.893112121678808
6.056122413532411 1462.7684030766104 2.026233571985879
6.061349968485827 1630.3676296039516 2.141036975824142
6.066577523439244 1777.686891087914 2.237394814791609
6.07180507839266 1870.817116202029 2.298297193753485
6.077032633346076 1920.8275589716607 2.334046063867615
6.082260188299492 1908.374871358271 2.328511913054273
6.087487743252908 1847.5204330067868 2.293470536303283
6.092715298206325 1750.969837762737 2.234323564503995
6.097942853159741 1633.4176918178125 2.1597344447200637
6.103170408113157 1503.8157845197359 2.073727807532317
6.108397963066573 1366.1601232064606 1.9750427334281233
6.113625518019989 1231.7718487408583 1.877223303587352
6.118853072973406 1112.3740063209507 1.7861183812479893
6.124080627926822 998.8072425864403 1.694916139926582
6.129308182880238 897.5056192369278 1.6095136237661747
6.134535737833654 799.4399826504558 1.5192800324502533
6.1397632927870704 713.4017810317929 1.4364640881213495
6.144990847740487 636.3803618658784 1.3581969289302878
6.150218402693903 565.4694002810818 1.2820886616943956
6.155445957647319 502.5532720008305 1.2081688164982565
6.160673512600735 451.1098608455285 1.1481139862270378
6.1659010675541515 413.1278312656207 1.1050441709979912
6.171128622507568 383.77045227210755 1.071522806225967
6.176356177460984 356.717902833471 1.037642215818195
6.1815837324144 329.8764448031697 1.0041546747334908
6.186811287367816 308.7753140720863 0.9807661018600968
6.1920388423212325 293.5663743615948 0.964452141443623
6.197266397274649 282.50846521691784 0.9561205197243117
6.202493952228065 273.9925139087705 0.9461788929098873
6.207721507181481 263.80651113617404 0.9244248028612785
6.212949062134897 253.4487365936211 0.903097610382817
6.2181766170883135 243.8482883659091 0.8865650568630227
6.22340417204173 236.98262995229436 0.8709100983812181
6.228631726995146 230.89020379964506 0.8593390295962318
6.233859281948562 231.93087218152954 0.8624769506474246
6.239086836901978 227.98430465234665 0.860718516174613
6.2443143918553945 224.02908001358887 0.8558689162012703
6.249541946808811 222.97488259010274 0.8560160204234926
6.254769501762227 220.2031656388568 0.8490840142737199
6.259997056715643 218.49696131815293 0.8403050148375928
6.265224611669059 211.3020080599926 0.8267960634012512
6.2704521666224755 205.93146880793364 0.823575022350501
6.275679721575892 202.66859973160655 0.8211549897049721
6.280907276529308 200.18388085021041 0.82063328004738
6.286134831482724 199.3432571286625 0.8179502278799496
6.29136238643614 198.2941880920325 0.8139763905235906
6.2965899413895565 196.9919445809081 0.8062565660755293
6.301817496342973 201.26626348752654 0.8137547501765054
6.307045051296389 203.5972665076366 0.8181302090280524
6.312272606249805 203.73372220843044 0.8140905390975219
6.317500161203221 202.51909020422985 0.8149483630755393
6.3227277161566375 201.8094110087881 0.8174827211931037
6.327955271110054 200.17059954496915 0.8155775889522163
6.33318282606347 199.84964595660327 0.8216340373889772
6.338410381016886 199.02362874512508 0.8207322651186649
6.343637935970302 198.05871794053854 0.8136302857194677
6.3488654909237185 198.36191790136343 0.8125217860618518
6.354093045877135 199.24629691511475 0.8151370348378539
6.359320600830551 198.0992289486951 0.8083066911233078
6.364548155783967 198.58346420239508 0.8071952074437959
6.369775710737383 200.05217558767842 0.8041013837214507
6.3750032656908 195.26837889423106 0.7950584799248962
6.380230820644216 196.14984316409658 0.7995491989855635
6.385458375597632 195.41161915895822 0.797381333324826
6.390685930551048 194.9464438832229 0.7949205035642255
6.395913485504464 198.53573905052178 0.8023537743933427
6.401141040457881 198.10864616512765 0.8018966956239537
6.406368595411297 197.12652453927686 0.800537246132043
6.411596150364713 199.27270545563297 0.7987716997105554
6.416823705318129 199.03930335094023 0.7913409176152182
6.422051260271545 199.74746500327626 0.7941946914611424
6.427278815224962 198.51827014242576 0.7903884977578982
6.432506370178378 197.40488876685137 0.791690008678047
6.437733925131794 196.78229809344288 0.7910270051104944
6.44296148008521 200.3145426890755 0.7971903722638622
6.448189035038626 201.13603657537647 0.8019760065517694
6.453416589992043 201.91066632038692 0.8037404049252286
6.458644144945459 201.00746017924294 0.798808388634572
6.463871699898875 203.55307103882728 0.7967993870133095
6.469099254852291 207.35322319895698 0.7981374528303333
6.474326809805707 211.5198303971747 0.799828678684711
6.479554364759124 214.79534457445166 0.8023137896582563
6.48478191971254 217.24585113649385 0.8023185058193956
6.490009474665956 218.05406716597506 0.7990612284947267
6.495237029619372 220.27881298590492 0.7997944227691866
6.500464584572788 224.3009228046205 0.803041347577936
6.505692139526205 227.97889660691445 0.803191145398176
6.510919694479621 234.46011562084084 0.8071354003001421
6.516147249433037 237.67769653726685 0.8043750296336277
6.521374804386453 249.02033904514633 0.8187586814312385
6.526602359339869 261.6635427451414 0.8338426121768581
6.531829914293286 280.97652498297583 0.8582759109092084
6.537057469246702 307.66563841055415 0.891491282803668
6.542285024200118 334.8327280316958 0.9211193451964554
6.547512579153534 366.9340661068437 0.9586817527134355
6.55274013410695 398.71561828520765 0.9938357869329344
6.557967689060367 433.37394728641794 1.0300235723129894
6.563195244013783 465.90541231901676 1.063282206901171
6.568422798967199 494.13653774708604 1.0939843280646186
6.573650353920615 511.83365611281 1.1114295379732566
6.5788779088740315 517.6754182738453 1.1163111085151527
6.584105463827448 515.6232732010998 1.1141271475718337
6.589333018780864 498.6249589151497 1.0961934547742402
6.59456057373428 479.6769090213666 1.0753361508791668
6.599788128687696 453.74341097371934 1.0464173684897138
6.6050156836411125 426.19583698645187 1.0131800362524213
6.610243238594529 399.891023526413 0.9841334530386739
6.615470793547945 376.17357648341505 0.957285581454097
6.620698348501361 354.5955024246273 0.9346737819938591
6.625925903454777 335.5030581802912 0.9121879622811754
6.6311534584081935 318.2691462001187 0.8957685696121526
6.63638101336161 298.7193755151014 0.8749062299075873
6.641608568315026 288.1853061003494 0.8615360494922405
6.646836123268442 279.80423388772954 0.8507491689445278
6.652063678221858 272.93816937427823 0.8392346266934805
6.6572912331752745 266.5905732702816 0.8293201575585047
6.662518788128691 258.5644335522448 0.8190932126776068
6.667746343082107 254.9085202542665 0.8149627271829895
6.672973898035523 249.10835850462982 0.8061814372820296
6.678201452988939 243.131920452899 0.7992155188033593
6.6834290079423555 238.56667271112906 0.7963660933337341
6.688656562895772 235.19445728406902 0.7950599276116218
6.693884117849188 235.52516165521382 0.7960604604934354
6.699111672802604 239.35150711369292 0.8030542203666021
6.70433922775602 237.87631960295275 0.8014418366840258
6.7095667827094365 234.1624106826123 0.7952447899783875
6.714794337662853 230.6469032727949 0.7930005913662775
6.720021892616269 228.7515003399951 0.7909597415991146
6.725249447569685 227.16355073149916 0.7905528168707753
6.730477002523101 226.36894226278721 0.7878312137031361
6.7357045574765175 227.27354905323872 0.7892714245214855
6.740932112429934 225.35587194482846 0.7850828795264678
6.74615966738335 226.73061265199425 0.7868145733704806
6.751387222336766 226.35149153292988 0.7884795290113699
6.756614777290182 223.5397966870771 0.7837955790201832
6.7618423322435985 222.50705249060533 0.7842560466788935
6.767069887197015 224.39491404278013 0.7865640019046296
6.772297442150431 225.85561279202213 0.7885008044250341
6.777524997103847 225.81917976717546 0.7875874111669365
6.782752552057263 228.50035249730297 0.7930480435026851
6.7879801070106796 228.63967082001943 0.7895045642617535
6.793207661964096 229.22233415251395 0.7904608981843658
6.798435216917512 229.43519377756294 0.7918121080141727
6.803662771870928 228.4222758055134 0.7908360292362595
6.808890326824344 227.360891582359 0.7886983162131992
6.814117881777761 227.60163687639186 0.7863510711353484
6.819345436731177 223.70513806453448 0.7743806875538131
6.824572991684593 225.27374600407236 0.7777000692496095
6.829800546638009 225.39006689739696 0.7758466201846053
6.835028101591425 224.9536016689588 0.7740128509787676
6.840255656544842 228.96434992550343 0.7796177532070782
6.845483211498258 231.3129661648323 0.7809122883316001
6.850710766451674 233.11622429267612 0.7854311958496105
6.85593832140509 233.5767079481038 0.7853001785681999
6.861165876358506 234.3139716901891 0.7891018192473719
6.866393431311923 241.23021553812322 0.7990898767598797
6.871620986265339 245.47653653849898 0.8032783732644997
6.876848541218755 245.16384183443213 0.7984234141181075
6.882076096172171 244.86517005800354 0.7928287000943166
6.887303651125587 243.0576535282652 0.7876000713522981
6.892531206079004 245.49734684787583 0.7899756717518386
6.89775876103242 249.85284368572837 0.8005564991008497
6.902986315985836 253.28604694874278 0.8063471754484858
6.908213870939252 254.80949902326117 0.8072878588589208
6.913441425892668 256.15443589731103 0.8042898726789978
6.918668980846085 259.2395086411153 0.8021268582051783
6.923896535799501 261.23433050512654 0.7996359101993957
6.929124090752917 266.4192867241967 0.802436201889414
6.934351645706333 271.3167887292287 0.8087687495846113
6.939579200659749 275.6553527600161 0.8127445412879494
6.944806755613166 282.17451221713566 0.821515040389474
6.950034310566582 288.7725929268708 0.830092385411183
6.955261865519998 294.43942659221307 0.8338069398709341
6.960489420473414 299.9466813429269 0.8388146448103759
6.96571697542683 305.7017195676896 0.84230915334695
6.970944530380247 314.0232723594821 0.8514627550219371
6.976172085333663 326.4843078396368 0.8671002243358867
6.981399640287079 342.77485618084046 0.8833277190770116
6.986627195240495 365.46179744820387 0.9067350508956226
6.9918547501939114 395.3376511026741 0.9384951375163312
6.997082305147328 440.0390433466963 0.9861173684826431
7.002309860100744 500.3860461351178 1.05103338825866
7.00753741505416 588.5172490767945 1.1377398790286863
7.012764970007576 708.7660737301634 1.2469431050691773
7.0179925249609925 857.7237919040358 1.371600895336423
7.023220079914409 1013.6304319521402 1.4903685464390428
7.028447634867825 1155.9693701908404 1.5887280181524708
7.033675189821241 1267.5162743686262 1.6606950894953454
7.038902744774657 1331.0544728083516 1.6999276714914897
7.0441302997280735 1331.702753510857 1.699531246467404
7.04935785468149 1285.003950387297 1.6682830709922654
7.054585409634906 1201.1587651148166 1.6107114044529525
7.059812964588322 1102.0404181234007 1.5416188917713347
7.065040519541738 1003.3037651351716 1.4693386462597078
7.0702680744951545 909.5582020956031 1.397876398035136
7.075495629448571 829.6966334435184 1.3342853708315887
7.080723184401987 764.4304349480991 1.2812171398705015
7.085950739355403 714.383617551477 1.2398408046425458
7.091178294308819 671.6137891056753 1.2032889745908468
7.0964058492622355 639.2099327890567 1.1738979600420263
7.101633404215652 609.1670343742147 1.145865617203535
7.106860959169068 587.0545529105057 1.1244972638008084
7.112088514122484 566.0118947904728 1.1044222192455386
7.1173160690759 543.977076957847 1.0837691619164997
7.1225436240293165 525.779024855428 1.065820146848046
7.127771178982733 511.44527192999186 1.0513810347355252
7.132998733936149 497.58945835298556 1.0370642720375196
7.138226288889565 486.6608191374629 1.024953466171951
7.143453843842981 477.9221203854286 1.0158590485719283
7.1486813987963975 469.1089060867612 1.0067267029474016
7.153908953749814 461.19514823637815 0.9975541291270832
7.15913650870323 456.17966132465926 0.991200874944756
7.164364063656646 455.957819656964 0.9903333949256878
7.169591618610062 458.8909432506617 0.9919207156971845
7.1748191735634785 472.6830718627244 1.0053940310625638
7.180046728516895 494.69409264279585 1.027765290762361
7.185274283470311 522.6137659764739 1.055539218843102
7.190501838423727 571.7865389676203 1.103723381125101
7.195729393377143 644.9375423373612 1.1706297836098738
7.2009569483305595 753.1895583994097 1.2636516641087114
7.206184503283976 905.8556697728923 1.3848159159348963
7.211412058237392 1100.2306908668352 1.5232991931634938
7.216639613190808 1344.4794264490904 1.683135470062594
7.221867168144224 1653.0063337567335 1.8635278343011168
7.227094723097641 2012.3664571962674 2.0561575661216795
7.232322278051057 2358.534193871125 2.226974165010737
7.237549833004473 2623.9261693927924 2.347121110056856
7.242777387957889 2719.5281889257662 2.387103500872559
7.248004942911305 2638.4878189888977 2.3478169329979095
7.253232497864722 2405.4250018137927 2.2388715386566798
7.258460052818138 2060.2057045042416 2.0705693885171876
7.263687607771554 1695.9751378417093 1.8781692217507922
7.26891516272497 1348.8983558381667 1.6745830537343804
7.274142717678386 1059.4172755638476 1.4823056125581184
7.279370272631803 831.9085373599792 1.3131696879052859
7.284597827585219 657.0704714193139 1.1679812528316047
7.289825382538635 549.2279861631192 1.0719569733528267
7.295052937492051 477.71183952698055 1.0032871957081992
7.300280492445467 430.00459990644674 0.9575027645834793
7.305508047398884 393.79893823070614 0.9197375461975887
7.3107356023523 367.6753936550514 0.8893575406161467
7.315963157305716 350.018533375168 0.871418539626539
7.321190712259132 338.3925783788382 0.8576196762304434
7.326418267212548 335.53802073974094 0.8552259037144008
7.331645822165965 331.511949847546 0.8503431298835297
7.336873377119381 324.2947012872563 0.8398952604671163
7.342100932072797 318.4819486392456 0.8331362283570887
7.347328487026213 316.6363278482717 0.8300081983317545
7.352556041979629 313.75582814512507 0.8262656870627768
7.357783596933046 315.39679353011525 0.8279480785154891
7.363011151886462 317.04125278051663 0.8305710752204973
7.368238706839878 313.94046661228276 0.8290021652119349
7.373466261793294 318.5574887575032 0.8352943568519815
7.37869381674671 314.270741088226 0.8311102555253028
7.383921371700127 309.7674150917099 0.8237618315967857
7.389148926653543 304.2935613155572 0.8160314777860389
7.394376481606959 302.1998878209597 0.8127109918730622
7.399604036560375 305.6117839099728 0.8177234198819506
7.4048315915137914 306.14904411281003 0.8160310487432163
7.410059146467208 304.4248458884255 0.8118217736946738
7.415286701420624 304.7615918239596 0.8125450843541114
7.42051425637404 308.6802351320254 0.817412586217879
7.425741811327456 312.6174815411769 0.8233940979432165
7.4309693662808725 314.9378144860218 0.8278978641491647
7.436196921234289 314.02579999400837 0.8257632079934687
7.441424476187705 315.13866781750187 0.8278712291040357
7.446652031141121 318.26165429962595 0.8292248247159157
7.451879586094537 323.56377547751794 0.8358945773033535
7.4571071410479535 328.9432123605263 0.842474564553522
7.46233469600137 331.03450837527714 0.842381194366418
7.467562250954786 334.1730794936398 0.8451395920372581
7.472789805908202 340.0658398907146 0.8489897890196583
7.478017360861618 351.5047724367122 0.8622799001376332
7.4832449158150345 361.35000444259146 0.8729041331379003
7.488472470768451 370.9553373259858 0.8817628241665897
7.493700025721867 377.2007638789772 0.8875034515812492
7.498927580675283 390.94603462439096 0.9020254530468113
7.504155135628699 404.44607908559607 0.9157158383932378
7.5093826905821155 422.6338830511898 0.9328781565319613
7.514610245535532 441.4592760837192 0.9492192804515666
7.519837800488948 463.4532867859896 0.9714766015962696
7.525065355442364 481.1114015518449 0.9882079509640345
7.53029291039578 496.74676337258353 1.0033553593622586
7.5355204653491965 503.410166780477 1.0099553935406453
7.540748020302613 506.92618536695363 1.0128922754463414
7.545975575256029 505.6520276899775 1.0105287595563959
7.551203130209445 500.34209014904945 1.0047678862907345
7.556430685162861 493.7699304020635 0.9980004724279908
7.5616582401162775 487.0817968324806 0.9904201735079331
7.566885795069694 475.4151021829069 0.9780485712471749
7.57211335002311 462.1511508301481 0.9642665308863188
7.577340904976526 452.1269122189047 0.953791605715022
7.582568459929942 439.0357239146572 0.9405876828801228
7.5877960148833585 430.2771538671784 0.933199700646072
7.593023569836775 419.9070605057547 0.9226336146658477
7.598251124790191 416.7295215987196 0.9201414733952515
7.603478679743607 408.3456420708531 0.9109956700854748
7.608706234697023 405.2054709584956 0.9069082905129364
7.6139337896504395 399.9572716711437 0.8998070711246507
7.619161344603856 393.5335765844376 0.8915298630973476
7.624388899557272 394.8595796658753 0.8917649592901788
7.629616454510688 395.4745953217705 0.8916469963833503
7.634844009464104 397.7936751750708 0.8952599187403324
7.6400715644175206 399.5315171980864 0.8977201165452665
7.645299119370937 405.37824971929183 0.9039778421042461
7.650526674324353 417.08452437173776 0.9149771426404142
7.655754229277769 428.0062858742709 0.9253507601379286
7.660981784231185 436.5664182311263 0.9336548942683467
7.666209339184602 447.31179255172066 0.9440277015449254
7.671436894138018 454.8091519803957 0.9505459101501332
7.676664449091434 469.3395005147815 0.9643446726035952
7.68189200404485 479.2152208882815 0.9728228937731792
7.687119558998266 490.26453043230015 0.9834412917236189
7.692347113951683 499.21836590461464 0.9912877786970024
7.697574668905099 507.3893321425876 0.9995010984703193
7.702802223858515 515.0127182832314 1.0063861122624025
7.708029778811931 519.3957022832942 1.0107066090500902
7.713257333765347 521.7127761796144 1.0112563584698686
7.718484888718764 516.6085544080922 1.005570912278574
7.72371244367218 510.1531449219435 0.9993651761530111
7.728939998625596 508.09072515387294 0.9978469989169767
7.734167553579012 502.39001862536594 0.9929097516077983
7.739395108532428 499.5618932224913 0.9903098734001736
7.744622663485845 495.98471082526197 0.9853427671460302
7.749850218439261 495.23034385789987 0.9841062661248757
7.755077773392677 495.57856865303137 0.9840429442296976
7.760305328346093 490.7340668849256 0.9796520681621932
7.765532883299509 481.33212566789626 0.9697723737131491
7.770760438252926 473.1604829701557 0.961114638350074
7.775987993206342 467.7717841441313 0.955736136486175
7.781215548159758 462.7130979181529 0.9509411149444749
7.786443103113174 457.8884203530574 0.9466818661763935
7.79167065806659 452.87475673098305 0.9426846743009792
7.796898213020007 444.45077816395917 0.9343889547714306
7.802125767973423 438.24439360884304 0.9277702510491059
7.807353322926839 433.2310501337953 0.92130950056547
7.812580877880255 425.3326651673714 0.9123337079380949
7.817808432833671 422.01905278982343 0.9074650537733755
7.823035987787088 416.0108572511449 0.9007203560970128
7.828263542740504 412.5901261790456 0.8967128122656619
7.83349109769392 410.1298900394181 0.8925947413682122
7.838718652647336 405.54000221570084 0.8872485696512655
7.8439462076007525 404.23967105850267 0.8860858115132431
7.849173762554169 406.54396746160353 0.891121955943256
7.854401317507585 407.06673621280294 0.892521204397974
7.859628872461001 412.0619713400153 0.8986649978803701
7.864856427414417 416.6429981010472 0.9019101247053882
7.8700839823678335 420.8094071897475 0.9047432090483588
7.87531153732125 428.4807492857836 0.912702619342022
7.880539092274666 430.853157886631 0.9146737530167535
7.885766647228082 435.59713586022815 0.9176749268597892
7.890994202181498 436.9641630216505 0.9176736193649431
7.8962217571349145 441.4741214251546 0.9208975696819625
7.901449312088331 446.0737227737523 0.9251715031108395
7.906676867041747 450.29507656140635 0.9301189108925768
7.911904421995163 454.6286981475918 0.9356595688072606
7.917131976948579 459.6886695499677 0.940254541490255
7.9223595319019955 468.2832648630877 0.9472664474398234
7.927587086855412 474.9083193055601 0.9519441467678251
7.932814641808828 483.7404916210483 0.9602526761650501
7.938042196762244 492.4797639050569 0.9686614105140173
7.94326975171566 501.68729755463 0.977585885118645
7.9484973066690765 510.53764177057354 0.9855423551242279
7.953724861622493 519.9759134843714 0.9932371139823848
7.958952416575909 533.4202194829553 1.004688062404449
7.964179971529325 551.6603253982539 1.0211143251132442
7.969407526482741 569.7788399758592 1.0368945732993062
7.9746350814361575 590.3543588835553 1.054606573108495
7.979862636389574 601.5770281646696 1.0639696147040318
7.98509019134299 610.9011194100468 1.0712922477957343
7.990317746296406 617.2965429915895 1.0762743323870647
7.995545301249822 625.8641821873935 1.0837529251646139
8.000772856203238 635.5086693127411 1.0920217634371179
8.006000411156654 641.9618722313445 1.0985152745807691
8.01122796611007 645.690506885302 1.101621710099991
8.016455521063486 649.1417541341593 1.1038844314475966
8.021683076016902 652.5564627682136 1.1055544433430189
8.026910630970319 659.1958134674771 1.1091422462810896
8.032138185923735 665.7168671030466 1.1131479454090427
8.037365740877151 670.2965867712171 1.1167069137826886
8.042593295830567 677.4711795835938 1.122517002493792
8.047820850783983 678.8791186038693 1.1241775072244964
8.0530484057374 680.2553052416943 1.125040306876236
8.058275960690816 678.3384976802341 1.1230711134968987
8.063503515644232 673.7494808708169 1.1192760713964738
8.068731070597648 674.6029624293913 1.1185084979672395
8.073958625551064 667.7140063985798 1.1124256619891673
8.07918618050448 661.6443703534231 1.1067995121854879
8.084413735457897 654.3446964540329 1.1004774351679831
8.089641290411313 650.3035403438166 1.0968378219444537
8.09486884536473 647.4477908622008 1.0934416161804863
8.100096400318145 641.7012767518999 1.0882015192301784
8.105323955271562 632.7220309501778 1.0804335032726753
8.110551510224978 624.9664507844839 1.0740560412273195
8.115779065178394 617.2474271755493 1.0674422607115095
8.12100662013181 610.4297230624143 1.060799818282947
8.126234175085226 609.8560318806176 1.0596335536349069
8.131461730038643 608.9599673070038 1.0584717567261228
8.136689284992059 619.3501010070042 1.0661509042060293
8.141916839945475 624.2065597860659 1.0690998732561232
8.147144394898891 637.5917938234637 1.0802627967199327
8.152371949852308 654.6131836365498 1.0944975481955523
8.157599504805724 670.5141682844784 1.1078756471749007
8.16282705975914 694.688303461811 1.1272854318948446
8.168054614712556 713.912320970726 1.1422160852834846
8.173282169665972 732.5875003281726 1.1575537989142435
8.178509724619389 737.791676517247 1.1615871922600869
8.183737279572805 742.1858198201945 1.1649519495532459
8.188964834526221 735.113685885087 1.156885554666103
8.194192389479637 728.7493359233457 1.1505958043017432
8.199419944433053 722.4320089314506 1.1450770427775012
8.20464749938647 711.9234045995319 1.1366700824127816
8.209875054339886 702.107770834246 1.1287131213401873
8.215102609293302 689.5989258079261 1.118188833955859
8.220330164246718 678.4476466380912 1.1088613064639767
8.225557719200134 673.4620450683132 1.1051408679244292
8.23078527415355 671.839786244785 1.103889792441753
8.236012829106967 671.0000122524942 1.1034246772894958
8.241240384060383 662.4417575294235 1.0956337436268953
8.2464679390138 655.314481276242 1.0894402257419638
8.251695493967215 654.763927277236 1.0882186800715514
8.256923048920632 651.5783586901435 1.0840026846118922
8.262150603874048 649.3866277483412 1.0810789366949933
8.267378158827464 647.2043365958821 1.080315680751671
8.27260571378088 641.1277988387967 1.0750987568864099
8.277833268734296 639.784082980216 1.0738982840175997
8.283060823687713 637.6427633376925 1.0715713680948353
8.288288378641129 634.8535645783346 1.0690079576555405
8.293515933594545 636.7768920318625 1.0707549744857876
8.298743488547961 635.5356417049612 1.0682713281876703
8.303971043501377 642.7549093808941 1.0747359649107038
8.309198598454794 651.4009711718935 1.0824060304602818
8.31442615340821 651.9736359613735 1.0826827049711045
8.319653708361626 648.225639097311 1.0778172732707894
8.324881263315042 642.3670919401554 1.0711172516572989
8.330108818268458 645.5773787559883 1.074023852829913
8.335336373221875 649.6180076213031 1.0766433459081497
8.34056392817529 658.5497918172176 1.0832421715659848
8.345791483128707 664.0231322800504 1.0866150080261505
8.351019038082123 668.2509630102292 1.089451838190204
8.35624659303554 672.423678779715 1.092497382309977
8.361474147988956 675.468904587689 1.0950587172693902
8.366701702942372 675.8703907351023 1.0954559580421512
8.371929257895788 683.1406859202518 1.1008601394225577
8.377156812849204 689.6428534080059 1.1062737745346198
8.38238436780262 699.7733245210692 1.1148446374934988
8.387611922756037 704.9501511278692 1.119005397756144
8.392839477709453 703.8823413456423 1.1165242063442078
8.398067032662869 698.9005840511254 1.1115417857332928
8.403294587616285 693.6738660383999 1.1068795748189868
8.408522142569701 695.6047042122659 1.1086769980290714
8.413749697523118 694.7625807714705 1.1068336139152746
8.418977252476534 695.1201681059504 1.107132958834118
8.42420480742995 683.3357573445745 1.097573647183183
8.429432362383366 669.511941693525 1.0871279290702074
8.434659917336782 655.1993804091146 1.0755492128260997
8.439887472290199 642.6603533305561 1.06389887069714
8.445115027243615 625.5600318012323 1.048981167224605
8.450342582197031 607.7784461502873 1.0336252930958818
8.455570137150447 593.4364075465945 1.0216595277307279
8.460797692103863 583.9698187002865 1.0133823047169312
8.46602524705728 582.9279833783626 1.0121173624257014
8.471252802010696 576.6264376002615 1.0064986338807957
8.476480356964112 570.1598067075589 1.0006515177327182
8.481707911917528 559.9421773254994 0.9919714005520142
8.486935466870944 549.4978833148815 0.9823448483801461
8.49216302182436 545.9820792929979 0.9787175260197556
8.497390576777777 541.584812515902 0.9733566810425988
8.502618131731193 539.8065207607966 0.9714536142770765
8.50784568668461 538.6844375455166 0.9707994863920586
8.513073241638025 538.070213695015 0.9707902958935812
8.518300796591442 536.2447635371393 0.9691310049631126
8.523528351544858 536.3346827815401 0.9692141149982825
8.528755906498274 532.4032756772107 0.9654323767918954
8.53398346145169 524.6427760481623 0.9586372735100895
8.539211016405106 519.0013397537512 0.9538544684648482
8.544438571358523 516.2205566680746 0.9496103295294035
8.549666126311939 513.4339358407096 0.9466173298103189
8.554893681265355 514.3092317388764 0.9468055499560644
8.560121236218771 508.0438533383896 0.9397944038490863
8.565348791172188 511.1472500201509 0.9426957994903044
8.570576346125604 513.476932619715 0.9443935138629123
8.57580390107902 516.1966803380069 0.9486871719435551
8.581031456032436 521.5123967510959 0.9540934742885205
8.586259010985852 522.7640496360463 0.9553195336372005
8.591486565939269 526.2569353539149 0.9570887360446373
8.596714120892685 524.3434641567742 0.9536803356303347
8.601941675846101 519.9876968352459 0.9479884580216447
8.607169230799517 516.3788072221892 0.9444203193550148
8.612396785752933 516.9952145448258 0.9454174499615495
8.61762434070635 515.7438377588776 0.94508231555438
8.622851895659766 519.4519683412625 0.9488773312241318
8.628079450613182 524.2925048650812 0.9528670849646864
8.633307005566598 531.2351500438315 0.9571724078558697
8.638534560520014 539.5570671670121 0.9635515640461709
8.64376211547343 548.8604029133149 0.9714522921627258
8.648989670426847 556.5259799021286 0.9784429762762832
8.654217225380263 561.2434266448009 0.9821591037434257
8.65944478033368 568.115653225462 0.9874618361166707
8.664672335287095 572.2511588552114 0.9895242490118873
8.669899890240512 580.233110411106 0.9956366943598877
8.675127445193928 583.988201102038 0.998652086177419
8.680355000147344 594.8627146830835 1.007572286051078
8.68558255510076 601.8102320688201 1.01323062713293
8.690810110054176 612.0332038569087 1.0219455632957382
8.696037665007593 623.6911147354851 1.0301973744941098
8.701265219961009 638.0503173905857 1.0404376163011033
8.706492774914425 654.1672979528431 1.0524845096818738
8.711720329867841 665.9422459209753 1.0624258816815757
8.716947884821257 677.1616745742474 1.0716436770433233
8.722175439774674 680.1643825134971 1.0739466394122126
8.72740299472809 681.6441192750194 1.0752151144229423
8.732630549681506 678.4897383368234 1.073391120301339
8.737858104634922 676.2019321246255 1.0724716911766112
8.743085659588338 674.6770651277869 1.0723489438666465
8.748313214541755 670.8087509383691 1.0697340734904195
8.75354076949517 664.5657016158032 1.0642160191801557
8.758768324448587 657.7799801583737 1.0569591993911973
8.763995879402003 647.1478437306622 1.0473909534196693
8.76922343435542 635.7205176779751 1.0368993713471408
8.774450989308836 623.9316262188806 1.026157034827847
8.779678544262252 613.7585951202274 1.016326675573988
8.784906099215668 606.091773358895 1.0096277700516885
8.790133654169084 597.7141467181715 1.003525614384909
8.7953612091225 587.4564349295167 0.9951905224264445
8.800588764075917 578.2145830526183 0.98702860205721
8.805816319029333 573.4528137430158 0.982371413642796
8.811043873982749 567.8889047740006 0.9780501540954253
8.816271428936165 564.9162945335329 0.9749319969425868
8.821498983889581 561.5731389232693 0.9718791687150924
8.826726538842998 558.0004269639933 0.9683429450002267
8.831954093796414 554.1741562717664 0.9648780833527177
8.83718164874983 549.7609621448169 0.961478770147457
8.842409203703246 548.2965208376733 0.9599710646596028
8.847636758656662 542.7700338903911 0.9537921430519921
8.852864313610079 542.4664476661842 0.9534399822121149
8.858091868563495 543.1796237082267 0.9534304033057028
8.863319423516911 547.3188702079274 0.9576375611151894
8.868546978470327 551.4740739853488 0.9611131492978232
8.873774533423743 548.4019760721271 0.9576292137427146
8.87900208837716 543.8344497504655 0.9530978144408992
8.884229643330576 539.9258527896905 0.9495386933522345
8.889457198283992 538.3392108353177 0.9481506821717762
8.894684753237408 539.4732739522186 0.94928895036204
8.899912308190824 540.7369537129222 0.950231790921129
8.90513986314424 537.6629593627603 0.9457051432633389
8.910367418097657 539.4573749503694 0.9468868593845347
8.915594973051073 544.3769269925407 0.9504544909068641
8.92082252800449 551.6852019504463 0.9567957573414022
8.926050082957905 557.679785500121 0.9626493977525421
8.931277637911322 562.5100842182088 0.9653499649760138
8.936505192864738 562.5904467437886 0.9650139341111652
8.941732747818154 564.772794675493 0.9669706528991746
8.94696030277157 564.2579668547017 0.9662646709365914
8.952187857724986 563.5522580314986 0.9654406812864714
8.957415412678403 565.4135504710493 0.966683591375481
8.962642967631819 569.7153196744132 0.9697735984861858
8.967870522585235 576.1380659337307 0.9745936633817279
8.973098077538651 578.706224848987 0.9758532037761574
8.978325632492067 582.5005727586785 0.9783710629220631
8.983553187445484 583.8672652711797 0.9791288675431713
8.9887807423989 591.7408979513378 0.9853168485607253
8.994008297352316 592.9181822471934 0.9860911855882862
8.999235852305732 594.5958632820306 0.9877904303432409
9.004463407259149 598.6514451095794 0.9908022528701041
9.009690962212565 601.9805391590685 0.9931019036877695
9.014918517165981 612.8597074857132 1.000917204332202
9.020146072119397 623.1283995344538 1.008119000230035
9.025373627072813 634.9726014826146 1.0174677788447826
9.03060118202623 647.7329443073253 1.0275184854125496
9.035828736979646 658.4784640055025 1.0360064748923903
9.041056291933062 673.6021354574342 1.0476701921678513
9.046283846886478 691.7558059325194 1.0621835118442178
9.051511401839894 708.7983237679074 1.075369776898005
9.05673895679331 730.6330789956398 1.0909560292633251
9.061966511746727 752.0177418400675 1.1056389977132484
9.067194066700143 774.2146837812584 1.1209610257644358
9.07242162165356 796.3691906555857 1.1348216290866557
9.077649176606975 813.1036927391608 1.1456962573874738
9.082876731560392 830.9288227402112 1.157972971496739
9.088104286513808 845.7288731589565 1.1683315156186764
9.093331841467224 853.9711192549969 1.1738069101284188
9.09855939642064 853.9938645775168 1.1733449537988199
9.103786951374056 848.0444949309889 1.1693438353527519
9.109014506327473 837.3255323730194 1.1606140672912222
9.114242061280889 830.5456185851176 1.155511871928635
9.119469616234305 821.3233767083697 1.1477638935468877
9.124697171187721 816.4334983955957 1.1443117164830967
9.129924726141137 814.5193384883974 1.1436644446958422
9.135152281094554 816.0683991958097 1.1457400746587116
9.14037983604797 824.6856373870472 1.1518128763750342
9.145607391001386 845.625276681711 1.1654504838948496
9.150834945954802 874.3855757958784 1.1849226428008057
9.156062500908218 911.887819842891 1.2103405909471214
9.161290055861635 950.4267289959378 1.244638656629664
9.16651761081505 990.5694508740248 1.2768515181088689
9.171745165768467 1030.318034279949 1.3074463098506173
9.176972720721883 1050.5020598747265 1.3238908531298834
9.1822002756753 1059.94536991353 1.3326656325350603
9.187427830628716 1057.82995532278 1.3345229482517444
9.192655385582132 1047.8735329267247 1.3319294022687005
9.197882940535548 1037.5808232297738 1.3270952804129448
9.203110495488964 1020.6745302672836 1.3179773087366577
9.20833805044238 1001.9843907218383 1.3071037622887791
9.213565605395797 986.7338180797257 1.299430879293294
9.218793160349213 968.7575928932565 1.2899253667213455
9.224020715302629 958.7594863308885 1.2865743808952308
9.229248270256045 947.1209651333431 1.2800184354329962
9.234475825209461 937.0048885436798 1.2755582437220017
9.239703380162878 925.4873141791852 1.2696056495370083
9.244930935116294 918.8045222785962 1.266242305803669
9.25015849006971 918.6099130062086 1.2679807238111669
9.255386045023126 913.7073770282174 1.2650893249896702
9.260613599976542 915.8612042840394 1.267448059271421
9.265841154929959 922.1431798444883 1.2735398469697454
9.271068709883375 935.0049292169866 1.2837998984205916
9.276296264836791 956.1212636281533 1.3000696972728065
9.281523819790207 979.368269066244 1.3177749741740352
9.286751374743623 1002.1474518620449 1.3337466332692474
9.29197892969704 1029.5744355949148 1.3533408361747474
9.297206484650456 1052.8144924157973 1.3682413089000423
9.302434039603872 1068.078507189183 1.3776413481970433
9.307661594557288 1069.5081717148817 1.3805576711638194
9.312889149510704 1059.4636736173986 1.3769715070627675
9.31811670446412 1034.6957228097608 1.3623215400620952
9.323344259417537 995.3357148651522 1.3380514384505622
9.328571814370953 948.2739884881584 1.3054797650978933
9.33379936932437 904.3402905917752 1.2751883057821558
9.339026924277785 852.8709030656814 1.239321860304622
9.344254479231202 805.4297173871779 1.205701167439712
9.349482034184618 763.5589352589045 1.17473196416089
9.354709589138034 729.2692525114501 1.149286703820139
9.35993714409145 706.842328181019 1.1340359619662876
9.365164699044866 690.4861052019594 1.1221631040087765
9.370392253998283 674.9269478076894 1.1101370714801777
9.375619808951699 661.2877565217274 1.0984065662875504
9.380847363905115 652.1324961309228 1.091141548360366
9.386074918858531 643.3280780686616 1.0848229661459734
9.391302473811947 641.1585981808989 1.0841771103325604
9.396530028765364 638.7327542888594 1.0833719009826577
9.40175758371878 637.1424287291351 1.083677591080312
9.406985138672196 640.2501702336499 1.0873523066677055
9.412212693625612 638.584124286469 1.0847657138465197
9.417440248579029 633.9373411790939 1.0691084973592464
9.422667803532445 632.6325658846412 1.062369751907648
9.427895358485861 630.1601251918437 1.0564768106991023
9.433122913439277 631.3207442279917 1.0540956462039635
9.438350468392693 627.545429812126 1.0478781409606934
9.44357802334611 628.1017218001272 1.0463436816074756
9.448805578299526 626.3945458215649 1.0429502887263349
9.454033133252942 624.2861591408188 1.0393875425086707
9.459260688206358 623.790622073301 1.0373244878581362
9.464488243159774 625.9631689990211 1.03835000752136
9.46971579811319 627.1001718324413 1.0376379566071463
9.474943353066607 624.3524597851368 1.0340914595589292
9.480170908020023 621.7325647646458 1.0297759416369199
9.48539846297344 620.5809559995729 1.0275779790495967
9.490626017926855 618.7260697911337 1.02479520828528
9.495853572880272 618.5389804078854 1.0232639715467673
9.501081127833688 621.133038430908 1.0241610747124008
9.506308682787104 622.8416479453361 1.0244005121747801
9.51153623774052 624.1741598289975 1.0250332213316493
9.516763792693936 623.5406083705702 1.0243581098565515
9.521991347647353 623.2864913529316 1.0226366861528022
9.527218902600769 625.5158172174256 1.0235751241632933
9.532446457554185 626.8459908536142 1.024339421375163
9.537674012507601 629.2370565478474 1.0251308800189671
9.542901567461017 629.2828992039666 1.0236006679863614
9.548129122414434 629.6463318776682 1.0232263700307445
9.55335667736785 629.6847837579797 1.0223902869429282
9.558584232321266 627.8279941106479 1.0200389519398139
9.563811787274682 627.8439093099715 1.0196316105013004
9.569039342228098 626.5776135355038 1.0172943079139423
9.574266897181515 622.9691650209498 1.0133947256748763
9.57949445213493 622.8050219380082 1.0121432132386652
9.584722007088347 621.0269150427646 1.0097109048435722
9.589949562041763 621.0631341981891 1.0091114543728332
9.59517711699518 621.1437269012414 1.0089199648170215
9.600404671948596 625.5657504885005 1.0127001437441898
9.605632226902012 627.9930905765145 1.0140091139108485
9.610859781855428 627.4798071720932 1.0123078174055666
9.616087336808844 625.1475903560237 1.0098383192223375
9.62131489176226 627.0819098824883 1.0102012465238943
9.626542446715677 626.8559448152456 1.0092328408185227
9.631770001669093 628.4919586692961 1.010350794843353
9.636997556622509 623.6807049392305 1.0055829404119705
9.642225111575925 622.6255967822449 1.00418962874787
9.647452666529341 623.5737335662067 1.0052354936588455
9.652680221482758 623.0230304074986 1.0046702161561845
9.657907776436174 626.6744109698925 1.00678215413825
9.66313533138959 627.1969159995584 1.0055470066094911
9.668362886343006 629.9050071584452 1.0074411964738703
9.673590441296422 632.993249755978 1.0102212689990062
9.678817996249839 633.6651542256109 1.010388234192148
9.684045551203255 634.5932102791628 1.0107868054263325
9.689273106156671 633.3600650276228 1.0086681791362868
9.694500661110087 633.8579125538366 1.0073232883057635
9.699728216063503 637.914792170177 1.01014471322196
9.70495577101692 640.0477759206497 1.010946559608114
9.710183325970336 646.2396104819959 1.016035098453929
9.715410880923752 651.9245804119088 1.019456653655745
9.720638435877168 653.8087314390388 1.0210411045730678
9.725865990830584 648.2053268689641 1.016367408378768
9.731093545784 640.0027446152527 1.0078334667299984
9.736321100737417 642.8832742310436 1.0088040802984348
9.741548655690833 648.7555972957888 1.013118903687835
9.74677621064425 656.1052939031413 1.020039473229553
9.752003765597665 659.7087696325365 1.0235626796668307
9.757231320551082 657.8818935331565 1.0215922133678346
9.762458875504498 657.3853563372838 1.0187326697520311
9.767686430457914 661.328015040007 1.021025100591933
9.77291398541133 665.2649808031781 1.0234835775780564
9.778141540364746 666.8960268891962 1.0240047371943493
9.783369095318163 664.3518096932911 1.020688740847091
9.788596650271579 662.8794801736493 1.0194100461002693
9.793824205224995 662.8154581051666 1.020606290153252
9.799051760178411 661.5950096595789 1.0184328654051154
9.804279315131827 660.9424096361337 1.0166654250271032
9.809506870085244 659.4480525485087 1.0141357515856637
9.81473442503866 661.9619449634722 1.0157807367825877
9.819961979992076 669.4576565660659 1.02133497044735
9.825189534945492 674.1542582716545 1.0253564243625604
9.830417089898909 678.6334868248733 1.0283880451794662
9.835644644852325 678.4796281261366 1.0265169789256494
9.840872199805741 677.7539994048241 1.025326082502901
9.846099754759157 678.5871139036875 1.0256295419958337
9.851327309712573 681.4899435180112 1.027762776220813
9.85655486466599 682.1302111761049 1.0273732628665464
9.861782419619406 681.4403271323195 1.026869723637516
9.867009974572822 684.7677399285441 1.0287724542608647
9.872237529526238 685.6789240015471 1.029048171949647
9.877465084479654 686.7710027826178 1.0296549729835747
9.88269263943307 690.9657976275232 1.0325253840592146
9.887920194386487 689.4963879800939 1.0310197258699898
9.893147749339903 688.7387700981833 1.0302682323783534
9.89837530429332 688.9908198893972 1.0291108574936962
9.903602859246735 693.6832868375533 1.031852199421029
9.908830414200152 697.2620210028139 1.0341140556809316
9.914057969153568 704.9229748423173 1.0393415704411364
9.919285524106984 709.131634862225 1.0422038055383915
9.9245130790604 708.5698720008841 1.0408720646559264
9.929740634013816 708.6917766033571 1.0403975046474057
9.934968188967233 708.0646882742953 1.0392372036037378
9.940195743920649 707.8638824206346 1.0385664510467643
9.945423298874065 716.8431138031985 1.0446668928899363
9.950650853827481 721.5445189737221 1.0478300006384016
9.955878408780897 727.9109563189982 1.0528698412586623
9.961105963734314 726.7536417505431 1.052294649081805
9.96633351868773 722.9022791623828 1.0493235106591943
9.971561073641146 718.4515247561594 1.0450033831336127
9.976788628594562 718.4208301765831 1.044222718061076
9.982016183547978 715.9430778350029 1.0421118205520226
9.987243738501395 712.3395631066829 1.0383866927665701
9.99247129345481 708.1372833909173 1.034444429345256
9.997698848408227 702.8703613520977 1.0303180959932345
10.002926403361643 704.0839203749747 1.0306489544270188
10.00815395831506 701.9205888893438 1.0286975535815244
10.013381513268476 698.3292945986633 1.0255730632378657
10.018609068221892 692.6582402597094 1.020166886162343
10.023836623175308 688.2196988875878 1.0163533546782348
10.029064178128724 683.6783594677406 1.0133782200672485
10.03429173308214 686.088992539855 1.015367068204949
10.039519288035557 687.9388945714533 1.0165914648956271
10.044746842988973 692.5650535550826 1.0194344722386546
10.049974397942389 693.4820819689282 1.0195409556736024
10.055201952895805 690.9275678974165 1.0174304226100594
10.060429507849221 690.9227887860399 1.0169791665699621
10.065657062802638 684.2041764974056 1.0119145053016354
10.070884617756054 682.225136382222 1.0103325425174876
10.07611217270947 678.702670205366 1.0075689001690178
10.081339727662886 679.2391020125385 1.0078159861039135
10.086567282616302 677.7098822865488 1.0066456476656833
10.091794837569719 673.1175130471642 1.0019239595770626
10.097022392523135 674.9450686892999 1.0022383145531422
10.102249947476551 676.0188269259323 1.0030059901274408
10.107477502429967 678.307514855951 1.0046100107611224
10.112705057383383 679.2211481716774 1.0044766002380736
10.1179326123368 677.781535148074 1.0039041152898787
10.123160167290216 675.7272287593356 1.0021467187640305
10.128387722243632 672.1960960020255 0.999294637329408
10.133615277197048 668.700960607991 0.9956255854617839
10.138842832150464 667.1163775702728 0.9935743899394913
10.14407038710388 668.8869133051763 0.9948257981777753
10.149297942057297 671.1804834771897 0.9972368393770715
10.154525497010713 669.0490257220657 0.9962067591070964
10.15975305196413 670.4399760960255 0.9968727561987926
10.164980606917545 670.9375359967859 0.9958206354926769
10.170208161870962 672.7934420948349 0.9960441618299789
10.175435716824378 674.5835245641535 0.9973146661834028
10.180663271777794 677.6940188643449 0.9994327095110858
10.18589082673121 679.908230327327 1.0011927286060476
10.191118381684626 675.8022132696684 0.9985982337550707
10.196345936638043 677.2050638523842 1.0000545521608242
10.201573491591459 671.2364364218595 0.9956148140918326
10.206801046544875 667.5922222048594 0.9924827104015193
10.212028601498291 667.3027062121174 0.9906427096231667
10.217256156451707 664.5243428019156 0.9878613130995189
10.222483711405124 663.5163321128642 0.9869396813449192
10.22771126635854 662.4074505704642 0.9857373594762824
10.232938821311956 660.2300098590409 0.9839978090886391
10.238166376265372 660.0870244964411 0.9834350707985503
10.243393931218788 660.3465597589745 0.9842870802831717
10.248621486172205 658.3169952507427 0.9827975718787042
10.253849041125621 655.5242807267834 0.9799721325597922
10.259076596079037 648.6654289413359 0.9738708556874937
10.264304151032453 646.6619152406158 0.9721068767780269
10.26953170598587 646.422016329415 0.9711553422466154
10.274759260939286 649.4646193136259 0.9735976503672553
10.279986815892702 653.3269936176878 0.976400670365613
10.285214370846118 655.4791283865173 0.978935965268788
10.290441925799534 652.116879828574 0.9758197600328842
10.29566948075295 645.7515583199621 0.9712259462002047
10.300897035706367 643.8876070267413 0.9700255043926211
10.306124590659783 638.7241061064 0.9655529655737651
10.3113521456132 634.388064635839 0.9620317797091437
10.316579700566615 637.426936381631 0.9633244356719795
10.321807255520032 636.8964487475859 0.9626533687416265
10.327034810473448 635.7791977351428 0.9620986842626182
10.332262365426864 631.4926439839778 0.9578522401380808
10.33748992038028 627.2048869291034 0.9541526274724996
10.342717475333696 623.9005134228063 0.9504335010668855
10.347945030287113 623.7984856344929 0.9491901368008853
10.353172585240529 629.3811209424283 0.9535150440842817
10.358400140193945 635.1667299273095 0.9589342181634886
10.363627695147361 639.1879193612787 0.9619311921992622
10.368855250100777 642.6513240970312 0.9641501216234588
10.374082805054194 644.1394016761332 0.9634567180409932
10.37931036000761 643.6175807285612 0.962297540046518
10.384537914961026 643.4274100956922 0.962555852000752
10.389765469914442 640.793062062768 0.9600143317759023
10.394993024867858 641.7901619378343 0.9606788873207944
10.400220579821275 646.3794281792627 0.9641021569784393
10.40544813477469 648.5134871807755 0.965907690662505
10.410675689728107 646.036162307576 0.9639709176644221
10.415903244681523 648.7352276868938 0.965974185263057
10.42113079963494 649.2559126197494 0.9653541477710751
10.426358354588356 644.9325472133885 0.9614856704815993
10.431585909541772 641.1692782382424 0.9587450667233146
10.436813464495188 632.3216762710435 0.951733128502334
10.442041019448604 625.5589425380375 0.9465791147273481
10.44726857440202 616.0656586493911 0.9385541051051077
10.452496129355437 606.7282709797333 0.930709570698088
10.457723684308853 597.8711476697823 0.9237700476233693
10.462951239262269 591.3199427228675 0.9176457156213546
10.468178794215685 584.9878557564352 0.9127103784995932
10.473406349169101 579.0247005867528 0.9080749381622
10.478633904122518 579.1437430994089 0.909222015149416
10.483861459075934 576.3301974262638 0.9072180649734652
10.48908901402935 571.8255296859447 0.9035000936145575
10.494316568982766 563.789173326173 0.8952158807416373
10.499544123936182 559.3846373803674 0.8911002062385333
10.504771678889599 552.0743144516447 0.8853621612444915
10.509999233843015 549.3401497322448 0.8833549498898108
10.515226788796431 552.1397355786208 0.8860748827395136
10.520454343749847 549.6352510636219 0.8841413721620878
10.525681898703263 550.0479424631308 0.8851680342712798
10.53090945365668 548.4051973986104 0.8833677969503487
10.536137008610096 545.1689410793681 0.8794583675686651
10.541364563563512 542.26976387177 0.8761267661648139
10.546592118516928 538.4884961943495 0.8729099562444621
10.551819673470344 535.2325133060408 0.8701569896945325
10.55704722842376 536.6021510483074 0.8717647908910824
10.562274783377177 535.6286976269287 0.8707425909193255
10.567502338330593 534.1600704444289 0.8696746376915434
10.57272989328401 531.4139348609418 0.8664606075975836
10.577957448237425 526.6562051417025 0.8622958562022357
10.583185003190842 522.8383426179678 0.8582621672209052
10.588412558144258 523.3523829091448 0.8579244199111907
10.593640113097674 522.8941924989214 0.8577419544197461
10.59886766805109 523.8827766903688 0.8579898201642958
10.604095223004506 521.9251779473248 0.8558882745694784
10.609322777957923 520.2146258915398 0.8555208048019388
10.614550332911339 522.4761593708041 0.8577893837031739
10.619777887864755 522.4979769975102 0.8579280561862771
10.625005442818171 519.8896832340549 0.8561933008300493
10.630232997771587 514.7877591655744 0.8513693049147502
10.635460552725004 511.3394492713979 0.8480585228179038
10.64068810767842 511.84064401148277 0.8475592339692474
10.645915662631836 513.6933120198656 0.8479298559745817
10.651143217585252 517.2554388766404 0.8508523779878641
10.656370772538668 519.1207495747055 0.8519394104537349
10.661598327492085 520.2707711911997 0.8527399350805962
10.666825882445501 526.6361188505101 0.858208742177453
10.672053437398917 526.4994480999653 0.8576724795141563
10.677280992352333 528.7673766050045 0.8595258412341013
10.68250854730575 529.098557323207 0.8592752904088031
10.687736102259166 530.0827135750794 0.8586885339888666
10.692963657212582 532.3376839955765 0.8601863046246886
10.698191212165998 538.1874427161812 0.8648636509527132
10.703418767119414 543.5350029843486 0.8679153056657609
10.70864632207283 548.0390335543077 0.8706363904024961
10.713873877026247 556.1428306282459 0.8767475709915966
10.719101431979663 565.1661076851437 0.8851268857482606
10.72432898693308 573.0240291176954 0.8917510932378172
10.729556541886495 584.7405210219694 0.9008215334486218
10.734784096839912 595.9037722764382 0.9087847352067833
10.740011651793328 600.2366847026912 0.9111597392007275
10.745239206746744 604.3062681026357 0.9135087309579462
10.75046676170016 607.8333974410333 0.9152465101393277
10.755694316653576 610.0487392862893 0.9163179884195266
10.760921871606993 610.0405198095244 0.9152404059421139
10.766149426560409 610.805657673568 0.9155455541833416
10.771376981513825 607.2321063461778 0.9127208093719914
10.776604536467241 606.2361787358755 0.9126560905642912
10.781832091420657 606.77986394813 0.9123144765328296
10.787059646374074 606.1466645643704 0.9120737633017599
10.79228720132749 600.356117521535 0.9074414280861021
10.797514756280906 596.3677253110534 0.9047314570926317
10.802742311234322 594.4857218522127 0.9033091732761198
10.807969866187738 590.6514281526989 0.9002893221666075
10.813197421141155 590.3420230254611 0.8990893334326936
10.81842497609457 589.9038532863574 0.898536529223369
10.823652531047987 592.5009695704962 0.8993298060687275
10.828880086001403 597.1027966657019 0.9024153716279156
10.83410764095482 606.5614545995631 0.9096439146181129
10.839335195908236 618.39250847941 0.9183769790627252
10.844562750861652 631.6965287920086 0.9281448597079192
10.849790305815068 645.2456379275563 0.9367643015573174
10.855017860768484 666.4161567699873 0.950807665693534
10.8602454157219 687.5348142015675 0.9656216645968697
10.865472970675317 710.1087438434139 0.9811017787984657
10.870700525628733 730.2421151595979 0.9942311945730496
10.875928080582149 745.1683988930208 1.0044296262512933
10.881155635535565 750.388700258998 1.0068114845950207
10.886383190488981 746.8714395755344 1.0041289590683316
10.891610745442398 734.6044695100991 0.995894232622887
10.896838300395814 718.7960768772405 0.9847819841302253
10.90206585534923 700.9478411423181 0.9723818376303
10.907293410302646 684.7078322022579 0.9605955184089686
10.912520965256062 664.5893284414676 0.9453682303362947
10.917748520209479 647.0864224640798 0.932921155325075
10.922976075162895 633.1562351045754 0.9238185138329794
10.928203630116311 620.3944905029997 0.9156256867526982
10.933431185069727 609.2847820836863 0.9073269568465128
10.938658740023143 600.0014974807149 0.8988933544694221
10.94388629497656 588.1833895430855 0.8888175428734888
10.949113849929976 579.4690722615716 0.8821174031962915
10.954341404883392 575.4736831808945 0.8797987917427219
10.959568959836808 567.8922389239377 0.8743136652422203
10.964796514790224 563.4026332452643 0.8706390963786811
10.97002406974364 562.1550924555338 0.8708521550455651
10.975251624697057 557.4471655819725 0.8691307451208531
10.980479179650473 551.0804568063307 0.8659328555786783
10.98570673460389 545.0675853362017 0.8624046509155128
10.990934289557305 539.9501490607064 0.8597100077183278
10.996161844510722 535.3308225169436 0.857179143557746
11.001389399464138 530.9654136137191 0.8540727051075211
11.006616954417554 526.6011072027648 0.850839977915297
11.01184450937097 522.8194642817461 0.8484800355892134
11.017072064324386 518.320382623633 0.8461620061141177
11.022299619277803 517.6347479632796 0.8462223817129854
11.027527174231219 513.6528276977054 0.8437474157131887
11.032754729184635 513.5071776288897 0.8439248272264568
11.037982284138051 509.4271503898038 0.840648782485457
11.043209839091467 507.0386694794272 0.8385956070434347
11.048437394044884 508.43498187364395 0.8395536304627214
11.0536649489983 505.33040074653354 0.836888505900184
11.058892503951716 504.71997065128375 0.8368372696325865
11.064120058905132 505.32548754060764 0.8378209633328805
11.069347613858548 505.6897213270751 0.8389066030599971
11.074575168811965 500.83755256980817 0.8354483377659339
11.079802723765381 496.38376128405065 0.8316543908102835
11.085030278718797 490.53472253685425 0.8270508383822824
11.090257833672213 488.2675454688098 0.8254565097497822
11.09548538862563 488.9223051184503 0.825746900885234
11.100712943579046 486.58094800548116 0.8239402821135928
11.105940498532462 485.7087183824795 0.8243196434890562
11.111168053485878 485.8205628585737 0.8247558844658317
11.116395608439294 482.6171118777558 0.8227819015477468
11.12162316339271 481.5513149818783 0.8214361731929075
11.126850718346127 480.65066061665567 0.8202780625957571
11.132078273299543 479.5463510653143 0.8196942396051418
11.13730582825296 479.88651505353096 0.8195814038695665
11.142533383206375 479.4063357139308 0.819950680967111
11.147760938159792 478.88232792026406 0.819441763890384
11.152988493113208 481.6194224212668 0.8216077844392004
11.158216048066624 479.22669895488946 0.8206090087624224
11.16344360302004 478.38390943734146 0.8195592480555146
11.168671157973456 474.5022092182826 0.8158863684312552
11.173898712926873 477.0319370759194 0.8186098257150858
11.179126267880289 475.8141679922293 0.8177432433411883
11.184353822833705 478.22781730352057 0.8199210775188294
11.189581377787121 477.35512929458923 0.8196437026410358
11.194808932740537 474.0957077733857 0.8163651090020553
11.200036487693954 474.81557779361 0.8167356898796254
11.20526404264737 475.2288353360502 0.8172636949207285
11.210491597600786 474.20351908745744 0.8167523095341863
11.215719152554202 473.47985850992154 0.8172620356144089
11.220946707507618 472.7058896366387 0.8175007733359987
11.226174262461035 473.64670798425743 0.818259137049565
11.23140181741445 475.35096352006644 0.82015940117257
11.236629372367867 476.06843967931576 0.8198542021484989
11.241856927321283 475.53743064627815 0.8187010029892892
11.2470844822747 473.868107938363 0.8177656343504467
11.252312037228116 473.2423134487075 0.8171000264893782
11.257539592181532 470.25325209628375 0.8147513494143239
11.262767147134948 468.2992320531088 0.8140776567709799
11.267994702088364 467.4035195968681 0.8131975909931531
11.27322225704178 469.3830176169462 0.8150728990193564
11.278449811995197 471.6093407974075 0.8167039815381703
11.283677366948613 475.89062207117536 0.8199047686793471
11.288904921902029 475.1894521320822 0.8188779797824086
11.294132476855445 474.55006831995695 0.8175787877634271
11.299360031808861 471.25933666578584 0.8149550450707974
11.304587586762278 469.61519165218215 0.8127686593378849
11.309815141715694 469.2825868383666 0.8118381851686207
11.31504269666911 467.16365330847015 0.8100165135577714
11.320270251622526 467.3690220557048 0.8096625672999553
11.325497806575942 466.67451242831686 0.8090971988605465
11.330725361529359 467.7255355142448 0.8103025116978635
11.335952916482775 469.72461232522556 0.812017745009453
11.341180471436191 467.8736017752734 0.8105231744868038
11.346408026389607 466.454131815913 0.8096243604979864
11.351635581343023 463.75805678486586 0.8069983847246348
11.35686313629644 458.57091081640215 0.8024618166166744
11.362090691249856 458.68647783398995 0.8024337337325844
11.367318246203272 457.3248912078949 0.8019492733647771
11.372545801156688 452.96247750496536 0.7984836133217421
11.377773356110104 449.7190671009259 0.7949834997078299
11.38300091106352 444.97059073739115 0.7911801554533403
11.388228466016937 444.3133129064839 0.7901981476993124
11.393456020970353 446.82686519372476 0.7927438266602395
11.39868357592377 444.96089930585714 0.7920065740065247
11.403911130877185 442.28295747067057 0.790387280270178
11.409138685830602 435.725903869098 0.7847926707143992
11.414366240784018 432.8808035141079 0.7817952069799853
11.419593795737434 431.20276109061 0.7796566657650797
11.42482135069085 430.8511537346163 0.7788325170817434
11.430048905644266 428.68282382616144 0.776963439631914
11.435276460597683 423.60966561909834 0.7719457742209143
11.440504015551099 420.2833292699749 0.7697529788566182
11.445731570504515 418.2709279359701 0.7678575683644782
11.450959125457931 417.945300440259 0.7674051969910028
11.456186680411347 421.4507532401483 0.7713172761491883
11.461414235364764 422.7118503673442 0.773088089305969
11.46664179031818 418.7744229506446 0.7700321831757225
11.471869345271596 415.4522695761648 0.7670253725230778
11.477096900225012 411.53062495180825 0.7639389680802403
11.482324455178428 407.19147007564646 0.7664865651933664
11.487552010131845 406.5134286349186 0.7676336685637112
11.49277956508526 406.1601806749139 0.7684648679212311
11.498007120038677 406.1956620922404 0.7692576179529135
11.503234674992093 407.70030211200077 0.7711221357443048
11.50846222994551 410.7547292934787 0.7749838673604085
11.513689784898926 415.46058732735924 0.7807714929093699
11.518917339852342 415.661465636719 0.7817014994862275
11.524144894805758 413.55643078465357 0.7810762324912255
11.529372449759174 407.728708778862 0.7775087752084843
11.53460000471259 405.1867015278034 0.7756286450118903
11.539827559666007 408.6613910323671 0.7801425624136546
11.545055114619423 410.3630027871266 0.7814604396714938
11.550282669572839 412.99530572086684 0.7835942748067208
11.555510224526255 411.8612668776596 0.7833618589668203
11.560737779479672 410.0980803449586 0.7829136755555369
11.565965334433088 413.1061717093477 0.7872431046347512
11.571192889386504 414.8003952291385 0.7899674457275162
11.57642044433992 419.0169767847524 0.7948655616100673
11.581647999293336 421.1675276325864 0.7966788618042586
11.586875554246753 419.329345409788 0.7951312070802259
11.592103109200169 416.04387778352594 0.7915417816607669
11.597330664153585 410.53963797971335 0.7869290958970883
11.602558219107001 407.6681276465632 0.7860198746610194
11.607785774060417 403.8096763437385 0.7829788934396459
11.613013329013834 403.588397932863 0.7832891317916928
11.61824088396725 399.8697088909945 0.7800628678197837
11.623468438920666 398.39585345097095 0.7785601279168427
11.628695993874082 397.99088068933366 0.7790205047866816
11.633923548827498 396.677121118449 0.7782021556509958
11.639151103780915 397.1510535016193 0.7785798271791751
11.64437865873433 394.9915954350271 0.7772959019894594
11.649606213687747 391.27774257540017 0.7743344314424015
11.654833768641163 384.17956040793194 0.7689500519013165
11.66006132359458 380.16168738615437 0.7659597330272747
11.665288878547996 379.53897693365167 0.7650526647604414
11.670516433501412 378.89836924330115 0.7643507416871833
11.675743988454828 377.8797737640913 0.7633053165173349
11.680971543408244 378.126487992052 0.7622016296740117
11.68619909836166 377.770686799403 0.7615700623972954
11.691426653315077 380.0413377254526 0.7645609003087006
11.696654208268493 379.14374996022184 0.7638021155343189
11.701881763221909 375.6952335915678 0.7619384077515706
11.707109318175325 374.82045706762113 0.761468003010936
11.712336873128741 370.9207939831309 0.7578116572745588
11.717564428082158 374.3859023326063 0.7614510459444859
11.722791983035574 375.74669004829457 0.7628293505428506
11.72801953798899 374.6416128350238 0.7620476993783728
11.733247092942406 371.7197755741594 0.760105762437744
11.738474647895822 370.0600859210826 0.7600121516539374
11.743702202849239 369.4710294052324 0.7610716938432855
11.748929757802655 371.4522192771851 0.7643044768512454
11.754157312756071 372.36204184717946 0.7652822952115096
11.759384867709487 375.1029226843266 0.7677484539124131
11.764612422662903 380.2813956970828 0.7727371357211604
11.76983997761632 382.12720314755194 0.7736012838857732
11.775067532569736 383.32596201113375 0.7753457797584445
11.780295087523152 385.67294077565674 0.777646171932008
11.785522642476568 386.4845761052473 0.7782219313494855
11.790750197429984 386.4925613598119 0.778146659023189
11.7959777523834 386.26018016173884 0.7771997897712682
11.801205307336817 383.1632999793234 0.7732662409133237
11.806432862290233 386.60064489626814 0.7756717199691077
11.81166041724365 390.7346266068526 0.7798953200523583
11.816887972197065 396.15818043364527 0.7844030482039602
11.822115527150482 399.86480427879246 0.7886704926751219
11.827343082103898 398.6741733562247 0.7872577062150088
11.832570637057314 400.3697181724715 0.7897984909372526
11.83779819201073 399.1281128840369 0.7896987932869686
11.843025746964146 394.0866447269136 0.7854276857712241
11.848253301917563 391.3924157629963 0.7831545640448603
11.853480856870979 387.41166104064973 0.7787268133704394
11.858708411824395 384.97281786392256 0.7754979056239054
11.863935966777811 381.7776186471467 0.7723696953613074
11.869163521731227 377.73861348461753 0.7696478246701159
11.874391076684644 376.6483711459557 0.7699699547433111
11.87961863163806 375.30083977155823 0.7693354410379442
11.884846186591476 375.3171252869789 0.769428675292498
11.890073741544892 372.32800652358253 0.7662096198421152
11.895301296498308 369.30712256274666 0.7625273692870665
11.900528851451725 366.0471046380415 0.7592563807568631
11.90575640640514 366.47236079118625 0.7610793394330553
11.910983961358557 368.0288530784772 0.7638161473346893
11.916211516311973 366.17603896593084 0.7627187392407565
11.92143907126539 364.9035570838251 0.7610632169988343
11.926666626218806 362.173434553358 0.7577569070825553
11.931894181172222 359.49818469232247 0.7548238712120898
11.937121736125638 360.30437003263245 0.7560928578262327
11.942349291079054 360.44495267095914 0.7569887192734923
11.94757684603247 358.3654755783615 0.7563378532455548
11.952804400985887 358.9093881681215 0.7575306027227258
11.958031955939303 354.99897930181334 0.7536536131970603
11.963259510892719 351.5760957520961 0.7484916585914575
11.968487065846135 351.8787687741502 0.7483950182794777
11.973714620799552 351.4489928791117 0.74684720136779
11.978942175752968 353.8526428476212 0.7498977382837673
11.984169730706384 354.171952254 0.7513842637101927
11.9893972856598 354.2128156246276 0.7517357763914365
11.994624840613216 356.4320849797259 0.7550341627289214
11.999852395566633 353.90617478344706 0.7524283031140034
12.005079950520049 355.7333797509202 0.7530566832738962
12.010307505473465 354.114892473155 0.7516599310289312
12.015535060426881 353.9651645454978 0.7517420714261467
12.020762615380297 350.94088170985515 0.747709198396696
12.025990170333714 348.78246316552014 0.7466611187228075
12.03121772528713 348.55846086175166 0.7465655369096614
12.036445280240546 347.5124897628098 0.7467877593037836
12.041672835193962 348.4315810846674 0.748776504147281
12.046900390147378 347.5805482352156 0.7478383482410222
12.052127945100795 350.05501214098626 0.7503397346884847
12.05735550005421 352.4637604401065 0.7523072540604193
12.062583055007627 355.6384961059406 0.7554219641184184
12.067810609961043 359.929202135235 0.7595591851694506
12.07303816491446 362.91849012908705 0.7628983379148069
12.078265719867876 367.7737073288509 0.7690500171650289
12.083493274821292 374.32288014577864 0.7759701106755971
12.088720829774708 379.926398690165 0.7824381735139132
12.093948384728124 383.4942214066897 0.7860029359713443
12.09917593968154 390.1548194545015 0.7915665938094123
12.104403494634957 396.93173364587113 0.7979345391346172
12.109631049588373 404.6849627395457 0.8037833136941238
12.114858604541789 416.7979832502663 0.8152059670290687
12.120086159495205 432.0794963708036 0.8297764380045194
12.125313714448621 451.49151717079553 0.8470822626032514
12.130541269402038 471.6653285968993 0.8655334270196074
12.135768824355454 490.71942172547534 0.8830491974908847
12.14099637930887 504.0101547305572 0.8949143042119108
12.146223934262286 517.5514176471612 0.907256435726383
12.151451489215702 526.7175702494072 0.9153012992713205
12.156679044169119 535.5148683636412 0.9225132630069444
12.161906599122535 537.0793214901728 0.9244832262623637
12.167134154075951 532.6414942345662 0.9206574538839822
12.172361709029367 524.3512107659607 0.9137236977350968
12.177589263982783 514.8199637849355 0.9061199351110943
12.1828168189362 502.7637294930633 0.8960097113454589
12.188044373889616 488.7519945751601 0.8841840921642952
12.193271928843032 475.18288510783674 0.8720055423222742
12.198499483796448 462.6596711360328 0.8597562104858695
12.203727038749864 453.5257939549973 0.8520864634097356
12.20895459370328 445.3225245013259 0.845323835173103
12.214182148656697 435.42987420570176 0.8369683921987658
12.219409703610113 424.6522106359793 0.8272188792036744
12.22463725856353 415.2313921782504 0.8173459691246847
12.229864813516945 407.16644645200404 0.8093959691054139
12.235092368470362 397.812170342761 0.8001572405710314
12.240319923423778 389.9933095859125 0.7938728214911636
12.245547478377194 381.2735109982032 0.7863697643617379
12.25077503333061 376.3595173680546 0.7818194733162426
12.256002588284026 372.2820380758658 0.777882489008827
12.261230143237443 368.93380435406243 0.7745375989978747
12.266457698190859 366.03826394757164 0.7714032904091622
12.271685253144275 365.19583752329476 0.7705550490137976
12.276912808097691 357.8712390449437 0.7634083426809423
12.282140363051107 354.1525425521579 0.7598509963065845
12.287367918004524 348.72290014286034 0.7550103531662463
12.29259547295794 345.2436349446074 0.7525443420387915
12.297823027911356 346.0727658584311 0.7545283840223244
12.303050582864772 344.5314090700095 0.7530243234571641
12.308278137818188 345.5562933982337 0.7535287195595369
12.313505692771605 344.57709358223474 0.7554015155012849
12.31873324772502 342.6963721094336 0.7609436750947586
12.323960802678437 342.91311100776727 0.7657694641673928
12.329188357631853 344.29137815869217 0.771501634842438
12.33441591258527 343.9165524669382 0.7740905445136034
12.339643467538686 344.854407467273 0.7782848720773644
12.344871022492102 339.6416849165248 0.775764694298157
12.350098577445518 340.8466658949841 0.7794474907103803
12.355326132398934 340.7871102701379 0.7827532516882769
12.36055368735235 339.2291110885436 0.7824114544132977
12.365781242305767 337.9360071571316 0.7827550555230183
12.371008797259183 331.59945678625235 0.776999431742715
12.376236352212599 327.07113327668395 0.7731080185358784
12.381463907166015 323.9950476090668 0.7713656036739673
12.386691462119432 327.4599076914039 0.7783194566090438
12.391919017072848 328.92818499163513 0.7816416728489826
12.397146572026264 331.147324188152 0.786681576748944
12.40237412697968 333.62421093856193 0.7913115373541755
12.407601681933096 328.98059219500703 0.7865861354188557
12.412829236886513 327.8722917114018 0.7866241889011949
12.418056791839929 325.60837097364396 0.7852059139104719
12.423284346793345 324.1433697002804 0.7856659334547071
12.428511901746761 325.8803560059474 0.789599120580758
12.433739456700177 324.92211023941604 0.790493144576105
12.438967011653594 325.34745886450526 0.7916394884411966
12.44419456660701 323.50820721495836 0.7913676760726885
12.449422121560426 320.8486981475534 0.7881080233455587
12.454649676513842 318.27779152204846 0.7855429342431353
12.459877231467258 319.4945798899731 0.787497816850998
12.465104786420675 316.0648870463424 0.7842997771312441
12.47033234137409 315.45522106599356 0.7858443610744362
12.475559896327507 314.50744695855656 0.7851701040046798
12.480787451280923 316.3281520524059 0.7889106655139809
12.48601500623434 319.6844478918345 0.7955711601994343
12.491242561187756 320.6551426100015 0.7986420907393059
12.496470116141172 319.646116517759 0.7996537796373461
12.501697671094588 319.51752198201234 0.799287711029476
12.506925226048004 316.04266268183017 0.7955020109726109
12.51215278100142 311.5188203115703 0.7913326949760218
12.517380335954837 306.7404353522479 0.7858679698439488
12.522607890908253 306.18746958496877 0.7873225905830031
12.527835445861669 304.1032382613847 0.7863095893771588
12.533063000815085 307.7547402113735 0.7908570216845427
12.538290555768501 307.7565564194583 0.7942890977884848
12.543518110721918 306.3649260308701 0.7931672787335577
12.548745665675334 306.8375893968943 0.7955731123751117
12.55397322062875 304.91179993046546 0.7959952299183101
12.559200775582166 305.43641873308934 0.7983918498924676
12.564428330535582 300.72263011459137 0.7893238060412302
12.569655885488999 299.66680528653524 0.7788797833404311
12.574883440442415 299.38182466107395 0.7722138235937592
12.580110995395831 302.20554644790866 0.7704638790869606
12.585338550349247 306.564654099843 0.7732437458975718
12.590566105302663 307.02531635112956 0.77383295086106
12.59579366025608 306.1933894656463 0.7740618792900429
12.601021215209496 306.02579690640925 0.7720892470061195
12.606248770162912 303.5505439583935 0.7673684962872771
12.611476325116328 304.16093130881217 0.765723525478203
12.616703880069744 307.40586224677344 0.7669972447213326
12.62193143502316 309.9502349478118 0.770196345490004
12.627158989976577 315.6426047937747 0.7751814560237833
12.632386544929993 315.5904873889875 0.7742356277631816
12.63761409988341 316.62114845510155 0.7753491588287735
12.642841654836825 313.4964418533694 0.7719941037753115
12.648069209790242 312.98165390378784 0.7717958515007258
12.653296764743658 313.14621774563096 0.7703661245848745
12.658524319697074 312.71649616618987 0.7672073456387537
12.66375187465049 316.40910385317835 0.7705219813869321
12.668979429603906 321.55085744452947 0.7741557763378236
12.674206984557323 328.4743963157209 0.7819533029618356
12.679434539510739 335.9474067381074 0.790415523958546
12.684662094464155 341.47593544058225 0.7953999103749806
12.689889649417571 343.66535334601747 0.7967029272624119
12.695117204370987 347.4331458785797 0.7990145925179527
12.700344759324404 355.193658544957 0.8063615000962938
12.70557231427782 362.9708229162415 0.8147387900554501
12.710799869231236 372.95094026798637 0.8245740326138111
12.716027424184652 382.52519986299177 0.8345302976042918
12.721254979138068 390.0657088860654 0.8425240164543055
12.726482534091485 397.5679118431658 0.8493290113463805
12.7317100890449 407.3897773352736 0.859312127195462
12.736937643998317 412.2779991304873 0.8640382687771289
12.742165198951733 420.040979085917 0.8714120868564014
12.74739275390515 424.67272989732334 0.876014165152761
12.752620308858566 431.9229648669468 0.8830019891565469
12.757847863811982 437.22954977497454 0.8874754980239461
12.763075418765398 438.0214395203622 0.8887110615670638
12.768302973718814 432.49923391290605 0.8826758001487225
12.77353052867223 423.1874203046091 0.873222238036446
12.778758083625647 414.1759414796992 0.8638018933871282
12.783985638579063 405.4643054900765 0.8534819013115102
12.789213193532479 400.40491527057327 0.8479934910402522
12.794440748485895 391.79195455355296 0.8389839826049235
12.799668303439312 386.0249863039342 0.8326926292259191
12.804895858392728 380.1134431572399 0.8263222467309183
12.810123413346144 372.0098788493349 0.8177670471281167
12.81535096829956 367.0461914125549 0.8125756338780313
12.820578523252976 363.8054208024852 0.8100214418798486
12.825806078206393 365.3395929848486 0.812274063987622
12.831033633159809 365.7910750774035 0.8124444199402447
12.836261188113225 364.2154199181047 0.8103074779986452
12.841488743066641 366.4554332644964 0.8119830152122913
12.846716298020057 369.40110669405016 0.8141462571328424
12.851943852973474 376.47403153374916 0.8212283733809815
12.85717140792689 380.6280544829384 0.8250509041705625
12.862398962880306 386.2891708207791 0.8307470269873654
12.867626517833722 388.6125628560668 0.8324426158502258
12.872854072787138 393.9493536317157 0.8369382506542979
12.878081627740555 398.98524461544446 0.8420066167694653
12.88330918269397 401.7861382833418 0.8449431528505925
12.888536737647387 408.10100987320226 0.8509463571291127
12.893764292600803 408.85927989684654 0.8517904041091157
12.89899184755422 406.1741294964714 0.8487113840882805
12.904219402507636 403.49056509013127 0.8451047577818263
12.909446957461052 395.4590868855832 0.8361234490048892
12.914674512414468 387.89450050273535 0.8289245629073908
12.919902067367884 374.66859446538115 0.8145575998072369
12.9251296223213 362.20732535375555 0.8012751842750647
12.930357177274717 354.5703813833657 0.7930268842065128
12.935584732228133 346.59706867320364 0.7835137456638561
12.940812287181549 340.31528055789437 0.7774718325105343
12.946039842134965 331.86245340861154 0.7682244491410962
12.951267397088381 324.0807444936224 0.7613376130254624
12.956494952041798 319.4287563621547 0.7569938688077885
12.961722506995214 318.76076337392664 0.7558360836141526
12.96695006194863 316.6869315647523 0.7529387002039872
12.972177616902046 314.8473008134256 0.7503222503365048
12.977405171855462 316.2631663796988 0.7517382558502315
12.982632726808879 313.70821985611497 0.7481535803833813
12.987860281762295 315.396763104868 0.7487065689374202
12.993087836715711 314.90464671865453 0.7472945452560543
12.998315391669127 315.8304674035468 0.7501530250535454
13.003542946622543 312.69836378796015 0.7470276655452561
13.00877050157596 313.46725265064464 0.7482584917569615
13.013998056529376 315.301408157346 0.7505096140824777
13.019225611482792 317.49547914457213 0.752505898632826
13.024453166436208 322.59983815837484 0.758127201206522
13.029680721389624 325.2471835254328 0.7618488854697653
13.03490827634304 327.66991162674645 0.763876644253679
13.040135831296457 329.3267634848454 0.7643580264844749
13.045363386249873 329.8186005858532 0.7650097601049977
13.05059094120329 334.11083444916125 0.7695547548871677
13.055818496156705 337.86502618900187 0.7742358709389923
13.061046051110122 344.20148198992905 0.7818248381390589
13.066273606063538 349.1743653930001 0.7867929098839317
13.071501161016954 350.9993803150012 0.7893251440739874
13.07672871597037 351.2192200368304 0.7895760060085478
13.081956270923786 348.1033397840169 0.7850686816038722
13.087183825877203 348.2503716245236 0.7856681239184429
13.092411380830619 344.4339972264312 0.7804647825201817
13.097638935784035 341.72882780614907 0.7774615833351499
13.102866490737451 337.824178374862 0.7748172966307245
13.108094045690867 331.09961414393706 0.7673350408371373
13.113321600644284 330.8734950655143 0.7687351858123692
13.1185491555977 328.4296749215149 0.7642781528320578
13.123776710551116 329.57714084014253 0.7643229514151842
13.129004265504532 328.6391642158017 0.763628232776858
13.134231820457948 328.70272742887784 0.7626874133237797
13.139459375411365 331.7855538044289 0.7662402466570816
13.14468693036478 332.9196102657642 0.7675279867876559
13.149914485318197 333.3868970162035 0.7683777341420909
13.155142040271613 333.4945408822838 0.768622717276669
13.16036959522503 334.37661597936676 0.7692366617345403
13.165597150178446 340.3469183749973 0.7761925844224318
13.170824705131862 343.5325420454341 0.7802868395586046
13.176052260085278 344.66486007100264 0.783130452764189
13.181279815038694 345.61281579631765 0.7845020524228309
13.18650736999211 343.31642453825134 0.7812940540876124
13.191734924945527 342.94065210097995 0.7805157701705004
13.196962479898943 343.218433122792 0.7795818817720138
13.202190034852359 342.53289293790476 0.7791381968698409
13.207417589805775 345.435480757626 0.7836098163294605
13.212645144759191 347.90094631789657 0.7864372128658953
13.217872699712608 347.92731699827885 0.7874950025111976
13.223100254666024 345.8872809619329 0.7847984767725682
13.22832780961944 340.03033217848326 0.7774855295130084
13.233555364572856 334.7505317843885 0.7714195531111913
13.238782919526273 334.291826217154 0.7712236152024348
13.244010474479689 332.96619194786354 0.7709475919717227
13.249238029433105 332.5003800197771 0.7718527846863242
13.254465584386521 336.05470232688924 0.776037248013157
13.259693139339937 334.03466382851747 0.7727327472366741
13.264920694293354 329.1993611059688 0.7668849947697979
13.27014824924677 322.06131971309804 0.7580200943388522
13.275375804200186 317.96310392581586 0.7527074949519358
13.280603359153602 314.3665689039593 0.7484112153370925
13.285830914107018 315.68337860362044 0.7505666019937087
13.291058469060435 313.04203933686483 0.7492471580931298
13.29628602401385 313.66383425337347 0.7509403808442701
13.301513578967267 311.3176379867048 0.7484188544329625
13.306741133920683 307.70035682951413 0.7434630993697611
13.3119686888741 306.50668245726916 0.7409266993688003
13.317196243827516 300.60254279620915 0.7329398263115555
13.322423798780932 298.41949422710906 0.7292902978808996
13.327651353734348 299.8457169049056 0.7316413592629321
13.332878908687764 301.03194213937434 0.7348923300187998
13.33810646364118 301.4632950225267 0.7367699118116965
13.343334018594597 301.06950227449016 0.7374615188661864
13.348561573548013 298.05353023266446 0.7338218601085302
13.353789128501429 296.89473778530333 0.7323499226978739
13.359016683454845 294.07250041805025 0.7287653230886398
13.364244238408261 296.6886221376181 0.7322653252485108
13.369471793361678 299.9896614688118 0.7359117437448103
13.374699348315094 303.24152633586675 0.7402704773037091
13.37992690326851 305.8050411030634 0.7431009552799064
13.385154458221926 306.18131973792737 0.7421636195099738
13.390382013175342 306.73691660395286 0.7433204842518509
13.395609568128759 308.42490249752814 0.7448395327303123
13.400837123082175 309.59726483934173 0.7466253056231997
13.406064678035591 307.8092912544931 0.744035915838073
13.411292232989007 305.44531696716166 0.7410605486804605
13.416519787942423 303.90765372601356 0.7387481849416742
13.42174734289584 305.03562712879204 0.7400533679714674
13.426974897849256 307.82111523734096 0.742795975125891
13.432202452802672 314.6819001515187 0.7510635256653594
13.437430007756088 321.4220393248888 0.7589982228181869
13.442657562709504 322.73046238968954 0.7596180479773351
13.44788511766292 323.86546396691875 0.7607507638437521
13.453112672616337 321.8950190912457 0.7590094894610715
13.458340227569753 321.7044933093403 0.7584603240472803
13.46356778252317 319.36163622279855 0.7568011100378218
13.468795337476585 317.5685716982968 0.7537161342634218
13.474022892430002 317.0872624087726 0.7513744251795088
13.479250447383418 320.750673744474 0.7554079844403301
13.484478002336834 323.7257186444649 0.758138789866315
13.48970555729025 326.2806325083078 0.7620817982880678
13.494933112243666 325.01709535712587 0.7622871199514365
13.500160667197083 320.0550341481666 0.7563575720989748
13.505388222150499 315.60265986910616 0.7512174125114033
13.510615777103915 314.6448030647392 0.7498348291139872
13.515843332057331 315.4058856227006 0.7505991086834988
13.521070887010747 316.0529039721057 0.7523147290347204
13.526298441964164 313.3275220515459 0.7510571020310516
13.53152599691758 309.62989396805295 0.7471570100389999
13.536753551870996 307.5540631393308 0.7457503810135495
13.541981106824412 302.8222472212398 0.7410269923561187
13.547208661777828 301.3365660176482 0.7387744271372292
13.552436216731245 298.9484416355988 0.7351863240691018
13.55766377168466 296.10719201839896 0.7300550097410472
13.562891326638077 292.2294178877752 0.7239010797940689
13.568118881591493 291.17616152813713 0.7237060258123125
13.57334643654491 284.1787154287202 0.7165405502910798
13.578573991498326 283.4198649329359 0.717793058151942
13.583801546451742 283.71138133724793 0.7197485166498614
13.589029101405158 280.7691631630404 0.7147945364919404
13.594256656358574 278.9294971887136 0.7103695137308305
13.59948421131199 274.54808682203804 0.7045830539946095
13.604711766265407 272.25832258375067 0.7029991828456449
13.609939321218823 269.2414263589337 0.7007488560561724
13.615166876172239 269.00736599358163 0.7018341816079318
13.620394431125655 268.9834693221564 0.7014826083819308
13.625621986079071 269.0891589672752 0.7019312066661815
13.630849541032488 269.6350773905373 0.7032632940957518
13.636077095985904 269.3252640493719 0.7044937866582002
13.64130465093932 269.20302033887816 0.7053822214674101
13.646532205892736 268.12934543950377 0.702780337811871
13.651759760846153 264.42321494092715 0.697056465985523
13.656987315799569 263.0178385154361 0.6955561533235463
13.662214870752985 262.4502695378895 0.6954984893703894
13.667442425706401 263.39881758441084 0.6984694183854391
13.672669980659817 265.1761712091976 0.699542189519201
13.677897535613234 263.9651630268057 0.6964397378037721
13.68312509056665 262.496763291871 0.6947519003584133
13.688352645520066 264.0207233542653 0.6971000242056955
13.693580200473482 263.27990578344503 0.6980483946439799
13.698807755426898 262.271307610915 0.6968366091415557
13.704035310380315 263.2778337745723 0.6965696952081487
13.70926286533373 263.94811475702596 0.69699953534462
13.714490420287147 266.3763291830555 0.7017309947569433
13.719717975240563 264.5880595874251 0.6993198006551145
13.72494553019398 263.7254408580905 0.698297184650338
13.730173085147396 262.50593917275353 0.6957579014999736
13.735400640100812 263.4608669713908 0.6950391621291416
13.740628195054228 265.294057551177 0.6978052569244316
13.745855750007644 267.6350708221171 0.7006680780083466
13.75108330496106 269.06388197739074 0.7034615112726458
13.756310859914477 268.0945739339335 0.7011770227674868
13.761538414867893 265.91446664736173 0.7004693134388291
13.766765969821309 265.0525249947873 0.6986092737657327
13.771993524774725 264.46079804006234 0.6983580366429012
13.777221079728141 265.02155968557 0.6991140437451275
13.782448634681558 263.7412115129651 0.698092332379816
13.787676189634974 261.8295394609729 0.6960708751708178
13.79290374458839 260.5335177293748 0.6928636021598699
13.798131299541806 262.38982067935615 0.6942003037767854
13.803358854495222 262.620996333021 0.6945325729742938
13.808586409448639 264.7440376818192 0.6988797845274822
13.813813964402055 267.3860901062402 0.7039466900712197
13.819041519355471 269.8720611394375 0.7074230168689943
13.824269074308887 269.29433628644824 0.7053489751290459
13.829496629262303 267.2169072692549 0.7007193785910399
13.83472418421572 265.55437968851953 0.6986603407902694
13.839951739169136 268.6328333614106 0.7012680227673782
13.845179294122552 270.69671419745305 0.7057914599286832
13.850406849075968 273.7674833636017 0.7102640625479892
13.855634404029384 272.0164081630387 0.7082197893006297
13.8608619589828 270.3635168270201 0.7070497203250706
13.866089513936217 267.13015709208275 0.70166271349337
13.871317068889633 264.2627864697677 0.6995463069488244
13.87654462384305 264.1961569149153 0.6996942638217082
13.881772178796465 265.88545534440783 0.700584852087385
13.886999733749882 268.4705214733073 0.7030011550417727
13.892227288703298 274.28693418319125 0.7095592531357877
13.897454843656714 278.95908955598 0.7156549054850911
13.90268239861013 281.47523594094196 0.7187015629620387
13.907909953563546 282.38015127719336 0.7185688647363743
13.913137508516963 285.30255440651763 0.7219067556677383
13.918365063470379 286.88371004424715 0.7234828977063316
13.923592618423795 288.4309400188642 0.7251832137443593
13.928820173377211 287.0980194120898 0.7224748172273898
13.934047728330627 284.70841933180293 0.7180347719734703
13.939275283284044 285.35095454462294 0.7167554493555559
13.94450283823746 286.70346584396253 0.7188504154042347
13.949730393190876 284.46440982241677 0.7171702081107465
13.954957948144292 284.74865619797356 0.7178997925490781
13.960185503097708 285.2598990923077 0.7191759797822272
13.965413058051125 287.5253849771394 0.7229492543863927
13.97064061300454 286.2816962141162 0.7215782982797242
13.975868167957957 282.96793008740434 0.7169438591370928
13.981095722911373 279.2713346018689 0.7122010495324944
13.98632327786479 275.78087261444745 0.7081415948045725
13.991550832818206 275.1581701462764 0.7085723952341055
13.996778387771622 274.97695936453476 0.7099333800931282
14.002005942725038 272.71049379652965 0.7077065869297885
14.007233497678454 272.2597798661404 0.7072389175364814
14.01246105263187 272.6062412336451 0.7085696053207905
14.017688607585287 272.26095197113045 0.7074629535626613
14.022916162538703 273.96134195257105 0.7101889379561391
14.028143717492119 272.9793011617844 0.707986060085016
14.033371272445535 270.13892872815103 0.7039746920623153
14.038598827398951 271.6678610785219 0.7050475201014533
14.043826382352368 270.94282769593997 0.704388413190697
14.049053937305784 273.93876186526404 0.7084068773003345
14.0542814922592 275.2617837692706 0.7110088706033005
14.059509047212616 274.3608180259456 0.709917524897795
14.064736602166032 274.2851868891602 0.7085442453593053
14.069964157119449 274.63640913803874 0.7078328445686366
14.075191712072865 275.26419018346263 0.7074294243456232
14.080419267026281 276.25237300269424 0.7090425812607627
14.085646821979697 280.0577025531332 0.7139900680051691
14.090874376933114 286.56978994073614 0.7227331308415161
14.09610193188653 293.6011908024868 0.7304723315178213
14.101329486839946 297.1174678431433 0.7348635422908407
14.106557041793362 299.5534035161751 0.7374698022084624
14.111784596746778 303.33942236019317 0.7417733771734847
14.117012151700195 301.42156659894977 0.7401120720549638
14.12223970665361 298.2298126256476 0.7359536843020709
14.127467261607027 294.79500147067483 0.732928522256507
14.132694816560443 291.4227854162555 0.7282541336012667
14.13792237151386 289.1480532562167 0.7254586693873091
14.143149926467276 288.23287262874135 0.7242877018506477
14.148377481420692 286.0064838137747 0.7207251957284344
14.153605036374108 286.5734002099537 0.7223003909938637
14.158832591327524 283.66805012134773 0.7191249189367064
14.16406014628094 283.52223299271947 0.7187792697121251
14.169287701234357 282.3045117620713 0.7167479738110656
14.174515256187773 281.49552308561505 0.7133077204414513
14.179742811141189 280.74710785208254 0.7124117267925661
14.184970366094605 279.8835319763288 0.7117985544548764
14.190197921048021 276.5674435060729 0.7085472026248562
14.195425476001438 275.53684030948136 0.7077615113935489
14.200653030954854 275.99587627723525 0.7074648815801978
14.20588058590827 277.16574108198375 0.7085422248674903
14.211108140861686 282.422771605554 0.715680622636167
14.216335695815102 284.333009443568 0.7186392763491954
14.221563250768519 285.8954868502301 0.7209135430462864
14.226790805721935 286.96708003374255 0.7231255302002251
14.232018360675351 286.85428584274877 0.7223950099189859
14.237245915628767 289.2909873449245 0.7251446184467975
14.242473470582183 289.5665513899864 0.7248827241596437
14.2477010255356 289.95398536517246 0.7254303190194894
14.252928580489016 290.3925866459332 0.724903848331804
14.258156135442432 287.2402478350721 0.7199900279145607
14.263383690395848 286.8082362080379 0.7176474123913597
14.268611245349264 287.4922697337473 0.7170098179883496
14.27383880030268 289.9498135198371 0.7206373538172187
14.279066355256097 292.64614114531446 0.7250073601075767
14.284293910209513 294.322109608305 0.7265118868919624
14.28952146516293 296.55377907281724 0.7285111387848072
14.294749020116345 297.2299948342513 0.7284821850040805
14.299976575069762 298.96276557937296 0.7297731325044656
14.305204130023178 300.14813272157335 0.730218918966434
14.310431684976594 304.33421235999106 0.7353309255024837
14.31565923993001 307.3314816367637 0.7381619477015494
14.320886794883426 311.19494991762554 0.7426729050797704
14.326114349836843 314.19567201731394 0.7471200045257758
14.331341904790259 314.6853248875814 0.7464423130392976
14.336569459743675 313.8643698165292 0.7459403853747267
14.341797014697091 312.06389867689745 0.7438387561802284
14.347024569650507 313.10568066256354 0.7447808578078216
14.352252124603924 313.87914091187946 0.7465203391661586
14.35747967955734 315.0683659867634 0.7481443802754636
14.362707234510756 317.6781273210139 0.7516249941719252
14.367934789464172 316.55458131811133 0.7497899223368603
14.373162344417588 317.2984423068545 0.749879460380719
14.378389899371005 312.9510687375176 0.7446179802433323
14.38361745432442 314.2239141778601 0.7468883824797635
14.388845009277837 314.9996657766827 0.7478590638548402
14.394072564231253 316.6227825314565 0.7501044685580686
14.39930011918467 321.3208219631386 0.7554307728414451
14.404527674138086 319.6460029048466 0.7536622867201115
14.409755229091502 320.78158618704515 0.7541137758942018
14.414982784044918 320.55061241266293 0.7533366432477513
14.420210338998334 325.4295191888505 0.7598568566243781
14.42543789395175 327.88466454702507 0.7621604826590501
14.430665448905167 326.6701377437787 0.7609826434231499
14.435893003858583 328.0335994528932 0.7618688532160666
14.441120558811999 329.78297221325306 0.7639450710045331
14.446348113765415 331.1645597535183 0.7650704569912359
14.451575668718831 332.7911839033592 0.7673178467491908
14.456803223672248 331.02206659786077 0.7649953225407816
14.462030778625664 333.21995826451814 0.7672992870108649
14.46725833357908 334.28631694051876 0.7683723429227736
14.472485888532496 337.99046281206483 0.7721770943741553
14.477713443485912 340.4787294825517 0.7751574974787344
14.482940998439329 343.39243763178814 0.7783256566654443
14.488168553392745 347.5725780790198 0.7828534467891908
14.493396108346161 353.0494016813808 0.7891600008690093
14.498623663299577 360.22451996065814 0.79662456043817
14.503851218252994 366.74321512039756 0.8030505134469332
14.50907877320641 373.6504697217372 0.810192640342546
14.514306328159826 378.42306173106925 0.8156045167182411
14.519533883113242 386.6477314555974 0.8247580817099938
14.524761438066658 388.0319556432462 0.8263547219439318
14.529988993020075 381.8519750574568 0.8200770428729286
14.53521654797349 372.2509012251047 0.8088868132446423
14.540444102926907 359.61455843024305 0.7960929537675868
14.545671657880323 347.812160775443 0.784096107036509
14.55089921283374 338.06049452340875 0.7740024056340614
14.556126767787156 327.1213476192709 0.7614051323729645
14.561354322740572 319.77750725146245 0.7538504348915958
14.566581877693988 309.17546177361623 0.7420801989861083
14.571809432647404 304.43354950704713 0.7372929447089336
14.57703698760082 299.7808666814723 0.7319312073740071
14.582264542554237 299.72005181678077 0.7318586471924264
14.587492097507653 299.661131225587 0.7316752782806552
14.592719652461069 305.56766967899966 0.7378726613024263
14.597947207414485 307.7631701351283 0.7391455523794351
14.603174762367901 312.44324846806563 0.7432133868255604
14.608402317321318 317.0730478024689 0.7477833882014503
14.613629872274734 317.5531818834147 0.7475783607349646
14.61885742722815 322.6576394073417 0.7531518792368234
14.624084982181566 327.3234991140535 0.7581944223788382
14.629312537134982 331.3851725875503 0.7623145821568189
14.634540092088399 337.05682168367554 0.7688661579549534
14.639767647041815 339.8947990428494 0.7718867534215924
14.644995201995231 338.80656883857444 0.7702073179559845
14.650222756948647 340.059757099731 0.7712296622382747
14.655450311902063 338.64329160661185 0.7700656545453922
14.66067786685548 339.2438320747078 0.7707694952508931
14.665905421808896 342.26670445671726 0.7744824023272799
14.671132976762312 344.05706409988323 0.7759086922038488
14.676360531715728 344.0522621640524 0.7756307909791421
14.681588086669144 340.7745377934102 0.7715254681692738
14.68681564162256 340.20004852402747 0.7715475901022137
14.692043196575977 338.5055486855176 0.7694220858765614
14.697270751529393 336.4211879024078 0.7670111671143774
14.70249830648281 338.8206374541869 0.7691444625907651
14.707725861436225 343.0437999424765 0.7730467980125736
14.712953416389642 349.20962267463045 0.7799959584148091
14.718180971343058 350.97299519354146 0.7818367404932931
14.723408526296474 353.07652613850024 0.7844830575764145
14.72863608124989 353.68671397649496 0.786167251582548
14.733863636203306 352.7616885565863 0.7852228443528851
14.739091191156723 353.25881940943066 0.7854887945034706
14.744318746110139 349.7181577329433 0.7814374910352962
14.749546301063555 346.5273034258056 0.7777606779565236
14.754773856016971 341.18016625369125 0.7721207484295135
14.760001410970387 336.7056771071347 0.7681181244197406
14.765228965923804 330.5891919700663 0.7612816957130937
14.77045652087722 328.6611344603654 0.7593271920209314
14.775684075830636 326.7474866236272 0.7578294044638129
14.780911630784052 325.03655009943606 0.7556016515000005
14.786139185737468 324.01004047831276 0.7549261108679639
14.791366740690885 321.7657346186248 0.7519955420624641
14.7965942956443 319.20990302286725 0.7484859317455866
14.801821850597717 321.1794631746326 0.751153684691762
14.807049405551133 324.0039118884442 0.7536807392714615
14.81227696050455 326.7217103476697 0.7572884209130686
14.817504515457966 330.1757265660544 0.7608992242254229
14.822732070411382 332.07163924443336 0.7625982859894169
14.827959625364798 334.0187983837754 0.7646088286114116
14.833187180318214 336.94442262832575 0.7674214622522547
14.83841473527163 343.31062139442633 0.7743191942326437
14.843642290225047 348.4536826419799 0.7814328774732121
14.848869845178463 353.38463993739106 0.7871572045327412
14.854097400131879 356.2419840139496 0.790273966788871
14.859324955085295 355.7823327078009 0.7884833763257305
14.864552510038711 356.3495353643078 0.7880255892609823
14.869780064992128 356.73626644740955 0.7887338515214511
14.875007619945544 356.03362037358215 0.7875430900255258
14.88023517489896 357.77832564534134 0.7894362911268926
14.885462729852376 357.37160818235634 0.789348196294845
14.890690284805792 354.80038368192174 0.7865933042757984
14.895917839759209 353.7809655461788 0.7857563037912487
14.901145394712625 355.4549408871806 0.7879972680792546
14.906372949666041 358.1948673488748 0.7909422918705429
14.911600504619457 361.11743063893937 0.7946884923792782
14.916828059572873 361.90036321173983 0.7961051522315629
14.92205561452629 355.1172756331692 0.7876501028559765
14.927283169479706 347.0202376622493 0.7780215504194808
14.932510724433122 339.5219564730678 0.7697642335098817
14.937738279386538 336.83674541355236 0.7673565791513277
14.942965834339955 334.47569720585824 0.7659695751158097
14.94819338929337 330.052627386939 0.761622968071901
14.953420944246787 324.72196493216376 0.7560373229210394
14.958648499200203 319.4625338256435 0.7496468748676416
14.96387605415362 312.0082655270952 0.7413995276072312
14.969103609107036 307.43236633275774 0.736326978213028
14.974331164060452 306.1567497892234 0.7357247830896957
14.979558719013868 305.4197554997943 0.7359250990351645
14.984786273967284 304.363536682145 0.7344809523552523
14.9900138289207 301.4500834326463 0.7308822903031169
14.995241383874117 302.15143031326613 0.7314093220397819
15.000468938827533 302.7622446298798 0.7316116959240878
15.005696493780949 303.0854539325184 0.7322759632281888
15.010924048734365 302.4378868529667 0.730566428972745
15.016151603687781 301.4151470318213 0.7289487015150786
15.021379158641198 302.56030414437924 0.7296750963941901
15.026606713594614 301.58683243483324 0.7288457167601798
15.03183426854803 305.3209448026911 0.7331031499059932
15.037061823501446 307.1369630647333 0.7354328470591704
15.042289378454862 310.7975857592801 0.7397628774151359
15.047516933408279 311.55900213948166 0.7412872112408057
15.052744488361695 310.04707293535404 0.7399567914618478
15.057972043315111 312.521616932381 0.7431172764527749
15.063199598268527 311.0542138403225 0.741137301357889
15.068427153221943 313.7310329560911 0.7445024186773668
15.07365470817536 313.28000980478816 0.7440648482196589
15.078882263128776 313.8604948468339 0.7445403116558006
15.084109818082192 313.3426495832632 0.7428558580736574
15.089337373035608 310.43550140532335 0.7389265801165328
15.094564927989024 311.26510489353143 0.7398477783426155
15.09979248294244 312.2354350734933 0.7406770272089058
15.105020037895857 314.2030798307579 0.7433525380282711
15.110247592849273 314.02300990087895 0.7426443055267384
15.11547514780269 308.9432165001458 0.7365666613725004
15.120702702756105 308.83005570241056 0.7372690818107664
15.125930257709522 306.3328346937388 0.7345802783935637
15.131157812662938 304.4945017983635 0.7326848918276834
15.136385367616354 302.69602168816164 0.7322943167718547
15.14161292256977 299.361512387642 0.728840557359518
15.146840477523186 297.82416315024875 0.7277951485804119
15.152068032476603 294.8853611643562 0.7237491988772524
15.157295587430019 291.1704997526483 0.7181735567608815
15.162523142383435 286.9007399616409 0.7123191671275315
15.167750697336851 284.17103880598546 0.7091842670943057
15.172978252290267 280.971320180179 0.7063784094254599
15.178205807243684 279.67720553895623 0.7058169179468934
15.1834333621971 276.1177141970656 0.7011360498814753
15.188660917150516 269.901475979597 0.6939124424992991
15.193888472103932 265.728202311621 0.6899341002966147
15.199116027057348 262.2839518932055 0.6856894915494014
15.204343582010765 262.43718642633644 0.6869683227265808
15.20957113696418 266.4186644176241 0.6912177914869109
15.214798691917597 269.7039564554866 0.6957951022231829
15.220026246871013 275.0525777477384 0.7026656552933053
15.22525380182443 274.9428198425536 0.7016672232702267
15.230481356777846 272.76247910875645 0.6991152204215106
15.235708911731262 268.15333861306084 0.6928810986226521
15.240936466684678 265.63417889469497 0.6904844054670386
15.246164021638094 265.0447411472814 0.6914045152201395
15.25139157659151 266.56560452293337 0.6947415098933961
15.256619131544927 264.10313862574503 0.6898920538609508
15.261846686498343 264.46744894123594 0.6901866296385069
15.267074241451759 263.13382686955003 0.6888498265855677
15.272301796405175 264.34051745091466 0.6919963041034431
15.277529351358591 263.4743030551685 0.692527221765332
15.282756906312008 264.34685433763707 0.6924873579447937
15.287984461265424 267.3916484557152 0.6941869838165984
15.29321201621884 267.5253906634411 0.6930019943038641
15.298439571172256 269.55698243415094 0.6945041927991734
15.303667126125672 270.87078763997425 0.6960832519326798
15.308894681079089 272.3164203422011 0.6974699858160109
15.314122236032505 273.1354694544765 0.6979752608483692
15.319349790985921 271.4003598259996 0.696081020094988
15.324577345939337 273.33049562155173 0.697428516460854
15.329804900892753 276.1962489328223 0.7006098496869314
15.33503245584617 279.6638088085292 0.7052562386440364
15.340260010799586 279.2754807600139 0.704576521441482
15.345487565753002 280.38538996476217 0.7071010845674086
15.350715120706418 283.3365074210554 0.7112068699982788
15.355942675659835 285.7725619688393 0.7141024653118396
15.36117023061325 286.92081122067947 0.7154195906616387
15.366397785566667 285.7728452521317 0.7129492960467715
15.371625340520083 285.9180710844654 0.7126390358617907
15.3768528954735 286.1167507167567 0.7128149686307499
15.382080450426916 287.9597741841676 0.7151681551104264
15.387308005380332 290.95984724955474 0.7209548992197469
15.392535560333748 293.18280753135195 0.7240704642882047
15.397763115287164 293.06306605118124 0.7329734559360019
15.40299067024058 293.6016478015125 0.7394765822195356
15.408218225193997 292.77879042882984 0.7424880953318367
15.413445780147413 293.0611313825385 0.746203539658269
15.418673335100829 294.8273214194059 0.7511484458561617
15.423900890054245 292.7365276823786 0.7510503192137651
15.429128445007661 294.94348448181853 0.7563998209249667
15.434355999961078 292.897132847985 0.7565025904754215
15.439583554914494 291.9412243582016 0.759082885598302
15.44481110986791 289.7473719439491 0.7592480540460133
15.450038664821326 289.2357723057417 0.7618933699105177
15.455266219774742 289.87375697851724 0.7637131924047204
15.460493774728159 290.65263676089745 0.7666380784728677
15.465721329681575 292.1343775547758 0.7707428056610643
15.470948884634991 294.4961208745572 0.7752330866631583
15.476176439588407 294.726878804207 0.7774168769505122
15.481403994541823 294.6964750358323 0.778638478659835
15.48663154949524 293.7219010862299 0.7796092610494457
15.491859104448656 294.07128712478664 0.7830955001389981
15.497086659402072 293.8450672178906 0.7861272882492549
15.502314214355488 295.3986411122079 0.7904737486846842
15.507541769308904 292.85359977453044 0.7871815117440262
15.51276932426232 291.11249197418414 0.7859368867419518
15.517996879215737 292.26387243691397 0.7889330625204657
15.523224434169153 292.41583610553664 0.7914250223198247
15.52845198912257 295.22533597752306 0.7980278598423753
15.533679544075985 295.25767259527163 0.7997506661601942
15.538907099029402 296.18878461289506 0.8021435168767
15.544134653982818 298.7374488565912 0.8078365423308017
15.549362208936234 300.26961313238513 0.811208740978358
15.55458976388965 302.3303120963007 0.8151910332226808
15.559817318843066 300.1877970996752 0.81410942381412
15.565044873796483 298.04633802465435 0.8121965565456954
15.570272428749899 298.65152094845615 0.8141190777816774
15.575499983703315 300.1536232472202 0.8181534903189753
15.580727538656731 299.66476838036033 0.8188623479998122
15.585955093610147 296.960512426586 0.81620288836328
15.591182648563564 297.31715785712834 0.8186416100782583
15.59641020351698 295.7034573917224 0.8186516780428216
15.601637758470396 295.86981531783135 0.8200147840105676
15.606865313423812 292.62255301467667 0.8179547556225639
15.612092868377228 289.6200796424924 0.8142427416201015
15.617320423330645 287.50522463720176 0.8122061258602722
15.62254797828406 285.47401512310387 0.8107550890429841
15.627775533237477 284.2225329063381 0.8104172761008075
15.633003088190893 279.3386253735295 0.8051704741387182
15.63823064314431 279.47861596736254 0.8044607730294594
15.643458198097726 276.3012888949451 0.7885873290880787
15.648685753051142 277.86734876476356 0.7848415841077618
15.653913308004558 277.83667407531357 0.7819690387132412
15.659140862957974 275.419006748562 0.7765068646774087
15.66436841791139 276.10195734008533 0.7758569253361159
15.669595972864807 274.59425841159407 0.7719551736427307
15.674823527818223 274.0888152057664 0.768366627493421
15.680051082771639 274.06280712067786 0.7665251180431275
15.685278637725055 276.9143692504419 0.767649464039176
15.690506192678471 275.6754829596681 0.764039184928469
15.695733747631888 273.22164735614604 0.7578213511956597
15.700961302585304 269.93960925670535 0.7544262583265445
15.70618885753872 268.8067552959689 0.7511769801357284
15.711416412492136 268.67673526411187 0.7483591116769366
15.716643967445552 269.62221399340905 0.7476058466803439
15.721871522398969 268.6732291922341 0.7441672017102873
15.727099077352385 268.85077625128486 0.7439863155919898
15.732326632305801 271.2145600456975 0.7467882842998859
15.737554187259217 271.6050332779375 0.7462888138578939
15.742781742212633 271.8110918435758 0.7457653581438229
15.74800929716605 274.9964297119132 0.7502382135422662
15.753236852119466 275.5208589050321 0.7508648448409082
15.758464407072882 276.5113059417539 0.7506069932741798
15.763691962026298 278.57582590579443 0.7521570693005999
15.768919516979715 278.4912276024513 0.7499628208940443
15.77414707193313 279.9486963706268 0.7509658085011224
15.779374626886547 280.71350360824675 0.7511615965842827
15.784602181839963 280.27356705496464 0.7500430652253808
15.78982973679338 283.21635946786836 0.7548821806627212
15.795057291746796 282.13612417371513 0.7526341656062839
15.800284846700212 282.30232415905573 0.7531599045676705
15.805512401653628 280.7264721823395 0.7502050674256184
15.810739956607044 283.8756643120092 0.7522328151368224
15.81596751156046 285.16437798900165 0.752921656788045
15.821195066513877 287.4342870010314 0.7557670101201117
15.826422621467293 290.81598371866966 0.7595536504915394
15.831650176420709 288.48915591275835 0.7572684725456811
15.836877731374125 287.0460397240523 0.7544903324672603
15.842105286327541 284.4345811941612 0.750706707792885
15.847332841280958 285.4759316631927 0.7513717470318115
15.852560396234374 286.56869575654997 0.7524456028105104
15.85778795118779 285.4574339586788 0.7517671582090658
15.863015506141206 281.54645371555046 0.7458733429152488
15.868243061094622 278.1303192434538 0.7405421374818227
15.873470616048039 276.4577782043325 0.7380749396539253
15.878698171001455 276.746125358214 0.7370521733748427
15.883925725954871 279.2959953963494 0.740118779693917
15.889153280908287 283.0414467131506 0.7450740863741773
15.894380835861703 286.14694232731466 0.7490464833380176
15.89960839081512 284.6961418844136 0.7472768955040116
15.904835945768536 284.8903759115186 0.7480250246425063
15.910063500721952 287.0897355468232 0.751006001647361
15.915291055675368 286.54083395864467 0.7502409014628121
15.920518610628784 283.19309030348563 0.7442244965453718
15.9257461655822 281.1930537333517 0.7396554796485232
15.930973720535617 277.4853745963093 0.7334947408504213
15.936201275489033 275.51628386075254 0.7320779757130379
15.94142883044245 276.2733265593987 0.73409296651208
15.946656385395865 278.6607266963573 0.7371670950934232
15.951883940349282 280.1492484070754 0.7381372414567934
15.957111495302698 283.6199913606052 0.7410148860930624
15.962339050256114 284.7767518275507 0.7426802974605043
15.96756660520953 283.0044695115824 0.7407447602254154
15.972794160162946 282.75434239599286 0.7411794439970395
15.978021715116363 281.2533736423963 0.7392358241544834
15.983249270069779 280.76329283912327 0.739313723941435
15.988476825023195 281.52363809894103 0.7401587825848183
15.993704379976611 280.01712619604433 0.7390333577534925
15.998931934930027 279.76157540578555 0.7369786760822028
16.004159489883442 277.6995529027697 0.7336615375489997
16.009387044836856 279.18087592112556 0.734954546411494
16.01461459979027 277.50243721434174 0.733507158100869
16.019842154743685 276.592162910078 0.7328966886061065
16.0250697096971 276.5172071727436 0.7316574170536484
16.030297264650514 280.6978863614909 0.7358113247222179
16.03552481960393 286.1550576303498 0.7420191345221151
16.040752374557343 289.06394734456154 0.7461812013717086
16.045979929510757 291.528672245238 0.7511542163625452
16.05120748446417 292.203214464233 0.7513248436014827
16.056435039417586 296.2177144124572 0.7569430306739793
16.061662594371 299.6718439603015 0.7607885562801545
16.066890149324415 304.9072496995674 0.7668149413030384
16.07211770427783 309.40920136155233 0.7714841639818785
16.077345259231244 313.6655167484297 0.775669803601754
16.08257281418466 319.7001112882808 0.7824382332063582
16.087800369138073 321.42597848818906 0.7832088207745209
16.093027924091487 321.64258976661944 0.782819139270392
16.0982554790449 322.88049453929335 0.783511491017468
16.103483033998316 326.4288456867841 0.7879294462184261
16.10871058895173 330.7190164696408 0.7935151257388781
16.113938143905145 331.94421615118034 0.7954344808594421
16.11916569885856 330.12713400826124 0.7939794863495918
16.124393253811974 325.95621061120937 0.7899595068812691
16.129620808765388 325.99129744753037 0.7907244676082983
16.134848363718802 324.5100229998663 0.788820407295338
16.140075918672217 324.7218531389239 0.7886238828205479
16.14530347362563 327.3162231789472 0.7915094251766722
16.150531028579046 327.2359310810558 0.7916217287812805
16.15575858353246 330.3802309487096 0.7953278969706126
16.160986138485875 328.61865164066603 0.7923058049257198
16.16621369343929 324.3887781387025 0.786704449151009
16.171441248392703 319.2814370186359 0.7814673449776154
16.176668803346118 313.327869118838 0.7744835012976913
16.181896358299532 311.46133572058875 0.7721091770584194
16.187123913252947 305.872275060583 0.7650431207245932
16.19235146820636 299.77437399989606 0.7575094687347773
16.197579023159776 291.5600769863197 0.7469604760214053
16.20280657811319 283.5683326777766 0.7373096230651124
16.208034133066604 280.19632486153847 0.7341765695432728
16.21326168802002 274.99122696513035 0.7288309184741826
16.218489242973433 273.0153184731989 0.7269440860849152
16.223716797926848 271.71589715303213 0.7247842289135293
16.228944352880262 271.6301857163717 0.7239121133288671
16.234171907833677 269.67416277265136 0.7216438347939044
16.23939946278709 268.5141088138214 0.7199933822967296
16.244627017740505 264.5137171139348 0.7164990941196389
16.24985457269392 264.21279510155097 0.7177687846708494
16.255082127647334 259.96225124336894 0.7125648088029188
16.26030968260075 254.779899484438 0.7054123891365309
16.265537237554163 251.97481140542357 0.7006419367145157
16.270764792507578 250.55866953860937 0.6985491450751171
16.275992347460992 250.95631155412624 0.6990370797010413
16.281219902414406 250.21280063097217 0.6970065679387674
16.28644745736782 248.78738092761907 0.6952529036068854
16.291675012321235 248.64298628886021 0.6942052753993737
16.29690256727465 249.12604463171184 0.6939366116278323
16.302130122228064 250.08972815491217 0.6951815497558596
16.30735767718148 250.75306005750247 0.6964475174023148
16.312585232134893 250.8966863734335 0.696201922871853
16.317812787088307 252.86558147229306 0.7003677277488841
16.323040342041722 250.21836263019327 0.6959551152681053
16.328267896995136 250.14644803628914 0.6955983073209827
16.33349545194855 248.61512749522404 0.6925146578876891
16.338723006901965 248.58060173913353 0.6915516948030633
16.34395056185538 253.74698372387724 0.6976231571360093
16.349178116808794 254.63767481633664 0.6995677644565883
16.35440567176221 256.15912961930695 0.6993768009649302
16.359633226715623 260.1062283097245 0.7051029902486361
16.364860781669037 263.7811541467032 0.7102808326402751
16.37008833662245 271.3172621906897 0.7200224441254526
16.375315891575866 275.3111744993931 0.7250261472310711
16.38054344652928 279.94690206424264 0.7282364608906028
16.385771001482695 282.1182321916697 0.7293483756889193
16.39099855643611 284.3349014946766 0.7307515447565002
16.396226111389524 284.39175273134106 0.7300075473020834
16.401453666342938 284.6288694290143 0.7303549807927512
16.406681221296353 287.450362344263 0.7346506456358732
16.411908776249767 289.08082108870445 0.7360577462226127
16.41713633120318 288.25153276944815 0.7346343844471734
16.422363886156596 283.3561560506108 0.7285223202875182
16.42759144111001 279.8378355394042 0.7239780503270616
16.432818996063425 277.35355676983954 0.7215014090846611
16.43804655101684 276.3947360557626 0.7201995312963475
16.443274105970254 274.3748047833312 0.7194275124606667
16.448501660923668 273.711313297636 0.7182925914866315
16.453729215877082 273.2198285171782 0.7170111348801237
16.458956770830497 272.5727232024204 0.716972956301905
16.46418432578391 270.1256072494337 0.7149876888426381
16.469411880737326 269.2083352892085 0.7142152556970217
16.47463943569074 269.253117296592 0.7144481495258553
16.479866990644155 270.9592873897962 0.7143337580882169
16.48509454559757 272.23957396459616 0.7160106779163488
16.490322100550983 270.17225975258503 0.7129745673027669
16.495549655504398 271.17770077217693 0.7136483856668333
16.500777210457812 271.77965649409964 0.7141574039245114
16.506004765411227 276.73885138776666 0.718894779166734
16.51123232036464 279.47731016292295 0.7227464877809492
16.516459875318056 279.98245704230806 0.7230075207672774
16.52168743027147 280.1272881484938 0.7238177431835697
16.526914985224884 278.1222750444265 0.7213442472786777
16.5321425401783 277.9610132885349 0.7221038341258489
16.537370095131713 276.1162298512833 0.7190616568990765
16.542597650085128 274.1840487266164 0.7171285302872089
16.547825205038542 268.11860451671987 0.7102525930434703
16.553052759991957 263.5597269596612 0.7033580499905376
16.55828031494537 256.8697225728878 0.6956650050172982
16.563507869898785 252.59751891269084 0.6888352757336488
16.5687354248522 251.57355417808458 0.6878022632142791
16.573962979805614 251.80113457108408 0.6888851612680594
16.57919053475903 251.92930638303324 0.6884769150250701
16.584418089712443 251.68142556330955 0.68966773042742
16.589645644665858 250.2897319691096 0.688118800732055
16.594873199619272 248.51556831791092 0.6863917350848545
16.600100754572686 248.95417418858366 0.6877244683855914
16.6053283095261 247.55402463010373 0.6843836289378439
16.610555864479515 247.86032409698612 0.6843983537687234
16.61578341943293 246.8048112962827 0.6821516877686489
16.621010974386344 245.2573199183857 0.6793761504489941
16.62623852933976 244.30931550568994 0.677434825717416
16.631466084293173 247.09484626969322 0.6819570176661949
16.636693639246587 252.66563140871634 0.6894815900651928
16.641921194200002 256.7061931934617 0.6958651587459566
16.647148749153416 256.3327258719223 0.6946695591364961
16.65237630410683 252.85229728080859 0.6903425239409636
16.657603859060245 251.93295322142055 0.6884377214406833
16.66283141401366 248.80322432865313 0.6847711339690629
16.668058968967074 246.44308705634973 0.6803791716204797
16.67328652392049 241.64732839893972 0.6743181974740943
16.678514078873903 240.67225034613259 0.6715176229298605
16.683741633827317 244.6090839239455 0.6765326588245352
16.68896918878073 246.2466721644089 0.6787691680090304
16.694196743734146 245.91094687346697 0.6793313527153253
16.69942429868756 243.81273288026574 0.6765450475430183
16.704651853640975 243.5564416767912 0.6754312879243127
16.70987940859439 242.80817408142227 0.6718182127944945
16.715106963547804 241.88804944458974 0.6724160003760303
16.720334518501218 240.54757296031232 0.6706271831750511
16.725562073454633 239.01832703005223 0.6694490603885601
16.730789628408047 241.61291922954936 0.6724941393653731
16.73601718336146 242.5475476013033 0.6739389734639811
16.741244738314876 242.2698949862287 0.6740035182336903
16.74647229326829 238.734932579537 0.6694849452926365
16.751699848221705 234.78203279199806 0.6631918559175869
16.75692740317512 230.94569474148193 0.65763701512857
16.762154958128534 230.38243371289744 0.6550739805155146
16.767382513081948 230.1943041152568 0.6554705943168602
16.772610068035362 228.8922598674116 0.6536721120576945
16.777837622988777 229.0027434029648 0.6544069756476023
16.78306517794219 229.00593868809622 0.6559186306511665
16.788292732895606 230.3564949251929 0.6584477612956999
16.79352028784902 231.09118293694985 0.6602374227840048
16.798747842802435 230.60133647430337 0.6594879214663504
16.80397539775585 228.07234615915357 0.6558783977816249
16.809202952709263 227.0373623573675 0.6547173748753872
16.814430507662678 223.6598888019054 0.6511099030858388
16.819658062616092 221.84185891929988 0.6481300217686877
16.824885617569507 219.31437907120238 0.6438209317552842
16.83011317252292 218.02430010920366 0.6432127700628254
16.835340727476336 221.42193546692616 0.6476485128403
16.84056828242975 222.0500506951507 0.6482033181759812
16.845795837383164 221.93744475083017 0.6467274902155665
16.85102339233658 220.20996879282546 0.6449738159532741
16.856250947289993 219.59117493240373 0.6436791926764204
16.861478502243408 219.48893604543716 0.644182724125704
16.866706057196822 219.22737362418766 0.6450048381269741
16.871933612150237 217.17960554131247 0.6435799162042249
16.87716116710365 218.72604493333134 0.6464570313278759
16.882388722057065 219.91166098833182 0.6475458529320804
16.88761627701048 220.7274569339958 0.6475472518058288
16.892843831963894 220.03642183245577 0.6469519615793371
16.89807138691731 218.41332502419849 0.6446674582247239
16.903298941870723 214.50347264373332 0.6396259590416852
16.908526496824138 211.60015586435364 0.6347202649797345
16.913754051777552 211.33886376449044 0.6339955782714092
16.918981606730966 212.6889074369282 0.6362257958999644
16.92420916168438 213.31781095906237 0.6359727986526745
16.929436716637795 212.98489252005535 0.6362580969453395
16.93466427159121 211.89939078988462 0.6338914141989886
16.939891826544624 214.46358953675232 0.6381725100711635
16.94511938149804 211.98092386477396 0.635250713965486
16.950346936451453 211.20190073324946 0.6338381298832306
16.955574491404867 210.57822010262268 0.6322688195607364
16.960802046358282 213.79602721852189 0.637642025220932
16.966029601311696 218.64689850308483 0.6456951155091412
16.97125715626511 220.3762207237445 0.6482234190822971
16.976484711218525 219.0181677515423 0.6454615996097062
16.98171226617194 215.5055174728227 0.6396581078323496
16.986939821125354 211.73016090611438 0.6336817920716432
16.99216737607877 209.79088643534854 0.6310150296062479
16.997394931032183 212.32637335159222 0.6330437568177923
17.002622485985597 213.12824093379638 0.6332822773799772
17.00785004093901 216.4641926641028 0.6379036420388303
17.013077595892426 215.96258949301597 0.6376367775593115
17.01830515084584 214.45159275383597 0.6357008723811873
17.023532705799255 212.23664886888702 0.6304678093599879
17.02876026075267 212.38695477920422 0.6303401608399788
17.033987815706084 216.42954999352486 0.6350838241130248
17.039215370659498 219.8879303751119 0.6411148977932783
17.044442925612913 219.93253582347074 0.6419376908492535
17.049670480566327 220.6859494616048 0.645289705421519
17.05489803551974 220.94791047684436 0.6462720906283064
17.060125590473156 223.55063556497356 0.6492618647843988
17.06535314542657 223.1978795697638 0.6489200234071393
17.070580700379985 223.81583119798688 0.6504918660019235
17.0758082553334 223.06801665712544 0.6480013221420371
17.081035810286814 223.70717952901848 0.6467303848885279
17.086263365240228 225.53602894275033 0.6466985182878959
17.091490920193642 225.00535909252923 0.6456935873594434
17.096718475147057 221.99115155990353 0.6432580538319663
17.10194603010047 219.59563777442148 0.6424649960123878
17.107173585053886 218.5836894316192 0.6420769398314793
17.1124011400073 220.06703541577906 0.6444273720645775
17.117628694960715 221.54565889439556 0.6453592880424172
17.12285624991413 223.06669299128316 0.6463670858284661
17.128083804867543 224.9468682180755 0.6491267556641713
17.133311359820958 226.53762962002608 0.6497321993939438
17.138538914774372 225.0823047181473 0.6465887633690519
17.143766469727787 222.80275164335401 0.6433907789916335
17.1489940246812 222.20508294976813 0.6444844380743935
17.154221579634616 221.27912722832454 0.6428809423303762
17.15944913458803 225.63973934646035 0.6490617766481395
17.164676689541444 230.1424585324617 0.6522998962626281
17.16990424449486 233.70350799973812 0.6569739379536481
17.175131799448273 237.46975620659776 0.6620343893840318
17.180359354401688 236.4144180607041 0.6606195863693054
17.185586909355102 236.4658652486421 0.6615043173198175
17.190814464308517 236.16087161407097 0.6613074455309722
17.19604201926193 238.00918766174962 0.6638995409017546
17.201269574215345 238.4298731449419 0.662577562913083
17.20649712916876 238.7758243118299 0.6611356228062867
17.211724684122174 240.05121229088599 0.6635941291404813
17.21695223907559 243.14346777410057 0.6692736774028105
17.222179794029003 245.51983173550613 0.6740947311083034
17.227407348982418 245.788605990443 0.6734671858963244
17.232634903935832 244.357882114624 0.6697861415996622
17.237862458889246 243.30343063925713 0.6666453942128625
17.24309001384266 242.89710090413666 0.6660818540355319
17.248317568796075 242.94049543557148 0.6662984537767268
17.25354512374949 245.80867332875238 0.6716080578663776
17.258772678702904 246.02181370550272 0.6724951961254735
17.26400023365632 242.7338944953641 0.6679453095910566
17.269227788609733 240.00224949377125 0.6650529178874405
17.274455343563147 234.4697655262025 0.6566964300692291
17.279682898516562 231.94536877838829 0.653114672389589
17.284910453469976 232.32881095547174 0.6534705029095664
17.29013800842339 233.4046033809972 0.6544934966638836
17.295365563376805 235.9993020493957 0.6582992189420435
17.30059311833022 235.92127925077764 0.6578780614951452
17.305820673283634 237.5483682146375 0.6614799753303636
17.31104822823705 238.1218327700692 0.6633472484363817
17.316275783190463 239.6090826732923 0.6653960090696859
17.321503338143877 239.1042485236496 0.6649522588843444
17.32673089309729 238.1949026440254 0.6647782459696656
17.331958448050706 236.3543794118355 0.6625873124439976
17.33718600300412 236.13720987223564 0.6614319633753895
17.342413557957535 236.18790934877043 0.6593676013224447
17.34764111291095 237.11062971233008 0.6598859145060313
17.352868667864364 235.7561336893099 0.6584795066231575
17.358096222817778 236.13692252844106 0.6592260169893825
17.363323777771193 235.81830851125682 0.6583521484646647
17.368551332724607 233.88923961907776 0.6555098177800602
17.37377888767802 231.20459869778495 0.6527096441053444
17.379006442631436 230.9770578459847 0.6538873967441685
17.38423399758485 231.57481206163723 0.6562197455656101
17.389461552538265 230.13800467302443 0.6545174606739717
17.39468910749168 230.04844401128292 0.6537360829520998
17.399916662445094 230.14983650820835 0.6526260301731623
17.405144217398508 233.51629171824342 0.657555962120838
17.410371772351922 232.57196322769363 0.6562128838800247
17.415599327305337 232.1073351259919 0.6547024652166882
17.42082688225875 229.7366734575137 0.6509297341440319
17.426054437212166 229.36149415350383 0.6507154793754998
17.43128199216558 229.4859487913906 0.6516802158845452
17.436509547118995 230.0288976976992 0.6528176075401587
17.44173710207241 230.21622960730144 0.6521512230654501
17.446964657025823 232.3775455107415 0.653901499422871
17.452192211979238 235.0573253066364 0.657628764276793
17.457419766932652 234.66415771176088 0.6587420779894578
17.462647321886067 235.5861353370921 0.6600979348756065
17.46787487683948 233.7601450978425 0.6566168149130746
17.473102431792896 233.84348383907164 0.656334598894279
17.47832998674631 233.6121531552567 0.6567595995629849
17.483557541699724 234.63328893693446 0.6585350334162259
17.48878509665314 236.9864990409446 0.6612986653571916
17.494012651606553 236.6547031292008 0.6594674591906526
17.499240206559968 237.52119888800576 0.6604936988272
17.504467761513382 240.2260480860248 0.6656360968402161
17.509695316466797 241.63588209710937 0.668777149996025
17.51492287142021 240.8405960460227 0.6672337914467983
17.520150426373625 234.95397021549715 0.6571370153781207
17.52537798132704 233.86666799362206 0.6545311106492734
17.530605536280454 232.6666387309797 0.6516533224913461
17.53583309123387 234.9337261411933 0.6564479348141673
17.541060646187283 237.20529739828604 0.6600414190541624
17.546288201140698 237.77977748140978 0.6607879993756254
17.551515756094112 241.22355229938816 0.6671599857492877
17.556743311047526 242.2880204691313 0.6690575654128547
17.56197086600094 243.85354545527326 0.6720339049135714
17.567198420954355 242.96718325146995 0.6707172128555108
17.57242597590777 242.20857875148403 0.6680883646526654
17.577653530861184 240.5157026310474 0.6651779557571113
17.5828810858146 241.11765235162324 0.6663755547889855
17.588108640768013 239.53258675636462 0.6646316451377042
17.593336195721427 240.5751270871959 0.6664410857666879
17.598563750674842 240.41238297524373 0.6640753041225728
17.603791305628256 241.73284492871585 0.663189990468775
17.60901886058167 244.36471744192488 0.6657664873162159
17.614246415535085 247.82351303431642 0.6709557664126213
17.6194739704885 249.43753362709523 0.6746845842493012
17.624701525441914 248.34538293594895 0.6731808720708711
17.62992908039533 252.67175123544106 0.6786216007501199
17.635156635348743 253.1999236120491 0.6783683224341048
17.640384190302157 254.12866347406552 0.67926938871155
17.64561174525557 251.16179097819966 0.675313016935551
17.650839300208986 251.21297763631702 0.6754610002612552
17.6560668551624 252.65263085274862 0.6773991824230644
17.661294410115815 253.05826473736772 0.6778648805289242
17.66652196506923 257.52129563939525 0.6833777207846176
17.671749520022644 259.1369188142365 0.6853226016247738
17.676977074976058 265.26720429567246 0.692922709616987
17.682204629929473 269.6975549468758 0.6980319628299547
17.687432184882887 274.3416108864265 0.7035238200153539
17.6926597398363 276.1368023784512 0.7051031666369988
17.697887294789716 280.2025763688917 0.7106590619433342
17.70311484974313 282.51136217857015 0.7133434900866814
17.708342404696545 287.17425828891277 0.7187947641749621
17.71356995964996 288.6986613990334 0.7196576881520926
17.718797514603374 291.2815837894238 0.7220820514472271
17.724025069556788 295.94640176764335 0.7272592772907492
17.729252624510202 301.9037094007065 0.7343848726818655
17.734480179463617 306.3340333005416 0.7398294303587322
17.73970773441703 308.7175751204315 0.7419842565248917
17.744935289370446 309.0763673955522 0.7430081830422076
17.75016284432386 311.45137519419484 0.7457411065816497
17.755390399277275 314.1072690538512 0.7494606120997721
17.76061795423069 317.349254602581 0.753283633083029
17.765845509184103 321.39041186907167 0.75773801430156
17.771073064137518 324.3970921854247 0.7613636027291082
17.776300619090932 326.03232725192595 0.7631708672973407
17.781528174044347 323.7556701779715 0.7612134576499203
17.78675572899776 320.49269032064683 0.757310228341385
17.791983283951176 317.1288502690707 0.7525920103490435
17.79721083890459 311.0324403097586 0.7446730369058472
17.802438393858004 307.6130678111881 0.7414083031992567
17.80766594881142 304.0658079446769 0.7375111472946515
17.812893503764833 303.7179058372137 0.738005015759257
17.818121058718248 303.59330918710515 0.737925389434573
17.823348613671662 303.4612882133617 0.7376792257757238
17.828576168625077 301.1546480345703 0.7343648229759527
17.83380372357849 297.2648719404707 0.7293388924814214
17.839031278531905 291.3104389547615 0.7216491769433375
17.84425883348532 285.9253542958315 0.7152603675132144
17.849486388438734 283.83481785447833 0.712869749125155
17.85471394339215 279.4201346684326 0.7079206590016641
17.859941498345563 280.19710585920546 0.7092486790689108
17.865169053298978 278.92592084565507 0.7072649924341382
17.870396608252392 282.39441397305467 0.7120201590422551
17.875624163205806 285.83336596726696 0.7150309079009204
17.88085171815922 285.9636166347304 0.7153886324163954
17.886079273112635 287.16076661147207 0.7168261508409327
17.89130682806605 286.72860153741277 0.716760148724927
17.896534383019464 289.84124616043744 0.7211487078701027
17.90176193797288 296.58294711472206 0.7288414484051958
17.906989492926293 302.631562732237 0.7351298536376992
17.912217047879707 311.89390484372 0.7470008565465489
17.917444602833122 315.2867629725253 0.7505324845876636
17.922672157786536 320.53954689550926 0.7566946134111906
17.92789971273995 322.03115077658185 0.7580342178058693
17.933127267693365 323.8769248256629 0.7589666369315787
17.93835482264678 319.74489273621964 0.7546699770816906
17.943582377600194 313.62246582593576 0.7476683644919083
17.94880993255361 308.5204734977219 0.7420775566047013
17.954037487507023 307.3296715182851 0.7413616618663091
17.959265042460437 305.33919271934207 0.7391130435269982
17.96449259741385 299.90676757634486 0.7335059406503222
17.969720152367266 294.95734362100995 0.7281642763364073
17.97494770732068 290.42326264530385 0.7218495859040925
17.980175262274095 286.38438509339954 0.717092119194843
17.98540281722751 282.37821292833127 0.7123566520332797
17.990630372180924 277.4419124491227 0.7064172572619464
17.995857927134338 271.45135731732154 0.6988822857853901
18.001085482087753 269.0580953849924 0.6952543129242954
18.006313037041167 261.7786120066533 0.6859583164971687
18.01154059199458 259.15305274103133 0.6835107061953847
18.016768146947996 257.8514795818219 0.6815734939323466
18.02199570190141 256.7222936253554 0.6803355426167716
18.027223256854825 257.45592709827156 0.6808042765682586
18.03245081180824 253.9525742601378 0.6763379772966969
18.037678366761654 251.94759561973567 0.6753435131022163
18.042905921715068 250.20544498829298 0.6744610190048631
18.048133476668482 249.69031775243513 0.6749728371372405
18.053361031621897 252.23461698394746 0.6781995961301297
18.05858858657531 254.158730079033 0.680864093433267
18.063816141528726 253.73940860281334 0.6807255529667793
18.06904369648214 253.43588451554103 0.6796583320464531
18.074271251435555 257.1889055847988 0.6834603261361099
18.07949880638897 258.4756469381408 0.6843568593425077
18.084726361342383 259.0804251451202 0.6844219443053106
18.089953916295798 257.7130904138155 0.6828816113460724
18.095181471249212 259.85952263487286 0.6845100933344958
18.100409026202627 265.7208416797007 0.6917484484103003
18.10563658115604 271.58806294805 0.6998271222175229
18.110864136109456 274.8452696476189 0.7029466493822155
18.11609169106287 278.3838137187876 0.7071339490039142
18.121319246016284 282.77340691102137 0.7117583217387441
18.1265468009697 286.0311678515378 0.7158458473456066
18.131774355923113 289.31987544212126 0.7204971360927647
18.137001910876528 292.6082382935738 0.7236472425868633
18.142229465829942 298.11592635558753 0.7303306058703365
18.147457020783357 302.888867135745 0.7354703281195324
18.15268457573677 309.99814669765357 0.7430837190825076
18.157912130690185 320.54317415359185 0.7553832517404985
18.1631396856436 330.0797946356687 0.7661101423589465
18.168367240597014 342.42780663443114 0.77887045584146
18.17359479555043 352.8678716636961 0.7908068504066238
18.178822350503843 366.0095440167752 0.8050299810485406
18.184049905457258 373.2081958783915 0.8133199388406788
18.189277460410672 384.46273957885774 0.8252295447268485
18.194505015364086 391.3420568701576 0.8326172120534339
18.1997325703175 391.1129915112499 0.8327589670935003
18.204960125270915 388.73721258438894 0.8303820735958712
18.21018768022433 380.4815858265784 0.8212735058191405
18.215415235177744 376.13968479224957 0.8169332750465155
18.22064279013116 375.5790592405258 0.8160976436018038
18.225870345084573 376.47442676573576 0.8171046320177087
18.231097900037987 377.46442360439335 0.817867877402138
18.236325454991402 381.03090813988064 0.8214276876165291
18.241553009944816 380.58216196302766 0.8208122088781372
18.24678056489823 384.35142387982324 0.8245062090296469
18.252008119851645 383.74951338685497 0.8242162167192998
18.25723567480506 384.0719917146944 0.8241566685397496
18.262463229758474 379.9023838885671 0.8200182771230465
18.26769078471189 372.77773937078 0.8124277848169921
18.272918339665303 364.54350586936744 0.8033861033978056
18.278145894618717 353.45998370561716 0.7912923916032416
18.28337344957213 342.2215814635591 0.7798651656526329
18.288601004525546 336.17287619801016 0.7739695691694009
18.29382855947896 328.81987368861263 0.7662479305254671
18.299056114432375 322.5891016356571 0.7585250351348619
18.30428366938579 314.0026197541769 0.7490959758755709
18.309511224339204 307.86358312706886 0.7422410205670208
18.314738779292618 301.038440253705 0.7338720702957042
18.319966334246033 296.0473638290291 0.7274219759199982
18.325193889199447 293.9367314756329 0.7245961752377184
18.33042144415286 288.30956803402995 0.7184727720522653
18.335648999106276 284.1668833519474 0.7140239288176512
18.34087655405969 279.03006701130676 0.7080678796071893
18.346104109013105 276.904334035478 0.7054572946071747
18.35133166396652 277.9424687339486 0.706069692238638
18.356559218919934 281.3279088380556 0.7096097172813403
18.361786773873348 280.97057235461835 0.7101318769668026
18.367014328826762 280.0539605229124 0.7090107821711462
18.372241883780177 279.8698652841744 0.7095824023131592
18.37746943873359 281.45406366630783 0.7111801943288468
18.382696993687006 283.72663233069255 0.7125065809074667
18.38792454864042 288.28448578730126 0.7189903273679155
18.393152103593835 295.43018971664594 0.7382751156548557
18.39837965854725 300.34904212870816 0.7510264171599836
18.403607213500663 308.1257263389075 0.7663613327901514
18.408834768454078 318.4171149471247 0.7844768839937407
18.414062323407492 329.93799024380695 0.80260706673588
18.419289878360907 340.51477155196557 0.8194091641823827
18.42451743331432 344.800024749959 0.826791968330149
18.429744988267736 343.7836600315876 0.8293011240310186
18.43497254322115 338.36683629494155 0.8253820785644715
18.440200098174564 331.6539544114447 0.8206641291999774
18.44542765312798 328.1403761115594 0.8195882883714907
18.450655208081393 325.0910370594775 0.8181393987741773
18.455882763034808 319.35672249464034 0.8141565481331838
18.461110317988222 316.49058063261435 0.8135978102129348
18.466337872941637 314.0800821299861 0.8132734587729512
18.47156542789505 315.52780452870513 0.8183987516817246
18.476792982848465 311.946415812542 0.8159552424056737
18.48202053780188 307.88268276731816 0.8133282029137733
18.487248092755294 304.67867647431393 0.811070948850677
18.49247564770871 303.7310489125359 0.8112869213427877
18.497703202662123 301.3704129822938 0.8112380911880472
18.502930757615538 300.00746681665845 0.8118055849326609
18.508158312568952 295.04249517131007 0.8080820052685578
18.513385867522366 292.36740370981613 0.8069768767711601
18.51861342247578 292.0565134712471 0.8082163289097036
18.523840977429195 293.52820580249863 0.8134910862361062
18.52906853238261 297.74522165680634 0.8215891282459271
18.534296087336024 299.3939766478097 0.8256835814872926
18.53952364228944 294.9083520836026 0.8214401153699502
18.544751197242853 290.79413791053076 0.8175484769638928
18.549978752196267 284.3971773020734 0.8101863591381988
18.555206307149682 284.14404179285316 0.8119984669924348
18.560433862103096 283.071151535711 0.8122315659707753
18.56566141705651 283.75369912668833 0.8161683558066465
18.570888972009925 284.64573231848624 0.8196638290803662
18.57611652696334 286.5405680906939 0.8238414914828271
18.581344081916754 288.6407676656862 0.8279919662297
18.58657163687017 288.8551562315454 0.8285945311195658
18.591799191823583 287.82918895884205 0.8294463549130794
18.597026746776997 291.1579862889435 0.8360929536089449
18.60225430173041 291.64497257318726 0.8382642331082871
18.607481856683826 293.43499683780675 0.842140105987352
18.61270941163724 294.0144248992266 0.8447128949167046
18.617936966590655 295.344991729971 0.8484054027047989
18.62316452154407 300.04139951041464 0.8550222489086682
18.628392076497484 305.09676796204946 0.8453292706567902
18.633619631450898 309.78830843790985 0.8433129782261726
18.638847186404313 311.4418427750749 0.838603414431011
18.644074741357727 314.94734708814843 0.8380188254376363
18.64930229631114 314.2838735965433 0.8332000997185093
18.654529851264556 320.27256523720285 0.8365509636367779
18.65975740621797 327.20150503118685 0.8432789852793124
18.664984961171385 333.4000084475244 0.8478096785229234
18.6702125161248 345.3807839954451 0.8595644533352826
18.675440071078214 346.400274668945 0.8592202998535743
18.680667626031628 348.343199614037 0.8587096644215318
18.685895180985042 347.88762446659285 0.8554129606377904
18.691122735938457 350.96413045263876 0.856664775731415
18.69635029089187 352.2319801705461 0.8546185500482656
18.701577845845286 350.85394341803135 0.8513534616379734
18.7068054007987 354.1379103425841 0.8540767897490978
18.712032955752115 352.90744576194083 0.8514368667781943
18.71726051070553 353.64288654661505 0.8519658462551604
18.722488065658943 351.8113856908818 0.8479764645859776
18.727715620612358 349.73445160942185 0.8444755740156279
18.732943175565772 347.8479094122125 0.8407069932914175
18.738170730519187 350.08229815241685 0.8417816803181924
18.7433982854726 351.1294031712327 0.8431334944532576
18.748625840426016 351.93517818347993 0.8427051721793184
18.75385339537943 350.26526825968847 0.8390819812416863
18.759080950332844 349.897862751578 0.8373338068689835
18.76430850528626 347.3340116096266 0.832592457450815
18.769536060239673 348.02920814235074 0.8324433005614117
18.774763615193088 346.53092276101216 0.8294314803114577
18.779991170146502 343.11779387908865 0.8236979935944957
18.785218725099917 336.06021389891794 0.8140753093048066
18.79044628005333 335.37475472480236 0.8121245755337178
18.795673835006745 331.50607543211987 0.8066029397556929
18.80090138996016 329.77090300405723 0.8043195559610955
18.806128944913574 322.6050397174509 0.7952281284721411
18.81135649986699 317.3409753899182 0.7884506446982447
18.816584054820403 312.7911530967585 0.7827028219591782
18.821811609773818 312.33545946170074 0.7805293363243176
18.827039164727232 311.73719045321775 0.7796219254236683
18.832266719680646 310.1555908300373 0.7773536196148317
18.83749427463406 307.0695115204822 0.7729924100439528
18.842721829587475 306.35494601014216 0.7720662228346592
18.84794938454089 303.15255996181014 0.7674914510064528
18.853176939494304 299.6598272602032 0.7633863296622805
18.85840449444772 298.7572328973439 0.7624947004730739
18.863632049401133 298.6496676688741 0.7625949216104729
18.868859604354547 303.3650905974749 0.769404507935773
18.87408715930796 304.81210683238 0.7708628041277544
18.879314714261376 302.52132841298777 0.7669096407022101
18.88454226921479 298.57273383999416 0.7610588436748719
18.889769824168205 296.90910674041777 0.7572679016944646
18.89499737912162 295.4416649033468 0.7560402513713705
18.900224934075034 294.8610703546471 0.7552598195112985
18.90545248902845 292.0074635745173 0.7505373265566961
18.910680043981863 289.5140706344586 0.747089033476231
18.915907598935277 288.29045130298005 0.7449426105299383
18.92113515388869 287.6187157839129 0.7447558796432406
18.926362708842106 285.6032224256735 0.7423527711367461
18.93159026379552 283.2830128854102 0.7398829620853529
18.936817818748935 280.36323936170885 0.7368326708257379
18.94204537370235 280.3952481415723 0.7363993370156927
18.947272928655764 279.7568705629171 0.7352797492413929
18.952500483609178 279.10741796919797 0.7327634509590873
18.957728038562593 277.9418650241637 0.7306350784924428
18.962955593516007 273.76546364638705 0.7245353564037093
18.96818314846942 270.0632834832986 0.719193169059494
18.973410703422836 267.591824799431 0.7163585934993043
18.97863825837625 267.33431393258894 0.7150182258980997
18.983865813329665 267.48651738541867 0.7144264096408027
18.98909336828308 266.49652267104466 0.7119278521468142
18.994320923236494 266.7719193343474 0.7120094752773726
18.999548478189908 269.8626103598113 0.7159255483010513
19.004776033143322 272.0233142420892 0.7189143520204933
19.010003588096737 274.87422979110295 0.7231291328560397
19.01523114305015 276.3695403719091 0.7253261530785704
19.020458698003566 275.74512381970993 0.7250239583764072
19.02568625295698 273.59799645942695 0.7221145179067148
19.030913807910395 270.15636484035144 0.7172264290682495
19.03614136286381 274.3045103513686 0.7228534023441638
19.041368917817223 276.42716203746403 0.7250883620712762
19.046596472770638 276.65217503768105 0.7249823854926529
19.051824027724052 273.22496490624457 0.7198864323582885
19.057051582677467 272.40182147830615 0.7181771760265078
19.06227913763088 271.1538058925131 0.7152793062790048
19.067506692584296 269.59930122532677 0.7132119695123372
19.07273424753771 270.0861591090967 0.7138838302641405
19.077961802491124 269.7119028107896 0.7138438892061824
19.08318935744454 269.62614123355456 0.712998756971213
19.088416912397953 268.7717496038327 0.7111801265838916
19.093644467351368 267.00883297718485 0.7090122081314788
19.098872022304782 265.090610281407 0.7067242972333959
19.104099577258197 264.11021383167156 0.7053502953667077
19.10932713221161 262.7358850300403 0.7025539572759607
19.114554687165025 261.3170234963868 0.7005190732484452
19.11978224211844 257.7624253779198 0.69621784623305
19.125009797071854 258.96952547338816 0.6978819782718826
19.13023735202527 262.42159858074837 0.7021321240197715
19.135464906978683 263.20805982080753 0.7045103677368761
19.140692461932098 262.9902142353295 0.7046837929593452
19.145920016885512 262.4829748434847 0.70467991931578
19.151147571838926 259.71062577871265 0.7000415985047695
19.15637512679234 260.6118706831437 0.7005045197717186
19.161602681745755 258.4084046156827 0.6998036199452691
19.16683023669917 257.5801514632814 0.6984371971982375
19.172057791652584 255.45020033704805 0.6966093902186709
19.177285346606 256.3903894342754 0.696738986994201
19.182512901559413 259.6569042625 0.6994867515895095
19.187740456512827 259.8855394183842 0.6989671815920018
19.19296801146624 258.70770144143785 0.6973154152191415
19.198195566419656 257.8242649020857 0.6965092090746732
19.20342312137307 258.88981417433683 0.697944852921396
19.208650676326485 258.97142087593267 0.6976068903982373
19.2138782312799 258.87712641192905 0.6972954933098252
19.219105786233314 259.7469643834785 0.6975083243346323
19.22433334118673 260.2367025448216 0.6977900058393276
19.229560896140143 261.38769385748634 0.6997702011224854
19.234788451093557 264.30389021813664 0.7039216756885806
19.24001600604697 265.9498358651366 0.7065705877554992
19.245243561000386 268.1037968592386 0.7085626275423956
19.2504711159538 268.29212654440823 0.7076789639280553
19.255698670907215 269.40123202572414 0.7092663214966909
19.26092622586063 268.88144047080715 0.7098824487543476
19.266153780814044 268.2131666741425 0.709472986537594
19.271381335767458 266.9762213429979 0.7082878563764424
19.276608890720873 269.39405874363996 0.7096085073673976
19.281836445674287 273.04246458629717 0.7133615513369321
19.2870640006277 275.12402586336384 0.7154685744500894
19.292291555581116 276.29416898349274 0.7165359603858464
19.29751911053453 277.4971637279368 0.7186584863471125
19.302746665487945 278.27725714625007 0.7194307648078421
19.30797422044136 279.6564027847909 0.7202889037273684
19.313201775394774 282.2674335073071 0.7230719565457435
19.318429330348188 287.1359768426116 0.728593112213464
19.323656885301602 291.47927503339963 0.7342576179317053
19.328884440255017 293.0893389088619 0.7358841803953771
19.33411199520843 297.4127552946726 0.7398031056078845
19.339339550161846 296.57348683891956 0.7380787616124168
19.34456710511526 298.0494149475945 0.7393361450147002
19.349794660068675 301.5250513864985 0.7444240275740556
19.35502221502209 306.46675178360476 0.7510523502407858
19.360249769975503 309.9258703953176 0.754786287888945
19.365477324928918 310.4462990598695 0.7555064875767789
19.370704879882332 310.4570403856298 0.7545200944237819
19.375932434835747 313.283617521387 0.7573269049701635
19.38115998978916 319.4610307362225 0.7647398778891397
19.386387544742576 324.0735267289695 0.7698443815519163
19.39161509969599 326.6629422682864 0.7737363122796349
19.396842654649404 324.11141795557177 0.7706030004369042
19.40207020960282 324.24765290673173 0.7703128200709732
19.407297764556233 322.0519279997499 0.767705497016366
19.412525319509648 322.54725849968537 0.767535593364813
19.417752874463062 322.5901852104401 0.7681261147155788
19.422980429416477 322.2567441845697 0.767342805439831
19.42820798436989 321.37956908427213 0.765821265409291
19.433435539323305 320.21187249200716 0.7647445426340256
19.43866309427672 317.81589705744597 0.7617955571102357
19.443890649230134 319.12673062863337 0.7639348130093566
19.44911820418355 318.64037451921234 0.7630794976171283
19.454345759136963 319.1967542211214 0.7628305882563066
19.459573314090377 318.485297411898 0.7620606933879144
19.464800869043792 317.28676152467955 0.7603104330586226
19.470028423997206 317.2793977536711 0.7603857519429845
19.47525597895062 320.3306208764218 0.7643194301532932
19.480483533904035 320.88338267913656 0.7639251372502016
19.48571108885745 321.50449569945675 0.7642108671696732
19.490938643810864 324.0335578302562 0.7670761739416944
19.49616619876428 325.60847497331747 0.7693234033443117
19.501393753717693 327.1138503385412 0.7720995895541434
19.506621308671107 326.7817078750854 0.7718996841644115
19.51184886362452 327.04110825871624 0.7719212212615778
19.517076418577936 330.1008667121336 0.7747817833065413
19.52230397353135 330.9224520339735 0.7745845872998027
19.527531528484765 332.54350117778216 0.77644484255956
19.53275908343818 332.06624198789876 0.7756879143077395
19.537986638391594 334.4669404282599 0.7788743526612031
19.54321419334501 334.4111355308061 0.7791094542890311
19.548441748298423 335.7898260055218 0.7803805991788967
19.553669303251837 335.7054716019717 0.7802875615964163
19.55889685820525 341.260160481582 0.7866425315897679
19.564124413158666 347.1818180238936 0.7938055197290109
19.56935196811208 349.6237582537123 0.7971121484984907
19.574579523065495 350.79939808644326 0.7984127427327674
19.57980707801891 351.32959467242074 0.7991290694569917
19.585034632972324 352.5029089610012 0.7999700231102461
19.590262187925738 356.2972827567971 0.8043674194016471
19.595489742879153 357.90572346468247 0.8060298555368556
19.600717297832567 362.077617469688 0.8104925184950169
19.60594485278598 366.39823446786073 0.8149598654071467
19.611172407739396 368.5954413879358 0.817343862581553
19.61639996269281 369.2928500394659 0.818377611623742
19.621627517646225 372.7403347611189 0.8217363656072022
19.62685507259964 374.87656031352276 0.824034606860639
19.632082627553054 376.7195537992632 0.8255939885375547
19.637310182506468 376.7060785428053 0.8257392841973676
19.642537737459882 378.212380038094 0.8272362463059719
19.647765292413297 380.45767844027046 0.8287703899139637
19.65299284736671 382.9478489796666 0.831867799174535
19.658220402320126 384.8779835853393 0.8342717130998885
19.66344795727354 383.37204024206926 0.8326322334366992
19.668675512226955 381.46865423032966 0.8299060563206883
19.67390306718037 380.73240729034836 0.8285252331327843
19.679130622133783 386.1524196566436 0.8346046705395097
19.684358177087198 391.93570664878683 0.841002937974172
19.689585732040612 397.4625401065352 0.8466614309460567
19.694813286994027 400.64737305344556 0.8498456920001782
19.70004084194744 399.5123684895828 0.8481835165401796
19.705268396900856 397.7587081429054 0.8460095279162783
19.71049595185427 396.1793987138376 0.8446750638802605
19.715723506807684 392.4111864574416 0.8402446044013823
19.7209510617611 392.45792727035547 0.8406399250118924
19.726178616714513 388.364851963837 0.8363203123025307
19.731406171667928 387.0402537280055 0.8349490890610352
19.736633726621342 381.5064425328531 0.8295203419682396
19.741861281574757 374.6866505816428 0.821672619592992
19.74708883652817 372.27053469536844 0.8187503601058707
19.752316391481585 370.0649588926653 0.8162367098829333
19.757543946435 369.03184351237826 0.8151246115436371
19.762771501388414 364.1130946022606 0.8103814853784919
19.76799905634183 357.7615198353859 0.8034553036124515
19.773226611295243 354.96753652997205 0.8007101740166047
19.778454166248657 350.54455935234466 0.795783546696315
19.783681721202072 346.6579784475971 0.7906448647798469
19.788909276155486 343.70544710749573 0.7876251576248849
19.7941368311089 341.45815200361227 0.7844957208958545
19.799364386062315 338.39220072820154 0.7806102756483639
19.80459194101573 335.1940440084945 0.7770172517303092
19.809819495969144 335.32158783618866 0.7769828205402641
19.81504705092256 336.67100710133525 0.779091669286508
19.820274605875973 336.0989993159863 0.7787139422273806
19.825502160829387 333.0096596870957 0.7751567967998967
19.8307297157828 327.7125289005992 0.768927856777826
19.835957270736216 323.7171144656115 0.7643114830466897
19.84118482568963 324.2146790930357 0.7647740748518739
19.846412380643045 324.77088102231266 0.7659299621517668
19.85163993559646 325.81675878382526 0.7665116730990424
19.856867490549874 322.2312654176761 0.7616712927308703
19.86209504550329 320.7363147740824 0.7597128775567837
19.867322600456703 318.72536021807696 0.7570707217214713
19.872550155410117 318.66898291248725 0.7574669282364633
19.87777771036353 317.99895559486754 0.7566873730126794
19.883005265316946 320.16444257610357 0.759888049448361
19.88823282027036 321.3182436970852 0.7620506165279288
19.893460375223775 320.2678522436821 0.759940055629971
19.89868793017719 318.15544844208773 0.7575969124610008
19.903915485130604 315.3342445450438 0.753960310433335
19.909143040084018 308.97175563758776 0.7467324039540256
19.914370595037433 307.99236314251556 0.7452255088581177
19.919598149990847 305.83270494131887 0.7417123918931623
19.92482570494426 307.9497648328629 0.7446876433632135
19.930053259897676 307.41943449110363 0.7444116426667307
19.93528081485109 308.99038707585254 0.7467300260091942
19.940508369804505 306.99157602938243 0.7451447939617805
19.94573592475792 305.1458161993706 0.7434346934112693
19.950963479711334 302.3950735831233 0.7402396813553619
19.956191034664748 301.48522122931496 0.7389224450448884
19.961418589618162 300.9831526167307 0.7375429842562923
19.966646144571577 299.8743471431607 0.7362177724251311
19.97187369952499 300.4141724840152 0.7364149329621505
19.977101254478406 303.69623073068277 0.7398321866391382
19.98232880943182 307.91695851285203 0.7451809550128272
19.987556364385235 305.8453827162792 0.7427176255816534
19.99278391933865 305.4583523647583 0.742492644939731
19.998011474292063 304.68518951853156 0.7412077082445743
20.003239029245478 307.5655492070358 0.7444434901428358
20.008466584198892 308.7958367454866 0.7457678470503845
20.013694139152307 313.83552310351746 0.7515167994097308
20.01892169410572 316.40095860875925 0.7541012310104874
20.024149249059136 323.1867811141958 0.762244543464021
20.02937680401255 327.23017242184994 0.766227154346726
20.034604358965964 333.37595950571074 0.7730940722347915
20.03983191391938 339.27537219877627 0.7794572886188494
20.045059468872793 342.866210263009 0.7832832067402229
20.050287023826208 344.3108574769405 0.7853675759678369
20.055514578779622 341.8174880506169 0.7829597387189101
20.060742133733036 340.6555819271378 0.7826023454958712
20.06596968868645 336.28116712479414 0.7776071735093716
20.071197243639865 332.13333637494407 0.7727879104920123
20.07642479859328 328.4123291993377 0.7676852862199176
20.081652353546694 324.9122809483292 0.7638618762424235
20.08687990850011 321.44326199953537 0.7593882674277481
20.092107463453523 316.16854005690277 0.7531289893184956
20.097335018406937 314.10864561426206 0.7499813857875824
20.102562573360352 315.68306856971697 0.7520864760293815
20.107790128313766 315.48847215997665 0.7526373021874679
20.11301768326718 312.7693287923431 0.7502393611203898
20.118245238220595 309.78430686669714 0.747376424532002
20.12347279317401 307.86844434498016 0.7453218538155758
20.128700348127424 309.5378891555134 0.7466023339264163
20.13392790308084 311.80686999181665 0.7488657246542325
20.139155458034253 313.77526163764554 0.7497752126261003
20.144383012987667 316.25957644427035 0.7521987968381276
20.14961056794108 318.4393772422939 0.7543851700817972
20.154838122894496 322.6050640433174 0.7593323520611387
20.16006567784791 321.35599520960494 0.7576944060302542
20.165293232801325 319.8799630695224 0.7560296742905406
20.17052078775474 315.09640923189545 0.7506757554378232
20.175748342708154 314.47297316085155 0.7502047863191407
20.18097589766157 313.254713646827 0.7487019185502608
20.186203452614983 314.4644184937266 0.7496130049725305
20.191431007568397 313.40069470240985 0.7476890694186656
20.19665856252181 313.06842855234663 0.747951193522052
20.201886117475226 310.7073110001574 0.7452460451560036
20.20711367242864 307.10825758595433 0.7413298159704429
20.212341227382055 304.7219706069892 0.7392593033667902
20.21756878233547 300.63036251909574 0.7343844632833874
20.222796337288884 296.9599323755147 0.7295390979523577
20.228023892242298 292.23723696100325 0.7236795831058018
20.233251447195713 288.01520204726705 0.7182432613415308
20.238479002149127 287.06656376391436 0.7175112002349802
20.24370655710254 285.0596692246245 0.71600484973682
20.248934112055956 287.1709991557429 0.7183917108927788
20.25416166700937 289.4567120551259 0.7216965624075062
20.259389221962785 290.95631149827227 0.7231174839646755
20.2646167769162 289.0030861202259 0.7210381855866735
20.269844331869614 286.8533931242523 0.7186632781436598
20.275071886823028 286.28307359037177 0.7173935685695011
20.280299441776442 285.0517616577612 0.715489045699104
20.285526996729857 282.28731937608933 0.7120936439691328
20.29075455168327 279.89146472264486 0.7089482066713377
20.295982106636686 280.3435146005835 0.7101748076026523
20.3012096615901 284.2408746216408 0.7147491400478628
20.306437216543515 290.18255465020945 0.7234606154892245
20.31166477149693 292.4715049406924 0.7270903178091738
20.316892326450343 291.10446354766765 0.7240474166484858
20.322119881403758 282.9040240465797 0.7129540169867118
20.327347436357172 280.5414456983827 0.7081604331844407
20.332574991310587 280.4382805482571 0.7085503806238438
20.337802546264 288.33368269182085 0.7188245563016273
20.343030101217416 292.60204099183926 0.724352642796731
20.34825765617083 293.54417939814 0.7253855532733753
20.353485211124244 289.1869738743186 0.7201121642456572
20.35871276607766 286.803605273663 0.7172438784516786
20.363940321031073 285.8962997485982 0.7165472242587668
20.369167875984488 287.22130269668213 0.717271696835253
20.374395430937902 287.9974127331023 0.7179963756558632
20.379622985891316 288.6194299087871 0.718707421989339
20.38485054084473 287.2260739900665 0.7157817275442193
20.390078095798145 289.2667453291857 0.7191484004628531
20.39530565075156 290.6488609376139 0.7206803405717893
20.400533205704974 291.6237782036623 0.7231566985467016
20.40576076065839 289.8733355730427 0.7206364053216449
20.410988315611803 287.62160614459856 0.717019977236833
20.416215870565217 287.0321444651028 0.7154410092138487
20.421443425518632 285.90154136089694 0.7136234808530794
20.426670980472046 284.9884567502833 0.7135763413660403
20.43189853542546 285.15570627403764 0.7145400345598341
20.437126090378875 284.1637657298219 0.7143913631719472
20.44235364533229 286.2177180608856 0.717488041720306
20.447581200285704 286.9336325099004 0.7180315426160185
20.45280875523912 285.70409633140576 0.7150387334715818
20.458036310192533 285.63647250707464 0.7153428076382119
20.463263865145947 283.89344653897 0.7125602738641607
20.46849142009936 283.94970132604607 0.7136883804114603
20.473718975052776 282.22664005533335 0.7109066123646399
20.47894653000619 282.2305244943366 0.7104420743558565
20.484174084959605 284.8625308891785 0.7140149892597801
20.48940163991302 290.44476267922084 0.7210451928951602
20.494629194866434 290.58390249573335 0.7218771549370677
20.49985674981985 290.1011632362918 0.7218129798951537
20.505084304773263 288.77313664206827 0.7197325317930476
20.510311859726677 288.1960271854221 0.7193339342987195
20.51553941468009 287.0692742233115 0.7171905952530654
20.520766969633506 284.4643242710146 0.7143775517410463
20.52599452458692 284.10778994905263 0.7146113059188253
20.531222079540335 284.8624258159077 0.7144401498553197
20.53644963449375 287.59767764007614 0.7178256919041729
20.541677189447164 284.50241724189124 0.7133391990953806
20.546904744400578 282.7703742841547 0.7111209791260585
20.552132299353993 281.2744549840242 0.7094370034671722
20.557359854307407 282.44430533298504 0.7098253194301967
20.56258740926082 286.77442696976277 0.7152110471568996
20.567814964214236 287.1482765116999 0.715021221865692
20.57304251916765 285.76230307893184 0.7136945854349124
20.578270074121065 284.02224272496244 0.7129195854888435
20.58349762907448 283.1583104748129 0.7127468874810107
20.588725184027894 282.41142952565946 0.7121508324330912
20.593952738981308 283.7322079244823 0.7136949812464012
20.599180293934722 284.2952733841461 0.7125926572674752
20.604407848888137 284.76542633539157 0.7135470868961394
20.60963540384155 286.1894447418522 0.7155657020546655
20.614862958794966 284.3911240392993 0.7134643458574418
20.62009051374838 284.3635501007519 0.7141012275550559
20.625318068701795 284.7363694031615 0.7147152073678452
20.63054562365521 284.53047762342493 0.7154379184901959
20.635773178608623 281.94785611633785 0.7115805077768602
20.641000733562038 278.9541010215431 0.7065552319552297
20.646228288515452 278.91242480561885 0.7070320887337651
20.651455843468867 280.9322780895121 0.7094583718638652
20.65668339842228 283.15887142474855 0.7127873765815057
20.661910953375695 284.23594626720933 0.7141535871173476
20.66713850832911 281.34792635724546 0.7110919302194856
20.672366063282524 280.062604762033 0.7096586332629673
20.67759361823594 280.7548242020577 0.7097065572150075
20.682821173189353 283.2040403348233 0.7132719928467193
20.688048728142768 284.194943487961 0.7137776479497134
20.693276283096182 281.0514381024229 0.7086011689756848
20.698503838049596 278.24424540867574 0.7048795896333064
20.70373139300301 277.1314316088616 0.7029560432347042
20.708958947956425 277.6555136611217 0.7041676537474725
20.71418650290984 279.6722551532789 0.7068975471448949
20.719414057863254 281.81136617966416 0.7095103131645742
20.72464161281667 284.04816218588024 0.7123044657423226
20.729869167770083 285.679857147971 0.7140636891529258
20.735096722723497 287.064459517609 0.7154073093411002
20.740324277676912 290.0888634661487 0.719276191995164
20.745551832630326 289.0876836637118 0.7171770811732893
20.75077938758374 288.46996230823135 0.7166722827550328
20.756006942537155 286.78780221177175 0.7146720287761016
20.76123449749057 289.5489796252472 0.7184201233373486
20.766462052443984 289.88451514334906 0.7189886573862095
20.7716896073974 290.8440872062457 0.7207505627723053
20.776917162350813 292.7863145104307 0.7236710026130417
20.782144717304227 295.2910418624141 0.7265562148331955
20.78737227225764 298.99878487398945 0.7302227041592247
20.792599827211056 296.4988403448763 0.7268034799708732
20.79782738216447 299.7711326098085 0.7304511501701297
20.803054937117885 298.58139102527224 0.7287116082109598
20.8082824920713 300.7171174061054 0.730979576652048
20.813510047024714 302.1266726508124 0.7319081101009199
20.81873760197813 304.12436863515563 0.7342569237638197
20.823965156931543 303.9555934265304 0.7333949873616704
20.829192711884957 301.81962463565554 0.7319778782697638
20.83442026683837 298.1129374182713 0.7278119692760289
20.839647821791786 297.26611349201414 0.726242371347426
20.8448753767452 297.5861339152224 0.7265841636402913
20.850102931698615 301.3771284930037 0.7311229625643809
20.85533048665203 301.8152504699042 0.7322159339319054
20.860558041605444 299.28791418112127 0.7298303385670893
20.865785596558858 297.5408496492457 0.727403741954639
20.871013151512273 295.41536135030293 0.7245022718326755
20.876240706465687 293.65148148977545 0.7213270231417935
20.8814682614191 292.664755985276 0.7196137099982288
20.886695816372516 292.18420094572497 0.7185278544354532
20.89192337132593 293.2606501107679 0.7196053644697173
20.897150926279345 293.3866585377678 0.7198084052559842
20.90237848123276 293.7375630581914 0.720605802669784
20.907606036186174 291.4004000821648 0.7189833934170154
20.912833591139588 290.19717776254345 0.7186011505517149
20.918061146093002 287.5959200003237 0.7152696443258395
20.923288701046417 288.9554397418199 0.7162922786796261
20.92851625599983 287.64433391596754 0.7137550932660894
20.933743810953246 284.61142037461343 0.7106789505071126
20.93897136590666 283.7980462907753 0.7096721209430333
20.944198920860075 280.7108492895597 0.7063275677182812
20.94942647581349 280.82932973718937 0.7063970450390655
20.954654030766903 283.57439588461773 0.7097685521629812
20.959881585720318 288.453708523844 0.7157392743153896
20.965109140673732 290.1927739684805 0.7172726516149484
20.970336695627147 288.1140651894272 0.714683474547961
20.97556425058056 281.6409159690124 0.7063507605888075
20.980791805533975 278.759496595904 0.7037992997384177
20.98601936048739 277.19502083883754 0.7027740081147451
20.991246915440804 275.8425088833591 0.7010739981047523
20.99647447039422 272.8226450584834 0.697977208144886
21.001702025347633 274.8075879468282 0.7013194484539096
21.006929580301048 276.57159851527996 0.7024274441033349
21.012157135254462 276.86754969279133 0.7020250751478725
21.017384690207876 273.3318830919952 0.69706888713467
21.02261224516129 269.12597718480947 0.6926541950500249
21.027839800114705 268.3126798224944 0.6916977224292908
21.03306735506812 270.59079992067194 0.6946145463493753
21.038294910021534 270.55542363239687 0.6946417008888099
21.04352246497495 270.8928547605763 0.6946351377655289
21.048750019928363 271.641013674538 0.6954101383774012
21.053977574881777 273.89940436722003 0.6986131355672578
21.059205129835192 276.2049757639197 0.7018965896184599
21.064432684788606 274.28881336587267 0.6997064222986923
21.06966023974202 272.6046466831881 0.6977938544347113
21.074887794695435 270.40560535497946 0.6951621877630553
21.08011534964885 268.4599045446169 0.6928351593729766
21.085342904602264 266.80351353229355 0.6901674841511358
21.09057045955568 268.27629505895453 0.6906003304595493
21.095798014509093 271.3786846405792 0.6937202238839426
21.101025569462507 270.2612909636376 0.6908178212653961
21.10625312441592 270.42743673723527 0.6908708889387287
21.111480679369336 268.9352556019481 0.6880656567590178
21.11670823432275 269.2970975410633 0.6880191230249081
21.121935789276165 267.03496450142677 0.6853955805325949
21.12716334422958 264.15743227681344 0.6812613383805701
21.132390899182994 265.607415786628 0.6847610030573994
21.13761845413641 269.1197900681436 0.6908790911886142
21.142846009089823 268.92218282723826 0.690755351403085
21.148073564043237 267.2780717916886 0.6868818604862832
21.15330111899665 264.9362738906145 0.681858723424537
21.158528673950066 266.2392621709162 0.6841578266450535
21.16375622890348 268.0805128253001 0.6861528894617056
21.168983783856895 267.64870121932785 0.6851162566062281
21.17421133881031 264.11102692153827 0.680242514612479
21.179438893763724 263.5571031668038 0.6792054153646541
21.184666448717138 263.1189870142489 0.6798502178983313
21.189894003670553 267.5836999241878 0.6844436148987402
21.195121558623967 269.20801827193645 0.6857271921457073
21.20034911357738 272.19849831368555 0.6887217980447515
21.205576668530796 270.4767180744798 0.6866960723704385
21.21080422348421 269.13665260787667 0.6864479429282343
21.216031778437625 268.6811590900383 0.6859167561701899
21.22125933339104 267.92972822536603 0.683627696499122
21.226486888344454 269.2033343648721 0.6845301696039241
21.231714443297868 270.0358425076052 0.6851609150070805
21.236941998251282 269.60962633919405 0.6849220665736506
21.242169553204697 265.2253796675572 0.6794248876831578
21.24739710815811 263.0311661993394 0.6751046867769385
21.252624663111526 262.25902629640046 0.674508228967402
21.25785221806494 270.2733890518036 0.6854647346693608
21.263079773018355 271.36765487698585 0.6870993249688114
21.26830732797177 269.3812397358249 0.685049508356919
21.273534882925183 264.4228832613831 0.6781195096882301
21.278762437878598 263.49693560761636 0.6775526411614048
21.283989992832012 264.51777736574144 0.6853649629836133
21.289217547785427 263.22624954628725 0.6936793489751987
21.29444510273884 262.2926401727873 0.6990100717795277
21.299672657692255 258.23661232374286 0.6992336807518302
21.30490021264567 260.64085706274847 0.7070571896708968
21.310127767599084 261.0580668144194 0.7105673934230706
21.3153553225525 261.65515847614904 0.7142441642662261
21.320582877505913 258.85581726393445 0.7143678483640848
21.325810432459328 258.0263152936401 0.7178940080937776
21.331037987412742 260.3562431656923 0.7243598256162972
21.336265542366156 264.6485082088468 0.7326730410014939
21.34149309731957 263.2603370744019 0.7318821736579395
21.346720652272985 261.72438552556395 0.7325251441733285
21.3519482072264 258.032288284865 0.7292170732622516
21.357175762179814 258.6765289744384 0.7336755092345201
21.36240331713323 258.63700786133774 0.7366783639736154
21.367630872086643 258.38698341017806 0.7393380521551721
21.372858427040057 257.6455017906647 0.7403580514993796
21.378085981993472 258.3272878994767 0.7439130451165172
21.383313536946886 259.2875020597294 0.746120447563864
21.3885410919003 262.8482929626653 0.7528907078854691
21.393768646853715 262.8300029919926 0.7535450583524448
21.39899620180713 262.01538674079893 0.7546181990483279
21.404223756760544 260.5575106541016 0.7551774487694756
21.40945131171396 260.6147809208758 0.7582765677436928
21.414678866667373 260.55852284126075 0.7605769189267539
21.419906421620787 260.2070457161633 0.7619226286845423
21.4251339765742 258.77402281574894 0.7610262566001733
21.430361531527616 260.0139294209137 0.7636350808320551
21.43558908648103 263.1864576837619 0.7699947020101197
21.440816641434445 264.04998674644554 0.7736109781597942
21.44604419638786 262.1675885923696 0.7724800569175106
21.451271751341274 260.45196156744413 0.7722791660594105
21.45649930629469 263.86230823346403 0.7776238771662838
21.461726861248103 268.6315211152305 0.7865196210799025
21.466954416201517 271.57432341767463 0.7934808417474735
21.47218197115493 267.4553665242873 0.7885101947302302
21.477409526108346 262.6910177908307 0.783924484249496
21.48263708106176 260.6435004995963 0.7806321022573466
21.487864636015175 262.7041674712486 0.78492817188112
21.49309219096859 264.4848778361853 0.7910538881412723
21.498319745922004 267.19747927564515 0.797217056628594
21.503547300875418 266.1247410879221 0.7986770604351235
21.508774855828833 266.0172595508786 0.7965401541245938
21.514002410782247 264.4424520961822 0.7765297902605217
21.51922996573566 265.69266910602613 0.769133903317943
21.524457520689076 266.99188117515763 0.763669634120021
21.52968507564249 271.0572252437209 0.7649666059349086
21.534912630595905 273.38793281344704 0.7642593259351633
21.54014018554932 274.44062595929137 0.7624852816250051
21.545367740502734 276.44255644104373 0.7628225644442312
21.550595295456148 275.1424316708454 0.7584756170306599
21.555822850409562 276.40875489662164 0.7581753730483275
21.561050405362977 274.4750919149085 0.7536456356719857
21.56627796031639 272.2399864110219 0.7472047291011554
21.571505515269806 271.9667906159984 0.744478818335632
21.57673307022322 272.2905047673913 0.7429269589756872
21.581960625176634 274.6702134048388 0.7457336283819668
21.58718818013005 274.04253981928684 0.7436929270757601
21.592415735083463 276.37591706278744 0.7448113743629309
21.597643290036878 278.34350748544716 0.7464518075905495
21.602870844990292 276.0247452291912 0.7422215396977242
21.608098399943707 277.2434371197977 0.7416453460646564
21.61332595489712 279.3648110907294 0.7429058279039682
21.618553509850535 283.7390655320055 0.7462134730601967
21.62378106480395 283.3467731503153 0.7444842395622856
21.629008619757364 281.4304407620208 0.7407514265930509
21.63423617471078 280.3949204346002 0.7396385893847984
21.639463729664193 278.60320543481697 0.7369189996538081
21.644691284617608 278.43640107706705 0.7363568491158582
21.649918839571022 279.14845649363 0.7364321213101965
21.655146394524436 281.68078387307247 0.7390721251571929
21.66037394947785 282.83403164975664 0.7406602877401529
21.665601504431265 281.8745456451768 0.738413622277957
21.67082905938468 284.73927883586657 0.7413930437953421
21.676056614338094 289.32851632454924 0.7472478947665904
21.68128416929151 289.4945802806533 0.7470376427301234
21.686511724244923 288.7431643671417 0.7468251787407724
21.691739279198337 286.5455671667284 0.74316244059819
21.696966834151752 287.4486292196304 0.744269321988291
21.702194389105166 287.8069161191015 0.7447921540540867
21.70742194405858 288.4651197614408 0.744635803852342
21.712649499011995 289.4493893183377 0.7447444460886811
21.71787705396541 290.8306396968496 0.7454502034461274
21.723104608918824 292.8235500399317 0.7487966472657435
21.72833216387224 291.72588389751763 0.7468623600866563
21.733559718825653 289.0134575399402 0.7429111152857822
21.738787273779067 291.38949745364266 0.7446455764750637
21.74401482873248 292.82170706580064 0.7455529359012966
21.749242383685896 294.5267577359163 0.7479731807803346
21.75446993863931 296.865892536693 0.7510180542872712
21.759697493592725 299.2724030297252 0.7538469722327075
21.76492504854614 301.7172599175993 0.7551357731595609
21.770152603499554 304.525612750092 0.757736983282609
21.77538015845297 301.80659709762165 0.7536191094101062
21.780607713406383 302.8264407313273 0.7550293120218243
21.785835268359797 307.350124829038 0.7608921469244047
21.79106282331321 311.1228586072142 0.766013421232196
21.796290378266626 309.03589121893657 0.7630636629653448
21.80151793322004 308.4128005064071 0.7614491883187442
21.806745488173455 309.1411359087964 0.7614366713355951
21.81197304312687 312.30309686292037 0.7647904906818938
21.817200598080284 311.81108174045164 0.7647318521309753
21.822428153033698 314.7948799762638 0.7679856314230589
21.827655707987113 316.8873042397237 0.7705226303545976
21.832883262940527 316.6719253550444 0.7702893868297153
21.83811081789394 318.68684553662854 0.7725031571337482
21.843338372847356 318.68907596597313 0.7733812414903294
21.84856592780077 320.6221687544724 0.77573783042529
21.853793482754185 322.40134590525605 0.7782716180146004
21.8590210377076 324.29189306269353 0.7793964751400091
21.864248592661014 327.20214684540895 0.7827304322737201
21.869476147614428 327.35883805592107 0.7822217264688914
21.874703702567842 325.6133668456264 0.7798617481094623
21.879931257521257 323.1586189985773 0.7767758132964226
21.88515881247467 320.5399614584565 0.7730664211178562
21.890386367428086 318.53052947375767 0.7698190786419088
21.8956139223815 314.4451996839029 0.7641296652161687
21.900841477334914 311.05179727617076 0.7598968976236742
21.90606903228833 308.3119274312741 0.7573207397890727
21.911296587241743 309.48784689035534 0.7584666420628576
21.916524142195158 312.4619445716018 0.7618547384137337
21.921751697148572 313.11061391935056 0.7628646026698687
21.926979252101987 308.679763063936 0.7568137172500213
21.9322068070554 304.0100808547366 0.750685409565766
21.937434362008815 304.7949146468013 0.7509079913153689
21.94266191696223 305.49552666439894 0.7511921072538761
21.947889471915644 305.11991480719087 0.7507784489602081
21.95311702686906 303.28318804754076 0.7488048358312995
21.958344581822473 302.83254048112866 0.7486212302880944
21.963572136775888 303.7464492036099 0.7488925765246979
21.968799691729302 304.25032036353724 0.7493553638187611
21.974027246682716 309.16105644053823 0.7557725932369977
21.97925480163613 310.7128498527801 0.757499532625991
21.984482356589545 310.10950231425494 0.7564949702693806
21.98970991154296 307.06382249622044 0.7527128045891199
21.994937466496374 306.39774819897764 0.7516291055198299
22.00016502144979 308.50779556627543 0.7545607301237937
22.005392576403203 307.8251557388719 0.7528863404710808
22.010620131356617 305.8960181921581 0.7507098671308083
22.015847686310032 306.80929005369114 0.7512874305473236
22.021075241263446 310.1848130209285 0.7551221721183091
22.02630279621686 313.3141339381968 0.7594836336988321
22.031530351170275 314.26639127072116 0.7599889245107909
22.03675790612369 313.90724613854695 0.7596336262779891
22.041985461077104 312.43201683802926 0.7573977963805386
22.04721301603052 314.8373961060618 0.7605732899106267
22.052440570983933 315.8107301493227 0.7619321690172834
22.057668125937347 315.18018224152326 0.760697362722152
22.06289568089076 315.0773227961656 0.7602218866091572
22.068123235844176 316.97686403154376 0.7621322572646295
22.07335079079759 314.0386090194472 0.7579734364534944
22.078578345751005 312.23919761390164 0.7556495563648364
22.08380590070442 309.1932919775856 0.7518704958298318
22.089033455657834 309.48523461615326 0.7520846699222058
22.09426101061125 310.67561568564236 0.7538709069900262
22.099488565564663 312.46733526635563 0.755555811844704
22.104716120518077 317.5513336828917 0.7616163964068443
22.10994367547149 319.81746465149297 0.7636430438219861
22.115171230424906 316.7474429366869 0.7587418231603754
22.12039878537832 315.07492064896735 0.7570048708106525
22.125626340331735 312.8541282421887 0.7542697563707542
22.13085389528515 310.6564590948482 0.7519632304967093
22.136081450238564 307.9584679258506 0.7485894757857774
22.141309005191978 309.013981491601 0.7498200443283343
22.146536560145393 309.1381038778935 0.7509025741188398
22.151764115098807 308.81036380287617 0.749588030075873
22.15699167005222 305.7893878164471 0.745656589072833
22.162219225005636 307.0060244312863 0.7467623331255885
22.16744677995905 308.054990984162 0.7482318342160376
22.172674334912465 310.1774906934607 0.7515933046747214
22.17790188986588 312.8551159322441 0.7538141440007629
22.183129444819293 311.6235960883531 0.7524481643952503
22.188356999772708 310.2460387059804 0.7495444664905454
22.193584554726122 308.82777638251525 0.747307519771467
22.198812109679537 309.17995044360276 0.7480953679447679
22.20403966463295 309.58110969104035 0.7491866143307432
22.209267219586366 308.28665286104024 0.748366808009972
22.21449477453978 310.1546339294911 0.7508160175453944
22.219722329493194 314.60580493591766 0.7560053540336097
22.22494988444661 316.7107664607793 0.758826516585683
22.230177439400023 316.8076181509964 0.7580446440410546
22.235404994353438 316.4222628723598 0.7576026801727778
22.240632549306852 311.3860056191662 0.7510940154707478
22.245860104260267 310.8257688189957 0.7500420959607831
22.25108765921368 308.9198742935965 0.7483905899244068
22.256315214167095 311.27105680447505 0.7505591376155021
22.26154276912051 310.1031347660556 0.7493782505844188
22.266770324073924 312.0029842419253 0.7509532750106659
22.27199787902734 311.0487851237069 0.7490540737512114
22.277225433980753 309.3815564599108 0.7469104436319463
22.282452988934168 307.7798880555125 0.744222872462609
22.287680543887582 305.74834383118844 0.7428547105860321
22.292908098840996 304.9898528773003 0.7420397670069362
22.29813565379441 304.7396402380712 0.741559558407493
22.303363208747825 304.15734656566724 0.7408013772405121
22.30859076370124 303.999469658764 0.7408176953577065
22.313818318654654 305.15143979922425 0.7428363939891353
22.31904587360807 306.29888730875416 0.7442868773105983
22.324273428561483 306.2035621539988 0.7436612041810761
22.329500983514897 305.4928519967142 0.7433952151271362
22.334728538468312 303.2746338605739 0.7402358635601577
22.339956093421726 297.36140878703884 0.7335445375648546
22.34518364837514 295.7085623876477 0.7317235995726525
22.350411203328555 296.48357460611066 0.7321802436412582
22.35563875828197 296.35221019694234 0.7318679318814896
22.360866313235384 295.6801237111163 0.7303252156396424
22.3660938681888 295.2007456985398 0.730085083155981
22.371321423142213 294.2310919141326 0.7289456654353583
22.376548978095627 292.47323472735786 0.7262975644785661
22.38177653304904 291.60299386781804 0.7250345120464221
22.387004088002456 289.11212866666085 0.721967757787068
22.39223164295587 289.31655921774495 0.7229587588898861
22.397459197909285 288.21776392962676 0.7214919139143432
22.4026867528627 287.6480086400982 0.7214235213642617
22.407914307816114 287.893398446516 0.7216706007097906
22.41314186276953 287.22452868398676 0.720933733423705
22.418369417722943 288.1220663586707 0.7213539632736197
22.423596972676357 285.79275984183084 0.7189477507220918
22.42882452762977 284.8259774059633 0.7179679090665458
22.434052082583186 282.7685864821142 0.7156562404185586
22.4392796375366 281.6231260457185 0.7134740899416978
22.444507192490015 281.78026409006895 0.7131532541567032
22.44973474744343 279.52539378283547 0.7099796170087903
22.454962302396844 277.8241663066635 0.7085430582881419
22.460189857350258 276.53445417971193 0.7077006376468683
22.465417412303673 278.17027583781555 0.7107712707722147
22.470644967257087 279.9306111371755 0.7129294433106221
22.4758725222105 281.73303042665674 0.7151396044673984
22.481100077163916 283.1383903991498 0.7158648740719228
22.48632763211733 285.30054560116565 0.7174422447298847
22.491555187070745 282.02445816174514 0.7134147635640931
22.49678274202416 277.5435444624298 0.7067515878824672
22.502010296977573 274.62287575703783 0.7027714059380057
22.507237851930988 273.84506629937016 0.7009739321555052
22.512465406884402 273.79883659413383 0.7014992864369447
22.517692961837817 272.07647448345216 0.7001995014212992
22.52292051679123 271.47211231775765 0.7010264213423417
22.528148071744646 273.930019821393 0.7043907174559737
22.53337562669806 273.9157981418253 0.7036530859169913
22.538603181651474 274.56584069958416 0.7040702755903181
22.54383073660489 273.19893832810635 0.7018267182553294
22.549058291558303 270.70321714929474 0.6984496615544282
22.554285846511718 271.3872035895418 0.6987278659968345
22.559513401465132 270.03865779208706 0.6960859574214193
22.564740956418547 269.9937934113027 0.696524510839853
22.56996851137196 272.3259111198003 0.6995804670919284
22.575196066325375 273.6374643898765 0.7014338709880816
22.58042362127879 274.34881345655924 0.7022918954176213
22.585651176232204 269.5774005602211 0.6956049701850517
22.59087873118562 269.7492892985377 0.6964711425038211
22.596106286139033 270.2469111712445 0.6978884059880494
22.601333841092448 272.9766515936673 0.70165033834441
22.606561396045862 275.82088392491016 0.7047989150219441
22.611788950999276 274.2564817764002 0.7023305953265164
22.61701650595269 273.24231926187264 0.7020765397633493
22.622244060906105 272.29820730562665 0.7018354683452686
22.62747161585952 271.3742126967921 0.7006434653290653
22.632699170812934 271.32037374936283 0.6997771867305506
22.63792672576635 267.85955265292995 0.6939890121617849
22.643154280719763 267.26778247786393 0.6933906383892429
22.648381835673177 268.0158634856979 0.6944537106441547
22.653609390626592 270.9998110873486 0.6981416574077218
22.658836945580006 274.6270050488059 0.7015521166618123
22.66406450053342 274.17311547637496 0.7015110229296979
22.669292055486835 272.40614009327146 0.7004617163017538
22.67451961044025 272.3231164218178 0.7004712173604251
22.679747165393664 273.6861761240844 0.6997452976186558
22.68497472034708 273.9514446901486 0.6996043883040097
22.690202275300493 273.38728589307135 0.6992877474357438
22.695429830253907 272.5436889215313 0.6997898143660157
22.70065738520732 271.0034746909684 0.6983501931678218
22.705884940160736 270.56363458347585 0.6971009998707259
22.71111249511415 269.38104589078614 0.6945958068419954
22.716340050067565 271.02152662418223 0.695761900356896
22.72156760502098 270.95904321049 0.6950049398565514
22.726795159974394 270.6000026731591 0.6945378629762551
22.73202271492781 273.8898265195794 0.6989915085497921
22.737250269881223 275.880798983646 0.7020447340730701
22.742477824834637 275.64551387658315 0.7018260098131547
22.74770537978805 273.4303483515436 0.6990564404204511
22.752932934741466 276.09419416044756 0.7021415554450555
22.75816048969488 279.6602661059244 0.7060295008386782
22.763388044648295 279.46690680518236 0.7059464727227214
22.76861559960171 279.3872546535238 0.7055389744955927
22.773843154555124 279.71304023359767 0.7059706402680583
22.779070709508538 281.1720647759273 0.7069413934301856
22.784298264461952 281.29199042934755 0.7075711021539697
22.789525819415367 280.2657635770184 0.7059487803133148
22.79475337436878 282.1263164284387 0.7080427572893514
22.799980929322196 285.5019820854491 0.7111169939783606
22.80520848427561 287.4646538069879 0.713847600693448
22.810436039229025 288.981269524431 0.716240869207005
22.81566359418244 287.854454662789 0.7152108796949972
22.820891149135853 288.7759891390966 0.7160858675593703
22.826118704089268 287.0051141499897 0.7137433221012547
22.831346259042682 286.3464381150616 0.7127976423989855
22.836573813996097 285.96802841296 0.7129560621340268
22.84180136894951 290.3987036896134 0.7181376260952631
22.847028923902926 295.45155923814565 0.7244304489050029
22.85225647885634 297.0608871829116 0.7258447822463717
22.857484033809754 294.26470516140273 0.7225599825691217
22.86271158876317 293.40091092510863 0.7213400857354544
22.867939143716583 291.7350919723827 0.7192099231776174
22.873166698669998 293.2958951192654 0.7213701561362107
22.878394253623412 292.4924273147341 0.7201142662274502
22.883621808576827 293.84517394346705 0.7222737409971105
22.88884936353024 290.9422130912699 0.7173719490965007
22.894076918483655 287.5357821830339 0.7134546082353534
22.89930447343707 283.36353960977505 0.7081588926851853
22.904532028390484 283.5288412598031 0.7084764220195342
22.9097595833439 284.02955715748874 0.7089810489190013
22.914987138297313 282.0358933013869 0.7066773914826604
22.920214693250728 283.19331201373103 0.7079332509351521
22.925442248204142 287.2199127117991 0.7140710321029516
22.930669803157556 290.2976827271908 0.7177991624428912
22.93589735811097 290.7579492888439 0.7192118466982356
22.941124913064385 289.4217126790894 0.7165050707825813
22.9463524680178 291.4158721065025 0.7179166648748035
22.951580022971214 291.32326926633993 0.7169062362582656
22.95680757792463 288.5423761326947 0.7135583025254038
22.962035132878043 286.52454796043895 0.7118051658492841
22.967262687831457 282.14823558232365 0.7054349659532871
22.972490242784872 282.1347101310103 0.7052564879853404
22.977717797738286 283.3190664798148 0.7061148093816714
22.9829453526917 284.78863596943137 0.7087285252805097
22.988172907645115 285.7718784756138 0.7101737110507694
22.99340046259853 283.2081852443553 0.7068945179543924
22.998628017551944 280.98154048090464 0.7050087670766727
23.00385557250536 279.0890626207096 0.7033275307826456
23.009083127458773 281.8420282908771 0.7064257793075382
23.014310682412187 282.0145281449843 0.7064237851282703
23.0195382373656 284.10748500189897 0.708293729013969
23.024765792319016 284.32482543985657 0.7079655438992641
23.02999334727243 284.69918014323537 0.7075956129802092
23.035220902225845 283.7070206234578 0.7064805912611833
23.04044845717926 282.2278369578031 0.7062852717008025
23.045676012132674 282.00998869516445 0.7060149160632699
23.05090356708609 282.1399742529059 0.706654720322145
23.056131122039503 281.5638262730187 0.7050923860600463
23.061358676992917 283.2067665333747 0.7073999201280515
23.06658623194633 284.48084795604956 0.7096349189752367
23.071813786899746 285.5297584477299 0.7107038502912498
23.07704134185316 283.99899797627467 0.7091380345131151
23.082268896806575 281.8632124882727 0.7059646546637816
23.08749645175999 283.5344332104305 0.7076976815898692
23.092724006713404 283.4942024949867 0.7074836233652332
23.097951561666818 284.292302763312 0.7082418685797431
23.103179116620232 282.6970478741434 0.7069911248767813
23.108406671573647 280.930704701466 0.7039956608765024
23.11363422652706 282.09619265450806 0.7053350778161189
23.118861781480476 281.04813663207585 0.7046170998258785
23.12408933643389 280.9750325739369 0.7051676581304691
23.129316891387305 280.4526602911031 0.7046008421330263
23.13454444634072 283.0985462174338 0.7078673181388287
23.139772001294133 283.47110600438384 0.7079004889978014
23.144999556247548 284.7634705386224 0.7101731989606577
23.150227111200962 285.55973152592185 0.7099573508985387
23.155454666154377 283.8261179595573 0.7073477726174915
23.16068222110779 284.26437182402907 0.7076023171961273
23.165909776061206 283.35253170505143 0.7057356261282479
23.17113733101462 285.3252251101516 0.7094427422270846
23.176364885968034 284.7722102301497 0.7081450343665703
23.18159244092145 282.62981030148313 0.7056959271192076
23.186819995874863 281.0664561526237 0.7042750859015575
23.192047550828278 283.947708851622 0.7097332198013525
23.197275105781692 284.2814745224224 0.7099891933277734
23.202502660735107 282.3182515716717 0.7060798630647878
23.20773021568852 281.3778717472589 0.7030714898845495
23.212957770641935 282.74700292536255 0.7050103926738467
23.21818532559535 284.8620532199514 0.7083825818464585
23.223412880548764 282.9322280518754 0.7052914664264819
23.22864043550218 283.6856412281608 0.7054793920154538
23.233867990455593 282.063952211405 0.7035032288137216
23.239095545409008 282.7650326071368 0.7039856417681696
23.244323100362422 282.2049842963726 0.7028292641186656
23.249550655315836 284.4808296162963 0.7064964724646634
23.25477821026925 286.149025445397 0.7087984305844399
23.260005765222665 283.2286657658376 0.7061521764098568
23.26523332017608 284.5993302001965 0.7073844040638152
23.270460875129494 284.22991830950485 0.7063172070272972
23.27568843008291 286.727430531158 0.7086263626581308
23.280915985036323 284.20555506122946 0.7050402185429784
23.286143539989737 283.3285977276589 0.7051002180205381
23.291371094943152 286.90279980205685 0.7101844128677711
23.296598649896566 288.0140879315949 0.711965666831484
23.30182620484998 287.44191748015186 0.7110429496794453
23.307053759803395 281.7287333985136 0.7030107484090775
23.31228131475681 281.946841545595 0.703159988048832
23.317508869710224 280.25502957238854 0.7011080288603043
23.32273642466364 283.0412637217094 0.7054272359527093
23.327963979617053 283.1967188100211 0.7062587139257864
23.333191534570467 286.24661505940026 0.7105209824659009
23.33841908952388 284.9889875088713 0.708556216182974
23.343646644477296 285.120648274317 0.7089267128483538
23.34887419943071 283.6412031809096 0.7065704872066312
23.354101754384125 284.82151604917954 0.7086414669390375
23.35932930933754 287.19609357562075 0.7107308908429136
23.364556864290954 288.1766995353681 0.7119978342735698
23.369784419244368 289.41552194490055 0.7142403336298669
23.375011974197783 289.07014508990727 0.7142830241725452
23.380239529151197 286.21907543863966 0.7092585317906498
23.38546708410461 284.74023404003356 0.7054327635077006
23.390694639058026 285.72217166815074 0.7059293414709789
23.39592219401144 286.8983639825372 0.7073666010617924
23.401149748964855 286.1456643402984 0.7083686100048953
23.40637730391827 287.4402411252525 0.7113025146596755
23.411604858871684 286.1212544936707 0.7097167282182706
23.416832413825098 287.3704691563723 0.7102225875779742
23.422059968778512 285.38167983496066 0.7079616178306164
23.427287523731927 284.0187059232379 0.7062078138072776
23.43251507868534 282.8268223278222 0.7045340267479248
23.437742633638756 284.04583213271366 0.7043681816212264
23.44297018859217 284.4308927123399 0.7050327834492099
23.448197743545585 288.1224080174731 0.7095418345679675
23.453425298499 289.80383199615625 0.7117644640656836
23.458652853452413 288.9499203205265 0.7117754768513154
23.463880408405828 287.7650450593217 0.7095631556562604
23.469107963359242 288.8470702991017 0.710561975328691
23.474335518312657 287.58877367827716 0.7089415923724587
23.47956307326607 288.8920285492474 0.7108976952261107
23.484790628219486 288.97806112795456 0.7105199926202636
23.4900181831729 291.44886068091233 0.7129329979190869
23.495245738126314 292.21866158692956 0.7137950628571392
23.50047329307973 291.7538557180147 0.7131256341201848
23.505700848033143 291.05643270986315 0.7123634387007615
23.510928402986558 291.1073566623917 0.7119653496471027
23.516155957939972 289.62526228575393 0.7104255283161003
23.521383512893387 286.1557687571785 0.7062616393798183
23.5266110678468 286.9192638043431 0.7068985987976107
23.531838622800215 287.94334550838454 0.7076359637141791
23.53706617775363 288.2332466292536 0.707144194834489
23.542293732707044 289.1236410460131 0.7072404908438007
23.54752128766046 289.6898787163014 0.7075059691893282
23.552748842613873 293.8931163058908 0.7117376285195081
23.557976397567288 295.05071164821936 0.7135716439141178
23.563203952520702 295.93998022641904 0.715874200798178
23.568431507474116 297.0265668728774 0.7178087880267565
23.57365906242753 296.45793678502764 0.7180504438554335
23.578886617380945 296.00044729288027 0.7157420874654946
23.58411417233436 295.25676452936256 0.7147907806381214
23.589341727287774 296.31394784179287 0.7148543028049311
23.59456928224119 298.1454889873952 0.7170999988971472
23.599796837194603 297.58685284071674 0.7154320300445838
23.605024392148017 297.31780454997266 0.7143076257244056
23.610251947101432 297.4986773521424 0.7143183402985871
23.615479502054846 297.6422717296055 0.7150314879205794
23.62070705700826 297.26346279942555 0.7138571641159174
23.625934611961675 293.8212385993968 0.7093165741065238
23.63116216691509 292.65615319537886 0.7074828398733304
23.636389721868504 291.21747073602717 0.7049642409173844
23.64161727682192 289.60459329751484 0.7030891339871885
23.646844831775333 288.8687689837427 0.7022755722604896
23.652072386728747 288.52759820248514 0.7022651314151875
23.65729994168216 287.55052484535173 0.7006739611431217
23.662527496635576 285.09791438726455 0.6976641365523172
23.66775505158899 287.25896994334306 0.7013021984279253
23.672982606542405 290.3061956004228 0.7049404817451455
23.67821016149582 293.1392655467003 0.7076496068395774
23.683437716449234 294.8722696308938 0.7075935986327464
23.688665271402648 296.8777292110108 0.7096321936205421
23.693892826356063 296.12011981277993 0.7083915469906569
23.699120381309477 292.9157586006121 0.7045198729989156
23.70434793626289 296.51534129082137 0.7085199328809999
23.709575491216306 301.5556845728087 0.7144308034957277
23.71480304616972 302.7391326218981 0.7158286037277947
23.720030601123135 298.73665262124723 0.7109328863451528
23.72525815607655 295.7101092633405 0.7066016037100039
23.730485711029964 297.515778445247 0.7093222346866664
23.735713265983378 300.09806854346556 0.7122185192945261
23.740940820936792 303.166328998354 0.7161440466441317
23.746168375890207 302.0679793641667 0.7137275859093706
23.75139593084362 304.0543270739589 0.7150536548832355
23.756623485797036 305.6586424837147 0.7166300905491908
23.76185104075045 304.4358952641665 0.7136548667282746
23.767078595703865 298.9050536370109 0.7068724813782211
23.77230615065728 294.2627823404931 0.7014539992601347
23.777533705610693 294.5935923956819 0.7024109600051786
23.782761260564108 300.8840881017983 0.709889009857414
23.787988815517522 305.19333555682863 0.7146262498160338
23.793216370470937 305.84901480975816 0.7150290849093696
23.79844392542435 305.216909315121 0.7139260921785185
23.803671480377766 305.860954421558 0.7138667056028322
23.80889903533118 309.2951427802046 0.7183693858262687
23.814126590284594 309.5684870557355 0.7188867456671927
23.81935414523801 308.34492231315556 0.7174301416557157
23.824581700191423 303.9666763672708 0.7111363459479867
23.829809255144838 303.0985412052417 0.7103429757443563
23.835036810098252 305.9554347174215 0.7136800569025749
23.840264365051667 308.66914485505635 0.7166998078468021
23.84549192000508 309.5366192845881 0.71679040912849
23.850719474958495 308.4102124154321 0.714215124069008
23.85594702991191 309.21335855596885 0.7143929126251198
23.861174584865324 313.246309902859 0.7183617473731643
23.86640213981874 314.1151857072126 0.7200038826147753
23.871629694772153 312.6875289274258 0.718884068013907
23.876857249725568 308.11481294451846 0.7138159809536948
23.882084804678982 303.2874086430548 0.7070154340703376
23.887312359632396 299.59406720865013 0.7021880367122304
23.89253991458581 301.94374285340535 0.7047554250871306
23.897767469539225 304.64956330257974 0.7088128061529252
23.90299502449264 306.4602276482919 0.7106239432785981
23.908222579446054 305.82531953599096 0.7100605456337175
23.91345013439947 304.526400138194 0.7088095716911927
23.918677689352883 304.9403737398351 0.7091428184657123
23.923905244306297 304.72178035865346 0.7089734279504978
23.929132799259712 306.43226153148674 0.7096373782874271
23.934360354213126 304.24899878909997 0.7078949172900189
23.93958790916654 302.6682167123751 0.7058164324318612
23.944815464119955 302.0877771585488 0.7053388849582916
23.95004301907337 303.9381837867585 0.7077838586680273
23.955270574026784 304.2897802710328 0.7080302907869677
23.9604981289802 302.587317533773 0.7061981016056302
23.965725683933613 302.02091547530705 0.7045700785459343
23.970953238887027 301.2116623415104 0.7049560639944918
23.97618079384044 301.9687144862876 0.7059139040470948
23.981408348793856 300.9182412832669 0.7039323728233652
23.98663590374727 302.26706099353714 0.7043853630090209
23.991863458700685 305.2706301795094 0.707934433470698
23.9970910136541 305.5696504001013 0.7091163754564712
24.002318568607514 302.87314306237045 0.7063291753179884
24.007546123560928 300.6851722786407 0.7037685969354888
24.012773678514343 301.4780905433916 0.7042802740215794
24.018001233467757 303.50500653718433 0.7056984993362929
24.02322878842117 300.61019808274693 0.7020383276611549
24.028456343374586 300.71593210735756 0.7025977673624243
24.033683898328 302.5390535675467 0.7045338594465738
24.038911453281415 302.4298603644095 0.704768213421245
24.04413900823483 302.5294542447794 0.7044140118391036
24.049366563188244 298.5312332763369 0.7007126563475338
24.054594118141658 300.7545175020926 0.7038373233579699
24.059821673095072 297.57816822244405 0.701401793883978
24.065049228048487 296.11131627000566 0.7004200994659793
24.0702767830019 293.5259022718981 0.7096014691185851
24.075504337955316 295.79536871436767 0.7203804240669518
24.08073189290873 300.0264734284288 0.731573025175164
24.085959447862145 303.819123908226 0.7423960927409556
24.09118700281556 304.30301516229684 0.7471120945732321
24.096414557768973 303.5005272125972 0.7496477398458724
24.101642112722388 298.3004924236712 0.746810331773678
24.106869667675802 299.74060827050903 0.7527048107237009
24.112097222629217 300.33616311105 0.7581690846653251
24.11732477758263 301.97024636534434 0.7634670225805398
24.122552332536046 299.7044350698698 0.7640015620354297
24.12777988748946 298.32436914319567 0.7651173309848562
24.133007442442874 299.4978969950842 0.7699649496672176
24.13823499739629 303.52444532567256 0.7784205026176665
24.143462552349703 304.5154139579958 0.7832945285895426
24.148690107303118 305.9913208331273 0.7883519373739202
24.153917662256532 306.13095444025674 0.7915293822844232
24.159145217209947 305.95159338045966 0.7941919201298071
24.16437277216336 304.12774980470067 0.794089774018969
24.169600327116775 300.5444173458894 0.7919700756644852
24.17482788207019 300.2534409760823 0.7944355940008283
24.180055437023604 303.9945109694639 0.8023379083963674
24.18528299197702 306.2513995635425 0.8078582001316392
24.190510546930433 303.79113612577504 0.8075023374416166
24.195738101883848 300.91976525186806 0.8067537639572544
24.200965656837262 299.641865644194 0.8076149867721567
24.206193211790676 299.24814804253805 0.8090109550051432
24.21142076674409 298.8883450161446 0.8115236512087785
24.216648321697505 299.26278219442884 0.8152553362999931
24.22187587665092 299.2545490481175 0.817264292038568
24.227103431604334 297.68145817973215 0.8171469981043095
24.23233098655775 293.7197580116883 0.8131647169561749
24.237558541511163 295.1847043480314 0.8185193807405104
24.242786096464577 297.30687438995346 0.8238496078797406
24.248013651417992 302.31735720553274 0.8336441398128309
24.253241206371406 301.0367871142682 0.8337102853419044
24.25846876132482 297.54438570546574 0.830868223351824
24.263696316278235 292.9199943222398 0.8268768527446758
24.26892387123165 289.4363942107424 0.824222144916146
24.274151426185064 287.8253553828122 0.8227154291144381
24.27937898113848 290.8063079842595 0.828247554805654
24.284606536091893 295.83906810846673 0.8362233106116201
24.289834091045307 297.9725541612936 0.8424258041430858
24.29506164599872 293.8469671972511 0.8392262398286301
24.300289200952136 290.60172127928394 0.8374494047889679
24.30551675590555 290.5160077667575 0.8405604732473543
24.310744310858965 290.81133704618026 0.8428741593843668
24.31597186581238 291.27798078263953 0.8457943596255684
24.321199420765794 289.43700682116855 0.8446437799565896
24.326426975719208 290.38394793629635 0.8499323341734041
24.331654530672623 292.5928570787233 0.8560772818593256
24.336882085626037 294.5830137380007 0.860402479464169
24.34210964057945 295.79866519868875 0.8630701326113421
24.347337195532866 295.06170880510535 0.8632421314228894
24.35256475048628 292.0757604564011 0.8610337091380755
24.357792305439695 289.72439761428785 0.8582679861629525
24.36301986039311 287.52589620164656 0.8562294974955219
24.368247415346524 289.2592829198748 0.8607543262790902
24.373474970299938 290.68953689206995 0.8656602235375582
24.378702525253352 291.2764336573257 0.8717579427387764
24.383930080206767 294.8575639189696 0.8812318921193452
24.38915763516018 296.954761294776 0.886347028320215
24.394385190113596 299.346964255454 0.8900334276955526
24.39961274506701 296.45085009981267 0.8857373338705699
24.404840300020425 296.4588822971734 0.8887276588675451
24.41006785497384 299.3432327966311 0.894845790523467
24.415295409927253 298.9732310026623 0.8959577274100502
24.420522964880668 297.5230827634702 0.8951239839098446
24.425750519834082 295.8740848633724 0.8948046501243697
24.430978074787497 300.2816238412108 0.9032210616285103
24.43620562974091 303.20998709736125 0.909299959674593
24.441433184694326 301.89907591897173 0.9084791455257889
24.44666073964774 298.9222812801638 0.9074129216824796
24.451888294601154 299.7236842833931 0.9115763327956038
24.45711584955457 298.6141967847807 0.9140617061565016
24.462343404507983 300.37406878086813 0.9180362270109147
24.467570959461398 301.11472154822224 0.9213663312513962
24.472798514414812 304.0965112569941 0.9277353074096443
24.478026069368227 304.2440726149759 0.9302704655564925
24.48325362432164 298.7819346590342 0.9237163500254751
24.488481179275055 296.35806397879026 0.9225753431217742
24.49370873422847 297.1696062781216 0.9266700049286695
24.498936289181884 302.18851905965727 0.937580622900155
24.5041638441353 303.70541642571345 0.9427827295552864
24.509391399088713 303.18391659910344 0.9447214826868886
24.514618954042128 301.4282616072815 0.9443603671309303
24.519846508995542 301.02022150117347 0.9451663285160155
24.525074063948956 301.3007415101472 0.9485864163235147
24.53030161890237 302.0152130121764 0.9520863015437312
24.535529173855785 305.22733404454345 0.9594033630322635
24.5407567288092 305.32231477444003 0.9598209173027517
24.545984283762614 304.8407373989132 0.9607322047850587
24.55121183871603 303.6069592118385 0.9613588370668411
24.556439393669443 308.17463398669247 0.9716688512194538
24.561666948622857 314.27692240007343 0.9836183919853799
24.566894503576272 315.06371722176567 0.9879230589802744
24.572122058529686 311.3692222299815 0.985291597426439
24.5773496134831 308.51517516537297 0.9852831664165731
24.582577168436515 299.8694981339198 0.9730482023303477
24.58780472338993 301.74157551049046 0.9781597491242855
24.593032278343344 304.4536327204762 0.9841787917872925
24.59825983329676 312.53266043395485 0.9989701575961327
24.603487388250173 314.2086359814658 1.0031991921593348
24.608714943203587 307.54798353011137 0.9960719997275514
24.613942498157 306.2738336209154 0.9962686704093786
24.619170053110416 301.0317359719722 0.9897815212660338
24.62439760806383 298.650622153263 0.9862215875325259
24.629625163017245 294.57884198460084 0.9826297284715804
24.63485271797066 294.8580653692371 0.9858368576631911
24.640080272924074 294.69826414040614 0.988693792564942
24.645307827877488 293.0540825027033 0.9898121719802071
24.650535382830903 293.008091453586 0.9932010849869503
24.655762937784317 298.24659656078785 1.0045657033777056
24.66099049273773 299.53530901512056 1.0085554257320033
24.666218047691146 299.62119387174636 1.0114850260921562
24.67144560264456 296.16354458109123 1.0074748458938676
24.676673157597975 293.58485014146356 1.0035945402690958
24.68190071255139 294.4618802858715 1.0064381661597233
24.687128267504804 295.20233402172823 1.0113942275612968
24.692355822458218 298.6413988314375 1.0211116126233886
24.697583377411632 296.9593816160264 1.0226364149433869
24.702810932365047 289.15885539519667 1.0112519573056282
24.70803848731846 285.34146126478225 1.0066885844548799
24.713266042271876 282.1130574027832 1.0026231110843546
24.71849359722529 287.24640029314384 1.0148043858250553
24.723721152178705 289.4373674610208 1.020674231447815
24.72894870713212 294.02801768007305 1.0312762000667317
24.734176262085533 290.12858544412245 1.028408797782835
24.739403817038948 294.45158271555687 1.0384956533960168
24.744631371992362 293.7447008200178 1.038414633632776
24.749858926945777 298.1507806232031 1.045434105092375
24.75508648189919 295.38710960753605 1.0454871755709734
24.760314036852606 293.2231604734617 1.046351369133387
24.76554159180602 293.7021232012267 1.0521274862962633
24.770769146759434 294.8842651968418 1.0547212361063558
24.77599670171285 293.4348495048474 1.054296295951066
24.781224256666263 293.19051813246165 1.0588780645278975
24.786451811619678 291.95089403239825 1.0611828204560942
24.791679366573092 292.45906170128836 1.0644725277936042
24.796906921526507 293.2300276915544 1.065596228629917
24.80213447647992 292.79441908705223 1.066991694157707
24.807362031433335 290.5097890102076 1.0659503563463588
24.81258958638675 291.06576947604975 1.0699664835535267
24.817817141340164 293.69894217874264 1.0781485241931663
24.82304469629358 296.2165572740007 1.087155734597307
24.828272251246993 296.68519768963523 1.090738580015885
24.833499806200408 294.20914000995464 1.088266016490586
24.838727361153822 297.37203029635486 1.0956662480418715
24.843954916107236 299.18449919611743 1.1026704709820518
24.84918247106065 300.83763331369886 1.1072629029612995
24.854410026014065 299.4885839318775 1.106517727385846
24.85963758096748 300.28103540205376 1.1091564120210318
24.864865135920894 300.7362479953496 1.1139070242036608
24.87009269087431 301.10891238785365 1.119183102729333
24.875320245827723 300.6512896499804 1.1210622834270025
24.880547800781137 302.9012755708091 1.1283559848424085
24.885775355734552 303.6644325958172 1.131156803210354
24.891002910687966 304.4312215144499 1.1364292724781904
24.89623046564138 301.5506223943763 1.1333697707477564
24.901458020594795 299.52199837906585 1.132704333816337
24.90668557554821 298.7765103272237 1.1338522208661261
24.911913130501624 299.97672736859926 1.1393406433347906
24.91714068545504 304.8432978110096 1.1522005693632411
24.922368240408453 305.8389500477963 1.1588627824133277
24.927595795361867 310.4972257045354 1.1731967581378588
24.93282335031528 305.9641483150722 1.1675317684097475
24.938050905268696 306.10461221243594 1.1702389728508782
24.94327846022211 300.5977969423123 1.1609803556394436
24.948506015175525 301.3232486592103 1.166153910591223
24.95373357012894 302.088940698096 1.1695531765714322
24.958961125082354 301.36483494527016 1.1697860646570035
24.964188680035768 301.6062951066935 1.1735934366545762
24.969416234989183 300.5261695908298 1.1761140469743983
24.974643789942597 301.9751390755473 1.1820208688670728
24.97987134489601 299.5196657181712 1.180379689457774
24.985098899849426 300.89419546888286 1.186199135853278
24.99032645480284 299.91961119133896 1.188669370595713
24.995554009756255 300.52008730094394 1.1924893971441048
25.00078156470967 300.5807576167 1.1953044983090477
25.006009119663084 303.89684782804125 1.2058708377805072
25.011236674616498 307.68771868608155 1.2186674085065012
25.016464229569912 310.7347656445611 1.2297089920681261
25.021691784523327 308.1993259958674 1.2274208422415034
25.02691933947674 304.8209934233542 1.2236258752223115
25.032146894430156 302.02839314684286 1.2206031549332963
25.03737444938357 302.67032645791386 1.2261384677039449
25.042602004336985 305.05532744245795 1.2355884513963
25.0478295592904 307.7304666047932 1.249091054899108
25.053057114243813 308.5498165294502 1.254300917906437
25.058284669197228 308.90339059636375 1.2585254642534562
25.063512224150642 301.2436537971102 1.2418512174487857
25.068739779104057 299.5412267736402 1.2402668412996354
25.07396733405747 302.55280404717155 1.2498832759882483
25.079194889010886 307.87672641408386 1.2649341735791693
25.0844224439643 307.21646716846425 1.2716079105747946
25.089649998917714 300.6618075457439 1.2613045359868629
25.09487755387113 301.9081705385239 1.2673679978834391
25.100105108824543 305.49966417908826 1.2753226419191537
25.105332663777958 308.8927950855334 1.2882765075012765
25.110560218731372 313.94140260751306 1.3022475707223355
25.115787773684787 315.37345589694866 1.3099201412994526
25.1210153286382 314.00021926511516 1.3132028373676927
25.126242883591615 312.8944465827084 1.3186566564701825
25.13147043854503 310.4631097487852 1.3200562382942571
25.136697993498444 311.5116672859025 1.3249703588254578
25.14192554845186 307.0017330628125 1.3163804124815686
25.147153103405273 304.56389540291985 1.3127681423260937
25.152380658358688 306.8030386905695 1.3196832124034494
25.157608213312102 313.8219090843147 1.3400163191005283
25.162835768265516 313.96446644685597 1.347504234079503
25.16806332321893 316.3558595349485 1.3561254256210524
25.173290878172345 314.1221672782937 1.3548312557470232
25.17851843312576 314.90419478588143 1.3646263245389836
25.183745988079174 313.2767223046655 1.368692701116331
25.18897354303259 313.9978017307997 1.3796957678125918
25.194201097986003 316.1029596593893 1.3844553047751995
25.199428652939417 318.45898294850844 1.3905872992635773
25.204656207892832 311.7891802210772 1.3762602303181628
25.209883762846246 309.1017346717182 1.3735348179972788
25.21511131779966 304.4004970533427 1.3682518712351253
25.220338872753075 306.00114525941825 1.3779120148320958
25.22556642770649 309.6554692395615 1.3934126706720777
25.230793982659904 309.3320223039729 1.3980689556822725
25.23602153761332 313.37595183017453 1.4105214315431676
25.241249092566733 313.1796779459046 1.4156097039667144
25.246476647520147 316.27230565783685 1.4272178356998912
25.25170420247356 322.1937034951514 1.4489921433628499
25.256931757426976 325.70172463746 1.4625571022799435
25.26215931238039 325.0129562252203 1.4656310752413129
25.267386867333805 321.6565264910091 1.461624060153291
25.27261442228722 318.6257347499882 1.458743248784223
25.277841977240634 319.6223469768748 1.469124918677845
25.283069532194048 315.9188072924805 1.465497476649875
25.288297087147463 322.4073888803818 1.485726020194933
25.293524642100877 323.4942138482488 1.4914049238540878
25.29875219705429 326.6591998293958 1.5042534931190708
25.303979752007706 320.9244406200275 1.4956681171058595
25.30920730696112 321.71623615298506 1.5045158673625296
25.314434861914535 323.2137802235453 1.5185620951403165
25.31966241686795 321.57144901920805 1.5198091998995853
25.324889971821364 319.1688048106102 1.5218199994525041
25.330117526774778 312.9019640050721 1.5115545127364758
25.335345081728192 320.75992515793376 1.5389399651785791
25.340572636681607 317.7734894316521 1.5375784614051393
25.34580019163502 319.403746911205 1.5453560206647305
25.351027746588436 310.6639674646663 1.527119324795731
25.35625530154185 307.5194830971394 1.5245259337027262
25.361482856495265 313.78282977058547 1.5442022143860814
25.36671041144868 321.31868777489296 1.5684938687517076
25.371937966402093 328.61332403640216 1.5900564973530504
25.377165521355508 326.06623730333416 1.5891965541832653
25.382393076308922 320.53487875771725 1.5857635829012993
25.387620631262337 315.0843302552844 1.582797634017032
25.39284818621575 315.67452080375494 1.5953239995625919
25.398075741169166 319.39492507844363 1.608642757326365
25.40330329612258 319.88777465143863 1.6157743242802225
25.408530851075994 314.20507141992186 1.603506593227714
25.41375840602941 314.4824555421185 1.6116709222790393
25.418985960982823 314.4272873498857 1.61656481575534
25.424213515936238 327.143167933064 1.658540209751457
25.429441070889652 328.11209474746414 1.6705241874258028
25.434668625843067 331.39471376761713 1.6911672203977104
25.43989618079648 324.57346538912986 1.683688671030953
25.445123735749895 322.1577560833003 1.684104334894813
25.45035129070331 323.1562081782924 1.6926485377580534
25.455578845656724 322.44242695271714 1.693047581246787
25.46080640061014 320.5021116569476 1.6946756338651519
25.466033955563553 320.22046632601337 1.704967630506606
25.471261510516968 320.74508911599463 1.7236509445812647
25.476489065470382 325.6186956509653 1.7499476322198937
25.481716620423796 322.42425961612554 1.7542329488130737
25.48694417537721 320.972307368413 1.749965913661302
25.492171730330625 321.79503756712757 1.7572551513546026
25.49739928528404 319.5944114040789 1.753000097623906
25.502626840237454 324.6974314155577 1.7743762795124387
25.50785439519087 317.75149834733156 1.7621933273099286
25.513081950144283 320.5567683920657 1.7805111962476883
25.518309505097697 315.3982809191407 1.7771573671419065
25.523537060051112 315.8215852812184 1.7892123540560283
25.528764615004526 320.38885015002023 1.8096500125206187
25.53399216995794 321.7256245169041 1.8226716830644119
25.539219724911355 333.8769146675781 1.872263131568231
25.54444727986477 330.7729987152713 1.8750414694477626
25.549674834818184 332.80662885148604 1.8929055488288526
25.5549023897716 328.3040148289478 1.884416331162346
25.560129944725013 326.2721925442962 1.8874085990422342
25.565357499678427 330.6595033515929 1.9070699741902497
25.57058505463184 329.3415636872231 1.9166793924283323
25.575812609585256 332.2533882564018 1.935876204647508
25.58104016453867 327.9560136521124 1.9391861291668826
25.586267719492085 324.2565027472914 1.9403436135022423
25.5914952744455 321.68677016600384 1.942059269737552
25.596722829398914 323.9049536743065 1.9591831827258905
25.601950384352328 322.35496642990717 1.9649087173992137
25.607177939305743 322.6755543282336 1.9816139432310027
25.612405494259157 320.1743118891653 1.981304580860276
25.61763304921257 318.9944034283876 1.9930327414925826
25.622860604165986 319.30919765095183 2.0023203958478137
25.6280881591194 324.45700080803977 2.03621771804517
25.633315714072815 332.7766608325093 2.0712468469003382
25.63854326902623 334.1680158702622 2.0945584344268227
25.643770823979644 330.622757714814 2.1012715334745384
25.648998378933058 322.23475048265516 2.089959284719529
25.654225933886472 323.44854285409014 2.109198121785037
25.659453488839887 318.53734697002625 2.10305474127736
25.6646810437933 321.7903200699496 2.131028406983736
25.669908598746716 320.50221779479415 2.1379126434331317
25.67513615370013 319.5483466746223 2.153204645600041
25.680363708653545 321.63724113329386 2.17362638169277
25.68559126360696 328.14017401825913 2.2175448935378794
25.690818818560373 334.6843776366798 2.252499523717877
25.696046373513788 334.99808187773874 2.2744172237003775
25.701273928467202 325.625479682763 2.2583498244664044
25.706501483420617 318.48065239706364 2.245188983729472
25.71172903837403 321.84870256024146 2.275547836497878
25.716956593327446 327.79179839439536 2.3083282826651543
25.72218414828086 334.8442286355342 2.3572195103215114
25.727411703234274 336.93336243385966 2.3776502758100793
25.73263925818769 335.92607992797025 2.4006011434816252
25.737866813141103 338.49132453005177 2.4314660819671894
25.743094368094518 344.308599780164 2.4785900549531097
25.748321923047932 341.76802754363996 2.4868137607074097
25.753549478001347 339.37293779539834 2.506778135352521
25.75877703295476 326.5381203191979 2.4789581112814147
25.764004587908175 319.86609184627576 2.4734972627118577
25.76923214286159 311.6066831937013 2.4664615526476052
25.774459697815004 304.79578723410555 2.4634416354995285
25.77968725276842 301.1400015418833 2.47819812734755
25.784914807721833 299.7934719834258 2.483083276815555
25.790142362675248 310.8216650401064 2.5525618773916734
25.795369917628662 317.80869727040516 2.602323144894452
25.800597472582076 332.27167949503104 2.694991418797489
25.80582502753549 327.01513566376866 2.697598734989171
25.811052582488905 326.87564390009084 2.7310373185036285
25.81628013744232 318.8891902143473 2.726084216280873
25.821507692395734 323.4017306241379 2.7868433729443165
25.82673524734915 327.42541332720316 2.841743389287358
25.831962802302563 331.2087882875418 2.889607111731261
25.837190357255977 332.3103264218929 2.9375321943459713
25.84241791220939 322.313620372231 2.922717027271654
25.847645467162806 330.17484067456604 3.0042366318090874
25.85287302211622 332.71709484013655 3.0411932318996766
25.858100577069635 345.2418366791505 3.1424182673823147
25.86332813202305 331.8875104950779 3.121672782584875
25.868555686976464 327.846382116955 3.165926843545388
25.87378324192988 319.18411065755186 3.172060996266124
25.879010796883293 322.72847607824144 3.250751660921653
25.884238351836707 326.7776399956025 3.3090245227204527
25.88946590679012 323.071563764291 3.341608749387875
25.894693461743536 331.4628024401644 3.450833080281932
25.89992101669695 318.7431558158832 3.436612259138666
25.905148571650365 315.2468379990195 3.490172851656267
25.91037612660378 323.87583482241706 3.5727895124014446
25.915603681557194 328.99890375396393 3.6817272103431598
25.920831236510608 330.92350485858634 3.757121892725249
25.926058791464023 318.75007503228346 3.7764740459671824
25.931286346417437 307.29697123363917 3.7791490815312154
25.93651390137085 313.46369036383135 3.9169236682917696
25.941741456324266 315.5627961276957 4.017942654095912
25.94696901127768 325.35632147935127 4.186806191951789
25.952196566231095 323.643456407874 4.296056776996791
25.95742412118451 320.4813576510053 4.424754353560143
25.962651676137924 320.0292438981542 4.52911083114469
25.967879231091338 331.7462124717196 4.688890178836406
25.973106786044752 339.19386102819783 4.77100550945551
25.978334340998167 344.1355287114478 4.878048585062753
25.98356189595158 332.19528236328114 4.884406193287334
25.988789450904996 336.41621739437466 4.985365394979662
25.99401700585841 314.1360017154103 4.926160316719565
25.999244560811825 301.4715540194416 4.889418979818741
26.00447211576524 304.98348126472297 5.0483323247845755
26.009699670718653 325.1054202856672 5.285694220638728
26.014927225672068 346.0559559120626 5.598700179449902
26.020154780625482 351.586778904802 5.742897549971707
26.025382335578897 345.67406983631514 5.845068363874049
26.03060989053231 328.2701000763167 5.82177546738617
26.035837445485726 316.8824645955844 5.869879216107853
26.04106500043914 296.4157670107449 5.8330445576788525
26.046292555392554 307.1470122352432 6.091663899248662
26.05152011034597 291.24275553703427 6.203243944371979
26.056747665299383 277.1777557309318 6.2741523267186645
26.061975220252798 277.9518897389694 6.5639641973964435
26.067202775206212 277.3462523956246 6.663399448784869
26.072430330159627 291.83107796856444 7.094283866915902
26.07765788511304 293.039055360574 7.317665154745504
26.082885440066455 295.51624662147475 7.779925644364322
26.08811299501987 299.64800425872266 8.156161090566444
26.093340549973284 255.59452555046204 8.025922799320242
26.0985681049267 234.04944731752363 8.133857411604668
26.103795659880113 216.00295570423654 8.409050668245735
26.109023214833528 222.28950833833176 9.296449075907205
26.114250769786942 214.29902902634058 10.000828611077775
26.119478324740356 223.3420880426134 11.786339185816306
26.12470587969377 218.62632134075702 13.322534239735516
26.129933434647185 230.60643121972413 18.914575823428756
26.1351609896006 186.52412033160127 24.063611756650783
