# Supplementary material for: Unraveling metal effects on CO2 uptake in pyrene-based metal-organic frameworks
Source: Nat Commun. 2025 Feb 11;16:1516. doi: 10.1038/s41467-025-56296-w (PMC11814143; doi:10.1038/s41467-025-56296-w)
Supplement: Supplementary file 3 — Source Data [file 41467_2025_56296_MOESM3_ESM.zip › SourceCode/SuppInf/FigureS5_Ga-TBAPy_InSitu_VariableT_PXRD/Data/GaTBAPy_0116p.dat]

0.002613777476707968 11.565332802576764 3.827943621573526
0.007841332430123905 9.328421859531845 3.5367353316704806
0.01306888738353984 17.551718122275645 4.325151934774161
0.018296442336955775 25.600527928340597 4.06836694581822
0.02352399729037171 24.77958603846928 3.688454875452644
0.028751552243787646 27.299204617202435 3.5122263710078143
0.03397910719720358 24.333276045673024 2.778064737545715
0.03920666215061952 21.737835911618017 2.375879596876937
0.04443421710403546 21.802900469107435 2.1935558519961433
0.0496617720574514 20.12028565989194 1.9373186842978942
0.054889327010867336 18.545954308644138 1.9359991800884573
0.060116881964283275 17.799412309689714 1.884315353324614
0.06534443691769921 16.08137304497808 1.6932291062725535
0.07057199187111515 19.620752651390077 1.7296699163780287
0.07579954682453109 20.00465591182293 1.6551469768005782
0.08102710177794703 22.507202678965346 1.7078109763031213
0.08625465673136297 21.112316801076698 1.742344533166644
0.09148221168477891 19.268817320331475 1.6215613809424956
0.09670976663819485 18.9642530628099 1.5047003250717308
0.10193732159161079 18.68976253419588 1.467241169172646
0.10716487654502672 18.707513284100383 1.3931440752385071
0.11239243149844266 18.743609567248434 1.322944777831212
0.1176199864518586 18.938879307151048 1.2994154227241703
0.12284754140527454 19.84791489501642 1.269575789063667
0.12807509635869047 19.886104645682288 1.2161656586071785
0.1333026513121064 19.374414001514644 1.203156604940706
0.13853020626552232 17.883198444196783 1.1475303637667447
0.14375776121893824 18.300964959963338 1.1866122546447857
0.14898531617235417 17.592904407037743 1.186280515645106
0.1542128711257701 18.25715343759149 1.154595743887516
0.15944042607918602 17.86555863751109 1.0932959053724587
0.16466798103260194 17.622089313652562 1.0837002267251945
0.16989553598601786 17.430834960915867 1.05920500597273
0.1751230909394338 16.676671873474977 1.0350254983721967
0.18035064589284971 17.88682138898544 1.0461634719808353
0.18557820084626564 17.68983371597679 1.0165701447053888
0.19080575579968156 17.301793455706875 0.9830414190911116
0.1960333107530975 17.222203560243965 0.9777162311287656
0.20126086570651341 16.7023106966173 0.9405489893907475
0.20648842065992934 17.147960187563434 0.9312293886907003
0.21171597561334526 17.859131504737498 0.9408136949787865
0.2169435305667612 19.099850681268716 0.9817109383487147
0.22217108552017711 18.700796204938523 0.9541363666249553
0.22739864047359304 20.23755260383386 1.0297291581674242
0.23262619542700896 22.098305645133305 1.0744241854412082
0.2378537503804249 20.307481895453858 1.0089765338842418
0.2430813053338408 19.814043964277282 0.9706818143636696
0.24830886028725674 17.52884619804294 0.8730212622851037
0.25353641524067266 17.871991404088774 0.8602352865924652
0.2587639701940886 18.52479654101707 0.8906711112572491
0.2639915251475045 18.49054494349357 0.8778622139359716
0.26921908010092044 17.833761203323007 0.8553011789941704
0.27444663505433636 17.82703302630124 0.8458272798401288
0.2796741900077523 18.095546791790227 0.8520854995061625
0.2849017449611682 19.391617091650446 0.8848770755609867
0.29012929991458414 19.574844452224 0.8799175265088752
0.29535685486800006 18.435815350779773 0.8454457390435713
0.300584409821416 18.02887876279844 0.8195970183582679
0.3058119647748319 17.39315836950974 0.7843767767402868
0.31103951972824784 17.625530183801306 0.7940193965163039
0.31626707468166376 18.81350284379935 0.8238671001765084
0.3214946296350797 19.314927667340047 0.8294442137580743
0.3267221845884956 19.208866915160456 0.826234468795042
0.33194973954191154 18.95812186788417 0.8323795123586772
0.33717729449532746 17.891465882652057 0.8180236987574214
0.3424048494487434 16.71175214721601 0.7992033888313467
0.3476324044021593 17.96685972996263 0.826746334763347
0.35285995935557524 17.996807032210203 0.8233955854520653
0.35808751430899116 17.629458378522397 0.8014284644611905
0.3633150692624071 16.7666746303821 0.7851534167956761
0.368542624215823 18.033489805319533 0.8149953478242944
0.37377017916923894 18.04898028916059 0.8156582545877256
0.37899773412265486 18.05529191602789 0.8237961681159213
0.3842252890760708 18.11599909600957 0.8267225501399375
0.3894528440294867 17.02816379346341 0.7951948510688401
0.39468039898290264 17.503586552924528 0.7961667051273021
0.39990795393631856 19.075470508022487 0.8229815194762929
0.4051355088897345 19.56610499054281 0.8323458748199086
0.4103630638431504 21.09201987577572 0.8610900544590738
0.41559061879656634 20.326098363183448 0.8398564037191589
0.42081817374998226 18.621536696168178 0.7897959163987831
0.4260457287033982 17.822221899333236 0.7787259505509236
0.4312732836568141 18.045867416920895 0.7917142472513445
0.43650083861023004 19.35423092695557 0.8192142793646161
0.44172839356364596 19.3898225928447 0.8172706795440532
0.4469559485170619 20.36878768133976 0.8229781553096286
0.4521835034704778 20.745331649006722 0.8373593869764527
0.45741105842389373 20.953304335821368 0.858912178750678
0.46263861337730966 21.88712379883638 0.8849588756055422
0.4678661683307256 20.74656346450289 0.857670110354759
0.4730937232841415 19.839105498150644 0.819427400376168
0.47832127823755743 18.826039348635465 0.7753610232402652
0.48354883319097336 19.543153894388844 0.7807691553991997
0.4887763881443893 19.881284987811263 0.790724948090092
0.4940039430978052 20.9928268636146 0.8033283084532568
0.49923149805122113 19.683325535903002 0.7745380800206785
0.5044590530046371 19.581527561296518 0.802397179197923
0.5096866079580531 18.682891057239495 0.7806339265897025
0.5149141629114691 18.269764382080314 0.7864049632123215
0.5201417178648851 19.31889204898581 0.7904647642610031
0.525369272818301 19.530707599639534 0.7661043333075725
0.530596827771717 19.741082303292856 0.757784342832237
0.535824382725133 20.049169722054017 0.7537617769117501
0.541051937678549 20.020406555194537 0.7438091857462408
0.546279492631965 19.966695747500587 0.7454149151842159
0.5515070475853809 19.385516620308387 0.7536061752632153
0.5567346025387969 18.589190165689114 0.7506120752603922
0.5619621574922129 17.69996645707348 0.7460202021559119
0.5671897124456289 17.458534736328087 0.7422494958905884
0.5724172673990449 17.76187071319255 0.7374824439194541
0.5776448223524608 17.852096937473796 0.7179689297774962
0.5828723773058768 18.460113810814278 0.7195341301100584
0.5880999322592928 18.238765566488688 0.7313242724445814
0.5933274872127088 18.051178699514825 0.7293025436065934
0.5985550421661248 18.22140588544955 0.7582496337507344
0.6037825971195407 18.736638171664772 0.7617935526123836
0.6090101520729567 18.810175152916816 0.7591007414852162
0.6142377070263727 18.969366279257052 0.7444648411710436
0.6194652619797887 19.288161933827343 0.725268302021623
0.6246928169332047 19.180608350758593 0.7097687201030645
0.6299203718866206 19.829686216472666 0.7097341987958466
0.6351479268400366 20.1695703954314 0.7236977916718985
0.6403754817934526 19.30399762468759 0.7055296053229804
0.6456030367468686 19.369483688795544 0.7145225046775899
0.6508305917002846 19.279927527290887 0.6985062809246201
0.6560581466537005 19.20147694193665 0.6889151480137136
0.6612857016071165 18.784669669510375 0.6783474468934894
0.6665132565605325 18.69393267386115 0.6654523930192984
0.6717408115139485 18.53201509865865 0.6629581210938374
0.6769683664673645 19.520051711100688 0.6693195170413772
0.6821959214207804 20.002546744636525 0.6957386988677302
0.6874234763741964 19.327757026314107 0.6947503851196968
0.6926510313276124 19.04331718657787 0.6770695949229525
0.6978785862810284 19.377373830447326 0.6665297331366596
0.7031061412344444 20.840772021398156 0.6840289437690942
0.7083336961878604 22.53040740794532 0.7192074740294407
0.7135612511412763 22.897934220989253 0.7350681849144337
0.7187888060946923 23.350572592437448 0.7524050350418661
0.7240163610481083 23.910935970938638 0.752003444333672
0.7292439160015243 25.345892077309955 0.7739953074028196
0.7344714709549403 26.13251449505397 0.7748786154809428
0.7396990259083562 26.17664244802449 0.7745622154512385
0.7449265808617722 25.452036508653602 0.7685943369403977
0.7501541358151882 25.800229142791995 0.7798048776351082
0.7553816907686042 26.670904678010373 0.8083237167180605
0.7606092457220202 26.337919773217333 0.7844596957244403
0.7658368006754361 25.213291245894816 0.7498781484799218
0.7710643556288521 26.069621207104912 0.7366895011564002
0.7762919105822681 26.502448990000545 0.7292555898229315
0.7815194655356841 29.570652469282354 0.7769156656393987
0.7867470204891001 33.023405001136034 0.8437747466970998
0.791974575442516 34.39615332634434 0.872789691472451
0.797202130395932 35.445797771203516 0.8771728353762005
0.802429685349348 35.51803544289321 0.8911961512870462
0.807657240302764 35.98431301208824 0.8960098031910093
0.81288479525618 37.62596057599279 0.9310090987166421
0.8181123502095959 39.54767426391907 0.971249551851323
0.8233399051630119 42.88443331065884 1.0207142598047252
0.8285674601164279 46.837410265920994 1.0829188222027324
0.8337950150698439 48.51174374566068 1.089466468317786
0.8390225700232599 52.71863931632181 1.1292254592787951
0.8442501249766758 55.134792248731884 1.1484140892628116
0.8494776799300918 57.51278546344415 1.1898400131489097
0.8547052348835078 61.70540601375388 1.2485945188459158
0.8599327898369238 62.465245121867454 1.250132341061921
0.8651603447903398 65.22372173943197 1.2671444034016226
0.8703878997437557 68.7135692501424 1.2762044468815013
0.8756154546971717 72.00964907335049 1.295165593979591
0.8808430096505877 73.57242750701336 1.292361387747331
0.8860705646040037 74.50542312504975 1.3063707110306604
0.8912981195574197 72.83461727528764 1.299160455700885
0.8965256745108356 75.22008834353495 1.3483409866549578
0.9017532294642516 74.8831353262757 1.359621797949084
0.9069807844176676 77.64209943948129 1.3796537211408502
0.9122083393710836 80.80301300228918 1.3997484919399614
0.9174358943244996 82.89535588735706 1.4176447931534315
0.9226634492779155 88.70309855190813 1.471793394709341
0.9278910042313315 89.43953875488775 1.474710576542298
0.9331185591847475 91.28708538001396 1.5032144910738796
0.9383461141381635 93.69986332493897 1.5003447726305295
0.9435736690915795 96.30013509217163 1.5268491508796889
0.9488012240449955 98.30101362986566 1.5285522013504713
0.9540287789984114 99.05502453733544 1.4975300226526425
0.9592563339518274 102.53273139656172 1.5136136755062626
0.9644838889052434 103.06880447075164 1.5296529374932502
0.9697114438586594 104.32320200748003 1.5462465212884509
0.9749389988120754 105.63814477438638 1.5442800462256945
0.9801665537654913 104.38722738032509 1.5082917279766992
0.9853941087189073 108.900516231662 1.5173778797961481
0.9906216636723233 109.58541637148876 1.5040770931535448
0.9958492186257393 108.48911613937018 1.5026459836813615
1.0010767735791553 112.28328427489843 1.5320463070294388
1.0063043285325712 117.5196058794055 1.578246145133735
1.0115318834859872 120.56918402913384 1.6036918753383218
1.0167594384394032 120.04151592233033 1.5942944306122013
1.0219869933928192 115.83998068582865 1.5557159377448766
1.0272145483462352 111.8428386548514 1.5086874473009881
1.0324421032996511 115.68256229767411 1.5354540529826457
1.0376696582530671 121.01019435319856 1.572368151191357
1.042897213206483 126.10998801227008 1.6079072052747068
1.048124768159899 129.28958473146017 1.6444686473247332
1.053352323113315 128.42658293595386 1.6492061129519888
1.058579878066731 126.8114673132083 1.6352647071068667
1.063807433020147 127.83369927383758 1.6540856556277597
1.069034987973563 130.47317163625357 1.6614569442117173
1.074262542926979 128.47174942411402 1.6429375723197868
1.079490097880395 127.70799525692746 1.6333095831244553
1.084717652833811 125.89946583854505 1.62150856288247
1.089945207787227 125.17580052897476 1.620397867781554
1.095172762740643 125.03322897043891 1.6086551757075063
1.1004003176940589 122.47278719131751 1.592996734625127
1.1056278726474749 129.08391801945544 1.6375390973164436
1.1108554276008908 136.64720798125978 1.6715244488170038
1.1160829825543068 141.03626249374594 1.7011592062268628
1.1213105375077228 144.11324472766032 1.71854447583496
1.1265380924611388 143.73635410317135 1.7119673438233125
1.1317656474145548 142.4023511623388 1.6864255611071215
1.1369932023679707 142.8905367363016 1.6580850441364225
1.1422207573213867 141.0687251312285 1.6510453656636204
1.1474483122748027 138.83190877051646 1.6409828226080496
1.1526758672282187 137.65336098907824 1.6328995323408082
1.1579034221816347 139.9142366693376 1.6549342136857264
1.1631309771350506 140.22768404053878 1.6287627251646033
1.1683585320884666 144.2374687526328 1.655334771812878
1.1735860870418826 144.62383299447174 1.6660415117632497
1.1788136419952986 147.0107685374836 1.7120020598722925
1.1840411969487146 147.73909984007594 1.7052424391486847
1.1892687519021305 147.64848699473194 1.7154945816204505
1.1944963068555465 148.59183349760886 1.7188614873129964
1.1997238618089625 149.36995851933503 1.683198504855175
1.2049514167623785 148.92975426678564 1.6901965545523268
1.2101789717157945 150.95555903772973 1.7043937368080635
1.2154065266692105 151.48943156768513 1.696626195524414
1.2206340816226264 155.4133943332547 1.7378791381334602
1.2258616365760424 157.7972940578764 1.7512455467403623
1.2310891915294584 165.8920186163333 1.791546756323924
1.2363167464828744 163.04430529588046 1.7733752814126025
1.2415443014362904 160.09757911189564 1.7587421766013802
1.2467718563897063 153.40036691739388 1.7155838760836908
1.2519994113431223 150.60606106986555 1.7066972025907672
1.2572269662965383 146.74368528585276 1.6809642239442077
1.2624545212499543 145.63803910657495 1.663633694568442
1.2676820762033703 144.53817459800453 1.6667477631264787
1.2729096311567862 138.54798274117 1.6083061643458783
1.2781371861102022 143.38419140026667 1.6317532246188065
1.2833647410636182 146.33706402434763 1.6633225825365119
1.2885922960170342 149.9700550716789 1.6858955716131003
1.2938198509704502 154.21043927966772 1.702843089625875
1.2990474059238661 154.17863368345823 1.6934007207406787
1.3042749608772821 155.19183871070936 1.6785156612034478
1.309502515830698 154.26963126552792 1.6745704197564313
1.314730070784114 151.0655949808825 1.6563857182371784
1.31995762573753 151.03185846213648 1.6744446158740982
1.325185180690946 151.30623504468366 1.698527424766642
1.330412735644362 152.34101868896283 1.7098032248774995
1.335640290597778 154.66415749134913 1.7304543400957773
1.340867845551194 157.1837269636256 1.7602286283789275
1.34609540050461 160.25551518675778 1.7768676256527853
1.351322955458026 161.9314205392153 1.784103842584438
1.356550510411442 157.82241986536116 1.7602764914824798
1.361778065364858 153.14217601283303 1.7151832723751406
1.3670056203182739 153.6865129899223 1.7208543629846997
1.3722331752716899 153.33377933713973 1.714380463225939
1.3774607302251058 150.79310925668383 1.684897918784646
1.3826882851785218 149.30442120121148 1.6826350336560796
1.3879158401319378 148.47942276082009 1.6669791923370838
1.3931433950853538 148.69355501134945 1.6666669459983803
1.3983709500387698 149.52735939499564 1.6561664196074222
1.4035985049921857 144.27057053009926 1.6005634224837417
1.4088260599456017 144.8067497263189 1.605793025273729
1.4140536148990177 144.5176975501725 1.6210403566839857
1.4192811698524337 154.31746240655715 1.7093864522830553
1.4245087248058497 154.31010003352358 1.7210441466925588
1.4297362797592656 154.56301931739938 1.7215443259316243
1.4349638347126816 152.23263216510657 1.7020429470989447
1.4401913896660976 147.33280498208305 1.6687467008276857
1.4454189446195136 148.9924124623463 1.6989018143346013
1.4506464995729296 141.98455686618337 1.6685596493606059
1.4558740545263456 141.61045595754464 1.665067963212115
1.4611016094797615 136.68150703282444 1.609804688333913
1.4663291644331775 133.7560464745443 1.574980455547375
1.4715567193865935 133.97425757291145 1.557681208029887
1.4767842743400095 136.9597515702837 1.5670127320263283
1.4820118292934255 137.6125663854412 1.5653286866143554
1.4872393842468414 144.6791399134405 1.624068987427889
1.4924669392002574 144.9236038532105 1.6232774549220346
1.4976944941536734 137.12498318504498 1.603802836727878
1.5029220491070894 134.27486202414676 1.6041885400256104
1.5081496040605054 134.1022456754999 1.6004080979503752
1.5133771590139213 133.60558913974975 1.6034014151948583
1.5186047139673373 143.3884514102529 1.6570684317329483
1.5238322689207533 145.8193217007649 1.6780145992169786
1.5290598238741693 152.668515861483 1.714756509575332
1.5342873788275853 155.18305375908002 1.723434476991012
1.5395149337810012 147.98649316374045 1.6797578318985087
1.5447424887344172 151.6415658407761 1.7207838192927192
1.5499700436878332 151.24248690394853 1.72039870769087
1.5551975986412492 155.12149725617252 1.7256847390902317
1.5604251535946652 155.96606568724502 1.7245809888402035
1.5656527085480811 153.9541527016154 1.7088267594290427
1.5708802635014971 156.55842510697852 1.7130371682414087
1.576107818454913 160.43451311786646 1.7524804318256355
1.581335373408329 160.33750736979596 1.7426527161289382
1.586562928361745 160.60283682869147 1.721946453839863
1.591790483315161 151.0493552040019 1.6674437986958448
1.597018038268577 154.12465971032677 1.6930235888117762
1.602245593221993 153.49970281293025 1.6837027302633683
1.607473148175409 162.53082432188867 1.7651007003469332
1.612700703128825 169.5443528514051 1.801951947413338
1.617928258082241 175.32881883006596 1.8297786279236063
1.623155813035657 177.24265895709894 1.8386149235837534
1.628383367989073 178.83491194721276 1.842955542722395
1.6336109229424889 179.20286550458928 1.8310690131453076
1.6388384778959049 180.27498995216928 1.8186965477482828
1.6440660328493208 183.19307124573353 1.8067336367298137
1.6492935878027368 188.94024422823196 1.8195841810580438
1.6545211427561528 192.15539574290702 1.8399200121959733
1.6597486977095688 200.04324292362452 1.8865695821413646
1.6649762526629848 203.9817068234608 1.8952381285300832
1.6702038076164007 202.95729878676843 1.8836997961922088
1.6754313625698167 198.80468964315742 1.8389536760167562
1.6806589175232327 196.55776492021363 1.8240305516087592
1.6858864724766487 201.70348886383394 1.8584900422823676
1.6911140274300647 209.10973339425257 1.8917572978658286
1.6963415823834807 217.56690920758524 1.9328655008260485
1.7015691373368966 212.80953958662616 1.9161358243877367
1.7067966922903126 215.6999923481028 1.9237019778299458
1.7120242472437286 210.26238173676427 1.895333181805897
1.7172518021971446 201.45579337866678 1.8227155177775671
1.7224793571505606 204.76880164638766 1.8461515030005868
1.7277069121039765 213.65196595827257 1.903320873578074
1.7329344670573925 227.69939323522684 1.9678739521919981
1.7381620220108085 228.6142811991224 1.9471518186578711
1.7433895769642245 229.8053123418937 1.95299735189966
1.7486171319176405 228.38890967917774 1.9192238232670924
1.7538446868710564 240.43092764779328 1.991224470755636
1.7590722418244724 248.19903575209545 2.0358620957381883
1.7642997967778884 254.98001092739284 2.0628067209060283
1.7695273517313044 253.95519467932027 2.0431505656310383
1.7747549066847204 253.2787691488054 2.025663798245452
1.7799824616381363 251.40392867058395 2.0140435358921174
1.7852100165915523 252.25396947546204 1.9865661777997905
1.7904375715449683 256.2368505187369 1.9901807747569786
1.7956651264983843 258.07701020957546 1.9992447828226536
1.8008926814518003 266.6076636510286 2.015881907580583
1.8061202364052162 263.57304332909104 1.9893904227805461
1.8113477913586322 260.6247682553383 1.987700468770386
1.8165753463120482 257.90012135212606 1.9485014915484111
1.8218029012654642 247.61018688343637 1.8875366818674122
1.8270304562188802 251.52468197067412 1.8954703284772145
1.8322580111722961 257.1136219092176 1.9204390792296462
1.8374855661257121 258.66705449665693 1.920565133434712
1.842713121079128 253.4094822246807 1.8786079129340552
1.847940676032544 243.521282483759 1.8148567744547945
1.85316823098596 251.80120167544203 1.8402997676338757
1.858395785939376 262.4352827519383 1.8970193274737472
1.863623340892792 271.8314196726053 1.944003816928138
1.868850895846208 268.3142727744294 1.9231375153461294
1.874078450799624 255.68486238428665 1.8405189108910458
1.87930600575304 258.6451932205593 1.8495045332193516
1.884533560706456 258.34287489110216 1.8351223351288262
1.889761115659872 258.79420120543534 1.8350953601224382
1.894988670613288 254.04958616426518 1.8123779775995592
1.9002162255667039 257.4272836269859 1.8107157536258414
1.9054437805201199 257.3351614314002 1.7964154773888912
1.9106713354735358 266.59645656235557 1.8288806727261782
1.9158988904269518 267.80411738629704 1.8396733579277904
1.9211264453803678 262.9522587472936 1.8144547890440113
1.9263540003337838 260.3488788468925 1.7992053990866261
1.9315815552871998 256.5993812314687 1.778109199344021
1.9368091102406157 251.98614416381787 1.7476608638081612
1.9420366651940317 251.87317609766876 1.7424959861768543
1.9472642201474477 245.1542642148997 1.7209813742569469
1.9524917751008637 243.96789964416033 1.693056351328961
1.9577193300542797 245.98184903596908 1.6860658019498729
1.9629468850076957 247.3281520693007 1.6813958882869016
1.9681744399611116 250.1254249500541 1.699398039652939
1.9734019949145276 248.29610562045522 1.6945372348292524
1.9786295498679436 248.73671985056077 1.6917919301158342
1.9838571048213596 252.00510360467314 1.6865707601183306
1.9890846597747756 249.4893065223156 1.6615029162875978
1.9943122147281915 245.0938941123521 1.6478836364284737
1.9995397696816075 239.8758608557531 1.6301735223147837
2.0047673246350235 234.75770481218075 1.6294756623693634
2.0099948795884393 229.80630394211374 1.6109105197120492
2.015222434541855 232.70256296522217 1.6118162855148377
2.0204499894952708 238.3951902192655 1.622532135853658
2.0256775444486865 242.9715973159508 1.644214756327997
2.0309050994021023 242.23847971822687 1.6220906956158052
2.036132654355518 240.56996025727 1.6159955833348973
2.041360209308934 236.1089050747445 1.6010077961843603
2.0465877642623496 231.76766201982096 1.5670272548894169
2.0518153192157653 229.07169799332294 1.5553189784796861
2.057042874169181 225.5264256153427 1.540601127666542
2.062270429122597 227.65482295501502 1.5530448512190977
2.0674979840760126 227.7405279766129 1.578441539529188
2.0727255390294284 229.80991692938687 1.6034120836009174
2.077953093982844 240.29858991936638 1.6515744190656412
2.08318064893626 241.96462104344013 1.6873379784700122
2.0884082038896756 240.23773559043718 1.675136402864916
2.0936357588430914 229.15343887771246 1.6072446193145515
2.098863313796507 233.5789595410061 1.611608790033166
2.104090868749923 234.3698400747379 1.6019994296743696
2.1093184237033387 234.58995382859055 1.6053602554620996
2.1145459786567544 236.0952479319362 1.6128561211015995
2.11977353361017 223.74680786230343 1.5493347392455001
2.125001088563586 226.05682185270086 1.5496037188003526
2.1302286435170017 222.34191445293908 1.5370576815060806
2.1354561984704175 221.861941079736 1.5413327235191154
2.140683753423833 221.43695699947813 1.5519060784363257
2.145911308377249 221.26536730050142 1.5713404220893756
2.1511388633306647 221.06781627865803 1.579179191139932
2.1563664182840805 226.6900305725803 1.6085784523729303
2.1615939732374962 229.5802214080899 1.6088241139443231
2.166821528190912 236.6831166512694 1.6475160213113877
2.1720490831443278 245.43851051226838 1.6748665548397312
2.1772766380977435 234.07751077335783 1.6209556641240332
2.1825041930511593 230.62957589544945 1.592878589256312
2.187731748004575 230.0946286482591 1.569000011069579
2.192959302957991 227.1419883036105 1.5592590611060058
2.1981868579114066 229.3088610653053 1.5582746022034015
2.2034144128648223 221.70879647669528 1.5311727663608976
2.208641967818238 225.40078115705555 1.5631249015438735
2.213869522771654 231.77383582499183 1.5859689241006858
2.2190970777250696 235.5908737401098 1.6209029777307755
2.2243246326784853 241.1721611359753 1.6456746447298973
2.229552187631901 236.73652826900184 1.6326261338954389
2.234779742585317 236.4706185530007 1.6304874973195338
2.2400072975387326 230.37068477449512 1.5951665947693678
2.2452348524921484 223.75139868411483 1.5617748441199057
2.250462407445564 225.43365157140468 1.5700135582771193
2.25568996239898 222.73983631065153 1.5625974089872203
2.2609175173523957 219.8822876549451 1.5396213325380461
2.2661450723058114 215.51712455425331 1.5203857394209823
2.271372627259227 216.89310871532402 1.5323664268001806
2.276600182212643 223.71735271511554 1.5844206799620013
2.2818277371660587 234.68259770311136 1.6406722123338529
2.2870552921194744 231.25297181348733 1.6201110672517767
2.29228284707289 229.57427245928065 1.6080106912524608
2.297510402026306 227.9490630223092 1.5952964843598412
2.3027379569797217 221.3409744208315 1.5569176738361414
2.3079655119331375 229.9260674817198 1.5839776158910968
2.3131930668865532 229.35983186208702 1.5839245977551202
2.318420621839969 226.89723947804742 1.5621946687471893
2.3236481767933848 225.7272263338881 1.5644762069795533
2.3288757317468005 221.6276789803641 1.5527062692846327
2.3341032867002163 220.59579913183947 1.5416241095792145
2.339330841653632 222.67042888236773 1.550025837388296
2.344558396607048 221.8614778806948 1.543208073254937
2.3497859515604635 226.1612023425387 1.562420758271848
2.3550135065138793 233.43577814962052 1.5787045498832373
2.360241061467295 229.35536824467286 1.5504577746029307
2.365468616420711 227.773107923659 1.5386740630884623
2.3706961713741266 224.02707219676782 1.5091721791611628
2.3759237263275423 235.18085922725882 1.570613836307695
2.381151281280958 239.89520155492417 1.5841039190290513
2.386378836234374 240.40684768396247 1.5853716809496146
2.3916063911877896 236.762480127942 1.5654984993420002
2.3968339461412054 224.95020102085758 1.5114716842158555
2.402061501094621 221.27470317762078 1.4916625632383578
2.407289056048037 218.2738868462663 1.4879124034418676
2.4125166110014526 220.89870839825238 1.515429080956347
2.4177441659548684 217.01236149052605 1.5009517263277392
2.422971720908284 217.33597298272676 1.4921122316219655
2.4281992758617 217.6168169809481 1.4829008402570194
2.4334268308151157 216.34430322978264 1.4598288668761779
2.4386543857685314 218.77549766108075 1.457789657831121
2.443881940721947 227.96114320474 1.501485987986392
2.449109495675363 235.49413364661538 1.5183965702845323
2.4543370506287787 240.8447150705141 1.5199548594968444
2.4595646055821945 243.27911880717582 1.4826268040480401
2.4647921605356102 258.8384799210636 1.4780560265472378
2.470019715489026 288.64486167905636 1.488805406924084
2.4752472704424417 359.73211860350676 1.571378816733094
2.4804748253958575 503.04923765811503 1.7744276386958666
2.4857023803492733 736.1331356085848 2.0579866729466185
2.490929935302689 1055.059304283925 2.4200287815063564
2.496157490256105 1466.0448245244363 2.842784192415661
2.5013850452095205 1911.488902498057 3.2528211489176035
2.5066126001629363 2259.4658666552787 3.531841043980755
2.511840155116352 2532.1429234955776 3.735932350767342
2.517067710069768 2712.4542446541495 3.8509887130439036
2.5222952650231836 2925.8542491301682 4.014910441390713
2.5275228199765993 3236.0633997900754 4.225307011783668
2.532750374930015 3646.499274944634 4.474443950789979
2.537977929883431 4267.309306287211 4.829871193972223
2.5432054848368466 5017.097839123053 5.225710314318255
2.5484330397902624 5820.776629912628 5.62452577249105
2.553660594743678 6396.990112786175 5.886264870206574
2.558888149697094 6701.5158458995 6.020822111337076
2.5641157046505096 6642.4332649859925 5.998852839697816
2.5693432596039254 6278.310896440649 5.838710039070802
2.574570814557341 5753.0880297649255 5.586587446860526
2.579798369510757 5159.531695607158 5.263071256681177
2.5850259244641727 4727.226067400419 5.026949992867274
2.5902534794175884 4427.5020156742285 4.858925778489359
2.595481034371004 4196.882620116654 4.740204410062069
2.60070858932442 3915.2153999142 4.577920992181359
2.6059361442778357 3496.3828598668874 4.327165032817103
2.6111636992312515 2974.4429930272277 3.9881448787418083
2.6163912541846672 2379.0289805611774 3.5574431163381885
2.621618809138083 1799.575267603852 3.097987122806743
2.6268463640914987 1311.0469922899738 2.64650948344737
2.6320739190449145 920.7151652361374 2.2305948749231908
2.6373014739983303 659.7953132496099 1.9145870485378165
2.642529028951746 486.4525099745491 1.6712797275191915
2.6477565839051618 381.06063473447597 1.5289330844188906
2.6529841388585775 316.64646132894643 1.4228889258099866
2.6582116938119933 282.9406857326507 1.386874135659404
2.663439248765409 266.72793191093143 1.3874950896535303
2.668666803718825 259.7547247328668 1.4084666193079296
2.6738943586722406 257.7045493639663 1.4390590408569757
2.6791219136256563 252.53970674535265 1.4488825930285474
2.684349468579072 244.6573694375097 1.444242038905431
2.689577023532488 241.84999658197455 1.4560228143881149
2.6948045784859036 233.7304577658764 1.443544103336253
2.7000321334393194 230.25613220358147 1.4427414725462893
2.705259688392735 223.7560829915686 1.4267495432388029
2.710487243346151 225.36401800941496 1.4516912597839975
2.7157147982995666 224.8200919099906 1.4670235214509517
2.7209423532529824 226.31589035521498 1.4886474136296999
2.726169908206398 230.64430163937314 1.5113464440759188
2.731397463159814 227.26877397484344 1.5002611542140543
2.7366250181132297 229.0178558610672 1.5188796430004745
2.7418525730666454 226.0884731740092 1.5059347569541965
2.747080128020061 221.78343562928592 1.4943166698201662
2.752307682973477 223.91080036962808 1.5028691954097066
2.7575352379268927 223.00845016360992 1.494577410946185
2.7627627928803085 222.14969651528796 1.4965311117422948
2.767990347833724 220.46403621128428 1.500781545853706
2.77321790278714 216.97466215476294 1.4910069076490777
2.7784454577405557 215.08189532460426 1.4957408136059034
2.7836730126939715 213.55353297210638 1.4860714366944874
2.7889005676473873 218.12264991614532 1.5100700737509223
2.794128122600803 223.6916420054866 1.5494789780896763
2.7993556775542188 226.39234299676755 1.5490879833733182
2.8045832325076345 234.9253159959997 1.5702172740685982
2.8098107874610503 234.69040897915005 1.5574784398314414
2.815038342414466 232.98655075257642 1.5487847679539388
2.820265897367882 231.66400511825788 1.5654495525063796
2.8254934523212976 222.1735180742754 1.513618274698362
2.8307210072747133 227.05183666795912 1.5386686408991308
2.835948562228129 229.80180722362192 1.5605875047478632
2.841176117181545 226.23302520765841 1.5406405155583622
2.8464036721349606 222.6177190227107 1.5239988500259993
2.8516312270883764 224.6440714183382 1.5348928997149436
2.856858782041792 220.5682949952106 1.5160969008345704
2.862086336995208 226.96363220705769 1.5639078399546171
2.8673138919486236 221.2895356195735 1.5460179591597005
2.8725414469020394 214.24121131607527 1.4957471263578945
2.877769001855455 215.86221232790598 1.5022633613404408
2.882996556808871 217.2580054113667 1.5041698372487373
2.8882241117622867 222.00239835136992 1.5314662417379667
2.8934516667157024 221.6680630249793 1.5287926629999131
2.898679221669118 220.78125238888285 1.5167492614621298
2.903906776622534 216.17402131246666 1.488647760403071
2.9091343315759497 221.1509928736053 1.509786120444359
2.9143618865293655 220.10745304022544 1.5064268643098133
2.919589441482781 220.70556301950876 1.4941073481748233
2.924816996436197 222.02588915162758 1.4934401138642046
2.9300445513896127 222.9311969953811 1.5014911062360916
2.9352721063430285 225.1666861566861 1.5188949924687676
2.9404996612964442 225.52581244739096 1.535895421611351
2.94572721624986 229.7784725908255 1.559402251759925
2.9509547712032758 230.61099145832466 1.56037455671797
2.9561823261566915 231.51499812723668 1.5823392011318163
2.9614098811101073 232.50330145178813 1.5803783472935475
2.966637436063523 228.21080674025785 1.55550567101375
2.971864991016939 232.26198819185552 1.5678340596263167
2.9770925459703546 223.21323254613068 1.4980054483397873
2.9823201009237703 225.40302671460032 1.5150458951484833
2.987547655877186 231.76695160068155 1.5371714529611002
2.992775210830602 229.60761844671646 1.5116974011539839
2.9980027657840176 224.2417484813202 1.4831231270126655
3.0032303207374333 217.88772951619194 1.4403599656047088
3.008457875690849 213.6023319889158 1.419556966684226
3.013685430644265 216.8156274996062 1.4362165395076345
3.0189129855976806 224.98632889224453 1.4802904490990278
3.0241405405510964 223.38109438489926 1.4775428168715186
3.029368095504512 226.95698517907758 1.4795037585012305
3.034595650457928 227.8708741492904 1.468034517487686
3.0398232054113437 228.03981631209763 1.4502317502730822
3.0450507603647594 226.37580430238435 1.443698185646216
3.050278315318175 218.41502291751635 1.414820866520085
3.055505870271591 218.93810268830157 1.4151008539702654
3.0607334252250067 219.04313163701576 1.4204525006663724
3.0659609801784224 228.16873310396898 1.450830466436314
3.071188535131838 227.56974333182393 1.4464106916598973
3.076416090085254 225.69069108386057 1.4385448371760092
3.0816436450386697 219.66269352582677 1.4008979533006911
3.0868711999920855 216.227392006743 1.3681604703920323
3.0920987549455012 220.558034979823 1.3834112052364145
3.097326309898917 225.75501035469654 1.390193352116652
3.1025538648523328 230.51641920571845 1.4068034632054207
3.1077814198057485 237.81528980452842 1.435214075352922
3.1130089747591643 241.79513797693932 1.4280380509410118
3.11823652971258 233.2652455345903 1.3752686040400284
3.123464084665996 231.5054811687239 1.3545421429653541
3.1286916396194115 229.56751961129163 1.3393020661535098
3.1339191945728273 230.9755835999497 1.3471278411450973
3.139146749526243 241.24217518681857 1.3792531575612303
3.144374304479659 249.4438417319682 1.3840727625340048
3.1496018594330746 249.96705399718934 1.3678752852465528
3.1548294143864903 249.50309621639846 1.364743521496802
3.160056969339906 246.97429507613893 1.3396277489310908
3.165284524293322 243.18930412732058 1.3062963491517232
3.1705120792467376 249.82777301042475 1.3025132360732437
3.1757396342001534 260.8644194163689 1.3047072664360468
3.180967189153569 269.71899548038715 1.2975580451903106
3.186194744106985 281.5460316062592 1.2967727569507779
3.1914222990604006 295.16937288867155 1.2910698058661025
3.1966498540138164 310.92252354786086 1.3092996351800639
3.201877408967232 322.44575002554717 1.3170897502370404
3.207104963920648 337.5209995121881 1.3335224592065795
3.2123325188740637 347.06192757196453 1.339493848179696
3.2175600738274794 370.81797692615265 1.3753826493627588
3.222787628780895 399.0092735670415 1.4206875290263612
3.228015183734311 426.9112374121351 1.4670404147601728
3.2332427386877267 454.59839341166037 1.5057648527339007
3.2384702936411425 482.2367833014842 1.5387795456419682
3.2436978485945582 511.0533507769173 1.576301409521119
3.248925403547974 539.9777245871986 1.6184388974234774
3.2541529585013897 577.6883978427239 1.673798274535747
3.2593805134548055 611.6173205657863 1.7222441184841546
3.2646080684082213 643.7278193418057 1.7639768570836973
3.269835623361637 672.7310822943999 1.8004045599315126
3.275063178315053 702.0664488026625 1.8406317939692778
3.2802907332684685 722.7111645354959 1.86315181675697
3.2855182882218843 754.4504083178327 1.903167842528521
3.2907458431753 777.5598005636639 1.9255459329367877
3.295973398128716 809.7052391802441 1.9625591929517954
3.3012009530821316 839.5860393462285 1.990459600793647
3.3064285080355473 872.9287889997967 2.0325164320447495
3.311656062988963 902.5186652774138 2.068502763411669
3.316883617942379 921.2805021083329 2.09317991973681
3.3221111728957946 934.5253385576641 2.1125002200868424
3.3273387278492104 934.6454516456946 2.1064299019174513
3.332566282802626 907.5907842057343 2.0659059846012497
3.337793837756042 872.3456568776328 2.016998710990438
3.3430213927094576 823.9400587942566 1.957696704090169
3.3482489476628734 766.3975651075878 1.894888126986792
3.353476502616289 704.0683713417828 1.8207247335495904
3.358704057569705 633.6140208625915 1.7250207734092642
3.3639316125231207 556.5579507535899 1.6102585933014102
3.3691591674765364 498.4076393884085 1.5253150278781438
3.374386722429952 446.6240667097784 1.4518694416571325
3.379614277383368 402.55423927246517 1.3973595583221656
3.3848418323367837 362.3666873601318 1.3447194771816533
3.3900693872901995 330.6489240066442 1.3036674200085656
3.3952969422436152 308.67297081686854 1.2795762716486117
3.400524497197031 294.86776608942483 1.2714193104349147
3.4057520521504467 282.857893683043 1.2631656925166632
3.4109796071038625 273.4704591455158 1.2722652344302208
3.4162071620572783 260.9830625280354 1.2603522837003913
3.421434717010694 253.3930439519504 1.256975996637114
3.4266622719641098 249.6076508761061 1.2593561516742373
3.4318898269175255 250.49719953573182 1.2607947926583294
3.4371173818709413 242.1123258321424 1.2465783446004701
3.442344936824357 241.21340178608602 1.2498861473254967
3.447572491777773 231.39312484798154 1.2301553216066654
3.4528000467311886 227.1477973011794 1.229548310950687
3.4580276016846043 221.00518814077412 1.2201289213604256
3.46325515663802 218.8615513453367 1.2020802866854814
3.468482711591436 215.003282277746 1.1895008062667354
3.4737102665448516 215.42416102772268 1.1998521174166146
3.4789378214982674 215.21503389099306 1.1904466989665983
3.484165376451683 223.6358911175055 1.230526793079592
3.489392931405099 228.54751986066097 1.2554699507327924
3.4946204863585146 224.79959163570282 1.245407091450006
3.4998480413119304 228.3976538976478 1.2561632367797748
3.505075596265346 225.4873005011472 1.2328319769556988
3.510303151218762 230.77692945769755 1.2316385240409344
3.5155307061721777 233.82402822445613 1.219796903145996
3.5207582611255934 237.83969871675095 1.2165484743828128
3.525985816079009 241.26304897678628 1.1995136797330412
3.531213371032425 248.66326780282523 1.194178679919506
3.5364409259858407 258.91406852076557 1.1939968506793903
3.5416684809392565 273.8405630274007 1.201243692333176
3.546896035892672 297.1529621577419 1.2306059642509923
3.552123590846088 336.2296848240936 1.2881793288415517
3.5573511457995037 409.0309902809711 1.3968856865073398
3.5625787007529195 537.4349851196994 1.5821983100235995
3.5678062557063353 764.5007980103917 1.8772460690960697
3.573033810659751 1187.2642640166591 2.334552042825733
3.5782613656131668 1927.1401731554613 2.97379968435923
3.5834889205665825 3256.0436566957737 3.8652362175190897
3.5887164755199983 5490.960230960875 5.01779855275734
3.593944030473414 8805.567549049394 6.310283317168782
3.59917158542683 12573.364020357054 7.498237838946478
3.6043991403802456 16336.911819539277 8.519952549852501
3.6096266953336613 18722.93869196601 9.101825429151182
3.614854250287077 19192.129573516493 9.22535293771385
3.620081805240493 17615.28865526725 8.832176237661303
3.6253093601939086 14517.07194123549 8.016624904679231
3.6305369151473244 11099.079977589803 6.992345942397154
3.63576447010074 7724.020161921402 5.8152259614557975
3.640992025054156 5218.339031322066 4.781316580815358
3.6462195800075716 3323.3435104544974 3.8055470476958004
3.6514471349609874 2102.6704225933318 3.0231181472286903
3.656674689914403 1334.0557774515382 2.403731159088612
3.661902244867819 910.0526072271765 1.9851493846727963
3.6671297998212347 671.2315918025307 1.705779765828892
3.6723573547746504 540.5525479427985 1.536823092443447
3.677584909728066 454.7383457204427 1.4154409744087966
3.682812464681482 398.06743949902494 1.3288724042455549
3.6880400196348977 362.9472445610657 1.2767502355541551
3.6932675745883135 343.45494116101463 1.2480633234968108
3.698495129541729 324.15264515578167 1.2238642054906592
3.703722684495145 311.65696792332307 1.2092418676213603
3.7089502394485607 296.464726376841 1.1846463709204405
3.7141777944019765 287.45526191381157 1.1662148688735117
3.7194053493553922 284.6090681552657 1.1639084885219002
3.724632904308808 279.04018319948915 1.1548041023850253
3.7298604592622238 272.4838969853179 1.1479687554303815
3.7350880142156395 267.13495224596033 1.1406133102405303
3.7403155691690553 263.66476838223775 1.1415741760456124
3.745543124122471 261.9318269889394 1.148654880080621
3.750770679075887 256.15025135485314 1.132062874872905
3.7559982340293026 248.314790435217 1.1137864649700067
3.7612257889827183 245.16978255531598 1.1067592462201599
3.766453343936134 248.5418452104803 1.1230136766188934
3.77168089888955 253.32125063510824 1.137117150069197
3.7769084538429656 251.6771055546627 1.1423361781393981
3.7821360087963813 246.52888104929022 1.1283468120419826
3.787363563749797 241.6551015041675 1.1120518451395058
3.792591118703213 240.78670789741824 1.1061604308148019
3.7978186736566286 242.22586359192607 1.1042126045850273
3.8030462286100444 248.19324891498175 1.1057248975173353
3.80827378356346 252.56803855870203 1.1063878070020157
3.813501338516876 259.41790337823556 1.1117417202150788
3.8187288934702917 268.1316053625726 1.1218418139635105
3.8239564484237074 271.9267085399094 1.1193749484266715
3.829184003377123 279.5323155504271 1.1250588145594753
3.834411558330539 283.0147744575346 1.1218844170311801
3.8396391132839547 287.0912443280487 1.1221898570622935
3.8448666682373704 297.4330434470747 1.1364708726150636
3.850094223190786 303.5645611160345 1.1473956694929728
3.855321778144202 305.98427505215614 1.1531635714773583
3.8605493330976177 306.03980969149137 1.1566514644382113
3.8657768880510335 303.55116946455234 1.1523104967639213
3.8710044430044492 300.2047485865282 1.1454248630921213
3.876231997957865 297.7709955966207 1.1415289916647269
3.8814595529112808 293.87149384440005 1.136186047001112
3.8866871078646965 289.38750483056543 1.1360756016013307
3.8919146628181123 285.6132949386977 1.1332935042316412
3.897142217771528 276.74078687214865 1.1162999800555737
3.902369772724944 276.2297541939677 1.1166585387398356
3.9075973276783595 273.07791648778493 1.0989531965648511
3.9128248826317753 279.0983344447748 1.1074735343218909
3.918052437585191 285.89777618221706 1.1221662127582936
3.923279992538607 287.0650137960937 1.1204211670354836
3.9285075474920226 291.0790767534913 1.126564316017901
3.9337351024454383 297.32151696608656 1.1323238602162162
3.938962657398854 313.4362291302368 1.1518404712224206
3.94419021235227 336.96670377989807 1.1856188938020393
3.9494177673056856 361.6876242753357 1.2195195612602348
3.9546453222591014 411.49497195896924 1.2947930419549183
3.959872877212517 500.5586319240706 1.4280451306967568
3.965100432165933 557.3737572147124 1.5062935133715691
3.9703279871193486 683.6295723524574 1.6665358675435105
3.9755555420727644 793.8415486349998 1.7867525950984662
3.98078309702618 831.4234439345919 1.8203749315541384
3.986010651979596 861.6449557582397 1.8406434147624577
3.9912382069330117 765.6781271938864 1.7294324283851608
3.9964657618864274 714.0963948191527 1.669872551384333
4.001693316839844 650.2227197408691 1.5922846619334798
4.00692087179326 579.9497871311529 1.4989603180760853
4.012148426746676 566.7828802324153 1.4828885111658994
4.017375981700092 558.2591078325138 1.4874619498750192
4.0226035366535084 574.1340581487743 1.518453877527486
4.027831091606925 610.2385883987595 1.5716615963262996
4.033058646560341 647.9600399361939 1.6234734966255582
4.038286201513757 694.1535860473085 1.6783374146127654
4.043513756467173 752.6688878926717 1.7509552133734272
4.0487413114205895 824.1320179107581 1.833403861076147
4.053968866374006 906.9739712166189 1.9236125801943909
4.059196421327422 999.4620979591341 2.0253844606544646
4.064423976280838 1105.032121670498 2.1332813616145634
4.069651531234254 1235.3012288196435 2.2565950318836325
4.0748790861876705 1382.5593411333507 2.390362000152025
4.080106641141087 1547.5511621674386 2.5244116346611163
4.085334196094503 1729.8585280511054 2.6640010523675155
4.090561751047919 1938.8832478320703 2.8217586765555733
4.095789306001335 2180.158407339892 2.9909699580016462
4.1010168609547515 2468.0223071706537 3.1911230300706497
4.106244415908168 2751.850215438645 3.3694126406018605
4.111471970861584 3071.712815141443 3.5602696592334775
4.116699525815 3391.704006474445 3.726812530988938
4.121927080768416 3720.7052039042846 3.8553471915955893
4.1271546357218325 4068.913890923555 3.993200348338739
4.132382190675249 4427.756275591375 4.156655534603718
4.137609745628665 4802.054018413232 4.319201016132321
4.142837300582081 5169.670337133911 4.467735023980664
4.148064855535497 5504.015499265088 4.604757670744338
4.1532924104889135 5824.732233814773 4.724247067536832
4.15851996544233 6129.955283577151 4.837961982922951
4.163747520395746 6348.64727823658 4.915420556972226
4.168975075349162 6539.957703745538 4.985477670339825
4.174202630302578 6643.15768812765 5.0159035149800895
4.1794301852559945 6679.638352582578 5.036569495990599
4.184657740209411 6595.345217991221 4.990413358406437
4.189885295162827 6410.2180624907805 4.912869182309464
4.195112850116243 6117.535182164639 4.785006319466343
4.200340405069659 5757.46197164715 4.631756294239832
4.2055679600230755 5341.601595455445 4.459223909454925
4.210795514976492 4917.870673761606 4.285064101789342
4.216023069929908 4469.223875316204 4.08763553793428
4.221250624883324 3991.1598280729577 3.8570341615583534
4.22647817983674 3564.453843622948 3.6457714027997286
4.2317057347901565 3144.8580837942977 3.4170457557390925
4.236933289743573 2773.5672928202916 3.2047629812968235
4.242160844696989 2447.727993630812 3.0075789586789234
4.247388399650405 2157.947363588404 2.823920168451369
4.252615954603821 1893.3757007828403 2.6443589502333773
4.257843509557238 1684.3140520773961 2.492760200215785
4.263071064510654 1487.2793030873956 2.3365635214270477
4.26829861946407 1315.2583042841163 2.1909328156063923
4.273526174417486 1175.8522395328184 2.0699798975430626
4.278753729370902 1051.3919305903105 1.9566059657319526
4.283981284324319 939.5286884281935 1.8479764330636534
4.289208839277735 847.238606084434 1.7537162149730037
4.294436394231151 765.7579590023114 1.667714663282019
4.299663949184567 693.7060010192737 1.5855273665538878
4.304891504137983 635.6899413250953 1.516591890706337
4.3101190590914 585.3696546343269 1.4535218364225195
4.315346614044816 541.6676781138307 1.4041055801601752
4.320574168998232 505.5596043418482 1.3557619708027455
4.325801723951648 467.2531221354686 1.3056598742380168
4.331029278905064 433.0164542841799 1.2592747419491845
4.336256833858481 407.3345662844671 1.2243930272576502
4.341484388811897 383.31613383888674 1.189342230988042
4.346711943765313 362.7070976140695 1.1561276947255226
4.351939498718729 347.14382992622404 1.1305164555985656
4.357167053672145 337.45573355302724 1.1169499242379646
4.362394608625562 328.22623408668505 1.1095346073167982
4.367622163578978 322.47368196241695 1.1026762638771497
4.372849718532394 307.1780880219701 1.0795774920467716
4.37807727348581 297.16606361710024 1.0685280581456476
4.383304828439226 287.14440774982415 1.0608731518955024
4.388532383392643 280.9488614224099 1.0628292060466498
4.393759938346059 272.16589461407057 1.052780920002931
4.398987493299475 260.8445544386871 1.0383773725940375
4.404215048252891 250.8583342735148 1.0266166221924582
4.409442603206307 237.86398292705215 1.0043065029575207
4.414670158159724 232.76582645555953 1.0062872172837856
4.41989771311314 222.91290563818697 0.9857386085979161
4.425125268066556 220.77608461775137 0.996388827272224
4.430352823019972 216.9958882977527 0.992089107190932
4.435580377973388 215.07237900721398 0.9901768107788558
4.440807932926805 213.36946202492396 0.9887820973403021
4.446035487880221 210.37878237319708 0.9852148023550945
4.451263042833637 199.99977884223878 0.9661134193393888
4.456490597787053 199.31846236658197 0.9673563914536627
4.4617181527404695 195.9746701967865 0.967168280319043
4.466945707693886 193.13196320862534 0.967570453294558
4.472173262647302 190.71447400700234 0.9596170610676851
4.477400817600718 186.30286819194717 0.9530219112758956
4.482628372554134 184.57264454894408 0.9482784563571481
4.4878559275075505 188.65773600295313 0.96590407799796
4.493083482460967 192.3659954262643 0.986659818701442
4.498311037414383 196.74587004979378 1.0175023951036768
4.503538592367799 196.02757198202832 1.02433311070843
4.508766147321215 190.06519500642872 1.0196698399130029
4.5139937022746315 184.35088310658276 1.00473015935353
4.519221257228048 178.7666569332667 0.9772480997582194
4.524448812181464 179.6728056122502 0.9772430693769504
4.52967636713488 179.78439045582795 0.9851035412365284
4.534903922088296 182.97772132644053 0.9985557197243046
4.5401314770417125 185.20686491401133 1.0080238841004592
4.545359031995129 188.9079883988372 1.0244823895307567
4.550586586948545 190.8682247194768 1.028372065150664
4.555814141901961 188.82332442302678 1.0227949895976722
4.561041696855377 184.2394110058252 1.004012627782575
4.5662692518087935 184.01692538261082 1.0011751031042402
4.57149680676221 177.0653434562472 0.9728260324076697
4.576724361715626 172.79728454198332 0.9639964726983024
4.581951916669042 171.99657465965478 0.960855235709102
4.587179471622458 168.2183446615543 0.962885946612803
4.5924070265758745 171.5771737600188 0.9883304293360669
4.597634581529291 170.77525084747347 0.9937626858365951
4.602862136482707 167.74031747081676 0.9863264317864506
4.608089691436123 166.65990129548578 0.9822602235135931
4.613317246389539 165.1275312239136 0.9736300336284656
4.6185448013429555 168.40950463711067 0.984581723475724
4.623772356296372 168.17246319920056 0.9921977402998678
4.628999911249788 171.10917719015302 1.0028268726024943
4.634227466203204 171.4357430057933 1.0146566206057777
4.63945502115662 170.4600823212366 1.0085721113550106
4.6446825761100365 175.3290796645057 1.0320336254535158
4.649910131063453 175.724549595663 1.0385709296920589
4.655137686016869 169.8499661845052 1.0123047919075467
4.660365240970285 166.18963151034262 0.9933344395182847
4.665592795923701 163.03128462505907 0.9873429312459272
4.6708203508771176 165.17294463520125 1.001369271448205
4.676047905830534 167.82906293922102 1.0167293078798527
4.68127546078395 167.31252532610642 1.025063884156616
4.686503015737366 164.46761636096593 1.004404593065872
4.691730570690782 164.17662046872573 0.9921125299893117
4.696958125644199 161.4247423960678 0.975362202846291
4.702185680597615 162.1627291168606 0.9700149644448152
4.707413235551031 165.71102948917994 0.9940721906817028
4.712640790504447 168.77845029651553 1.0054249935640007
4.717868345457863 167.3696145743161 1.0036464593701282
4.72309590041128 162.95169801450007 0.9845955864028868
4.728323455364696 159.6452720983595 0.9721119757170473
4.733551010318112 160.7226654663092 0.9728024165220035
4.738778565271528 164.25940378125694 0.9804311471760221
4.744006120224944 166.46851442236053 0.987506851171604
4.749233675178361 164.29328435847728 0.9767549726824184
4.754461230131777 165.47931654806322 0.9885487113170295
4.759688785085193 160.77434629433287 0.9840850332429926
4.764916340038609 154.62827664551818 0.9579613885038017
4.770143894992025 150.7217982689169 0.9458873213955014
4.775371449945442 150.80887577378329 0.9373604118720821
4.780599004898858 153.043243786541 0.9382042638515917
4.785826559852274 155.34653743310736 0.9390460910470678
4.79105411480569 153.0817805315529 0.9259835235755658
4.796281669759106 153.42689043606575 0.937311635002442
4.801509224712523 159.9258352559817 0.9552052534316291
4.806736779665939 163.31088230321902 0.9720853850188588
4.811964334619355 164.63140805274398 0.9793112862504058
4.817191889572771 161.65985080215262 0.97017289171289
4.822419444526187 157.65595056498896 0.9612525093316333
4.827646999479604 157.81472091543432 0.961882610247458
4.83287455443302 156.78412982860732 0.9696186891170891
4.838102109386436 158.47746484000572 0.9698967431334343
4.843329664339852 158.63962127348213 0.9640541507260886
4.848557219293268 160.34110178611607 0.9711163856236187
4.853784774246685 161.37146315550297 0.9742212615842959
4.859012329200101 165.60191290703813 0.9922340706185688
4.864239884153517 165.15432413009046 0.986824806305966
4.869467439106933 160.82740815071605 0.9611875590135228
4.8746949940603495 156.27582161660087 0.9456068447513194
4.879922549013766 157.97786770612143 0.9530981693561583
4.885150103967182 156.7581645219908 0.9469594018484849
4.890377658920598 159.77735964430676 0.9543601082494098
4.895605213874014 158.28488930748568 0.9423020548626457
4.9008327688274305 161.61845975286616 0.9432962717940608
4.906060323780847 160.96893341612676 0.9365250394017388
4.911287878734263 158.92026681678385 0.9269489815402597
4.916515433687679 156.33777638403586 0.9241241760044336
4.921742988641095 152.5838971533518 0.9153221594204932
4.9269705435945115 153.96929083538112 0.9209380002350004
4.932198098547928 151.59514563164228 0.9127233938324807
4.937425653501344 151.07224134801507 0.9077075154437358
4.94265320845476 148.51451197401443 0.9035158335280555
4.947880763408176 153.58707912412464 0.9247031302655502
4.9531083183615925 155.47234829925063 0.9372949132338089
4.958335873315009 155.7790695368278 0.94433318411406
4.963563428268425 155.8484190974022 0.9417192488466315
4.968790983221841 152.47636963876988 0.914436593670001
4.974018538175257 152.51900680346068 0.899137578567934
4.9792460931286735 155.54207879661865 0.9032128229544218
4.98447364808209 157.6934780446233 0.9055564720438666
4.989701203035506 164.303420405637 0.9208420942499457
4.994928757988922 169.26194929677345 0.9223783222350519
5.000156312942338 171.66325532528026 0.9063901663846161
5.0053838678957545 171.45342182888214 0.8760859890769914
5.010611422849171 175.3316930445785 0.8663993926046039
5.015838977802587 183.1574411471096 0.8777784120378962
5.021066532756003 189.674219293505 0.8898766169267118
5.026294087709419 194.41378307861777 0.9015849528711485
5.0315216426628355 191.43371508842534 0.8928358463813162
5.036749197616252 188.91149843237372 0.8852766221909233
5.041976752569668 186.20430467673913 0.8775655262484003
5.047204307523084 184.21926966786867 0.8683277354905479
5.0524318624765 186.29569132111544 0.873253420081666
5.0576594174299165 186.15733267953416 0.8692811911451734
5.062886972383333 191.33433609972272 0.8800612229084631
5.068114527336749 196.67293602513593 0.8922454876898527
5.073342082290165 205.31255724822333 0.8995437087793452
5.078569637243581 216.17843832464254 0.9080748410353905
5.0837971921969975 223.05024775405838 0.9019059511810855
5.089024747150414 235.34344449152675 0.9092237105903151
5.09425230210383 249.1619889010172 0.9171033375497493
5.099479857057246 268.60983018980136 0.9373649208296595
5.104707412010662 290.3665834224626 0.9597850340589802
5.109934966964079 318.73697432536477 0.9923968815089491
5.115162521917495 343.01041016463597 1.0221508084842217
5.120390076870911 366.0356868943284 1.0522717627389024
5.125617631824327 380.32913391315674 1.0703409360580667
5.130845186777743 380.8637262375824 1.0728087432427302
5.13607274173116 371.172607615917 1.0645187240300782
5.141300296684576 352.5907953409176 1.0485165003558903
5.146527851637992 326.44007736110314 1.0226585106335462
5.151755406591408 300.60265104712875 0.9983629173351372
5.156982961544824 268.4946849695038 0.9648717750664565
5.162210516498241 249.62099568535578 0.9526746357718235
5.167438071451657 225.84798448449934 0.9270052168892121
5.172665626405073 209.61316885842407 0.9136501097469708
5.177893181358489 199.57510479366357 0.9085569882997726
5.183120736311905 194.96240224257576 0.9113316830284112
5.188348291265322 192.052429653734 0.9149513930564466
5.193575846218738 187.54030544703957 0.9144649557698712
5.198803401172154 179.27343980533774 0.8884363334844196
5.20403095612557 169.38582497661645 0.8646204846224068
5.209258511078986 166.5969375961942 0.8596713693627039
5.214486066032403 166.11611959723822 0.8604034300516368
5.219713620985819 166.89701134310278 0.8693297482975458
5.224941175939235 163.8964591084098 0.8656970942937414
5.230168730892651 159.7891932974747 0.8584346916951742
5.235396285846067 158.78836889192993 0.8606230479930229
5.240623840799484 158.75376212502835 0.8539209166114353
5.2458513957529 160.91996151545095 0.8727889043907423
5.251078950706316 163.0088170329679 0.8832793444974402
5.256306505659732 169.21741461716906 0.9077263833835639
5.261534060613148 171.8734108470759 0.9227082918447475
5.266761615566565 176.03419387278635 0.9387753464636791
5.271989170519981 171.83440671080697 0.9358548740826823
5.277216725473397 169.6608811368494 0.9321824342783626
5.282444280426813 165.67416164463825 0.9269923588133069
5.2876718353802294 162.62425876750876 0.9247972721000706
5.292899390333646 159.63191274667082 0.9057295289098508
5.298126945287062 156.95912794773167 0.8975244879119176
5.303354500240478 159.21888618359802 0.8974530553022373
5.308582055193894 163.49319159476858 0.9092666234008518
5.3138096101473105 162.20606851441735 0.9106389523343983
5.319037165100727 160.56750573134687 0.8969873414631119
5.324264720054143 157.77516381591352 0.8864558449392357
5.329492275007559 155.59060981251454 0.8777028266288439
5.334719829960975 157.32880850976375 0.8841888499281899
5.3399473849143915 157.673553154405 0.8912882652074777
5.345174939867808 156.13647026928604 0.8804691519825925
5.350402494821224 154.2527293050018 0.8650037562825761
5.35563004977464 154.12317204427083 0.8579275525379447
5.360857604728056 153.80477235814385 0.8549304585079546
5.3660851596814725 152.81574678793308 0.8585302650342056
5.371312714634889 155.19816546962574 0.8704430955783513
5.376540269588305 154.72878945478456 0.8653069555856853
5.381767824541721 150.17117738878773 0.8461073766465331
5.386995379495137 150.24265236774852 0.8412021308017679
5.3922229344485535 153.9247827439439 0.8556922677162557
5.39745048940197 157.46861393538558 0.8749705116376241
5.402678044355386 162.14446886722067 0.8808777277833674
5.407905599308802 163.58127265181975 0.8736743544052368
5.413133154262218 164.42435303318777 0.8568075404021305
5.4183607092156345 166.67952190301477 0.8500819736243085
5.423588264169051 168.7276293882019 0.8430822673582756
5.428815819122467 172.57814355561675 0.8399043030936454
5.434043374075883 176.31563823867737 0.8365852389636577
5.439270929029299 178.6726117216382 0.8382124676016035
5.4444984839827155 179.95864017801617 0.8378619748840543
5.449726038936132 179.13926160544486 0.8377418175900031
5.454953593889548 182.6331099237027 0.852757184155699
5.460181148842964 184.26273719676232 0.8652847576659395
5.46540870379638 181.67321380487675 0.8610143059820817
5.4706362587497965 181.84651115188717 0.8690657192906379
5.475863813703213 175.61212034477467 0.8575175860794876
5.481091368656629 174.2450236537031 0.8552339594713579
5.486318923610045 170.14824864257187 0.8496314644365384
5.491546478563461 166.99799041117572 0.8419901788643834
5.4967740335168775 164.62395137921368 0.8328987270465609
5.502001588470294 165.11835354005117 0.8415424837379171
5.50722914342371 159.82821967299824 0.829867661471902
5.512456698377126 162.24501141301272 0.8386061216414837
5.517684253330542 163.25907352217556 0.8432542989278149
5.522911808283959 166.526465538815 0.8531590004070718
5.528139363237375 166.8429422098139 0.8530515872894499
5.533366918190791 162.7930358361092 0.8469909379093884
5.538594473144207 159.6274799339613 0.851094086553943
5.543822028097623 160.78711090787502 0.8567501096924282
5.54904958305104 164.41237347608765 0.8628354485325025
5.554277138004456 162.89946159997905 0.8478768989966198
5.559504692957872 159.88045967353509 0.8300617142489294
5.564732247911288 155.11495373273308 0.8148596092936038
5.569959802864704 155.98039051994678 0.8159874176174854
5.575187357818121 155.96680295719028 0.812815602416334
5.580414912771537 162.236915155677 0.8247497970417984
5.585642467724953 167.60908242359275 0.8355392091954966
5.590870022678369 172.3438677133851 0.8431928792770534
5.596097577631785 172.94587025164424 0.8415673405613229
5.601325132585202 174.48119378702927 0.8368344514587126
5.606552687538618 174.72033498771606 0.8221007194923701
5.611780242492034 177.39480786567 0.8109511954315048
5.61700779744545 183.19665857733824 0.8142831630990821
5.622235352398866 196.78276459100255 0.8272157220505095
5.627462907352283 218.6318224751784 0.8456694944562098
5.632690462305699 259.1383283406549 0.8909064508956083
5.637918017259115 319.3291897516781 0.9627303825768273
5.643145572212531 404.81267032791834 1.0605359169618518
5.648373127165947 504.95428432671685 1.1710082112912463
5.653600682119364 607.9240711969954 1.2759217114329722
5.65882823707278 701.0598008744607 1.3643700565746912
5.664055792026196 761.252641228776 1.418579711157347
5.669283346979612 798.4270947389252 1.4509970020218232
5.674510901933028 811.2364527682865 1.4610329133089774
5.679738456886445 806.8649261998901 1.4569760691807472
5.684966011839861 796.2215528429028 1.4474007754666998
5.690193566793277 781.4337541753215 1.4322855029887531
5.695421121746693 770.9810344050655 1.4229432177532337
5.700648676700109 759.0162118362726 1.4114258831055704
5.705876231653526 754.8128346218076 1.4068403455478382
5.711103786606942 748.8433936641103 1.3998167483514097
5.716331341560358 754.5977550953269 1.4043857394104318
5.721558896513774 757.7971508001508 1.4049304297097758
5.7267864514671905 763.5567513139503 1.408295116393564
5.732014006420607 771.5031755974055 1.4151298578261753
5.737241561374023 780.9147897928765 1.425218313084925
5.742469116327439 800.6129629752136 1.4438846773268137
5.747696671280855 836.2965581810755 1.4755940047291376
5.7529242262342715 888.6408885058851 1.5195522617420785
5.758151781187688 953.7799357383863 1.5719030142030905
5.763379336141104 1032.1586205367296 1.6349144674602751
5.76860689109452 1110.9354860542705 1.694197128888485
5.773834446047936 1189.3256301405581 1.7519167640338156
5.7790620010013525 1248.7682775079281 1.7940449160494876
5.784289555954769 1271.793461633254 1.808948418594166
5.789517110908185 1255.066281896964 1.7953826060169795
5.794744665861601 1182.8846505189224 1.7405172574089942
5.799972220815017 1064.5178896888121 1.6486647298686707
5.8051997757684335 921.694093428723 1.5350726181810965
5.81042733072185 764.5930066399793 1.4003311465267858
5.815654885675266 623.6692632591866 1.2704103758050391
5.820882440628682 497.70056410666837 1.1405534891454963
5.826109995582098 409.7681628514319 1.0460632178720581
5.8313375505355145 347.40770946166487 0.9790702519901815
5.836565105488931 298.16356176206057 0.9240278429190099
5.841792660442347 261.916269082866 0.8847821928625056
5.847020215395763 239.49140926273603 0.8578530350677771
5.852247770349179 226.93896879022913 0.8435677409295183
5.8574753253025955 220.082752764061 0.8346399406638629
5.862702880256012 212.49168501416858 0.8239937563268239
5.867930435209428 205.47331784655307 0.8141039499096461
5.873157990162844 201.44380282384788 0.8116785500486066
5.87838554511626 201.57928258513445 0.8214899822400027
5.8836131000696765 198.15169084464523 0.8130686890419765
5.888840655023093 197.15951581984078 0.806802529518579
5.894068209976509 196.40228443603056 0.7974483497589432
5.899295764929925 195.93568132725392 0.7851832403081273
5.904523319883341 199.9513800773372 0.7957334446783142
5.9097508748367575 202.72485895060052 0.7993983364934961
5.914978429790174 205.47982866243427 0.8043159159743704
5.92020598474359 205.15915881426187 0.8024865912157456
5.925433539697006 205.8066651850512 0.8003847126847935
5.930661094650422 207.21468626310505 0.8029097615956835
5.9358886496038386 207.60165762072023 0.7978521903280829
5.941116204557255 212.70508371085552 0.8028863501567267
5.946343759510671 217.42624513334658 0.8092065881377958
5.951571314464087 225.42404110223995 0.8263485591064387
5.956798869417503 230.9148699900272 0.8284190939092514
5.96202642437092 241.11607603602206 0.8441936130984574
5.967253979324336 248.49650167946513 0.8572637338113314
5.972481534277752 262.2878758203161 0.8785601050189372
5.977709089231168 272.5532963858631 0.8942817310180498
5.982936644184584 283.3059384478566 0.9083525672991328
5.988164199138001 302.1929595941064 0.9316065231579671
5.993391754091417 320.63063224272275 0.9540255214576092
5.998619309044833 343.99650176628603 0.9812082372395031
6.003846863998249 377.97302894746775 1.02411877320771
6.009074418951665 416.64085111126474 1.0749496968407228
6.014301973905082 461.2377908269198 1.1319882963416585
6.019529528858498 519.7258311694617 1.201071221663201
6.024757083811914 589.7102211625482 1.2806000998039722
6.02998463876533 678.556260342748 1.3731422112672453
6.035212193718746 798.8857417306476 1.4916132899113963
6.040439748672163 935.659659674068 1.6164454838792655
6.045667303625579 1096.6139776418113 1.7497380536484202
6.050894858578995 1286.1625930003477 1.8966976383062533
6.056122413532411 1467.5434799538875 2.0283088038151025
6.061349968485827 1642.8582907818145 2.1483248642076562
6.066577523439244 1786.6467168355823 2.2399284073116426
6.07180507839266 1884.593837558105 2.3036604949509774
6.077032633346076 1929.604477383653 2.333769108144011
6.082260188299492 1919.8750385567278 2.3311022362068643
6.087487743252908 1853.7599908837917 2.288730604654434
6.092715298206325 1749.749044861028 2.2232838103452393
6.097942853159741 1632.3071621528798 2.1485400161889796
6.103170408113157 1508.747772450563 2.070588944750328
6.108397963066573 1374.9028619109458 1.9787209498510263
6.113625518019989 1242.0513285089964 1.8833481122204216
6.118853072973406 1120.364948999476 1.7923218134090815
6.124080627926822 1007.4633303509527 1.7014705925877318
6.129308182880238 901.0809184609299 1.6119787012954636
6.134535737833654 802.0141076987948 1.5209826833691364
6.1397632927870704 709.6876863255003 1.4317027366484478
6.144990847740487 633.1179307910159 1.354770489365112
6.150218402693903 570.10070762294 1.29037377025727
6.155445957647319 508.8258457226286 1.220444794906863
6.160673512600735 456.0063990045216 1.1582941018939827
6.1659010675541515 414.15239655729465 1.109255235090971
6.171128622507568 381.88239232476053 1.0705073099152993
6.176356177460984 356.4340464109211 1.0383305876259643
6.1815837324144 333.2357830822969 1.0107059156785378
6.186811287367816 313.17941163187646 0.9852175412111526
6.1920388423212325 294.63598501581384 0.9609870470822998
6.197266397274649 282.751689888704 0.9445705921321953
6.202493952228065 277.39079050937005 0.9387391431220948
6.207721507181481 268.0627059433622 0.9227870996704566
6.212949062134897 261.57336093559667 0.9134418183121809
6.2181766170883135 252.90556486038244 0.9033488845079636
6.22340417204173 242.79996506616249 0.8861914774977265
6.228631726995146 233.64295640478656 0.867643647549599
6.233859281948562 229.8400216983687 0.8602817297869341
6.239086836901978 227.0232179460368 0.8516364785293632
6.2443143918553945 224.8981556069458 0.8485029424639633
6.249541946808811 224.2847866196973 0.8494412611965346
6.254769501762227 218.0937662577886 0.8378340139879376
6.259997056715643 214.5336636201435 0.8309067730056844
6.265224611669059 212.14924819436646 0.82878152126927
6.2704521666224755 211.42083780771475 0.8319595775582783
6.275679721575892 209.78992533674955 0.8255108862257797
6.280907276529308 210.03393185652106 0.8295735235156435
6.286134831482724 209.81744416455456 0.828370222706309
6.29136238643614 207.09972342339645 0.8250733500309376
6.2965899413895565 206.3869335158263 0.8227475112401955
6.301817496342973 205.62402712957746 0.8194837456519928
6.307045051296389 204.75767227173165 0.8155297695689105
6.312272606249805 204.96026698240948 0.8155927958341931
6.317500161203221 203.28483327666035 0.8124612166130352
6.3227277161566375 202.55122493762883 0.8102415309661658
6.327955271110054 203.47812946290833 0.8117361857899592
6.33318282606347 205.69415113028134 0.8183450141505307
6.338410381016886 205.04031294465392 0.8246172077177476
6.343637935970302 205.51629603933742 0.8283183821856788
6.3488654909237185 203.66114305779672 0.8242149500351463
6.354093045877135 201.847091874093 0.8162411526187318
6.359320600830551 203.5127347479408 0.8118603668505909
6.364548155783967 204.42318052542302 0.8120338615787116
6.369775710737383 204.56660115903315 0.8064770802719854
6.3750032656908 203.13746372454327 0.8023226095661544
6.380230820644216 199.84277238920612 0.7989012416945295
6.385458375597632 201.48652336764536 0.8016774214058776
6.390685930551048 200.92285018447424 0.8045866433594279
6.395913485504464 202.52191251727308 0.8059598120555391
6.401141040457881 203.19051120053234 0.8068731699683629
6.406368595411297 199.68461290339684 0.8023708462619417
6.411596150364713 201.04513458175578 0.8051675534964066
6.416823705318129 204.51617713716246 0.8129732999628634
6.422051260271545 206.7916749909265 0.8125701823782451
6.427278815224962 202.0746476879837 0.7995906586069295
6.432506370178378 197.30805636335947 0.7873362636520121
6.437733925131794 195.9803986975084 0.7805262827117223
6.44296148008521 200.96867753263564 0.7902010929094211
6.448189035038626 205.9131857631885 0.8005744936067247
6.453416589992043 208.08770762405987 0.8025963163828722
6.458644144945459 212.9642641512736 0.8118266327937754
6.463871699898875 214.8826119456678 0.8106818169073721
6.469099254852291 220.06747607050073 0.8217069229009734
6.474326809805707 218.0875253191129 0.8142595258338279
6.479554364759124 220.64208609899975 0.8183974570861778
6.48478191971254 219.64925727743102 0.8154174530262349
6.490009474665956 219.5634475831105 0.8054506668012139
6.495237029619372 222.30267903838418 0.8061753238614381
6.500464584572788 223.81586674544624 0.7980303104301539
6.505692139526205 229.8974913187931 0.8030954680021709
6.510919694479621 239.62250729020417 0.8155075146617237
6.516147249433037 248.52206323536242 0.8258019076748865
6.521374804386453 258.5012184517488 0.836522891869679
6.526602359339869 268.94882156249645 0.8458209423199403
6.531829914293286 285.4241612636838 0.8641443978983728
6.537057469246702 310.1640127698375 0.892274672513529
6.542285024200118 340.05824996699255 0.9251749613365644
6.547512579153534 375.6083301202749 0.9656589150849735
6.55274013410695 409.1425552389343 1.0022892859620258
6.557967689060367 446.2471854487915 1.0435529637526653
6.563195244013783 476.7563177252807 1.0767687681922944
6.568422798967199 503.799221719721 1.1069353811743505
6.573650353920615 519.457849146911 1.1216289227571083
6.5788779088740315 527.5203639970447 1.1289144472840245
6.584105463827448 524.0877483835559 1.123963593082796
6.589333018780864 506.7427365780289 1.1033000096777799
6.59456057373428 488.0708550892961 1.0820483710820912
6.599788128687696 462.81809625756625 1.0553646184713974
6.6050156836411125 438.79149183970617 1.0307152166121842
6.610243238594529 413.0513546113196 1.0026826467003858
6.615470793547945 385.2060613693909 0.96981304517877
6.620698348501361 362.65805085436625 0.9439626831410765
6.625925903454777 341.065765942537 0.919189916142031
6.6311534584081935 322.3270513785186 0.8974098529521144
6.63638101336161 305.92254288460526 0.8784941765801686
6.641608568315026 296.00260070599643 0.8673506273857651
6.646836123268442 289.1791595818698 0.8607295736392899
6.652063678221858 283.9119456113397 0.8549931740036838
6.6572912331752745 275.6095500110858 0.8452260969664113
6.662518788128691 265.3473089055874 0.8312708086482411
6.667746343082107 259.7395155806102 0.826183986029193
6.672973898035523 257.0149429529468 0.8245870007108524
6.678201452988939 250.49316259084958 0.8175676667619176
6.6834290079423555 242.8807348016898 0.8073151606352457
6.688656562895772 239.3333493457281 0.8034994840348916
6.693884117849188 235.76607955326475 0.795180099388991
6.699111672802604 236.31959172189045 0.7996665718763033
6.70433922775602 233.29933494926698 0.7947488216357694
6.7095667827094365 230.57908869305822 0.7894158881215785
6.714794337662853 230.02983971131198 0.7871980491297589
6.720021892616269 231.4219419785378 0.7917874181503451
6.725249447569685 229.585683570598 0.7860785650249932
6.730477002523101 230.79651053991856 0.7892563114094134
6.7357045574765175 233.94761150032787 0.7941673409470197
6.740932112429934 232.12327462335756 0.7910100210012665
6.74615966738335 231.1371289134045 0.793954645321068
6.751387222336766 228.65966455186162 0.7923460655824784
6.756614777290182 228.99229031029185 0.7937914813504549
6.7618423322435985 230.48205307970449 0.7983079142906746
6.767069887197015 231.85284076993236 0.7965837386434271
6.772297442150431 230.1911311909281 0.7915357096209887
6.777524997103847 226.45921887237245 0.7823913679531963
6.782752552057263 223.7077844821264 0.7768507990847119
6.7879801070106796 222.01844990206385 0.7764766199027299
6.793207661964096 223.02099122868935 0.7790215507229035
6.798435216917512 224.53906690110156 0.7804795245348304
6.803662771870928 227.20799488533183 0.7814541771575649
6.808890326824344 231.5545998009589 0.7868990197198479
6.814117881777761 232.81275098812165 0.7889478069085057
6.819345436731177 231.11066519760845 0.7852400624987129
6.824572991684593 231.3178639502601 0.7872536279597416
6.829800546638009 230.40451039438008 0.7868593177702308
6.835028101591425 227.8628650975027 0.7828135098589555
6.840255656544842 229.1168735415496 0.7846899155385089
6.845483211498258 229.44578940711756 0.7837404418082405
6.850710766451674 235.1985734634674 0.7876850512211292
6.85593832140509 243.18500238735345 0.7983421340289346
6.861165876358506 245.29108910907232 0.7992166002726231
6.866393431311923 248.5570274000044 0.8013301018593205
6.871620986265339 245.33095982609768 0.7938760507932217
6.876848541218755 242.97923475827986 0.7878047773142507
6.882076096172171 241.45073591401305 0.7840345746378775
6.887303651125587 243.57455782027137 0.7875843470616671
6.892531206079004 246.42149591554963 0.7914119549387207
6.89775876103242 249.9588621141398 0.794391194780616
6.902986315985836 251.5549940808845 0.7932487781879624
6.908213870939252 255.015468487416 0.7946131918471968
6.913441425892668 259.03456322049806 0.7965574183520292
6.918668980846085 261.78334489401595 0.7995837486267307
6.923896535799501 264.218971916298 0.799773998595343
6.929124090752917 266.428664628256 0.8017734221651963
6.934351645706333 272.7689980891989 0.8102025339769807
6.939579200659749 279.1538754793404 0.8172449898123433
6.944806755613166 285.8133168012503 0.8259832816037991
6.950034310566582 294.966623209646 0.837232605109369
6.955261865519998 299.6189101053846 0.8390482600147476
6.960489420473414 307.36735713144606 0.8459709317105907
6.96571697542683 314.9919110514409 0.851158926505893
6.970944530380247 323.5549653419319 0.8597007869533669
6.976172085333663 339.1300569124158 0.8774277803529541
6.981399640287079 360.4001029243132 0.9022821646538521
6.986627195240495 385.6128960849231 0.9313817517365781
6.9918547501939114 415.7913970535042 0.9652429725688977
6.997082305147328 457.0788915993867 1.01001815226205
7.002309860100744 510.1549007141113 1.0628120055001742
7.00753741505416 595.9794758780545 1.146344428022559
7.012764970007576 715.2679506013566 1.2523046854379993
7.0179925249609925 867.1759383155834 1.3774529911921936
7.023220079914409 1027.8594494062747 1.498552824402366
7.028447634867825 1173.6654484582248 1.5984439331278677
7.033675189821241 1287.8804643052013 1.672448582925804
7.038902744774657 1351.6408133177806 1.7109483544187176
7.0441302997280735 1353.4653796114792 1.7107754643201236
7.04935785468149 1305.4912129276051 1.6808708288874072
7.054585409634906 1222.4310500426154 1.6250885859888446
7.059812964588322 1116.5897383367858 1.5524866879219124
7.065040519541738 1014.7505039229552 1.4792164984119704
7.0702680744951545 923.1354494443963 1.4114162085744382
7.075495629448571 839.07700037207 1.3449417473168412
7.080723184401987 769.0646512898815 1.2866004788089
7.085950739355403 711.5074512269916 1.2367150333461718
7.091178294308819 671.3782007458078 1.201810028135155
7.0964058492622355 640.30288513824 1.1730185713311514
7.101633404215652 614.506673366877 1.1492930946013733
7.106860959169068 599.168319387038 1.1343836725340337
7.112088514122484 580.3152207595967 1.1176793088970154
7.1173160690759 561.3587705609194 1.0998918953695678
7.1225436240293165 544.5539353917258 1.0848830781855223
7.127771178982733 524.7462267146398 1.065006071555044
7.132998733936149 508.75557248377544 1.0484043314700464
7.138226288889565 492.36356841429256 1.030956411005771
7.143453843842981 481.17431197445575 1.019400570052249
7.1486813987963975 474.28310543457314 1.0127920280790494
7.153908953749814 471.2179688118444 1.0097779435735836
7.15913650870323 470.93902341528315 1.008244102863466
7.164364063656646 470.5896234827532 1.0069043991990225
7.169591618610062 475.23541626387436 1.0098054513454988
7.1748191735634785 485.4662226775374 1.0198792914880168
7.180046728516895 504.63257178710097 1.039239764323745
7.185274283470311 538.444194010783 1.0733801898465858
7.190501838423727 592.1169353740953 1.1250460274915763
7.195729393377143 665.3797772751906 1.1901877498226152
7.2009569483305595 770.5601296634479 1.2787498013320742
7.206184503283976 909.053855772695 1.3865840630006532
7.211412058237392 1101.6401298227 1.5251787240130985
7.216639613190808 1344.9930847853614 1.6853687173717
7.221867168144224 1661.4504259979315 1.8727200314530708
7.227094723097641 2023.347832474942 2.064352738613455
7.232322278051057 2372.3311992908775 2.232363005761035
7.237549833004473 2636.697581678565 2.348590161703315
7.242777387957889 2731.9243814703805 2.386925807125498
7.248004942911305 2653.1057204486838 2.3496967532100634
7.253232497864722 2424.0492942344035 2.245096050777833
7.258460052818138 2084.187839441956 2.0828346228783023
7.263687607771554 1715.0070087678325 1.8891982784641825
7.26891516272497 1359.5419672993019 1.681349537577995
7.274142717678386 1066.5180472029588 1.4904693843968342
7.279370272631803 837.9720602864982 1.321992956539203
7.284597827585219 667.3296820584468 1.181637496822444
7.289825382538635 555.4957674107396 1.0795816028991763
7.295052937492051 483.6178249993541 1.0095154298291067
7.300280492445467 430.5793501658859 0.9550948704541392
7.305508047398884 393.0547479254431 0.9156421541293024
7.3107356023523 377.0728734753834 0.8980489026357509
7.315963157305716 364.6483720062914 0.885856649652371
7.321190712259132 352.93842300462643 0.8720171459722198
7.326418267212548 346.22751295189136 0.8647704463060273
7.331645822165965 337.9416574191499 0.8540262599265774
7.336873377119381 332.5943959660854 0.8477629006517778
7.342100932072797 331.1783863988862 0.8475769743993579
7.347328487026213 329.75548876168517 0.8454420500100363
7.352556041979629 328.88346368285863 0.845365413158268
7.357783596933046 326.6560005025727 0.8427320709042297
7.363011151886462 324.2234375466521 0.8399670344400434
7.368238706839878 319.00130488094607 0.8342229007806042
7.373466261793294 318.2377155468144 0.8337838176650826
7.37869381674671 314.6216238812864 0.8294805449329343
7.383921371700127 312.2844997536367 0.8263476982768544
7.389148926653543 311.31449705364463 0.823900957147449
7.394376481606959 304.3644032404797 0.8118160731694669
7.399604036560375 305.68320519137063 0.8121800773434763
7.4048315915137914 309.5363074181908 0.8164853625406149
7.410059146467208 311.79080604045856 0.8205037725073405
7.415286701420624 312.35984271049387 0.8216075319183963
7.42051425637404 315.02847097416026 0.8274623721495991
7.425741811327456 315.8296997967032 0.8303220704424116
7.4309693662808725 319.9627790650714 0.8344864319193614
7.436196921234289 320.9894605693201 0.8339691815816402
7.441424476187705 322.3391833704619 0.833874834771857
7.446652031141121 327.15311577779653 0.8368587606954154
7.451879586094537 330.2607009635595 0.8395532934798112
7.4571071410479535 336.2314453397253 0.8444857240200428
7.46233469600137 340.8393071911647 0.8467279876912926
7.467562250954786 348.58876344587696 0.8556870920460009
7.472789805908202 351.6710259491524 0.858761520981794
7.478017360861618 358.5837813906977 0.8679118415154764
7.4832449158150345 362.8131725643054 0.8702895494106216
7.488472470768451 369.8801102465257 0.8768854782586444
7.493700025721867 379.9007013633702 0.8883527680899131
7.498927580675283 395.53717154578857 0.9046105053107368
7.504155135628699 411.5343248689419 0.9204252144676185
7.5093826905821155 433.03279317983083 0.9416324489343458
7.514610245535532 451.99825163978363 0.9585058376198803
7.519837800488948 471.3250203660134 0.9780793863041282
7.525065355442364 483.385258375437 0.9894113595091242
7.53029291039578 495.8707999529137 1.0019194751828342
7.5355204653491965 508.0030746947268 1.014420228492022
7.540748020302613 517.3501185511545 1.0233622527715565
7.545975575256029 512.9784697301742 1.0170435090876928
7.551203130209445 507.04704197535983 1.010392158205456
7.556430685162861 500.8764027082751 1.0040825721121442
7.5616582401162775 498.2765874248684 1.0014726698227159
7.566885795069694 491.55644374849857 0.9951795156603492
7.57211335002311 477.41918962781 0.9799682640825238
7.577340904976526 461.34133396201986 0.9635948606849283
7.582568459929942 445.243200450273 0.9474311000994856
7.5877960148833585 442.1591220539727 0.945676990228386
7.593023569836775 436.31733562407305 0.9404384721878982
7.598251124790191 430.83639210404164 0.9331483564541467
7.603478679743607 420.2948632915689 0.921000703700906
7.608706234697023 414.10010504272674 0.9136442001262292
7.6139337896504395 407.63989955198974 0.9069988247118909
7.619161344603856 403.4973921953646 0.9022659970750013
7.624388899557272 403.0844844273448 0.9018307906099416
7.629616454510688 402.7705729807604 0.901376207078979
7.634844009464104 403.33438037410116 0.9033483423438395
7.6400715644175206 408.57571413582275 0.9095848206540559
7.645299119370937 413.09812568263806 0.9135900067365943
7.650526674324353 424.84964168126345 0.9230497205680828
7.655754229277769 433.97675796808846 0.9313573690406006
7.660981784231185 442.7464487846276 0.9403840169692391
7.666209339184602 451.89969461777093 0.9493947431515007
7.671436894138018 460.89484691201886 0.9589946667405228
7.676664449091434 474.46174143348566 0.9715131518783687
7.68189200404485 483.44067456580626 0.9782152403104013
7.687119558998266 492.84642684688725 0.985246591180621
7.692347113951683 498.5441922586004 0.9889183455568994
7.697574668905099 507.5176896405087 0.9974616555608796
7.702802223858515 522.2345887323846 1.0124964483634462
7.708029778811931 529.6822304821396 1.0206169357916495
7.713257333765347 535.1060729605107 1.0258065602324782
7.718484888718764 527.4456007816136 1.0171667908997828
7.72371244367218 520.3673144868777 1.0101999340427528
7.728939998625596 512.7396267339815 1.001705634796426
7.734167553579012 505.903505216503 0.9954397917585589
7.739395108532428 503.0877903498645 0.9940327191408141
7.744622663485845 504.0319347501991 0.9946085933729223
7.749850218439261 506.2324405601889 0.9959844534851059
7.755077773392677 506.82313177469524 0.9953413304659984
7.760305328346093 504.50552351956173 0.9919170710855173
7.765532883299509 498.06768341348373 0.9852630025355539
7.770760438252926 490.39347991002427 0.9773587264906308
7.775987993206342 486.10239026823825 0.9725557533358005
7.781215548159758 480.51607530522165 0.9666663337756183
7.786443103113174 474.24256077174044 0.9601308871860653
7.79167065806659 468.82688949557513 0.9549527962933878
7.796898213020007 454.2414044955518 0.9397107562525571
7.802125767973423 446.31066858905194 0.9323464371348369
7.807353322926839 438.7372914398791 0.924929146677027
7.812580877880255 431.2940279005179 0.9172651155674327
7.817808432833671 429.9185197241178 0.9155030861007415
7.823035987787088 426.16825054148995 0.9124756416942235
7.828263542740504 422.4804481497406 0.9087742386939197
7.83349109769392 420.9038025872558 0.9065192049917875
7.838718652647336 416.7309095153553 0.9003994317556121
7.8439462076007525 415.8919717920456 0.8991380149243948
7.849173762554169 419.4174922789304 0.9027981169849374
7.854401317507585 421.2046445784029 0.9048230389830628
7.859628872461001 422.8998909578271 0.9079165779874778
7.864856427414417 421.35200920854595 0.9042758440807113
7.8700839823678335 421.0211385444502 0.9044928617266654
7.87531153732125 425.82936175817713 0.908537583174831
7.880539092274666 430.9789026412036 0.91248680553273
7.885766647228082 435.859504010678 0.9170278710569882
7.890994202181498 440.40452304984404 0.9217630465101075
7.8962217571349145 447.1225047733665 0.9281937622878482
7.901449312088331 454.55264362295105 0.9352484717482148
7.906676867041747 459.2203126603347 0.940382386250341
7.911904421995163 462.3854122669427 0.9430664489491049
7.917131976948579 463.62197946728213 0.9446206147104612
7.9223595319019955 470.8785498788433 0.9508713866999483
7.927587086855412 480.1644671328863 0.9594894149066868
7.932814641808828 488.6569778634132 0.9666951288924089
7.938042196762244 502.60920319027554 0.979248720132517
7.94326975171566 513.4921860880303 0.9884988291729812
7.9484973066690765 527.0399296457273 1.0003375512487829
7.953724861622493 538.5835089216445 1.0102575881049911
7.958952416575909 551.9341475564275 1.0220082308538565
7.964179971529325 565.6987006121013 1.0339229962885337
7.969407526482741 580.2585746406505 1.0457370840630509
7.9746350814361575 593.3970781723807 1.0556738932658216
7.979862636389574 605.958984484535 1.06694595243256
7.98509019134299 618.4985743212291 1.0769552674147853
7.990317746296406 636.0915373216267 1.0926571566867787
7.995545301249822 642.8997040884182 1.0983217344410612
8.000772856203238 649.6875673917012 1.1038873711395438
8.006000411156654 655.4028917571425 1.1091987189209296
8.01122796611007 660.1353576743344 1.1135076035512264
8.016455521063486 664.3137399842619 1.1155690968523801
8.021683076016902 667.4080484607699 1.1173162142258584
8.026910630970319 672.3355743422251 1.1200352326633394
8.032138185923735 680.2528650164226 1.1270394631316771
8.037365740877151 683.5395143867073 1.1298697196549778
8.042593295830567 686.5161255151702 1.1320265482423646
8.047820850783983 686.4518370041523 1.1321631947163453
8.0530484057374 683.7901215244584 1.1284105733277434
8.058275960690816 679.1384644582112 1.1239105851933127
8.063503515644232 677.3372455697998 1.1206556617224117
8.068731070597648 675.86654891842 1.118627061823874
8.073958625551064 679.2366104077686 1.121613929779841
8.07918618050448 679.5163273376253 1.1224696790368487
8.084413735457897 674.3640163796524 1.1182074603623138
8.089641290411313 669.2238473689804 1.1135289704496387
8.09486884536473 662.4455429071294 1.1066358865037982
8.100096400318145 656.680966239143 1.1014452122320153
8.105323955271562 648.3213134054965 1.093530495761762
8.110551510224978 640.8725663715911 1.0868914602340842
8.115779065178394 636.2736609935987 1.0821132823308615
8.12100662013181 629.3450162099316 1.0758351148704564
8.126234175085226 628.2904636746381 1.0745597544537282
8.131461730038643 626.7658956057885 1.073202747124655
8.136689284992059 634.6607430806998 1.0788431708220005
8.141916839945475 643.1256421942601 1.0855832626626751
8.147144394898891 653.6096269564084 1.094331697329651
8.152371949852308 670.527271022022 1.1085688470811637
8.157599504805724 689.0345577231192 1.1238132466101336
8.16282705975914 711.6208390006925 1.141252119429321
8.168054614712556 731.6841352274433 1.1566241869943796
8.173282169665972 746.9507391071483 1.168894631246026
8.178509724619389 753.2392243630825 1.1733700942236498
8.183737279572805 756.2590972561358 1.1760404176435262
8.188964834526221 752.3692976750984 1.1715851569507918
8.194192389479637 745.2416473673658 1.165389422456201
8.199419944433053 734.7493267308053 1.1542975484586855
8.20464749938647 721.5807941090292 1.142921498697304
8.209875054339886 708.6007323302645 1.132426473091987
8.215102609293302 698.1767097020887 1.1254943059374583
8.220330164246718 687.5416329425674 1.117063285506895
8.225557719200134 685.1689151648638 1.1153160447046386
8.23078527415355 676.6792690726693 1.1080195463341653
8.236012829106967 672.0409996865496 1.1040849912364605
8.241240384060383 667.9371830897901 1.1000757661755078
8.2464679390138 664.1923051957893 1.096467680901736
8.251695493967215 659.7086564640866 1.092337285263787
8.256923048920632 658.5947420162486 1.090093213913541
8.262150603874048 654.6079045385928 1.0860832946837942
8.267378158827464 654.2873072548073 1.0858763021255164
8.27260571378088 655.2144859866993 1.0864766536850268
8.277833268734296 655.432101699778 1.0863975053181671
8.283060823687713 654.1505639643996 1.08448118484092
8.288288378641129 650.4863082423951 1.0815047590002045
8.293515933594545 648.6130433368895 1.0804478613853827
8.298743488547961 643.2222465336729 1.0750179344088036
8.303971043501377 646.97531209953 1.077819193751059
8.309198598454794 650.4640127043789 1.0802728566483293
8.31442615340821 653.2527029367483 1.0825404798796132
8.319653708361626 658.3203632542621 1.086166201030533
8.324881263315042 654.3563867956553 1.0816133734735491
8.330108818268458 657.2615416043448 1.0836851677289734
8.335336373221875 660.8887378547612 1.0867724789578124
8.34056392817529 669.2728160302216 1.093435216131764
8.345791483128707 674.7606899215386 1.097186463581458
8.351019038082123 676.3056482072604 1.096851117920586
8.35624659303554 677.8121645139576 1.0971373624485175
8.361474147988956 682.3144337387131 1.1003147747162687
8.366701702942372 688.1280552433599 1.1044930158068151
8.371929257895788 696.7653129084515 1.1106187855043965
8.377156812849204 704.2477529423445 1.117066686055363
8.38238436780262 712.6965661012142 1.1253920817964387
8.387611922756037 713.6688618315574 1.1259104428340048
8.392839477709453 712.4605313052926 1.1234841681824694
8.398067032662869 710.7782329165099 1.1209692136104288
8.403294587616285 707.7928826832464 1.118332167740327
8.408522142569701 707.6035231409114 1.1182654972452177
8.413749697523118 701.7215495267326 1.1137852924889677
8.418977252476534 695.1165514563846 1.10922409958532
8.42420480742995 686.586793068557 1.1020745008525652
8.429432362383366 675.2142792162449 1.0920458762395777
8.434659917336782 664.6776461176535 1.083006275313525
8.439887472290199 649.1975093130478 1.0689515847154223
8.445115027243615 634.9694142713952 1.0570784183029367
8.450342582197031 620.8554636816892 1.0452757481798984
8.455570137150447 607.7595045017208 1.0349954457340966
8.460797692103863 599.4181395830278 1.027374772988853
8.46602524705728 592.4539569807185 1.0204682473127542
8.471252802010696 582.77334059314 1.0110746825027712
8.476480356964112 578.3329242388261 1.0067957649672794
8.481707911917528 572.6855549413162 1.002186912416882
8.486935466870944 564.3317332095648 0.9958574798702529
8.49216302182436 558.9908650270619 0.9908025628338936
8.497390576777777 555.5115128624343 0.986039431038689
8.502618131731193 554.8255323367212 0.9843582299762549
8.50784568668461 556.0649364097995 0.9847088822205156
8.513073241638025 556.6007530982113 0.9852055337566574
8.518300796591442 555.5992274215891 0.9845124636539547
8.523528351544858 554.0867049579034 0.9836957890437086
8.528755906498274 549.0662283544743 0.9806700018536719
8.53398346145169 541.9731614190674 0.9746034687465502
8.539211016405106 534.1511472382673 0.9674486390392636
8.544438571358523 532.6288524669887 0.9648598196150496
8.549666126311939 532.8475098039387 0.9641581105666792
8.554893681265355 532.0473722711365 0.9631911241246028
8.560121236218771 527.1852272795172 0.958495191725774
8.565348791172188 527.486562076785 0.9586772929613842
8.570576346125604 528.2558265958276 0.9590636896266123
8.57580390107902 526.9857846398137 0.9559224864418644
8.581031456032436 527.9228193918701 0.9560751646555976
8.586259010985852 525.5547699836019 0.9536393223403795
8.591486565939269 527.3516691712554 0.9558773781773187
8.596714120892685 530.6320092284718 0.9593323257946021
8.601941675846101 531.6943084607863 0.960109967303072
8.607169230799517 531.5542774337815 0.9603724786179074
8.612396785752933 532.3119069688656 0.9617256730702198
8.61762434070635 535.4898306616961 0.9646355155737119
8.622851895659766 538.4519105943964 0.9669030670170597
8.628079450613182 540.9093733947207 0.9669819142703813
8.633307005566598 544.0540204778268 0.9693665415208852
8.638534560520014 549.1834528097793 0.9729781290183629
8.64376211547343 556.0579973299391 0.9792965754934561
8.648989670426847 561.4072185627291 0.9827115788852909
8.654217225380263 567.4231290948296 0.9881811372185132
8.65944478033368 572.7523111231133 0.9918285725098501
8.664672335287095 577.8761462334589 0.9958501053755002
8.669899890240512 582.4388178008463 0.998567760478446
8.675127445193928 591.3870907573438 1.006005477290355
8.680355000147344 601.6273393053282 1.014409380503854
8.68558255510076 614.4667279572532 1.0249221695288766
8.690810110054176 623.901541467918 1.0319944506414056
8.696037665007593 638.6406473997591 1.0431946141449016
8.701265219961009 651.5053103260489 1.0526562854535373
8.706492774914425 665.7156040928709 1.062953219887747
8.711720329867841 676.7254432027144 1.0715414672600247
8.716947884821257 685.9546315573091 1.0781584844463172
8.722175439774674 693.213279464425 1.083394290936901
8.72740299472809 692.6777559042436 1.0821807406380783
8.732630549681506 691.610271612717 1.0819890130256724
8.737858104634922 687.5151868290341 1.079701594428457
8.743085659588338 682.808809357481 1.0772683271063008
8.748313214541755 679.3727606777089 1.0748609693021716
8.75354076949517 673.4991413186268 1.0699551299011
8.758768324448587 664.9847701992471 1.062393151862624
8.763995879402003 654.8754133455554 1.053843577920948
8.76922343435542 644.9583349470289 1.045666413857787
8.774450989308836 635.5971746587221 1.0382389276168271
8.779678544262252 626.2066836240335 1.029902887887113
8.784906099215668 613.4038093327322 1.0180314711933591
8.790133654169084 599.9686501829841 1.006955092521518
8.7953612091225 585.787801781281 0.994477313534402
8.800588764075917 577.6797735463309 0.9873986653801864
8.805816319029333 575.6521024949836 0.9849987285752896
8.811043873982749 575.9125330986064 0.984665191676328
8.816271428936165 575.0754246271683 0.9830381439859784
8.821498983889581 573.747139027639 0.9818428631594838
8.826726538842998 570.9499017431527 0.9797317461797259
8.831954093796414 565.4455784086675 0.974663069968812
8.83718164874983 561.7826917120739 0.971709313437195
8.842409203703246 558.0215968717589 0.9682202373669224
8.847636758656662 552.0368995296708 0.9625049235643703
8.852864313610079 550.973195543975 0.9608047481723039
8.858091868563495 553.2470652099248 0.9625361790503764
8.863319423516911 556.7054468047598 0.9660122301033578
8.868546978470327 560.811767540552 0.9692294117119029
8.873774533423743 559.5719886633688 0.9666607760218658
8.87900208837716 556.16704866134 0.9630763137471533
8.884229643330576 554.7676090397365 0.9614759638181443
8.889457198283992 553.5608808772896 0.9611302583400005
8.894684753237408 549.9859241455914 0.9577964182597754
8.899912308190824 550.9561566561802 0.9594345465160787
8.90513986314424 551.3757514176435 0.9577693187554398
8.910367418097657 553.662418605401 0.9590667665920967
8.915594973051073 559.1994802733635 0.9628012620940272
8.92082252800449 565.9488397601534 0.9678298045589414
8.926050082957905 570.5936668348814 0.9714063496837629
8.931277637911322 574.7499484049526 0.9745939232817068
8.936505192864738 574.7908773469459 0.974465692782454
8.941732747818154 571.6495043799839 0.9717400410764926
8.94696030277157 569.9942843642518 0.9705502604077831
8.952187857724986 569.6469148215544 0.9704466405302348
8.957415412678403 575.4977828417292 0.9757763334762647
8.962642967631819 583.4049288955533 0.9818323443970424
8.967870522585235 591.1327755254232 0.9882533232030036
8.973098077538651 595.0237384329442 0.9905102619542291
8.978325632492067 591.63933082156 0.987697881772341
8.983553187445484 593.374044000013 0.9886350963553812
8.9887807423989 599.3034694774889 0.9925695655690613
8.994008297352316 600.5483453717651 0.9935897376904641
8.999235852305732 604.9154936748367 0.9977449935451971
9.004463407259149 607.7915201575603 0.9991700709957909
9.009690962212565 612.6963999029024 1.0026507293534022
9.014918517165981 623.7246836454955 1.0097665881130395
9.020146072119397 634.6507174267152 1.0181433337753234
9.025373627072813 646.0685443413059 1.0268844654574616
9.03060118202623 656.0206689917743 1.0340039648659511
9.035828736979646 667.9786301245175 1.0432756043533313
9.041056291933062 687.080081792432 1.0575962965743877
9.046283846886478 707.9650700087986 1.0742996030946457
9.051511401839894 723.868995223412 1.0862560531476126
9.05673895679331 737.7389723604553 1.0943779240696276
9.061966511746727 756.5844223969158 1.1074712661649362
9.067194066700143 783.417867773406 1.1266464397318006
9.07242162165356 806.9571281007295 1.1423643642422256
9.077649176606975 830.7909091974019 1.158473836369886
9.082876731560392 848.1609909342995 1.1700581888531996
9.088104286513808 864.3523582837536 1.1817934398156096
9.093331841467224 872.5059078358848 1.1864889604386701
9.09855939642064 874.0045922331207 1.186597911357311
9.103786951374056 867.5080946340624 1.1804856245259319
9.109014506327473 861.762751915501 1.1754942702076112
9.114242061280889 854.7222639567691 1.1714487595120242
9.119469616234305 848.2527258185362 1.167899181705132
9.124697171187721 841.1776237681036 1.1626005292630393
9.129924726141137 836.0516027466005 1.1580554293540353
9.135152281094554 835.057756908146 1.1564038383744004
9.14037983604797 843.9535733200988 1.163160291665881
9.145607391001386 859.1700481783685 1.1735133304284642
9.150834945954802 885.826858334225 1.1914872983027573
9.156062500908218 916.6759832369123 1.2122001604198436
9.161290055861635 954.6879016269604 1.2470998363545982
9.16651761081505 997.1021580945599 1.2815364543022723
9.171745165768467 1032.8962389956828 1.3094775895641413
9.176972720721883 1056.1852856813261 1.3274199474751065
9.1822002756753 1067.7210504963912 1.3376912075540826
9.187427830628716 1072.0119027448416 1.343535393521761
9.192655385582132 1062.3846974456853 1.3394029697250032
9.197882940535548 1052.0277527114138 1.334699004529189
9.203110495488964 1038.6570822275653 1.3285056967464746
9.20833805044238 1023.1065215697269 1.322306606688581
9.213565605395797 1006.9967036254507 1.3142733389495553
9.218793160349213 990.8716524022117 1.3060754479003611
9.224020715302629 977.5828752336678 1.3003156163775549
9.229248270256045 969.4904709879314 1.2961777745309284
9.234475825209461 952.3984790347746 1.2863593664011517
9.239703380162878 939.7784994968209 1.2782190752712907
9.244930935116294 932.8469720155849 1.2743655773688163
9.25015849006971 922.8283739049505 1.2682125113331082
9.255386045023126 926.0811738694639 1.2720037563440392
9.260613599976542 930.734677613914 1.2765012512307081
9.265841154929959 942.1617619971281 1.2880290526970495
9.271068709883375 955.938905697185 1.2975073291196109
9.276296264836791 976.4787940167763 1.3126686754268995
9.281523819790207 998.6858327713832 1.329286603567904
9.286751374743623 1019.4954264452558 1.3433842546520762
9.29197892969704 1040.3391773094593 1.358744876931135
9.297206484650456 1060.916002635837 1.3726020138779242
9.302434039603872 1078.5610506123924 1.3851931977378638
9.307661594557288 1084.8166364905642 1.3911569037990104
9.312889149510704 1071.8039460205373 1.384704987749092
9.31811670446412 1044.9068604185138 1.3677973377528123
9.323344259417537 1007.4134748430166 1.344572473276129
9.328571814370953 959.515308944462 1.3121006221387148
9.33379936932437 912.14243800118 1.2806392408068803
9.339026924277785 864.1550800284438 1.247943125585196
9.344254479231202 817.7594127766678 1.2160261483086874
9.349482034184618 778.01876752739 1.1869836406538516
9.354709589138034 746.2573787547778 1.1633468206500561
9.35993714409145 721.3156308129119 1.1444752294248985
9.365164699044866 704.4054639865172 1.131762467275301
9.370392253998283 685.9150677364394 1.1180703582085507
9.375619808951699 675.1789593680678 1.110265704455991
9.380847363905115 668.4506939601027 1.105986104682177
9.386074918858531 663.2059783850627 1.1039251247734914
9.391302473811947 660.1639854006302 1.1032016375929767
9.396530028765364 653.5318941791322 1.0986664483674307
9.40175758371878 647.2941262001951 1.0938944578051306
9.406985138672196 645.806938844962 1.0925893795530988
9.412212693625612 651.5589541137502 1.0969565726270234
9.417440248579029 646.4163699939871 1.0801247434136836
9.422667803532445 644.7604280887188 1.0715539489678598
9.427895358485861 642.0705486890876 1.0654285370608774
9.433122913439277 639.4130961234923 1.0607490841488496
9.438350468392693 641.2870408958889 1.060385533149669
9.44357802334611 644.6880607273542 1.0616641867047707
9.448805578299526 649.2630130704962 1.0643245446918477
9.454033133252942 647.3106442393951 1.0601832557548299
9.459260688206358 645.0517917802043 1.0558482026256748
9.464488243159774 642.3204659149167 1.0512213164621984
9.46971579811319 639.3209682159163 1.047110753568307
9.474943353066607 636.752068901718 1.0430787902086216
9.480170908020023 635.0567540427628 1.0394981218514814
9.48539846297344 633.3667197737037 1.0363663076921519
9.490626017926855 633.4838689712236 1.035755003976566
9.495853572880272 634.2675746131847 1.0365359680539015
9.501081127833688 633.6701516825383 1.0353036357706524
9.506308682787104 631.4745715656353 1.031986983993136
9.51153623774052 635.4983872981551 1.0339902380045558
9.516763792693936 635.1196221081201 1.0332835693806213
9.521991347647353 636.3409889813983 1.0316908161452194
9.527218902600769 635.9726032863916 1.0301574343471611
9.532446457554185 639.773711091356 1.0325682308741977
9.537674012507601 638.8756974676019 1.031394641096455
9.542901567461017 638.292238853164 1.0297298890238298
9.548129122414434 638.4283971261415 1.0296195516516693
9.55335667736785 636.5851127290251 1.0281071864373066
9.558584232321266 636.2080050490699 1.027158067433987
9.563811787274682 640.487156531413 1.0303537773336875
9.569039342228098 640.8254650049989 1.0302768486768907
9.574266897181515 636.7380200819177 1.0262078369585792
9.57949445213493 635.9798603090034 1.0242798247419875
9.584722007088347 631.0007742361415 1.0183013021421345
9.589949562041763 632.8826517502339 1.0193001038207965
9.59517711699518 634.5829620917604 1.0199251690124793
9.600404671948596 635.4501132037932 1.0202604330176288
9.605632226902012 633.9446370010777 1.0186022919009912
9.610859781855428 638.1691914457305 1.02158235924155
9.616087336808844 640.1113425289631 1.0225277790226959
9.62131489176226 640.9629159527047 1.0223880971003163
9.626542446715677 639.0629541551833 1.0192353405473398
9.631770001669093 641.6299335990117 1.0209122345939248
9.636997556622509 638.6760873315584 1.0177207892551403
9.642225111575925 640.3310659750839 1.0195180177622996
9.647452666529341 638.2751404481011 1.017814821289779
9.652680221482758 638.6404385889634 1.0181446293699803
9.657907776436174 643.7281727973942 1.0208261867443
9.66313533138959 648.3565605568767 1.0230086728334429
9.668362886343006 653.5814875378485 1.0270734876024208
9.673590441296422 653.9977911319223 1.0271882989324528
9.678817996249839 653.4026022658524 1.0252758598713267
9.684045551203255 649.9077233070074 1.0224508510573587
9.689273106156671 650.3923558030644 1.0223152204742754
9.694500661110087 652.2914748283615 1.0225965017870655
9.699728216063503 653.0083925498511 1.0225050130148534
9.70495577101692 653.6221665180624 1.0208452396553105
9.710183325970336 657.0317773021867 1.0234769199264184
9.715410880923752 658.8984352028333 1.0239099440864248
9.720638435877168 664.602661278241 1.0281802797908883
9.725865990830584 662.3336079628405 1.0265466264198544
9.731093545784 658.6364827021176 1.0232403242135644
9.736321100737417 660.1144576114151 1.0242348571304842
9.741548655690833 665.7547424203447 1.028340463282875
9.74677621064425 669.3590761093509 1.0295428900662884
9.752003765597665 673.1985322762349 1.0325459091401747
9.757231320551082 675.4500653349036 1.0341123553074518
9.762458875504498 674.8669577184842 1.0321700850876017
9.767686430457914 676.4831129206211 1.0326453467287118
9.77291398541133 683.7673227120705 1.0376945231230992
9.778141540364746 683.0538721830468 1.0366054985645963
9.783369095318163 683.590673893849 1.0359091374046527
9.788596650271579 679.0701562295549 1.0317652170710854
9.793824205224995 674.1635254575815 1.0274392727338073
9.799051760178411 677.399424634733 1.028844503228384
9.804279315131827 677.149259376854 1.0282913549414767
9.809506870085244 678.4758147395816 1.02883931716286
9.81473442503866 685.6117014034814 1.033518006605213
9.819961979992076 688.7075678259903 1.0345943163091256
9.825189534945492 689.587717978795 1.0338619271027603
9.830417089898909 691.2002633186744 1.034563243687304
9.835644644852325 691.2254561012937 1.0338073850501375
9.840872199805741 692.8667006970179 1.0351283588265223
9.846099754759157 693.9942792180489 1.0363034835548575
9.851327309712573 694.6800842974246 1.0367129532223283
9.85655486466599 690.5836072407848 1.0331890542494275
9.861782419619406 691.6043115199532 1.033719955024355
9.867009974572822 693.7222626638606 1.0345469804350178
9.872237529526238 697.8400359532146 1.03766417725139
9.877465084479654 701.5069590574338 1.040797054699669
9.88269263943307 703.8454995231052 1.043002489604258
9.887920194386487 707.3989827690099 1.0447030698749766
9.893147749339903 706.9933737767582 1.0441345944739344
9.89837530429332 705.1156368345303 1.0408693288926214
9.903602859246735 704.4910526076513 1.0397435754149689
9.908830414200152 705.9215708964933 1.0401993632305564
9.914057969153568 711.9442873694206 1.0433985280534277
9.919285524106984 719.9321173698872 1.0488554129316499
9.9245130790604 721.2510345151675 1.0493552875746672
9.929740634013816 724.4174807539737 1.0514746489747009
9.934968188967233 728.9694086654121 1.0541944843800277
9.940195743920649 728.2274228090469 1.0528415947423564
9.945423298874065 731.8208915889196 1.055691087940145
9.950650853827481 733.0694676150529 1.0564322193146376
9.955878408780897 734.4219009612206 1.057681692086722
9.961105963734314 732.6628696648693 1.0559494813168864
9.96633351868773 730.2859098010371 1.0539387176600963
9.971561073641146 726.5173359991272 1.049691721575443
9.976788628594562 728.0979618230625 1.0499079341680262
9.982016183547978 725.5958979470903 1.0477605123549874
9.987243738501395 722.6716219357315 1.0449519079179803
9.99247129345481 720.0887766753456 1.0423931242685676
9.997698848408227 717.7415164027859 1.0406819752505003
10.002926403361643 715.2655173974407 1.037759530485829
10.00815395831506 713.8662075551636 1.0361969200216392
10.013381513268476 709.0843696128012 1.0320783411494205
10.018609068221892 705.7362879637228 1.0291461294460118
10.023836623175308 702.7476827062942 1.0264939957969559
10.029064178128724 703.9977548136352 1.0273615588231477
10.03429173308214 705.1325491275429 1.0284997867820602
10.039519288035557 708.2845348148104 1.0312259752100372
10.044746842988973 707.7333413504234 1.0305324839407253
10.049974397942389 705.8731625335173 1.0289741298799635
10.055201952895805 702.6505398729557 1.0262120559724404
10.060429507849221 695.6203845422133 1.02062786111457
10.065657062802638 690.5702984592949 1.0166196868191393
10.070884617756054 693.1858693275727 1.018403438635118
10.07611217270947 690.9381456719623 1.01584709411765
10.081339727662886 694.4214583763406 1.018057875261543
10.086567282616302 692.4643530886727 1.016808959850897
10.091794837569719 689.405048462432 1.014591827530893
10.097022392523135 690.9309364382212 1.0148527323495586
10.102249947476551 693.3435479264568 1.0166099273202431
10.107477502429967 695.2234776885764 1.0175661184704554
10.112705057383383 693.7522283999933 1.015317970214583
10.1179326123368 688.6446968999667 1.0115475151638214
10.123160167290216 685.3654950701684 1.0083523525925018
10.128387722243632 685.441935542816 1.008685746182614
10.133615277197048 685.5914143981839 1.0089210166652762
10.138842832150464 693.5943168100915 1.0151474702162395
10.14407038710388 693.924447894868 1.0153252862843667
10.149297942057297 694.71067960281 1.015659248490088
10.154525497010713 692.0971829925907 1.013173924813826
10.15975305196413 691.7376817998738 1.0123908463028846
10.164980606917545 689.2758738063853 1.0091486928361315
10.170208161870962 688.093252644033 1.0071357879402976
10.175435716824378 685.2440643389883 1.0049774335213124
10.180663271777794 685.798968446874 1.0050341777305285
10.18589082673121 684.9164059223589 1.004192837963178
10.191118381684626 685.686924300237 1.0046582380726294
10.196345936638043 686.6946296138484 1.0046183323054148
10.201573491591459 686.7841705689107 1.0044593098980916
10.206801046544875 680.6537802939371 1.000264207428944
10.212028601498291 679.8815072358171 0.9995767591028523
10.217256156451707 676.7255406871948 0.9970818996160691
10.222483711405124 677.3461946726919 0.9974110261441737
10.22771126635854 677.4117777637148 0.9973014424640961
10.232938821311956 674.4656791706008 0.9953873183024371
10.238166376265372 678.110973568196 0.9973015892146229
10.243393931218788 681.6557971243974 0.9996007400378502
10.248621486172205 681.1882753858025 0.9990255781729069
10.253849041125621 677.0413037330422 0.995927447816723
10.259076596079037 666.5885067163441 0.9881998395822915
10.264304151032453 658.7644190901332 0.9819518526411627
10.26953170598587 657.8686079639542 0.9806902636012118
10.274759260939286 657.6615455615632 0.9803014979945003
10.279986815892702 660.883911091885 0.9827028257035381
10.285214370846118 662.3322438599054 0.9837161160846261
10.290441925799534 663.731609801479 0.9838885595690017
10.29566948075295 659.5110559655765 0.9806993365562937
10.300897035706367 652.5731878420831 0.9748564247027107
10.306124590659783 647.5123874640401 0.9704340757943705
10.3113521456132 642.510618158294 0.9668570870996888
10.316579700566615 644.125681147277 0.9681803062366325
10.321807255520032 644.9638500666806 0.9682893436043053
10.327034810473448 644.1877930680105 0.9673105506293717
10.332262365426864 642.9496480746839 0.9656482109591058
10.33748992038028 647.7272576384352 0.9689952007124494
10.342717475333696 645.2491535597298 0.9661961253225739
10.347945030287113 641.5426281690211 0.9623668752528908
10.353172585240529 643.2512052018368 0.9634873869019138
10.358400140193945 644.8946845166037 0.9650221290199361
10.363627695147361 646.5704275710704 0.9661005063652355
10.368855250100777 651.8231646557088 0.9699396454354892
10.374082805054194 651.4221069135046 0.9692209536797054
10.37931036000761 652.4731776634551 0.9697344501375829
10.384537914961026 652.2352108857879 0.9699213004297325
10.389765469914442 650.3473752493928 0.9676708155026882
10.394993024867858 654.8384481053986 0.970327734163208
10.400220579821275 658.9525274289831 0.9729074259872935
10.40544813477469 659.7876743891852 0.9733377788722699
10.410675689728107 654.7609490645856 0.9695720960573224
10.415903244681523 654.7579045207475 0.9697751891952164
10.42113079963494 655.9975314629899 0.9701883648198321
10.426358354588356 652.5830624691285 0.9676977860369806
10.431585909541772 650.8245677165914 0.9663140975025843
10.436813464495188 644.1915974972696 0.960530453436664
10.442041019448604 634.7070290922604 0.9529239678784899
10.44726857440202 628.5812401233022 0.9479807932128206
10.452496129355437 621.1271466267953 0.9427529245934326
10.457723684308853 618.6519912341918 0.9411597112085762
10.462951239262269 613.9839145765243 0.937107617983597
10.468178794215685 605.5889682568248 0.9303316883034966
10.473406349169101 593.652433152007 0.9209470486231919
10.478633904122518 585.9465103507316 0.91397012959791
10.483861459075934 580.9404559697991 0.9092934475389781
10.48908901402935 575.5947594417843 0.9046844048388107
10.494316568982766 572.444823845999 0.9028283193514016
10.499544123936182 567.1053243774644 0.898641377132369
10.504771678889599 558.5133168236422 0.891851596149169
10.509999233843015 555.4564143161979 0.8889777676256658
10.515226788796431 555.0400810135902 0.8880936829531502
10.520454343749847 554.5037268976861 0.8872610010362251
10.525681898703263 556.7247452733112 0.8883653446751064
10.53090945365668 555.7912847668665 0.8872338708747229
10.536137008610096 555.0612206696072 0.8870066535586177
10.541364563563512 552.7987533829021 0.8852614756288508
10.546592118516928 553.2169634293986 0.8850048453877879
10.551819673470344 550.1155133092892 0.8822675550309906
10.55704722842376 547.4135673860286 0.8796054693011118
10.562274783377177 543.759943388274 0.8765753160566028
10.567502338330593 538.2344009835197 0.8715103006083851
10.57272989328401 535.5800180560985 0.8686013239170842
10.577957448237425 534.16111472223 0.8671181396302713
10.583185003190842 534.0584939670367 0.8673236663242123
10.588412558144258 534.8855098496427 0.8674831112408251
10.593640113097674 532.6266247481972 0.8660689117157905
10.59886766805109 532.7415864372374 0.866135195471531
10.604095223004506 533.1269978152513 0.8661346026935355
10.609322777957923 531.4507932265062 0.8649202956655627
10.614550332911339 534.1580091601713 0.866010688053003
10.619777887864755 534.8564375065879 0.8661960737791004
10.625005442818171 532.1233560660935 0.8645471586772441
10.630232997771587 532.0923701097486 0.8639896515364196
10.635460552725004 529.4545593828037 0.8620492661980306
10.64068810767842 527.9803198812257 0.8600184164444814
10.645915662631836 528.9265858266376 0.8610071882175192
10.651143217585252 528.808667183891 0.8612628383602384
10.656370772538668 530.5987945524639 0.8617491748861055
10.661598327492085 528.194128944613 0.8592492005177785
10.666825882445501 534.0790982724358 0.8633434308352177
10.672053437398917 535.9662559275602 0.8635321620400195
10.677280992352333 541.8649043879125 0.8681987057879716
10.68250854730575 546.0971732245183 0.871551963222649
10.687736102259166 546.9184103722818 0.8718393889835245
10.692963657212582 547.7654700657905 0.872614065264114
10.698191212165998 550.0510547859741 0.874001317926807
10.703418767119414 552.0645284659014 0.8750369815445556
10.70864632207283 555.4953613976224 0.8773097699877175
10.713873877026247 562.9223462331549 0.8825315644379126
10.719101431979663 567.8327952135423 0.8860121447769813
10.72432898693308 579.1426069046207 0.8941430958378986
10.729556541886495 589.4736343384993 0.9019349580894327
10.734784096839912 601.3172066121305 0.9110092735613421
10.740011651793328 610.9085233669456 0.9183036011142666
10.745239206746744 617.4290032541087 0.923507440794241
10.75046676170016 620.3636794394307 0.9259720616439568
10.755694316653576 622.4282531267959 0.9268617070720692
10.760921871606993 620.3836391666537 0.9238137940733336
10.766149426560409 624.0198387689011 0.9254557742969456
10.771376981513825 622.5288023602149 0.9240590404132826
10.776604536467241 616.5378384051274 0.9187716248356206
10.781832091420657 612.4599260369706 0.9150704457708568
10.787059646374074 606.6277268978259 0.9106699150437622
10.79228720132749 606.4293962445832 0.9102826149307187
10.797514756280906 603.9865166920391 0.9084888560813184
10.802742311234322 605.3344122704293 0.9098508702920686
10.807969866187738 606.6281546008806 0.9112468969381257
10.813197421141155 605.8261361205931 0.9096700202337226
10.81842497609457 604.4786419563487 0.9087997434646999
10.823652531047987 605.4527965520638 0.9089912964726404
10.828880086001403 607.0944139781495 0.9095671381756646
10.83410764095482 613.9076110812911 0.9142404246698055
10.839335195908236 626.9633374761358 0.9235121594377473
10.844562750861652 638.4720348655303 0.9318962548190806
10.849790305815068 654.9373687899233 0.9429977143180762
10.855017860768484 674.307531003895 0.9553410395975369
10.8602454157219 696.2014471127828 0.9708117874087703
10.865472970675317 723.9560291399421 0.9904508801746283
10.870700525628733 743.6245604786029 1.0037730808128156
10.875928080582149 759.0343215073185 1.0142114672177962
10.881155635535565 763.550296076117 1.016218311230291
10.886383190488981 760.2747240627338 1.0135777376372042
10.891610745442398 751.0370244163494 1.0074955263126486
10.896838300395814 734.7314110368382 0.99624269498418
10.90206585534923 714.6414661252758 0.9825839370431471
10.907293410302646 693.5720954617256 0.9678008297353857
10.912520965256062 672.4113853836794 0.953042876819999
10.917748520209479 658.0034478315898 0.9425349387727618
10.922976075162895 642.1820496970262 0.9308605320165301
10.928203630116311 630.7352575358816 0.9223487407045297
10.933431185069727 618.118120022125 0.9131555912675515
10.938658740023143 610.161121524073 0.9068057943144144
10.94388629497656 602.5903587111403 0.900979248273313
10.949113849929976 593.9960911687602 0.894228274994875
10.954341404883392 586.1589482358773 0.8876738349894803
10.959568959836808 578.7208655518843 0.8818609620141801
10.964796514790224 573.4592867520996 0.8778269488134283
10.97002406974364 571.5942526511587 0.8780765904297734
10.975251624697057 564.7436876186366 0.8749516194724062
10.980479179650473 555.1584116911366 0.8689496026724496
10.98570673460389 547.4215490667149 0.864161829691097
10.990934289557305 542.1820693420975 0.8610593394823812
10.996161844510722 539.2603580607127 0.8598009844876787
11.001389399464138 540.0521734357459 0.860767872255156
11.006616954417554 536.9771347203721 0.8589919404163319
11.01184450937097 533.4316824300164 0.857317400888578
11.017072064324386 530.2141592604409 0.855639378547449
11.022299619277803 525.4767091331133 0.8529100030353476
11.027527174231219 521.2036931362409 0.8499450218779918
11.032754729184635 519.4022033368872 0.8485228319113941
11.037982284138051 516.3732330442372 0.8469546082272329
11.043209839091467 512.5487378852602 0.8438129802832101
11.048437394044884 508.8640899117008 0.8407266466120173
11.0536649489983 508.5150902852266 0.8408367266720916
11.058892503951716 510.1381894897769 0.841682763741345
11.064120058905132 512.5495618089578 0.8436928452281125
11.069347613858548 512.2262657914677 0.8440997684839578
11.074575168811965 509.4671737171033 0.8429400635453709
11.079802723765381 505.3461962747583 0.8392706146484751
11.085030278718797 501.64539335107986 0.8366129271743562
11.090257833672213 502.27598511704184 0.8368295584443958
11.09548538862563 504.834680394208 0.8387369100914166
11.100712943579046 503.9869958231941 0.8388394251412925
11.105940498532462 499.907388607989 0.8358391476387097
11.111168053485878 495.8346954847164 0.832107135932322
11.116395608439294 493.2361354898903 0.8309081017993607
11.12162316339271 493.4909171543832 0.8313876142551344
11.126850718346127 494.3230908256919 0.8323509908500567
11.132078273299543 494.0615550956563 0.8320128523611643
11.13730582825296 492.1536978679463 0.8297065003092942
11.142533383206375 486.44934406147115 0.8248356738976144
11.147760938159792 488.8914005831038 0.8272577589853527
11.152988493113208 490.43064114830855 0.8287547329138304
11.158216048066624 492.7364781359115 0.8311239073530826
11.16344360302004 492.74519135798084 0.832318258295946
11.168671157973456 489.63359929869256 0.8296752042513189
11.173898712926873 491.7417076030076 0.8316821716697372
11.179126267880289 486.64879710259936 0.8276901882578827
11.184353822833705 491.7878569913098 0.8310983844415365
11.189581377787121 486.74167188077877 0.8274007636665802
11.194808932740537 482.94053071298816 0.8245713792712904
11.200036487693954 482.1792160969156 0.8233124637031679
11.20526404264737 481.63385922508013 0.8227525570429038
11.210491597600786 483.17406196971706 0.8238573395240617
11.215719152554202 481.3274046041607 0.8223034834156612
11.220946707507618 483.90043029496866 0.8246374608241457
11.226174262461035 485.22888074416966 0.8256328387551736
11.23140181741445 489.5425399039083 0.8302956431265799
11.236629372367867 489.4775594379946 0.8302202763561911
11.241856927321283 486.5779149140286 0.8279389539114872
11.2470844822747 481.60156408497454 0.8237890301645294
11.252312037228116 481.71394790834876 0.8232067109147372
11.257539592181532 480.51283739284173 0.8222037418942686
11.262767147134948 483.348547152996 0.8253646576243886
11.267994702088364 483.9438504144339 0.8260949982361666
11.27322225704178 485.6608122562145 0.8284318926733201
11.278449811995197 484.80865325241047 0.8274401738214642
11.283677366948613 485.2566279955516 0.8272506656793548
11.288904921902029 484.337255950365 0.8264140303917134
11.294132476855445 479.10190543355066 0.8213958076193607
11.299360031808861 475.97741845892756 0.8188896326914592
11.304587586762278 470.79100848892574 0.8142088253516035
11.309815141715694 469.106319957091 0.8124317865183817
11.31504269666911 471.866395352814 0.814480219750641
11.320270251622526 476.3756539422672 0.8179814569942835
11.325497806575942 476.9396060721161 0.8177992505847956
11.330725361529359 476.5214582878893 0.8171087730461503
11.335952916482775 476.092345443497 0.8162416537650194
11.341180471436191 474.52412149177775 0.8150862635917933
11.346408026389607 473.5915414119918 0.8146564393017481
11.351635581343023 472.59652436165464 0.8135064140330224
11.35686313629644 471.56836899954857 0.812861417034794
11.362090691249856 467.5240321863763 0.8089813704001895
11.367318246203272 464.5381224335768 0.8068153670385797
11.372545801156688 464.93613008731216 0.8076189478551213
11.377773356110104 462.75181440434267 0.8059554364203853
11.38300091106352 462.8800472561643 0.805985457054856
11.388228466016937 459.0462715825956 0.80199432975723
11.393456020970353 455.41319752363876 0.798528500186958
11.39868357592377 451.2229252869955 0.795124129832583
11.403911130877185 446.81949405100323 0.791936445081897
11.409138685830602 443.12174912531435 0.7892312862379514
11.414366240784018 443.79264544062767 0.7899327451443867
11.419593795737434 439.6354735961938 0.7861365128005064
11.42482135069085 437.4573011552158 0.7840136138491344
11.430048905644266 432.0296859954698 0.7791721284199868
11.435276460597683 427.31167881340605 0.7749600476923585
11.440504015551099 428.9025195516759 0.7774816658861051
11.445731570504515 429.74503641190586 0.7781032147890898
11.450959125457931 431.9169789006608 0.7801886311699338
11.456186680411347 431.80777232771214 0.7802164519405445
11.461414235364764 429.132247351381 0.7778608169984338
11.46664179031818 422.41682931806366 0.7721559583271519
11.471869345271596 420.15126198971285 0.7704879306204775
11.477096900225012 420.0771958627859 0.7717332356333478
11.482324455178428 422.3035347784687 0.7808465702769957
11.487552010131845 424.2135303716514 0.784631859433263
11.49277956508526 420.6117368573691 0.7825054348776542
11.498007120038677 414.9699318979868 0.7781529188755091
11.503234674992093 408.9514127266226 0.7727293762799151
11.50846222994551 410.7315915259847 0.7754623371348562
11.513689784898926 413.76775823845605 0.7791460437805686
11.518917339852342 417.92384603297876 0.7832552830355438
11.524144894805758 419.19006491443344 0.7859254022400062
11.529372449759174 417.534742064205 0.7856153655482515
11.53460000471259 419.2238959709654 0.7883772224103899
11.539827559666007 422.21080514222916 0.7926437955799485
11.545055114619423 423.4766523481934 0.7940033339801202
11.550282669572839 423.83864302611283 0.7939681498612946
11.555510224526255 423.4789467209646 0.7939568003383831
11.560737779479672 421.72541865261314 0.7930263853182364
11.565965334433088 424.74386980567715 0.7969932319917221
11.571192889386504 425.39364029133066 0.798608305163651
11.57642044433992 426.8632622523396 0.8007708947108323
11.581647999293336 426.2985810776192 0.7999772439113787
11.586875554246753 422.4876432480871 0.7972399774229016
11.592103109200169 420.78946601151347 0.796064245151699
11.597330664153585 416.05613581119303 0.7920849981920752
11.602558219107001 413.9660364252472 0.7907522139992498
11.607785774060417 411.2374489890359 0.7878616110294835
11.613013329013834 411.72820423256195 0.7885208078890412
11.61824088396725 408.6765817580162 0.7862940798167982
11.623468438920666 406.3645855122287 0.7845743861239622
11.628695993874082 403.57056182393893 0.7830948012120734
11.633923548827498 400.9245892191196 0.7815619267914441
11.639151103780915 401.5784396051633 0.782844254601262
11.64437865873433 402.66738873398646 0.7847388245968603
11.649606213687747 396.76169210303027 0.7796422484500425
11.654833768641163 389.54753120676696 0.7734694391027221
11.66006132359458 385.2379549624606 0.7705483872979679
11.665288878547996 384.49938193173284 0.7693400794818551
11.670516433501412 385.1063653757203 0.7690695771238032
11.675743988454828 383.665673898301 0.7680464969138082
11.680971543408244 383.04584097416495 0.766785788035689
11.68619909836166 380.7488614695194 0.7653325508598128
11.691426653315077 379.98401746044783 0.7651323236988161
11.696654208268493 379.7764064643102 0.7653798639903564
11.701881763221909 380.38779439672953 0.767363854947464
11.707109318175325 379.312397335906 0.766707511461358
11.712336873128741 380.11533768737684 0.767224298401885
11.717564428082158 382.6472781210306 0.7697419840210465
11.722791983035574 383.70116097913353 0.7707506684432797
11.72801953798899 382.54145956373924 0.7695914787646106
11.733247092942406 383.10194028112005 0.7705500940845793
11.738474647895822 381.5387802646777 0.769429022474435
11.743702202849239 382.770707171959 0.7716528240114695
11.748929757802655 383.5818501103299 0.7738283089865482
11.754157312756071 383.7945694944755 0.773778843669902
11.759384867709487 386.4070321321742 0.7765341435399437
11.764612422662903 388.7053159416759 0.778162451602306
11.76983997761632 391.4841113796857 0.7809268365996623
11.775067532569736 388.8563666442062 0.7786177725359548
11.780295087523152 390.36473338884656 0.7803609031892873
11.785522642476568 391.77133468792306 0.7817485066117954
11.790750197429984 395.93358105868396 0.7857860978013061
11.7959777523834 401.0349983518799 0.7905919912248696
11.801205307336817 400.7284738903066 0.7901690508790477
11.806432862290233 402.75069609128457 0.7925232174693191
11.81166041724365 406.3518212629456 0.7955069749175474
11.816887972197065 407.03752665947434 0.7960305159454528
11.822115527150482 409.98557933284434 0.7982658609858561
11.827343082103898 409.2133174125611 0.7973975855440459
11.832570637057314 406.1622894180623 0.7957193765863949
11.83779819201073 400.5610630815676 0.7906189627888784
11.843025746964146 392.6813488721091 0.7824933719854716
11.848253301917563 392.98581273610205 0.7825541973306868
11.853480856870979 393.53884159005844 0.7829375872866009
11.858708411824395 396.64668723865014 0.7860223868799978
11.863935966777811 393.55709412493593 0.7837293642183084
11.869163521731227 389.172392570122 0.7794454781879715
11.874391076684644 382.79302153099735 0.7727265660318179
11.87961863163806 381.3595032812513 0.7727708424399354
11.884846186591476 381.0302104853222 0.7733417850047704
11.890073741544892 377.2443344893748 0.7706383179470984
11.895301296498308 376.37753340871427 0.7704047163370946
11.900528851451725 372.71102725923714 0.7663384596891547
11.90575640640514 371.59968073637447 0.7655060426573247
11.910983961358557 368.79916362471516 0.7628945247526382
11.916211516311973 364.86273714715145 0.7584733971196663
11.92143907126539 363.0066647347446 0.7575468658191515
11.926666626218806 365.4529535210174 0.7609179854915682
11.931894181172222 362.03189731422157 0.7584013785042302
11.937121736125638 363.5736326493721 0.7614268998931293
11.942349291079054 361.37904077378374 0.7595789634928909
11.94757684603247 359.51097588666306 0.7569334689220915
11.952804400985887 361.94673154548775 0.7587174679518757
11.958031955939303 361.0744168056466 0.7569697744168777
11.963259510892719 357.38951512125806 0.7526292160697677
11.968487065846135 356.3341167772789 0.7521372791229867
11.973714620799552 354.172707488545 0.7504017974794279
11.978942175752968 355.9100841803631 0.7523896208762145
11.984169730706384 357.7317355804358 0.7544623855426456
11.9893972856598 358.5264990252055 0.7554817610196127
11.994624840613216 359.67933976373365 0.7570012771741486
11.999852395566633 362.259327211969 0.7608376748058658
12.005079950520049 364.4843592421685 0.762900415267763
12.010307505473465 367.7485743634228 0.7667333741218256
12.015535060426881 367.2933199519316 0.7662164269524556
12.020762615380297 364.63617961075914 0.7645659947806188
12.025990170333714 363.4942061089908 0.7647604315826464
12.03121772528713 362.36332848012165 0.7638703724895435
12.036445280240546 362.6084769596095 0.7632297939898333
12.041672835193962 363.15200868115335 0.7623760749861315
12.046900390147378 360.97502062808974 0.7605550268971187
12.052127945100795 358.6901486392875 0.7578556491148325
12.05735550005421 361.5668886794742 0.7608142210491967
12.062583055007627 363.2259616725054 0.7618462999087654
12.067810609961043 365.84444853418717 0.7642460020357423
12.07303816491446 366.59778451263236 0.7652927614495179
12.078265719867876 369.08842719391424 0.7680268920974789
12.083493274821292 377.1307238516661 0.7763440727168937
12.088720829774708 383.0990649970883 0.7827710685740006
12.093948384728124 390.8546920811653 0.7903597316201927
12.09917593968154 397.9786685828419 0.7976176424147122
12.104403494634957 404.53473091954197 0.8045662592363292
12.109631049588373 416.2142816409248 0.8159650718726675
12.114858604541789 426.77118897895684 0.8266654063195944
12.120086159495205 444.25562189929366 0.8430541261278022
12.125313714448621 461.505786711044 0.8574417463495181
12.130541269402038 481.80878108206895 0.8755224034427849
12.135768824355454 499.28697348135836 0.8907482165106826
12.14099637930887 513.5026581024293 0.9027791147438727
12.146223934262286 528.6220292814734 0.9164099663464897
12.151451489215702 537.5334553701729 0.9240050458367325
12.156679044169119 541.6218221193358 0.9275904147437561
12.161906599122535 544.9845325584595 0.9310919990445584
12.167134154075951 537.6051694305894 0.9249395084783523
12.172361709029367 529.9274070005957 0.9186943936677726
12.177589263982783 520.3794802424077 0.9108856577051387
12.1828168189362 509.2256704820267 0.9009044984480087
12.188044373889616 500.191991094527 0.8930697247445358
12.193271928843032 490.75618327234 0.885011746915202
12.198499483796448 480.4698920177633 0.8761198712515703
12.203727038749864 472.1280846018269 0.8695299485753999
12.20895459370328 461.3108972556907 0.8598110119262021
12.214182148656697 451.3536582288056 0.8504269061378282
12.219409703610113 441.12385228136185 0.8412613877697115
12.22463725856353 430.7976519028055 0.8316355706008667
12.229864813516945 420.51136329856695 0.8227986426670536
12.235092368470362 409.63824888606604 0.8135023959640328
12.240319923423778 401.56430638119093 0.8063081833884636
12.245547478377194 392.9096051286278 0.7979225967367776
12.25077503333061 388.9559952935559 0.7939793498460419
12.256002588284026 383.31570148075804 0.7887287745539229
12.261230143237443 378.5737674116244 0.784329856149414
12.266457698190859 372.50073789341303 0.778728490094782
12.271685253144275 370.84290897130063 0.7764798454631283
12.276912808097691 364.32285409819804 0.7700027360926942
12.282140363051107 361.25351996801265 0.7674250708431468
12.287367918004524 356.7280194981182 0.7628815212847494
12.29259547295794 351.7979817760055 0.7580627814755934
12.297823027911356 350.74802206436976 0.7576353724048376
12.303050582864772 348.15645926139194 0.7561902485688966
12.308278137818188 348.52451064510467 0.7563227640863613
12.313505692771605 349.1550082936117 0.7602083444501169
12.31873324772502 348.32304147316444 0.7670613145283806
12.323960802678437 351.28941700582044 0.7743215501492969
12.329188357631853 352.57208235053224 0.7798845314570382
12.33441591258527 355.26371488819296 0.7858461741969897
12.339643467538686 355.6963672409353 0.7888513707600506
12.344871022492102 353.51721338760456 0.7895673032323884
12.350098577445518 349.11878068927183 0.7876571156205622
12.355326132398934 348.84590413177284 0.790432742783632
12.36055368735235 344.1886701832051 0.7865295046279154
12.365781242305767 342.5979667913151 0.786993702869087
12.371008797259183 340.66446085050535 0.7861528402800682
12.376236352212599 335.4412091111775 0.7826276259955257
12.381463907166015 336.31107787055265 0.7853750526777191
12.386691462119432 336.5243420078665 0.7879441405439271
12.391919017072848 334.1795705554658 0.7867712853121861
12.397146572026264 333.54478437244387 0.7879089154449125
12.40237412697968 330.5281727326926 0.786772444840451
12.407601681933096 328.0166898903923 0.786300361154514
12.412829236886513 329.9725463842594 0.79058567141355
12.418056791839929 330.5557504984277 0.792583533430975
12.423284346793345 329.5778263470525 0.790818247048471
12.428511901746761 326.2119989023717 0.78752440464459
12.433739456700177 324.94209856218447 0.7871485894773184
12.438967011653594 325.23876972110804 0.7890325357178077
12.44419456660701 325.5752098822541 0.7919846067853592
12.449422121560426 330.0245037120458 0.798969123770952
12.454649676513842 328.140999271402 0.7977487588304802
12.459877231467258 328.3711405755787 0.7997460404639064
12.465104786420675 326.99817289058984 0.7983910573929295
12.47033234137409 325.0445423165629 0.7970602298019068
12.475559896327507 326.1537170209441 0.7990285987574143
12.480787451280923 326.0967903537636 0.8003069366559356
12.48601500623434 324.8570257871706 0.8007466432539728
12.491242561187756 325.6206800559854 0.8038673677503492
12.496470116141172 325.8942091393786 0.8054245222174925
12.501697671094588 324.28572521627177 0.8037015440137065
12.506925226048004 324.15905429819594 0.8042772386409083
12.51215278100142 319.8087570187924 0.7996618203699104
12.517380335954837 314.96005634632525 0.7955981700662246
12.522607890908253 312.54204922793645 0.7954898786695472
12.527835445861669 308.54533177726944 0.7923228660192275
12.533063000815085 309.97456410286304 0.7951095190738777
12.538290555768501 307.2188189304027 0.7929673094306876
12.543518110721918 307.935137404636 0.7937879576978997
12.548745665675334 310.2247498865974 0.7966779090660625
12.55397322062875 310.8952341089342 0.7993549608132805
12.559200775582166 311.58832908280186 0.8010511530495863
12.564428330535582 309.4390451178286 0.7948691030701202
12.569655885488999 305.803087668665 0.7835857661072944
12.574883440442415 305.0143398890529 0.7788903600569124
12.580110995395831 307.6176414415189 0.7794457325809159
12.585338550349247 308.8246372748186 0.7791351787350034
12.590566105302663 308.3284032181347 0.7756640130070929
12.59579366025608 308.1630471959526 0.7736344009124676
12.601021215209496 308.6371526089417 0.7715338500413595
12.606248770162912 312.12718173790546 0.7733388389499457
12.611476325116328 313.02202206474175 0.7738802578744629
12.616703880069744 313.76185547368294 0.7737637501355608
12.62193143502316 314.66476132253916 0.7742865955944815
12.627158989976577 314.51381550505744 0.772314804626408
12.632386544929993 315.69732019810544 0.7725433983771035
12.63761409988341 317.5101098892693 0.7755815262142931
12.642841654836825 317.49122697533653 0.7759060116563506
12.648069209790242 318.58832399363524 0.7760103359325548
12.653296764743658 319.57408905283114 0.775936421039387
12.658524319697074 321.2575719416993 0.7771279030635818
12.66375187465049 325.0332450873867 0.7803278909102684
12.668979429603906 330.6190302288483 0.7860031534846045
12.674206984557323 338.00201893460564 0.7935034474145107
12.679434539510739 342.5131353122124 0.7973491904460641
12.684662094464155 344.80221319921407 0.7974725382518999
12.689889649417571 345.34541501170577 0.797730184910679
12.695117204370987 349.42300717369466 0.8018693339362641
12.700344759324404 360.76145388484014 0.8136188769928225
12.70557231427782 370.0930035874278 0.8240891029687425
12.710799869231236 380.43271726909734 0.8338373318758513
12.716027424184652 388.6695108039365 0.8410653453150436
12.721254979138068 395.84796539769985 0.8477035179063883
12.726482534091485 403.95046208247356 0.8548199282449216
12.7317100890449 411.45295839962154 0.862366141346052
12.736937643998317 418.8493771755097 0.8696938520822086
12.742165198951733 426.14968941541446 0.8768731278050582
12.74739275390515 435.31364872506657 0.8863622396118427
12.752620308858566 442.74398655545394 0.89368277478917
12.757847863811982 447.74671986795295 0.8981166520901062
12.763075418765398 446.7497167229442 0.8974401093177522
12.768302973718814 442.5851872241922 0.8933175754467467
12.77353052867223 438.89650506884846 0.8888617992185611
12.778758083625647 429.8326480715787 0.8789446792830915
12.783985638579063 418.62234548947 0.8666008745143089
12.789213193532479 409.5070905993825 0.8564289409527452
12.794440748485895 399.3105730374694 0.8464316955986344
12.799668303439312 392.4582607949204 0.839663579844729
12.804895858392728 386.23104614625123 0.8347153211728898
12.810123413346144 380.73082711159725 0.829811649635582
12.81535096829956 370.7023661066911 0.8191065286696776
12.820578523252976 368.7227820778102 0.8165918098815452
12.825806078206393 366.1183267396058 0.8128255073184173
12.831033633159809 366.1201595107154 0.812079527329552
12.836261188113225 370.4798569656588 0.816271360801016
12.841488743066641 372.50614168789366 0.8174980978953591
12.846716298020057 376.7056737646427 0.821042591520693
12.851943852973474 380.38315228356026 0.8240159232312764
12.85717140792689 382.3863810204065 0.8263671428778235
12.862398962880306 386.5483031272511 0.8303066089304908
12.867626517833722 391.27101198925493 0.8356536477326024
12.872854072787138 395.68712292051055 0.839609470985266
12.878081627740555 401.8469928738023 0.8449548874704607
12.88330918269397 407.0203756533168 0.8496039995231096
12.888536737647387 411.7489636397824 0.8543512012757295
12.893764292600803 410.4348364318012 0.8536288633319155
12.89899184755422 410.29064149931304 0.8538890003048788
12.904219402507636 407.0698825487073 0.8499932489856669
12.909446957461052 403.8213262538273 0.8461327548964139
12.914674512414468 395.74825553124185 0.8376058205409309
12.919902067367884 382.8098740655343 0.8237457615932132
12.9251296223213 371.09699899234766 0.8121214530391818
12.930357177274717 361.73450047774355 0.8019205434156005
12.935584732228133 354.32391706066664 0.7936922283291206
12.940812287181549 344.2535782886712 0.7811547758013129
12.946039842134965 335.773689110376 0.7705876299932096
12.951267397088381 327.485399371314 0.7613418275571282
12.956494952041798 322.6434118274035 0.7551414658288254
12.961722506995214 321.47940755069925 0.754107701145277
12.96695006194863 321.36588365857773 0.7548859319036945
12.972177616902046 320.8408259223067 0.7559717331835712
12.977405171855462 323.39932751773165 0.7598824521482486
12.982632726808879 324.12632027894335 0.7598123311454692
12.987860281762295 325.75252362326717 0.7618849635009028
12.993087836715711 325.2760069673417 0.7596751329987891
12.998315391669127 325.062888231592 0.7594215380947694
13.003542946622543 323.25657808881857 0.7578058325346831
13.00877050157596 323.8196926244308 0.7584977907755038
13.013998056529376 326.6031183811952 0.7627436505466927
13.019225611482792 329.31079429070456 0.7664233380952057
13.024453166436208 329.8458744096563 0.7674849608893345
13.029680721389624 325.88574319783277 0.7636607740864809
13.03490827634304 326.0269876674794 0.7621890865584028
13.040135831296457 326.8936754150935 0.7632538026627912
13.045363386249873 331.9268378216465 0.7708090269420674
13.05059094120329 336.6009834365589 0.7751864754182971
13.055818496156705 343.3986878986362 0.7828845180849373
13.061046051110122 347.7881607663122 0.7852882548140088
13.066273606063538 353.11321739436556 0.7896819566729928
13.071501161016954 356.0451840637891 0.7927193986837464
13.07672871597037 355.1326714039291 0.7922425915494866
13.081956270923786 356.78897454684943 0.7953632452279306
13.087183825877203 350.31023121276775 0.7886643750834819
13.092411380830619 345.94347377717617 0.7834821000203515
13.097638935784035 342.77012458458233 0.7794973931101117
13.102866490737451 338.66863573790323 0.7753751670199335
13.108094045690867 336.9669332803563 0.7732917935721422
13.113321600644284 334.14490467488514 0.7711447976305247
13.1185491555977 332.7607367125765 0.7695905724088846
13.123776710551116 332.0905240815976 0.7681929011280886
13.129004265504532 329.62547328924614 0.7653158460093595
13.134231820457948 332.3404667288307 0.7679417747927958
13.139459375411365 335.1006501057728 0.7719880306207302
13.14468693036478 339.3231701721162 0.7753977452199514
13.149914485318197 339.8789947639737 0.7761886045895424
13.155142040271613 343.20070555437655 0.7812945559229723
13.16036959522503 345.9046870998952 0.7839532619210693
13.165597150178446 347.88252621365467 0.7863314370539739
13.170824705131862 350.62235303796206 0.7896296834748979
13.176052260085278 353.1389827360553 0.7918014127415551
13.181279815038694 353.15934381394123 0.7915193798264833
13.18650736999211 353.94702286955413 0.7919089668666027
13.191734924945527 354.52923948402014 0.7928640060012447
13.196962479898943 356.2799185805581 0.7947609054319198
13.202190034852359 358.0184045428779 0.7969299412171462
13.207417589805775 358.3105440106237 0.7970347887269058
13.212645144759191 356.76013491159995 0.7944674764534818
13.217872699712608 355.13083103352324 0.7933036908581109
13.223100254666024 354.140778637149 0.7932690554341058
13.22832780961944 353.6283427806821 0.793566793482778
13.233555364572856 348.52143142973733 0.7879431180449453
13.238782919526273 345.6998538018275 0.7840497538376783
13.244010474479689 341.2208843395089 0.7778504626175234
13.249238029433105 336.71955439443263 0.7729513071580032
13.254465584386521 336.7636504520847 0.7733445896220322
13.259693139339937 335.6586320063154 0.7727394457034253
13.264920694293354 333.894083773467 0.7712174801613628
13.27014824924677 330.47495993162516 0.7665844907249226
13.275375804200186 326.27144855541144 0.762336682944776
13.280603359153602 319.292035693296 0.7535434842241266
13.285830914107018 314.4978720016716 0.7476336719830272
13.291058469060435 311.58808069673813 0.7458249005249695
13.29628602401385 311.9811832737454 0.747124889662243
13.301513578967267 315.5381400249978 0.7517940702254623
13.306741133920683 315.4225410661479 0.7520273711981516
13.3119686888741 312.4640429725043 0.7484254605094268
13.317196243827516 307.96580737846176 0.7449796894997968
13.322423798780932 306.2322009405344 0.7435321345726313
13.327651353734348 308.8123300389892 0.7468550233607427
13.332878908687764 309.08897802099756 0.7474910391157837
13.33810646364118 309.68767653406474 0.7480120625120373
13.343334018594597 304.3110350000705 0.7415774353096986
13.348561573548013 303.1941120104594 0.7408033382349682
13.353789128501429 304.5062806659412 0.7423569047777655
13.359016683454845 304.46705440917924 0.7409023452167331
13.364244238408261 304.47273874401947 0.7422070131515546
13.369471793361678 306.1418651696184 0.7433880898227966
13.374699348315094 309.5228880673771 0.7473087149736347
13.37992690326851 312.6494390593836 0.7508846509836806
13.385154458221926 316.8314097914762 0.7541268024489761
13.390382013175342 316.91069616172985 0.7544681130221638
13.395609568128759 314.0084622664717 0.7507275448170206
13.400837123082175 315.5059848868407 0.7516963482088308
13.406064678035591 313.34490573860865 0.7498899294102231
13.411292232989007 312.6035712254322 0.7481577770308215
13.416519787942423 312.2085860105372 0.7479859460526087
13.42174734289584 312.7614193931138 0.7488807993505219
13.426974897849256 317.5201485912866 0.753561689795255
13.432202452802672 322.5579965873082 0.7584685616173593
13.437430007756088 325.27785627580346 0.7617446831207699
13.442657562709504 324.5746121794759 0.7603755313130558
13.44788511766292 326.43631280648 0.763139185270715
13.453112672616337 326.09334514051466 0.7630672821587529
13.458340227569753 328.17229424372454 0.7651564594382265
13.46356778252317 326.78557305605267 0.7640508790772205
13.468795337476585 325.5667141147495 0.7628486540520006
13.474022892430002 326.0569942211503 0.7620384534193433
13.479250447383418 327.3683358600199 0.7630903362047312
13.484478002336834 328.44448208375894 0.7648621650687658
13.48970555729025 327.9936072554137 0.7645393320994953
13.494933112243666 326.76987165013776 0.763619049327994
13.500160667197083 327.56822250413296 0.7651829155723355
13.505388222150499 327.1450866081492 0.7658143571644099
13.510615777103915 325.34643670065276 0.7638878950667984
13.515843332057331 322.29171876553653 0.7595465293939558
13.521070887010747 320.15215658259615 0.7569739157257207
13.526298441964164 317.42135686683565 0.7532967993019994
13.53152599691758 316.72757410037974 0.7532023717988341
13.536753551870996 314.81758107510774 0.7518836074265304
13.541981106824412 311.3560952249911 0.7490645998658403
13.547208661777828 309.1105632298154 0.7454542482023709
13.552436216731245 303.5688536490042 0.7393007229848808
13.55766377168466 299.73033346258 0.7342247508557377
13.562891326638077 293.94024202218793 0.7280986073349278
13.568118881591493 291.35112947690806 0.7257808248124945
13.57334643654491 289.5545643303208 0.7251224766487063
13.578573991498326 289.47959731610933 0.7260212079315586
13.583801546451742 288.5436376234396 0.7257937473812605
13.589029101405158 282.23579903049045 0.7173751365461165
13.594256656358574 280.8849643328246 0.7146505967093161
13.59948421131199 276.97655581953484 0.7097029776797461
13.604711766265407 273.33842858434116 0.7049297063237872
13.609939321218823 272.02736956485063 0.7048019602017697
13.615166876172239 270.1213477056123 0.7018632127178338
13.620394431125655 269.68388825741863 0.7014843111191625
13.625621986079071 271.7277994451706 0.7050230597284891
13.630849541032488 270.4100310169347 0.7035932562510081
13.636077095985904 270.37902999654864 0.704085491314686
13.64130465093932 269.5964828440405 0.702707876262128
13.646532205892736 268.3960409416433 0.6999486350990387
13.651759760846153 268.32310614354145 0.6997823457738038
13.656987315799569 268.7145998751768 0.6992717250418677
13.662214870752985 269.6947550353954 0.699784104484947
13.667442425706401 267.24346651137614 0.6964544597886045
13.672669980659817 266.61820931828237 0.6969744722267667
13.677897535613234 265.278429971771 0.6963181512069334
13.68312509056665 265.1641439487778 0.6966547344150118
13.688352645520066 267.42572072148266 0.6992357021236021
13.693580200473482 267.66955211660337 0.6992783029252922
13.698807755426898 267.2360707320357 0.7008246801881373
13.704035310380315 270.1061217847743 0.7065539585340118
13.70926286533373 270.93020758832466 0.7093949556993635
13.714490420287147 270.81294755292976 0.7081963317890314
13.719717975240563 267.7261616246292 0.7029526026080793
13.72494553019398 268.50061977861554 0.703292643490201
13.730173085147396 266.5157125887412 0.701245718582135
13.735400640100812 269.380671256584 0.7059234018156347
13.740628195054228 271.55890318438446 0.7071918855364859
13.745855750007644 275.0169623749259 0.7104923354799153
13.75108330496106 275.2426543918592 0.7088245105057754
13.756310859914477 274.33985633233283 0.70716385244348
13.761538414867893 270.16469515917385 0.702772342736691
13.766765969821309 269.9344141695648 0.7027263995448035
13.771993524774725 268.52091750236843 0.7019161583432056
13.777221079728141 268.90143401969056 0.7020081152608721
13.782448634681558 266.99539821802966 0.6991101433130203
13.787676189634974 266.13078912966915 0.6981395144261556
13.79290374458839 265.5009769728241 0.6976848192550462
13.798131299541806 269.870285866775 0.7037029226791187
13.803358854495222 268.3010782845576 0.7013038509968074
13.808586409448639 268.29576565971877 0.7013491371824655
13.813813964402055 268.6674409382859 0.702014298417829
13.819041519355471 270.2361406793785 0.7045394506639838
13.824269074308887 268.8029417266138 0.7026809422711273
13.829496629262303 267.9967978646892 0.7012752359662632
13.83472418421572 266.009467874847 0.6999339123711728
13.839951739169136 267.5602699483376 0.7014036699339228
13.845179294122552 268.72661706234294 0.7038855689619534
13.850406849075968 272.32756554956364 0.7091831715242625
13.855634404029384 275.38647608753195 0.7121209461343592
13.8608619589828 272.4598951781587 0.7090540793260381
13.866089513936217 271.733565555666 0.7079717576741158
13.871317068889633 271.3848351710502 0.7070031573073243
13.87654462384305 271.0365791287095 0.706681476495505
13.881772178796465 271.9770753089556 0.7061759387470518
13.886999733749882 276.57391318611144 0.7117330699684582
13.892227288703298 281.7560978429051 0.7197155711062461
13.897454843656714 285.85218394188814 0.7233191563700961
13.90268239861013 289.25697645686824 0.7263219264793059
13.907909953563546 288.1534485178602 0.7232292477961317
13.913137508516963 289.7358865887291 0.724724444023643
13.918365063470379 289.8521741575946 0.7264343316311384
13.923592618423795 288.6580537705642 0.7254783057292111
13.928820173377211 290.3547541419525 0.7271174325715212
13.934047728330627 291.4679993412199 0.7279302516181186
13.939275283284044 292.34479687452114 0.7275550758666535
13.94450283823746 291.9514988069291 0.7271163311013323
13.949730393190876 290.35424517649733 0.7256127899670832
13.954957948144292 291.1761858376759 0.7269236835457062
13.960185503097708 292.49062196479355 0.7289327210189905
13.965413058051125 291.6103941028989 0.7271603894834148
13.97064061300454 288.0595135888664 0.7226240953958664
13.975868167957957 283.8022847717524 0.7176314567471784
13.981095722911373 279.0122223030646 0.7125995041922533
13.98632327786479 276.98594951245224 0.7109537500428488
13.991550832818206 276.0631821926486 0.710527373724572
13.996778387771622 274.9777196491334 0.7096359798876979
14.002005942725038 271.93269570398775 0.7043983346104166
14.007233497678454 270.43042357348565 0.7020335345543273
14.01246105263187 269.9144492365398 0.7007471361178099
14.017688607585287 270.4004721325947 0.7026020023883727
14.022916162538703 274.4526531776187 0.7102228297937755
14.028143717492119 275.9441384473656 0.7122107644759498
14.033371272445535 278.39252510477485 0.7159528349528906
14.038598827398951 278.8711174674293 0.7153421259593595
14.043826382352368 278.75796246654505 0.7140258248548078
14.049053937305784 279.7200242496303 0.7143816763163575
14.0542814922592 278.93427340633286 0.7139334955450115
14.059509047212616 279.60080192603175 0.7144043219449985
14.064736602166032 281.44516862186356 0.7167855988029292
14.069964157119449 282.45779682674373 0.7169945833551878
14.075191712072865 284.42167079409336 0.7191007744196509
14.080419267026281 285.77179227078415 0.7207277683464804
14.085646821979697 290.92182818012975 0.7262125069338528
14.090874376933114 293.8964549983078 0.7306640329443488
14.09610193188653 296.0784877627004 0.7324601694559171
14.101329486839946 299.71212383927053 0.7370515839638497
14.106557041793362 303.3097510336823 0.7415039099622234
14.111784596746778 304.973731337316 0.7419084280058882
14.117012151700195 307.0651692617442 0.7450027068335523
14.12223970665361 302.348966379393 0.7396041588299223
14.127467261607027 297.6482393532116 0.7346830003467473
14.132694816560443 295.1940901690165 0.7342040047742594
14.13792237151386 292.51174910258135 0.7306263923316423
14.143149926467276 295.48976995122274 0.7365056770618216
14.148377481420692 293.8788579335378 0.7332964658125197
14.153605036374108 291.42893513873054 0.7300187947290615
14.158832591327524 289.57740540103134 0.7264823621957952
14.16406014628094 289.3277152915036 0.7242999359177759
14.169287701234357 289.71254558011816 0.7237059179011519
14.174515256187773 291.1691035550869 0.7249201024477893
14.179742811141189 289.8939479785748 0.7239710210473858
14.184970366094605 291.65999743686467 0.7263916871330829
14.190197921048021 289.51473786106027 0.7234788835624052
14.195425476001438 288.0624757104012 0.7219606667551071
14.200653030954854 287.7261197886963 0.7214248740230574
14.20588058590827 286.9278828356251 0.7209278736036517
14.211108140861686 290.00480318239426 0.7242424051136016
14.216335695815102 290.52593024650787 0.7234993916910445
14.221563250768519 293.06375194649723 0.7260005472750397
14.226790805721935 293.1602352952895 0.7261052303399517
14.232018360675351 291.37162431936275 0.7236156752087292
14.237245915628767 291.82879428471784 0.7246274071096823
14.242473470582183 291.0307155607432 0.723844148656939
14.2477010255356 291.104273779532 0.7245771261168976
14.252928580489016 288.5792336562721 0.7205799234043664
14.258156135442432 288.84845754345565 0.7194255483501593
14.263383690395848 291.4873462331438 0.7207364680795207
14.268611245349264 297.6049154858547 0.7287284577760976
14.27383880030268 298.7922066696534 0.729624306958622
14.279066355256097 299.8585257094707 0.7307487172462026
14.284293910209513 299.37342403327165 0.7301251402526209
14.28952146516293 302.75997453898304 0.7351615078427025
14.294749020116345 304.75102983498414 0.7376860613501336
14.299976575069762 306.69802513013013 0.7400827962431258
14.305204130023178 307.7779768649078 0.7404345981467321
14.310431684976594 308.979275795242 0.7411863156578169
14.31565923993001 313.47720746179124 0.7456044683963082
14.320886794883426 314.0224254711831 0.746128118748875
14.326114349836843 316.12544405220615 0.7491288186289169
14.331341904790259 315.04027674970973 0.747746333771918
14.336569459743675 314.43515365894876 0.7471011208516266
14.341797014697091 315.7914837631862 0.748717916774984
14.347024569650507 318.88321379642804 0.7513074002402996
14.352252124603924 321.5342903761594 0.754833444555618
14.35747967955734 323.3648111350276 0.7567909474797729
14.362707234510756 320.71620744556026 0.7536119208625155
14.367934789464172 319.4123000622431 0.7522644374152139
14.373162344417588 320.8004437811841 0.7537575603387373
14.378389899371005 321.38191830033287 0.7554366934822809
14.38361745432442 323.16582548877193 0.7580996969704318
14.388845009277837 323.3746109642973 0.7577509211915203
14.394072564231253 322.78081718717397 0.7568076234418858
14.39930011918467 325.6083444714221 0.759467172641719
14.404527674138086 328.9257350241163 0.7633505795507288
14.409755229091502 331.41156186477036 0.7657201845402923
14.414982784044918 334.44389664328406 0.7696517121038364
14.420210338998334 335.55721619021585 0.7710269943468671
14.42543789395175 335.41514755489163 0.7715643129012781
14.430665448905167 334.17957542085435 0.7698709650207093
14.435893003858583 334.4197368576537 0.7699469300839095
14.441120558811999 335.81948697611875 0.7715979806462057
14.446348113765415 335.9001082521555 0.7711059241031188
14.451575668718831 332.8628312442932 0.7680504526151903
14.456803223672248 333.61234389438425 0.7681661055412689
14.462030778625664 336.78937181053635 0.7712402174706132
14.46725833357908 341.4142517817381 0.7766726032016557
14.472485888532496 347.6388498692493 0.782812720840725
14.477713443485912 350.7514604937955 0.7862991988530811
14.482940998439329 356.6911700749318 0.7926907842058778
14.488168553392745 358.01838243054004 0.7936052109317825
14.493396108346161 361.7542393066731 0.7983072949891286
14.498623663299577 363.74790312734933 0.8007281406060526
14.503851218252994 369.13550414900965 0.8063265347188587
14.50907877320641 379.6041455479121 0.8178189601803518
14.514306328159826 388.73883023378306 0.8269894613099005
14.519533883113242 394.85632599709703 0.8328479769236103
14.524761438066658 392.9348101061391 0.830836562043552
14.529988993020075 382.7018349365249 0.8205413698749273
14.53521654797349 372.87459462848426 0.8103300039014832
14.540444102926907 362.37265602076525 0.7994703271915768
14.545671657880323 351.29940918364287 0.7876213145361928
14.55089921283374 339.13691845635867 0.7744408962984545
14.556126767787156 327.5372775267365 0.762215174650931
14.561354322740572 320.5292768746997 0.7541554065254351
14.566581877693988 317.3116590124747 0.7515494318617948
14.571809432647404 314.29609978927647 0.7477894281125568
14.57703698760082 311.4868595196541 0.7438951377254109
14.582264542554237 307.171536393231 0.7377649747495427
14.587492097507653 305.652278602908 0.7352900752092139
14.592719652461069 308.1291306678766 0.738196991494216
14.597947207414485 312.08454846253113 0.7435708423102858
14.603174762367901 316.7042469202159 0.7492643039993301
14.608402317321318 322.722591141304 0.7564964258590221
14.613629872274734 325.1766823201726 0.7584982860272603
14.61885742722815 328.00295777425606 0.7612824837085211
14.624084982181566 330.8109373586584 0.7644769839899067
14.629312537134982 335.72899819536735 0.769694985132722
14.634540092088399 342.8921719093711 0.7767337205369428
14.639767647041815 349.4000823200885 0.78319927599715
14.644995201995231 349.0026462130726 0.7822868056773332
14.650222756948647 348.1446856945858 0.7814936042852134
14.655450311902063 346.1611123178936 0.779223532028641
14.66067786685548 344.36863369110694 0.7772550417887016
14.665905421808896 345.2268238144683 0.7780521899063025
14.671132976762312 345.55672089917925 0.7785436278150942
14.676360531715728 344.37504217536286 0.7766877465547786
14.681588086669144 344.6900275633478 0.7771344360908474
14.68681564162256 344.0883816077437 0.7758732432279191
14.692043196575977 341.2426987055793 0.7724109151043731
14.697270751529393 340.139163611202 0.7708441898334049
14.70249830648281 342.20922588828387 0.7731137569860491
14.707725861436225 345.94234911442175 0.7758771441214635
14.712953416389642 352.1604775466938 0.7825458667354567
14.718180971343058 353.2461113511665 0.7842895802288692
14.723408526296474 354.3580943823922 0.7861107971718523
14.72863608124989 355.71083379412613 0.7884469943416365
14.733863636203306 356.02684303040786 0.7881510854784762
14.739091191156723 358.3900903333609 0.7900180273010619
14.744318746110139 357.2277596527738 0.7891658679873323
14.749546301063555 353.0256899901978 0.7843643467779339
14.754773856016971 345.3028872175697 0.7759615411679065
14.760001410970387 339.0583866414835 0.7692505523610556
14.765228965923804 335.06953660898 0.7641367055855289
14.77045652087722 330.98580828987065 0.7596177149382676
14.775684075830636 330.2337604370904 0.7594005442797253
14.780911630784052 327.72464011165056 0.7569300235818431
14.786139185737468 325.6432315222191 0.754988962649717
14.791366740690885 326.0703335817982 0.7556556106181431
14.7965942956443 325.45236642295305 0.7554562947989054
14.801821850597717 327.4479501003502 0.7586378701381129
14.807049405551133 330.49303671838226 0.7618782616077533
14.81227696050455 332.87800931420105 0.7654307707638783
14.817504515457966 334.5631395458041 0.7667576275517229
14.822732070411382 337.8572382108351 0.7692070888308145
14.827959625364798 341.66906826236857 0.7724385141829704
14.833187180318214 346.1643456959433 0.7773417277565514
14.83841473527163 352.7625792692298 0.7849034189402171
14.843642290225047 355.3221936413487 0.7880144741017431
14.848869845178463 358.76564179420916 0.7919076789602711
14.854097400131879 359.9749428526263 0.792664008481176
14.859324955085295 360.25574717727676 0.7933735140595302
14.864552510038711 361.14467112250423 0.7925729186229593
14.869780064992128 363.5704189592597 0.7953178082705014
14.875007619945544 363.55450948343605 0.7949599487858527
14.88023517489896 366.9088812100763 0.7984194126443251
14.885462729852376 369.2940214050404 0.8015684003158974
14.890690284805792 369.5795714199251 0.8020307679979163
14.895917839759209 368.05540145281424 0.8002718202006572
14.901145394712625 363.76615580974794 0.7960343183617802
14.906372949666041 364.5579838057766 0.7967927031398707
14.911600504619457 361.8706488586235 0.7934709332999085
14.916828059572873 361.68581074785413 0.7944857685723468
14.92205561452629 356.78571524558987 0.7894545780511806
14.927283169479706 350.61173661915035 0.7833419682375437
14.932510724433122 345.94515017759744 0.7781349413249231
14.937738279386538 341.3787867445226 0.7726267726994809
14.942965834339955 334.4402915544503 0.7653977705847217
14.94819338929337 330.04223733745766 0.7609247802474538
14.953420944246787 324.7951711217051 0.7557382182020198
14.958648499200203 319.5450544804352 0.7507299363911211
14.96387605415362 314.7722781138217 0.7459511311915286
14.969103609107036 309.18934171038063 0.7394217597269905
14.974331164060452 306.01565864602486 0.7347554223113599
14.979558719013868 307.1647611330536 0.7351026815526611
14.984786273967284 305.00332344477187 0.7318291856056144
14.9900138289207 302.7912408350135 0.7300136196275517
14.995241383874117 301.6690608691467 0.7289589183882889
15.000468938827533 301.48172003906984 0.729787652438719
15.005696493780949 304.4914483426408 0.734167294444878
15.010924048734365 306.85785757049376 0.7368944435901171
15.016151603687781 308.1933057661019 0.7389301139800157
15.021379158641198 309.942317334895 0.7398211008436537
15.026606713594614 309.875164722242 0.7388018381251479
15.03183426854803 314.7251553625174 0.7438601691256636
15.037061823501446 316.3811886132878 0.7448017036588658
15.042289378454862 314.74811980950443 0.7424943655765711
15.047516933408279 313.47516834683506 0.7410510435680654
15.052744488361695 312.4087747748817 0.7393569377023912
15.057972043315111 314.5946226605269 0.7423988203089633
15.063199598268527 315.60415220266395 0.7442081513775572
15.068427153221943 317.4019599325574 0.746152906292354
15.07365470817536 317.8646532812782 0.7471820765284887
15.078882263128776 319.60874306323524 0.7493904053885325
15.084109818082192 321.36790041259826 0.7518417578212956
15.089337373035608 324.21258777179725 0.75559859761131
15.094564927989024 325.2217859265312 0.7570279451176386
15.09979248294244 323.8308152183213 0.7554668778503825
15.105020037895857 322.4528294584987 0.7542247378444995
15.110247592849273 318.42335251417177 0.7486334159557918
15.11547514780269 316.05740262231546 0.7460359242723481
15.120702702756105 315.804401438199 0.7455359187764008
15.125930257709522 312.85204754194956 0.7416174662584994
15.131157812662938 310.48311372959245 0.7399600020859864
15.136385367616354 306.54075075525384 0.7358408739341404
15.14161292256977 302.550939790265 0.7319093540248678
15.146840477523186 300.7515383550626 0.7308836565739313
15.152068032476603 298.95152116875573 0.7276696287588302
15.157295587430019 294.88244897357384 0.7224377100111931
15.162523142383435 293.01461012797495 0.7198475933831525
15.167750697336851 290.4065964478634 0.716147229129479
15.172978252290267 288.0371700894215 0.7133391908294235
15.178205807243684 283.3877128961169 0.708386155568542
15.1834333621971 279.6416564242284 0.7052053462165953
15.188660917150516 274.42308412615347 0.6994269047135742
15.193888472103932 270.6068574633035 0.6960865308725535
15.199116027057348 266.92906717595423 0.6914822885265177
15.204343582010765 267.22176388716264 0.691342366956539
15.20957113696418 271.57999922553375 0.6959741550301929
15.214798691917597 276.70854878076557 0.7015383327003757
15.220026246871013 278.435294125838 0.7041944983561089
15.22525380182443 277.817252003426 0.7043419137315622
15.230481356777846 273.07231194397343 0.6980841013312451
15.235708911731262 269.5913902189809 0.6959763585929013
15.240936466684678 269.50522309052496 0.6962305638872779
15.246164021638094 269.6129378789291 0.6963258956438644
15.25139157659151 273.2073080829524 0.7002484386453779
15.256619131544927 277.14978354231096 0.7034897283240573
15.261846686498343 275.6695036021069 0.7025730753957836
15.267074241451759 272.9065469714555 0.6987173504401942
15.272301796405175 268.18096584154523 0.6927604862306509
15.277529351358591 266.6603461336832 0.6913254846334366
15.282756906312008 267.1986204250313 0.6923786385619419
15.287984461265424 270.47416067784184 0.6972506070120835
15.29321201621884 271.50248396924013 0.6991612491971055
15.298439571172256 271.13976137925556 0.6969632196300031
15.303667126125672 272.2096062413383 0.6982750961337808
15.308894681079089 275.26817858845055 0.7004460339033481
15.314122236032505 277.3109404956807 0.7024624333204459
15.319349790985921 277.4851774830353 0.7033510303550196
15.324577345939337 277.44542903710135 0.702054674208223
15.329804900892753 273.84968737077 0.6977712331654857
15.33503245584617 276.2645149758566 0.7003626356837418
15.340260010799586 277.4174800064408 0.7017082102082021
15.345487565753002 282.0505314774943 0.7082860475132184
15.350715120706418 287.2721977437696 0.7149999567553051
15.355942675659835 289.77582359445466 0.7183903835564259
15.36117023061325 290.28435565962366 0.7181027820245415
15.366397785566667 288.1587090916174 0.7149480563281938
15.371625340520083 287.7183550726499 0.7134183036094779
15.3768528954735 290.4170221614364 0.7167318702151377
15.382080450426916 293.5213119794189 0.7198092352908531
15.387308005380332 297.78928600467265 0.7253449879515355
15.392535560333748 298.88951246318544 0.7273618549274748
15.397763115287164 297.4786143199519 0.7342676356239057
15.40299067024058 296.98720361880635 0.7408248862007027
15.408218225193997 292.20686111189366 0.7389264171045813
15.413445780147413 291.9667300646957 0.7426590549600212
15.418673335100829 291.9215736669884 0.7461456639793663
15.423900890054245 294.48902618706535 0.7523945765775424
15.429128445007661 297.5166508467874 0.7596772869555849
15.434355999961078 298.05983853426795 0.7635988060144729
15.439583554914494 299.24015182884693 0.7684022960253465
15.44481110986791 297.49688201533814 0.7688713721948971
15.450038664821326 298.67577892081874 0.7729617809489918
15.455266219774742 298.5697051946668 0.7748691224607077
15.460493774728159 297.2182137180211 0.7746123403531116
15.465721329681575 298.6602505102542 0.7787937965651098
15.470948884634991 298.3249805737379 0.7804783065885252
15.476176439588407 300.46704602319744 0.7853870805406284
15.481403994541823 303.17410998802063 0.7927807348432179
15.48663154949524 301.8595423315484 0.7929037534312828
15.491859104448656 302.1875487894475 0.7940284109215173
15.497086659402072 299.8566534823361 0.7922782017092495
15.502314214355488 301.6488025082655 0.7945694233699385
15.507541769308904 301.6298217769053 0.7960252332968444
15.51276932426232 298.5268461095158 0.7942918754737162
15.517996879215737 295.57430039689683 0.7931184521879195
15.523224434169153 293.66017228145245 0.7926998222993241
15.52845198912257 295.343018963797 0.7969499427916801
15.533679544075985 297.27606468199036 0.8003032286270088
15.538907099029402 300.56084754964525 0.805861603330237
15.544134653982818 301.0097364703884 0.8093571142526366
15.549362208936234 305.58929958500903 0.817285018373084
15.55458976388965 305.3854904284401 0.8180597211044962
15.559817318843066 305.81855522940043 0.8202896873546348
15.565044873796483 306.04707134072794 0.8222934463372112
15.570272428749899 306.9573331049487 0.8247274948286272
15.575499983703315 306.44083981647884 0.8265909035821981
15.580727538656731 305.3483134535111 0.825159459990295
15.585955093610147 301.44099348973356 0.8217518959590263
15.591182648563564 298.16558582804146 0.8193721716070171
15.59641020351698 298.6786622496116 0.8225502879579247
15.601637758470396 299.07120696235296 0.825857615225841
15.606865313423812 297.9646835836277 0.8251132416240182
15.612092868377228 295.5214281084982 0.8229290220650902
15.617320423330645 295.574058110544 0.8238873770237343
15.62254797828406 293.93771365407144 0.8221973161857209
15.627775533237477 292.3299698058063 0.822878553777659
15.633003088190893 287.8333942849733 0.8185676439430842
15.63823064314431 287.35765369016553 0.8171215430812736
15.643458198097726 284.7623086432591 0.800805926822861
15.648685753051142 282.0286636367494 0.7902335986301205
15.653913308004558 279.02335501446834 0.7808848302555643
15.659140862957974 276.05402099764706 0.7747072100250211
15.66436841791139 274.1342913714754 0.7701166176359593
15.669595972864807 276.2242540130889 0.7704516482986905
15.674823527818223 276.224892269667 0.7683404045608679
15.680051082771639 275.5883258464055 0.7646919208439933
15.685278637725055 275.00059294383703 0.7616678235124135
15.690506192678471 270.2864376217631 0.7542855853099306
15.695733747631888 270.7616602039254 0.7538252723422276
15.700961302585304 270.0282378047344 0.7520688018448447
15.70618885753872 270.93504166748255 0.7523362106147964
15.711416412492136 274.5787818831369 0.7563070183464172
15.716643967445552 276.23153901737743 0.7573059750158527
15.721871522398969 277.80110017674116 0.7594248449667655
15.727099077352385 278.7862735235626 0.7586992318495895
15.732326632305801 278.70579751175615 0.7564275328205439
15.737554187259217 278.34847035169776 0.7550263824875804
15.742781742212633 279.8701550581035 0.756051036036315
15.74800929716605 282.31486272621123 0.7596581207638723
15.753236852119466 280.58316578661584 0.7566673206167226
15.758464407072882 281.0311783656426 0.7556987359687835
15.763691962026298 278.9071480999318 0.7523708365629096
15.768919516979715 279.73190004370525 0.7516737474728975
15.77414707193313 282.91142069363536 0.7554787769471878
15.779374626886547 283.86254153524783 0.7565297398927543
15.784602181839963 286.71825900659286 0.7599551379166704
15.78982973679338 288.81403603466424 0.7632384601347654
15.795057291746796 285.83843465875805 0.7588774164148027
15.800284846700212 285.9918266730331 0.7587895754386618
15.805512401653628 285.0149958581037 0.7563755089851848
15.810739956607044 287.9368789606441 0.7582537034253878
15.81596751156046 288.3165340115332 0.7577709490009759
15.821195066513877 288.63938123170203 0.7576518437924543
15.826422621467293 287.94832580371605 0.7552783497025749
15.831650176420709 288.1557269265466 0.7563509476882534
15.836877731374125 288.59311588517994 0.7561711223509997
15.842105286327541 287.43136129823773 0.7542623314652388
15.847332841280958 286.0489094372694 0.7508696807870336
15.852560396234374 282.98294428022797 0.7473903637771165
15.85778795118779 283.01864914331975 0.7465400538443616
15.863015506141206 284.9540107071951 0.7483584211746489
15.868243061094622 284.7623232985281 0.7472699344995987
15.873470616048039 284.1560137828295 0.7468738536155418
15.878698171001455 283.8822275302376 0.7459561132753417
15.883925725954871 283.9815124519389 0.7466630446625268
15.889153280908287 283.69185437724417 0.7456064228981538
15.894380835861703 285.1327763023897 0.7475903858501273
15.89960839081512 282.99180993537806 0.7455174954453079
15.904835945768536 286.54573412472166 0.749030815789171
15.910063500721952 286.4667280406491 0.7484681127031204
15.915291055675368 282.42396291160804 0.7418470463006047
15.920518610628784 283.9746268222289 0.7444571946091818
15.9257461655822 284.50899840869164 0.7448869255948571
15.930973720535617 282.967180630754 0.7421800254132638
15.936201275489033 280.7327378113306 0.738926405925289
15.94142883044245 278.50792346664633 0.7346195122766882
15.946656385395865 279.8106405972105 0.7360447262158594
15.951883940349282 282.37057846166437 0.7399805620323505
15.957111495302698 286.3996091520175 0.7450006265019771
15.962339050256114 288.4784695531324 0.7481016643722289
15.96756660520953 287.8858868883724 0.7479710666976059
15.972794160162946 287.4045315985575 0.7481455735394335
15.978021715116363 287.12488455958425 0.7479154066725902
15.983249270069779 286.5469757088278 0.7460007442468921
15.988476825023195 286.6768421820841 0.7455781087537113
15.993704379976611 285.00788458384807 0.7443952727532658
15.998931934930027 283.39688512857816 0.7414963856906215
16.004159489883442 284.75142601474965 0.7427448672092641
16.009387044836856 283.1366341267871 0.7400001705277043
16.01461459979027 282.5806039063536 0.7384126450526395
16.019842154743685 281.1921091203396 0.7372662406719906
16.0250697096971 282.33849236162126 0.7381299251989609
16.030297264650514 283.371403034111 0.740067564728771
16.03552481960393 287.2660370788111 0.7454589764032681
16.040752374557343 291.927686692494 0.7515120450882443
16.045979929510757 296.43698293020026 0.7565290163072107
16.05120748446417 301.1283533239907 0.7615105430359884
16.056435039417586 304.7968404934839 0.7657000189928104
16.061662594371 306.83400239909156 0.7683801439228467
16.066890149324415 314.3232225474583 0.7771937402194977
16.07211770427783 317.5569811448395 0.7802601039844462
16.077345259231244 321.11217858798125 0.784757737019291
16.08257281418466 323.4630015834454 0.7876446504282789
16.087800369138073 326.69279074456983 0.7909245770901018
16.093027924091487 327.78780672431935 0.792084938876685
16.0982554790449 329.41396463860224 0.7923937351295642
16.103483033998316 330.50632638762715 0.7937986366494606
16.10871058895173 331.4727300929713 0.7945268923837112
16.113938143905145 332.2837779357903 0.7959981177594231
16.11916569885856 331.0681727870227 0.7946501302728258
16.124393253811974 330.96542412842484 0.7948608592244795
16.129620808765388 331.3641558963849 0.7962320948732678
16.134848363718802 331.1219256481301 0.7964051248554745
16.140075918672217 331.34998613648247 0.7965730043337738
16.14530347362563 328.3492608001828 0.7924966593187323
16.150531028579046 329.37580437334486 0.7934190548429034
16.15575858353246 333.2894270679893 0.7984873864993403
16.160986138485875 333.73255780114084 0.7990485989630758
16.16621369343929 333.9632116650757 0.7991679670215918
16.171441248392703 326.57884233793743 0.7902779339310995
16.176668803346118 322.78249638152045 0.785009006299077
16.181896358299532 318.5811614744227 0.7787745955524444
16.187123913252947 315.61561503298896 0.7754743809961934
16.19235146820636 308.9440390138129 0.7688084273299249
16.197579023159776 302.21102753037206 0.7616779664109034
16.20280657811319 295.7471082325934 0.7553821312286674
16.208034133066604 288.6680375501529 0.7462323245764405
16.21326168802002 282.3450281286466 0.7379876136288435
16.218489242973433 276.79102480139926 0.7294555435446004
16.223716797926848 274.52053266858337 0.7256534496655856
16.228944352880262 272.9285840972441 0.7235214967376781
16.234171907833677 270.11323159670155 0.7216289679623245
16.23939946278709 269.274153460641 0.7227581902089402
16.244627017740505 265.48635024169755 0.7186409013713175
16.24985457269392 264.3550078652667 0.7174103598598539
16.255082127647334 262.5858280002139 0.7136093291036935
16.26030968260075 260.11023751193096 0.7105610356251206
16.265537237554163 261.0843370896975 0.7124921276741987
16.270764792507578 260.1116516509204 0.7122465635683709
16.275992347460992 258.26492715191006 0.710465091302563
16.281219902414406 253.84493270610466 0.7035106364212403
16.28644745736782 250.88840684664652 0.6982462045922215
16.291675012321235 251.9208420673858 0.7006293251829666
16.29690256727465 254.17709843217997 0.7033300557548484
16.302130122228064 256.2052327025446 0.7072092724334323
16.30735767718148 257.3791424255522 0.7082515038897818
16.312585232134893 256.3510489858356 0.7050325943165736
16.317812787088307 255.68801159978355 0.7027110627750592
16.323040342041722 254.43245884033286 0.6997333760665257
16.328267896995136 253.96213680735426 0.6980547912984254
16.33349545194855 253.59458424728757 0.6977743049515177
16.338723006901965 252.35274969304237 0.6970534094768455
16.34395056185538 257.13586838663383 0.7033122680805992
16.349178116808794 260.3278277653487 0.7068738472649223
16.35440567176221 263.397568956865 0.7098162877738887
16.359633226715623 265.5449570207925 0.7109781952350563
16.364860781669037 269.43336755242535 0.7159767282627922
16.37008833662245 277.34539985228156 0.7256777161192046
16.375315891575866 280.7042607409601 0.7296852826145273
16.38054344652928 284.8562806002411 0.73393498006111
16.385771001482695 285.60507740804894 0.7332667663460138
16.39099855643611 289.43234816134765 0.7370365465281171
16.396226111389524 290.8577519408246 0.7377679439345185
16.401453666342938 292.66404100291385 0.739880606031624
16.406681221296353 292.79919435423494 0.7413803939559832
16.411908776249767 293.5776583451224 0.7423005752852978
16.41713633120318 293.69015632014924 0.7435106985028082
16.422363886156596 293.2633464206777 0.742628504253609
16.42759144111001 290.19668451579213 0.7383939333115892
16.432818996063425 285.7774447713465 0.7325509499299452
16.43804655101684 283.21003191240686 0.7283171589870036
16.443274105970254 281.47394671807376 0.7251385969677172
16.448501660923668 280.576051810827 0.7241148456861243
16.453729215877082 276.98385019373126 0.7191550403800849
16.458956770830497 275.47396602690225 0.7173631082781666
16.46418432578391 273.3920397668301 0.7158247378790564
16.469411880737326 274.29249641276186 0.7177913899902888
16.47463943569074 273.26881660968075 0.7177077464598054
16.479866990644155 275.1224235372567 0.7205974501581943
16.48509454559757 274.9191971489549 0.71974890368233
16.490322100550983 275.97672967930254 0.7207859477482009
16.495549655504398 275.1332768527102 0.7180162546941352
16.500777210457812 275.7183236738729 0.7187468190429858
16.506004765411227 278.70439148151803 0.7229712836678313
16.51123232036464 279.5649140793222 0.7237209840842047
16.516459875318056 279.11121733265577 0.7231055258035922
16.52168743027147 278.0274130135827 0.7222093190279691
16.526914985224884 278.5147379514416 0.7240789313380329
16.5321425401783 281.0376232224262 0.7277628996043306
16.537370095131713 279.204732875012 0.7242997092857771
16.542597650085128 276.1920376006643 0.7191711310704529
16.547825205038542 272.0029901115767 0.7128581090335497
16.553052759991957 269.46006920163376 0.7098382125426638
16.55828031494537 264.11343110682867 0.7052004260190807
16.563507869898785 260.9429658538186 0.7014449973929774
16.5687354248522 257.1246209362569 0.6965459069144675
16.573962979805614 256.0621537916199 0.6954060690136532
16.57919053475903 254.27262764312667 0.6924372480933573
16.584418089712443 251.6065976973019 0.688889247748969
16.589645644665858 251.7800629202025 0.6878597506934897
16.594873199619272 253.51796994834197 0.6909344593808192
16.600100754572686 253.81234292051224 0.6920144057086893
16.6053283095261 251.99227777780936 0.6894094536260625
16.610555864479515 251.24939249527915 0.6876282565465172
16.61578341943293 251.2108965599149 0.6887502598531619
16.621010974386344 254.00732699258626 0.6912420712246347
16.62623852933976 254.1966850061197 0.6913539101529833
16.631466084293173 254.42267636902085 0.6911494825434008
16.636693639246587 255.66620041393355 0.6917656767213114
16.641921194200002 256.71202077565 0.6931825783469184
16.647148749153416 257.1914625612465 0.6932415893989522
16.65237630410683 253.48166846125278 0.6881636465746735
16.657603859060245 250.70518847808677 0.683874429756688
16.66283141401366 250.0827459055295 0.6827588142362996
16.668058968967074 251.88667729356868 0.6847544239358927
16.67328652392049 252.08801403040079 0.6848267245535369
16.678514078873903 253.08721211679617 0.6863804109977573
16.683741633827317 254.47918719751837 0.6879263694521447
16.68896918878073 253.1553753519115 0.6864377242329239
16.694196743734146 250.39287763318612 0.6834668521215926
16.69942429868756 248.21518815051084 0.680699715882155
16.704651853640975 247.3057182445712 0.6792029587964016
16.70987940859439 246.41617834511493 0.6763129536074274
16.715106963547804 245.32589405910554 0.6754807859824822
16.720334518501218 242.10913612444372 0.6709573418386702
16.725562073454633 243.20169528270512 0.6735133561063894
16.730789628408047 243.36075745713651 0.6738843502028665
16.73601718336146 243.79179277382798 0.6744923529074502
16.741244738314876 245.81201571611348 0.6772242204223269
16.74647229326829 242.6410734249356 0.6730881252833445
16.751699848221705 240.4653654527304 0.6703882898086373
16.75692740317512 235.83876660979337 0.6648968129772247
16.762154958128534 235.9416021633359 0.6660020327038005
16.767382513081948 234.66576347752581 0.6652523146719869
16.772610068035362 233.57546596067368 0.6650837521587399
16.777837622988777 232.7118181584307 0.6657027363427639
16.78306517794219 234.97261012680906 0.6679918312393013
16.788292732895606 235.5007967044859 0.6662210571001658
16.79352028784902 232.86460303012666 0.661910140162839
16.798747842802435 231.37323976688154 0.6582866508338417
16.80397539775585 227.9507654043722 0.6544535989893734
16.809202952709263 227.2388277013763 0.6542509741336644
16.814430507662678 226.01894243708736 0.6531417257319945
16.819658062616092 226.0564725924994 0.6546010427716072
16.824885617569507 224.89350269302452 0.6521697385299016
16.83011317252292 223.72565043436146 0.65105346023052
16.835340727476336 225.56091711808256 0.6526632709892656
16.84056828242975 226.07221474696127 0.6531639574815756
16.845795837383164 225.31784051617842 0.6510423639475957
16.85102339233658 221.51426889472194 0.6461917758541071
16.856250947289993 219.501731234238 0.6424153150676469
16.861478502243408 219.14681600164909 0.6431668380049907
16.866706057196822 220.47358050743983 0.6465114139471919
16.871933612150237 222.20070749914086 0.6490706634689993
16.87716116710365 221.94508881115263 0.6478625833469929
16.882388722057065 220.84394523975976 0.6455652258903954
16.88761627701048 220.03377314400856 0.6450725989331362
16.892843831963894 220.4498677130764 0.6472361999564199
16.89807138691731 219.05002978508531 0.6450083013218852
16.903298941870723 217.93378709751914 0.6444009737891073
16.908526496824138 221.57814453224975 0.6488962350538438
16.913754051777552 221.97046426936132 0.6482603677008976
16.918981606730966 222.41741305329424 0.6488456778456559
16.92420916168438 220.34145263308073 0.6446132525306283
16.929436716637795 217.43648633713374 0.6400471484983273
16.93466427159121 218.82836859549735 0.6425987353587955
16.939891826544624 215.43237922796567 0.6369991201304088
16.94511938149804 216.2533222374276 0.6386965501285163
16.950346936451453 215.60256033840258 0.6380231318176933
16.955574491404867 217.21847360844598 0.6424221597043355
16.960802046358282 219.17500525429068 0.646428570737541
16.966029601311696 217.82748258133793 0.6426810433040316
16.97125715626511 216.17408110199275 0.6403561741028073
16.976484711218525 214.01477599135345 0.6381141049915156
16.98171226617194 213.96501303496396 0.6377676329338715
16.986939821125354 213.84093149609177 0.6387951727824268
16.99216737607877 212.81892271258778 0.6358056108664861
16.997394931032183 215.31188233420994 0.6385347447850142
17.002622485985597 215.40810119950783 0.6377729199041864
17.00785004093901 218.3180794046522 0.6409261571726612
17.013077595892426 220.24332752205027 0.6444334599805716
17.01830515084584 221.802858528201 0.6467371349371382
17.023532705799255 220.71371362924748 0.6449742581628994
17.02876026075267 220.16251664911672 0.6424603630122768
17.033987815706084 219.8994414177949 0.6413363870931397
17.039215370659498 221.88498648472537 0.6450717824083295
17.044442925612913 222.61569626900706 0.6459401412084073
17.049670480566327 222.28251389462605 0.6455285207276324
17.05489803551974 221.80427919532994 0.6440877055225589
17.060125590473156 221.33252662749763 0.6416519794165626
17.06535314542657 222.46286000434634 0.6438731505155643
17.070580700379985 226.36094731004826 0.6499745339278714
17.0758082553334 226.15226400568156 0.6496178624710578
17.081035810286814 226.85405531828673 0.650499832326996
17.086263365240228 225.83731874133483 0.6478778132597449
17.091490920193642 224.21939001432452 0.6459884773598307
17.096718475147057 222.0429168879103 0.6436290136587046
17.10194603010047 221.8978345856946 0.6443526078021706
17.107173585053886 222.20425884252523 0.6457568832844576
17.1124011400073 225.11203861266213 0.6505216090587106
17.117628694960715 227.7263550779061 0.6527379562193032
17.12285624991413 228.30663736148526 0.6543784251011217
17.128083804867543 231.42952981770136 0.6593129582563391
17.133311359820958 232.92277016149626 0.6602715838919477
17.138538914774372 232.09540978714227 0.6603567302285317
17.143766469727787 230.99817454349483 0.6559383499946289
17.1489940246812 228.80089842449325 0.6512113289811331
17.154221579634616 229.38563686008692 0.6518724809557055
17.15944913458803 229.4794322414521 0.6524530492387323
17.164676689541444 231.95012333062 0.6563064386082738
17.16990424449486 235.7805696426116 0.6615259461224672
17.175131799448273 240.4789068773439 0.6663404995084472
17.180359354401688 240.2663079583753 0.6646044790374525
17.185586909355102 240.51578576898794 0.6638644736736719
17.190814464308517 239.77113681928844 0.6635863000954214
17.19604201926193 243.31214105122828 0.6696403048921684
17.201269574215345 246.23430476410772 0.672962194632372
17.20649712916876 249.1541661079049 0.6765743750735858
17.211724684122174 247.6917766945985 0.67580030124542
17.21695223907559 247.18338881865898 0.6752320604152685
17.222179794029003 248.12450617986707 0.6762758826326892
17.227407348982418 249.6689615887088 0.675783726332341
17.232634903935832 251.43154072800635 0.677453872671319
17.237862458889246 251.13825036573655 0.6771309409032888
17.24309001384266 247.21265143654625 0.6731171383810263
17.248317568796075 245.73095036756928 0.6731000500489338
17.25354512374949 244.47286781170155 0.6715462195211963
17.258772678702904 244.51734944356048 0.6704384506417985
17.26400023365632 244.04031998295886 0.6690001475344932
17.269227788609733 242.40252703937043 0.6679248199641868
17.274455343563147 238.57256486724108 0.6649594346781531
17.279682898516562 238.05725961507238 0.6649582848500648
17.284910453469976 238.07256968843666 0.6633202699780024
17.29013800842339 239.20591444124918 0.6639204975605626
17.295365563376805 241.0981164151449 0.66581057052481
17.30059311833022 241.8365957007993 0.6665018756683753
17.305820673283634 243.80389094724114 0.6698920223008628
17.31104822823705 242.08498386794835 0.6675974798724039
17.316275783190463 243.09456854187016 0.6681891416234658
17.321503338143877 241.37818653780735 0.6666174836702741
17.32673089309729 241.21038962627878 0.6662636537081499
17.331958448050706 241.57084290472505 0.667314355165377
17.33718600300412 243.31062926742675 0.6700215128020826
17.342413557957535 243.3873318181988 0.6689289792207921
17.34764111291095 241.86242082467874 0.6664429268945298
17.352868667864364 238.33126815063034 0.6624678098211328
17.358096222817778 238.46481758857297 0.6629560600279888
17.363323777771193 239.01964635669896 0.6630672071248431
17.368551332724607 239.1846259598083 0.6634720891677305
17.37377888767802 237.25601876228728 0.660780198271402
17.379006442631436 236.027195341076 0.6593002000012774
17.38423399758485 234.95590163835698 0.6579488932765498
17.389461552538265 232.92404152714093 0.6551496734127932
17.39468910749168 234.947090402528 0.6582396394908165
17.399916662445094 236.32069389132363 0.6595212876399607
17.405144217398508 238.661923305855 0.6623383012125109
17.410371772351922 237.06865161480582 0.6608350436581386
17.415599327305337 235.20522746648743 0.6578115395050442
17.42082688225875 232.63362311262705 0.6538688817415814
17.426054437212166 231.61955851461184 0.6533316384515268
17.43128199216558 233.8818220996525 0.6567166213048833
17.436509547118995 233.77890110772933 0.6568571340394772
17.44173710207241 237.18961536331375 0.6622655698629614
17.446964657025823 235.4438689530837 0.6595594912046018
17.452192211979238 236.10304752445793 0.6618258580113839
17.457419766932652 235.40864326319095 0.6611770956879984
17.462647321886067 238.27792310962826 0.664775854466492
17.46787487683948 237.49098729790404 0.6630773735342164
17.473102431792896 236.42688983973616 0.6608174541002467
17.47832998674631 237.31941912598916 0.6619184568696037
17.483557541699724 236.63234177494542 0.660264055684243
17.48878509665314 238.38391773137587 0.6611261857154392
17.494012651606553 238.09595411169465 0.6599494015157588
17.499240206559968 240.45284447792244 0.6629307596923526
17.504467761513382 243.0222438221087 0.6666843517061989
17.509695316466797 243.33892247226095 0.6668761006610744
17.51492287142021 240.6786601672818 0.6635316600188946
17.520150426373625 237.24487405465047 0.6588532438780544
17.52537798132704 238.49265534877802 0.6615920957766721
17.530605536280454 240.06453531252507 0.6653939771195181
17.53583309123387 240.62904740171595 0.6662219314745076
17.541060646187283 238.72213477448014 0.6637814637128934
17.546288201140698 241.10407638699408 0.667056834833577
17.551515756094112 241.96230312716722 0.6675833598777636
17.556743311047526 243.62502614491544 0.6686745823725296
17.56197086600094 244.9135879228969 0.6689296140630375
17.567198420954355 246.70305627035043 0.6706663154147249
17.57242597590777 245.58231215515323 0.6685691451756215
17.577653530861184 244.597448930101 0.668426803672348
17.5828810858146 241.78448642367397 0.6645791989577597
17.588108640768013 242.2640656434734 0.6660274065290327
17.593336195721427 243.30587286290944 0.6674544200543034
17.598563750674842 247.1598521032232 0.6724153691292183
17.603791305628256 250.84708244295985 0.675999683622036
17.60901886058167 252.9521736242264 0.6776668319404523
17.614246415535085 255.6718944969593 0.6805074195117669
17.6194739704885 256.99044609106363 0.6841930807213246
17.624701525441914 255.10662420286036 0.6818896627117222
17.62992908039533 256.49287078260994 0.6840527217669626
17.635156635348743 257.62034702007986 0.6839274327343525
17.640384190302157 259.7653552027681 0.6865411396296373
17.64561174525557 257.0896897336609 0.6837656262488783
17.650839300208986 256.04496102890477 0.6837089363039944
17.6560668551624 254.93060852438694 0.681381162610329
17.661294410115815 255.17064875046282 0.6818691326077082
17.66652196506923 259.17211031757597 0.686254015767183
17.671749520022644 263.2605227289093 0.6906638918279159
17.676977074976058 267.9048962160472 0.6961081906526397
17.682204629929473 273.1400122632708 0.702652970379879
17.687432184882887 275.8916361211742 0.7060546287856335
17.6926597398363 278.60648724222926 0.7086032683215515
17.697887294789716 280.5327471323093 0.7108090533665959
17.70311484974313 283.9660690664327 0.7157518723828912
17.708342404696545 287.1270872807309 0.7192019965475184
17.71356995964996 291.96970251136827 0.7238775107695389
17.718797514603374 296.52848845990417 0.7286605631069115
17.724025069556788 302.74049430064366 0.7359864994474673
17.729252624510202 306.6557226145487 0.7409231244542368
17.734480179463617 307.9703880448631 0.7420438058330463
17.73970773441703 308.5790697760066 0.742271238145677
17.744935289370446 307.5431136435786 0.7411482479377262
17.75016284432386 309.1605937215608 0.7428895740732386
17.755390399277275 313.06903754929897 0.7477881213950962
17.76061795423069 320.14642769104626 0.7568540266572791
17.765845509184103 324.99130012219234 0.7623539827671759
17.771073064137518 327.916077868031 0.7656622897283196
17.776300619090932 328.3090015145904 0.7652398613138996
17.781528174044347 329.27862814918615 0.7668213287877773
17.78675572899776 326.45418167686836 0.7642503870999375
17.791983283951176 321.4289425593616 0.7588035807314255
17.79721083890459 315.5781257876597 0.7516053093240981
17.802438393858004 312.55442076047643 0.7478153693005017
17.80766594881142 308.47864664761505 0.7426579570850654
17.812893503764833 304.2918518277711 0.7375420109849622
17.818121058718248 302.5722776097895 0.7354007467764948
17.823348613671662 302.40140834416155 0.7360493871031973
17.828576168625077 301.60828595342167 0.7358593080599224
17.83380372357849 297.6059360235608 0.7308567296226901
17.839031278531905 295.1344203694544 0.7275396805357145
17.84425883348532 292.67996088676614 0.7240792871388826
17.849486388438734 290.72443265232954 0.7205704588165956
17.85471394339215 288.5039330992047 0.7186095962142725
17.859941498345563 284.4761588371419 0.7141133936416338
17.865169053298978 282.2282952086485 0.7119453653491659
17.870396608252392 283.85098782737805 0.7156020032378363
17.875624163205806 288.0380420666888 0.7200020895765138
17.88085171815922 289.8021519697722 0.72263217750875
17.886079273112635 290.7627757810588 0.7234104027131171
17.89130682806605 292.8417080153267 0.7253347781798121
17.896534383019464 296.59414660291884 0.7296914714648568
17.90176193797288 303.43579625096885 0.7369604232156165
17.906989492926293 309.86375957801636 0.7446530216031364
17.912217047879707 315.2255798876085 0.7512799627741763
17.917444602833122 321.4247519556509 0.7576045006395116
17.922672157786536 324.0519976680202 0.7608067133399063
17.92789971273995 326.6824942200235 0.7639781112806558
17.933127267693365 327.5226231081905 0.764631047695477
17.93835482264678 324.6150869218763 0.7615567442452478
17.943582377600194 319.1611929537435 0.7545822338270212
17.94880993255361 313.4658984443334 0.7474377639480156
17.954037487507023 310.41482746675547 0.7442174952248234
17.959265042460437 310.9354930930134 0.744644442980372
17.96449259741385 307.1470061740378 0.7407119388227124
17.969720152367266 300.47117107284885 0.7330271179369597
17.97494770732068 292.6228815017133 0.7229136014051644
17.980175262274095 286.4732555232194 0.7161440619056528
17.98540281722751 282.90602546685625 0.7118850892974968
17.990630372180924 278.75020000740875 0.7081008069955254
17.995857927134338 277.1830746974673 0.7074791303459347
18.001085482087753 274.09608170772833 0.7025509499273495
18.006313037041167 269.5318510525439 0.6985592697818217
18.01154059199458 265.0028344441018 0.6920691066164775
18.016768146947996 263.155162273982 0.690120361498942
18.02199570190141 261.8116074896345 0.6878994334411415
18.027223256854825 259.3648577342867 0.6845765929143701
18.03245081180824 255.79406276959241 0.680108746596899
18.037678366761654 252.10500354132344 0.6757336066154512
18.042905921715068 253.29105431504126 0.6779366192353128
18.048133476668482 255.6135920868942 0.6819972663798577
18.053361031621897 258.8073339050005 0.6858385610148092
18.05858858657531 258.0449091004905 0.6840961324791648
18.063816141528726 256.0016911534329 0.6819620828689127
18.06904369648214 253.98984395525156 0.6792732961072601
18.074271251435555 257.5302404617571 0.6840883252617771
18.07949880638897 258.34603522770936 0.6852543283445071
18.084726361342383 261.85454067881886 0.6885304844191986
18.089953916295798 262.1480311110947 0.6887997389445014
18.095181471249212 265.26985886099135 0.6916445934038108
18.100409026202627 270.13527888278213 0.697615848255298
18.10563658115604 273.1604418756491 0.7012368561925899
18.110864136109456 276.2767343641693 0.7038526513390218
18.11609169106287 279.73138430845256 0.7066791977955104
18.121319246016284 282.7729234795421 0.7101875489334394
18.1265468009697 287.597032665452 0.7160611511075732
18.131774355923113 289.2027893230704 0.7185562785033436
18.137001910876528 292.14752180767556 0.7219736252779084
18.142229465829942 296.5865491954681 0.7271407120436223
18.147457020783357 304.46999591849124 0.7368347016697875
18.15268457573677 315.7947806654315 0.7500264361814266
18.157912130690185 327.3212122119521 0.7632878616000187
18.1631396856436 335.18379564672506 0.7723451850604742
18.168367240597014 347.72546082817 0.7859329954180603
18.17359479555043 360.7852861623116 0.8007311506775376
18.178822350503843 374.02229727171704 0.8145595892656065
18.184049905457258 382.1789377134317 0.8231479549077568
18.189277460410672 389.6076170709672 0.8309609730994182
18.194505015364086 395.66355357122666 0.8369905173916188
18.1997325703175 397.33202994281595 0.8391679489830015
18.204960125270915 394.8466467792957 0.8364170614674689
18.21018768022433 388.88586384295274 0.829763469778756
18.215415235177744 383.32754373557174 0.8236324961137957
18.22064279013116 381.5155933905235 0.8213346781242534
18.225870345084573 383.5426636695448 0.8239662195127669
18.231097900037987 381.2526918399103 0.821732511226222
18.236325454991402 383.4056936587691 0.8239626256054717
18.241553009944816 383.9628647195327 0.8247667564755674
18.24678056489823 387.50925286948944 0.8277984682677286
18.252008119851645 391.0934458421208 0.831937053429514
18.25723567480506 388.8154828729795 0.8297480252926914
18.262463229758474 384.0916420264134 0.8250103178355157
18.26769078471189 376.91156192848604 0.8175553236019193
18.272918339665303 368.41132484214404 0.8082310497839995
18.278145894618717 357.7135516229612 0.7962255018561499
18.28337344957213 344.8792018125987 0.782514760196977
18.288601004525546 335.5507026669924 0.7716708741970061
18.29382855947896 330.37453783837384 0.7661908313593645
18.299056114432375 327.5151480677385 0.7628757638907852
18.30428366938579 323.23177626012875 0.7584688647296224
18.309511224339204 315.4585735823124 0.7495374030439207
18.314738779292618 307.5015802089193 0.7402084240736323
18.319966334246033 301.6125563966133 0.7335711896362059
18.325193889199447 296.9798734024677 0.7272168111678462
18.33042144415286 293.5014269385143 0.7240763298569572
18.335648999106276 289.4930456589349 0.7186300453450188
18.34087655405969 286.26945345754194 0.7147856316824549
18.346104109013105 284.4800095487722 0.7126956084671037
18.35133166396652 282.9549194770379 0.7113998841240211
18.356559218919934 281.75507200704396 0.7101460863260977
18.361786773873348 284.0622630276893 0.7137535087629792
18.367014328826762 284.0233749326629 0.7138524723040844
18.372241883780177 284.12694060934797 0.7143045880700837
18.37746943873359 284.5568527995423 0.7141756225542333
18.382696993687006 285.08112686536754 0.7143236444937743
18.38792454864042 290.88693828243 0.7227910915246845
18.393152103593835 299.5248914196667 0.7448879115855631
18.39837965854725 309.9798904755908 0.7638338108936334
18.403607213500663 318.63981814066256 0.7798123306455359
18.408834768454078 328.05915602103767 0.7953580280601622
18.414062323407492 334.6270086742575 0.8078336369079686
18.419289878360907 343.1688704830991 0.8218796779880702
18.42451743331432 346.88633027147176 0.8298878077815502
18.429744988267736 347.95982730027623 0.8346642722530941
18.43497254322115 347.578180104411 0.8365360332690187
18.440200098174564 340.6893040222236 0.8312361372420521
18.44542765312798 335.05359860721416 0.8276371447690863
18.450655208081393 328.9603317693717 0.8227966705987236
18.455882763034808 323.78242499877314 0.8199323933624453
18.461110317988222 321.3879846067887 0.8204136061495715
18.466337872941637 317.1356720186376 0.8177211654529821
18.47156542789505 315.8100034353439 0.8188754834384974
18.476792982848465 311.3520476894896 0.8150486784851445
18.48202053780188 310.01986556332804 0.8160418359619549
18.487248092755294 307.8774009369593 0.8157372532664315
18.49247564770871 307.0184980599388 0.8163212281679653
18.497703202662123 306.20853688948944 0.8188274970631803
18.502930757615538 304.67076982187064 0.8184243784468652
18.508158312568952 303.24393464652263 0.8195843853042707
18.513385867522366 300.28370325828615 0.8178255333048895
18.51861342247578 298.901226599254 0.8167146549408966
18.523840977429195 297.8048407881916 0.8188235046522356
18.52906853238261 298.6686539733563 0.8212818068932253
18.534296087336024 297.8926995385893 0.8225118135243671
18.53952364228944 296.8374824991277 0.8231883901770146
18.544751197242853 294.20150507529894 0.8207591814888769
18.549978752196267 294.2544684730554 0.8233864948291046
18.555206307149682 294.99526787327073 0.8261507805623788
18.560433862103096 292.5280037188033 0.8242380499549257
18.56566141705651 289.899904621547 0.8225023002690401
18.570888972009925 285.5290799497261 0.818282376918599
18.57611652696334 286.1871335945963 0.8223151114588091
18.581344081916754 288.05964067655805 0.8273738103409827
18.58657163687017 289.8807756245399 0.8303654795261546
18.591799191823583 292.3363577282287 0.8358671728092031
18.597026746776997 295.9824397963384 0.8418177522951606
18.60225430173041 297.59574868131267 0.8463243062005713
18.607481856683826 299.6793380787513 0.8510972663225828
18.61270941163724 297.4760137010084 0.8497677745704597
18.617936966590655 300.151415498654 0.8562636694230048
18.62316452154407 302.2136293033957 0.8593181121958177
18.628392076497484 305.9369356363971 0.8468676823741408
18.633619631450898 309.18932305759927 0.8419566506084019
18.638847186404313 312.68098079957355 0.8387232291024348
18.644074741357727 318.706931878888 0.8420569747369934
18.64930229631114 321.6601415723558 0.8430837447066871
18.654529851264556 330.5291984707401 0.8511446223406404
18.65975740621797 338.0175008695365 0.8585333235277359
18.664984961171385 344.2210824108624 0.8622935422230875
18.6702125161248 353.84068606616546 0.8705803848467294
18.675440071078214 356.81490444644163 0.8712195211961994
18.680667626031628 357.1716629978532 0.8684240998089828
18.685895180985042 353.61759907268896 0.8616426220517913
18.691122735938457 353.78031865953506 0.8601470361719656
18.69635029089187 350.8662057913889 0.8543173838505325
18.701577845845286 353.10485725588217 0.8549596032417511
18.7068054007987 357.8766598021286 0.8589709454598102
18.712032955752115 361.0608878569989 0.86065420037582
18.71726051070553 358.11855301749154 0.8558862227487436
18.722488065658943 358.34378688379 0.854523939118758
18.727715620612358 354.1137431579029 0.8482948048803223
18.732943175565772 355.0353867524245 0.8483960158198922
18.738170730519187 352.4160522774596 0.8438436926718483
18.7433982854726 350.11870100717556 0.8408902091412225
18.748625840426016 350.7945369786943 0.8403033278963762
18.75385339537943 351.29504600993675 0.8401548744562628
18.759080950332844 353.0441935372016 0.8416638433796768
18.76430850528626 353.07452707218306 0.8403841678197158
18.769536060239673 353.85288801394614 0.8409627292966446
18.774763615193088 352.3784723483995 0.8373138379743692
18.779991170146502 348.20344307232625 0.830070487517715
18.785218725099917 341.9577132895762 0.8213986123829863
18.79044628005333 336.7978619916392 0.8140242909602415
18.795673835006745 333.79342664207536 0.8100145204249585
18.80090138996016 329.30705090873727 0.8042423634394762
18.806128944913574 324.1944394645902 0.7971804457857299
18.81135649986699 321.67515364255064 0.7933220987150558
18.816584054820403 320.47403082907 0.792675829270711
18.821811609773818 319.5494536679557 0.7912923572915074
18.827039164727232 316.06926162295684 0.786485396717049
18.832266719680646 313.75963125066795 0.7819731955380386
18.83749427463406 310.28065352482736 0.777118388081431
18.842721829587475 309.5644310465677 0.7762881873977994
18.84794938454089 306.10278910305146 0.7720350969477243
18.853176939494304 304.27828101249935 0.7694547174898615
18.85840449444772 303.90181994585487 0.7682397651390505
18.863632049401133 303.16998624674756 0.7660763252672049
18.868859604354547 304.2578156947693 0.7669573256671158
18.87408715930796 304.40847397541546 0.7668423662175778
18.879314714261376 304.1955848574249 0.7673725774724024
18.88454226921479 299.1102820098113 0.7622983338771997
18.889769824168205 297.0392999062197 0.7582895762329781
18.89499737912162 296.7563094720814 0.7569088365499009
18.900224934075034 297.8297734718286 0.7565090471094865
18.90545248902845 296.54528164409936 0.7558998645641551
18.910680043981863 294.23780177234147 0.7541512955839101
18.915907598935277 290.3543746926006 0.7497938114812168
18.92113515388869 289.69269950011704 0.7491818729925717
18.926362708842106 289.8829326629203 0.7490890877190992
18.93159026379552 286.52164183892324 0.7439709008972991
18.936817818748935 284.0663850093307 0.7414662358227575
18.94204537370235 282.30920125156433 0.7387729456117528
18.947272928655764 281.243533674384 0.7364124439946746
18.952500483609178 284.2288119734593 0.7396839232420953
18.957728038562593 281.58667067270954 0.7355964049032657
18.962955593516007 277.63697866512433 0.7299273804705999
18.96818314846942 272.5842022767839 0.7226666502556243
18.973410703422836 272.68117645394574 0.7223410904690467
18.97863825837625 271.63773596997567 0.7208022160348684
18.983865813329665 271.2930825606468 0.7194213902222985
18.98909336828308 272.19398087131617 0.7204338991097426
18.994320923236494 275.57310809865345 0.7238382668243742
18.999548478189908 276.8119736438681 0.7258124842715227
19.004776033143322 274.2877572410456 0.7233152919791948
19.010003588096737 273.3279561599957 0.7217049873054622
19.01523114305015 275.95283758859443 0.7258376759272672
19.020458698003566 279.22939468530626 0.729619845771316
19.02568625295698 277.85182583056275 0.727488187684332
19.030913807910395 276.99432416835737 0.7268686551154885
19.03614136286381 277.99596179488844 0.7269936767807845
19.041368917817223 277.956599639605 0.7269059852575859
19.046596472770638 278.96636147011424 0.727359269660078
19.051824027724052 278.7798352582533 0.7268353825324105
19.057051582677467 279.1320120340127 0.727217006937154
19.06227913763088 278.5210537872993 0.725513484308673
19.067506692584296 278.2208335676028 0.7250417014955944
19.07273424753771 276.110389301791 0.7212871946321631
19.077961802491124 274.1524740272941 0.7191717524322716
19.08318935744454 272.2346303035672 0.7162397696715161
19.088416912397953 271.7058442618554 0.7148544965057232
19.093644467351368 273.2263166725877 0.7181660962197544
19.098872022304782 273.42686585241114 0.7185028231207324
19.104099577258197 271.3648063169917 0.7159177995354362
19.10932713221161 269.1235169890439 0.712466101243454
19.114554687165025 266.57972234516905 0.708639919430516
19.11978224211844 264.35644904480716 0.7061771907484257
19.125009797071854 265.56370558731794 0.7074999816536709
19.13023735202527 266.11594332161746 0.7079814024009389
19.135464906978683 267.07526730447495 0.7093012510219029
19.140692461932098 264.68343665994576 0.7051834423739817
19.145920016885512 261.90578086416906 0.7021406034197287
19.151147571838926 259.11988676444787 0.6982494379420795
19.15637512679234 257.5985329863709 0.6966674912258266
19.161602681745755 257.8468352602677 0.6975329467040565
19.16683023669917 259.7503623811202 0.6996978083076545
19.172057791652584 260.7280440681978 0.70099563224841
19.177285346606 262.78277249280706 0.7029515916343446
19.182512901559413 263.8761698987551 0.7040830286533238
19.187740456512827 265.7352178070033 0.7061042408169546
19.19296801146624 264.92832427558534 0.7043307921209535
19.198195566419656 264.1460447284906 0.7031750017013657
19.20342312137307 264.3241138167168 0.7034353493616091
19.208650676326485 262.67008456123204 0.7007446282443066
19.2138782312799 263.73422657201206 0.7022888958925103
19.219105786233314 264.497411012566 0.7037990853572311
19.22433334118673 264.9826434226352 0.7047644912685089
19.229560896140143 268.1412515947221 0.7091990264824493
19.234788451093557 269.8064872789992 0.7110603068523633
19.24001600604697 268.8425599083565 0.7096423320839451
19.245243561000386 270.38434358566195 0.7110677001327657
19.2504711159538 270.6542750520389 0.7100286011082279
19.255698670907215 272.39061851659494 0.7121006827830327
19.26092622586063 270.97749751334237 0.7095390189527555
19.266153780814044 270.07440415611967 0.7070849305424474
19.271381335767458 267.8633075625022 0.7042383980977345
19.276608890720873 269.30296575904015 0.704586165364914
19.281836445674287 275.1860743457018 0.7124945981842394
19.2870640006277 279.45450248260795 0.7188932540284754
19.292291555581116 284.50691368283174 0.7260312357040031
19.29751911053453 284.30197363866176 0.7273901345756217
19.302746665487945 286.36427453016614 0.7294599167544932
19.30797422044136 289.30400529033057 0.7321482036390473
19.313201775394774 293.3214879711652 0.7360674004354761
19.318429330348188 294.87759212450635 0.7375988202289155
19.323656885301602 293.9963498433815 0.7371864976017952
19.328884440255017 296.5343426169602 0.739981634034438
19.33411199520843 300.416414957135 0.7442453108648533
19.339339550161846 302.24038214790386 0.7461809959309341
19.34456710511526 306.0257983684428 0.7512025699160758
19.349794660068675 308.8093040775085 0.7550071964523846
19.35502221502209 311.55883985688916 0.7585079379926087
19.360249769975503 312.9270541560158 0.7588090851042308
19.365477324928918 313.70546856091977 0.7595197834842967
19.370704879882332 315.68331984841706 0.7610867155807189
19.375932434835747 321.01522855070255 0.7674099779691551
19.38115998978916 323.8609870397887 0.7706339334045834
19.386387544742576 325.62189112812626 0.7717026045971666
19.39161509969599 325.60129309224703 0.7720081893903455
19.396842654649404 324.42138689683645 0.7701837405174969
19.40207020960282 327.6582366596544 0.774033287650999
19.407297764556233 325.900243122215 0.7732298925283783
19.412525319509648 327.41313075007355 0.7746419145163114
19.417752874463062 327.3929015381909 0.7750868635949334
19.422980429416477 329.0600387979391 0.776320436503814
19.42820798436989 330.26170077199464 0.7769313742857831
19.433435539323305 327.81897934182655 0.774790037735123
19.43866309427672 325.0767497860753 0.771285226070014
19.443890649230134 325.11005114803874 0.7720144981342679
19.44911820418355 326.81368366104635 0.7738367591176026
19.454345759136963 330.6475272257057 0.7776256889223385
19.459573314090377 331.2351673428822 0.778085157520508
19.464800869043792 329.3340839894361 0.7749211716281014
19.470028423997206 327.491845235193 0.7722511969210981
19.47525597895062 328.3435614509297 0.7733938910351452
19.480483533904035 327.26886122462764 0.7713793486279749
19.48571108885745 327.4368390692155 0.7718552187050802
19.490938643810864 329.72549061039575 0.774412901743994
19.49616619876428 331.4768957944885 0.7763274288084164
19.501393753717693 329.19653265113016 0.7737832237208602
19.506621308671107 325.6320918657636 0.7691695446239213
19.51184886362452 326.5548413835857 0.770525073162954
19.517076418577936 328.3870769534679 0.7735646780635762
19.52230397353135 333.2757845846691 0.7790413724057716
19.527531528484765 336.01269629310127 0.7826342585508957
19.53275908343818 337.75322601342737 0.7841478716936398
19.537986638391594 339.9228050712344 0.7862670788496164
19.54321419334501 339.7943067017096 0.7859351281592617
19.548441748298423 341.3685433399369 0.7873986176731522
19.553669303251837 342.82188710117447 0.7886802947756859
19.55889685820525 347.90329330015805 0.794484910120025
19.564124413158666 351.65400598828825 0.7982498175340089
19.56935196811208 352.4373113048543 0.7994262441072694
19.574579523065495 354.12560858144263 0.8016541394090331
19.57980707801891 356.9313247206466 0.8052357798335213
19.585034632972324 357.6481971655639 0.8064765647206392
19.590262187925738 358.1679844674874 0.8062774914247388
19.595489742879153 359.6645722329158 0.808435695330578
19.600717297832567 362.7042131024721 0.8119909355754439
19.60594485278598 369.37510566188837 0.818790389067904
19.611172407739396 373.38911391391093 0.8227715168969617
19.61639996269281 376.8348616704663 0.8256082502015836
19.621627517646225 380.6004490501489 0.8293900821302054
19.62685507259964 380.72540708328853 0.829245591919978
19.632082627553054 381.1578878369547 0.8298174551325712
19.637310182506468 379.68629094865247 0.8281786077216415
19.642537737459882 379.7927358476513 0.8283669066044774
19.647765292413297 381.95566578052893 0.8299790169511546
19.65299284736671 386.89663234496743 0.8354773413788735
19.658220402320126 387.9249841970549 0.836561166448451
19.66344795727354 388.9828920778166 0.8377181698322895
19.668675512226955 388.0398966353164 0.8365879657250906
19.67390306718037 389.25097477084876 0.8376506544208124
19.679130622133783 390.2500415339297 0.8386081055560339
19.684358177087198 393.49502929971595 0.8422314763516292
19.689585732040612 398.08187858744964 0.8467946602399928
19.694813286994027 401.14370484478246 0.8501301372451268
19.70004084194744 399.9767495498607 0.8488275874139402
19.705268396900856 398.2793345475598 0.8469981489691781
19.71049595185427 396.0016122998626 0.8449309054948417
19.715723506807684 393.46397661331434 0.8417940853507501
19.7209510617611 390.71091141519986 0.8391961543174764
19.726178616714513 389.37643768675184 0.8376333187929339
19.731406171667928 388.0644392721729 0.8363507402695878
19.736633726621342 383.1386580351366 0.8319162168900064
19.741861281574757 378.7817624455473 0.8268059438377446
19.74708883652817 373.1204644808429 0.8206006929919908
19.752316391481585 372.3619504421072 0.8194612802059511
19.757543946435 368.8833172557681 0.8153677151672633
19.762771501388414 364.1388781703048 0.8104869173061805
19.76799905634183 358.8099281240754 0.804450176998323
19.773226611295243 354.9011626444165 0.7997635871869759
19.778454166248657 352.0627121944621 0.7968631537101997
19.783681721202072 348.3674232522376 0.7922830774352416
19.788909276155486 345.7771668245602 0.7897879588477384
19.7941368311089 343.88135550995446 0.7873989656778816
19.799364386062315 343.3824161955167 0.786462542070023
19.80459194101573 342.8917425301513 0.7860840015239241
19.809819495969144 343.7376533821102 0.7861906853201173
19.81504705092256 340.04304130157294 0.7822835191101608
19.820274605875973 339.0658177009673 0.7816160926936192
19.825502160829387 336.53785156672376 0.7782230351390148
19.8307297157828 335.3566376854664 0.7769746536675219
19.835957270736216 329.8804177997485 0.7705099886597747
19.84118482568963 327.0484129070665 0.7680830270593201
19.846412380643045 325.4169617402999 0.7666705024063615
19.85163993559646 326.33470496330125 0.7668912932528456
19.856867490549874 326.83003809287703 0.7669496086546896
19.86209504550329 325.1711559631781 0.7646268098093282
19.867322600456703 322.4108554254793 0.7617824388757548
19.872550155410117 323.34158177774736 0.76390109549291
19.87777771036353 325.9516212352603 0.7674447638221601
19.883005265316946 327.7054721828618 0.7696455106858342
19.88823282027036 324.0058984632171 0.7651507676562895
19.893460375223775 319.1430636735104 0.7580310947312974
19.89868793017719 314.0094661879061 0.7513507506179048
19.903915485130604 314.1528138639338 0.7507162265875797
19.909143040084018 312.68162913724063 0.7492431490521788
19.914370595037433 313.3525714255166 0.7514724211659507
19.919598149990847 313.51786321463646 0.7519910956568634
19.92482570494426 314.04864880121954 0.7536299426801554
19.930053259897676 313.3583352624777 0.752061590941261
19.93528081485109 308.00751836094395 0.7454005256618683
19.940508369804505 308.09291936261764 0.7455792065240507
19.94573592475792 308.87648125329747 0.745974715225655
19.950963479711334 309.44575592666183 0.7466526784595969
19.956191034664748 307.429380279834 0.7435969597376464
19.961418589618162 305.94063006490984 0.7412454814680378
19.966646144571577 302.9024464669115 0.7391174088419673
19.97187369952499 302.88845349361077 0.7390358058705175
19.977101254478406 305.13893931575416 0.7422021087814105
19.98232880943182 309.25747607770563 0.7463448413972993
19.987556364385235 310.51344415126977 0.7469185371499555
19.99278391933865 311.19181907313146 0.7482811086677841
19.998011474292063 307.813889112518 0.7444702623862773
20.003239029245478 307.69255288390127 0.7444206488991085
20.008466584198892 307.17298428160024 0.7439052126036758
20.013694139152307 311.25405042245853 0.7484743239156861
20.01892169410572 317.7966147724943 0.7556647965473778
20.024149249059136 327.35215226591504 0.7664606471871687
20.02937680401255 333.8102507150011 0.7730371140693263
20.034604358965964 337.9019647542039 0.7780816044775402
20.03983191391938 340.39828870964305 0.7810997846204
20.045059468872793 344.64798281974294 0.7861980353114594
20.050287023826208 346.2390296482207 0.7879922643742368
20.055514578779622 345.07003139111123 0.7860173023082042
20.060742133733036 342.45658210526375 0.7832239750004789
20.06596968868645 336.6321712198561 0.7764319822871729
20.071197243639865 331.8229540863725 0.7705432970460788
20.07642479859328 329.93732489542356 0.7678692077218271
20.081652353546694 329.1115354557096 0.7667737982012645
20.08687990850011 326.20891602792176 0.7638214303918901
20.092107463453523 321.5580534423569 0.7589524509170947
20.097335018406937 318.8101907726367 0.756214742742403
20.102562573360352 318.11118346519396 0.7557337421104509
20.107790128313766 318.81361850098835 0.7562021557187282
20.11301768326718 317.79382981480586 0.7554191370603308
20.118245238220595 316.1986287567703 0.7535492085289156
20.12347279317401 314.78512501898496 0.7520072738839264
20.128700348127424 314.38177246148956 0.7512573064163867
20.13392790308084 314.61303891700953 0.7513200562252291
20.139155458034253 315.3778247924618 0.7521291925363882
20.144383012987667 316.40518566731635 0.7531345760886506
20.14961056794108 318.79336455796584 0.7559744789717993
20.154838122894496 322.08434431775316 0.7591991131827013
20.16006567784791 323.1556324472291 0.7603937062645558
20.165293232801325 323.3294170467525 0.760679083841477
20.17052078775474 323.744860028326 0.7615306719793973
20.175748342708154 322.8712699480683 0.7608380960169536
20.18097589766157 323.18825479773636 0.7615413032752077
20.186203452614983 323.60497256073705 0.7616909297625799
20.191431007568397 321.2881673183561 0.7580709878975016
20.19665856252181 317.40258914729986 0.7540181378975203
20.201886117475226 313.83502334253285 0.7504667216818206
20.20711367242864 311.2770393631506 0.7479590287551586
20.212341227382055 310.3638564525322 0.7475202942992856
20.21756878233547 306.5350742696935 0.7427753539416849
20.222796337288884 302.8708050256538 0.7380116609072231
20.228023892242298 297.78119794465476 0.7312042250339426
20.233251447195713 294.4441467897859 0.7260360749616827
20.238479002149127 291.0112436619096 0.7219899318050952
20.24370655710254 288.7514190429637 0.7199988713503934
20.248934112055956 287.1177735606897 0.7175598563951905
20.25416166700937 286.41931916160587 0.7173813611832973
20.259389221962785 287.5752094397645 0.7180703341987565
20.2646167769162 289.3531895456519 0.7207381565406042
20.269844331869614 291.1042143761987 0.7231345618158304
20.275071886823028 293.9099096449115 0.7259673692339709
20.280299441776442 292.0884785735838 0.7240807355915049
20.285526996729857 291.3459180501727 0.7228751998172837
20.29075455168327 289.4150734715627 0.7207888054633824
20.295982106636686 287.49180861144595 0.7193398337510017
20.3012096615901 288.6365613202939 0.7214311326204877
20.306437216543515 289.0864929600682 0.7218291991886921
20.31166477149693 294.0317455206412 0.7270657907078715
20.316892326450343 294.928727103967 0.726530896105241
20.322119881403758 290.8201205274587 0.7208568840924664
20.327347436357172 288.23331021695674 0.7177545317335762
20.332574991310587 286.3880526260536 0.7162832165396553
20.337802546264 290.11211807840954 0.7214031425391186
20.343030101217416 292.2187265563626 0.723865951143231
20.34825765617083 292.438978689142 0.7240014434676755
20.353485211124244 291.41064623663897 0.7226624446646633
20.35871276607766 291.69061138954186 0.7228078481906511
20.363940321031073 293.6138922343756 0.7255860213999493
20.369167875984488 294.7469990780078 0.7255998211811184
20.374395430937902 295.21055152377556 0.7256087275452686
20.379622985891316 294.60118722376797 0.7245631361488376
20.38485054084473 293.0662261165693 0.722716723215245
20.390078095798145 295.401429193219 0.7265815930667363
20.39530565075156 296.8504525702384 0.7284436707186493
20.400533205704974 295.3383647678897 0.7274809291751421
20.40576076065839 295.4303194263303 0.7274735221566602
20.410988315611803 293.79076547655035 0.7254656892914938
20.416215870565217 293.20351917458186 0.7251992033845659
20.421443425518632 290.43695141391186 0.7220793626387895
20.426670980472046 290.10008001995755 0.7219321303836838
20.43189853542546 292.02709018373105 0.7243191538489484
20.437126090378875 291.44913295548713 0.7224133852243687
20.44235364533229 290.8090476050822 0.722500009568958
20.447581200285704 288.58993191319814 0.7198451769735611
20.45280875523912 289.241214558911 0.7204049212996462
20.458036310192533 291.7911871840989 0.7233024479329441
20.463263865145947 293.063586055856 0.7240850472054985
20.46849142009936 291.6086756991382 0.7226964502077668
20.473718975052776 291.906831789182 0.7244610416614953
20.47894653000619 293.55094420694854 0.7260498684641961
20.484174084959605 293.6054863135527 0.7256200283131942
20.48940163991302 293.5000759374699 0.7241588184310297
20.494629194866434 289.40011989467007 0.7184671648857307
20.49985674981985 286.29999747726237 0.7147256379192394
20.505084304773263 288.71350856088964 0.717581884267963
20.510311859726677 292.84766082943565 0.723473618881603
20.51553941468009 294.80669188661074 0.7265229760167914
20.520766969633506 292.6315940379922 0.7231199410847432
20.52599452458692 288.22930644734583 0.7171210988572831
20.531222079540335 288.18907843487966 0.7156829121058935
20.53644963449375 287.480099154062 0.7152102526813606
20.541677189447164 286.4281333552339 0.714578368704319
20.546904744400578 287.7412426130255 0.7173491606571765
20.552132299353993 289.0474506370139 0.7196783508084402
20.557359854307407 290.9981139120735 0.7215336772793672
20.56258740926082 291.27032754206016 0.7212835755345166
20.567814964214236 289.10365916347394 0.7188391096828857
20.57304251916765 281.82809687718674 0.7099729515946352
20.578270074121065 283.02666699973923 0.712225709243836
20.58349762907448 283.2041821130184 0.712874125439551
20.588725184027894 286.23961388771926 0.716370367763834
20.593952738981308 287.28526938625083 0.7162845039017625
20.599180293934722 286.12601622023163 0.713843614542244
20.604407848888137 284.34854956945 0.7121823698138963
20.60963540384155 284.0235806083284 0.7113764073401991
20.614862958794966 282.1208836148409 0.7088376795388902
20.62009051374838 281.90228016719243 0.7088235053394417
20.625318068701795 283.7918322898029 0.7111458232135236
20.63054562365521 286.83433374960305 0.7153415415288461
20.635773178608623 287.06561347981756 0.7152904002960714
20.641000733562038 283.5772812787909 0.7104133181451225
20.646228288515452 282.3912649433887 0.7089694652914493
20.651455843468867 283.63049116932496 0.7107387509191689
20.65668339842228 283.2954215805229 0.7112380157493695
20.661910953375695 284.98046575989343 0.7134412868583984
20.66713850832911 282.96884405230554 0.710784255318037
20.672366063282524 283.84184252032486 0.7129713335367596
20.67759361823594 286.12235915771026 0.7155955747743817
20.682821173189353 288.40848366600613 0.7176568978186418
20.688048728142768 287.291607166419 0.7161899311037736
20.693276283096182 284.385652638133 0.712794377437153
20.698503838049596 282.41816584264814 0.7113130272229017
20.70373139300301 282.093434499592 0.7111998604202405
20.708958947956425 283.03086739045546 0.71255227326757
20.71418650290984 282.68988060209324 0.7120249615079284
20.719414057863254 285.2284201057568 0.714035179477687
20.72464161281667 288.7576884264183 0.7175910291799026
20.729869167770083 288.6499001951997 0.7166644636225172
20.735096722723497 287.13854955940815 0.7149955290638128
20.740324277676912 288.5786128878876 0.7173181190016662
20.745551832630326 291.645034458773 0.7214005302287745
20.75077938758374 293.83865932486725 0.7255354379336976
20.756006942537155 295.46440047682614 0.7274204718302574
20.76123449749057 293.1872790141826 0.7241351470437027
20.766462052443984 290.8802463603047 0.7204208941313284
20.7716896073974 291.8818929849576 0.7209389398519697
20.776917162350813 293.7705316668552 0.7226652353727616
20.782144717304227 296.9866645275035 0.7258692701479084
20.78737227225764 300.1022194633208 0.7285827251906186
20.792599827211056 300.02524515970674 0.729364545080775
20.79782738216447 302.02188670272255 0.7318067585089454
20.803054937117885 304.1929992476576 0.7345504406567455
20.8082824920713 306.55337165142197 0.7372063620562289
20.813510047024714 304.8635125612924 0.7351242687015203
20.81873760197813 305.5802722654639 0.7364624341775277
20.823965156931543 306.73155003808273 0.7377943748882116
20.829192711884957 307.62753675607763 0.7382017777263954
20.83442026683837 306.12483177129275 0.7363830841203479
20.839647821791786 304.9799734880949 0.7340634173821337
20.8448753767452 305.0570808596914 0.7350050823477746
20.850102931698615 304.33988908024725 0.7347090043734867
20.85533048665203 302.6649929763537 0.7329503285736272
20.860558041605444 300.3634922763095 0.730525109139262
20.865785596558858 302.27934373904026 0.7327135710750005
20.871013151512273 303.4187113826485 0.7337789488732377
20.876240706465687 302.11751570656594 0.7316994947486557
20.8814682614191 301.65086062174197 0.7310193880362164
20.886695816372516 299.17740127416835 0.727999308498458
20.89192337132593 299.5797395096632 0.7283965962466298
20.897150926279345 295.94498672101304 0.7235235475374063
20.90237848123276 294.42695452368554 0.7218222910261367
20.907606036186174 292.0365377651217 0.718873227370801
20.912833591139588 295.6592894524428 0.723752796367269
20.918061146093002 295.205813254064 0.7235825870908198
20.923288701046417 294.08123288015395 0.7227036812789362
20.92851625599983 293.2840010182484 0.7219308169837596
20.933743810953246 292.8553059190883 0.7220912442588873
20.93897136590666 296.0533423353853 0.7262486326143021
20.944198920860075 294.38479242456134 0.7241901625743934
20.94942647581349 295.5142135681111 0.7258556798684748
20.954654030766903 293.4118067967488 0.7235811096939593
20.959881585720318 292.53099502998936 0.7221817300559058
20.965109140673732 292.3927898106408 0.7205219544179144
20.970336695627147 290.9805477771327 0.7182977958726054
20.97556425058056 286.64346467370837 0.7128492210959368
20.980791805533975 285.0674782988004 0.7111698477068322
20.98601936048739 283.18250365399547 0.7091380117950546
20.991246915440804 283.51747797682214 0.7099334050897584
20.99647447039422 278.8076750528781 0.7036489580363152
21.001702025347633 276.73630024815617 0.7010792480826634
21.006929580301048 279.6418159539732 0.7044602949712749
21.012157135254462 282.18192973623206 0.7084487046844186
21.017384690207876 280.90632376418506 0.7074064986196373
21.02261224516129 274.3322919672924 0.6990719110047602
21.027839800114705 269.83502216426433 0.6934359880974745
21.03306735506812 269.64054125240375 0.6925492558379994
21.038294910021534 270.1393243088245 0.69375176685703
21.04352246497495 271.51639066941516 0.695886727725931
21.048750019928363 272.0947365808982 0.6964478079791262
21.053977574881777 271.89998646934754 0.6955094706703147
21.059205129835192 272.8615386076479 0.6958704538911077
21.064432684788606 277.9203892906801 0.7019423914022846
21.06966023974202 277.2720255030047 0.7027980584772936
21.074887794695435 273.70061193876114 0.6985358184028824
21.08011534964885 268.1437107896074 0.6924811735429622
21.085342904602264 267.01756579043024 0.6900832772511307
21.09057045955568 268.4882970626821 0.6904111265875998
21.095798014509093 271.87287808508313 0.6931579139907881
21.101025569462507 274.27465144846616 0.6947902079347571
21.10625312441592 275.75721703436653 0.6973131456749009
21.111480679369336 273.5698701083199 0.6937813501095255
21.11670823432275 271.5957240419431 0.6916658547819997
21.121935789276165 268.1989930929998 0.687096304357699
21.12716334422958 267.72823753106456 0.6867050614918422
21.132390899182994 268.7868908377213 0.6888311515491079
21.13761845413641 271.3835023415666 0.6920053603706323
21.142846009089823 271.84261459386664 0.6925716861435839
21.148073564043237 273.2749814605987 0.6941507701586566
21.15330111899665 270.61199352461625 0.6904757379077241
21.158528673950066 272.7667221686992 0.6937920910007975
21.16375622890348 270.5187612264369 0.6889017928123677
21.168983783856895 271.599875165398 0.6890702221695931
21.17421133881031 270.585868422 0.6868370934954212
21.179438893763724 271.5617857289325 0.688363619351938
21.184666448717138 271.98955114488797 0.6902756872204104
21.189894003670553 271.2265064226431 0.6902544531036797
21.195121558623967 271.54636731268846 0.6906625000315082
21.20034911357738 274.20727299431843 0.6935148575073176
21.205576668530796 274.85431833707594 0.6939493391186367
21.21080422348421 273.308665297349 0.6911825317534018
21.216031778437625 272.0499242861283 0.689302117980425
21.22125933339104 273.2722907896401 0.6899271970880787
21.226486888344454 273.5608568045368 0.6908006677880941
21.231714443297868 272.0840111254892 0.6879131149899224
21.236941998251282 271.222179444809 0.6865171112242063
21.242169553204697 270.5512670305323 0.6856367814880345
21.24739710815811 272.9414316508163 0.6892632720365086
21.252624663111526 273.0521384841764 0.6895221437858808
21.25785221806494 273.46120468425397 0.6890245537254429
21.263079773018355 271.65286466484565 0.6857716727493957
21.26830732797177 272.4694633579056 0.6869056301767905
21.273534882925183 272.70542965642215 0.6884680481239068
21.278762437878598 270.3469195844758 0.6859745053016945
21.283989992832012 267.59186453846604 0.6895851310633504
21.289217547785427 267.00271573834465 0.6983526902987499
21.29444510273884 266.1647225577472 0.7034031821631462
21.299672657692255 264.0310175925921 0.7059660672331726
21.30490021264567 268.11138613230844 0.7157106912575707
21.310127767599084 268.0414602982759 0.7198732410888244
21.3153553225525 268.0983288373367 0.7248253844917666
21.320582877505913 264.0664712699919 0.7229562821217714
21.325810432459328 262.1808602252302 0.7226821130315464
21.331037987412742 263.2199655495941 0.7259302001009632
21.336265542366156 266.27305272656423 0.7334497387077449
21.34149309731957 265.28107526139473 0.7354549156739993
21.346720652272985 263.132564236264 0.7361426650760245
21.3519482072264 258.8578130335435 0.7319793102036295
21.357175762179814 260.6253880723315 0.7370237696487726
21.36240331713323 261.6952449681216 0.7399913890319002
21.367630872086643 263.0233316844156 0.7439314944853628
21.372858427040057 262.099409002406 0.7447829924254149
21.378085981993472 260.1408606475636 0.7431675556361217
21.383313536946886 257.62039931827525 0.7413000310264404
21.3885410919003 255.0935200687519 0.7387630450224
21.393768646853715 256.67655645793394 0.7428062128762132
21.39899620180713 256.50325818598395 0.7449439531698407
21.404223756760544 258.9966383014258 0.7507900961597868
21.40945131171396 258.5728852336669 0.7533625266422783
21.414678866667373 263.6917532585195 0.7630051394354092
21.419906421620787 263.84239155940946 0.7637939470968111
21.4251339765742 263.8484530462533 0.7653347315130395
21.430361531527616 260.40762999357446 0.7615077914824369
21.43558908648103 257.72217853467004 0.7601843591250526
21.440816641434445 256.37917966339194 0.7611804141298724
21.44604419638786 258.5531232598981 0.7678925287064452
21.451271751341274 262.34013694755265 0.7761818595425691
21.45649930629469 269.9936704213035 0.7871447609733595
21.461726861248103 273.7017933077973 0.7929899381974687
21.466954416201517 272.44337350440856 0.7915201073017339
21.47218197115493 267.4242526087556 0.7858799254654245
21.477409526108346 263.0193680713477 0.781747203122033
21.48263708106176 261.82474061646144 0.7815382908423208
21.487864636015175 265.78338736283274 0.7891258604809537
21.49309219096859 265.5088307077187 0.7903373157453109
21.498319745922004 266.55632547825337 0.7939860042823815
21.503547300875418 268.68073165784017 0.7995366955137215
21.508774855828833 269.56061649976357 0.800188563752826
21.514002410782247 272.75925050755495 0.7877745319439461
21.51922996573566 272.76013702553826 0.7789297917248313
21.524457520689076 274.63747849112315 0.7738941696156812
21.52968507564249 273.0057213815894 0.765482940581123
21.534912630595905 271.4807716094637 0.7585050153704308
21.54014018554932 272.0166897621805 0.7565037562991916
21.545367740502734 275.25290990260856 0.7599463144529844
21.550595295456148 275.2798158713041 0.7576457176151853
21.555822850409562 272.73565519230885 0.7521724212681936
21.561050405362977 273.4269791560712 0.750853325696763
21.56627796031639 276.5576209203955 0.7548112627807039
21.571505515269806 281.7822696141739 0.7612681942076311
21.57673307022322 285.35768632618147 0.7640927920313578
21.581960625176634 284.6236941496552 0.7598715753608242
21.58718818013005 281.0880241460471 0.7530390139146914
21.592415735083463 280.69460764980664 0.7503641890813267
21.597643290036878 281.9396640522065 0.7511637469577975
21.602870844990292 280.5935464631973 0.7471646700423131
21.608098399943707 282.93310824708647 0.748198622190759
21.61332595489712 282.5459105632055 0.7466253272926212
21.618553509850535 285.6099273423882 0.7500223385520736
21.62378106480395 282.86394083399847 0.7461962525663597
21.629008619757364 282.6843789885588 0.745318114541743
21.63423617471078 283.7143891292271 0.7453911195476774
21.639463729664193 285.4889251714758 0.747297547944342
21.644691284617608 286.8722779930137 0.7478147278251946
21.649918839571022 286.357615466556 0.7460562612896036
21.655146394524436 287.6511581842752 0.7476891384028429
21.66037394947785 289.38970720303564 0.7491469388164312
21.665601504431265 288.5343974925636 0.7487967785258869
21.67082905938468 287.55177759626423 0.7468761542892827
21.676056614338094 286.6519819166954 0.7445268792644362
21.68128416929151 285.6926717848645 0.7428535506525915
21.686511724244923 289.9007048050889 0.7475021501640496
21.691739279198337 291.97183576140304 0.7505905994813848
21.696966834151752 295.57064922884524 0.7543547675622843
21.702194389105166 292.78789423293955 0.7495944994924832
21.70742194405858 293.1315393033887 0.7501229256060414
21.712649499011995 293.658254230497 0.750331245002414
21.71787705396541 294.82118833504774 0.751822670636744
21.723104608918824 293.2684915810928 0.7488758701195398
21.72833216387224 290.8348460722476 0.7438910555271355
21.733559718825653 288.3286880607799 0.7396017018422566
21.738787273779067 289.97714938378687 0.7404649947777271
21.74401482873248 294.8599107159027 0.746694037931911
21.749242383685896 300.5078305282992 0.754271277635392
21.75446993863931 302.6253762201362 0.7573727719800246
21.759697493592725 303.96480854182823 0.7590609152609167
21.76492504854614 304.61282433647176 0.7587554561267492
21.770152603499554 302.57931715980334 0.756184041469946
21.77538015845297 301.321781192888 0.753878806418588
21.780607713406383 304.0564327097372 0.7572229814582179
21.785835268359797 311.01241210297167 0.7663370635573217
21.79106282331321 314.4212096066363 0.7703885003540354
21.796290378266626 315.52504512536285 0.7703820908974842
21.80151793322004 314.7339236569406 0.7685369993433906
21.806745488173455 311.87193758275237 0.7643259406395191
21.81197304312687 311.9077896978505 0.7653507379353904
21.817200598080284 315.4137168247418 0.7696053778300405
21.822428153033698 322.0618197338642 0.7765354910345952
21.827655707987113 325.4497033043032 0.7798919956067277
21.832883262940527 325.68029297558394 0.7805068390537794
21.83811081789394 324.10297369638107 0.7796845223502782
21.843338372847356 325.9550599411304 0.782155737128819
21.84856592780077 325.8941204815531 0.7816345331210545
21.853793482754185 324.9341158884767 0.7794337425684011
21.8590210377076 323.82187555770236 0.7773014243990329
21.864248592661014 323.63525308903075 0.7768183419331465
21.869476147614428 322.754834694716 0.7753080868751107
21.874703702567842 321.4564020419416 0.7731828976635552
21.879931257521257 320.7125990101034 0.7718036208057234
21.88515881247467 322.6772311374477 0.7740935041208171
21.890386367428086 322.6736115434808 0.7739279540283531
21.8956139223815 319.8037913753002 0.7705985664969324
21.900841477334914 314.9415723724461 0.7645925311013471
21.90606903228833 312.2980162394977 0.7616456104103907
21.911296587241743 309.2600896661325 0.7575695582411804
21.916524142195158 306.83161643734655 0.7538108793179191
21.921751697148572 307.23328211266124 0.7544105774072091
21.926979252101987 307.8855617563943 0.7546453456387832
21.9322068070554 308.9650675113144 0.7562981499008358
21.937434362008815 313.08127278139875 0.7618741689976907
21.94266191696223 315.4538270530996 0.765166293442716
21.947889471915644 313.3152217494898 0.7626852428588087
21.95311702686906 309.12761286637163 0.7563024094438807
21.958344581822473 306.7154100602023 0.7526876263652832
21.963572136775888 307.4728991694731 0.7529101964011914
21.968799691729302 307.9397805041944 0.7539120515610537
21.974027246682716 308.33176874570734 0.7545363952624684
21.97925480163613 309.6145244132923 0.7557604529380356
21.984482356589545 309.57167757304745 0.7556261217872672
21.98970991154296 311.47643566179374 0.758418823050728
21.994937466496374 310.2617077375804 0.7568303923008706
22.00016502144979 310.0995263054432 0.7563819356934781
22.005392576403203 306.2588156094245 0.7500091878538271
22.010620131356617 306.3994034316234 0.7498399456157473
22.015847686310032 309.7636902117676 0.7543089178516849
22.021075241263446 311.4531874626222 0.7564894888745215
22.02630279621686 313.01134541536675 0.7591313309811869
22.031530351170275 313.4549238966745 0.7586682395704072
22.03675790612369 311.5683851669401 0.7565115337165393
22.041985461077104 311.0003527800235 0.7550610194619749
22.04721301603052 313.965205296079 0.758315375219811
22.052440570983933 316.8426510730553 0.7615501141152331
22.057668125937347 320.5116299650463 0.7656207147717169
22.06289568089076 320.7038742450157 0.7653917269519261
22.068123235844176 318.72836167317837 0.7628550967693806
22.07335079079759 317.11861972237523 0.7606085100601035
22.078578345751005 316.51629156687306 0.7611111832044977
22.08380590070442 316.8440489724408 0.7619295989655326
22.089033455657834 315.35128163629776 0.7599485207123353
22.09426101061125 315.5982985012049 0.759930431144066
22.099488565564663 317.92249947079563 0.7621925424995386
22.104716120518077 317.5228148895407 0.7614104076359841
22.10994367547149 317.1497668553221 0.7612850407981248
22.115171230424906 313.5599783237982 0.756973238814774
22.12039878537832 314.45694168099453 0.7587521483351128
22.125626340331735 314.5329821727823 0.7584008625256383
22.13085389528515 313.3641219368834 0.7563376682379332
22.136081450238564 312.7343534055934 0.7546453704026708
22.141309005191978 310.9646537615917 0.7517122704858968
22.146536560145393 310.2192701723762 0.7510865201077851
22.151764115098807 312.1561774928632 0.7551461571160184
22.15699167005222 314.17168306633954 0.7586460722022396
22.162219225005636 314.2644997720533 0.7576191364286287
22.16744677995905 309.97700890605347 0.7510219246855355
22.172674334912465 310.23060556746253 0.750594822916643
22.17790188986588 313.89164944930155 0.7542766737012481
22.183129444819293 315.68002340404297 0.7564090698895407
22.188356999772708 313.23411594216134 0.7535498816497014
22.193584554726122 312.41012755480745 0.7525632532976121
22.198812109679537 315.58023918316525 0.7575716418108385
22.20403966463295 316.6851274545199 0.7584540787801394
22.209267219586366 317.6006832190751 0.7591431665998188
22.21449477453978 317.8642949082954 0.7580606476939421
22.219722329493194 318.5819286120713 0.7587016735647282
22.22494988444661 319.8884122006655 0.7613760270453382
22.230177439400023 318.7322151888518 0.7598586430348849
22.235404994353438 316.4039030341336 0.7571401607502909
22.240632549306852 314.0859448991895 0.7534502201806181
22.245860104260267 316.4372679154203 0.7562226997679001
22.25108765921368 316.9424045277143 0.7571521154800986
22.256315214167095 315.34621830741537 0.7548895837136321
22.26154276912051 312.33824657140667 0.7511657367450786
22.266770324073924 313.7168854733849 0.7521414616946992
22.27199787902734 313.7442783109597 0.7514315037200878
22.277225433980753 314.3896564300506 0.7524638929281826
22.282452988934168 314.8534798631004 0.752889091632022
22.287680543887582 311.5722004677115 0.7506851470483343
22.292908098840996 308.44670063497443 0.7467002049460766
22.29813565379441 305.6973013816725 0.743293327309036
22.303363208747825 307.5096835184552 0.7456194505033971
22.30859076370124 306.41150071268316 0.744954189682817
22.313818318654654 305.4043711952325 0.7437063401584734
22.31904587360807 302.8788122721584 0.739771935925319
22.324273428561483 302.45507780691463 0.7387037354146812
22.329500983514897 304.71167453646257 0.7412693560739104
22.334728538468312 302.7867875732861 0.7394831418327411
22.339956093421726 299.98062627445603 0.7363271679455855
22.34518364837514 300.12105518570166 0.7374042105717069
22.350411203328555 302.2064472315351 0.7393595622820277
22.35563875828197 301.94966659271284 0.7392007259139107
22.360866313235384 299.0695826314443 0.7342135185198247
22.3660938681888 298.1885705696757 0.7328505521630874
22.371321423142213 298.83411673840226 0.7331738250573143
22.376548978095627 295.2083928729411 0.7290328539464984
22.38177653304904 293.4833342567084 0.7277383304384593
22.387004088002456 290.64498469718956 0.7244415848969553
22.39223164295587 289.78898417022316 0.723104967108661
22.397459197909285 289.1679258463022 0.7224508844972561
22.4026867528627 288.29003155460117 0.720566915067985
22.407914307816114 290.1669661078138 0.7227054223391312
22.41314186276953 289.33644858059733 0.7213893931254215
22.418369417722943 291.9604003399166 0.7242656164412661
22.423596972676357 288.8412691433024 0.7208931947574183
22.42882452762977 286.31429058181857 0.7174548652053403
22.434052082583186 281.06406272640584 0.7109875704955828
22.4392796375366 279.3694424188838 0.7080564811302558
22.444507192490015 278.68411447208723 0.7078118670190746
22.44973474744343 280.0302880748707 0.7109583926869782
22.454962302396844 280.7054858701576 0.7124765006093291
22.460189857350258 279.26387038642685 0.7110949714525743
22.465417412303673 278.4257175186367 0.7095382814073187
22.470644967257087 279.6229646108902 0.7106332330054934
22.4758725222105 279.6683007263987 0.7113800108166713
22.481100077163916 278.5764274941758 0.7107381518139214
22.48632763211733 280.69844317053713 0.7138937564416716
22.491555187070745 281.14618263728113 0.7139528503160563
22.49678274202416 281.2324572535846 0.7123790666331553
22.502010296977573 279.4381979818491 0.7097539323285599
22.507237851930988 277.6097113043099 0.7062797694103382
22.512465406884402 277.20818098139176 0.7054406790820419
22.517692961837817 278.6926148167104 0.7068730809307375
22.52292051679123 277.6659486327194 0.7062474301851875
22.528148071744646 278.4760386502779 0.7079431795449311
22.53337562669806 278.1322474618311 0.7077810537596707
22.538603181651474 280.0776341860541 0.7107276234483232
22.54383073660489 280.05381662426504 0.7102952307152248
22.549058291558303 279.8899164972999 0.7092479849080937
22.554285846511718 280.1918006149362 0.7092892781876732
22.559513401465132 280.9077100105432 0.7097701566355079
22.564740956418547 278.3643314178251 0.706533160520116
22.56996851137196 275.1808860151179 0.7023985190466255
22.575196066325375 271.6343283232107 0.6982787990848316
22.58042362127879 270.24949479135455 0.6963127642620145
22.585651176232204 271.2368592183127 0.6967889229170607
22.59087873118562 270.6931825141752 0.6954436945413937
22.596106286139033 270.5479738407735 0.6957997259597631
22.601333841092448 269.69090975500865 0.6955070676694531
22.606561396045862 272.7617074004029 0.6999117168732254
22.611788950999276 273.9240085031284 0.7008957250147055
22.61701650595269 276.61024225689494 0.7057362885164241
22.622244060906105 276.2894542070159 0.7047474063989653
22.62747161585952 274.6503680905139 0.7023114240418431
22.632699170812934 273.21594890355277 0.6990028917578507
22.63792672576635 272.77979319029686 0.6982241476904839
22.643154280719763 270.46463013574396 0.6954797628570647
22.648381835673177 270.96944287081584 0.6969534284400549
22.653609390626592 270.1843057866982 0.6966448136928298
22.658836945580006 270.490313780237 0.6980910355942833
22.66406450053342 270.49109690582907 0.6978994578483488
22.669292055486835 272.4646994421511 0.700659713699756
22.67451961044025 274.54748398068216 0.702730593911224
22.679747165393664 272.58811850134174 0.7000639480593803
22.68497472034708 272.54143984588563 0.6998014497619773
22.690202275300493 273.8389965261556 0.7013137176505294
22.695429830253907 275.3227686463326 0.7035313735046473
22.70065738520732 275.3838763565182 0.7035456176205169
22.705884940160736 273.75518760405237 0.700547474129202
22.71111249511415 273.5250368812587 0.6997492953754889
22.716340050067565 276.2009912456276 0.7033334366496532
22.72156760502098 277.9135071970579 0.7055648175525853
22.726795159974394 279.5666859298301 0.7071558623744141
22.73202271492781 280.7583652334636 0.707391316912365
22.737250269881223 282.0055506674873 0.7103989682998411
22.742477824834637 279.5873513835183 0.707826323993448
22.74770537978805 275.8834791222044 0.7041360066878753
22.752932934741466 276.1171445695615 0.7032709289413993
22.75816048969488 281.90297789649424 0.70931820248109
22.763388044648295 283.09434625977883 0.7098740011584991
22.76861559960171 288.76771481604925 0.7174027705489611
22.773843154555124 291.053109044952 0.7211349711467678
22.779070709508538 290.2790001582078 0.7196091454146624
22.784298264461952 285.31989728111586 0.7124773648452416
22.789525819415367 282.310287100564 0.7079526666027687
22.79475337436878 284.0638252329367 0.7104673364273009
22.799980929322196 286.3583958421746 0.7131858998666213
22.80520848427561 289.01311562000495 0.7162576878474426
22.810436039229025 290.0901883767485 0.7168602194402908
22.81566359418244 288.71046792632563 0.715682038886945
22.820891149135853 287.09958171934755 0.7135662501611202
22.826118704089268 287.0029894881059 0.713506341849132
22.831346259042682 287.7932560093603 0.7141570315888977
22.836573813996097 289.5624412935896 0.7156514850086289
22.84180136894951 294.5474131696884 0.7218389780306013
22.847028923902926 295.3339465929334 0.723961433135502
22.85225647885634 293.081362222791 0.7212477967818541
22.857484033809754 291.23447023668973 0.7189003512877441
22.86271158876317 291.38258802590315 0.7173820364449508
22.867939143716583 292.0027870311221 0.7180025527034881
22.873166698669998 293.7733766120876 0.7208865668275605
22.878394253623412 296.89551014297547 0.7249030417092449
22.883621808576827 298.02727208450244 0.7270503740824981
22.88884936353024 297.8951330335634 0.7270697751450923
22.894076918483655 294.5152158797076 0.7227575114342609
22.89930447343707 290.6047609510786 0.7175270865238491
22.904532028390484 290.34843658161134 0.7162262699139471
22.9097595833439 288.97624230384906 0.7141761083539161
22.914987138297313 289.175909854673 0.7142965125163341
22.920214693250728 291.68059118565384 0.7170144488837863
22.925442248204142 293.0332195121174 0.7193580765890539
22.930669803157556 290.0232756312052 0.7156181386794133
22.93589735811097 288.3332571631238 0.7138866960709828
22.941124913064385 289.02713927398236 0.7147888581765748
22.9463524680178 289.61932666078593 0.7162858059326632
22.951580022971214 288.81582125621713 0.715264483178034
22.95680757792463 287.3760393809517 0.7129469934138307
22.962035132878043 286.41353476743285 0.7116833157362806
22.967262687831457 287.94262418907437 0.7141977900437175
22.972490242784872 290.6624788152566 0.7177663919966198
22.977717797738286 294.04478516001626 0.7207028723318697
22.9829453526917 292.2236506664064 0.7175946605793151
22.988172907645115 291.04210671338836 0.7159769993027525
22.99340046259853 287.4362096620947 0.711083228466244
22.998628017551944 286.6644500736468 0.7110761136552324
23.00385557250536 283.8822760904618 0.7084822107952484
23.009083127458773 286.32610569689115 0.7130899198070652
23.014310682412187 284.31178011961634 0.7102568852682802
23.0195382373656 285.651899011639 0.7115709937379803
23.024765792319016 285.8136306504382 0.7118891264703978
23.02999334727243 287.8339728134949 0.7146989320636757
23.035220902225845 288.4327871390071 0.7142053281304077
23.04044845717926 285.9050933520988 0.7099631635139021
23.045676012132674 283.4054659186079 0.7057319525992811
23.05090356708609 285.403185688919 0.7082359800300257
23.056131122039503 289.67718116670113 0.7140989057175129
23.061358676992917 292.6381765673307 0.7175999460090003
23.06658623194633 292.4891886830497 0.7178786867772114
23.071813786899746 290.28724448372526 0.7153410490923242
23.07704134185316 286.8146854268835 0.7116113287493376
23.082268896806575 286.10435082309493 0.7115648100168648
23.08749645175999 284.58394178088406 0.7096240107438518
23.092724006713404 283.96365058981644 0.7091131969326844
23.097951561666818 287.1955177658447 0.7122716862541703
23.103179116620232 291.6844603212652 0.7188489558389906
23.108406671573647 291.4514245076046 0.7173593780612211
23.11363422652706 286.9002511882514 0.7115291113092347
23.118861781480476 281.88810240819583 0.7049599111610306
23.12408933643389 279.59031919984125 0.7026766942174919
23.129316891387305 283.2995837476939 0.7073038058678766
23.13454444634072 287.0482517504455 0.7113904288397823
23.139772001294133 289.45575180937396 0.7139603293694922
23.144999556247548 287.9823502735161 0.7126747917288376
23.150227111200962 288.3015853131491 0.713006087935325
23.155454666154377 288.607173378235 0.7135066906868911
23.16068222110779 285.2242053764105 0.7088129567035986
23.165909776061206 283.8283294684231 0.7064309197296342
23.17113733101462 283.82232124147555 0.7061108854241671
23.176364885968034 289.72768695931984 0.7135337966665626
23.18159244092145 287.8475966643073 0.7114828490837051
23.186819995874863 283.92680037639246 0.706723800775484
23.192047550828278 282.3021807134217 0.7049857508905889
23.197275105781692 283.4947750106704 0.7062185320190861
23.202502660735107 284.1871281926699 0.7067857135337468
23.20773021568852 284.4065562218846 0.7066482272102237
23.212957770641935 285.8948445197765 0.7085628611439668
23.21818532559535 286.3999716161441 0.7101307017658489
23.223412880548764 287.00259048584854 0.7101025400201535
23.22864043550218 285.67485899094 0.7080318660714107
23.233867990455593 286.0920406710489 0.7083362771236199
23.239095545409008 288.08007756284064 0.7109235429161738
23.244323100362422 288.47413239324896 0.7110868367775872
23.249550655315836 288.7175927701593 0.7114629972252053
23.25477821026925 287.88398338835714 0.7108091578856922
23.260005765222665 286.73803641454185 0.7107574737284674
23.26523332017608 288.789369681315 0.7135052138993081
23.270460875129494 291.6772481035599 0.7167661290094173
23.27568843008291 291.51861381090936 0.7151529346911574
23.280915985036323 287.11290697226985 0.7095700134029026
23.286143539989737 285.7416141570241 0.7088034743876148
23.291371094943152 288.2450914607665 0.7113867868212285
23.296598649896566 293.1391173397839 0.7168356367051908
23.30182620484998 293.74269721321167 0.7168068275618249
23.307053759803395 292.08474019758603 0.7154014276315745
23.31228131475681 288.67159369370864 0.710943843966148
23.317508869710224 285.96596840041866 0.7069572998088767
23.32273642466364 286.4641067454569 0.7074874110423301
23.327963979617053 287.52711734507676 0.7088965034132731
23.333191534570467 287.08118677770557 0.7091980366224268
23.33841908952388 284.90450226684624 0.7070666210898591
23.343646644477296 285.7812817320659 0.7080961684878229
23.34887419943071 285.67499195190885 0.7078407709038291
23.354101754384125 287.99432245153645 0.7118112502868692
23.35932930933754 287.5013807127386 0.7107737174356333
23.364556864290954 290.4340245040885 0.7143621731781032
23.369784419244368 291.90973144862 0.7150135625280265
23.375011974197783 290.4460108379802 0.7123774216516165
23.380239529151197 288.1311948253994 0.7088981302886962
23.38546708410461 285.32189183204366 0.7056890576225513
23.390694639058026 287.6960368040406 0.7093143984055493
23.39592219401144 289.09672841363437 0.7105829668353051
23.401149748964855 288.43734412982246 0.7107244982346405
23.40637730391827 289.95361935276884 0.7116769132945956
23.411604858871684 291.1217701819331 0.7130810992835831
23.416832413825098 293.9087540434625 0.7155354343264521
23.422059968778512 292.4032691966489 0.7142872980482128
23.427287523731927 292.2196067368069 0.7141559742711415
23.43251507868534 290.83674971547913 0.7115372460805693
23.437742633638756 289.4274311126356 0.7097674461422451
23.44297018859217 289.2918994160825 0.7095261777965932
23.448197743545585 290.4619349651313 0.7110387305333868
23.453425298499 292.06562515567805 0.7130508723192274
23.458652853452413 293.28826132172105 0.7155393006491042
23.463880408405828 293.8372820502306 0.716746738429612
23.469107963359242 293.7190149588693 0.7174646234200602
23.474335518312657 295.091200980972 0.7208799289830089
23.47956307326607 296.75539913575574 0.7230628730174782
23.484790628219486 294.83782968038713 0.7197217591752421
23.4900181831729 293.52915084943567 0.7167560937453316
23.495245738126314 294.2238166086768 0.7180640294433447
23.50047329307973 296.2210481038948 0.7197848875191509
23.505700848033143 295.3930052731351 0.7183898904615795
23.510928402986558 295.9743445600858 0.7176157068625614
23.516155957939972 296.46658802515 0.718404281737504
23.521383512893387 295.6147000232059 0.7175150018803551
23.5266110678468 295.3374040591829 0.7176263763081832
23.531838622800215 295.4267038631864 0.7171503516222973
23.53706617775363 295.934345347795 0.7181150385219313
23.542293732707044 297.929974011647 0.7193467979344438
23.54752128766046 299.98454021879314 0.7213511925192344
23.552748842613873 300.63732691004634 0.7209522730788196
23.557976397567288 302.7039224861286 0.7236663706353653
23.563203952520702 301.2345438957282 0.721643070135668
23.568431507474116 304.1095620805828 0.7245198374005248
23.57365906242753 304.18869421985397 0.7244745611586947
23.578886617380945 301.3933397538306 0.7201956360427242
23.58411417233436 298.21591373730996 0.7164926468759667
23.589341727287774 297.19485413326976 0.7147124015856601
23.59456928224119 298.1255852298091 0.715606701471549
23.599796837194603 298.8054998001575 0.7167756360567955
23.605024392148017 298.43911275393924 0.7157176748850087
23.610251947101432 299.81488869725945 0.7172657311112652
23.615479502054846 302.19247219218386 0.7195872719234474
23.62070705700826 300.7373296191671 0.7182093140741997
23.625934611961675 299.0868278646569 0.7160731776591025
23.63116216691509 296.43660090034945 0.7116849177655611
23.636389721868504 296.63391102371094 0.7123117890588879
23.64161727682192 295.0525378085454 0.7097107700456973
23.646844831775333 294.97417151421166 0.7094644601065392
23.652072386728747 294.64678659029755 0.7093703241743403
23.65729994168216 295.22625961707325 0.7101704607140781
23.662527496635576 296.8885577550875 0.7124622518071915
23.66775505158899 298.8217145132339 0.7126837264695178
23.672982606542405 296.50158071515517 0.7089874761473272
23.67821016149582 296.62997692224445 0.7101306179573826
23.683437716449234 297.12911400436906 0.7114964292607745
23.688665271402648 298.23713366150497 0.7134506671251679
23.693892826356063 299.4160020085288 0.7136183432350721
23.699120381309477 298.7225908175447 0.7122498507784835
23.70434793626289 299.8068964920501 0.7132886266723548
23.709575491216306 301.8663416824235 0.7149333015739386
23.71480304616972 303.3156865835409 0.7155414736338105
23.720030601123135 303.34988449429557 0.7159056774832023
23.72525815607655 302.2061612743359 0.7140109360917405
23.730485711029964 301.9132476556101 0.7132042522217134
23.735713265983378 301.5744777268657 0.7124732513005338
23.740940820936792 303.1881281223658 0.7146326812728874
23.746168375890207 307.398028702876 0.7194956703933381
23.75139593084362 306.2118568548659 0.718390629100687
23.756623485797036 301.6651565254793 0.7127875151739413
23.76185104075045 300.35229324353605 0.7111213582299729
23.767078595703865 299.1417480357302 0.7101993487270095
23.77230615065728 300.21271874124307 0.711074537997009
23.777533705610693 300.96999537908425 0.7108407973836512
23.782761260564108 305.360013914457 0.7150683685913869
23.787988815517522 309.08088058973937 0.7183558027074498
23.793216370470937 307.585150208262 0.7174321975129736
23.79844392542435 305.58859728466547 0.7148469534149648
23.803671480377766 304.4671462259498 0.7136186435697074
23.80889903533118 306.1784823032076 0.7147314754748316
23.814126590284594 308.07289069805165 0.7159145036722883
23.81935414523801 308.13298935592053 0.7152721727322408
23.824581700191423 309.0143304900639 0.7162375467785667
23.829809255144838 310.1719196423584 0.7173678487469135
23.835036810098252 310.0537104977435 0.7174152417998306
23.840264365051667 310.2980932787394 0.7177559930901485
23.84549192000508 310.3076963978696 0.7174162092803421
23.850719474958495 314.424334416058 0.7213684972810231
23.85594702991191 313.6282314515966 0.7193184797430334
23.861174584865324 314.56397078463465 0.7203181204366048
23.86640213981874 313.23617197652675 0.7191085514992612
23.871629694772153 311.553809232847 0.7178710892425442
23.876857249725568 310.31233958557345 0.7161288094449891
23.882084804678982 310.36424833253386 0.7155071130852365
23.887312359632396 312.37696944617574 0.7171756446044335
23.89253991458581 313.48443514850584 0.7180264769949004
23.897767469539225 311.0687602849554 0.7162425531904417
23.90299502449264 307.8896225140541 0.7126985691588588
23.908222579446054 305.10775417586285 0.7096835649752705
23.91345013439947 303.9169140053207 0.7072291296377993
23.918677689352883 304.75163887860845 0.7076189894575944
23.923905244306297 306.14674769450806 0.7089108144771951
23.929132799259712 310.51397217300433 0.7137670095528975
23.934360354213126 310.75358330454975 0.7142381907774221
23.93958790916654 308.1568434394065 0.7113890990861966
23.944815464119955 306.59254241349566 0.7092125811978939
23.95004301907337 303.87390848559676 0.7062090396516273
23.955270574026784 303.0081395935344 0.705589257029273
23.9604981289802 301.0524700608021 0.7043652043204902
23.965725683933613 301.9570937333866 0.704685465490652
23.970953238887027 302.53449424212045 0.7049062838095489
23.97618079384044 301.79271203877124 0.704698138525964
23.981408348793856 304.32699824454795 0.7085033009318784
23.98663590374727 306.55782019500015 0.7116368388336314
23.991863458700685 308.4559344975281 0.7126722100090432
23.9970910136541 305.8472599601709 0.7084442130029903
24.002318568607514 302.64101815473316 0.7045556851947414
24.007546123560928 300.894587850005 0.7018973419950394
24.012773678514343 301.9005597317683 0.7031766069568728
24.018001233467757 303.2386737519449 0.7045660612684812
24.02322878842117 302.20224658735174 0.7038707799889671
24.028456343374586 301.7681162405744 0.7036012251560203
24.033683898328 301.8908667715144 0.7036589072387606
24.038911453281415 303.26342226679026 0.7055848452363084
24.04413900823483 304.0445549220555 0.7057014779607041
24.049366563188244 301.86276776626744 0.7037766225142353
24.054594118141658 303.46280246297687 0.7056960660109695
24.059821673095072 304.3563814442368 0.7071787440652384
24.065049228048487 302.3511191795976 0.7055107731746669
24.0702767830019 300.77806071592687 0.7165163815597644
24.075504337955316 301.5614745758031 0.726110903729654
24.08073189290873 305.03831467212774 0.7361356747349164
24.085959447862145 307.6334208496186 0.745930951959976
24.09118700281556 307.59422174158556 0.7518054568229524
24.096414557768973 306.915189243582 0.7555900124527193
24.101642112722388 303.24960091157624 0.7540032345847048
24.106869667675802 301.0189996994806 0.7543628379906562
24.112097222629217 298.57443802968606 0.7554845118213792
24.11732477758263 302.10472525822036 0.7637090677307902
24.122552332536046 302.5313846177967 0.7683072761679988
24.12777988748946 303.84846637981684 0.7722561580327342
24.133007442442874 302.90471350134897 0.7746927439527602
24.13823499739629 305.7940067548385 0.7817261619797982
24.143462552349703 306.35118336533355 0.7860075886469647
24.148690107303118 307.524565095204 0.7899164141945744
24.153917662256532 306.3095350045572 0.7926316440249329
24.159145217209947 305.6450761864917 0.7945467835405225
24.16437277216336 305.8914611583445 0.7976938446714534
24.169600327116775 306.76416563100975 0.8000331538322167
24.17482788207019 307.51803289777945 0.8031212808472991
24.180055437023604 308.7703575743689 0.8079544867398554
24.18528299197702 307.66619379570983 0.8084930375908457
24.190510546930433 305.85173605181296 0.8088876835936257
24.195738101883848 302.63200335227015 0.8069231145813787
24.200965656837262 301.419671030177 0.8086996259269331
24.206193211790676 302.9365304172095 0.8135273831809344
24.21142076674409 306.71823821865655 0.8211633751686783
24.216648321697505 306.0748972910129 0.8223360735275206
24.22187587665092 305.7907150394081 0.8257613180290777
24.227103431604334 302.34573150343164 0.8236788157294799
24.23233098655775 301.15563807771736 0.8241779842312611
24.237558541511163 300.32025496913366 0.8242629889097371
24.242786096464577 300.7046351322282 0.8277257240506871
24.248013651417992 302.00187618230274 0.8323334111442519
24.253241206371406 300.51203926262014 0.8331245071331846
24.25846876132482 300.19301122719367 0.8351899266540449
24.263696316278235 298.92493029470074 0.8354350474289289
24.26892387123165 297.085631257109 0.8351019196328503
24.274151426185064 296.92989055558223 0.8357685549674875
24.27937898113848 298.8248218055386 0.8415914562974688
24.284606536091893 300.48239399413455 0.8468760132180755
24.289834091045307 302.38222527211667 0.8528160185054184
24.29506164599872 303.7618249519777 0.8576965903107311
24.300289200952136 304.3432014352682 0.859652777685674
24.30551675590555 299.6607893519516 0.854965862876975
24.310744310858965 295.6020516755568 0.8494397800109106
24.31597186581238 295.6074064631602 0.852642419528358
24.321199420765794 296.781992626414 0.8577905623431028
24.326426975719208 296.6266801816207 0.8594386051916632
24.331654530672623 293.1424238246909 0.854097924068303
24.336882085626037 293.4745838986694 0.8538782096358903
24.34210964057945 296.0753641686841 0.8601744800904068
24.347337195532866 296.1283336497769 0.8640626355497169
24.35256475048628 296.9275902314234 0.869396783693879
24.357792305439695 296.07300479149814 0.8701327418744746
24.36301986039311 298.1281912501393 0.8733081851980989
24.368247415346524 299.1358675999501 0.8759791932880147
24.373474970299938 300.266384741497 0.8793889198639195
24.378702525253352 295.6353204554006 0.8762255897206849
24.383930080206767 297.7824353031578 0.8806565277998447
24.38915763516018 299.0342984651596 0.8844488804159352
24.394385190113596 304.88655773319135 0.8944367964410428
24.39961274506701 303.1624152357946 0.895141012921454
24.404840300020425 301.46057970644733 0.8947493784178302
24.41006785497384 302.0431903667143 0.8973310655198653
24.415295409927253 302.51072840122396 0.8991118630215224
24.420522964880668 299.54054238291127 0.8978497454173828
24.425750519834082 300.5859915871341 0.9020586552299636
24.430978074787497 302.3637308617885 0.9072402207583521
24.43620562974091 307.15372058424674 0.9170593796147751
24.441433184694326 305.67980214353486 0.9196279822283074
24.44666073964774 306.89926445531495 0.9254708242039335
24.451888294601154 305.6441010614688 0.9259926435582939
24.45711584955457 305.30999372270196 0.9253694845604912
24.462343404507983 303.8144414104352 0.9234285917685406
24.467570959461398 303.6317167464894 0.9247589364116058
24.472798514414812 304.3199299842787 0.9286932344827932
24.478026069368227 304.49375957524677 0.932599715409636
24.48325362432164 305.34864705693644 0.9361869211475656
24.488481179275055 304.9746571330947 0.9374011022812859
24.49370873422847 302.18821417322613 0.9342751421005124
24.498936289181884 300.6756132053918 0.9353662841303437
24.5041638441353 300.6366947340418 0.9373668283581693
24.509391399088713 300.74678720121716 0.9398565671666387
24.514618954042128 297.80549755905315 0.9365037739980941
24.519846508995542 300.2738747487653 0.9419002464053348
24.525074063948956 302.8783443428054 0.9490880495544839
24.53030161890237 307.73103824998907 0.9594858616946561
24.535529173855785 308.70110050853276 0.9658692970384584
24.5407567288092 306.845854383028 0.9640902894387636
24.545984283762614 304.2418800785847 0.9610080928982484
24.55121183871603 301.37321108973913 0.9564544279469286
24.556439393669443 303.8652482544356 0.9627392499786965
24.561666948622857 312.7356872288569 0.9799486775232787
24.566894503576272 314.186747131234 0.984262798809984
24.572122058529686 313.53300237075587 0.9857423918684293
24.5773496134831 310.00016145016275 0.9824494843411418
24.582577168436515 310.1812683373686 0.9874698875159696
24.58780472338993 309.93366725356714 0.9884930518461102
24.593032278343344 312.1253634907789 0.9942880206482854
24.59825983329676 311.9050258909049 0.9955090379013642
24.603487388250173 312.1646411185588 0.999970520644281
24.608714943203587 307.35460815925114 0.9958411687047675
24.613942498157 307.44494861045473 0.9985157583287163
24.619170053110416 305.57701809814273 0.9985387233704363
24.62439760806383 302.3762416405473 0.9952561064916892
24.629625163017245 304.4944283459908 1.0009330473072877
24.63485271797066 307.3841877927162 1.0063990960835218
24.640080272924074 305.7832815494215 1.0067127207140598
24.645307827877488 301.44206120390663 1.001337376933739
24.650535382830903 296.45503786234025 0.9969172664157088
24.655762937784317 297.95529576057635 1.0008362210150563
24.66099049273773 299.8477683652659 1.0060700170678043
24.666218047691146 300.8826742833756 1.0096188947447944
24.67144560264456 297.82393984650844 1.0094508174881076
24.676673157597975 299.11203518430597 1.0161848824124655
24.68190071255139 299.95995119436407 1.021106045913865
24.687128267504804 302.2317357197858 1.0280890053429197
24.692355822458218 303.55401114259615 1.0317586221908046
24.697583377411632 303.6293084696967 1.0335184453632116
24.702810932365047 304.1567863469739 1.033182414908316
24.70803848731846 304.9621786351495 1.0360464267935243
24.713266042271876 299.08973165868457 1.0286304642892476
24.71849359722529 299.4212959083228 1.0330687961675529
24.723721152178705 296.0709757769265 1.0313502980379723
24.72894870713212 298.95836639538794 1.0398940010338216
24.734176262085533 299.41999999512547 1.043601502595236
24.739403817038948 302.6221461580488 1.0498163682968256
24.744631371992362 302.4020858362311 1.052375263602263
24.749858926945777 300.941707825196 1.0527317276855455
24.75508648189919 298.49905539628685 1.051401318703889
24.760314036852606 297.18890718400655 1.051994591556033
24.76554159180602 297.1152828546365 1.057025652692182
24.770769146759434 295.7678627779436 1.05807297064424
24.77599670171285 298.0612797979743 1.0650526356099075
24.781224256666263 296.0993470470393 1.0625023276438075
24.786451811619678 298.98138162666294 1.071418567523631
24.791679366573092 297.1430871268071 1.0722116106804958
24.796906921526507 302.17434927052676 1.082896553476016
24.80213447647992 303.44616594891255 1.086060317510812
24.807362031433335 301.9836966956593 1.0841941972763514
24.81258958638675 303.7164860477559 1.0920204938631357
24.817817141340164 303.5819799335795 1.0955458207402127
24.82304469629358 307.302191722465 1.1055474784180745
24.828272251246993 304.12018106953127 1.101408185784014
24.833499806200408 300.69819628422715 1.0987407165707728
24.838727361153822 297.97870574829193 1.0970998563618428
24.843954916107236 299.29466561866275 1.1018557266467388
24.84918247106065 299.6686527157996 1.1029628976687023
24.854410026014065 299.8804599558145 1.104333600693171
24.85963758096748 302.51726334016416 1.1108979695633099
24.864865135920894 305.62354291633795 1.1207022409193212
24.87009269087431 308.17009416734237 1.1304875681482933
24.875320245827723 307.0733410137164 1.1330385210016096
24.880547800781137 304.5618220809644 1.131226205829256
24.885775355734552 302.4391435415189 1.1293341159375125
24.891002910687966 298.5854724457798 1.12424286129504
24.89623046564138 302.69903460034607 1.135819445326899
24.901458020594795 301.3352867486829 1.1364522933335763
24.90668557554821 302.66422510676364 1.1428037332789345
24.911913130501624 301.2398049788514 1.1418919589347094
24.91714068545504 302.26981723851816 1.1463295545450252
24.922368240408453 305.3962117360811 1.1532332616610184
24.927595795361867 308.386140255709 1.1619147077992986
24.93282335031528 310.4583660832157 1.1689628840097634
24.938050905268696 308.0051054451706 1.1676064485999704
24.94327846022211 305.8423341624142 1.1676366247379941
24.948506015175525 301.4269145373444 1.1619344966660674
24.95373357012894 304.0145436732852 1.1722824561328409
24.958961125082354 300.7302256513423 1.1696846041824573
24.964188680035768 300.6549230374891 1.173232584595125
24.969416234989183 298.74764916894895 1.1714134345420515
24.974643789942597 300.6677698453756 1.1775876185855172
24.97987134489601 306.2063260765972 1.1914118665747189
24.985098899849426 307.403749247083 1.1971746155760592
24.99032645480284 305.9866731658626 1.1979252740163413
24.995554009756255 307.36224736323317 1.205714133459133
25.00078156470967 310.0920239397297 1.2161828912785568
25.006009119663084 309.92015071446417 1.2185628209915889
25.011236674616498 308.16542069231 1.2177262857388265
25.016464229569912 305.03201654269026 1.2146214050617723
25.021691784523327 307.13317349724895 1.2237867298921055
25.02691933947674 310.586433291269 1.235166576838991
25.032146894430156 311.79348266852423 1.2405700627990794
25.03737444938357 314.82809224474266 1.2503413685871498
25.042602004336985 310.30550231113153 1.2451020446467524
25.0478295592904 309.41454444524555 1.246128052377854
25.053057114243813 309.0962201540227 1.2496080531032756
25.058284669197228 307.21029640639443 1.2499121442922958
25.063512224150642 304.19371933196686 1.2493364483805889
25.068739779104057 300.9230907949912 1.2465516163180728
25.07396733405747 303.2163605587459 1.2540206936780358
25.079194889010886 307.44654232016956 1.2680684006006235
25.0844224439643 307.86515210150776 1.2750543939538301
25.089649998917714 310.52221010234814 1.2873101367552928
25.09487755387113 312.82162569649347 1.293868686081891
25.100105108824543 318.9718001634472 1.306504964351929
25.105332663777958 321.19292725346827 1.3131807003806097
25.110560218731372 324.04254267235535 1.3223840348947855
25.115787773684787 317.77161329574943 1.3146204720894028
25.1210153286382 313.83841247365683 1.3091369596041174
25.126242883591615 308.7471246943806 1.3024105087518205
25.13147043854503 311.48665251607673 1.311146695851473
25.136697993498444 314.85833282783983 1.3219357460738144
25.14192554845186 317.48620187117626 1.3309953557170213
25.147153103405273 319.2869218762916 1.340699852476935
25.152380658358688 320.6618890864454 1.3506139949429623
25.157608213312102 321.220640631155 1.355559193273071
25.162835768265516 317.62460913165734 1.35363226651828
25.16806332321893 315.9594582151149 1.3518830926811836
25.173290878172345 313.79882214882053 1.352693323778715
25.17851843312576 313.5628223167622 1.357265337093191
25.183745988079174 311.65966813493714 1.3599346090585607
25.18897354303259 308.8028429062988 1.360023851423304
25.194201097986003 306.265515104918 1.3589984496316085
25.199428652939417 310.34297134671425 1.3701319098788822
25.204656207892832 309.56321778150317 1.3714921499734418
25.209883762846246 317.5432037367147 1.395569223156499
25.21511131779966 318.4923283808603 1.4009061849026945
25.220338872753075 320.37358654708993 1.4114328956829383
25.22556642770649 320.8667978015541 1.4171280975859772
25.230793982659904 322.9184772330088 1.4317814693862185
25.23602153761332 323.5794243303107 1.4376438874150284
25.241249092566733 321.31790102000514 1.4361801678937036
25.246476647520147 316.3940507081349 1.4262484230559718
25.25170420247356 320.15719989670794 1.4399681186287243
25.256931757426976 325.50112738384183 1.4558704681275747
25.26215931238039 328.4054033185995 1.4665114911408548
25.267386867333805 323.71502491518555 1.4595742372930267
25.27261442228722 317.1928222357627 1.449925134185458
25.277841977240634 321.02913358712175 1.4659384248047027
25.283069532194048 326.68665580916877 1.4829937572551135
25.288297087147463 328.811188778719 1.4936277960332165
25.293524642100877 327.9922130667129 1.4960373215310132
25.29875219705429 326.2350023424858 1.4993505964331364
25.303979752007706 321.0746456284839 1.491898567687931
25.30920730696112 317.31130490355906 1.4893502929998619
25.314434861914535 313.11445476780654 1.4864546418929727
25.31966241686795 319.6176685021516 1.5127226019840414
25.324889971821364 326.9844927870529 1.53746728810356
25.330117526774778 328.0338275713436 1.548824420043903
25.335345081728192 330.23308984566506 1.556951684252176
25.340572636681607 326.93329455072427 1.5568325275650006
25.34580019163502 330.45767333983395 1.5691662175832497
25.351027746588436 322.1752875446432 1.5550183224376453
25.35625530154185 321.7027140577508 1.5599102286820152
25.361482856495265 315.6392423776246 1.5513745500404907
25.36671041144868 321.4356741780101 1.5734699424944911
25.371937966402093 328.73779305041876 1.5986900473252261
25.377165521355508 331.0129416628203 1.6112667558222775
25.382393076308922 326.7245255543202 1.6054282614859856
25.387620631262337 322.8140787149586 1.6024750192559833
25.39284818621575 326.1951587374098 1.6154010547250348
25.398075741169166 327.6728353599717 1.6249920793165535
25.40330329612258 323.7170503443561 1.6216054543654714
25.408530851075994 320.32455141180753 1.6193774399615337
25.41375840602941 321.6199558149468 1.632996849670654
25.418985960982823 323.28165559641275 1.6421103201263232
25.424213515936238 321.8810080538324 1.6475099477357107
25.429441070889652 316.5052822217047 1.640650640053804
25.434668625843067 312.10902533789135 1.6401450369545796
25.43989618079648 309.99338425897804 1.645689565733388
25.445123735749895 314.57353481817654 1.6657497831702746
25.45035129070331 318.759543434148 1.6830393416627227
25.455578845656724 321.2216249094402 1.6931693191122343
25.46080640061014 322.01065145107475 1.7024013252053822
25.466033955563553 324.5429003013638 1.7161262565364437
25.471261510516968 330.62873755247665 1.7398223612054666
25.476489065470382 332.03546320701054 1.745208321043532
25.481716620423796 325.4585741595485 1.7404563073306514
25.48694417537721 317.83170524126507 1.7290632422095038
25.492171730330625 317.13708205431294 1.7410922235396047
25.49739928528404 311.00811178926057 1.7318678151127413
25.502626840237454 309.13502381427327 1.7322605544588898
25.50785439519087 304.39219620879135 1.7272158281264272
25.513081950144283 308.34581587803154 1.7464310830165921
25.518309505097697 313.0036801642097 1.7725222236350702
25.523537060051112 312.6953887700815 1.7790277933261798
25.528764615004526 320.10988624293515 1.811338686047024
25.53399216995794 319.1852478427971 1.816437934094429
25.539219724911355 323.01426161684236 1.8433811746461108
25.54444727986477 316.6982315710262 1.8304854304360787
25.549674834818184 317.85892736281835 1.8436742893397982
25.5549023897716 321.67551131534333 1.859553293246809
25.560129944725013 323.19535824225864 1.878781445221467
25.565357499678427 326.5943934844536 1.8986109085282081
25.57058505463184 322.24454765257804 1.8961374152497288
25.575812609585256 325.07790105840655 1.9132213819479542
25.58104016453867 327.446660831101 1.930677793466465
25.586267719492085 324.3334279516094 1.935009603453201
25.5914952744455 317.1899440410232 1.9227687946289624
25.596722829398914 307.4933142090561 1.9063941738181052
25.601950384352328 307.49104959231903 1.9149558120380066
25.607177939305743 318.96244335099465 1.9626021860959595
25.612405494259157 327.91766912264626 1.9989967410286262
25.61763304921257 332.4693337117364 2.0279267802502323
25.622860604165986 334.66411287073373 2.0454386261856707
25.6280881591194 329.2580680332365 2.046711303516859
25.633315714072815 325.1087537354852 2.0493345897554414
25.63854326902623 318.06305007682795 2.045331362402434
25.643770823979644 319.60800206657564 2.0633459237668634
25.648998378933058 320.474269583258 2.07550846256704
25.654225933886472 320.6832686310968 2.0893106497374725
25.659453488839887 323.1982986063195 2.1093736383810544
25.6646810437933 337.89558884283156 2.1760390868806607
25.669908598746716 335.2074027941276 2.179086548583563
25.67513615370013 329.8780889936523 2.182391137537205
25.680363708653545 314.1912365863038 2.146554006504157
25.68559126360696 321.4206535948955 2.193343281703266
25.690818818560373 323.4326372864369 2.2147851502206217
25.696046373513788 330.058216035567 2.2542513874728987
25.701273928467202 328.31096698913376 2.2669242012129325
25.706501483420617 330.91065606103086 2.2914346999271196
25.71172903837403 336.54625533949013 2.3271525583357
25.716956593327446 331.275351236139 2.3257960068049344
25.72218414828086 327.82451823736216 2.336678362524835
25.727411703234274 323.12279665030695 2.336262034567479
25.73263925818769 321.99228547101563 2.3565490529803697
25.737866813141103 323.682942984803 2.375211160685266
25.743094368094518 326.04797372622073 2.4124725261154514
25.748321923047932 323.16849408751415 2.4225158447565582
25.753549478001347 326.48772566987236 2.4622707545883076
25.75877703295476 330.47739887234087 2.4959944008622728
25.764004587908175 333.3140358082632 2.52167639800364
25.76923214286159 329.82062643584976 2.536777388274132
25.774459697815004 320.90649324953097 2.519880600838984
25.77968725276842 318.9285937156387 2.5419520779200018
25.784914807721833 317.133862901363 2.5507013932569214
25.790142362675248 322.7113107507901 2.61726080245348
25.795369917628662 326.0546288472574 2.653950129097372
25.800597472582076 336.7763130269856 2.729085584466084
25.80582502753549 334.61428355529125 2.731466901787981
25.811052582488905 325.0151055591933 2.7232538528533907
25.81628013744232 325.4230104955588 2.7621849229453046
25.821507692395734 321.8711228840718 2.7825472154948705
25.82673524734915 330.10796308019746 2.8574776212737314
25.831962802302563 329.45741410215396 2.885942382704647
25.837190357255977 333.8179093516833 2.9471334504283706
25.84241791220939 331.55676282227654 2.9866827378924508
25.847645467162806 334.85228921354906 3.0387237256122157
25.85287302211622 330.75144058379436 3.052978592708757
25.858100577069635 331.70760397626344 3.080207650349224
25.86332813202305 331.5313828368588 3.125852882011707
25.868555686976464 333.10720368278965 3.191283231253384
25.87378324192988 328.372289604837 3.210442116932088
25.879010796883293 326.0451077784867 3.243731763743644
25.884238351836707 331.5815618548737 3.3156535668263647
25.88946590679012 340.5249352122919 3.4142811835502833
25.894693461743536 349.36475346816445 3.5228654358604605
25.89992101669695 338.2415753266354 3.519631390247456
25.905148571650365 330.68367614688657 3.5530133778899504
25.91037612660378 324.5307017337193 3.5763997232822877
25.915603681557194 319.20434462790485 3.6498651379181997
25.920831236510608 315.7139672411638 3.6948042787506767
25.926058791464023 325.4186151450224 3.843094785579819
25.931286346417437 324.1655650581814 3.886645249914895
25.93651390137085 319.24206167892896 3.9528609787932694
25.941741456324266 297.9084729844467 3.903932175695074
25.94696901127768 292.2916502847157 3.9683634211653844
25.952196566231095 299.70759989030387 4.129916066605137
25.95742412118451 308.38611614729433 4.299105129241421
25.962651676137924 307.5838196180287 4.395823246872091
25.967879231091338 303.7582371458661 4.440429726684737
25.973106786044752 311.95856523667214 4.573168834003275
25.978334340998167 308.9389001068305 4.621869338660229
25.98356189595158 308.939699427691 4.710336165468063
25.988789450904996 311.5117682856408 4.797287673975811
25.99401700585841 314.9740640050363 4.932727025643093
25.999244560811825 336.4156492595156 5.165022041521354
26.00447211576524 336.8288389251469 5.305354538484595
26.009699670718653 329.12486740031517 5.3182687370801105
26.014927225672068 308.98424165204915 5.357361326124722
26.020154780625482 305.73057512672744 5.436959937285282
26.025382335578897 298.8421328706478 5.522135377520946
26.03060989053231 310.0205492840903 5.68405908619347
26.035837445485726 297.51271361692517 5.718914583746891
26.04106500043914 315.3512147532863 6.128895113634595
26.046292555392554 322.79434036844754 6.36790783835782
26.05152011034597 317.37219584293075 6.516784042532268
26.056747665299383 277.96057611469445 6.146085386291867
26.061975220252798 281.05488899121167 6.565144653489715
26.067202775206212 301.7576660146494 7.090849391516948
26.072430330159627 315.9793182907842 7.822175089500293
26.07765788511304 289.9446695096131 7.587246931772216
26.082885440066455 267.74937119221426 7.59676322132027
26.08811299501987 278.11016501944374 7.857574935771903
26.093340549973284 276.9423663385011 8.354373809507768
26.0985681049267 268.8858294628357 8.718197484752858
26.103795659880113 247.86349736631547 9.00789694549584
26.109023214833528 250.65559744606398 9.871799264119177
26.114250769786942 206.25015046155835 9.811220132562093
26.119478324740356 225.45229844106353 11.841888909377792
26.12470587969377 204.20149305983733 12.875528900897823
26.129933434647185 244.8497464178795 19.48995014252092
26.1351609896006 136.88753636711397 20.614616764596008
