# Supplementary material for: Unraveling metal effects on CO2 uptake in pyrene-based metal-organic frameworks
Source: Nat Commun. 2025 Feb 11;16:1516. doi: 10.1038/s41467-025-56296-w (PMC11814143; doi:10.1038/s41467-025-56296-w)
Supplement: Supplementary file 3 — Source Data [file 41467_2025_56296_MOESM3_ESM.zip › SourceCode/SuppInf/FigureS5_Ga-TBAPy_InSitu_VariableT_PXRD/Data/GaTBAPy_0117p.dat]

0.002613777476707968 32.18671361123404 6.261722750876586
0.007841332430123905 29.091794151935133 5.426980742529009
0.01306888738353984 25.440795159543104 4.642791764548926
0.018296442336955775 18.304074739435443 3.173791833010114
0.02352399729037171 14.45670531850788 2.621414104325991
0.028751552243787646 12.903431704162127 2.3507931451319215
0.03397910719720358 13.914891038029316 2.0816206394704886
0.03920666215061952 14.417786640826334 2.2589071356024917
0.04443421710403546 18.009895326352208 2.3777955532600035
0.0496617720574514 16.946670703571623 2.1170524748617354
0.054889327010867336 17.25207261672293 2.10155999997262
0.060116881964283275 17.501591087938255 1.8704173998434495
0.06534443691769921 17.301637308005148 1.6680976494640865
0.07057199187111515 17.453675378521172 1.579728814314013
0.07579954682453109 16.769099094116388 1.4698010690028271
0.08102710177794703 17.74548652884665 1.5936771974940882
0.08625465673136297 16.34786160513682 1.6176393697563756
0.09148221168477891 17.773108415509682 1.6824294505941353
0.09670976663819485 17.341945539895985 1.562554866315824
0.10193732159161079 17.57429771275573 1.503970283953243
0.10716487654502672 18.179128129639604 1.5008758550308903
0.11239243149844266 18.967394486116984 1.5333633926909096
0.1176199864518586 18.925659997621462 1.5130414725526342
0.12284754140527454 19.467764029816948 1.3815682512525789
0.12807509635869047 20.342356360201197 1.3214013586937665
0.1333026513121064 20.835640938823705 1.3305170457230624
0.13853020626552232 20.524458188427708 1.2745393693716771
0.14375776121893824 19.399677328342545 1.2335656659780105
0.14898531617235417 17.62607291119538 1.157339861537361
0.1542128711257701 17.66124384653405 1.1093183838479141
0.15944042607918602 17.583306418242667 1.1029905318819113
0.16466798103260194 19.070172142157354 1.1066197482744937
0.16989553598601786 20.24167591684248 1.1158156457528567
0.1751230909394338 20.661746311083675 1.096136886909561
0.18035064589284971 21.006659365438683 1.0634908633000508
0.18557820084626564 22.330533881682314 1.0765383136367788
0.19080575579968156 21.702375353892364 1.0479114790391484
0.1960333107530975 19.91752023871013 1.0103401798528848
0.20126086570651341 20.707734449236746 1.040380122741093
0.20648842065992934 18.854508243461495 0.9703644161186566
0.21171597561334526 19.039247747658486 0.9658929884446037
0.2169435305667612 20.194527782860686 0.9629656285210584
0.22217108552017711 19.786132544212606 0.9636515323252096
0.22739864047359304 20.642426503476372 1.010268160134939
0.23262619542700896 19.381176003309506 0.9930369737189141
0.2378537503804249 18.66990192698209 0.9849970614096466
0.2430813053338408 18.177304104254173 0.9592383870611417
0.24830886028725674 18.524644409740517 0.9435494448601488
0.25353641524067266 19.259972983035258 0.9376945558554468
0.2587639701940886 19.292851004679743 0.9211244086085459
0.2639915251475045 19.442988083039538 0.9046873885162733
0.26921908010092044 19.045608593890748 0.9068292821814842
0.27444663505433636 19.261620901507897 0.9139498543115516
0.2796741900077523 20.328187319696287 0.9414038088140254
0.2849017449611682 18.750187321269703 0.8958657033379057
0.29012929991458414 18.28440489878902 0.8614182616683015
0.29535685486800006 17.142506623956255 0.8181176421551034
0.300584409821416 16.00407760896415 0.7628357727325625
0.3058119647748319 16.455062577217994 0.7827250962739528
0.31103951972824784 17.70755693675688 0.8168453696302903
0.31626707468166376 17.37868784611665 0.8061476586395275
0.3214946296350797 17.701085479194756 0.8003444638987274
0.3267221845884956 17.464215325506434 0.7927852669513363
0.33194973954191154 16.879938224703977 0.7869693184994092
0.33717729449532746 16.831964957564434 0.7901308776622261
0.3424048494487434 16.886256119291076 0.7949040234101772
0.3476324044021593 17.44058195078651 0.8049809817652889
0.35285995935557524 19.01428548584858 0.8391546905871793
0.35808751430899116 20.25671815390751 0.8728299457634804
0.3633150692624071 19.805907927361865 0.866290195762387
0.368542624215823 18.599962727024803 0.8414891085089937
0.37377017916923894 17.169070567669603 0.7668906597450496
0.37899773412265486 16.292416333217712 0.7426093178096914
0.3842252890760708 16.480590597000617 0.7469336445367523
0.3894528440294867 16.4722443366648 0.7545375590855403
0.39468039898290264 16.511359391275676 0.7680541540948467
0.39990795393631856 18.025713711232378 0.7965414492745148
0.4051355088897345 18.78886999391777 0.8189869475738867
0.4103630638431504 19.351973199422876 0.8264914172911417
0.41559061879656634 19.159910105806365 0.8220942164191885
0.42081817374998226 18.579828472528597 0.8009488294347722
0.4260457287033982 18.96919386469 0.809571447850161
0.4312732836568141 19.00781559561798 0.804419399911291
0.43650083861023004 18.28624410489705 0.7811146853606796
0.44172839356364596 19.395319201394667 0.7969910659842989
0.4469559485170619 20.22884492551297 0.8208660958694082
0.4521835034704778 19.60717596710944 0.8057605077142442
0.45741105842389373 19.615980313101673 0.8039129865790166
0.46263861337730966 18.676781023542127 0.7902714756542519
0.4678661683307256 19.289513205862278 0.7970875741390143
0.4730937232841415 19.89192678373616 0.8045371688457726
0.47832127823755743 19.80991523360241 0.7946167518654379
0.48354883319097336 20.59640326093135 0.7922469016127599
0.4887763881443893 20.726350568012528 0.7851800672380596
0.4940039430978052 20.487343477627988 0.7712408279641371
0.49923149805122113 21.040229898668205 0.7800557981656563
0.5044590530046371 22.04207100397737 0.8142528609951053
0.5096866079580531 22.001188580566406 0.8394076364879787
0.5149141629114691 20.75083443073348 0.8437129868756045
0.5201417178648851 18.761507182373876 0.789988442803441
0.525369272818301 17.491828521320883 0.7689847761826838
0.530596827771717 18.613495662098682 0.7734371379145899
0.535824382725133 20.731826648059126 0.7929826457136623
0.541051937678549 21.94497745710061 0.8052658716425081
0.546279492631965 21.256795032297607 0.7761112482729411
0.5515070475853809 19.676440055841084 0.7497147747564041
0.5567346025387969 18.667283528472385 0.7269079625370559
0.5619621574922129 19.053109234138752 0.72844625329169
0.5671897124456289 18.8514299947168 0.7160152944552158
0.5724172673990449 18.05643618119078 0.700264942393639
0.5776448223524608 17.152747943362247 0.6864767426517006
0.5828723773058768 17.479223032664503 0.6901095533855703
0.5880999322592928 17.292812430961458 0.7004108875928623
0.5933274872127088 18.193887084338773 0.7314918240941578
0.5985550421661248 18.4455820783169 0.7406200771951242
0.6037825971195407 18.819678724553263 0.7558419008005948
0.6090101520729567 18.836224644917536 0.7401128306594634
0.6142377070263727 19.01160755523045 0.732567789963659
0.6194652619797887 19.213201226029902 0.7178939890152165
0.6246928169332047 19.191162146656726 0.7176501640629576
0.6299203718866206 20.259073991885284 0.7272226035177696
0.6351479268400366 21.547383535548956 0.7410406198722522
0.6403754817934526 20.58362920879092 0.7154459525533923
0.6456030367468686 20.261064395656575 0.6995530348773247
0.6508305917002846 19.52580480724374 0.6804334504932574
0.6560581466537005 19.125990126977356 0.6628851392038737
0.6612857016071165 19.600613166737755 0.6723470332905296
0.6665132565605325 19.628440327099405 0.6725407812337139
0.6717408115139485 20.205029149689647 0.6962536580508204
0.6769683664673645 21.586605153089966 0.7406381905938481
0.6821959214207804 22.835065601199744 0.7761573287700703
0.6874234763741964 22.306900592454607 0.7533115978843351
0.6926510313276124 21.861259464651855 0.7174472122942239
0.6978785862810284 21.642023976053878 0.6905912889669643
0.7031061412344444 21.85301671238487 0.690004848154967
0.7083336961878604 21.608375656346993 0.6851044547216141
0.7135612511412763 20.619919728638468 0.6698619203222196
0.7187888060946923 20.69775573541688 0.6804710295464446
0.7240163610481083 21.359878133643786 0.6894730733588617
0.7292439160015243 21.991211549013983 0.6962741359034832
0.7344714709549403 23.34550981510229 0.7092744966108491
0.7396990259083562 23.89376623639843 0.7181660866069874
0.7449265808617722 24.667926925151775 0.7280074548873963
0.7501541358151882 25.328550495923917 0.7345856484882128
0.7553816907686042 25.346239977664954 0.7397957700961818
0.7606092457220202 25.449808503953633 0.7309310023453567
0.7658368006754361 27.510676971934164 0.7762802712772559
0.7710643556288521 28.725158907659008 0.7941858944776583
0.7762919105822681 28.264384691262457 0.7965177263133527
0.7815194655356841 29.72414497947305 0.8335395832065897
0.7867470204891001 29.77691333169613 0.8250093886683678
0.791974575442516 30.93033245484574 0.8395008263168129
0.797202130395932 31.602958631076284 0.8402956789406899
0.802429685349348 32.71616873768705 0.8533156443577636
0.807657240302764 33.65246913929415 0.865066445293654
0.81288479525618 35.7444424259058 0.8956829696321063
0.8181123502095959 37.969432295948614 0.9231589046807311
0.8233399051630119 39.53422881888774 0.9472817749471735
0.8285674601164279 43.48742354802898 1.017785812411082
0.8337950150698439 45.71692363109707 1.0594821782440567
0.8390225700232599 51.53179814398972 1.13065318070366
0.8442501249766758 56.95362062525108 1.1924214222588285
0.8494776799300918 59.772709529855234 1.2326294117922236
0.8547052348835078 63.09433837503437 1.273662734413771
0.8599327898369238 66.06397406895572 1.2938801667509472
0.8651603447903398 67.75671959611917 1.317360697297276
0.8703878997437557 69.96245244993594 1.3236086351580494
0.8756154546971717 71.71820485523335 1.32131489064444
0.8808430096505877 70.37552043384373 1.289586685992853
0.8860705646040037 73.5582295731301 1.306253878434693
0.8912981195574197 76.3308445466667 1.337380140050218
0.8965256745108356 80.08060526759698 1.3720453127261714
0.9017532294642516 81.76561257606961 1.3781762288184625
0.9069807844176676 82.4854715396941 1.3909859003588185
0.9122083393710836 87.81531121337535 1.448660693647035
0.9174358943244996 90.31841763910269 1.4956986570428419
0.9226634492779155 94.3755669747071 1.522657903832408
0.9278910042313315 98.36598605536871 1.5381644749888521
0.9331185591847475 97.20048930129532 1.517886314339014
0.9383461141381635 94.41952499735788 1.4669273510146434
0.9435736690915795 89.41511483064959 1.4255685693339832
0.9488012240449955 89.92167108321502 1.4204241728257225
0.9540287789984114 90.50756572034287 1.4208901727114116
0.9592563339518274 96.85693967514032 1.4819284482527428
0.9644838889052434 100.1905059994878 1.5220816754523403
0.9697114438586594 105.90573908297002 1.569844412962188
0.9749389988120754 107.78095496332864 1.5679650057319596
0.9801665537654913 102.73379896093716 1.50236892747865
0.9853941087189073 101.68879863092567 1.4754347337091605
0.9906216636723233 101.9479693715457 1.4499667311440951
0.9958492186257393 101.40330200631702 1.442179481263162
1.0010767735791553 106.26116544036505 1.4700815974933752
1.0063043285325712 104.27435629617317 1.4561658837421356
1.0115318834859872 107.7568293824332 1.500248336140838
1.0167594384394032 114.82904912651355 1.550694493841319
1.0219869933928192 118.60800577939415 1.5845515329252529
1.0272145483462352 116.39139090623844 1.556125982406606
1.0324421032996511 117.80246321218206 1.5744330100143442
1.0376696582530671 119.61406894421114 1.5734511956824513
1.042897213206483 124.03102270480368 1.5927949111177304
1.048124768159899 129.75952437286932 1.6327724457606954
1.053352323113315 133.74466682846906 1.6596238075907586
1.058579878066731 133.89928160994353 1.6682154926585497
1.063807433020147 130.1733298858945 1.6391137422714261
1.069034987973563 129.32699046050863 1.6158037581816898
1.074262542926979 129.05348009770194 1.6172459529509762
1.079490097880395 130.29431043435835 1.634592139757964
1.084717652833811 126.5798709664634 1.621579121166919
1.089945207787227 126.52272462192299 1.6552301501058722
1.095172762740643 127.04919809778626 1.6343837364316856
1.1004003176940589 126.10441562154594 1.6203512894104244
1.1056278726474749 128.03119100287904 1.6131666903314774
1.1108554276008908 134.8116431719701 1.639014025968559
1.1160829825543068 134.9861196187371 1.6338353581471086
1.1213105375077228 137.18633851310733 1.6429968852456134
1.1265380924611388 136.6102225261541 1.6494935875277783
1.1317656474145548 134.47373519393653 1.6526777813434192
1.1369932023679707 133.13832617503064 1.6265328025724948
1.1422207573213867 135.18621157124096 1.639084294675995
1.1474483122748027 133.59275933394517 1.6233583305794252
1.1526758672282187 134.3298032432758 1.5994411796541308
1.1579034221816347 138.10841148605485 1.6317461591593714
1.1631309771350506 138.90657055046842 1.6383249530770911
1.1683585320884666 142.76775180261134 1.6468677584626021
1.1735860870418826 140.72090757378948 1.6462043177564858
1.1788136419952986 136.14604962957708 1.6220632770804166
1.1840411969487146 138.09447723147463 1.62076221593153
1.1892687519021305 136.244090110802 1.6121951120304796
1.1944963068555465 142.51277461654306 1.6537469664802202
1.1997238618089625 146.40573028551475 1.6615178265740662
1.2049514167623785 150.40091608009766 1.702836935134016
1.2101789717157945 150.69051282772992 1.7094688538795475
1.2154065266692105 151.87897607271987 1.7220547560160753
1.2206340816226264 147.2149495226876 1.693032834126424
1.2258616365760424 149.5899064545837 1.7109096881100136
1.2310891915294584 153.25665654394587 1.7151750905320529
1.2363167464828744 151.32831973928128 1.700737912787324
1.2415443014362904 153.56062898416346 1.7074552313116607
1.2467718563897063 148.08625304942706 1.6798459981870322
1.2519994113431223 147.2568341974953 1.6690493820265773
1.2572269662965383 144.35945240777133 1.6333672487009914
1.2624545212499543 147.14566472845732 1.6463127985449129
1.2676820762033703 148.3122456945905 1.671048088628309
1.2729096311567862 149.0003976444379 1.706032552118227
1.2781371861102022 146.6926736045331 1.694469061015997
1.2833647410636182 150.12636675188205 1.7281553160964642
1.2885922960170342 156.64237964207373 1.7764097493637774
1.2938198509704502 157.1097055692216 1.7800879949090376
1.2990474059238661 156.6203520599691 1.7628074974432384
1.3042749608772821 153.54803855766724 1.7086130488798887
1.309502515830698 149.7971685720523 1.6673294065774629
1.314730070784114 146.32896665444807 1.6454268779808827
1.31995762573753 147.08797312937466 1.6649835825685548
1.325185180690946 149.6575146610904 1.6874079566569238
1.330412735644362 152.11672830247105 1.703162120410828
1.335640290597778 154.68132482764457 1.7047955742448582
1.340867845551194 155.5536462518286 1.7100423217617808
1.34609540050461 154.10363797178047 1.7093248266389458
1.351322955458026 157.04254693135073 1.754309817914182
1.356550510411442 151.69975706848598 1.715631407429806
1.361778065364858 147.9996408265714 1.6776071517111135
1.3670056203182739 147.79128680086419 1.6685464464132083
1.3722331752716899 151.42879437431105 1.6937350350846103
1.3774607302251058 153.00310023605303 1.6973348769126788
1.3826882851785218 156.92490164701826 1.7149535763184174
1.3879158401319378 162.71075917440274 1.7453725049289006
1.3931433950853538 165.92323817785035 1.7770687492744708
1.3983709500387698 165.99390985514643 1.771820135219192
1.4035985049921857 161.2237778057553 1.7266558814191493
1.4088260599456017 154.07789709293138 1.6834241642568524
1.4140536148990177 148.91598253444306 1.6535934956055387
1.4192811698524337 148.05005977152916 1.652694295405953
1.4245087248058497 150.4417012401511 1.663893785541155
1.4297362797592656 152.21661867984895 1.6548578903386753
1.4349638347126816 150.71862836022797 1.6578692090947864
1.4401913896660976 148.62721369667005 1.6489669173404138
1.4454189446195136 145.818163332021 1.640907172379396
1.4506464995729296 145.09932509780825 1.6726960651885592
1.4558740545263456 150.88040124251498 1.6994678897240516
1.4611016094797615 153.68220703407135 1.7157881517771159
1.4663291644331775 151.40385287076822 1.6896106286827077
1.4715567193865935 145.05893386763563 1.6194478819523104
1.4767842743400095 140.3855061347567 1.5885809259879833
1.4820118292934255 136.8337898463464 1.5834003940296633
1.4872393842468414 140.66751347318885 1.6319195855789848
1.4924669392002574 137.91482521029573 1.6241569582152355
1.4976944941536734 139.13045677128585 1.6553107237995743
1.5029220491070894 139.7522336577486 1.6542886623828972
1.5081496040605054 139.74124874337426 1.6248149786726809
1.5133771590139213 144.9142151813016 1.6655197565479039
1.5186047139673373 148.47335808587403 1.6804525471863112
1.5238322689207533 153.65658807477706 1.7070129877297744
1.5290598238741693 154.3801288568345 1.7235672056675528
1.5342873788275853 151.64631609126812 1.6877277475345738
1.5395149337810012 147.7882255162399 1.6705390257511594
1.5447424887344172 145.08661430838825 1.656568725437725
1.5499700436878332 149.48096654245396 1.6745468858076882
1.5551975986412492 153.38122190807607 1.6891502261469327
1.5604251535946652 152.71700593138758 1.6943799570244262
1.5656527085480811 149.96849930045278 1.663432614286723
1.5708802635014971 151.26376666100245 1.685968089191642
1.576107818454913 154.30225620788016 1.7022909702485653
1.581335373408329 153.81282407189357 1.7073557814191573
1.586562928361745 149.15885703784204 1.6756342740874393
1.591790483315161 141.97503892832242 1.6180372122639797
1.597018038268577 144.8244580353177 1.617283946566377
1.602245593221993 148.31336310661393 1.6371194364402963
1.607473148175409 160.26744904591845 1.7148592093391806
1.612700703128825 169.02857716698057 1.7815826436685152
1.617928258082241 168.76511512828648 1.7890391648848794
1.623155813035657 165.8236804634219 1.755998367386922
1.628383367989073 161.90298608476934 1.7146150552147232
1.6336109229424889 167.44465803317584 1.7297105095757408
1.6388384778959049 173.8654349721632 1.7497187041793723
1.6440660328493208 182.61774892406893 1.8014812828049516
1.6492935878027368 186.84324003111945 1.8086575589909004
1.6545211427561528 189.15570799297404 1.8262145247084163
1.6597486977095688 192.33701678584058 1.8510954088682816
1.6649762526629848 199.2917581632692 1.8760936956038787
1.6702038076164007 197.4919021577522 1.8523213745952998
1.6754313625698167 202.81815935452875 1.8585988752505889
1.6806589175232327 209.59276900981837 1.9031028348488541
1.6858864724766487 209.25285035711687 1.8976860303544976
1.6911140274300647 214.85809239620068 1.9366386017756851
1.6963415823834807 215.42820126041133 1.913844378482623
1.7015691373368966 206.81019471571776 1.8613523001589611
1.7067966922903126 203.11737050883295 1.828561056268995
1.7120242472437286 206.1460227051109 1.86429240388206
1.7172518021971446 208.45539719627013 1.8935204737893498
1.7224793571505606 215.95745148851566 1.9104672256284045
1.7277069121039765 226.82775733878597 1.9737447652929652
1.7329344670573925 239.3723354091324 2.026488267708182
1.7381620220108085 248.3541501292992 2.051668010462528
1.7433895769642245 249.2250111072571 2.039693046360955
1.7486171319176405 235.03715768883663 1.934255470622644
1.7538446868710564 239.97540705637957 1.9546302481171067
1.7590722418244724 241.36217318361548 1.9650147171103016
1.7642997967778884 248.09300881881194 2.0117641463371774
1.7695273517313044 248.48875817208466 1.9933076743845923
1.7747549066847204 245.5438677632457 1.9627103592991906
1.7799824616381363 242.19284467588204 1.9466355894362868
1.7852100165915523 243.52446013552347 1.930406010026341
1.7904375715449683 250.21867367072338 1.9591704114043715
1.7956651264983843 247.9267731734927 1.946470528722061
1.8008926814518003 244.05944383876638 1.911671133916881
1.8061202364052162 244.30917023075108 1.9260879646056326
1.8113477913586322 236.95407865057294 1.8729618773315142
1.8165753463120482 240.08728723551144 1.8648022674481382
1.8218029012654642 244.0992499865647 1.8752298187570726
1.8270304562188802 241.23468039794489 1.8513059625694726
1.8322580111722961 251.77851194361273 1.890968257609692
1.8374855661257121 248.65271442213418 1.8790263655177524
1.842713121079128 251.97714630463756 1.875132423633434
1.847940676032544 253.75764863892442 1.8589960131023986
1.85316823098596 259.3250789167336 1.8865521067240263
1.858395785939376 268.27087689240244 1.9355403478460635
1.863623340892792 271.1471217802841 1.9684742747341553
1.868850895846208 268.22201990308355 1.9642629454732445
1.874078450799624 265.4986006180951 1.9457891469935658
1.87930600575304 269.08247737521754 1.9305985596815052
1.884533560706456 264.91307046864955 1.895096858810026
1.889761115659872 259.77906462424846 1.852219890177459
1.894988670613288 263.5466359338889 1.8761811958507992
1.9002162255667039 261.38760133313605 1.853891207090203
1.9054437805201199 259.5223771717511 1.8117797451457063
1.9106713354735358 254.48779506048993 1.7641261187470703
1.9158988904269518 252.84207993188832 1.757451539045625
1.9211264453803678 256.9047656906222 1.7749113949627549
1.9263540003337838 258.2968676492318 1.7841665615124438
1.9315815552871998 249.71984321455622 1.7464445284398324
1.9368091102406157 247.1105192417191 1.7144363901175954
1.9420366651940317 241.92659926371982 1.691358067535643
1.9472642201474477 239.71149507043506 1.6929742641446053
1.9524917751008637 238.5061367551302 1.6781597559048143
1.9577193300542797 237.85928233540912 1.6717698067681381
1.9629468850076957 236.5177179830168 1.6526086607244748
1.9681744399611116 245.63581169388138 1.6843822962036297
1.9734019949145276 249.9753226342459 1.6977927909290877
1.9786295498679436 245.04905911744714 1.6883218513807678
1.9838571048213596 243.68671003721735 1.6692206281535065
1.9890846597747756 236.7744724830985 1.621973000068334
1.9943122147281915 232.7919975329512 1.6059703485187506
1.9995397696816075 238.35425630947472 1.6209961353839364
2.0047673246350235 238.42874168093846 1.6276355490548793
2.0099948795884393 233.48694399923903 1.6207485056521598
2.015222434541855 232.20041392547665 1.6035130613280344
2.0204499894952708 233.54675097766793 1.609287691302497
2.0256775444486865 234.27465395596113 1.6108881220425169
2.0309050994021023 236.92598900586842 1.5998400027060062
2.036132654355518 237.5056213302657 1.6027067356034068
2.041360209308934 231.74942001537204 1.574234812585517
2.0465877642623496 236.31971568243546 1.585262136658983
2.0518153192157653 232.11957078697262 1.5949754014068451
2.057042874169181 230.77140657236077 1.6138941072534099
2.062270429122597 237.09828702504058 1.6438162352022938
2.0674979840760126 235.86047023992927 1.6424759134988791
2.0727255390294284 238.19220503185875 1.6302357394351574
2.077953093982844 237.46304014902225 1.62297570670058
2.08318064893626 234.9673582410482 1.634225827407574
2.0884082038896756 232.41442651563875 1.6354243806994107
2.0936357588430914 225.8398068823945 1.5983330561810636
2.098863313796507 226.2712673521606 1.5834279548128969
2.104090868749923 225.27044005841427 1.5607086732130109
2.1093184237033387 226.43898787743402 1.5421847892527376
2.1145459786567544 223.6818926450846 1.533390142730754
2.11977353361017 222.73736098703264 1.5386844639718904
2.125001088563586 225.36279467140326 1.5548575434050567
2.1302286435170017 229.8287088135431 1.5984097955566758
2.1354561984704175 226.99470151569804 1.587294829788841
2.140683753423833 220.79877327177942 1.5587386870788593
2.145911308377249 225.44464394532517 1.5750127792038322
2.1511388633306647 219.49425750274875 1.542373474317831
2.1563664182840805 225.17311050762729 1.55480993727602
2.1615939732374962 225.36563198154553 1.5564687195226585
2.166821528190912 224.74441077452693 1.5697323994852304
2.1720490831443278 228.5449511575661 1.5959268298428477
2.1772766380977435 224.19903134635436 1.5889812640870022
2.1825041930511593 230.2591856822296 1.6051573625589846
2.187731748004575 240.97607810525722 1.6363693571232176
2.192959302957991 246.09171365524696 1.6553970617269345
2.1981868579114066 249.59709601309376 1.6810134919513386
2.2034144128648223 243.95424113148778 1.6695403166862812
2.208641967818238 235.75529288610434 1.6382677192205293
2.213869522771654 231.69295463998623 1.6200079995455223
2.2190970777250696 237.35751760264998 1.6412530111205932
2.2243246326784853 234.92041967411745 1.6359475190898853
2.229552187631901 233.86162730572573 1.6370050057939545
2.234779742585317 239.04786161460666 1.663592611848457
2.2400072975387326 231.76288059040306 1.6211051336935045
2.2452348524921484 229.0427276632278 1.5983445750743346
2.250462407445564 229.76075495168956 1.6047869290929293
2.25568996239898 224.7076132161112 1.5835124978161665
2.2609175173523957 223.2447537841789 1.5853122784283633
2.2661450723058114 229.07931225242015 1.6007907211252057
2.271372627259227 224.03244069815906 1.5687338106328335
2.276600182212643 227.96058527853236 1.582427635371758
2.2818277371660587 229.34412857444843 1.5789304924817285
2.2870552921194744 226.55437865612615 1.5763064817968784
2.29228284707289 228.00487945518265 1.5786969927618926
2.297510402026306 227.58454874044992 1.5801646696035687
2.3027379569797217 229.86365052252734 1.5859903635761534
2.3079655119331375 232.36451840296502 1.594087215996757
2.3131930668865532 227.7936960894675 1.5684898173451252
2.318420621839969 220.1708676677501 1.542118093819025
2.3236481767933848 218.10091127574455 1.534881290248766
2.3288757317468005 214.59586979893635 1.5216503637455154
2.3341032867002163 217.0570335381547 1.5181125382996836
2.339330841653632 217.92651943671385 1.5225623141534896
2.344558396607048 218.86557116299667 1.5339658375343235
2.3497859515604635 219.1572306992367 1.5467752116148736
2.3550135065138793 218.40071224864857 1.551828135394916
2.360241061467295 223.16996413128373 1.5717304368571814
2.365468616420711 222.11306721360452 1.5559208591891245
2.3706961713741266 229.90590628156394 1.5742611050696493
2.3759237263275423 229.3906280063602 1.5549015006918192
2.381151281280958 225.05131864092112 1.5311245923582877
2.386378836234374 228.33953968187507 1.5470595449641966
2.3916063911877896 230.81147831420253 1.570667221160645
2.3968339461412054 228.5427287199962 1.5658033918648921
2.402061501094621 228.70872395121324 1.5630258790411546
2.407289056048037 225.78179977767783 1.538260578717013
2.4125166110014526 220.1827294244013 1.496245889684649
2.4177441659548684 220.9361928275255 1.4885582479337758
2.422971720908284 214.1698089034431 1.434645274111066
2.4281992758617 215.6644380108051 1.4428331497228912
2.4334268308151157 216.37779460325552 1.4347796353293893
2.4386543857685314 217.6351410527286 1.4479101198058892
2.443881940721947 218.32258161920151 1.4448004273115598
2.449109495675363 223.53818085755913 1.4584316129727914
2.4543370506287787 232.87662688780506 1.480422842169131
2.4595646055821945 241.07005840461719 1.4607232106485488
2.4647921605356102 261.3869720374694 1.4716869657562146
2.470019715489026 281.46790821103315 1.4411552398249834
2.4752472704424417 350.9603658305909 1.533019185154799
2.4804748253958575 493.9872960533564 1.746611188874932
2.4857023803492733 731.8014303326166 2.0578542020738944
2.490929935302689 1066.2533988135067 2.454455218316853
2.496157490256105 1477.2861419414655 2.8762030938633187
2.5013850452095205 1904.4302708917733 3.255743295473466
2.5066126001629363 2251.961751755635 3.5233338386477415
2.511840155116352 2533.133883017759 3.7400262628428167
2.517067710069768 2749.126366087224 3.904953537374074
2.5222952650231836 2961.6325598507287 4.065067290358658
2.5275228199765993 3261.719673331911 4.26422870777371
2.532750374930015 3650.0920602352994 4.486940599612294
2.537977929883431 4266.199266769475 4.840122736573435
2.5432054848368466 5039.523151014549 5.257020444561033
2.5484330397902624 5817.237469065126 5.63452097293744
2.553660594743678 6384.36369226321 5.8874926774227525
2.558888149697094 6683.073651712654 6.017050014213288
2.5641157046505096 6604.185503487148 5.979724401359875
2.5693432596039254 6242.339159931111 5.819350600454666
2.574570814557341 5723.543603715478 5.576468748507415
2.579798369510757 5174.133362546466 5.298911333248761
2.5850259244641727 4751.184915480147 5.067551850418206
2.5902534794175884 4442.715245377093 4.8849738373405405
2.595481034371004 4167.3338772114275 4.713137154053799
2.60070858932442 3882.2184551012156 4.543881188218491
2.6059361442778357 3464.2308356004564 4.294971900743924
2.6111636992312515 2943.0128459714156 3.9518906140314543
2.6163912541846672 2377.7752442087985 3.5541849559562526
2.621618809138083 1783.7201429396653 3.075301343388618
2.6268463640914987 1298.9767980941324 2.6264729275538112
2.6320739190449145 909.3996798029208 2.2061026549019074
2.6373014739983303 652.8145487497145 1.8978264295430851
2.642529028951746 489.6470164042324 1.6806366311437837
2.6477565839051618 384.08293803265104 1.5364409839736353
2.6529841388585775 324.5445676143964 1.450768924593973
2.6582116938119933 290.6309513829392 1.4143292612306229
2.663439248765409 273.00992411979183 1.4135655619246112
2.668666803718825 262.24598971161555 1.4232237290346863
2.6738943586722406 253.3404792131205 1.430316925694114
2.6791219136256563 242.0051122110023 1.417455400168559
2.684349468579072 235.6445240194768 1.4251146908689005
2.689577023532488 237.51183650974687 1.459833169020888
2.6948045784859036 234.74571330548787 1.4592045081233005
2.7000321334393194 228.66280578211487 1.4298422934516222
2.705259688392735 226.3335703734242 1.4193457784944523
2.710487243346151 221.1115189961579 1.404465571973462
2.7157147982995666 224.76805789443458 1.4313990435012682
2.7209423532529824 221.59854019173224 1.434940691387414
2.726169908206398 220.02555044075802 1.4340276432271184
2.731397463159814 215.39892144902524 1.4228822378509498
2.7366250181132297 219.4629424971521 1.4640410678986864
2.7418525730666454 219.83940053165773 1.490214871900255
2.747080128020061 222.51662597105505 1.5219358818937987
2.752307682973477 222.44344367953636 1.513576751886886
2.7575352379268927 214.51116415910252 1.4708619322559655
2.7627627928803085 207.85988555924104 1.4256201733442229
2.767990347833724 207.68666334711205 1.4229922622535185
2.77321790278714 212.35942897572937 1.4503742199408254
2.7784454577405557 222.39135502536496 1.5106689873804626
2.7836730126939715 228.71413117526944 1.553599482986415
2.7889005676473873 223.3803189576792 1.5335066890121882
2.794128122600803 215.82035760297202 1.4811576485456572
2.7993556775542188 213.80680412117508 1.4563921860454585
2.8045832325076345 214.34575503965334 1.4507271175027383
2.8098107874610503 221.40152658715994 1.4722463586784078
2.815038342414466 228.58730549332222 1.5243299764036597
2.820265897367882 231.59768699827143 1.5672539567513581
2.8254934523212976 229.13775252892663 1.554879886477536
2.8307210072747133 225.40332378863152 1.5417213465909918
2.835948562228129 220.5831149553364 1.5022192453599241
2.841176117181545 215.65554006476336 1.4795543018812591
2.8464036721349606 217.60555971465254 1.4908316196322138
2.8516312270883764 215.25050616209802 1.483505234761704
2.856858782041792 210.33363139960778 1.4529991082117888
2.862086336995208 210.66966705913072 1.4636359371980059
2.8673138919486236 212.21344637255115 1.4915272654642306
2.8725414469020394 215.06306923957158 1.49379560874271
2.877769001855455 226.38342415883383 1.5443970703901875
2.882996556808871 222.65432000856205 1.5180597777429672
2.8882241117622867 218.2305842061227 1.489890299509281
2.8934516667157024 215.54679701457417 1.4845895476897184
2.898679221669118 219.82929878295735 1.5094309527206107
2.903906776622534 217.95344228999252 1.4968342322368327
2.9091343315759497 227.01359976172623 1.5393181054147291
2.9143618865293655 234.38738066216828 1.574640042903012
2.919589441482781 228.8209113608839 1.5488063130109189
2.924816996436197 219.62569520300164 1.5017129541373384
2.9300445513896127 217.52365895343317 1.4875829515532353
2.9352721063430285 219.47616184980663 1.4952830971128903
2.9404996612964442 228.36771982169708 1.5168014779799397
2.94572721624986 231.52594743736228 1.5198965858956208
2.9509547712032758 230.11630728000864 1.5199543278882885
2.9561823261566915 228.65956545804778 1.5244211835348636
2.9614098811101073 227.16516282882083 1.527594009991064
2.966637436063523 225.22155372851478 1.5351941883630218
2.971864991016939 222.82422585696793 1.5308484660931276
2.9770925459703546 218.5672501675076 1.5041257119120774
2.9823201009237703 216.35460879740546 1.496444537995648
2.987547655877186 215.83241604255178 1.4805421307828794
2.992775210830602 213.41394125798732 1.4668807868711413
2.9980027657840176 210.48826864830693 1.4542235216665702
3.0032303207374333 212.70411859297843 1.466024011058786
3.008457875690849 218.78487718016572 1.4829548909461026
3.013685430644265 226.5086746615927 1.4998489560536301
3.0189129855976806 228.10762910487796 1.4963493730510322
3.0241405405510964 219.24703242666254 1.4562656449078846
3.029368095504512 211.90333795578974 1.4187116135483637
3.034595650457928 211.45638832058958 1.4219257622227144
3.0398232054113437 218.52968164156147 1.4505122890318358
3.0450507603647594 223.35416261187308 1.4623053786625917
3.050278315318175 222.00208257683963 1.45403950720189
3.055505870271591 220.8799269121404 1.445096741244563
3.0607334252250067 218.15068456834473 1.4238892935542666
3.0659609801784224 223.81641525690725 1.4364546820798159
3.071188535131838 219.0087089116912 1.4272874752563378
3.076416090085254 218.18667970370987 1.413611536762478
3.0816436450386697 211.92906423864775 1.3610440099918528
3.0868711999920855 213.98971558958465 1.3566269486865223
3.0920987549455012 222.87579540761118 1.3721590627912923
3.097326309898917 228.73031860999478 1.384341052691049
3.1025538648523328 235.17509478489143 1.4114330775587949
3.1077814198057485 233.4344252783757 1.3978078998912495
3.1130089747591643 229.14081758234306 1.3785373240088918
3.11823652971258 224.42674652687603 1.358686957258905
3.123464084665996 230.36301711489568 1.3694307590277353
3.1286916396194115 235.4476443449974 1.3685978832592325
3.1339191945728273 240.7011631477766 1.3722582354212378
3.139146749526243 248.27961111313246 1.373306389294276
3.144374304479659 248.1664761572393 1.3661099197735915
3.1496018594330746 244.7943329693857 1.3521601306648057
3.1548294143864903 250.24519615900368 1.3705166944415714
3.160056969339906 245.7895810936066 1.3341072587766343
3.165284524293322 245.44261966156887 1.3026483502962036
3.1705120792467376 251.68572533119348 1.301122599846635
3.1757396342001534 257.3729213000447 1.2790480469756231
3.180967189153569 269.29758924235693 1.2868011663986751
3.186194744106985 285.33513352767625 1.2978503473584897
3.1914222990604006 298.59107066571005 1.3047810007272669
3.1966498540138164 305.196257749281 1.2978443701556348
3.201877408967232 320.8832897227038 1.3170619610513579
3.207104963920648 339.0984738267473 1.3380502317544742
3.2123325188740637 352.8777625926214 1.3497285247625188
3.2175600738274794 375.2790086868906 1.3845894768788338
3.222787628780895 396.1856398525643 1.4150425417108645
3.228015183734311 421.76408696872755 1.4607329632811585
3.2332427386877267 452.1720073810498 1.5049128926204782
3.2384702936411425 483.8413185148435 1.5477731113830322
3.2436978485945582 515.7007049565483 1.5885460990602094
3.248925403547974 547.2408814119001 1.6365208718300355
3.2541529585013897 580.3074308544881 1.6836697534998035
3.2593805134548055 610.4114884295557 1.7279213997364666
3.2646080684082213 638.503517888085 1.7627455403568764
3.269835623361637 664.4683705443032 1.7954763210236697
3.275063178315053 690.7334804930024 1.826654889757392
3.2802907332684685 720.2116292579881 1.8598669541693982
3.2855182882218843 749.689382581022 1.8935928493269985
3.2907458431753 775.7193542044457 1.9239479659322
3.295973398128716 807.6933770842857 1.9639677254309162
3.3012009530821316 839.0214265232795 2.0011860975146076
3.3064285080355473 866.9306990503821 2.0352271047639086
3.311656062988963 894.2749444423509 2.063780770639591
3.316883617942379 906.5944932880182 2.0706237580794054
3.3221111728957946 913.8012222320702 2.07723146815183
3.3273387278492104 916.5384889503812 2.0768371582381433
3.332566282802626 900.6916760498654 2.0552556862846165
3.337793837756042 875.5304036635289 2.0286246427663275
3.3430213927094576 828.0396984966358 1.9694163729721006
3.3482489476628734 771.1944212427937 1.9066143776805948
3.353476502616289 701.8770104642097 1.8166263590441631
3.358704057569705 636.7056349713325 1.7313569085542264
3.3639316125231207 562.799047341182 1.6211068760768368
3.3691591674765364 502.82293409143546 1.5350535686336229
3.374386722429952 448.351806753754 1.4609058145927885
3.379614277383368 401.55415245968527 1.3966754075149403
3.3848418323367837 362.4846756311431 1.340672635550125
3.3900693872901995 331.7627703982228 1.2988603782187462
3.3952969422436152 305.88331264027624 1.2599044895752283
3.400524497197031 289.4669704279785 1.2419530079260357
3.4057520521504467 272.00812509083636 1.2217966477563709
3.4109796071038625 262.9205629144675 1.229946537639929
3.4162071620572783 257.0426687458531 1.2277011049686273
3.421434717010694 252.90154455039587 1.234652542755357
3.4266622719641098 254.66561229160408 1.2613730798958227
3.4318898269175255 250.0348030747289 1.2641095133530396
3.4371173818709413 240.32852468897167 1.2631220485252335
3.442344936824357 230.3994769222463 1.2421740025593753
3.447572491777773 223.3055456517874 1.2298329400481984
3.4528000467311886 219.2807278098282 1.2279613113789876
3.4580276016846043 218.29795977902793 1.2289067436574843
3.46325515663802 215.83734799235805 1.2081505339169016
3.468482711591436 214.22808545434026 1.19361600489006
3.4737102665448516 215.40918256667896 1.1993238859090831
3.4789378214982674 218.26507565914855 1.1990271462127595
3.484165376451683 222.405703493157 1.2143911031241843
3.489392931405099 229.07779753079316 1.2589543500693035
3.4946204863585146 226.7100000477989 1.241572651015216
3.4998480413119304 229.6264667176008 1.236949992342914
3.505075596265346 232.66677706187872 1.2358814987012645
3.510303151218762 236.97853156822507 1.2277104784669393
3.5155307061721777 238.79200895342828 1.2237307530963397
3.5207582611255934 239.6295238709098 1.2191592738908623
3.525985816079009 246.12258918432295 1.212575603725524
3.531213371032425 250.2492224455224 1.204805881575113
3.5364409259858407 263.90552458223385 1.216724090903111
3.5416684809392565 281.2541265168412 1.2350463501841136
3.546896035892672 301.8571403758245 1.2495242584617916
3.552123590846088 341.8645774807165 1.3022172543923258
3.5573511457995037 410.3840016201619 1.403147318391794
3.5625787007529195 540.7326913982276 1.5921208668170983
3.5678062557063353 759.1105788548051 1.869464059493357
3.573033810659751 1178.9495175493664 2.3252159069309037
3.5782613656131668 1915.8250757827495 2.9633756868630514
3.5834889205665825 3226.376607093918 3.8465667741087612
3.5887164755199983 5444.534293768297 4.996540840744608
3.593944030473414 8714.912913582159 6.268318803814954
3.59917158542683 12475.507164881581 7.459352177200923
3.6043991403802456 16244.047257366174 8.488439981007362
3.6096266953336613 18761.21295233905 9.132402168165658
3.614854250287077 19202.25472862906 9.237914121285684
3.620081805240493 17640.52485247557 8.845042907594081
3.6253093601939086 14545.64236286882 8.027763297599689
3.6305369151473244 11138.399301632102 7.015857349154654
3.63576447010074 7759.524633959374 5.838444154186941
3.640992025054156 5211.409315970328 4.772990484973417
3.6462195800075716 3332.4985998838697 3.8070153576902035
3.6514471349609874 2123.8796093351516 3.037365892483121
3.656674689914403 1356.3911825692123 2.4283410513967336
3.661902244867819 926.4092044227291 2.008890977874056
3.6671297998212347 680.2519310447805 1.724393566639259
3.6723573547746504 547.4938312623615 1.5539747189318756
3.677584909728066 460.1843564480289 1.4299507734035142
3.682812464681482 403.23455204406577 1.3400273963513731
3.6880400196348977 360.8861230207494 1.2735193300047716
3.6932675745883135 339.5630484445774 1.2449138988087347
3.698495129541729 322.4911561352649 1.2294748100777055
3.703722684495145 311.0454548994034 1.2208969459849384
3.7089502394485607 296.35198740370043 1.1885878989214649
3.7141777944019765 285.49749557359866 1.162927220304645
3.7194053493553922 281.06469952767276 1.1559139745026321
3.724632904308808 278.96199706832505 1.156779817129144
3.7298604592622238 277.6841170585583 1.1698472764308314
3.7350880142156395 270.46858626446163 1.1544882962913294
3.7403155691690553 269.4334119294228 1.1563290704152416
3.745543124122471 262.8415337676557 1.1462698607657338
3.750770679075887 260.2361072739204 1.1494754145917307
3.7559982340293026 256.0022614886407 1.1437624823897583
3.7612257889827183 252.65381737028508 1.1393085846661284
3.766453343936134 252.3013339096981 1.1382535210480973
3.77168089888955 251.2061146178909 1.1300185035464363
3.7769084538429656 246.5485258895747 1.1149469663060698
3.7821360087963813 240.864800333169 1.0976365835003887
3.787363563749797 237.11691811447835 1.0865486516085827
3.792591118703213 237.5625419614519 1.0925785205847645
3.7978186736566286 239.75770186804613 1.1013917450217456
3.8030462286100444 242.8562797116875 1.1063624271892947
3.80827378356346 249.94822988748115 1.1148841504236389
3.813501338516876 255.39567186633343 1.1126343737251232
3.8187288934702917 268.065883166723 1.1288276715862453
3.8239564484237074 270.5615779695305 1.1206885629704755
3.829184003377123 281.16372319214554 1.1354510416387715
3.834411558330539 280.8995808144023 1.124633791889387
3.8396391132839547 284.39599203972 1.1199432256013322
3.8448666682373704 292.24893852295514 1.1255368064536777
3.850094223190786 298.6531939109182 1.1327451844535352
3.855321778144202 299.36272151607596 1.1344746352495225
3.8605493330976177 302.6427107959921 1.139620970156887
3.8657768880510335 303.521280703422 1.1456776925690082
3.8710044430044492 300.86748558732165 1.1439666130082147
3.876231997957865 299.6947221197444 1.144395176328922
3.8814595529112808 295.3921874808671 1.1432356161523698
3.8866871078646965 290.1522404349834 1.1387487644857832
3.8919146628181123 286.8681101557105 1.1351676081800999
3.897142217771528 283.07808936186507 1.121897919299469
3.902369772724944 279.6404905950083 1.1148038022709006
3.9075973276783595 273.8993943302701 1.100073250140594
3.9128248826317753 279.2343411322644 1.1060347223122764
3.918052437585191 286.87406385404717 1.1199746990190056
3.923279992538607 302.8877265124078 1.1482374830971032
3.9285075474920226 329.9490187368753 1.1908511063120573
3.9337351024454383 352.7136020948411 1.229710724566937
3.938962657398854 386.60578494597155 1.285193085045432
3.94419021235227 456.5469526612999 1.3937104991442641
3.9494177673056856 525.6860649202669 1.4927624900893675
3.9546453222591014 616.1966989566062 1.6027020676478376
3.959872877212517 736.0664191665962 1.7373667469604492
3.965100432165933 766.1767445415297 1.7604796990861196
3.9703279871193486 822.8805925512958 1.8219744520318584
3.9755555420727644 800.1855985929349 1.7885140858675947
3.98078309702618 737.8876707546265 1.7106898253416787
3.986010651979596 685.3175290924177 1.6414891090140136
3.9912382069330117 577.3841566485024 1.5065046101782393
3.9964657618864274 541.4087971261373 1.4606230584485895
4.001693316839844 523.2841791475719 1.431920276522627
4.00692087179326 509.69229987926224 1.40739435746727
4.012148426746676 518.7222030769317 1.420691248740317
4.017375981700092 534.1651217752191 1.4577730446534134
4.0226035366535084 559.6007747959275 1.499692742251186
4.027831091606925 596.7169148805883 1.5539425037157237
4.033058646560341 643.9727394553563 1.618387233295296
4.038286201513757 696.4000213864484 1.6860642527558658
4.043513756467173 755.3125838370764 1.7613660071928177
4.0487413114205895 821.039098773459 1.8364544685032635
4.053968866374006 900.1825035467255 1.9190143762300913
4.059196421327422 991.3494222140218 2.015295027143224
4.064423976280838 1100.895617813158 2.1261043103906627
4.069651531234254 1233.107574224688 2.247712620328239
4.0748790861876705 1381.5822936061213 2.3827193509141016
4.080106641141087 1544.2146140474883 2.5169680553978986
4.085334196094503 1733.6911453828207 2.6675381330772407
4.090561751047919 1943.005417300649 2.8269466125571774
4.095789306001335 2181.0653354840197 2.995936854026471
4.1010168609547515 2466.415054895827 3.1897772734975467
4.106244415908168 2744.527125996087 3.3636597245634445
4.111471970861584 3067.3019947154235 3.5539878507083995
4.116699525815 3404.078177255085 3.7395606438546336
4.121927080768416 3747.8254935126865 3.8855483394662262
4.1271546357218325 4098.716128608937 4.027211066325098
4.132382190675249 4449.0813253646675 4.179299534243149
4.137609745628665 4805.130610450201 4.321971258727864
4.142837300582081 5169.881042059281 4.467580789464452
4.148064855535497 5488.191989917421 4.590337821482504
4.1532924104889135 5807.1368959194515 4.709463045369305
4.15851996544233 6096.895504067352 4.815064816577711
4.163747520395746 6326.5145256406995 4.8986951001847
4.168975075349162 6508.356711388443 4.962424160446768
4.174202630302578 6613.358825285938 4.992026451683084
4.1794301852559945 6654.8987203372135 5.012820522162223
4.184657740209411 6581.8073748864 4.975251474168746
4.189885295162827 6389.580517201782 4.8989580969316195
4.195112850116243 6124.008009491178 4.795452281856089
4.200340405069659 5757.115462746932 4.639400356678629
4.2055679600230755 5333.738948873481 4.46014039964023
4.210795514976492 4903.303520957507 4.278265498017645
4.216023069929908 4452.645928001942 4.077786855856072
4.221250624883324 3987.2832409311795 3.8563970040243176
4.22647817983674 3561.6157664726456 3.643398590134406
4.2317057347901565 3137.114611060556 3.412876666203643
4.236933289743573 2756.538760689004 3.1896313028989858
4.242160844696989 2431.402800209094 2.9906489646893446
4.247388399650405 2143.4187203222436 2.8070526711342603
4.252615954603821 1881.2061474274321 2.62992482711701
4.257843509557238 1670.856432981072 2.478625467141621
4.263071064510654 1473.2243371339187 2.324230227016061
4.26829861946407 1301.1709742641715 2.1801238368407723
4.273526174417486 1160.9073180382322 2.0555547484820935
4.278753729370902 1043.685219665694 1.9473699508015863
4.283981284324319 935.7303248445139 1.8433534005076315
4.289208839277735 845.5399298906007 1.7534955218641097
4.294436394231151 762.2078341175031 1.6657256684188388
4.299663949184567 690.4466168555527 1.5878831515429592
4.304891504137983 631.8230660442641 1.5193554346569842
4.3101190590914 581.2600634872009 1.4565045675447041
4.315346614044816 536.9326581100148 1.3995069606820112
4.320574168998232 497.4370137177299 1.3447273617827282
4.325801723951648 465.29070412951614 1.3011953184602647
4.331029278905064 436.79365527250457 1.2634619097273232
4.336256833858481 413.7011497912741 1.2315376039205177
4.341484388811897 394.5842433838973 1.2058719991703482
4.346711943765313 373.46829111782836 1.1712554031311804
4.351939498718729 353.29323988119546 1.138841707044437
4.357167053672145 336.6593259112 1.111944362019198
4.362394608625562 321.84607997824895 1.09311351250708
4.367622163578978 314.0993234412337 1.086287725954454
4.372849718532394 303.39282331804503 1.0748214322812697
4.37807727348581 295.2788468025658 1.069542349982028
4.383304828439226 287.52835152203363 1.0631911844693454
4.388532383392643 277.29257963356827 1.046159847121512
4.393759938346059 267.3350585094427 1.0353026243595855
4.398987493299475 257.6939314629946 1.0251480772564827
4.404215048252891 247.53740320599363 1.010707149801641
4.409442603206307 240.00119410761712 1.0034520758956893
4.414670158159724 231.1577196444599 0.9858595584513725
4.41989771311314 224.1082067219334 0.9763948836125187
4.425125268066556 219.83956921566184 0.980721865400174
4.430352823019972 218.1381688302322 0.9853629693011045
4.435580377973388 216.93339393921943 0.9898802913101662
4.440807932926805 215.01944054868605 0.9930378306562541
4.446035487880221 210.105120529793 0.9889862146134503
4.451263042833637 200.68463066272957 0.9684706033284901
4.456490597787053 192.04108904668377 0.9483149054373482
4.4617181527404695 189.69788834239424 0.9570120357755209
4.466945707693886 187.41126599374925 0.9618224309596363
4.472173262647302 191.96180075578704 0.978405444757423
4.477400817600718 195.09764477128294 0.9863815077667777
4.482628372554134 189.8629176263768 0.9615824920056797
4.4878559275075505 189.9409110189808 0.9650082078506703
4.493083482460967 185.06607983671663 0.9591055762834585
4.498311037414383 185.25254635885173 0.971253041826289
4.503538592367799 185.565558379572 0.98880276445052
4.508766147321215 182.08791148416458 0.9793696019752912
4.5139937022746315 178.45328584313896 0.9673715030818919
4.519221257228048 177.7770708844826 0.9672283103789302
4.524448812181464 180.57602339399543 0.9752531713001451
4.52967636713488 181.66267561039848 0.9895244243375914
4.534903922088296 178.86534416916356 0.9799552672454459
4.5401314770417125 173.54122952035084 0.9587385182574366
4.545359031995129 173.11774526051943 0.9633687438264765
4.550586586948545 175.02909327015755 0.964537875261748
4.555814141901961 175.67938233352473 0.9692539488266898
4.561041696855377 177.58136863034912 0.974252055786709
4.5662692518087935 176.69899969642032 0.9694011292213285
4.57149680676221 173.84598927792723 0.9613187363159565
4.576724361715626 171.7089328645841 0.9533753586529304
4.581951916669042 169.1392123762503 0.9451764123509675
4.587179471622458 168.53595810132933 0.9573583636351511
4.5924070265758745 174.68811174646194 0.997970869409448
4.597634581529291 178.7632979719795 1.0149145005785323
4.602862136482707 179.02285789421688 1.0193863470454223
4.608089691436123 178.16650159382777 1.0179219331443687
4.613317246389539 169.53534461589416 0.9838915846685983
4.6185448013429555 166.45899850634098 0.972528649904017
4.623772356296372 164.64942709903204 0.9678502608035814
4.628999911249788 170.39498980928767 0.9911535604233266
4.634227466203204 169.24854921624942 0.9988702205483848
4.63945502115662 165.680982235172 0.988417046891109
4.6446825761100365 163.09770977188813 0.9813100994492396
4.649910131063453 161.30423578795714 0.9665281867130053
4.655137686016869 166.21415541795338 0.9943431651663456
4.660365240970285 165.45614449778452 0.9936630968723837
4.665592795923701 166.0399431112651 1.0099210226272188
4.6708203508771176 161.71232095154187 1.0008107170244254
4.676047905830534 164.12861495125125 1.0015951486081023
4.68127546078395 164.9893153656848 1.0114430469342797
4.686503015737366 167.72282223412478 1.015686641861713
4.691730570690782 166.50300833249804 1.0086304955524295
4.696958125644199 163.42807090266936 0.9947123746094704
4.702185680597615 159.65313102771506 0.9680089604601101
4.707413235551031 162.41300740238836 0.9736550496762758
4.712640790504447 163.2022190302055 0.9723746518989341
4.717868345457863 164.2509840972446 0.9801263317953659
4.72309590041128 163.55104144713397 0.9749955792085755
4.728323455364696 163.3496057956235 0.9778187810614584
4.733551010318112 165.12579868242432 0.9919580290276954
4.738778565271528 166.79472018327434 0.9912234915962774
4.744006120224944 166.97084506515475 0.9949621089964438
4.749233675178361 168.3163286312281 1.004352470436611
4.754461230131777 167.36732494993373 1.0046800338444628
4.759688785085193 163.67939502193803 0.9995471164002392
4.764916340038609 158.8450744328251 0.9818017376250993
4.770143894992025 154.3619852170434 0.9596802047140467
4.775371449945442 158.3138848085889 0.9689190387051517
4.780599004898858 159.4037186196322 0.9580570129113353
4.785826559852274 160.47657715431455 0.9669633582029031
4.79105411480569 159.2101806284449 0.9719169933498888
4.796281669759106 160.124674360223 0.9848228427993634
4.801509224712523 160.204004421208 0.980967741402976
4.806736779665939 160.0626704078207 0.9847562507790565
4.811964334619355 157.68426204238594 0.9688494159202524
4.817191889572771 157.9788685971034 0.9691561815338648
4.822419444526187 154.14334947935768 0.9595905988977436
4.827646999479604 156.07571592765737 0.9514993454480777
4.83287455443302 155.90511851682152 0.9488802547183449
4.838102109386436 155.22054008609015 0.9502824570049965
4.843329664339852 158.7054052433157 0.9764323106103605
4.848557219293268 157.88941264931748 0.9770832954292104
4.853784774246685 157.00805882900886 0.9682303124075528
4.859012329200101 158.60943564809003 0.9612531856479858
4.864239884153517 157.04976844749066 0.93820038214802
4.869467439106933 154.1798671442881 0.9266944351418777
4.8746949940603495 151.79698966117883 0.9226328061024051
4.879922549013766 152.47288706213573 0.9285773126149657
4.885150103967182 153.86865992069386 0.9349018369002036
4.890377658920598 162.55801217806544 0.949654607537084
4.895605213874014 155.7533045456566 0.9219302421096659
4.9008327688274305 155.03558596189717 0.9211598970899495
4.906060323780847 154.62948840130727 0.9256288129191163
4.911287878734263 156.01604012136644 0.9354006936485527
4.916515433687679 158.64032471657592 0.9546270666901433
4.921742988641095 156.64145746935924 0.9452849930157592
4.9269705435945115 156.80542410183796 0.9475597409158076
4.932198098547928 153.79061879727644 0.9458486101413061
4.937425653501344 152.09054810985262 0.9367196546881811
4.94265320845476 152.0061333573465 0.9397421796763936
4.947880763408176 152.47500330101903 0.9226213463052796
4.9531083183615925 157.00598660841888 0.9321812100720085
4.958335873315009 160.59575138418057 0.9529875845023591
4.963563428268425 159.33936852831775 0.9501270384280578
4.968790983221841 156.1569104142236 0.9400294345231819
4.974018538175257 156.48303961623634 0.937172604486822
4.9792460931286735 159.7714105938759 0.9389780971992887
4.98447364808209 163.16768734308687 0.9345204929185944
4.989701203035506 164.89940504771673 0.9233338459322772
4.994928757988922 168.97252717775245 0.9185447113689089
5.000156312942338 172.20488749999038 0.909666646653798
5.0053838678957545 171.81959206979917 0.8869883808817891
5.010611422849171 176.52987500977252 0.8793018359419633
5.015838977802587 184.9209387950257 0.8875632917368105
5.021066532756003 188.16531367373682 0.8789439615980863
5.026294087709419 193.95176075257933 0.8877037059779584
5.0315216426628355 189.023585731603 0.8758806808547837
5.036749197616252 186.5716240337717 0.8749843034097498
5.041976752569668 187.95113827109725 0.8868173871484778
5.047204307523084 187.2757639396243 0.8928008683828457
5.0524318624765 187.98149560799757 0.8962738318452432
5.0576594174299165 189.11408446637498 0.8950579238047007
5.062886972383333 191.27181097995782 0.8827829125790939
5.068114527336749 200.6069429338016 0.8948694248485998
5.073342082290165 212.2963859096203 0.9079826728386329
5.078569637243581 220.73909547962086 0.9067956318714071
5.0837971921969975 229.76747966886506 0.9054172023138797
5.089024747150414 238.88357100385477 0.9018193501127812
5.09425230210383 249.0636109244648 0.9041340149463923
5.099479857057246 268.7442846288242 0.928407970872865
5.104707412010662 286.18472527746 0.9486673013466417
5.109934966964079 311.53807763121785 0.9844089208488828
5.115162521917495 333.70528009045194 1.0164506425036526
5.120390076870911 357.3670582251679 1.048464201020889
5.125617631824327 369.53509178297367 1.0623916241056706
5.130845186777743 370.3733344713606 1.06313778436011
5.13607274173116 361.0104911086834 1.0500485737244871
5.141300296684576 341.0871584832109 1.0290547787223534
5.146527851637992 317.2555048484085 1.0010551958438725
5.151755406591408 289.82179193538224 0.9738136477999221
5.156982961544824 265.99456690591995 0.9521147223951918
5.162210516498241 247.22512618755985 0.9433095890872099
5.167438071451657 227.1781049994941 0.9268137749074152
5.172665626405073 212.00340265882744 0.9201020913493758
5.177893181358489 197.67644062647906 0.9063894807841198
5.183120736311905 192.1762414230549 0.9076344785283548
5.188348291265322 188.64484619774274 0.9099538297441855
5.193575846218738 184.28133243939712 0.9148632041212775
5.198803401172154 179.79114397859433 0.9042707994824185
5.20403095612557 179.9153243168324 0.916320308104254
5.209258511078986 181.309321414792 0.9219457621971129
5.214486066032403 179.2293311794415 0.9185767207793918
5.219713620985819 172.55741967851657 0.8981183027562641
5.224941175939235 167.78474820140593 0.8865363533909579
5.230168730892651 165.39413422392428 0.8774792114931113
5.235396285846067 163.69088286011834 0.874829352821545
5.240623840799484 163.5286431524931 0.8779342778863377
5.2458513957529 163.65972377186972 0.8918546952815395
5.251078950706316 164.6276156558155 0.9118381212027419
5.256306505659732 169.77475814051678 0.9306440234916308
5.261534060613148 162.51298118782694 0.9087208436559087
5.266761615566565 159.86378817640698 0.8925268884208106
5.271989170519981 155.59196460300052 0.8717118270278582
5.277216725473397 156.69122864209285 0.8754718280989762
5.282444280426813 158.9595914866437 0.8878933902102587
5.2876718353802294 159.4383587046925 0.889819063517411
5.292899390333646 158.87443578888727 0.898512709491246
5.298126945287062 157.55020180641029 0.8969040009253821
5.303354500240478 155.23740605948348 0.8852534788405176
5.308582055193894 153.27036555546496 0.8773691442661822
5.3138096101473105 155.00235227931702 0.8762521066204845
5.319037165100727 160.06626985037093 0.8900944354371075
5.324264720054143 159.5127215079956 0.8883665553004502
5.329492275007559 159.68659033815752 0.8927826159368407
5.334719829960975 155.0226605158693 0.8828308036604963
5.3399473849143915 151.6570463681674 0.8788158017072436
5.345174939867808 155.010917009185 0.8938425753242993
5.350402494821224 155.96761824926764 0.900274924331712
5.35563004977464 157.71062996060144 0.9053671570385731
5.360857604728056 161.58103487758495 0.9045296312897266
5.3660851596814725 163.95622895944788 0.9075623650208028
5.371312714634889 164.75880880510752 0.894375494423128
5.376540269588305 165.15643296826326 0.885804866261488
5.381767824541721 163.08503315160567 0.8771399684125091
5.386995379495137 160.90745950286987 0.8720110807522601
5.3922229344485535 156.20474706824356 0.8600210809433007
5.39745048940197 150.70854424347408 0.8438677166976987
5.402678044355386 150.37345505967153 0.8279767601687533
5.407905599308802 156.73649039068377 0.8351711329243279
5.413133154262218 164.68707342724707 0.8571030122429807
5.4183607092156345 168.8499996255771 0.8598612608865339
5.423588264169051 170.46071558002137 0.8495331312236661
5.428815819122467 171.0100679240623 0.8388159151370049
5.434043374075883 171.9658235421149 0.8279804317962277
5.439270929029299 170.67179575571348 0.8180868600110334
5.4444984839827155 178.32547768333222 0.8344005413885354
5.449726038936132 179.67710730378678 0.833561296723768
5.454953593889548 183.65162237917804 0.8422337041488948
5.460181148842964 182.83182049794527 0.8439927358141172
5.46540870379638 181.23364036442453 0.8500320709158291
5.4706362587497965 182.04856963112033 0.8600541233197923
5.475863813703213 178.55668315843928 0.8653778967443678
5.481091368656629 178.60979684300432 0.8641565700378989
5.486318923610045 173.5695442270867 0.8527434246815215
5.491546478563461 172.36973132790445 0.8513014015871315
5.4967740335168775 168.46630657123103 0.8399945697963185
5.502001588470294 168.87652620237768 0.8448518425987226
5.50722914342371 166.45520129988373 0.8483145430752993
5.512456698377126 162.84249209773597 0.8403133844610186
5.517684253330542 161.642584762684 0.8407996648250402
5.522911808283959 161.25177005762262 0.8431933340724511
5.528139363237375 161.7249709134044 0.850234513283174
5.533366918190791 163.9224532584424 0.8554235414643813
5.538594473144207 162.76497959577213 0.858276526276605
5.543822028097623 163.64161864325925 0.8569135765949192
5.54904958305104 162.94306741933846 0.8445470508906189
5.554277138004456 162.22152150025624 0.8378069060378565
5.559504692957872 165.48779739345562 0.845066086464596
5.564732247911288 164.36198470782907 0.839205188048947
5.569959802864704 165.55888419316886 0.8430963062580713
5.575187357818121 165.15165910817154 0.8307478952522949
5.580414912771537 165.4225836924301 0.8197637915135111
5.585642467724953 166.6745785747226 0.8196829296208306
5.590870022678369 168.3067924902303 0.8253566897922308
5.596097577631785 165.88705674886057 0.8196175555550054
5.601325132585202 165.82999473235694 0.8117473731132232
5.606552687538618 169.16336535125754 0.809448514093998
5.611780242492034 174.71361677267794 0.8099557889393741
5.61700779744545 178.89163052491278 0.812562694641126
5.622235352398866 193.0997786672971 0.8253854859424813
5.627462907352283 214.87468410589776 0.8424479072614207
5.632690462305699 255.08163541826727 0.8859914132519691
5.637918017259115 315.6575157627101 0.956088132696151
5.643145572212531 401.74477172804876 1.0568265335081868
5.648373127165947 501.8737975752946 1.1665129133387984
5.653600682119364 602.2635715663407 1.270839722732798
5.65882823707278 692.5168804493029 1.3561436236017645
5.664055792026196 757.5921003941373 1.4167117930446493
5.669283346979612 800.8002012456235 1.4549721421394675
5.674510901933028 812.9509826680496 1.463259726476165
5.679738456886445 809.1180020765913 1.4598162449312093
5.684966011839861 794.2313304708622 1.4455462036381777
5.690193566793277 775.6630987556713 1.4281571290420125
5.695421121746693 768.192913933118 1.420147502453831
5.700648676700109 761.0589965416225 1.4127153638086631
5.705876231653526 756.4176847900991 1.4065088070409073
5.711103786606942 755.1085824208619 1.4045364959544593
5.716331341560358 753.6687063061129 1.402304681641191
5.721558896513774 759.1992030658946 1.406569237460233
5.7267864514671905 765.9403824029195 1.4133494093590897
5.732014006420607 770.5861578787957 1.417968463839775
5.737241561374023 775.8437104998081 1.4213884476153138
5.742469116327439 793.7712161652627 1.4356398673937094
5.747696671280855 830.6266411954623 1.4673543654234005
5.7529242262342715 886.0620518010838 1.5173323074460396
5.758151781187688 952.419523130948 1.5719028782551168
5.763379336141104 1030.4582829407123 1.6346945940157156
5.76860689109452 1109.6339559058338 1.6937426744224224
5.773834446047936 1185.7344267776443 1.7498445540327128
5.7790620010013525 1244.3880085711892 1.7912210150762122
5.784289555954769 1265.1588765281017 1.8050910190064144
5.789517110908185 1254.5752863095386 1.7960256001511006
5.794744665861601 1184.5972082768344 1.743742265489786
5.799972220815017 1069.8884612946042 1.656593828386326
5.8051997757684335 924.3795523570532 1.541136617603172
5.81042733072185 763.0825285503845 1.4025024739167402
5.815654885675266 625.0115662815441 1.275535833775354
5.820882440628682 497.83604611831976 1.1432501970104296
5.826109995582098 409.1858453865289 1.0485951692942295
5.8313375505355145 342.7343805117254 0.9746110567457221
5.836565105488931 292.1708869582629 0.9162783365090363
5.841792660442347 256.07832343393045 0.871372439708603
5.847020215395763 233.71355480663982 0.8412834111074187
5.852247770349179 218.28483872804958 0.8180009728408606
5.8574753253025955 208.0095569918183 0.8042758714378866
5.862702880256012 203.63021392560427 0.8064697269257838
5.867930435209428 200.96137479931465 0.8036995646189221
5.873157990162844 200.32983594609158 0.8078397962542611
5.87838554511626 201.58120029551512 0.8090996197716925
5.8836131000696765 198.7742633922162 0.8033441644763413
5.888840655023093 197.12813292434453 0.8005397298432647
5.894068209976509 196.0158906738161 0.8030468204278444
5.899295764929925 194.4343326673542 0.7957778786121459
5.904523319883341 195.31467914851203 0.7959447590458891
5.9097508748367575 196.73470503141593 0.7946762012548003
5.914978429790174 199.64058897764676 0.7957224720692989
5.92020598474359 202.90927973285733 0.8026753550466625
5.925433539697006 207.92320501969223 0.8120519567678646
5.930661094650422 209.63752651994469 0.8080864293511358
5.9358886496038386 209.5349148609249 0.8036303619998607
5.941116204557255 211.9780396346974 0.7980449505964705
5.946343759510671 218.50175935901703 0.807795008371936
5.951571314464087 225.63286997084728 0.8296956325425583
5.956798869417503 227.8471676918022 0.83073991388737
5.96202642437092 233.93056128519834 0.8395914216947272
5.967253979324336 240.72837113229218 0.8487664703682514
5.972481534277752 253.86903965307295 0.8656206847591486
5.977709089231168 266.09885431006404 0.8819664325724414
5.982936644184584 277.73943540506656 0.8980661485875032
5.988164199138001 297.9441255733053 0.9247247214599209
5.993391754091417 315.79532813930956 0.945226506877418
5.998619309044833 338.46554266768044 0.975232488869391
6.003846863998249 371.91364264479955 1.0180582851903945
6.009074418951665 414.66831124548446 1.0735921065709635
6.014301973905082 463.9404805330491 1.1360857017816677
6.019529528858498 525.8509449644953 1.2086977987096086
6.024757083811914 597.0586560650322 1.2892036593258214
6.02998463876533 677.1255736481093 1.372227245415215
6.035212193718746 789.1983746087691 1.483207935582702
6.040439748672163 925.4136952504685 1.6092450055211578
6.045667303625579 1084.4722602292961 1.7415613331756536
6.050894858578995 1277.8002602038887 1.8911484496551185
6.056122413532411 1451.2544019590528 2.012807420916295
6.061349968485827 1628.1697651105449 2.132980652578575
6.066577523439244 1773.8950964546136 2.2276996514431238
6.07180507839266 1881.0363145564645 2.3013092836571953
6.077032633346076 1937.194628840678 2.340878420241257
6.082260188299492 1928.7574518012218 2.3399551619358165
6.087487743252908 1865.3162451554736 2.300761582015139
6.092715298206325 1760.8347092656434 2.235341907123214
6.097942853159741 1637.197486052467 2.156178475076049
6.103170408113157 1514.7307546674178 2.078078418474674
6.108397963066573 1384.5890998928253 1.9885176881009505
6.113625518019989 1252.7488258122198 1.8933371789933784
6.118853072973406 1130.896366947596 1.8037117356434387
6.124080627926822 1011.4710058043005 1.7079075662815801
6.129308182880238 902.36623473395 1.615317548151853
6.134535737833654 797.4672887581365 1.5164489143683877
6.1397632927870704 707.1836509459534 1.427882953190039
6.144990847740487 629.344253128391 1.3505440938022097
6.150218402693903 562.6967487400921 1.280423446505585
6.155445957647319 504.853887138503 1.2146900818720863
6.160673512600735 456.16245729007613 1.1593072867878373
6.1659010675541515 417.07252979876444 1.1122972777899447
6.171128622507568 387.1664797727925 1.0771772239191857
6.176356177460984 360.51028073428216 1.0466526668272964
6.1815837324144 335.50036388391754 1.0176118019678826
6.186811287367816 313.64998247586846 0.9916796567471932
6.1920388423212325 296.13702877858674 0.9666921290651016
6.197266397274649 280.79044713895985 0.9463149842968922
6.202493952228065 276.6584156905538 0.9425035577845314
6.207721507181481 266.02996566530067 0.9178579747425725
6.212949062134897 258.5660429491061 0.9030422903299173
6.2181766170883135 251.61682952789707 0.8882937798783868
6.22340417204173 242.16252870991093 0.8698520019542074
6.228631726995146 236.43951756225016 0.862690013698927
6.233859281948562 235.1589938126476 0.8669605527261842
6.239086836901978 234.55476032001025 0.8679210659817759
6.2443143918553945 232.0605251887811 0.8632310596042447
6.249541946808811 229.60593741988058 0.8567298966084551
6.254769501762227 224.1202968559508 0.8470455931491172
6.259997056715643 223.17979786201585 0.8444235636552486
6.265224611669059 220.4717731220194 0.8411829997907327
6.2704521666224755 214.22165581814642 0.8291705077473944
6.275679721575892 208.26224289869288 0.8164010162667626
6.280907276529308 204.59117381620672 0.8128095677273109
6.286134831482724 204.00623281673302 0.8165282168291984
6.29136238643614 203.41637294653913 0.821436211097285
6.2965899413895565 203.93324036156181 0.8226041309984954
6.301817496342973 204.45845255051725 0.8242542236099527
6.307045051296389 204.64600577660752 0.8219131194623784
6.312272606249805 204.48427641562157 0.8202768717428839
6.317500161203221 205.17231373355085 0.8221574964958036
6.3227277161566375 204.75951058735703 0.8213352119142728
6.327955271110054 202.35087569323176 0.8162694220452521
6.33318282606347 200.18425051295628 0.814694430106513
6.338410381016886 196.29075612269662 0.8096455853112668
6.343637935970302 196.42719563558265 0.8118927141711136
6.3488654909237185 194.82642822009066 0.8078179153230471
6.354093045877135 193.55085241119968 0.8039277622100809
6.359320600830551 194.7466424016144 0.7967057926024764
6.364548155783967 196.92227190810132 0.7967869348318555
6.369775710737383 200.2300644777778 0.7993429410136811
6.3750032656908 199.49216607195953 0.8011718673354996
6.380230820644216 201.69452072510725 0.8115854974437094
6.385458375597632 199.1921673672714 0.8026940476892035
6.390685930551048 197.91368426224534 0.7982269441063892
6.395913485504464 199.31034948881495 0.7975283438904761
6.401141040457881 200.51872934337936 0.7999809471492941
6.406368595411297 201.64269487382833 0.803807982117001
6.411596150364713 201.86400625539943 0.7999233853326488
6.416823705318129 206.28772505864993 0.8111757219941059
6.422051260271545 208.41824624295012 0.814738208302414
6.427278815224962 208.1204871473694 0.8115334788612377
6.432506370178378 207.0023822949057 0.812346481104259
6.437733925131794 201.92220459925338 0.7937422334852476
6.44296148008521 202.01278063954751 0.789602709883554
6.448189035038626 204.08684056312737 0.7930453998171397
6.453416589992043 206.83029731749693 0.7967849451884479
6.458644144945459 208.29492065443068 0.8002984914805881
6.463871699898875 211.74701117946432 0.8070297786662507
6.469099254852291 212.5511049849048 0.8085603886562633
6.474326809805707 212.7521480923768 0.8029698986958294
6.479554364759124 217.59191649570013 0.8059977267791341
6.48478191971254 218.06332990130574 0.8053942426694868
6.490009474665956 222.23467355054134 0.810005754811606
6.495237029619372 226.16856399060563 0.8160883840928178
6.500464584572788 230.34153947863325 0.8173440327030075
6.505692139526205 236.26494078178885 0.8218860658345366
6.510919694479621 244.0357240730541 0.8264504677044046
6.516147249433037 250.92431289235483 0.8329481847149253
6.521374804386453 261.10832982279607 0.842978025384666
6.526602359339869 270.49597615159206 0.8502000739929976
6.531829914293286 288.3028370764793 0.8685718420939501
6.537057469246702 309.9549538257571 0.8917818806148108
6.542285024200118 340.23540133063733 0.9272113630169152
6.547512579153534 376.23834732866794 0.969666886785207
6.55274013410695 408.8830295334325 1.0047456135007378
6.557967689060367 443.3001203660781 1.041718941630717
6.563195244013783 473.7690119357993 1.0746159235763295
6.568422798967199 502.5798148903428 1.1057712922284741
6.573650353920615 518.049926409838 1.1205044995403846
6.5788779088740315 522.8493588873083 1.123146752215306
6.584105463827448 515.8751913984627 1.1149819022778202
6.589333018780864 495.8112312226312 1.0933127519897585
6.59456057373428 475.37472228884343 1.0700406461591048
6.599788128687696 450.6111454862372 1.0425802613659245
6.6050156836411125 429.2852024049999 1.0176876725399293
6.610243238594529 404.5404347070018 0.9928885373042278
6.615470793547945 379.1425563133211 0.9628020298435234
6.620698348501361 357.2210455493292 0.9359326532007781
6.625925903454777 335.7875795460569 0.9105207126682484
6.6311534584081935 320.57926796135087 0.8918697522666541
6.63638101336161 305.8079886479447 0.8787656915218288
6.641608568315026 294.61555256435366 0.8648688266265949
6.646836123268442 284.66636562328495 0.8525560979976384
6.652063678221858 272.9105765513029 0.8351862915462558
6.6572912331752745 263.48720019014564 0.8239753828399112
6.662518788128691 257.8061980080305 0.816847303313671
6.667746343082107 255.5730841514998 0.8142739119922335
6.672973898035523 256.58248112297576 0.8213039679243477
6.678201452988939 253.84865714943416 0.8173469345983183
6.6834290079423555 249.1849541543258 0.8131815330965898
6.688656562895772 242.85452781771374 0.8023456639581802
6.693884117849188 238.42836564893219 0.7936929671559674
6.699111672802604 233.35388929495042 0.786077913491141
6.70433922775602 231.02803999077017 0.7833538179907388
6.7095667827094365 231.28455962847414 0.78695918652666
6.714794337662853 227.93182857099256 0.7843587584642429
6.720021892616269 226.0502140242419 0.783704644838718
6.725249447569685 223.75506780824776 0.7822995804229409
6.730477002523101 223.5078032822213 0.7829114028934693
6.7357045574765175 229.2864464279882 0.7959439204399643
6.740932112429934 229.83134591103197 0.800854916805035
6.74615966738335 225.76198684905162 0.793167356537241
6.751387222336766 223.24013173527567 0.7897209174246002
6.756614777290182 221.95770170989798 0.7829934888627396
6.7618423322435985 224.62186024286314 0.7854134234853198
6.767069887197015 223.99572788900537 0.7806287699243363
6.772297442150431 223.30243288473568 0.7798783864365919
6.777524997103847 224.24966011481754 0.7837525292260733
6.782752552057263 222.99010872916568 0.7783353772572917
6.7879801070106796 227.76186019762613 0.7859688334540236
6.793207661964096 225.77526212566215 0.7785735489612395
6.798435216917512 225.27517010128219 0.774540360461643
6.803662771870928 229.31403707450593 0.7827720252442084
6.808890326824344 230.5561638486749 0.7818000993611187
6.814117881777761 232.61604332780615 0.7867751549631772
6.819345436731177 230.9299142077074 0.7838865625116556
6.824572991684593 226.3207755630943 0.778015416054182
6.829800546638009 224.40113848314965 0.775805802082421
6.835028101591425 226.09753600266296 0.7776242739315187
6.840255656544842 229.56370741050753 0.7795630832492206
6.845483211498258 232.1454761105409 0.7847621026433453
6.850710766451674 234.05588464662313 0.788849579593298
6.85593832140509 236.0523052539555 0.7936709759625605
6.861165876358506 238.48881515673344 0.7979203740731742
6.866393431311923 242.5499763748981 0.7981997266257184
6.871620986265339 244.41644154028495 0.7948480320642721
6.876848541218755 241.60442823092603 0.7869299225107971
6.882076096172171 244.51409085690634 0.79144184865397
6.887303651125587 246.15051890640427 0.7911627147071435
6.892531206079004 251.75346746664928 0.7981861750574635
6.89775876103242 255.31974840619867 0.8016467734113649
6.902986315985836 255.8643137438157 0.7981907175009872
6.908213870939252 259.47483267793814 0.8024752946468781
6.913441425892668 263.03201646545824 0.8069457022011944
6.918668980846085 264.4021581903491 0.80657710481158
6.923896535799501 267.13524597894207 0.8109159889511026
6.929124090752917 271.6638133260297 0.810820735063028
6.934351645706333 272.97895059249333 0.8121776593071893
6.939579200659749 280.13411865573016 0.8195140527849704
6.944806755613166 283.1494222864061 0.8224192921347966
6.950034310566582 285.92442805566395 0.8224914223750402
6.955261865519998 293.09639997242044 0.8276791017194127
6.960489420473414 303.12270221131934 0.8412899176238754
6.96571697542683 314.2853584447547 0.8549545911167972
6.970944530380247 329.3363377654277 0.873530491737757
6.976172085333663 346.56014263330127 0.8931261108745141
6.981399640287079 363.8131174587009 0.9114752091177896
6.986627195240495 385.80658689367687 0.9332312629782177
6.9918547501939114 406.8415267302192 0.9545554532141806
6.997082305147328 446.7869667843121 0.9991840321233345
7.002309860100744 500.0247380495604 1.0523627510747573
7.00753741505416 589.652280065398 1.139319590694801
7.012764970007576 711.3197992545396 1.2478565047765384
7.0179925249609925 859.5833141299905 1.3694824168337625
7.023220079914409 1020.6925078038417 1.492563149141144
7.028447634867825 1165.2658158306647 1.593239227043292
7.033675189821241 1277.4763805540347 1.6668741405596954
7.038902744774657 1343.7674994673107 1.7077919985096601
7.0441302997280735 1345.8336069005893 1.7079089180598261
7.04935785468149 1303.7558128837175 1.6813034505697526
7.054585409634906 1221.4742335230305 1.6252891929209294
7.059812964588322 1118.2886878730437 1.5538872150093805
7.065040519541738 1017.1363705173496 1.4806977398935792
7.0702680744951545 924.9787998926325 1.4126326608694402
7.075495629448571 841.5871139245336 1.34672535362863
7.080723184401987 769.1935473618398 1.2866153721198987
7.085950739355403 712.3878712454606 1.2374428568190412
7.091178294308819 669.5371628371128 1.1998217424644704
7.0964058492622355 640.3987399940362 1.173149855805806
7.101633404215652 614.8155421800709 1.1495573331562294
7.106860959169068 597.3539021373374 1.132855247771937
7.112088514122484 574.8744804364189 1.1118964223267715
7.1173160690759 551.1485578068365 1.08912611147545
7.1225436240293165 533.0891807768872 1.0708356630155373
7.127771178982733 514.2960832291874 1.0519397406820925
7.132998733936149 504.8400901834059 1.0423803222276058
7.138226288889565 492.84607389062865 1.030862322862283
7.143453843842981 480.2069567786023 1.0182659602314523
7.1486813987963975 469.889239528353 1.0073196517958565
7.153908953749814 461.99068263225337 0.9978001452959916
7.15913650870323 459.2832077180973 0.9941594361575835
7.164364063656646 461.0595935646671 0.9956712937449402
7.169591618610062 465.6961475960804 1.000679138175412
7.1748191735634785 477.47399135499023 1.0124913913780802
7.180046728516895 493.46717657193165 1.0280877706764127
7.185274283470311 528.5113756224267 1.0628921480404583
7.190501838423727 585.0041018412602 1.1175722472105396
7.195729393377143 660.6303543928926 1.1858641790959086
7.2009569483305595 770.0596926975927 1.278385685396808
7.206184503283976 911.5653508539336 1.388877477980671
7.211412058237392 1097.04145397689 1.5220508571677516
7.216639613190808 1339.4497654347301 1.6815990463752415
7.221867168144224 1647.44155637129 1.8631729862605018
7.227094723097641 2006.7423605991075 2.0540289759338206
7.232322278051057 2357.62405834644 2.224862635581156
7.237549833004473 2621.6997508995546 2.343013573237216
7.242777387957889 2724.5166153285495 2.3870577346977004
7.248004942911305 2654.1105043874427 2.353094633062036
7.253232497864722 2427.6944845644703 2.2484499439510848
7.258460052818138 2087.464798680509 2.084385993847738
7.263687607771554 1719.7406686856905 1.8922161538478475
7.26891516272497 1364.1145232834647 1.684689925772242
7.274142717678386 1067.6741079609371 1.4907060313430491
7.279370272631803 835.1597831541775 1.3182817772297424
7.284597827585219 660.1344628137194 1.173656210128543
7.289825382538635 547.2540625804812 1.0708606299929317
7.295052937492051 473.05680911082703 0.9992088374340127
7.300280492445467 425.19834443694197 0.9518906914087704
7.305508047398884 392.02392593470245 0.9169903322928225
7.3107356023523 373.7739770180061 0.8953219922143593
7.315963157305716 358.1145683555031 0.8753529057266405
7.321190712259132 348.36473756343526 0.8611493859608319
7.326418267212548 340.3941284063472 0.8521857934202732
7.331645822165965 330.89254600529483 0.841004891574601
7.336873377119381 325.3953337629344 0.8388661880760455
7.342100932072797 321.6480358228945 0.8338950052253151
7.347328487026213 324.4132023264947 0.8372624752197985
7.352556041979629 324.42637378278823 0.8384776420041085
7.357783596933046 322.8421968369728 0.8356064427117069
7.363011151886462 318.17023061012287 0.8290178545143196
7.368238706839878 310.9788294245767 0.8206178452769399
7.373466261793294 314.65125332679713 0.825252330196851
7.37869381674671 312.6330450199642 0.8250691024706684
7.383921371700127 313.99363790129155 0.8303823024855563
7.389148926653543 311.6514681765037 0.8274536477674604
7.394376481606959 307.02987686172975 0.819199245064754
7.399604036560375 308.4894199943661 0.8176709795527335
7.4048315915137914 307.0503281134217 0.8129406217952685
7.410059146467208 308.5624190666654 0.8151401179711621
7.415286701420624 311.78424946072204 0.8207150773669979
7.42051425637404 312.90400280289634 0.8228682458807827
7.425741811327456 315.0554800954559 0.8277086461832821
7.4309693662808725 320.0237747771095 0.8338363503967382
7.436196921234289 318.3922682268339 0.8316850896877134
7.441424476187705 321.3721309580636 0.8334920555992921
7.446652031141121 324.43714668987934 0.8335917800713445
7.451879586094537 326.8516837087439 0.8336855646594377
7.4571071410479535 329.8646434968257 0.8344296777337534
7.46233469600137 332.43114343458205 0.8363655957292963
7.467562250954786 338.8807942229979 0.844293843588467
7.472789805908202 342.30730267259855 0.8484875293296058
7.478017360861618 352.3629489471792 0.8623217292854028
7.4832449158150345 360.2455192264507 0.8690558419490417
7.488472470768451 369.1455976313524 0.8768281272643617
7.493700025721867 377.7959204938395 0.8853442181531226
7.498927580675283 391.83430815388346 0.8988386264411022
7.504155135628699 407.2447479258508 0.914151126623243
7.5093826905821155 428.1343184826263 0.9352873788175285
7.514610245535532 449.33396478109574 0.9565809458305561
7.519837800488948 467.4360951546925 0.9755559564674365
7.525065355442364 482.6175116016323 0.9911171004912087
7.53029291039578 495.42135035934893 1.0024421311568996
7.5355204653491965 505.5023614656558 1.011235978418971
7.540748020302613 510.5975110417478 1.0156868707983884
7.545975575256029 507.1606208672499 1.0115903439372307
7.551203130209445 504.06044230389534 1.0079970406676548
7.556430685162861 497.4653572427503 1.001425929510913
7.5616582401162775 491.2017498131099 0.99494417815293
7.566885795069694 483.36442263970827 0.9875651543531792
7.57211335002311 468.93448881019697 0.9724139868232954
7.577340904976526 456.9744112752777 0.9581997086469026
7.582568459929942 444.02723686615053 0.9435487350393623
7.5877960148833585 433.00195665525666 0.9327060929706061
7.593023569836775 426.19577809854286 0.9254723226064925
7.598251124790191 421.931825825092 0.9211938459236376
7.603478679743607 415.13406336674257 0.913876538367892
7.608706234697023 412.1310037695702 0.9108567655632321
7.6139337896504395 402.31187751014414 0.9003486884234215
7.619161344603856 399.52077274499493 0.8974859834082425
7.624388899557272 397.79244722036896 0.8966548817800774
7.629616454510688 399.89251679141245 0.8982906088751988
7.634844009464104 401.62811731120854 0.9004388123870105
7.6400715644175206 407.3055053873842 0.9074259190910426
7.645299119370937 417.06811670797276 0.9176679296671143
7.650526674324353 426.35709046943344 0.9263723023052584
7.655754229277769 432.8956124703347 0.9318171399236146
7.660981784231185 437.67704401610445 0.9359846985207979
7.666209339184602 444.8793721148824 0.9420496766873724
7.671436894138018 455.7639131305737 0.9530277041963452
7.676664449091434 466.91495122935703 0.963423038281736
7.68189200404485 479.2695959524464 0.9743339305143075
7.687119558998266 492.79055780314087 0.9861368694976953
7.692347113951683 502.7887464446784 0.9938523385245739
7.697574668905099 513.0130613670723 1.0029321687477735
7.702802223858515 526.2641766642873 1.01576611336991
7.708029778811931 530.7369095410794 1.020932591494668
7.713257333765347 530.8479802148128 1.0200495881670661
7.718484888718764 528.7279772222743 1.0180623943997014
7.72371244367218 521.6099077278897 1.0117398460898899
7.728939998625596 516.106128946001 1.0061050985605244
7.734167553579012 507.3369623445306 0.9973144370692606
7.739395108532428 502.83260546655487 0.9929262847589841
7.744622663485845 502.18761313540983 0.9924023121209891
7.749850218439261 502.98544210584845 0.9939585594461882
7.755077773392677 505.8859910897866 0.9955818675822927
7.760305328346093 502.25335901492895 0.9913451464624484
7.765532883299509 494.1894588561535 0.982167489966488
7.770760438252926 486.54573242124684 0.9735958011471222
7.775987993206342 482.3018974003644 0.9683767292258589
7.781215548159758 472.897996691773 0.9589704600538899
7.786443103113174 467.4391716748082 0.9544806303790498
7.79167065806659 460.75140114435635 0.9485280500959878
7.796898213020007 451.49468920612975 0.9401361315702675
7.802125767973423 443.47799662304647 0.9317894326492239
7.807353322926839 434.70563477647204 0.9226419580677386
7.812580877880255 425.22614829420917 0.9120911315361543
7.817808432833671 418.56625622468783 0.9032153560586137
7.823035987787088 417.7681281292095 0.9012095106715996
7.828263542740504 415.14339124022746 0.8985469465501944
7.83349109769392 415.1595958548372 0.8999312139014739
7.838718652647336 416.0712229067121 0.902599331298216
7.8439462076007525 414.5598449957097 0.9005667730567516
7.849173762554169 416.10483147452464 0.901879085396606
7.854401317507585 418.68770884981484 0.90350811221834
7.859628872461001 417.70607447448543 0.9022203622010756
7.864856427414417 416.39261284815404 0.8988326481291505
7.8700839823678335 418.7200907478435 0.9002236156740503
7.87531153732125 422.1640180529956 0.9036233728843375
7.880539092274666 426.2018939236224 0.906691347724274
7.885766647228082 435.46259378228467 0.9170881083219362
7.890994202181498 438.2808961457919 0.9187718023427494
7.8962217571349145 448.2945923964831 0.9305314055310685
7.901449312088331 455.5184744992499 0.9374594324246012
7.906676867041747 460.95869823232323 0.9419423697863399
7.911904421995163 467.9399976663427 0.9480279342364357
7.917131976948579 472.7074956024441 0.9522422452464654
7.9223595319019955 481.47491824083676 0.9601874935869078
7.927587086855412 486.41855971655514 0.9641772650681666
7.932814641808828 495.3977639656264 0.9714639742577598
7.938042196762244 501.7682724352606 0.9768501724809495
7.94326975171566 508.70001314960876 0.9826901508464214
7.9484973066690765 515.6143220581953 0.9885322705097928
7.953724861622493 527.9756486652446 0.9998740258909197
7.958952416575909 545.006188919155 1.0155510125280127
7.964179971529325 562.178164240098 1.0313065401711172
7.969407526482741 575.5809595342472 1.041847621591082
7.9746350814361575 589.4637159065613 1.0516014477464155
7.979862636389574 598.595438431482 1.0594910804347013
7.98509019134299 613.0697496273118 1.0721597097812547
7.990317746296406 629.5687013526751 1.0886382287163512
7.995545301249822 641.681831459487 1.099040184409591
8.000772856203238 649.0674435635864 1.1035586663366603
8.006000411156654 652.7547526350213 1.1065155563375677
8.01122796611007 658.0338128105996 1.1110221619245746
8.016455521063486 658.5356983920166 1.110287004560461
8.021683076016902 662.3256321082457 1.1127197072975654
8.026910630970319 670.0304707134347 1.1177254571260973
8.032138185923735 677.7010007848171 1.1249358889444765
8.037365740877151 680.0839952823236 1.1277628309596406
8.042593295830567 685.8230061700806 1.1319579745042956
8.047820850783983 684.8755768971179 1.1304863067074002
8.0530484057374 688.3405839734666 1.1316621471077224
8.058275960690816 687.333233869829 1.1297991037031836
8.063503515644232 680.9970898793841 1.1243558277873957
8.068731070597648 678.1511293000892 1.1212659659992539
8.073958625551064 672.8241103232524 1.1167805170224323
8.07918618050448 666.3090435416252 1.11084478216374
8.084413735457897 659.4853475157653 1.1047149090610293
8.089641290411313 656.1091237390282 1.1015133847816203
8.09486884536473 652.9572158139998 1.0988566601280396
8.100096400318145 650.0514425243438 1.0964997577811384
8.105323955271562 642.7621719527989 1.0903247413854507
8.110551510224978 636.036627246427 1.0847701854372611
8.115779065178394 631.6496470520103 1.0808842789515294
8.12100662013181 625.3336720465046 1.074385073528684
8.126234175085226 623.2149089271396 1.0720076735321913
8.131461730038643 621.6362015894923 1.0702934398403359
8.136689284992059 625.5671008400404 1.0714665968823942
8.141916839945475 633.063472632815 1.0763209442778958
8.147144394898891 646.2985340766296 1.0869650864927634
8.152371949852308 661.7113071103587 1.100193616711823
8.157599504805724 681.1198388423417 1.1175024100459872
8.16282705975914 705.094641479386 1.1364145730884656
8.168054614712556 722.4564624133056 1.1496388884863662
8.173282169665972 736.896331449117 1.15985456542377
8.178509724619389 744.3930757217862 1.1648228453102647
8.183737279572805 750.3566440964526 1.1699250866931004
8.188964834526221 750.4956933344062 1.1695212671151198
8.194192389479637 744.560635386098 1.1647544606069902
8.199419944433053 731.7007482811941 1.1526577470099666
8.20464749938647 714.8954823463193 1.138486181575525
8.209875054339886 701.0418716114112 1.1273571058904248
8.215102609293302 692.7863440439036 1.1218234918762724
8.220330164246718 685.406505334267 1.1156596820083946
8.225557719200134 685.293445130903 1.1154633332663426
8.23078527415355 679.1738146531876 1.1104317941930584
8.236012829106967 671.2612954515262 1.1041259009324806
8.241240384060383 663.6283291721104 1.096519754489633
8.2464679390138 656.6342133553218 1.0898719100505478
8.251695493967215 655.4462087321465 1.088349416881103
8.256923048920632 652.7180030143088 1.0850626473708123
8.262150603874048 650.573265364735 1.0823971049711147
8.267378158827464 648.5134178660572 1.080612484831031
8.27260571378088 649.8508070946564 1.082227296968655
8.277833268734296 653.851703681748 1.0860262283043784
8.283060823687713 650.583761183677 1.0832147621735826
8.288288378641129 645.8674858572068 1.0778275227551037
8.293515933594545 640.1031190514512 1.072009783002257
8.298743488547961 637.4020458592886 1.0687611277308533
8.303971043501377 645.2614220014991 1.0761943289916271
8.309198598454794 648.653246025763 1.0789811668137943
8.31442615340821 648.3848298787883 1.077833717623896
8.319653708361626 650.0141364288995 1.0777057736494573
8.324881263315042 649.18667160634 1.076269688739434
8.330108818268458 658.2637344844363 1.0841290702591526
8.335336373221875 663.4827926592322 1.0890885976434797
8.34056392817529 672.4007741235534 1.0960420125693042
8.345791483128707 675.4546217349805 1.0973218383072683
8.351019038082123 673.6393297444439 1.0951522789809565
8.35624659303554 672.0264603867273 1.0936091503635321
8.361474147988956 674.61557618269 1.0952795682627094
8.366701702942372 680.4038684846198 1.0995152395128451
8.371929257895788 690.6276482010917 1.1072825732076488
8.377156812849204 698.528171512494 1.1133365980341863
8.38238436780262 703.3572103549018 1.116357685581894
8.387611922756037 704.9261654358725 1.116716686132565
8.392839477709453 710.9750129810186 1.1216641060564645
8.398067032662869 713.8233591527951 1.1247392157190221
8.403294587616285 715.9224091483142 1.1264484130088086
8.408522142569701 716.0579906089744 1.1261784405223605
8.413749697523118 712.2617139837682 1.1225006309171726
8.418977252476534 706.0285155125217 1.1177121374965377
8.42420480742995 695.4016750326381 1.1078393801984066
8.429432362383366 679.4629924029541 1.0941374457235347
8.434659917336782 662.3182986795398 1.0799830908489318
8.439887472290199 644.5658637642533 1.0641077334043128
8.445115027243615 627.9126247947684 1.0506156392525214
8.450342582197031 614.1019022276345 1.0387778931770657
8.455570137150447 604.6636504614513 1.0321878947527243
8.460797692103863 601.3074349020861 1.0292549652560068
8.46602524705728 593.9874993978461 1.0229387152543008
8.471252802010696 580.8518617312635 1.0101641448985978
8.476480356964112 574.870683749638 1.0048753847482945
8.481707911917528 565.9389448756772 0.9964979624463809
8.486935466870944 558.4083809673396 0.9897344122106841
8.49216302182436 554.8627484260195 0.9864538841262036
8.497390576777777 551.753898571456 0.9831970791880855
8.502618131731193 552.9856909626176 0.9841623387211579
8.50784568668461 551.4415592245684 0.9827249364669604
8.513073241638025 547.7978030731272 0.9790453754134726
8.518300796591442 538.6578329054271 0.9706551161464068
8.523528351544858 533.7693451596109 0.9656267963766082
8.528755906498274 528.946059682268 0.960705244445018
8.53398346145169 524.4095483055819 0.9571505201779597
8.539211016405106 519.8862974439648 0.9539260410104212
8.544438571358523 518.6251818157148 0.9528441075607821
8.549666126311939 518.9303534779191 0.952431140975467
8.554893681265355 521.4828074146673 0.9545284165186707
8.560121236218771 522.4277142734647 0.9539532131145815
8.565348791172188 523.3423835844563 0.9550638615639254
8.570576346125604 524.6436393233168 0.955678372541624
8.57580390107902 525.109638205265 0.9543187393577609
8.581031456032436 526.8320019848957 0.9554996624408473
8.586259010985852 525.8531924313025 0.9547646850000961
8.591486565939269 526.8033514512149 0.9558753808251587
8.596714120892685 528.555281186819 0.9571259877566788
8.601941675846101 527.9605694328094 0.9556022950549107
8.607169230799517 529.2196953175812 0.9574676749963333
8.612396785752933 526.9685784811743 0.9550774647832082
8.61762434070635 527.7501733586014 0.9557434990230057
8.622851895659766 529.6623591119293 0.9573257343873997
8.628079450613182 536.4543858836645 0.9617079130150166
8.633307005566598 540.4790518107019 0.9646183880640311
8.638534560520014 546.8253874197756 0.9697356042033899
8.64376211547343 554.9495904907516 0.9769004083060259
8.648989670426847 561.7791116843729 0.9825352686607816
8.654217225380263 565.9124246983323 0.9856633048899485
8.65944478033368 569.8569343460069 0.988394715953549
8.664672335287095 577.0866053972571 0.9947912264471608
8.669899890240512 587.3488678756038 1.004163229362463
8.675127445193928 599.4195808549982 1.0143369694502586
8.680355000147344 608.1215706606388 1.0196499626762785
8.68558255510076 614.9278698151971 1.0243815703214587
8.690810110054176 621.6734856020967 1.0289134323692748
8.696037665007593 635.2357932130911 1.0389988907072898
8.701265219961009 651.01407117167 1.0515356170229262
8.706492774914425 668.7434642510956 1.065569949406311
8.711720329867841 681.9821930739823 1.076670872248714
8.716947884821257 687.7067566162773 1.0801688884329954
8.722175439774674 689.7213958557572 1.0810274330175438
8.72740299472809 686.4730131374477 1.0769459304300066
8.732630549681506 687.844354880297 1.078836237372469
8.737858104634922 687.0905929721945 1.0793074134675629
8.743085659588338 688.3589248202487 1.0816980902103353
8.748313214541755 680.4862283886746 1.0759595631840992
8.75354076949517 672.889673257019 1.0695321363324974
8.758768324448587 664.3539336321559 1.0615538529590796
8.763995879402003 656.5912909881823 1.053883506995083
8.76922343435542 641.0266871338695 1.04090460086821
8.774450989308836 631.1747008750714 1.0322228730026313
8.779678544262252 616.4766542223321 1.0191384331132602
8.784906099215668 606.2838236787552 1.009753339454587
8.790133654169084 599.9547488627821 1.0057086169523546
8.7953612091225 593.8876557718934 1.0009489765983495
8.800588764075917 587.9885390349514 0.99535309370887
8.805816319029333 584.8516071969965 0.9913180910336726
8.811043873982749 578.2779000196657 0.9857729995095403
8.816271428936165 570.9222692315099 0.9796156360256869
8.821498983889581 560.8191399467771 0.9704624313280004
8.826726538842998 557.4080440873323 0.9676445895850018
8.831954093796414 557.7417675024985 0.9681619856379244
8.83718164874983 556.211190187495 0.9667806690014041
8.842409203703246 554.2276399707166 0.9644583312218854
8.847636758656662 549.8426860055819 0.9602437536023357
8.852864313610079 549.2656576761599 0.9599465551617425
8.858091868563495 552.28088380326 0.9617209659185746
8.863319423516911 554.2928646390293 0.9636218861441027
8.868546978470327 554.8761965747012 0.9634213840568477
8.873774533423743 554.2465855207216 0.96239119536403
8.87900208837716 551.1596257355507 0.9600197167761004
8.884229643330576 551.2102244308215 0.9598609192684979
8.889457198283992 550.5729704381232 0.9597739752605128
8.894684753237408 546.6390202705177 0.9548407660295336
8.899912308190824 551.082165858962 0.9582621106741224
8.90513986314424 553.2442850909252 0.9589333051824159
8.910367418097657 556.8559065115973 0.9622998569986161
8.915594973051073 558.7043280403751 0.9635985087622293
8.92082252800449 557.4847609803429 0.9620861302818347
8.926050082957905 558.8173322361488 0.9637167779396284
8.931277637911322 562.0072584543485 0.9653807141385116
8.936505192864738 566.4937366624554 0.9682929033886756
8.941732747818154 570.7262551234471 0.9716032566098884
8.94696030277157 576.1716169846163 0.9762533129891398
8.952187857724986 578.5510239149197 0.9781780560991394
8.957415412678403 580.4572879711488 0.978515484701757
8.962642967631819 585.9251988420784 0.9826267063026004
8.967870522585235 590.4591333133865 0.9865637973996932
8.973098077538651 591.2202611031115 0.9867560493821976
8.978325632492067 592.3813552629565 0.9874241654625558
8.983553187445484 596.0785485633471 0.9898929057648904
8.9887807423989 598.9897354157372 0.9916212099824877
8.994008297352316 601.2795686295627 0.9938672040135093
8.999235852305732 603.9405235707934 0.9963747430390495
9.004463407259149 606.1603243490296 0.9977103125736689
9.009690962212565 613.1733447574943 1.002629892759751
9.014918517165981 621.6701043752148 1.0076732458121347
9.020146072119397 631.8574142111072 1.0155008001633534
9.025373627072813 642.1271375537607 1.0228001048749826
9.03060118202623 654.7479432235937 1.0322772347684805
9.035828736979646 667.6683052736502 1.0424151048303627
9.041056291933062 681.3746102238422 1.0531328946249847
9.046283846886478 695.2299442451333 1.0633371085811014
9.051511401839894 707.6268331577523 1.0721410208643398
9.05673895679331 727.2348878005191 1.0857769044493744
9.061966511746727 753.4403735023379 1.105398271076341
9.067194066700143 782.1340748642664 1.1261117719413998
9.07242162165356 806.9200997231097 1.1431765534254863
9.077649176606975 828.0182062429309 1.1574231220244635
9.082876731560392 843.6749708922275 1.1680026139670932
9.088104286513808 857.3938673718521 1.1773389052376049
9.093331841467224 865.3781862598269 1.1825634763234112
9.09855939642064 867.5214962842978 1.1834513639835003
9.103786951374056 861.2073303102675 1.1780142196741683
9.109014506327473 853.790079115684 1.1710817783135068
9.114242061280889 843.292401007061 1.1639830700000962
9.119469616234305 833.394510647451 1.1572714737657261
9.124697171187721 830.3485031529697 1.1550852780977081
9.129924726141137 825.4064632449582 1.1516216101967414
9.135152281094554 829.1973255747029 1.1541260844018997
9.14037983604797 839.3673542666953 1.1615946501154781
9.145607391001386 857.903878987659 1.173876527049325
9.150834945954802 887.5929560407845 1.1941799636437613
9.156062500908218 920.6218693153716 1.2164636021596622
9.161290055861635 960.8327659393312 1.2522951972876095
9.16651761081505 1000.0344874557214 1.284134422990726
9.171745165768467 1032.385596356688 1.3098883029806498
9.176972720721883 1055.5530738449534 1.3285451118768243
9.1822002756753 1064.401497435403 1.3362131540264934
9.187427830628716 1066.5838502028907 1.3404361553248627
9.192655385582132 1058.6543118079232 1.337123974973129
9.197882940535548 1047.1384749759213 1.3327038806172917
9.203110495488964 1027.487087819231 1.3225274135529375
9.20833805044238 1011.3913003758581 1.314997536490979
9.213565605395797 997.7932795643555 1.3078483324962635
9.218793160349213 984.209956393604 1.3013457518611373
9.224020715302629 969.4365116417621 1.2938933279128524
9.229248270256045 957.2247590035963 1.2868447176048718
9.234475825209461 940.8282440195967 1.277286195636342
9.239703380162878 927.2828495496555 1.2691182733296047
9.244930935116294 924.2002995976752 1.2680723195945025
9.25015849006971 919.2262295402156 1.2665993065193937
9.255386045023126 922.6854874552365 1.2710925276114984
9.260613599976542 927.2023514848322 1.275994826012034
9.265841154929959 934.6030445072108 1.2835715073313438
9.271068709883375 945.4692590005262 1.2899359237046801
9.276296264836791 967.2482663915924 1.3056763030735619
9.281523819790207 990.9603183396368 1.3239174804202447
9.286751374743623 1018.1117163968925 1.3435684168996866
9.29197892969704 1044.576555546789 1.3627107769788434
9.297206484650456 1064.1074417176947 1.3743759963145614
9.302434039603872 1078.1776865363731 1.3840709063779297
9.307661594557288 1082.9094721290046 1.389140958645873
9.312889149510704 1071.5064637912533 1.3849544855002498
9.31811670446412 1043.1016795940077 1.3671152360844514
9.323344259417537 1006.9906283057989 1.3448056901027494
9.328571814370953 956.6061307928262 1.3104146852041307
9.33379936932437 909.8123046306803 1.2790103062135347
9.339026924277785 859.5821511918882 1.2446050688338113
9.344254479231202 814.1878435758424 1.2122987978066884
9.349482034184618 771.2361334770875 1.1803592737511424
9.354709589138034 738.9463013195234 1.1560626972811232
9.35993714409145 714.9158690682553 1.1383648269193576
9.365164699044866 693.9051476592194 1.123100621882964
9.370392253998283 676.9093635199968 1.111234133367376
9.375619808951699 660.9957961579728 1.099400183770161
9.380847363905115 648.0698141161283 1.0888655972485721
9.386074918858531 646.1998376510871 1.0880053188031868
9.391302473811947 647.6924725053901 1.089631301428586
9.396530028765364 647.0720046995316 1.0899833979487543
9.40175758371878 644.9489116653612 1.0887771568389986
9.406985138672196 643.7862852283959 1.08735598135077
9.412212693625612 639.7387884418018 1.0827452063052527
9.417440248579029 638.0294916997568 1.0697048343477087
9.422667803532445 636.2759889605096 1.0634077141072795
9.427895358485861 634.6311947507373 1.0587302336036961
9.433122913439277 637.0858315602803 1.0593434014847045
9.438350468392693 638.9052392850366 1.0588654638672836
9.44357802334611 638.5564325792749 1.0566288291893626
9.448805578299526 637.8200522151799 1.0537963849568759
9.454033133252942 637.2672261519926 1.0505150165859636
9.459260688206358 637.2240520949023 1.0485598081703527
9.464488243159774 639.5628069677061 1.0510226077480114
9.46971579811319 638.2626616042701 1.047717865287682
9.474943353066607 637.1677911794476 1.044570165537986
9.480170908020023 632.0913980515465 1.0361864135299501
9.48539846297344 632.3758131937393 1.0355544012506241
9.490626017926855 631.8850207512089 1.0337298492797902
9.495853572880272 633.8278428620167 1.034889479367169
9.501081127833688 632.026395564789 1.0321391898563785
9.506308682787104 631.7723366086263 1.0308637071492202
9.51153623774052 632.1260555798539 1.0306795836991838
9.516763792693936 628.1506236968028 1.0263102750904447
9.521991347647353 629.0338775179936 1.0258362156877958
9.527218902600769 628.951983840163 1.0242684172877508
9.532446457554185 633.7408240152096 1.027275218433684
9.537674012507601 632.7480881351996 1.0250896748275522
9.542901567461017 632.1612238299874 1.0235627499252782
9.548129122414434 633.3181231664388 1.024339076536432
9.55335667736785 633.0911159521446 1.0240508938421977
9.558584232321266 634.1782400747011 1.0243794643652897
9.563811787274682 637.9691100686076 1.027198060247604
9.569039342228098 640.5522100697864 1.0302545262208669
9.574266897181515 635.1798887183687 1.0252562967443852
9.57949445213493 630.4934656597713 1.020184895934754
9.584722007088347 625.0195970159066 1.0134103763965128
9.589949562041763 627.8917450113614 1.015289363629748
9.59517711699518 631.298865065044 1.0168318544467585
9.600404671948596 638.1970062294606 1.0225893569257547
9.605632226902012 637.4293083235514 1.0220967046258127
9.610859781855428 637.0226486070236 1.0218534557853893
9.616087336808844 636.8377155034999 1.0212515020910642
9.62131489176226 634.8191878250834 1.0173505626681743
9.626542446715677 632.1958725581732 1.0129736428634701
9.631770001669093 632.5163950357597 1.0139482279606267
9.636997556622509 630.3698810143137 1.011471906131373
9.642225111575925 636.9707695182153 1.0161636022639295
9.647452666529341 637.0570956596041 1.0149078899972817
9.652680221482758 639.5589120108796 1.016492483608947
9.657907776436174 638.9799944920559 1.014800508347657
9.66313533138959 638.285761672693 1.013517973893332
9.668362886343006 642.3998527416604 1.016778974787639
9.673590441296422 640.953560568253 1.0155670740286626
9.678817996249839 642.1626065489041 1.015158148508063
9.684045551203255 640.5396660038496 1.0132113972473735
9.689273106156671 648.2625305812862 1.0195372580747113
9.694500661110087 652.644914814137 1.0220837331903987
9.699728216063503 658.5298095704236 1.0268103197143787
9.70495577101692 661.8946671186521 1.0290530282199952
9.710183325970336 661.0676987852861 1.0285189521461742
9.715410880923752 658.7402668849089 1.0247492525105508
9.720638435877168 657.681587994221 1.022541277729681
9.725865990830584 660.009225792848 1.0242903216259793
9.731093545784 662.6684515508624 1.0256829375317649
9.736321100737417 664.9243447147385 1.0273498035395385
9.741548655690833 667.6895638035028 1.0294471688539784
9.74677621064425 666.9036392632835 1.0280253618979662
9.752003765597665 670.2499683114493 1.029856722275546
9.757231320551082 672.162215681756 1.0307136999976545
9.762458875504498 673.5103388189535 1.0298543237919666
9.767686430457914 671.6090023878204 1.0278124650612899
9.77291398541133 671.3504955068303 1.0273511175255265
9.778141540364746 673.1276749619819 1.0287713381902546
9.783369095318163 670.3207043729147 1.026290457228477
9.788596650271579 672.2967826125554 1.0271386084203031
9.793824205224995 670.2912761937879 1.02584177247449
9.799051760178411 671.3455836417219 1.0256178943109393
9.804279315131827 669.8002308061665 1.0231314911632812
9.809506870085244 670.6346542224451 1.0223711623631135
9.81473442503866 674.3007999446319 1.0244968329509794
9.819961979992076 678.9036300566563 1.0281274280380788
9.825189534945492 684.8756945915992 1.0331971037236947
9.830417089898909 690.6494865209309 1.0370860273611169
9.835644644852325 689.3841241316317 1.0352291690582989
9.840872199805741 690.3463163120634 1.0353651551195735
9.846099754759157 691.0451633571438 1.0358711341206128
9.851327309712573 692.0601197970167 1.036363866640907
9.85655486466599 684.5109272868268 1.0291744468474278
9.861782419619406 681.7037330269476 1.0268592176527844
9.867009974572822 682.3082099024202 1.0259802758038983
9.872237529526238 686.3017328727187 1.0284560781776806
9.877465084479654 694.7262487417971 1.034656668812789
9.88269263943307 701.5095503302366 1.0388404019554076
9.887920194386487 699.6988887243895 1.0372969501404663
9.893147749339903 700.5063150070451 1.038184778022803
9.89837530429332 697.6377689752644 1.0345391257763767
9.903602859246735 699.7681539041191 1.0353715090927287
9.908830414200152 703.0520753977876 1.0373297924161127
9.914057969153568 710.8422411462847 1.0426402525362888
9.919285524106984 716.0543628182468 1.046299511548375
9.9245130790604 720.3788613509713 1.0493652470024717
9.929740634013816 724.0846308604079 1.0529055616373986
9.934968188967233 725.3027753521718 1.053190723301251
9.940195743920649 726.1073819639734 1.0528174938261465
9.945423298874065 727.5663480323736 1.0530690501264786
9.950650853827481 730.8998112775531 1.0555047826852086
9.955878408780897 736.0658087600032 1.0597604444888404
9.961105963734314 739.9351261191994 1.062266363026902
9.96633351868773 736.3442723675583 1.059329947814718
9.971561073641146 730.3418400875196 1.0537409913775322
9.976788628594562 727.0212900401802 1.0504982200719846
9.982016183547978 722.3377288235224 1.0466574076461939
9.987243738501395 717.1760674177403 1.0419675050338992
9.99247129345481 712.4437894377629 1.0376813223738794
9.997698848408227 712.8560812044875 1.0381947081859486
10.002926403361643 712.9633996936521 1.0372280972309202
10.00815395831506 711.3198433015979 1.0348278324290683
10.013381513268476 706.7168377256512 1.030639941498195
10.018609068221892 702.1595025176331 1.0270626803666774
10.023836623175308 699.7018706970214 1.0251321181944641
10.029064178128724 697.4462026311356 1.0226998417569566
10.03429173308214 696.1380831963529 1.0212782700683338
10.039519288035557 696.4911840461426 1.021484752655284
10.044746842988973 698.0712812639802 1.022379918173121
10.049974397942389 697.0987218802896 1.0214912429781446
10.055201952895805 697.4812836583386 1.0215290049683223
10.060429507849221 694.6489023432704 1.018993394582468
10.065657062802638 691.1514663763862 1.0162612959045116
10.070884617756054 692.491572130928 1.0171530068841739
10.07611217270947 691.2232125231706 1.0159226379560702
10.081339727662886 692.8370277119691 1.0164378807681833
10.086567282616302 689.6680796268002 1.014062301924323
10.091794837569719 689.4535840129985 1.0130002171244878
10.097022392523135 691.9228499576031 1.013899966530556
10.102249947476551 694.3756544885779 1.0156395241797096
10.107477502429967 698.3300452734397 1.0185517217362012
10.112705057383383 694.7771526258971 1.0154351490738276
10.1179326123368 687.7470867937932 1.0101766622395665
10.123160167290216 683.2655385530894 1.0065633242852452
10.128387722243632 680.8732810311095 1.0045882007798543
10.133615277197048 679.3116875039682 1.0033736791932881
10.138842832150464 680.8045642637607 1.0038505697869373
10.14407038710388 683.3527154862974 1.0056544288214795
10.149297942057297 685.8721309581305 1.0075055942755213
10.154525497010713 684.9270487571126 1.007487987992506
10.15975305196413 680.800892513996 1.00435318284994
10.164980606917545 679.766764151137 1.0032066070211048
10.170208161870962 684.2566102906859 1.0055091996184342
10.175435716824378 687.6115248245296 1.0076992353197887
10.180663271777794 689.0633725034838 1.0078964642117938
10.18589082673121 691.1384793332237 1.008803873996152
10.191118381684626 686.2379163460206 1.0050559379203454
10.196345936638043 681.330533146632 1.00060341471119
10.201573491591459 677.1384007070933 0.9970758248545065
10.206801046544875 673.8151316861471 0.9947063655288997
10.212028601498291 675.7827524950358 0.9955825864663883
10.217256156451707 681.1311843807706 0.9995582512876648
10.222483711405124 681.6945532955323 1.0000459711205265
10.22771126635854 680.1863910847027 0.9994574002794865
10.232938821311956 676.9426902855026 0.9971446145795505
10.238166376265372 671.7610033815611 0.9927651954554487
10.243393931218788 671.2565419422766 0.9930515750534537
10.248621486172205 664.2190242067264 0.9878248099128696
10.253849041125621 662.786279641027 0.9861236615993821
10.259076596079037 655.2408691450445 0.9799212496361964
10.264304151032453 652.9127409693008 0.9777352321936461
10.26953170598587 654.4940988997904 0.977825392276708
10.274759260939286 653.586981056264 0.9765828265985125
10.279986815892702 656.5229264749049 0.9785729248009118
10.285214370846118 654.6722484673033 0.9770328566783629
10.290441925799534 655.2626448265486 0.9767586240202027
10.29566948075295 655.1134703296293 0.9770021686633656
10.300897035706367 652.7074105753074 0.9750417831158862
10.306124590659783 654.0221495274718 0.9756428103231997
10.3113521456132 645.8563017647591 0.9695042238832071
10.316579700566615 646.5541237717124 0.9709814205812954
10.321807255520032 643.5625157955698 0.9683237549587197
10.327034810473448 641.1615720218568 0.9660764114706782
10.332262365426864 635.7886278735564 0.9602469473151811
10.33748992038028 632.3167119007971 0.9573144809544775
10.342717475333696 629.4777375087031 0.9549652657207667
10.347945030287113 627.2568520033171 0.952786659882886
10.353172585240529 635.4705838232246 0.9589498878269477
10.358400140193945 638.4155261822362 0.9607603272600408
10.363627695147361 645.115563501182 0.9649655442075267
10.368855250100777 652.7111880651802 0.9708063681982555
10.374082805054194 654.5295664056252 0.9717267777157923
10.37931036000761 655.1560888412714 0.9718932920145705
10.384537914961026 653.3457396517309 0.9701814783311452
10.389765469914442 649.5721799163368 0.9664367275664038
10.394993024867858 651.8362984834455 0.9677740466533764
10.400220579821275 654.472467181918 0.9694991610356142
10.40544813477469 655.9439515180701 0.969168367438608
10.410675689728107 657.29223397772 0.9701109351913569
10.415903244681523 656.465706539347 0.9696652108805932
10.42113079963494 653.0950943240931 0.9669266042968147
10.426358354588356 645.2840579208012 0.9607878543381293
10.431585909541772 635.4263974084354 0.9534732389156125
10.436813464495188 633.0009589535557 0.9521453637777821
10.442041019448604 626.7541572887817 0.9475018073385406
10.44726857440202 621.5754120440298 0.9428119078915185
10.452496129355437 615.533536150155 0.9378732226984655
10.457723684308853 610.027378211917 0.9336800066868425
10.462951239262269 609.523398355344 0.9335727966279468
10.468178794215685 605.8179888381935 0.9307965041415671
10.473406349169101 596.05631170372 0.9228307054423053
10.478633904122518 587.6452261980542 0.9156289514795267
10.483861459075934 581.9794903906886 0.9109121788099829
10.48908901402935 574.9746311715178 0.9048765375819113
10.494316568982766 569.9656375791584 0.8996277501278497
10.499544123936182 563.970081546393 0.8944772822483333
10.504771678889599 557.8415207478048 0.8905228459090359
10.509999233843015 554.8344588686508 0.8894056206996482
10.515226788796431 553.286523877002 0.8878330254287992
10.520454343749847 549.2645749356946 0.884704102606047
10.525681898703263 548.8453876780438 0.8842279936306264
10.53090945365668 545.1055679271453 0.8809838721145915
10.536137008610096 544.9706749681798 0.8802954845780651
10.541364563563512 544.7293396906764 0.8783089103061766
10.546592118516928 544.3215828563101 0.8779291106942728
10.551819673470344 545.3917379278455 0.878715788543165
10.55704722842376 545.3331093404112 0.8789298725807579
10.562274783377177 545.6187999652161 0.8790381209625301
10.567502338330593 541.4099196541181 0.8752127516327584
10.57272989328401 533.4030631669463 0.8679069395098655
10.577957448237425 525.9538087855204 0.8617111032260665
10.583185003190842 525.7255834720139 0.8615430917955206
10.588412558144258 525.4979350760073 0.8614063620016847
10.593640113097674 530.4640243025826 0.8657130950592138
10.59886766805109 530.8345772074015 0.8653215848828403
10.604095223004506 528.3435887822227 0.863074438326636
10.609322777957923 528.9578514940326 0.8636834189084536
10.614550332911339 527.4254790671416 0.8617011395367014
10.619777887864755 528.3026983305609 0.8622807375143917
10.625005442818171 526.6502558427776 0.8607212539758189
10.630232997771587 524.5751198582052 0.8580582490707397
10.635460552725004 528.4677504625059 0.8604142981446121
10.64068810767842 529.5290080432394 0.8609945273313987
10.645915662631836 532.2640875359699 0.8636773228976953
10.651143217585252 530.7837395347859 0.8628644403623277
10.656370772538668 529.296456060193 0.8612693304594848
10.661598327492085 528.0313516522021 0.8596393051712863
10.666825882445501 528.6733543883787 0.8600506141162028
10.672053437398917 529.8625380989164 0.8598940442842066
10.677280992352333 532.3853711849702 0.8618686680842962
10.68250854730575 533.0202710843208 0.8621173449495675
10.687736102259166 540.3554613628918 0.8672193664964807
10.692963657212582 545.5173600752811 0.8714739417508596
10.698191212165998 547.2922925207666 0.8725564824149055
10.703418767119414 549.4241903425456 0.8729027525755102
10.70864632207283 549.499600624994 0.8724126956685346
10.713873877026247 555.6665499153846 0.8765079805542828
10.719101431979663 566.9998948903461 0.8855670484168258
10.72432898693308 576.8006777927029 0.8930274289654638
10.729556541886495 588.3037568573077 0.901336349726853
10.734784096839912 601.0685858397853 0.9109094103560161
10.740011651793328 608.7880659455467 0.9164198030006736
10.745239206746744 614.2541851685463 0.9198857134028996
10.75046676170016 618.8621782165914 0.9231347670092636
10.755694316653576 621.2834312906488 0.9249099516920685
10.760921871606993 620.9618389906846 0.9239112423693484
10.766149426560409 620.589225443224 0.9229821951437912
10.771376981513825 615.2029168378377 0.9186296737843483
10.776604536467241 612.9729969651911 0.9175348083115812
10.781832091420657 611.7610660206849 0.9165499809979266
10.787059646374074 609.2901681104905 0.91463090542356
10.79228720132749 606.7837185087902 0.9114797633813605
10.797514756280906 604.5364170179319 0.9090584781854675
10.802742311234322 602.087506193808 0.9072256125199901
10.807969866187738 601.0461398005449 0.9060747325093774
10.813197421141155 598.3691621924564 0.9037225884637182
10.81842497609457 602.0717198076613 0.9060977743534249
10.823652531047987 605.4768545800209 0.9075931680384519
10.828880086001403 609.8160671265961 0.9106216552537286
10.83410764095482 614.7131185888554 0.9146681485254778
10.839335195908236 621.8875137083581 0.920279674308145
10.844562750861652 632.8116982566414 0.9282130253288067
10.849790305815068 648.5706694945804 0.939065551259995
10.855017860768484 668.5439538446013 0.9530022630916644
10.8602454157219 693.5809335764661 0.9707693978887578
10.865472970675317 719.8813176127545 0.9878587059305292
10.870700525628733 743.1892821703518 1.0027703249452182
10.875928080582149 759.5331201468069 1.01379184637329
10.881155635535565 762.8755439124744 1.0160504452396883
10.886383190488981 757.7270057387362 1.0125755893810275
10.891610745442398 744.3228211700613 1.0037900099359347
10.896838300395814 723.6112488363219 0.9885363806190555
10.90206585534923 703.4923185691358 0.9743185550237012
10.907293410302646 686.2907237861295 0.9621472798044952
10.912520965256062 667.7068834657401 0.9484684155944116
10.917748520209479 653.509654289305 0.9384028646236365
10.922976075162895 640.5352012222809 0.9287340333016672
10.928203630116311 627.2911378080013 0.9188686498487327
10.933431185069727 616.3220173367904 0.9108595954532734
10.938658740023143 606.2426579314277 0.9031813473255577
10.94388629497656 597.4617606488713 0.8971702610357747
10.949113849929976 589.4645133561954 0.8910831116460318
10.954341404883392 580.3489993462167 0.8836699404415871
10.959568959836808 571.741733173925 0.8767454448777127
10.964796514790224 563.8360349723088 0.870358780929302
10.97002406974364 562.3828303601563 0.8714225197702136
10.975251624697057 558.7197908510904 0.8704926766192533
10.980479179650473 553.7928455196371 0.8680717503199431
10.98570673460389 547.4294692534727 0.8641037925744266
10.990934289557305 544.5313366038157 0.8623918482440214
10.996161844510722 540.4447242388945 0.8602536047527015
11.001389399464138 536.5064321015111 0.858077891753727
11.006616954417554 531.8338936728837 0.8551467530119632
11.01184450937097 525.3269387350257 0.850398375384421
11.017072064324386 521.8798966464387 0.8482658001587152
11.022299619277803 520.458540161665 0.8478542647702162
11.027527174231219 515.6533598607568 0.8442828029708219
11.032754729184635 516.2590841898605 0.8453199076642368
11.037982284138051 511.62095614590356 0.8425548128194824
11.043209839091467 509.0863380277284 0.8405328712047714
11.048437394044884 508.92627293610525 0.8404144053293918
11.0536649489983 509.68851701803595 0.8415340577286052
11.058892503951716 509.0606073205393 0.8414260695543097
11.064120058905132 509.7465854469664 0.8428132889485246
11.069347613858548 506.79470400033574 0.8409235879269366
11.074575168811965 503.5665719746323 0.8381908670508664
11.079802723765381 501.3052467537609 0.8354847169723894
11.085030278718797 500.12276707032913 0.834539895683304
11.090257833672213 496.8967026731764 0.8320211131172164
11.09548538862563 496.3100978354386 0.8316305352813279
11.100712943579046 496.3101148040789 0.8323915407076112
11.105940498532462 495.4554048391222 0.8321553680625525
11.111168053485878 498.41810508348385 0.834601633045503
11.116395608439294 492.5380662680109 0.8302072844422623
11.12162316339271 488.6513727058746 0.8273827421547163
11.126850718346127 485.1437813616042 0.8243905645039187
11.132078273299543 483.9981650955712 0.8241307344551094
11.13730582825296 482.964830376101 0.8232265788353994
11.142533383206375 482.5946706161596 0.8228864319786264
11.147760938159792 485.19614619366996 0.8246560407009805
11.152988493113208 488.11435912632373 0.8272876768059589
11.158216048066624 487.0815037996792 0.8267711612434294
11.16344360302004 486.43392782367715 0.8266253539085009
11.168671157973456 480.4587964478581 0.8214527358054574
11.173898712926873 483.06563828156374 0.8243823086569253
11.179126267880289 482.3590284965537 0.824003641548087
11.184353822833705 483.9039347560036 0.8249775817599145
11.189581377787121 483.14980402957985 0.8243101177440134
11.194808932740537 480.393896200825 0.8213765247612632
11.200036487693954 479.8838102480235 0.8212606134694045
11.20526404264737 481.20682700249034 0.822760180026849
11.210491597600786 480.46365094717754 0.8225246554381033
11.215719152554202 481.72789948653906 0.8240450149740786
11.220946707507618 482.9489189191875 0.8256596096289263
11.226174262461035 488.0849758024404 0.8302136428830337
11.23140181741445 489.43346929817375 0.831893116037505
11.236629372367867 488.9343229416221 0.8309809627838529
11.241856927321283 487.6331654644791 0.8292721388840336
11.2470844822747 483.12771405274094 0.8256710172228888
11.252312037228116 482.6970299217913 0.8248519944466587
11.257539592181532 481.3738523382117 0.8242860036285274
11.262767147134948 479.4174548235177 0.8228952210244908
11.267994702088364 479.772313779961 0.8227593484202889
11.27322225704178 479.226220179704 0.8225256270072827
11.278449811995197 478.0514973297374 0.8216483204645619
11.283677366948613 477.22942978794475 0.8208525831079826
11.288904921902029 479.91760526957455 0.8230651720161244
11.294132476855445 478.775335124701 0.8221958702692725
11.299360031808861 476.2862001401727 0.8198503661584622
11.304587586762278 477.8147060966067 0.8207452814575219
11.309815141715694 472.5451499999054 0.8160750235272908
11.31504269666911 474.1148568487139 0.817593610033504
11.320270251622526 473.28620821203873 0.8169143680013624
11.325497806575942 471.4084669929784 0.814691078521632
11.330725361529359 469.85847284076027 0.8128239040226107
11.335952916482775 469.61103004646463 0.8116691471472833
11.341180471436191 466.03502424628124 0.8083901329353683
11.346408026389607 462.04616232152995 0.8048155769641478
11.351635581343023 460.85817906380703 0.8043671932596222
11.35686313629644 461.27878375026347 0.8049790154638099
11.362090691249856 461.1949665903539 0.8046224135881612
11.367318246203272 460.8503652507178 0.8046288909365211
11.372545801156688 461.93710445970083 0.805696863021529
11.377773356110104 458.9889575584772 0.8028515739667863
11.38300091106352 458.86118118948184 0.8041008458404212
11.388228466016937 456.63618318389786 0.8021067090036744
11.393456020970353 453.14488430189317 0.7994182942215896
11.39868357592377 450.5685759262396 0.7977330639877948
11.403911130877185 448.57214402462205 0.7956265284250625
11.409138685830602 446.3664753076593 0.7932472082279838
11.414366240784018 443.15942686169734 0.7906053938757847
11.419593795737434 438.99843406579305 0.7864564158834109
11.42482135069085 436.0034095082589 0.7846826737877262
11.430048905644266 435.527361651506 0.7841649876523052
11.435276460597683 432.96391510159526 0.7819408169378406
11.440504015551099 431.58959867862194 0.7805287379148764
11.445731570504515 428.0556938140483 0.7760295376535613
11.450959125457931 425.8907253829562 0.7739724601118714
11.456186680411347 426.6734478553768 0.774894636819809
11.461414235364764 423.99758845308065 0.7735638674743754
11.46664179031818 418.25557206238875 0.7688500367037422
11.471869345271596 416.56053589186223 0.7680450661566753
11.477096900225012 414.82489023574004 0.7665061697779245
11.482324455178428 412.5756142882092 0.7702424930520785
11.487552010131845 411.3844930635506 0.7709246693603734
11.49277956508526 408.9022296850872 0.7699565882447662
11.498007120038677 407.7596305572556 0.7715760931493884
11.503234674992093 409.3989437619181 0.7735170670095577
11.50846222994551 412.0619118176323 0.7777201160878194
11.513689784898926 413.4696834198884 0.7799657634509786
11.518917339852342 413.9724465520178 0.7814685090085803
11.524144894805758 412.32393913857624 0.781755889570018
11.529372449759174 409.59164514517806 0.7796400750224838
11.53460000471259 411.6636485594482 0.7815695340482555
11.539827559666007 415.52279048815916 0.7853447033586304
11.545055114619423 417.3119286017347 0.7868755917914194
11.550282669572839 417.644702795833 0.787818303008387
11.555510224526255 417.2178201596961 0.7879734419793905
11.560737779479672 416.8060900365251 0.7880234169612148
11.565965334433088 418.00982906956426 0.7889637128330022
11.571192889386504 422.10179474393556 0.7947912061552924
11.57642044433992 419.69758088041965 0.793106143110379
11.581647999293336 420.9264687414545 0.7958654598062253
11.586875554246753 417.2469761389497 0.7934965878338446
11.592103109200169 414.24560512147144 0.7906288107665227
11.597330664153585 414.1467151698189 0.7907629682776127
11.602558219107001 413.24739097593834 0.790064222647295
11.607785774060417 412.32747008263027 0.7890093523181375
11.613013329013834 411.14974167815984 0.7880380917822111
11.61824088396725 406.7559644376267 0.784850967928328
11.623468438920666 402.49382034130986 0.7821816222141419
11.628695993874082 401.1180779797622 0.781490691467013
11.633923548827498 399.1209142023594 0.7802356058307722
11.639151103780915 395.4958180708275 0.776800625158208
11.64437865873433 391.5232805785908 0.7741953685798929
11.649606213687747 388.1208700448881 0.771418590977938
11.654833768641163 383.52006405749967 0.7666497409689239
11.66006132359458 382.618321413523 0.7665108415673944
11.665288878547996 380.9521447027555 0.7648850528428017
11.670516433501412 381.9594417611402 0.7669623669329036
11.675743988454828 383.85740890603626 0.7700712052298001
11.680971543408244 386.8320913200333 0.7731123842426127
11.68619909836166 388.0381911632453 0.7754159175865645
11.691426653315077 387.2146368097665 0.7743123266162508
11.696654208268493 384.7205369924745 0.7716403478829629
11.701881763221909 377.8092670132983 0.7652281089783155
11.707109318175325 376.1470892181441 0.7637200621799972
11.712336873128741 376.2686996699005 0.7628097089054249
11.717564428082158 379.1479909077327 0.7659957192718218
11.722791983035574 381.2941395813137 0.7682088054479038
11.72801953798899 378.68576860931614 0.766351884545416
11.733247092942406 379.30662511453414 0.7678192295496947
11.738474647895822 378.10362315140117 0.7663633961244605
11.743702202849239 378.84640265234805 0.7675189675894843
11.748929757802655 379.65623632309024 0.7681903359259753
11.754157312756071 381.87280564279354 0.7707705430219279
11.759384867709487 384.4499384422423 0.7741076866237565
11.764612422662903 387.4933377489139 0.7775128049964092
11.76983997761632 389.9260483923242 0.779772018693015
11.775067532569736 389.81548121269 0.7801547401733984
11.780295087523152 390.0677118471644 0.7794054613941295
11.785522642476568 391.8698915599365 0.7805929676085643
11.790750197429984 392.38180810036147 0.7812434612622365
11.7959777523834 391.39354010241243 0.7804632033662773
11.801205307336817 392.919837343049 0.7816341688315269
11.806432862290233 394.79631255608183 0.7838954502459489
11.81166041724365 396.3810413708645 0.7858524986265076
11.816887972197065 396.81521791364594 0.786514251302491
11.822115527150482 397.85283140829125 0.787929285949316
11.827343082103898 396.1015869241675 0.785748227696781
11.832570637057314 397.6593632539026 0.7858052458103167
11.83779819201073 398.12726293363494 0.7863336910375103
11.843025746964146 394.7414451474856 0.7826932606248063
11.848253301917563 394.7666127750409 0.7827113225826781
11.853480856870979 391.994266256157 0.7808645765170623
11.858708411824395 391.1263733110176 0.7807019482435934
11.863935966777811 390.5594916660086 0.7811438391124921
11.869163521731227 386.8136093974263 0.7783105519040027
11.874391076684644 381.9202473323558 0.774887915157079
11.87961863163806 381.0616651234061 0.774608855950796
11.884846186591476 378.3334833029184 0.7722046778765366
11.890073741544892 377.0730408490039 0.7715680045182527
11.895301296498308 374.44281797250926 0.7690043347928612
11.900528851451725 370.6413729819799 0.7652751569852765
11.90575640640514 370.37930555236005 0.7638000567299087
11.910983961358557 370.5501381129944 0.763496054116878
11.916211516311973 371.2283026335521 0.7647096387858551
11.92143907126539 366.87285070872156 0.7613892857145449
11.926666626218806 363.843549061167 0.7592000760625852
11.931894181172222 360.65616789369784 0.7564962959928387
11.937121736125638 360.39927662858435 0.7558179817138432
11.942349291079054 361.34759507386656 0.7570345587476964
11.94757684603247 362.03134816877 0.7582379650973518
11.952804400985887 361.8053692759818 0.7587186757393258
11.958031955939303 356.20353704078974 0.7537908373275687
11.963259510892719 349.68524631123665 0.7463925962033708
11.968487065846135 347.9965903676957 0.7440229119164491
11.973714620799552 347.47255089121506 0.7433300943488431
11.978942175752968 354.5345209253447 0.7508304479760731
11.984169730706384 360.77319830667284 0.7580801286776224
11.9893972856598 360.6197014538426 0.7577715576809358
11.994624840613216 359.3497303897238 0.7571687640546624
11.999852395566633 355.3895185526762 0.7527097010719772
12.005079950520049 356.57986209080156 0.7536648907878863
12.010307505473465 357.5555207447939 0.7540522123129078
12.015535060426881 359.61546043107586 0.7573453272201837
12.020762615380297 358.84978638602803 0.7571473423529245
12.025990170333714 358.6836269485273 0.7579655590676304
12.03121772528713 355.6316002747289 0.7544279255117163
12.036445280240546 353.2960627738565 0.7516236070855141
12.041672835193962 352.0367430341072 0.7510656428108161
12.046900390147378 350.3327162540214 0.7497121665220033
12.052127945100795 355.35134815408736 0.7550390671502154
12.05735550005421 361.9692775034698 0.7619036277041495
12.062583055007627 367.87733007529636 0.7678378853544638
12.067810609961043 369.8727363352904 0.7695772217371513
12.07303816491446 368.2957528585807 0.7682990474591942
12.078265719867876 369.77447869290114 0.7696219027166469
12.083493274821292 371.41013130842515 0.769729107372301
12.088720829774708 379.05737639738015 0.7772738228302295
12.093948384728124 384.4578856785827 0.7829716846555316
12.09917593968154 389.16354066250875 0.7881690935458048
12.104403494634957 395.7383717646302 0.795610405883691
12.109631049588373 405.09446637298885 0.8046840006818908
12.114858604541789 419.23393555477134 0.818477719227535
12.120086159495205 436.338789257763 0.8346957398536434
12.125313714448621 455.29411157304855 0.8518080827855505
12.130541269402038 474.9289175700798 0.8696250027637997
12.135768824355454 492.9651721657196 0.8856706652734035
12.14099637930887 510.2051739530286 0.9004761440843768
12.146223934262286 525.782659417976 0.9140751061583656
12.151451489215702 533.9164515909432 0.9211593595311562
12.156679044169119 538.8820861353893 0.9253568494277004
12.161906599122535 543.204403249536 0.9295479663577405
12.167134154075951 537.0079276717377 0.9242221138603347
12.172361709029367 529.7323377745879 0.918029086112314
12.177589263982783 520.0348069982705 0.910222807732313
12.1828168189362 508.1103617143966 0.9000813224748424
12.188044373889616 498.54780643733557 0.8923333029614262
12.193271928843032 486.8861762891738 0.8825101535463038
12.198499483796448 474.16220541554304 0.8706953983889605
12.203727038749864 459.5973944643478 0.8574781029586179
12.20895459370328 449.00109067298524 0.8479197387830739
12.214182148656697 440.183017083461 0.840730479664114
12.219409703610113 432.9067218758394 0.8350849628217386
12.22463725856353 426.51908940888615 0.828647472632035
12.229864813516945 415.6095912132442 0.8182558741914251
12.235092368470362 407.7494883101184 0.810351291031651
12.240319923423778 400.447990938803 0.8040797666229336
12.245547478377194 393.25953355514764 0.7982593458597673
12.25077503333061 387.399755606356 0.7928359252617235
12.256002588284026 379.4791454100024 0.7836433731398803
12.261230143237443 374.5055042192845 0.7785809620035014
12.266457698190859 370.2080136901065 0.7751490628526283
12.271685253144275 370.11987458917935 0.7758303998599826
12.276912808097691 365.91603754687793 0.7723794985047341
12.282140363051107 361.5709834026916 0.7683663069650274
12.287367918004524 358.49626580542537 0.765617662638667
12.29259547295794 351.91637426220524 0.7597253505837142
12.297823027911356 348.5295599184215 0.7568912618624448
12.303050582864772 346.8633415348776 0.755213122840652
12.308278137818188 348.6406167945223 0.7572306078014561
12.313505692771605 352.5535396576478 0.7643592686099173
12.31873324772502 353.4187407425721 0.772256159124151
12.323960802678437 351.30484124199694 0.7748633228597648
12.329188357631853 352.8274345098296 0.7802482566396043
12.33441591258527 349.2656492622364 0.780206020681463
12.339643467538686 348.83696040653217 0.7836202693544628
12.344871022492102 343.76766022750064 0.7798817458709313
12.350098577445518 339.07397557290074 0.7759662466700374
12.355326132398934 340.30472664696856 0.7781196022555874
12.36055368735235 339.5785280046046 0.7789090689668468
12.365781242305767 338.2640657193763 0.7797163247526849
12.371008797259183 335.9704370103741 0.7795865123651204
12.376236352212599 331.37014151294545 0.7779337959066798
12.381463907166015 330.3294190433708 0.7807606694329108
12.386691462119432 328.4752944321441 0.7803157728887627
12.391919017072848 329.00052342313137 0.7838672114191096
12.397146572026264 331.5501521551945 0.7884127120564772
12.40237412697968 332.3173185669051 0.791102977297621
12.407601681933096 332.04459738767383 0.7917645247025983
12.412829236886513 331.4367908967765 0.7927586876943734
12.418056791839929 329.11585233313957 0.7911498167212407
12.423284346793345 324.5348985366996 0.7867036014698747
12.428511901746761 319.86050069309294 0.7824285507684768
12.433739456700177 318.71981538555923 0.7805350703895583
12.438967011653594 320.96432115383897 0.7837021419651026
12.44419456660701 324.50907286261946 0.7898342486538488
12.449422121560426 327.56407942396794 0.7961949256763667
12.454649676513842 328.6690558915013 0.8004594506668059
12.459877231467258 327.5508051699071 0.8003896023218878
12.465104786420675 326.2475954309062 0.801686568630656
12.47033234137409 323.9544236725434 0.7983958188589416
12.475559896327507 323.05930384257374 0.7966809561099837
12.480787451280923 322.94162373553604 0.7975503129409391
12.48601500623434 322.8997011651414 0.7976442092659005
12.491242561187756 323.7608394233328 0.8004402626074171
12.496470116141172 324.8466372192416 0.8050302443541958
12.501697671094588 324.665773927992 0.804743261960745
12.506925226048004 324.95999659564546 0.8047334179090779
12.51215278100142 321.8607923451772 0.802614122712808
12.517380335954837 317.4312744336556 0.7979535801456177
12.522607890908253 313.1382317988556 0.7947351999647428
12.527835445861669 307.846657667257 0.7901009420736314
12.533063000815085 310.63764373189304 0.793768945353458
12.538290555768501 309.8839953437575 0.7948141466558724
12.543518110721918 312.2985778232545 0.7978687109998053
12.548745665675334 313.6822704963179 0.8012101579444131
12.55397322062875 309.951042607139 0.7975480469483176
12.559200775582166 306.90738802087327 0.7958170298644459
12.564428330535582 303.1950356352964 0.7875755063295855
12.569655885488999 300.9578199774528 0.7762375406147701
12.574883440442415 303.8383300252574 0.7764578693828463
12.580110995395831 306.39588278583824 0.7753484906316191
12.585338550349247 310.3628966839765 0.7802219618518086
12.590566105302663 310.9474002837186 0.7799694778961573
12.59579366025608 309.06055163182793 0.7762911526497801
12.601021215209496 309.9100582620031 0.7749886745963317
12.606248770162912 309.02521660799596 0.7699596576755191
12.611476325116328 308.18604916488846 0.7671485450826835
12.616703880069744 307.0293721865229 0.7658347511739917
12.62193143502316 308.6408702858496 0.7676507292604124
12.627158989976577 310.24784847512666 0.7691783531797255
12.632386544929993 309.50864342341754 0.7663638870843144
12.63761409988341 311.18644898215786 0.7663735949524081
12.642841654836825 310.6310025264757 0.76561889035797
12.648069209790242 313.59195654093696 0.7696236498002849
12.653296764743658 319.4791268955813 0.7764775538977448
12.658524319697074 319.0189451776524 0.7739050484462906
12.66375187465049 321.30018105110423 0.7746688429786558
12.668979429603906 322.6990275935633 0.7746240425351656
12.674206984557323 328.8380997583059 0.7817581160654523
12.679434539510739 336.6568166539402 0.7910524500798762
12.684662094464155 343.34682777793995 0.796809212449184
12.689889649417571 345.88028976307504 0.7984508726773063
12.695117204370987 350.92067037182323 0.8023689377717921
12.700344759324404 358.0393195676061 0.8099393062300637
12.70557231427782 366.68453362478897 0.8192983382299348
12.710799869231236 371.3151978712458 0.823084389221441
12.716027424184652 378.7262617356732 0.8302676643424213
12.721254979138068 382.25312278050285 0.8328554711008269
12.726482534091485 390.8662287784158 0.8420403288115687
12.7317100890449 404.05138084205015 0.8558218448031792
12.736937643998317 412.82774402258906 0.8650111995856213
12.742165198951733 425.415714732763 0.8777100323776899
12.74739275390515 432.2295261651043 0.8841864579655989
12.752620308858566 438.67763165943984 0.8899822706381194
12.757847863811982 443.93637220990814 0.8943376274413358
12.763075418765398 441.0942606797687 0.8907089211174851
12.768302973718814 437.9271604875444 0.8873064401951685
12.77353052867223 430.36000521442514 0.8794146996991197
12.778758083625647 421.7336354357178 0.8705034418054688
12.783985638579063 413.4146597157298 0.8614699796435968
12.789213193532479 404.9738482888041 0.8516562710730303
12.794440748485895 396.25405818023773 0.8422248291417432
12.799668303439312 391.19023410482185 0.8370748318241947
12.804895858392728 386.0536412879239 0.8325090682928487
12.810123413346144 382.33393462569126 0.828770826833108
12.81535096829956 373.17993297155033 0.818631313797841
12.820578523252976 367.2370507753176 0.812397746770805
12.825806078206393 366.65235247632387 0.8117795441331349
12.831033633159809 367.6878040593607 0.8122885945290499
12.836261188113225 373.23891860078055 0.8183404815743623
12.841488743066641 375.6562148709465 0.8203019582501725
12.846716298020057 376.5315649139669 0.8203555529846435
12.851943852973474 380.96722136876014 0.8251743624164213
12.85717140792689 381.69357869112457 0.8257138553796163
12.862398962880306 386.65601135029766 0.8303919153874578
12.867626517833722 388.02327377790164 0.831604003395912
12.872854072787138 391.70071633644164 0.835689876497088
12.878081627740555 401.23878124373897 0.8458316809102896
12.88330918269397 406.3598828454732 0.8513763564969113
12.888536737647387 414.6372586296945 0.8590703718397396
12.893764292600803 416.76680940266675 0.8599026517025304
12.89899184755422 415.93459235665375 0.8587423371660377
12.904219402507636 412.72511998040557 0.8547748841133305
12.909446957461052 404.32958846607426 0.8460162556126473
12.914674512414468 393.7254954388284 0.8346444668648343
12.919902067367884 384.98650665282383 0.8245682941681564
12.9251296223213 374.6035697143458 0.814474722416558
12.930357177274717 366.3095688907202 0.8068373349344412
12.935584732228133 356.27821105533155 0.796152394914141
12.940812287181549 346.42442847785406 0.785605979953776
12.946039842134965 340.4844076345726 0.7793007118621964
12.951267397088381 332.346584168636 0.7704370969234037
12.956494952041798 327.85408501222844 0.7641274722464133
12.961722506995214 326.9994872809643 0.7619270031582887
12.96695006194863 325.2471795361059 0.7590071712284291
12.972177616902046 322.66271340195425 0.7559886852910274
12.977405171855462 319.448615579708 0.7521914388000492
12.982632726808879 317.12988627208625 0.7491953130560758
12.987860281762295 317.9171579727152 0.7506541536222541
12.993087836715711 320.70350358728723 0.7534394004803409
12.998315391669127 319.90086473076343 0.752765818827457
13.003542946622543 315.9685953970328 0.7488435394069728
13.00877050157596 315.35049744337357 0.7474225567661499
13.013998056529376 317.6393163553243 0.7515968547374915
13.019225611482792 320.91774930458246 0.7550451306742806
13.024453166436208 323.69300931461555 0.7589066891685304
13.029680721389624 323.6404568262997 0.7594244227018474
13.03490827634304 324.5360402261183 0.7595291835251574
13.040135831296457 324.5515408346374 0.7588192950712128
13.045363386249873 329.8700390205137 0.7655665760326917
13.05059094120329 338.7987716510783 0.7763652601501727
13.055818496156705 344.42860868387305 0.783652627742896
13.061046051110122 345.4094268869589 0.783567266925625
13.066273606063538 347.68929398586255 0.7849791344669423
13.071501161016954 347.972617269911 0.7852951938177175
13.07672871597037 349.278141955652 0.7867540054134327
13.081956270923786 350.9489381290926 0.7892653406127288
13.087183825877203 348.7082141048235 0.7865380935222134
13.092411380830619 346.0303035159877 0.7825324913496433
13.097638935784035 345.6631114460586 0.7820466510851334
13.102866490737451 341.74721679195926 0.7782661374292198
13.108094045690867 337.1745920440962 0.773223303325551
13.113321600644284 331.69483577719546 0.7685228696205316
13.1185491555977 328.1626790491063 0.76456468824113
13.123776710551116 331.2162940254493 0.7676026479121023
13.129004265504532 329.16869157647943 0.7649063186524383
13.134231820457948 329.98693629909906 0.7644025438119608
13.139459375411365 331.5530239056223 0.7653409538562994
13.14468693036478 336.1394863428216 0.7697657501011915
13.149914485318197 336.8708505067827 0.7705279101281379
13.155142040271613 339.0822143454421 0.773832519910635
13.16036959522503 343.55021458703715 0.7792247208465418
13.165597150178446 344.22448353622985 0.7815593255704641
13.170824705131862 346.1679286393047 0.7846213998759226
13.176052260085278 350.3355896944349 0.7904638860406191
13.181279815038694 350.4098299060415 0.790612581344493
13.18650736999211 352.54439418096854 0.7917509190467351
13.191734924945527 350.8557334359234 0.7896281336203669
13.196962479898943 350.05740515426277 0.7868773667550037
13.202190034852359 350.24652690551846 0.7872821401184961
13.207417589805775 348.8800188012139 0.7860951938229193
13.212645144759191 349.5088778802943 0.7866093876504593
13.217872699712608 349.7767647055894 0.7882666247549376
13.223100254666024 349.62911851244496 0.7881484254666594
13.22832780961944 347.5143418699881 0.7860947909740028
13.233555364572856 342.91544028249535 0.781398954807239
13.238782919526273 341.2589569456514 0.7778468140403364
13.244010474479689 339.3436685417852 0.7749175360244888
13.249238029433105 335.84932222973424 0.7715165966020133
13.254465584386521 334.95592871058295 0.7704133046230434
13.259693139339937 331.1041613890047 0.7662020158983722
13.264920694293354 326.2529303007905 0.7608279256675711
13.27014824924677 324.2922793376253 0.7597790049670847
13.275375804200186 323.14476295538395 0.7599838699338125
13.280603359153602 323.42577848800926 0.761608700272613
13.285830914107018 323.0018456104298 0.7619270546708958
13.291058469060435 319.6996459275372 0.757289180172753
13.29628602401385 317.480053588824 0.7546332883408552
13.301513578967267 317.104995138223 0.7552875302934053
13.306741133920683 314.81242431485913 0.7521540748481029
13.3119686888741 312.44417020701377 0.7488556552451077
13.317196243827516 309.3586363676696 0.7461423326181155
13.322423798780932 307.07517886809416 0.7428653830453098
13.327651353734348 308.0415805218241 0.7442281686722634
13.332878908687764 307.3520467148623 0.7444193220054083
13.33810646364118 305.64951699730926 0.7417100491057061
13.343334018594597 303.47065337858345 0.7389947555779645
13.348561573548013 301.1676111210139 0.7363606212517646
13.353789128501429 299.3663024527172 0.7335317100643498
13.359016683454845 299.3931783577281 0.7331523257077323
13.364244238408261 299.34260314061453 0.7334104402975461
13.369471793361678 302.96451069003183 0.7389667745317572
13.374699348315094 307.85977381233135 0.7459918773517394
13.37992690326851 307.41246827623087 0.7459985250742055
13.385154458221926 309.4814113224386 0.7472162819862886
13.390382013175342 310.02131910019364 0.7456324339078315
13.395609568128759 311.20023201231453 0.7473241872520583
13.400837123082175 311.3919762748256 0.7457894640238102
13.406064678035591 312.7602459709151 0.7480359707183379
13.411292232989007 313.88295003888305 0.750684800328791
13.416519787942423 315.61884184606663 0.752479597777525
13.42174734289584 315.40463917047697 0.7521146022790076
13.426974897849256 316.3751732184571 0.7524794349659457
13.432202452802672 318.23916579206275 0.753762587065102
13.437430007756088 319.487993089387 0.7555837142406909
13.442657562709504 319.5309423499201 0.7551049548726813
13.44788511766292 320.45932155409895 0.7549823739323743
13.453112672616337 324.57896274704945 0.7596796494124042
13.458340227569753 325.8815356954673 0.7608792902730581
13.46356778252317 324.61153394881916 0.7603922114618497
13.468795337476585 324.6644856716895 0.7609087150846428
13.474022892430002 322.30660547176024 0.7578034881665346
13.479250447383418 327.57312524720504 0.7644742753407046
13.484478002336834 329.8495153203317 0.7670581713978701
13.48970555729025 327.5854406678234 0.7638518918709495
13.494933112243666 323.47154969681577 0.7591128993278153
13.500160667197083 317.7558063155673 0.7535045881923567
13.505388222150499 318.9811463046855 0.7555351480364471
13.510615777103915 319.3701018628209 0.7568190257515869
13.515843332057331 320.2059181848978 0.7565368649274362
13.521070887010747 319.1080683541801 0.7545840464561585
13.526298441964164 317.0934815335255 0.7519969578458127
13.53152599691758 314.8852834528165 0.7501907795297926
13.536753551870996 308.62014993279195 0.7438239768768957
13.541981106824412 305.2792791069744 0.7419093116098621
13.547208661777828 301.61529520569985 0.7382611176528235
13.552436216731245 299.8354548065167 0.7362574830404593
13.55766377168466 297.39253156979754 0.7326212713065317
13.562891326638077 293.5140047940548 0.7286018725256168
13.568118881591493 289.99782847582503 0.7253522615536533
13.57334643654491 288.100564628872 0.7253958694227253
13.578573991498326 288.24379469613325 0.7260222288348205
13.583801546451742 284.51496315075065 0.721270213468441
13.589029101405158 282.83852176115795 0.7191155691956623
13.594256656358574 280.58509938775086 0.7149069968967063
13.59948421131199 277.21613639666487 0.7117379896555671
13.604711766265407 275.6530498617205 0.7089482593804687
13.609939321218823 272.98932927835773 0.7046241816967942
13.615166876172239 271.0051001258008 0.7009784985494368
13.620394431125655 272.3274084992458 0.7030111162475943
13.625621986079071 271.5452916271954 0.7036611965813826
13.630849541032488 271.3850483132377 0.7046672407293325
13.636077095985904 270.2153126527921 0.7042024529842018
13.64130465093932 269.1007122945007 0.7031405644430889
13.646532205892736 266.223861280307 0.6989167767597937
13.651759760846153 265.34381828404764 0.697986521549014
13.656987315799569 265.67497229776154 0.6977627354752107
13.662214870752985 267.7198077861151 0.7015770347401654
13.667442425706401 268.6497171408902 0.7035678584516735
13.672669980659817 269.63892302842635 0.7057575442457736
13.677897535613234 266.4740071602506 0.701655134146907
13.68312509056665 265.5559882120203 0.7006123112181817
13.688352645520066 265.56813848633567 0.6997050121116202
13.693580200473482 265.6081437785578 0.6987868202545593
13.698807755426898 266.9172352647076 0.7014162228378046
13.704035310380315 268.84699251047505 0.7056299865409383
13.70926286533373 268.0191181131893 0.7048133236328604
13.714490420287147 266.48819876857243 0.7029216863150406
13.719717975240563 263.4600106555077 0.6986873466615118
13.72494553019398 263.2890681280733 0.69832352020656
13.730173085147396 262.8182552806378 0.6975753406125591
13.735400640100812 266.45165784981157 0.7001648822805325
13.740628195054228 268.1841394445512 0.7008130709701731
13.745855750007644 273.2574054091122 0.7063888163494882
13.75108330496106 273.1730451789167 0.7069378814643587
13.756310859914477 271.31273176051064 0.7053125264206173
13.761538414867893 266.8125334544246 0.7001355926823404
13.766765969821309 264.9112464595907 0.6981020234756208
13.771993524774725 265.44195490128493 0.6990121734724929
13.777221079728141 267.91983572864 0.7039491261019116
13.782448634681558 268.8217051848618 0.7038401118297557
13.787676189634974 268.50560901160355 0.7039728742031651
13.79290374458839 268.15596548653593 0.703114349021204
13.798131299541806 270.03541571749844 0.7048240046243796
13.803358854495222 270.76084668980246 0.7068063878307725
13.808586409448639 270.42240833312565 0.7055351255940736
13.813813964402055 267.93197862378616 0.7018716539219658
13.819041519355471 267.3189268335084 0.6997571992692722
13.824269074308887 266.2033663046996 0.6977376277068039
13.829496629262303 266.4527301877353 0.6984774512989693
13.83472418421572 268.19860815179584 0.7023985813578705
13.839951739169136 271.0090411963302 0.704863857651894
13.845179294122552 270.1329525934558 0.7035421423065175
13.850406849075968 271.4599044166493 0.7048671432266916
13.855634404029384 271.60768415510944 0.7043180238701706
13.8608619589828 270.8303174236546 0.7038615673085519
13.866089513936217 273.38667205729564 0.7072901285857722
13.871317068889633 273.54667025228235 0.7075998173092403
13.87654462384305 275.0595594120314 0.7104592957291764
13.881772178796465 272.8796662148992 0.706998298978989
13.886999733749882 275.3169389685123 0.7098223735063844
13.892227288703298 277.1135058000779 0.7120720353794714
13.897454843656714 282.8056957261675 0.7168129376612482
13.90268239861013 288.0386659800965 0.7232954519740848
13.907909953563546 289.2200080036659 0.7252104415803996
13.913137508516963 288.4142141621346 0.7244829825910625
13.918365063470379 289.54074139234007 0.7267940946716336
13.923592618423795 290.60848220590896 0.7262028913814295
13.928820173377211 292.7593204602742 0.727641544089726
13.934047728330627 293.4226862986716 0.7281189319987272
13.939275283284044 292.3317304869726 0.7261353405640654
13.94450283823746 293.78014551985 0.7280332463636623
13.949730393190876 290.9033783345904 0.7255037750661505
13.954957948144292 287.6381437338162 0.7217291397108648
13.960185503097708 286.70484170613634 0.7208995058841031
13.965413058051125 287.91188353475525 0.7220787827740758
13.97064061300454 288.503249009108 0.7228085059035257
13.975868167957957 284.09859008225936 0.7182970068424781
13.981095722911373 280.16425714133925 0.7147062815062075
13.98632327786479 277.68874769642844 0.7117954538300485
13.991550832818206 276.2924611758487 0.7096199623696466
13.996778387771622 273.92229654588954 0.706448839078347
14.002005942725038 271.9288922692593 0.7037703486567928
14.007233497678454 274.5383582434252 0.7075056081294114
14.01246105263187 276.81245231952386 0.709872746233351
14.017688607585287 277.28289680115114 0.7109608012106233
14.022916162538703 278.1313382632143 0.7113025407434265
14.028143717492119 272.7528568842678 0.7049040507374744
14.033371272445535 274.20273623243037 0.7082508138810703
14.038598827398951 274.0741007894063 0.708278426126913
14.043826382352368 274.96379412866133 0.7095766621310691
14.049053937305784 275.9222922576864 0.7099980381163224
14.0542814922592 275.30651771500044 0.7105368715439102
14.059509047212616 277.2614693847475 0.7140572227754126
14.064736602166032 277.87677745409337 0.7137557983031546
14.069964157119449 278.1210974296353 0.7129333141217337
14.075191712072865 277.5833669666621 0.7111509342885719
14.080419267026281 279.327727092786 0.7136452251390916
14.085646821979697 284.4497299908564 0.7187021039997479
14.090874376933114 287.3103609438578 0.7220555521128416
14.09610193188653 291.81252446910213 0.7268314659342652
14.101329486839946 297.09498433684405 0.7328684655554664
14.106557041793362 300.52244499720507 0.7381704964067547
14.111784596746778 303.51447970907856 0.7410787074841442
14.117012151700195 303.53175180086777 0.7403817646418984
14.12223970665361 301.849495319714 0.7378971468422251
14.127467261607027 297.8872152108407 0.7343413117476026
14.132694816560443 295.03053786217936 0.7325454439569193
14.13792237151386 291.9732994571233 0.7286278747556632
14.143149926467276 290.0166622644232 0.7253184515555177
14.148377481420692 290.65048589217 0.7245710864324882
14.153605036374108 287.46888090383004 0.7216374383049873
14.158832591327524 287.14874338593467 0.7224214088280857
14.16406014628094 288.198734144604 0.7238917997780521
14.169287701234357 288.6582288994112 0.7241599079919994
14.174515256187773 290.40448945007495 0.7242861525278891
14.179742811141189 288.2760326358758 0.7205483140318996
14.184970366094605 286.17259713081864 0.7170969045433797
14.190197921048021 286.6043149271235 0.717595877747725
14.195425476001438 284.6820402750217 0.716287965014542
14.200653030954854 286.9918463239749 0.7206584219108106
14.20588058590827 289.7395955623894 0.7240490190960213
14.211108140861686 289.8375054384586 0.7237281602364053
14.216335695815102 291.43303321553685 0.7244451835553893
14.221563250768519 293.86524559075673 0.7266534392341955
14.226790805721935 293.0370916377243 0.7260230883433086
14.232018360675351 293.438858705146 0.7267396380411946
14.237245915628767 294.2023663138582 0.7270505173408547
14.242473470582183 290.6067563472723 0.7215443324781688
14.2477010255356 287.84832750209193 0.7173435614215447
14.252928580489016 287.75427257323497 0.7173543673846066
14.258156135442432 289.271968622092 0.7202998048826114
14.263383690395848 294.3235848796691 0.7269320894508726
14.268611245349264 299.09729593475464 0.7319593091559536
14.27383880030268 299.0656251959328 0.7312001395001013
14.279066355256097 295.7385866297496 0.7269993002654928
14.284293910209513 296.0863590350958 0.7276774926542073
14.28952146516293 297.6267811792954 0.7292238653039838
14.294749020116345 303.2702397244936 0.7362925819055756
14.299976575069762 305.5273269804714 0.7389783934367915
14.305204130023178 306.95695857093784 0.7407698206834094
14.310431684976594 307.2363287677387 0.7408292496945
14.31565923993001 307.67663613733856 0.73986977096084
14.320886794883426 310.555383468898 0.7429078017536354
14.326114349836843 313.1011208349749 0.7457137555906185
14.331341904790259 318.2912569828842 0.7505282041989331
14.336569459743675 319.4825912896169 0.7522650340204288
14.341797014697091 317.53876605053944 0.748898474810397
14.347024569650507 316.93994908709675 0.7477228578039407
14.352252124603924 316.64532438880497 0.747600038166452
14.35747967955734 318.16115255014137 0.7498944968701117
14.362707234510756 318.87237779406405 0.75131703584611
14.367934789464172 320.7509004427313 0.7549051227953275
14.373162344417588 322.6187329649774 0.7562672253334128
14.378389899371005 321.0756063667829 0.754752975573238
14.38361745432442 322.6025776410122 0.7561807985640642
14.388845009277837 318.79711906330607 0.7513266521322101
14.394072564231253 317.328292076901 0.7497788362344009
14.39930011918467 321.1770083529828 0.7536715911101357
14.404527674138086 322.94751456844295 0.7556014318468254
14.409755229091502 327.2157621511305 0.7617427459615034
14.414982784044918 330.9019040999606 0.7661586140924717
14.420210338998334 333.38283756601794 0.7699440935108713
14.42543789395175 333.29189310135035 0.768582507887639
14.430665448905167 333.0036680801863 0.7666902774980761
14.435893003858583 332.30644737112186 0.7654336923930702
14.441120558811999 333.837105752265 0.7666498396359599
14.446348113765415 334.7964499034143 0.7679586719068027
14.451575668718831 333.5160377696422 0.7671431259906588
14.456803223672248 334.4812411197413 0.7676975597693919
14.462030778625664 337.15219828644604 0.7711131737174625
14.46725833357908 340.55314732228544 0.7753661650748115
14.472485888532496 345.6960785520096 0.7809964421087098
14.477713443485912 348.91207379478675 0.785033467531281
14.482940998439329 352.8540533222051 0.7889297661666727
14.488168553392745 354.23953749952636 0.789698688576597
14.493396108346161 355.2368533828697 0.7905880057207056
14.498623663299577 359.9129216340814 0.7956844128272708
14.503851218252994 368.10062386213065 0.8044619990106758
14.50907877320641 378.3444315323745 0.8164181893439261
14.514306328159826 385.4143134324599 0.8238958522841647
14.519533883113242 388.4150792436328 0.8263784670464579
14.524761438066658 387.0051991742879 0.8248754351820391
14.529988993020075 379.5046125462846 0.8166175771951352
14.53521654797349 372.6087546225205 0.8094555465504227
14.540444102926907 362.07074510122175 0.7984448906163166
14.545671657880323 354.0818834072017 0.789683709092665
14.55089921283374 343.2409383391308 0.7783106223937438
14.556126767787156 330.6173615147137 0.7646621834550568
14.561354322740572 320.5908631363295 0.75378590007788
14.566581877693988 313.13300937436327 0.7459204184651341
14.571809432647404 308.867436020399 0.7404776535466501
14.57703698760082 303.9961430006127 0.7352659148889426
14.582264542554237 304.83075438905973 0.7359871902220675
14.587492097507653 305.7857670564817 0.7366576097617351
14.592719652461069 309.2443053301271 0.7398647475976741
14.597947207414485 312.95432196546153 0.7439401961156179
14.603174762367901 314.07829109393725 0.7445224923788278
14.608402317321318 317.1295893446207 0.7480682796452901
14.613629872274734 321.6637349487017 0.7536349399133843
14.61885742722815 325.9039958415117 0.757781291140714
14.624084982181566 326.38013665695905 0.7571645396024117
14.629312537134982 332.04108569698394 0.7639796032820774
14.634540092088399 338.8149729491357 0.7718971352338865
14.639767647041815 344.87003092021337 0.7787628003683997
14.644995201995231 346.645998877279 0.7801608013610799
14.650222756948647 344.51526398367304 0.7765384225898969
14.655450311902063 344.1590132529292 0.775973774540388
14.66067786685548 346.0790534572241 0.7787156895115143
14.665905421808896 348.5476156769736 0.7820206131422814
14.671132976762312 349.1143031177934 0.7820286842716458
14.676360531715728 346.87594694837276 0.779153954766635
14.681588086669144 344.28783068268797 0.775997669813769
14.68681564162256 343.5363442030067 0.7757063052204346
14.692043196575977 344.319439826286 0.7759913710966775
14.697270751529393 343.2271177546333 0.7746141838448668
14.70249830648281 343.06305767817935 0.7736225028911524
14.707725861436225 344.3423662919481 0.7747771834027342
14.712953416389642 345.8021219682791 0.7761672197304762
14.718180971343058 350.0572038810158 0.7816612291072192
14.723408526296474 353.3392343112727 0.7850927730888072
14.72863608124989 357.88240062641097 0.7898419020771218
14.733863636203306 356.93117346091 0.7880339713867689
14.739091191156723 354.93058647411794 0.7859310407110592
14.744318746110139 350.4242907805508 0.7813754465456373
14.749546301063555 346.39782365759936 0.7772670934014196
14.754773856016971 341.49119144948736 0.7725111330207444
14.760001410970387 337.326381549395 0.7683152436009718
14.765228965923804 334.3745252606416 0.7651240829948164
14.77045652087722 332.00374681540615 0.7630249838190573
14.775684075830636 330.00206221967824 0.7607451505887857
14.780911630784052 328.234546967706 0.7582346248095998
14.786139185737468 327.777439857088 0.7583013685328529
14.791366740690885 325.66355756993426 0.7555525591889377
14.7965942956443 325.2111082257851 0.7547655913153378
14.801821850597717 323.31458718137804 0.7532118736884468
14.807049405551133 324.5733209318065 0.7546887086929475
14.81227696050455 325.0919690089184 0.7552146057713447
14.817504515457966 328.40691338429275 0.7588836159452538
14.822732070411382 332.44936532043874 0.7622106289393658
14.827959625364798 337.2653817401221 0.7676013201865376
14.833187180318214 344.30090448244033 0.7753167085030523
14.83841473527163 348.4420201003465 0.7794067651209853
14.843642290225047 352.2938790982196 0.7839159366981517
14.848869845178463 357.03959945287033 0.7892734521004557
14.854097400131879 361.6723807256619 0.7943283205699364
14.859324955085295 363.6987527381045 0.7968889936088113
14.864552510038711 362.542257635562 0.7940988921032167
14.869780064992128 359.5188053498097 0.7909041772719811
14.875007619945544 359.4770770310966 0.7914736794777202
14.88023517489896 361.703367412472 0.7937389567164056
14.885462729852376 361.4460927740188 0.7938386725377853
14.890690284805792 361.39339073898606 0.793029026541933
14.895917839759209 359.84328606034967 0.7909572750940115
14.901145394712625 359.48536890349635 0.7906888126714787
14.906372949666041 362.78338582156556 0.7943355237234587
14.911600504619457 363.1565070199565 0.7951735778449884
14.916828059572873 362.7623184487287 0.795131737984731
14.92205561452629 356.5354960437778 0.7886591615862971
14.927283169479706 350.8024882806355 0.7833491358964139
14.932510724433122 347.7160774254385 0.7809924034752406
14.937738279386538 344.4036757661687 0.7770306129094742
14.942965834339955 339.2177165579634 0.7712492410913132
14.94819338929337 331.28270861297904 0.761650380380529
14.953420944246787 321.6655436711726 0.7506967000858586
14.958648499200203 313.6768987214367 0.741290806474397
14.96387605415362 309.4804357780578 0.7366162381000646
14.969103609107036 305.93189881166103 0.7321364286695545
14.974331164060452 304.68199205583795 0.7312806131246863
14.979558719013868 304.6081760258993 0.7320210449433484
14.984786273967284 303.1768816832115 0.7311842888481241
14.9900138289207 302.4918617419811 0.7315360986718603
14.995241383874117 306.2133584203518 0.7356288387860225
15.000468938827533 307.35088767186727 0.7368305707035173
15.005696493780949 308.5530935035993 0.7384716776772893
15.010924048734365 306.64051393477655 0.7359289726086856
15.016151603687781 306.94743531929754 0.7368796482671054
15.021379158641198 308.15808788233414 0.737371916187178
15.026606713594614 305.4446435619552 0.7329976952475007
15.03183426854803 309.00517900459425 0.7361303922507165
15.037061823501446 311.0125694935456 0.738427652474731
15.042289378454862 311.88262082357016 0.740255789968652
15.047516933408279 312.6392236232576 0.7413762135083101
15.052744488361695 314.4154113161497 0.7439424929650601
15.057972043315111 318.4084801126666 0.7493530022766054
15.063199598268527 319.1215018389956 0.7501578380720266
15.068427153221943 317.80009224480114 0.7487952447479188
15.07365470817536 315.85699656198403 0.7458265863397571
15.078882263128776 317.31518624044685 0.7476547465781984
15.084109818082192 317.47078609822404 0.7468923380745907
15.089337373035608 316.8967703968572 0.7452187826305178
15.094564927989024 317.12276721841005 0.7446262136366972
15.09979248294244 315.1647433855738 0.7428251160865639
15.105020037895857 315.6588169889109 0.7450255337712497
15.110247592849273 315.1042398035417 0.7456325164841133
15.11547514780269 311.95167707603724 0.7419444375631661
15.120702702756105 310.572205412129 0.7396638536023381
15.125930257709522 309.16834117357143 0.7374253466350769
15.131157812662938 307.4840496099304 0.735504369008068
15.136385367616354 304.6156733087123 0.7317631678886541
15.14161292256977 300.627625453279 0.7272077499117502
15.146840477523186 296.4869805347248 0.7225697264987618
15.152068032476603 294.585159912661 0.7206757135992935
15.157295587430019 294.3301329770607 0.7210326884236629
15.162523142383435 291.38527729508183 0.7181431869865036
15.167750697336851 288.3899706930781 0.7149276894722957
15.172978252290267 284.7348618361251 0.71104400048212
15.178205807243684 279.1660686136602 0.7054438074442814
15.1834333621971 275.11818152998626 0.7021582648398499
15.188660917150516 270.00304838249474 0.6967163611373259
15.193888472103932 267.85758415042557 0.6941216248102001
15.199116027057348 265.8798060140544 0.6895296447338859
15.204343582010765 270.2026098760343 0.6953065518197264
15.20957113696418 273.00115957470007 0.6987215295311603
15.214798691917597 274.27023294364693 0.699724773202977
15.220026246871013 274.00213234439644 0.6999265403683993
15.22525380182443 271.9106794754566 0.6970634979939897
15.230481356777846 270.1072351531097 0.6963395668748984
15.235708911731262 269.794461967047 0.6965385685839892
15.240936466684678 269.38024227604785 0.6950394041012896
15.246164021638094 268.57722639943364 0.6931357873578935
15.25139157659151 273.09316238853717 0.6994060255176563
15.256619131544927 272.227205931514 0.699050292042868
15.261846686498343 271.09353352122713 0.6983014961889648
15.267074241451759 268.9403313277214 0.6955696845415671
15.272301796405175 267.19389121169905 0.6925483190794459
15.277529351358591 269.06235613419653 0.6958780139209844
15.282756906312008 267.94548877195115 0.6937186583177609
15.287984461265424 268.9833061781978 0.6938556561357734
15.29321201621884 269.5131112720417 0.6945484363822425
15.298439571172256 271.5937805585503 0.6964550861303553
15.303667126125672 275.49394899426636 0.7019475830978161
15.308894681079089 277.46428149002 0.7051018747353361
15.314122236032505 279.65909148315757 0.7078584132714556
15.319349790985921 280.85878507120657 0.7095797455433154
15.324577345939337 281.5566333870779 0.7095839838738177
15.329804900892753 282.71791997585825 0.7106458401186573
15.33503245584617 287.2307060880707 0.7169406689633374
15.340260010799586 285.56938985482634 0.7138547302911952
15.345487565753002 283.1913909728333 0.7096268486970004
15.350715120706418 282.44867425031447 0.7072334461526972
15.355942675659835 281.76763959609076 0.7059747268063491
15.36117023061325 285.39933911676076 0.7112462306968472
15.366397785566667 287.03285371644535 0.7137671639891382
15.371625340520083 288.62922195278713 0.7151694488190842
15.3768528954735 290.8568193887758 0.7171104785668126
15.382080450426916 290.67220376126863 0.7155614767162751
15.387308005380332 294.08235464677455 0.7197755654120835
15.392535560333748 293.59202440517845 0.7198916375075357
15.397763115287164 296.2593003678474 0.7321378204743767
15.40299067024058 293.98801806227823 0.7360877468018434
15.408218225193997 289.74954563490866 0.7358943553986069
15.413445780147413 290.58521202661734 0.7425577610829918
15.418673335100829 290.9535420321671 0.7473166926781672
15.423900890054245 293.28656142371653 0.7531572806274096
15.429128445007661 296.41183272221303 0.759951664356552
15.434355999961078 296.54891827000625 0.7626342142741992
15.439583554914494 299.98479937246276 0.7710213143757614
15.44481110986791 299.3266336857381 0.7720967093568866
15.450038664821326 298.48698883246783 0.7722533251569809
15.455266219774742 294.35697983963036 0.767834927133005
15.460493774728159 291.52200774626516 0.7661501645057288
15.465721329681575 291.1557223276129 0.7678915214622537
15.470948884634991 291.4667110850851 0.7707730484080332
15.476176439588407 292.04457628883125 0.7735309997436611
15.481403994541823 292.74147655096095 0.7773354435479403
15.48663154949524 293.54465419653525 0.7804999200000043
15.491859104448656 295.0255831512947 0.7829976454689888
15.497086659402072 294.77511017720957 0.7844975019253578
15.502314214355488 297.01679769643164 0.7885581852875028
15.507541769308904 297.10936339398705 0.7907874486961138
15.51276932426232 298.4442714985339 0.7952055130891509
15.517996879215737 302.6233163523401 0.8023372948344138
15.523224434169153 300.76680293739213 0.8015312382736275
15.52845198912257 301.8783378460231 0.8052581781948022
15.533679544075985 299.3303481311856 0.8046845666365827
15.538907099029402 299.13659614345215 0.8068852584256173
15.544134653982818 303.87343098597455 0.8146149317380366
15.549362208936234 306.75061753435915 0.8186820417050605
15.55458976388965 308.59140796719555 0.8229440433476197
15.559817318843066 307.1754709843806 0.8220018586967468
15.565044873796483 305.46859256887484 0.8215429372532618
15.570272428749899 305.46017505516494 0.8234226349194367
15.575499983703315 304.98420080958704 0.8239210905240417
15.580727538656731 304.30397636621257 0.823874824814138
15.585955093610147 301.2156841234532 0.8216417068563857
15.591182648563564 299.72760166809854 0.8203408036193072
15.59641020351698 298.7346524042651 0.8204830680669838
15.601637758470396 300.2162742993688 0.8252209918209543
15.606865313423812 297.047163641853 0.8237265484527577
15.612092868377228 295.1334622479203 0.8236920888360204
15.617320423330645 292.88273326463985 0.8214897740522751
15.62254797828406 288.77550713726095 0.8155040204410112
15.627775533237477 285.1954750616558 0.8112478692060195
15.633003088190893 281.001033430153 0.8061050508292074
15.63823064314431 279.61559483330774 0.8015168907735263
15.643458198097726 278.7667874293444 0.7891211866199981
15.648685753051142 279.87845886704235 0.7855035569875513
15.653913308004558 279.0077974611379 0.7813759339589457
15.659140862957974 276.2377156231101 0.7742356515440025
15.66436841791139 276.5562488664749 0.771582806014722
15.669595972864807 276.03809686429764 0.7673017896661686
15.674823527818223 277.16265470870997 0.7682000379062581
15.680051082771639 276.5183191370928 0.7662450053073347
15.685278637725055 277.19047241453796 0.7661387102091775
15.690506192678471 275.27560420854 0.7622240787011
15.695733747631888 273.72435813411425 0.7572435454729306
15.700961302585304 270.26690646726274 0.7515841104151959
15.70618885753872 270.8821703057872 0.7509570062701194
15.711416412492136 272.75889991026105 0.7531954173086802
15.716643967445552 274.1915048239008 0.7539457950703449
15.721871522398969 275.34954332580224 0.7549244722921872
15.727099077352385 273.24184331199797 0.7509825384264265
15.732326632305801 274.39054875535464 0.7509104169537564
15.737554187259217 271.27930227682646 0.745660999425288
15.742781742212633 272.58773329376555 0.7456974771864603
15.74800929716605 277.6922868918521 0.7523725211107769
15.753236852119466 280.34575760447626 0.7554782647953875
15.758464407072882 284.32484690328437 0.7600489783611589
15.763691962026298 282.53433253003845 0.7567722850344486
15.768919516979715 280.6470189825474 0.7542435062821519
15.77414707193313 279.45373784514186 0.752514777278172
15.779374626886547 279.0759672692449 0.7510399516138968
15.784602181839963 284.01933427409114 0.7555187774064669
15.78982973679338 287.69608389326197 0.7583752692087645
15.795057291746796 289.2032267152304 0.7600350575970198
15.800284846700212 290.25368234356085 0.762797419902738
15.805512401653628 288.2033935725653 0.7612289134054003
15.810739956607044 290.5097103211083 0.7628998455856498
15.81596751156046 289.1416213664981 0.7585953757727143
15.821195066513877 287.1504385650756 0.755225551854202
15.826422621467293 288.59270243295964 0.7560182799680797
15.831650176420709 288.17173058020614 0.7551488348865163
15.836877731374125 290.1951831080094 0.7580934167670031
15.842105286327541 288.65105892230946 0.7564913435241103
15.847332841280958 286.75965661679203 0.7537814456945846
15.852560396234374 285.5364359429805 0.7525911546918141
15.85778795118779 285.3370845428684 0.7512791155795163
15.863015506141206 285.89800684760485 0.7503627779895837
15.868243061094622 283.9472179875203 0.7473842228679539
15.873470616048039 280.67814189934523 0.7426364223846361
15.878698171001455 280.7852405335847 0.7427319748253923
15.883925725954871 284.2938737937588 0.7478351386161305
15.889153280908287 286.8561551756793 0.7501556588179902
15.894380835861703 287.75264731333624 0.7510242030782257
15.89960839081512 285.73409176263203 0.7466662095240924
15.904835945768536 284.78024280972267 0.7452409398615029
15.910063500721952 284.77504850252444 0.7453227471511404
15.915291055675368 285.07743264868714 0.7451653020792961
15.920518610628784 285.0701446226949 0.744357342389856
15.9257461655822 283.4085362231782 0.7413375115763805
15.930973720535617 283.0046708715294 0.7407244650781866
15.936201275489033 282.88039957053655 0.740706226564082
15.94142883044245 283.13563234502226 0.7409256317798614
15.946656385395865 283.0644126308444 0.7402142190360954
15.951883940349282 282.9452844947538 0.7409692209996116
15.957111495302698 282.5764562311717 0.7398113386653985
15.962339050256114 282.03246826240036 0.7388223244410853
15.96756660520953 280.319413457762 0.7353250930137223
15.972794160162946 280.7570070011094 0.7361852430370908
15.978021715116363 280.4681346049227 0.7367572676329376
15.983249270069779 283.76701393548973 0.7412665756322085
15.988476825023195 284.5646513539417 0.7440732087437432
15.993704379976611 285.1456469346427 0.7451792140432522
15.998931934930027 285.8843915127049 0.7468428408278273
16.004159489883442 283.3970809271474 0.7429261295499722
16.009387044836856 285.1166248911896 0.7440210370073561
16.01461459979027 283.8986728557876 0.7412604827970979
16.019842154743685 284.1549989186219 0.7408104625587267
16.0250697096971 281.78863232883054 0.7380179623736288
16.030297264650514 285.8930063372782 0.7438096956920435
16.03552481960393 289.91464303511316 0.7490550923246007
16.040752374557343 295.6277446076096 0.7561357643666091
16.045979929510757 297.2214957368653 0.7576448567280489
16.05120748446417 296.7663506402613 0.756300598079361
16.056435039417586 299.61833312116374 0.7595760264064709
16.061662594371 300.923262172595 0.7603167594374762
16.066890149324415 306.1882401261611 0.764905654075035
16.07211770427783 309.41241183205796 0.7685126704576088
16.077345259231244 316.9467539474399 0.7772441094848822
16.08257281418466 323.3145615656982 0.7859950440886345
16.087800369138073 326.58535290299903 0.7901384657292366
16.093027924091487 325.16574697101566 0.7886986182231978
16.0982554790449 324.3977239989635 0.7880040736819771
16.103483033998316 327.10215088145173 0.7911594464033316
16.10871058895173 330.5894147219286 0.795121590450603
16.113938143905145 334.1120733472149 0.799033038083027
16.11916569885856 333.1817674679263 0.7981882263363683
16.124393253811974 330.1645168202852 0.7946812866384989
16.129620808765388 329.8656252149848 0.7944796301286917
16.134848363718802 329.0086384650234 0.7931664954678208
16.140075918672217 331.16659752978705 0.7954391127748923
16.14530347362563 332.2189852673904 0.7967134515347098
16.150531028579046 332.4154808069011 0.7966828616831358
16.15575858353246 335.39597794610705 0.8003728904954504
16.160986138485875 331.3765937970853 0.795571606409557
16.16621369343929 327.625920734596 0.7903589575933785
16.171441248392703 319.56200232362676 0.7802709799418261
16.176668803346118 312.9325623280972 0.7725847319785656
16.181896358299532 310.6021319670464 0.7700964123271525
16.187123913252947 306.52216527532863 0.7653501098070734
16.19235146820636 303.37449783562164 0.761159644511374
16.197579023159776 297.1070658246465 0.7531177311519157
16.20280657811319 293.7402569720043 0.7495654217201585
16.208034133066604 289.48473840858577 0.7458742142502818
16.21326168802002 285.7460228471609 0.7419891442640258
16.218489242973433 281.5185640549384 0.7367203202008585
16.223716797926848 277.6419245668075 0.732031737891418
16.228944352880262 274.50173945829243 0.7277675059489143
16.234171907833677 272.21449335945607 0.7251859027003017
16.23939946278709 270.60637078843513 0.7235524348588825
16.244627017740505 265.2737944505776 0.7163608054525984
16.24985457269392 262.3064721332369 0.7124166130488612
16.255082127647334 261.79738180837165 0.7122433341230899
16.26030968260075 259.83135553662447 0.7091762673417087
16.265537237554163 257.92955088055095 0.7069837176353956
16.270764792507578 254.55273435588853 0.7012277939058156
16.275992347460992 252.15138933292403 0.6994692211908038
16.281219902414406 250.2128534563964 0.6973242879579057
16.28644745736782 248.84554592334285 0.694819987243988
16.291675012321235 250.62079222074487 0.696591891710665
16.29690256727465 253.50273625077867 0.6998276157635664
16.302130122228064 253.9844236833547 0.7019334796177765
16.30735767718148 253.48290006711383 0.701635794396565
16.312585232134893 251.89248323439193 0.6991321180518381
16.317812787088307 254.05671396403403 0.7016767250018037
16.323040342041722 253.1104187957099 0.7014242727544445
16.328267896995136 254.39248619960802 0.7019067466318124
16.33349545194855 254.8923918611317 0.7012386534572187
16.338723006901965 252.9256525591988 0.6974099247394641
16.34395056185538 253.6158010598816 0.6962120288429121
16.349178116808794 253.83295867859132 0.6962828613668275
16.35440567176221 257.78178233633105 0.6999881068681674
16.359633226715623 263.62450710565116 0.7081729920032536
16.364860781669037 268.0847730437671 0.7144964249883624
16.37008833662245 273.74601926684346 0.7215463472814487
16.375315891575866 274.9563718873944 0.7228417300454294
16.38054344652928 277.96739072517045 0.724891590723909
16.385771001482695 283.17225996834844 0.7308410738475957
16.39099855643611 288.6170141623167 0.7378029634269294
16.396226111389524 292.26780315854575 0.7421063992328829
16.401453666342938 293.12476298366346 0.7432520680209205
16.406681221296353 292.61084868956857 0.7426235825829964
16.411908776249767 292.80936971696514 0.7422859127773375
16.41713633120318 292.77598193176175 0.7433494401552256
16.422363886156596 288.58363215783186 0.7375365312984015
16.42759144111001 283.92556618155817 0.7297715864104626
16.432818996063425 278.2918556789021 0.7215664306658293
16.43804655101684 275.60202673520774 0.7170612184415472
16.443274105970254 274.16726471365877 0.7161772665473102
16.448501660923668 272.78036391195457 0.7145690794695205
16.453729215877082 275.1680365375967 0.7175417256253839
16.458956770830497 274.4768120220972 0.7175570834024875
16.46418432578391 274.59189615363243 0.7188118304028072
16.469411880737326 276.5850247439092 0.7209623964613718
16.47463943569074 274.258694077549 0.7175143556428968
16.479866990644155 274.41475081071104 0.7185540857068814
16.48509454559757 272.93801966305796 0.7172967103467112
16.490322100550983 271.49188711560765 0.7142877571242425
16.495549655504398 273.33711007291936 0.7154743145875838
16.500777210457812 273.2435185278623 0.7140889676929597
16.506004765411227 278.32187324401076 0.7198613562189528
16.51123232036464 281.14490730136856 0.7235396540618202
16.516459875318056 281.658062919427 0.7238924009782196
16.52168743027147 281.1236047924788 0.7244243303705875
16.526914985224884 278.57708444958587 0.7230375518937362
16.5321425401783 279.86155257855233 0.7255679859820381
16.537370095131713 279.0741657938106 0.7237613039997453
16.542597650085128 276.55201759096207 0.7203528293402709
16.547825205038542 271.71949239151706 0.7141078602118062
16.553052759991957 266.93378060007666 0.7082000820255692
16.55828031494537 264.1604262963814 0.7057676081915958
16.563507869898785 261.45063333191877 0.702146295126476
16.5687354248522 260.62240374632955 0.7010941624808442
16.573962979805614 256.9213932187653 0.6965690943442986
16.57919053475903 256.1642846625854 0.6939221662784352
16.584418089712443 255.62427547090775 0.6930878586350833
16.589645644665858 255.6269008057761 0.6944466703471683
16.594873199619272 250.7245578925326 0.6864306111272633
16.600100754572686 248.47048205250508 0.6832091013130143
16.6053283095261 246.736375363964 0.6811942982545444
16.610555864479515 249.73325200037524 0.6856870204508387
16.61578341943293 250.402873270736 0.6875406074305657
16.621010974386344 248.06531706929232 0.6830197287863178
16.62623852933976 250.0620927513903 0.6860947196192253
16.631466084293173 252.98108725739857 0.6915395417800172
16.636693639246587 256.92471955639246 0.696593719876114
16.641921194200002 256.39588255878175 0.695594474276206
16.647148749153416 253.91796830192055 0.6895062370674208
16.65237630410683 251.34530018618338 0.6842782763485169
16.657603859060245 251.63424920352327 0.6838937354404473
16.66283141401366 250.75136508149063 0.6832577535135249
16.668058968967074 249.49037939322594 0.6807792629232063
16.67328652392049 246.21744087710837 0.6767501613624061
16.678514078873903 247.2293422745956 0.6789736230226358
16.683741633827317 247.74226189048798 0.6806389646551839
16.68896918878073 247.31478467382465 0.6804550581841748
16.694196743734146 248.00080163675835 0.681076355676437
16.69942429868756 247.74415324786906 0.6808738730603988
16.704651853640975 247.10398892988258 0.6795590404102022
16.70987940859439 244.81735612032628 0.6761988393060732
16.715106963547804 242.53451274253229 0.6729503998380437
16.720334518501218 238.3110087714921 0.666218761823065
16.725562073454633 236.2390723418887 0.6643175078848526
16.730789628408047 237.03069352153918 0.6655621626926912
16.73601718336146 239.09633020871783 0.6678095403825309
16.741244738314876 242.7831963660136 0.6718019396105948
16.74647229326829 240.1012906858705 0.6692295137540133
16.751699848221705 237.35494022217466 0.6661943897787931
16.75692740317512 232.56551060070612 0.6617204149608219
16.762154958128534 230.66148924392164 0.6583729274352567
16.767382513081948 230.18539970402315 0.6573860135257085
16.772610068035362 230.3310333626571 0.6573869890779314
16.777837622988777 229.55654449195666 0.6568155155789092
16.78306517794219 229.2945868548151 0.6554983422155263
16.788292732895606 229.22112517425808 0.6535785990150301
16.79352028784902 228.76384323415803 0.6529479710089596
16.798747842802435 228.65106906905928 0.6523255224020389
16.80397539775585 228.26835180711026 0.655386765470099
16.809202952709263 225.71996652070086 0.652861434042424
16.814430507662678 224.40629916053817 0.6524746973877844
16.819658062616092 224.1622410718189 0.6513306181758911
16.824885617569507 224.57298899484945 0.6506488872218331
16.83011317252292 224.45595948060492 0.6491960044478208
16.835340727476336 227.16912262427138 0.6535465021599062
16.84056828242975 225.15771241796548 0.6515850960852142
16.845795837383164 224.528809898685 0.650587475637525
16.85102339233658 219.99069956927934 0.6437381221922505
16.856250947289993 221.1485801748286 0.6451446786968342
16.861478502243408 222.28221387445467 0.6468299554297463
16.866706057196822 221.76930556798695 0.6465971316290512
16.871933612150237 222.13709068396622 0.648029711911627
16.87716116710365 222.61118373079896 0.6497258384433643
16.882388722057065 222.9548400581114 0.6508929126629315
16.88761627701048 219.19731338411052 0.6445965122944368
16.892843831963894 216.92178542348447 0.6407293093598359
16.89807138691731 217.86318855766285 0.6424308740119516
16.903298941870723 219.15757479508056 0.6454928423648726
16.908526496824138 219.20906747790815 0.6446839154232868
16.913754051777552 217.06111225499734 0.6401794016954754
16.918981606730966 218.43508881184746 0.6409347126162742
16.92420916168438 218.06675145263432 0.64098752491379
16.929436716637795 218.86320532112953 0.6442836365752874
16.93466427159121 217.7184579506369 0.6423916820375045
16.939891826544624 217.73284833829797 0.6436206639439513
16.94511938149804 217.86982280290462 0.642684813606843
16.950346936451453 218.33767624252883 0.6445725678966524
16.955574491404867 217.7403737770577 0.6446818107553736
16.960802046358282 216.07970829462926 0.6418080108420556
16.966029601311696 214.28219359455704 0.6380427694105529
16.97125715626511 212.68691330864726 0.633908302837853
16.976484711218525 211.4675264804971 0.6305370372854198
16.98171226617194 214.7770016955897 0.636697780324868
16.986939821125354 217.6989058742358 0.6425763366545084
16.99216737607877 218.27912878061426 0.6440494034721698
16.997394931032183 219.16663362743827 0.6434336919821466
17.002622485985597 218.7276816050131 0.6398045747246089
17.00785004093901 218.58771289859055 0.637982072762042
17.013077595892426 219.953529103068 0.6402077593640095
17.01830515084584 218.10678276388546 0.6381121324210256
17.023532705799255 217.3109343749784 0.6370336621961269
17.02876026075267 215.20912047602047 0.6345885474027373
17.033987815706084 217.1043243357389 0.6371290250520899
17.039215370659498 220.74970535018326 0.6441090033918273
17.044442925612913 219.41854877723648 0.6422481961168102
17.049670480566327 218.1619322377118 0.6406670178014728
17.05489803551974 214.527530491586 0.6349489360957784
17.060125590473156 215.74045848387175 0.6362368342041814
17.06535314542657 216.9606119282417 0.6385027009649005
17.070580700379985 220.67702368128457 0.6445381578212875
17.0758082553334 224.2924286867527 0.6499168545055749
17.081035810286814 224.33976434941988 0.6494304209447868
17.086263365240228 227.9138352619423 0.6524123329460699
17.091490920193642 226.95436805618075 0.6504823883089245
17.096718475147057 226.43007421369492 0.6501130452273561
17.10194603010047 225.02726118039726 0.6489755631663863
17.107173585053886 222.66857883852438 0.6471979112933426
17.1124011400073 224.39533592288117 0.6484639096213572
17.117628694960715 224.95538251622054 0.6483360877907249
17.12285624991413 224.5978823148917 0.6467934080256772
17.128083804867543 226.36145011263696 0.6498124394286205
17.133311359820958 228.86165157511243 0.6521773411339906
17.138538914774372 228.73738992120488 0.6525241912602106
17.143766469727787 229.02276372261113 0.6524916767247351
17.1489940246812 229.76542816006747 0.6531856289237101
17.154221579634616 231.7223501659944 0.6559781864047984
17.15944913458803 231.12890477422374 0.6539302181584488
17.164676689541444 232.45371452683736 0.6549044598984232
17.16990424449486 235.44208062936926 0.6582894711828856
17.175131799448273 241.3588542165337 0.6665860601037297
17.180359354401688 240.24904627177352 0.6658989791019194
17.185586909355102 237.22803739736932 0.6624849021195078
17.190814464308517 235.83021074270212 0.6604342054623774
17.19604201926193 238.64162807668617 0.6635285460382463
17.201269574215345 241.99460663872807 0.6669389569035664
17.20649712916876 244.2473966647362 0.6706783135803566
17.211724684122174 243.5604010366984 0.6701089068235657
17.21695223907559 242.75888019893424 0.669762241142023
17.222179794029003 243.4437152444855 0.6696388838807584
17.227407348982418 244.78260556090734 0.6697730882880536
17.232634903935832 245.2281961653808 0.670253746106022
17.237862458889246 246.43968087256076 0.6727833159725477
17.24309001384266 245.81247658322198 0.6722314911053047
17.248317568796075 246.0768610485884 0.6730233815520078
17.25354512374949 245.1799719521322 0.672032239936055
17.258772678702904 244.06905591785332 0.6700833076346441
17.26400023365632 242.6517338309057 0.6667576852419743
17.269227788609733 240.81966830758267 0.6632821202256868
17.274455343563147 236.87809030498767 0.6577090506014246
17.279682898516562 234.73287158971846 0.6559702348575978
17.284910453469976 234.84024279298487 0.6562156433870389
17.29013800842339 235.46112464661238 0.6569416638058263
17.295365563376805 238.88493321196344 0.661668248311204
17.30059311833022 241.95960139874316 0.6665499691579606
17.305820673283634 242.45565808070612 0.6678668598102673
17.31104822823705 243.18190139107477 0.6690330004015314
17.316275783190463 242.5769250006712 0.6682617093324366
17.321503338143877 241.98357050345663 0.6688378258595624
17.32673089309729 241.94108334405738 0.6683966038112339
17.331958448050706 242.03240052089828 0.6683921306042374
17.33718600300412 242.72132010329386 0.6682906643691976
17.342413557957535 239.87068204862555 0.6625235003009801
17.34764111291095 240.1287694146845 0.6620792007525439
17.352868667864364 238.42781095655076 0.6602110940890383
17.358096222817778 238.89263531113693 0.6603239799712853
17.363323777771193 239.10627389517109 0.6616673045212311
17.368551332724607 238.86959804254013 0.6615143025616229
17.37377888767802 238.1250361844919 0.6616875152745473
17.379006442631436 239.6945849407585 0.6650808715088765
17.38423399758485 238.01034650342956 0.6621703671292051
17.389461552538265 237.4151404454793 0.6621964896557088
17.39468910749168 235.92776469393405 0.6608445391947235
17.399916662445094 235.3492305014663 0.658296075360288
17.405144217398508 235.35268541537508 0.6564689818582047
17.410371772351922 235.32117793133764 0.6560786755909455
17.415599327305337 235.94429259363798 0.6579317515062573
17.42082688225875 236.97832447149636 0.6604364894873523
17.426054437212166 237.84145668127587 0.6621192692792487
17.43128199216558 238.29803547964494 0.6623349597125925
17.436509547118995 234.57322498956688 0.6571540692924212
17.44173710207241 234.79847765102247 0.6580786711009082
17.446964657025823 234.15386873085026 0.6566732828700141
17.452192211979238 235.39763343009344 0.6590654701106404
17.457419766932652 235.7816423944076 0.6597097326308045
17.462647321886067 236.02850656933538 0.661244916610649
17.46787487683948 237.61204301725772 0.6626967696586847
17.473102431792896 236.60727605830772 0.6612507870001938
17.47832998674631 237.21960231161168 0.6616128396907658
17.483557541699724 235.96684078919404 0.6610598998251059
17.48878509665314 237.483513807576 0.6626088197689126
17.494012651606553 236.4550801650553 0.6604463165712161
17.499240206559968 237.99005117491984 0.6611330833995347
17.504467761513382 238.09728306286058 0.6607770479979528
17.509695316466797 240.5462381345907 0.6649065095181831
17.51492287142021 241.50926161722754 0.6669110617827585
17.520150426373625 239.94107238503 0.6649020571943746
17.52537798132704 239.29615318945702 0.6636188242223399
17.530605536280454 236.6589818586304 0.6592329223959114
17.53583309123387 239.02723241536876 0.661913232336431
17.541060646187283 242.2840100355158 0.6667509571809075
17.546288201140698 245.03253848561585 0.6711122944897425
17.551515756094112 243.90473198172825 0.6709061449049785
17.556743311047526 241.35243986235992 0.6675833265787342
17.56197086600094 239.12160724799767 0.6637477926572911
17.567198420954355 240.197824072646 0.6648914043937911
17.57242597590777 242.4675070742553 0.6664942856101095
17.577653530861184 244.27592377182208 0.6700663784586746
17.5828810858146 246.77158965165552 0.673270973801973
17.588108640768013 243.90525607270212 0.6708023605009309
17.593336195721427 242.6337774656808 0.6676209030458213
17.598563750674842 242.65463799733888 0.6651650890825166
17.603791305628256 243.85281153753783 0.6648126058095065
17.60901886058167 246.6758380184475 0.66856839616637
17.614246415535085 251.149071201717 0.6756143147752695
17.6194739704885 254.49994440438542 0.6806072663224403
17.624701525441914 256.4734865386727 0.6829677915396187
17.62992908039533 259.32899164264387 0.6859611584627721
17.635156635348743 260.39528305228424 0.6866714496215867
17.640384190302157 260.0745190570534 0.6856407084324928
17.64561174525557 259.10922177945713 0.6847632247362386
17.650839300208986 258.3560958739363 0.6848283021474052
17.6560668551624 254.33737518241938 0.6792589427059573
17.661294410115815 253.8213735995232 0.6776603470745888
17.66652196506923 258.00606657145045 0.6820073977055794
17.671749520022644 264.0058268735119 0.6901006556977611
17.676977074976058 269.0270777601292 0.6968843632732438
17.682204629929473 273.4863670434423 0.7029235406006166
17.687432184882887 276.33816594884854 0.70572393992781
17.6926597398363 280.14561414115184 0.7093433645364967
17.697887294789716 282.6202013573402 0.7126937542572088
17.70311484974313 284.66144765272276 0.7160582028493941
17.708342404696545 288.54369064372185 0.722028412515207
17.71356995964996 289.55771210835377 0.7225878602977485
17.718797514603374 294.68569350987997 0.7280903058464232
17.724025069556788 299.0877150761571 0.7324212167233608
17.729252624510202 304.40552472823316 0.7380266327545237
17.734480179463617 308.3221128402473 0.7428169376510142
17.73970773441703 309.8204767175206 0.7444683087690107
17.744935289370446 309.436587452044 0.743888704069896
17.75016284432386 311.94081721592545 0.745866844961757
17.755390399277275 316.4303722084619 0.7510944909522924
17.76061795423069 319.60031456826545 0.7547789996612447
17.765845509184103 321.7438356884722 0.7568446282317389
17.771073064137518 324.5277844493398 0.7604933653357528
17.776300619090932 327.048186404983 0.7638584218043649
17.781528174044347 327.4991820322448 0.7645942130006314
17.78675572899776 324.14877773138954 0.7610856728853206
17.791983283951176 319.8932581611507 0.7558239561846617
17.79721083890459 315.81715392630826 0.75073356859378
17.802438393858004 311.0216739822404 0.7459793453900088
17.80766594881142 307.26359846338386 0.7412235470538769
17.812893503764833 302.7524622706743 0.7360637216574512
17.818121058718248 298.5680346476821 0.7305656243240645
17.823348613671662 294.66836802745223 0.7254706421533464
17.828576168625077 295.1756802997592 0.726930979695639
17.83380372357849 293.18622389731377 0.7241107713302931
17.839031278531905 291.8214539068326 0.723240775007437
17.84425883348532 286.8688881734415 0.7178374460278983
17.849486388438734 284.8922946511574 0.7157377570506896
17.85471394339215 284.80538662017506 0.7163116406821072
17.859941498345563 285.63197773758435 0.7170243300342916
17.865169053298978 285.8886182341215 0.7170332858855117
17.870396608252392 286.1391265559458 0.7171660646843784
17.875624163205806 288.11800356501664 0.7188813139162002
17.88085171815922 286.45118078272867 0.7174268965623549
17.886079273112635 287.5768052856359 0.7187054546898016
17.89130682806605 288.21204659922773 0.7182658850675013
17.896534383019464 292.8155982731256 0.7241252189269869
17.90176193797288 301.5842801533111 0.7349402160396721
17.906989492926293 310.59803525826004 0.7462644042244384
17.912217047879707 317.67794423600736 0.7546507737393682
17.917444602833122 319.78347836631394 0.7561373922308867
17.922672157786536 318.98437846333195 0.75436921412985
17.92789971273995 318.8173069257155 0.7535733279548875
17.933127267693365 321.69744006576593 0.7561828087462527
17.93835482264678 323.53454310257945 0.7587579612850566
17.943582377600194 322.64661924552263 0.7580240662296124
17.94880993255361 317.8843458558617 0.7530315655488197
17.954037487507023 312.5637346321471 0.747251441290192
17.959265042460437 307.1426300819763 0.7412331107319852
17.96449259741385 301.26157789474627 0.7343989086689001
17.969720152367266 297.1360166163895 0.7304965977876634
17.97494770732068 292.01738877119453 0.7229812091008191
17.980175262274095 287.7824791624386 0.7178894633936138
17.98540281722751 284.36904094566523 0.7127847999289517
17.990630372180924 282.08012404615965 0.7117355992205225
17.995857927134338 276.1568657195391 0.7057120086021023
18.001085482087753 274.31310025931316 0.7036559487379229
18.006313037041167 270.45412407292844 0.6998383702063948
18.01154059199458 270.2213933957039 0.6989566171559335
18.016768146947996 265.2649079166197 0.6929787624252766
18.02199570190141 260.86941003554 0.6868365244309667
18.027223256854825 258.0391301893094 0.6823034549649607
18.03245081180824 256.30457192030536 0.6798721612684205
18.037678366761654 255.6946744747914 0.679654847081249
18.042905921715068 254.31903321135687 0.6778376375946633
18.048133476668482 253.4557622482729 0.6776265335016743
18.053361031621897 254.8439923457804 0.6789084841530559
18.05858858657531 256.50656806708656 0.6808631409532636
18.063816141528726 258.89239643652013 0.6862950677647586
18.06904369648214 258.2356960524244 0.685543082737349
18.074271251435555 263.5271951540979 0.6924197063568908
18.07949880638897 263.98406531235344 0.6907948993295993
18.084726361342383 266.1294200191732 0.6918910699845755
18.089953916295798 266.8467986589863 0.6941761304129228
18.095181471249212 265.40630383864266 0.6923254718765735
18.100409026202627 267.8032133754363 0.6960562715276919
18.10563658115604 269.4680654893134 0.6977544718208022
18.110864136109456 272.5410339213418 0.7012126147379509
18.11609169106287 276.9690337590664 0.7070997077303167
18.121319246016284 280.97576168132093 0.7115099544157933
18.1265468009697 283.6528385029379 0.7130057115261431
18.131774355923113 287.99203545860996 0.7176525811300247
18.137001910876528 290.72847625910737 0.7203888960779323
18.142229465829942 299.7114569548878 0.7309680943562651
18.147457020783357 307.86201538305585 0.7408422054889675
18.15268457573677 316.53733730308534 0.7512850703162288
18.157912130690185 323.5614082703306 0.7598664047238053
18.1631396856436 332.7151445051625 0.7698342654777021
18.168367240597014 346.93752231582766 0.7850124770502721
18.17359479555043 361.29760438188305 0.8010415565562892
18.178822350503843 374.403420946282 0.8149030642759257
18.184049905457258 381.9034877552336 0.822841235020219
18.189277460410672 389.8431799540733 0.8307382814662082
18.194505015364086 393.13288856556767 0.8340618023653121
18.1997325703175 392.409664236557 0.8336135764670456
18.204960125270915 392.38284119066986 0.8336134754192982
18.21018768022433 387.4537578884114 0.8283698360751119
18.215415235177744 384.4700327186444 0.8250600484124688
18.22064279013116 382.09832560818 0.822491172962903
18.225870345084573 379.92194241529387 0.820165825680816
18.231097900037987 378.16141229987454 0.8181783304292565
18.236325454991402 378.9851689557716 0.818859604014749
18.241553009944816 380.91377377163974 0.8208995840347623
18.24678056489823 384.0203397460546 0.824167449259818
18.252008119851645 385.7037355365857 0.8267513892320602
18.25723567480506 384.99610530190444 0.8260101214947178
18.262463229758474 383.7326064423513 0.8251593814968767
18.26769078471189 376.1456419587491 0.8170473772072456
18.272918339665303 368.88543367360745 0.8091676007686178
18.278145894618717 356.67478135281 0.7958670814315729
18.28337344957213 343.7624164812334 0.7807869981162529
18.288601004525546 335.4074363955405 0.7709546733200486
18.29382855947896 331.0876490083877 0.7663913121627635
18.299056114432375 325.52042450325393 0.7598706619310327
18.30428366938579 317.50282568067576 0.7513661456504778
18.309511224339204 308.3948316046381 0.7403806479334136
18.314738779292618 302.6643414283377 0.7340229402169068
18.319966334246033 297.39907378966154 0.7282260796052097
18.325193889199447 293.9741682434259 0.7242702954902434
18.33042144415286 289.71960356711656 0.7200286873075844
18.335648999106276 288.7087307293042 0.7190934531412806
18.34087655405969 287.09556629861993 0.7174613015817647
18.346104109013105 283.76946003459676 0.7136255234283982
18.35133166396652 283.0619145821669 0.7119346241084145
18.356559218919934 283.5807385205942 0.7122417751325172
18.361786773873348 283.8847188764777 0.713216822903747
18.367014328826762 284.09911817794494 0.7124158659876416
18.372241883780177 281.27798471938337 0.7089562490260374
18.37746943873359 281.79926247865393 0.7095347256890544
18.382696993687006 283.6308799783342 0.7117329172372691
18.38792454864042 291.6522037033309 0.7240031193842981
18.393152103593835 301.7982196278921 0.7473701749899906
18.39837965854725 310.5053172460368 0.7647876623611214
18.403607213500663 317.8860816764411 0.7789739188312366
18.408834768454078 324.98953662620477 0.7912534785928558
18.414062323407492 333.8408751537823 0.8056844062650977
18.419289878360907 341.59635714385644 0.8190712587989978
18.42451743331432 345.3783994261249 0.8267363739129817
18.429744988267736 345.2536203465948 0.8310608737016906
18.43497254322115 339.8325695721357 0.8272309704516537
18.440200098174564 335.506293147821 0.8249853942669771
18.44542765312798 328.96831428853613 0.8206185089585734
18.450655208081393 325.20312204494564 0.8182957844804574
18.455882763034808 320.32839521260996 0.8158210492942606
18.461110317988222 320.0547906098413 0.818539186126515
18.466337872941637 317.7697285379626 0.8178308034029749
18.47156542789505 317.67083373467676 0.8207715448069075
18.476792982848465 311.773408542937 0.8149250977307453
18.48202053780188 309.4387334534962 0.8148308231736844
18.487248092755294 308.2977180499617 0.8166401299401731
18.49247564770871 306.2344274009781 0.8158103176249317
18.497703202662123 305.28233682511006 0.8179464209957843
18.502930757615538 303.2998653111901 0.8169467427537856
18.508158312568952 300.0333011378094 0.8146016272993841
18.513385867522366 298.8197528268212 0.815414982170369
18.51861342247578 296.4200893667649 0.8134454369141003
18.523840977429195 296.28044542160006 0.8161363104387727
18.52906853238261 294.3301676419871 0.8166347491624387
18.534296087336024 291.06021790984664 0.8153408004105224
18.53952364228944 291.06133183564685 0.8180134287710106
18.544751197242853 285.88260645742963 0.8120309357132726
18.549978752196267 285.14569078776 0.8121781517521783
18.555206307149682 281.6240084859417 0.8079983492052055
18.560433862103096 284.4240790638047 0.813715327709223
18.56566141705651 286.78921671548846 0.8188951822300725
18.570888972009925 289.7124713989806 0.824531525786436
18.57611652696334 291.14596582512416 0.828622566655901
18.581344081916754 291.30812756224327 0.8307631204901387
18.58657163687017 291.88983111737997 0.8325423773460998
18.591799191823583 293.14615485786607 0.8366575811380789
18.597026746776997 295.6671286435261 0.8416867662257453
18.60225430173041 299.27703653850386 0.8490479415423967
18.607481856683826 300.93265458550735 0.8540415681650451
18.61270941163724 299.54052976083887 0.8525139535401681
18.617936966590655 299.36470084564314 0.8537189375602666
18.62316452154407 300.7488250113979 0.8557149033856958
18.628392076497484 304.2002233010371 0.8432824652398868
18.633619631450898 309.54416544219094 0.8427302281342802
18.638847186404313 313.0469336589803 0.8406271707565863
18.644074741357727 319.28859468230246 0.8440249497709279
18.64930229631114 321.7605074159289 0.8439374298360496
18.654529851264556 328.30979503007717 0.8479524495876196
18.65975740621797 335.940988698052 0.8543411720170706
18.664984961171385 340.63191205176713 0.8571083002550485
18.6702125161248 351.93357313413384 0.867550724378648
18.675440071078214 357.4574107011318 0.8725568833746764
18.680667626031628 358.1679855569824 0.8710492363718734
18.685895180985042 355.03379347569074 0.8648375533557812
18.691122735938457 356.0468395891464 0.863367696988336
18.69635029089187 352.17413251294005 0.8550663977294681
18.701577845845286 351.925736011411 0.8529381713028286
18.7068054007987 354.73068866512443 0.8550253370082544
18.712032955752115 355.6265111022166 0.8550649826799698
18.71726051070553 356.4536842527636 0.85473958439754
18.722488065658943 357.5063060938191 0.8548967714434985
18.727715620612358 356.7680916936023 0.8525057067746178
18.732943175565772 356.45432649419723 0.8503556896226457
18.738170730519187 355.69171711352993 0.8477618130258476
18.7433982854726 354.4515181866488 0.8449557932028244
18.748625840426016 354.74275938657155 0.8439229526892433
18.75385339537943 353.1754080727063 0.8412945992539864
18.759080950332844 352.42261703867865 0.8395995812009672
18.76430850528626 350.53677217202215 0.8358445773609039
18.769536060239673 347.56233146730904 0.8317907922028743
18.774763615193088 344.40379264800987 0.8263288073107723
18.779991170146502 339.367148908952 0.8186775325131345
18.785218725099917 336.99385128637766 0.8145207513274616
18.79044628005333 336.4463508745855 0.8128121120808885
18.795673835006745 337.09947764539476 0.8141805019902241
18.80090138996016 333.8334749075743 0.8107652667292626
18.806128944913574 326.11941925143566 0.8007065698161251
18.81135649986699 320.07652635308233 0.7926567357910475
18.816584054820403 316.16385201252393 0.7869023393623401
18.821811609773818 314.46778845987706 0.7828164692664016
18.827039164727232 315.5035016675842 0.7838389028894163
18.832266719680646 314.1079821173255 0.782087094696391
18.83749427463406 310.42458746465434 0.7774936442194443
18.842721829587475 304.16833718094523 0.7699817522927185
18.84794938454089 301.67724334062285 0.7661175168037857
18.853176939494304 301.50848765413417 0.7657117942922834
18.85840449444772 304.0497528991134 0.7685964885361227
18.863632049401133 302.5651175059519 0.7666275293647515
18.868859604354547 302.0188640054192 0.7661292974297121
18.87408715930796 303.80891145252156 0.7677226295953652
18.879314714261376 303.30196214572885 0.76664436737397
18.88454226921479 302.00269820678346 0.7662912265696409
18.889769824168205 297.6612502641644 0.7608961418528166
18.89499737912162 297.0021821325151 0.759646730496164
18.900224934075034 294.0815615788264 0.7544870695218618
18.90545248902845 292.42517768700145 0.7501616023987593
18.910680043981863 289.30442347946206 0.7460336775504863
18.915907598935277 288.7123543976888 0.7459810381084744
18.92113515388869 286.9945178285392 0.744564610184814
18.926362708842106 285.25726163346 0.7425086047442828
18.93159026379552 285.22279859776694 0.7416738723851608
18.936817818748935 283.50393946077213 0.7397795396400897
18.94204537370235 282.91847561321 0.739189402732976
18.947272928655764 280.0379824534752 0.7347183863240621
18.952500483609178 280.0019543409706 0.7335549835320843
18.957728038562593 278.0933157219083 0.7291143581401744
18.962955593516007 278.48905971121786 0.728713843786265
18.96818314846942 275.99311851300905 0.7249854841185286
18.973410703422836 276.6225992543843 0.7266197393932152
18.97863825837625 276.34242640704673 0.7262041159704891
18.983865813329665 273.9760315937241 0.7230835489740145
18.98909336828308 271.0886833798895 0.71951423272952
18.994320923236494 269.10623117819193 0.7173549481222227
18.999548478189908 270.25137074923157 0.7202091717367816
19.004776033143322 272.5891046595694 0.7235241435694612
19.010003588096737 276.66868202661175 0.7279972909915284
19.01523114305015 277.471401426739 0.7273993217169779
19.020458698003566 275.8079398401239 0.7249845698135717
19.02568625295698 276.002278997026 0.724590233380599
19.030913807910395 275.2876081890922 0.7232955651775377
19.03614136286381 277.85412609944655 0.726798076488435
19.041368917817223 279.6483496010848 0.7286910928105718
19.046596472770638 278.17323585638303 0.7259921851686091
19.051824027724052 275.0868672238452 0.7208879788118413
19.057051582677467 275.4069929814109 0.72048779107594
19.06227913763088 274.30214970992455 0.7191027338329157
19.067506692584296 275.280151268247 0.7203467804807399
19.07273424753771 273.4163672847326 0.7176795252314998
19.077961802491124 270.563350694536 0.7136508040870285
19.08318935744454 270.5778843012378 0.7134306536663505
19.088416912397953 269.99791431800395 0.7124388777605013
19.093644467351368 271.19490785662623 0.714061427786671
19.098872022304782 270.5386741962263 0.7131956647471482
19.104099577258197 268.05046012967256 0.7105471657088164
19.10932713221161 265.1636069221845 0.705523588212497
19.114554687165025 261.9536563811025 0.70156084953237
19.11978224211844 262.0003036532096 0.7018869539855219
19.125009797071854 264.3196169341998 0.7052205498982731
19.13023735202527 265.65018354813833 0.7066394584778066
19.135464906978683 263.30477677033974 0.7033643657049884
19.140692461932098 262.96720960242175 0.7031990863722247
19.145920016885512 262.1749266850235 0.7025635984855293
19.151147571838926 261.5625562751901 0.702095080653129
19.15637512679234 259.6268020437013 0.699741056558971
19.161602681745755 257.62889086708356 0.6982394551677613
19.16683023669917 257.35993662032837 0.6972307735842782
19.172057791652584 258.40795497031246 0.6986679043122973
19.177285346606 260.42437725580106 0.7004291894892594
19.182512901559413 262.62509056765134 0.7017920878464439
19.187740456512827 262.1589981956017 0.7012739431179538
19.19296801146624 261.5103118727582 0.6997071883927513
19.198195566419656 261.3783243317008 0.6993957721922625
19.20342312137307 264.37332045805107 0.7031380936939357
19.208650676326485 263.52178406484387 0.700251081730617
19.2138782312799 263.5663409761792 0.7002784438647703
19.219105786233314 264.78578462910906 0.7022998777306543
19.22433334118673 266.25805784473243 0.7040770667878901
19.229560896140143 270.8608365592555 0.7114630376910255
19.234788451093557 272.1210924365239 0.7129145228532415
19.24001600604697 273.4313135193625 0.7147522130605626
19.245243561000386 272.3167192387634 0.7126144753455069
19.2504711159538 273.11473345366477 0.7130856639739079
19.255698670907215 272.4180690960005 0.712259146891489
19.26092622586063 271.311383797297 0.7100022044269885
19.266153780814044 270.981406948977 0.7087835546863155
19.271381335767458 273.2628384220384 0.7123946803104587
19.276608890720873 275.79786962767486 0.7154563859265053
19.281836445674287 279.90415990054777 0.7208614578225395
19.2870640006277 280.7198288170752 0.7218133217975645
19.292291555581116 279.9499839145681 0.720460736420491
19.29751911053453 276.70610561883313 0.716692284275079
19.302746665487945 275.91451163204204 0.7141481766966221
19.30797422044136 279.9678603124445 0.7187679044785962
19.313201775394774 285.1144792497207 0.7255008869244827
19.318429330348188 289.5724964521669 0.7318591080580163
19.323656885301602 291.7331472072776 0.7353451655300006
19.328884440255017 296.0277051517783 0.7398520147138217
19.33411199520843 299.2287535045693 0.742028377976314
19.339339550161846 300.50044287848954 0.7430506225219119
19.34456710511526 303.8083998635819 0.7466318278025205
19.349794660068675 305.0083385380003 0.7486127736245158
19.35502221502209 308.5456838900062 0.7528996823996246
19.360249769975503 310.82637514882566 0.7549642725861365
19.365477324928918 314.30121800233434 0.759581803910619
19.370704879882332 314.45602642405106 0.758969370127395
19.375932434835747 316.45587426962 0.7620514409892252
19.38115998978916 318.33945940992106 0.7638317332762029
19.386387544742576 323.210680199113 0.7692341167607065
19.39161509969599 326.85179495696224 0.7729518659912367
19.396842654649404 329.74256909330137 0.7765308383536909
19.40207020960282 332.06294043691355 0.778813485743398
19.407297764556233 331.4929655312634 0.7783088420910712
19.412525319509648 334.28120954525997 0.7808847986082549
19.417752874463062 334.4412884282999 0.7814747861443124
19.422980429416477 333.5178526992099 0.7810498923837063
19.42820798436989 329.7437297145905 0.7763119139904864
19.433435539323305 328.4076516400881 0.7747735109551398
19.43866309427672 325.28398454979674 0.7705117075586757
19.443890649230134 323.3438359051867 0.7687556636175129
19.44911820418355 321.2051874695276 0.7659435751497514
19.454345759136963 325.13087050664024 0.7698661843110606
19.459573314090377 327.07466693255327 0.7723462930414704
19.464800869043792 328.19968571850666 0.7739110878494257
19.470028423997206 327.42301343401067 0.7729083019651458
19.47525597895062 325.4240305791797 0.7704480276648519
19.480483533904035 324.0381476754439 0.7681877585506197
19.48571108885745 322.55147109074204 0.7661336202662568
19.490938643810864 325.13924697039914 0.7690651197204917
19.49616619876428 328.4483209211266 0.7729125221130831
19.501393753717693 329.43908257794703 0.7746098830274528
19.506621308671107 330.35929941986336 0.7758643158974321
19.51184886362452 330.7642211389553 0.7761136515028684
19.517076418577936 331.0524611635685 0.7762710710184494
19.52230397353135 333.0970319383901 0.777672075494949
19.527531528484765 337.0326049465985 0.7820448762927186
19.53275908343818 338.7488187039178 0.7841047122053602
19.537986638391594 338.3942998645215 0.7839552149822893
19.54321419334501 336.0257900759353 0.7817259870908062
19.548441748298423 339.4810740859032 0.7855368647554443
19.553669303251837 341.1802709867437 0.7870187650102634
19.55889685820525 345.6001887361043 0.791864355630209
19.564124413158666 346.0610514056829 0.7918791857348063
19.56935196811208 347.7321024777145 0.7938302107134091
19.574579523065495 349.5305275855703 0.7958499812225991
19.57980707801891 352.8087625646321 0.799393523409087
19.585034632972324 355.71443862705036 0.8034631460198466
19.590262187925738 360.7275382314511 0.8092090813564637
19.595489742879153 362.79464308948644 0.8112426292941137
19.600717297832567 365.7590377122223 0.8134565519741602
19.60594485278598 367.47316427813894 0.8148239371987656
19.611172407739396 369.4703332112718 0.8168257163773384
19.61639996269281 371.92914753562127 0.8194967039330174
19.621627517646225 374.4021677336083 0.822331738257637
19.62685507259964 374.9085095950825 0.8234774907576652
19.632082627553054 376.2426481775468 0.8250447685882081
19.637310182506468 374.1668409079304 0.8226336811525884
19.642537737459882 375.0949619857228 0.8234860961796191
19.647765292413297 376.1792475359065 0.8246589862460594
19.65299284736671 381.1809682605434 0.8302314428017175
19.658220402320126 385.38677142140034 0.8343386460842958
19.66344795727354 390.00110915334386 0.8388255410597503
19.668675512226955 389.6575886610964 0.8380799447134143
19.67390306718037 388.29401031820714 0.8364721251270654
19.679130622133783 390.48534340103555 0.8388504046451414
19.684358177087198 389.98847208343557 0.8383255307032992
19.689585732040612 397.1282016486747 0.8456282381264136
19.694813286994027 398.5718966403086 0.8473583805460034
19.70004084194744 402.44710231451717 0.8515453576769874
19.705268396900856 400.11157059641886 0.8489616538318935
19.71049595185427 400.5821901129302 0.8496180154781936
19.715723506807684 395.73095368191184 0.8443980829421506
19.7209510617611 394.083524369411 0.8428250082200806
19.726178616714513 389.63217022192936 0.838034136988615
19.731406171667928 387.4047496577775 0.8351926831634563
19.736633726621342 383.2059638707091 0.8310261588592975
19.741861281574757 381.2460587976286 0.8284104620264362
19.74708883652817 377.6335274258168 0.8243899015860281
19.752316391481585 375.7275351637526 0.8221611451362332
19.757543946435 370.12789608431166 0.8159271246126522
19.762771501388414 362.0985333379206 0.8075049240923057
19.76799905634183 357.7190836711137 0.8026979548978659
19.773226611295243 354.00044762410863 0.7982109135143044
19.778454166248657 351.6628058153261 0.7961571231481385
19.783681721202072 347.654927547951 0.7912302929378534
19.788909276155486 344.33343458619163 0.788657552687459
19.7941368311089 345.1201637004638 0.7899003029732291
19.799364386062315 343.771797462913 0.7882973341489297
19.80459194101573 340.9502832332309 0.78434616330632
19.809819495969144 337.5469240779164 0.7803043175737778
19.81504705092256 334.80471302669747 0.7777619852571724
19.820274605875973 334.05587643313095 0.77702396494937
19.825502160829387 334.10376137022433 0.776244422862934
19.8307297157828 334.0263242208942 0.7756943141888256
19.835957270736216 332.61215434804615 0.7738276483178198
19.84118482568963 332.6873368828903 0.7739230979096987
19.846412380643045 330.20854744401544 0.7716474950268633
19.85163993559646 329.99748318895735 0.7710878491708303
19.856867490549874 327.4244219819049 0.7682181713115596
19.86209504550329 324.08767516770274 0.7638494981219621
19.867322600456703 320.70772427968285 0.759612580276752
19.872550155410117 319.41334794164715 0.7586220745347464
19.87777771036353 319.438703034523 0.7583342661790596
19.883005265316946 323.2720398945787 0.7631845790416436
19.88823282027036 324.39695978622814 0.7640852707649255
19.893460375223775 321.8909557031012 0.760765547989766
19.89868793017719 317.83496731348373 0.7560371375043081
19.903915485130604 312.3031187144749 0.7496176837549148
19.909143040084018 310.96236520356615 0.7478696833578463
19.914370595037433 311.95862904307467 0.7499237327109792
19.919598149990847 312.0948672395638 0.7499819187311462
19.92482570494426 309.6100315475132 0.7477856593666061
19.930053259897676 305.57494273578294 0.7429882100836925
19.93528081485109 305.32248044214197 0.7423876501730079
19.940508369804505 307.3366625039924 0.7447658615839213
19.94573592475792 308.81933674970446 0.7455563791070233
19.950963479711334 306.84154553982967 0.7432220807812627
19.956191034664748 304.3031875502565 0.7399658356069113
19.961418589618162 301.22752721502394 0.7364944835544035
19.966646144571577 298.86543941354995 0.73381434148279
19.97187369952499 296.79575816158086 0.7309687475468051
19.977101254478406 301.2428645301868 0.7365151602079042
19.98232880943182 305.20183138796284 0.7415000933439639
19.987556364385235 308.7446173990938 0.7455171003991047
19.99278391933865 309.84147224270225 0.7472606880081177
19.998011474292063 307.9360627742656 0.7454519454039477
20.003239029245478 308.80218980216944 0.7470918613969663
20.008466584198892 310.94087233283614 0.7496175171136328
20.013694139152307 316.72046316897035 0.7553335187634774
20.01892169410572 322.84548982817597 0.7614476485069056
20.024149249059136 328.4583895692737 0.7680119929746397
20.02937680401255 331.17716227655126 0.7708390397093184
20.034604358965964 335.67056870796955 0.7769570769897702
20.03983191391938 343.19753298277993 0.785325016913586
20.045059468872793 347.6735542202312 0.7901092885912955
20.050287023826208 347.05274775563925 0.7886697827956043
20.055514578779622 342.65055070991 0.7831013924514267
20.060742133733036 340.00238308382234 0.7804423139961338
20.06596968868645 334.46887678739535 0.7744084791203374
20.071197243639865 330.29408667798987 0.7693833749205262
20.07642479859328 325.0293282766507 0.7633032576024579
20.081652353546694 322.6929132333392 0.7601226868210323
20.08687990850011 326.0860510933854 0.7642890775364327
20.092107463453523 325.9858836743319 0.7645311137898575
20.097335018406937 323.5629701106471 0.7624310271403879
20.102562573360352 319.01874860554784 0.7575240845452484
20.107790128313766 314.94205591835606 0.7530528516527012
20.11301768326718 315.27536608417574 0.753459479305706
20.118245238220595 315.3349677875837 0.7531797241273228
20.12347279317401 315.00318511634197 0.7524833069293976
20.128700348127424 312.5515926941833 0.749183510864169
20.13392790308084 310.69270184583905 0.7468018183537039
20.139155458034253 312.6601984924345 0.7487517678315807
20.144383012987667 314.5344034561673 0.7509618324766881
20.14961056794108 317.65800514359546 0.7543652144449311
20.154838122894496 318.8683441789144 0.7556230157680455
20.16006567784791 322.13892413063013 0.7597144264729899
20.165293232801325 322.4351909758756 0.7597089997959529
20.17052078775474 320.9853802437665 0.757624909038051
20.175748342708154 321.67949398541884 0.758363783094639
20.18097589766157 322.38717195394435 0.7592353893987909
20.186203452614983 322.47920377425726 0.7593261197178429
20.191431007568397 322.17400161773264 0.7584784132129979
20.19665856252181 317.77271515260907 0.7537882223342541
20.201886117475226 314.6547529884009 0.7508561470820375
20.20711367242864 307.43763438437645 0.7420773740147106
20.212341227382055 303.331976501775 0.7371908896976898
20.21756878233547 299.9228083227024 0.7326271898395981
20.222796337288884 299.83981857497406 0.7334978364387414
20.228023892242298 297.18420995566754 0.7308433059128341
20.233251447195713 292.669362192903 0.7257602461456
20.238479002149127 288.51533889002206 0.7210624028242679
20.24370655710254 286.78377131996604 0.718605823134896
20.248934112055956 287.8317684891702 0.7181379586739386
20.25416166700937 290.74875871929845 0.7220570254417521
20.259389221962785 290.89734811793994 0.7226869740394318
20.2646167769162 293.1285366573278 0.7268425349199534
20.269844331869614 290.3317359914287 0.7231473744880375
20.275071886823028 290.00082803943826 0.722419342356099
20.280299441776442 285.7397716569716 0.717123069097326
20.285526996729857 285.35587282253067 0.716857805664994
20.29075455168327 286.59992140085654 0.7180186101875875
20.295982106636686 288.6024392301576 0.7208274149389761
20.3012096615901 291.94475890128246 0.7248700864971426
20.306437216543515 293.28991178335 0.7271863723556209
20.31166477149693 297.20430000133496 0.7310581519118073
20.316892326450343 293.78413806577817 0.7256524812805946
20.322119881403758 291.4160437978615 0.7225893809252569
20.327347436357172 288.1688756443463 0.718271008999626
20.332574991310587 285.9926177134124 0.7161990550153378
20.337802546264 287.54799610811943 0.718175375186422
20.343030101217416 289.27553881617604 0.7200347828239326
20.34825765617083 294.1084253063245 0.7254780186859965
20.353485211124244 293.36582065402536 0.7250530668017703
20.35871276607766 291.9948209145437 0.7239008081592363
20.363940321031073 290.7378166077582 0.722289382136451
20.369167875984488 288.4409057228335 0.71887957481107
20.374395430937902 288.64537619150894 0.7197563144053164
20.379622985891316 290.5889862082148 0.722703573266116
20.38485054084473 292.5599543823373 0.7245372734038276
20.390078095798145 295.68579200790674 0.7275991778065264
20.39530565075156 295.02746273264734 0.726119230163216
20.400533205704974 295.7062325946603 0.727072355178927
20.40576076065839 295.2917574210099 0.7276692566672619
20.410988315611803 292.245880881139 0.7243792714178592
20.416215870565217 292.01479704049814 0.7244128448459146
20.421443425518632 291.91674052605646 0.7230739297168204
20.426670980472046 293.005141519451 0.7234062353706032
20.43189853542546 293.11986003326905 0.7236152394998523
20.437126090378875 293.2116138474499 0.7242101312811122
20.44235364533229 291.9479901795681 0.7249127738512996
20.447581200285704 288.0582686579362 0.7205898356005853
20.45280875523912 285.8040392967677 0.7170844503346351
20.458036310192533 285.8961242958585 0.7166283419324051
20.463263865145947 287.3230259653172 0.7177024364460441
20.46849142009936 287.2536151146429 0.7185264618468659
20.473718975052776 284.8635742409951 0.7149736114926136
20.47894653000619 284.9777413931736 0.7136197491260455
20.484174084959605 286.50037610362415 0.7155532175139229
20.48940163991302 290.49431592270895 0.7209931442949554
20.494629194866434 290.7605110763038 0.7223628672139623
20.49985674981985 290.6568007749882 0.7234434987521948
20.505084304773263 290.5791657463235 0.722208321628978
20.510311859726677 290.00935466853986 0.722011905866321
20.51553941468009 291.0610071387948 0.7226885898776259
20.520766969633506 290.2348724976674 0.7205707307823821
20.52599452458692 288.8809896958825 0.7190491508489215
20.531222079540335 288.8998700257531 0.7181060207677377
20.53644963449375 288.5795954946991 0.7185639583263076
20.541677189447164 286.88077122090914 0.716640074290112
20.546904744400578 285.4616450890821 0.714555478920151
20.552132299353993 284.6034177880318 0.7145904428284954
20.557359854307407 285.7597376534268 0.7151659943195454
20.56258740926082 287.4137172241415 0.7180879370641675
20.567814964214236 285.5797487579238 0.7153629469523392
20.57304251916765 282.85787988737474 0.711493394170884
20.578270074121065 281.0694384970606 0.7098006833127639
20.58349762907448 281.4803949735914 0.7088991932023865
20.588725184027894 283.55986499328577 0.7118741967440319
20.593952738981308 285.5164372198526 0.7141100125489402
20.599180293934722 284.71632889362644 0.7143429098038132
20.604407848888137 283.61638428660115 0.7134625209584191
20.60963540384155 283.7605817662708 0.7129478713726655
20.614862958794966 281.31847839837235 0.7090087464518371
20.62009051374838 280.9895692267586 0.7087271657711557
20.625318068701795 281.5729392164187 0.7092617137607876
20.63054562365521 284.74869331621204 0.7128552515197306
20.635773178608623 283.8427589798613 0.7114227503429956
20.641000733562038 284.11592728395823 0.7111688676188943
20.646228288515452 281.2467417957486 0.7085043423699151
20.651455843468867 280.20961595019554 0.707645014968188
20.65668339842228 276.4741104070374 0.7037086119533803
20.661910953375695 278.0624510996905 0.705874163297044
20.66713850832911 282.2600027875778 0.7105150421949877
20.672366063282524 284.4004212550042 0.7136512000551906
20.67759361823594 286.99663979576025 0.7164469007008113
20.682821173189353 285.99614317395105 0.7157187382630953
20.688048728142768 283.32578597886413 0.7125329920394975
20.693276283096182 285.55783448650834 0.7156614760760367
20.698503838049596 283.5363447783968 0.7142114195315226
20.70373139300301 286.3557248973531 0.7170009627082292
20.708958947956425 282.8361482402224 0.711408921571552
20.71418650290984 284.5376629137331 0.7125375316537398
20.719414057863254 284.84239590835983 0.7125812086518446
20.72464161281667 288.2297763955616 0.7169161156455766
20.729869167770083 288.776352650235 0.7170309179543278
20.735096722723497 289.4762373524765 0.7176692603517821
20.740324277676912 290.40154845494163 0.7187818768335055
20.745551832630326 290.8580801070882 0.7200811702344216
20.75077938758374 291.2785972146797 0.7218495698736188
20.756006942537155 288.6177012738105 0.7183907683400118
20.76123449749057 287.99154288545105 0.716694122688365
20.766462052443984 286.58449152880337 0.7142197738504545
20.7716896073974 290.9420159858223 0.7199030255599036
20.776917162350813 295.2179746677555 0.7249812560608421
20.782144717304227 296.9694602457912 0.7271406007360165
20.78737227225764 297.48181765440125 0.7270831901710167
20.792599827211056 297.4947067504902 0.7274464581191501
20.79782738216447 301.1505480478362 0.730979642509347
20.803054937117885 303.0502120090353 0.733036834669918
20.8082824920713 305.97084157856136 0.7362824328403186
20.813510047024714 307.24018127753976 0.7381476469791862
20.81873760197813 305.075580603437 0.7361352797093118
20.823965156931543 304.544800633877 0.736403559002427
20.829192711884957 303.95576086430384 0.7351079082411232
20.83442026683837 305.57766522019574 0.7368843763871833
20.839647821791786 306.0196341817258 0.7360169826505363
20.8448753767452 306.47278460319 0.737190663697279
20.850102931698615 305.2552164338812 0.7359663482093813
20.85533048665203 303.6922577301013 0.7343452166079689
20.860558041605444 300.9684753045684 0.7304393895313063
20.865785596558858 302.15105508506446 0.7315301638106411
20.871013151512273 301.26757624398834 0.7306551225402036
20.876240706465687 300.1058680196388 0.729715199059506
20.8814682614191 300.16242138507937 0.729890979310088
20.886695816372516 300.61280304170157 0.7303529766095213
20.89192337132593 300.89865818922067 0.7298920736716574
20.897150926279345 301.9760183241333 0.7318218895887391
20.90237848123276 300.2516345764915 0.7301767979295758
20.907606036186174 298.2018075612753 0.7284673198086683
20.912833591139588 295.2764736279902 0.7242457343948071
20.918061146093002 291.38182483522934 0.7183965128536176
20.923288701046417 289.46265213893594 0.7156071397261737
20.92851625599983 289.9200275943798 0.7161727053443003
20.933743810953246 290.63643082034844 0.7180004188288435
20.93897136590666 290.67845062062185 0.7177843666770228
20.944198920860075 286.3121993283492 0.7126863692548926
20.94942647581349 285.3793734866873 0.7107877796583807
20.954654030766903 284.9756823884636 0.7104624478129676
20.959881585720318 284.9016764052034 0.7106440386348691
20.965109140673732 288.01926224858306 0.7148072570709557
20.970336695627147 288.0981348128913 0.715357999488074
20.97556425058056 287.31640776594617 0.714662838093738
20.980791805533975 284.83942542468793 0.7116408489338425
20.98601936048739 282.3437737546493 0.7075370014419243
20.991246915440804 280.16274496594474 0.7036561221078359
20.99647447039422 275.7722411768803 0.6979090478393905
21.001702025347633 277.7381517039289 0.7014040963216119
21.006929580301048 279.60405934522845 0.703998683757708
21.012157135254462 281.6182835898971 0.7073430297001138
21.017384690207876 277.75306362792384 0.7025210703649369
21.02261224516129 276.34930528936104 0.7010704922281954
21.027839800114705 276.05213993102126 0.7006965459065768
21.03306735506812 274.9418694525656 0.6984814377022447
21.038294910021534 273.4454225058484 0.6973840140679778
21.04352246497495 272.33354658348344 0.6963072290528932
21.048750019928363 271.88689375427083 0.6953344095359906
21.053977574881777 273.4667869940357 0.696475958418039
21.059205129835192 272.74486864872233 0.6949735930773177
21.064432684788606 278.17197626810736 0.702061207510446
21.06966023974202 278.39820340340395 0.703354194510327
21.074887794695435 278.39972826194196 0.7032976224652229
21.08011534964885 273.9652719241036 0.698051846142551
21.085342904602264 269.1288933850777 0.6913056447836601
21.09057045955568 269.12251243995 0.6913129036888724
21.095798014509093 270.3904828540079 0.6922304984451911
21.101025569462507 273.6481218231125 0.6954628122509752
21.10625312441592 273.4445428261727 0.6950287112447756
21.111480679369336 274.4377828008474 0.6951597316579303
21.11670823432275 272.9153166319858 0.6937041472851375
21.121935789276165 266.97981222011026 0.6877731024018654
21.12716334422958 265.2486399643112 0.6861626346616803
21.132390899182994 264.77696324888024 0.685227465147522
21.13761845413641 270.1007386807535 0.6908781725534635
21.142846009089823 270.4013711792967 0.6905647368528958
21.148073564043237 269.89065868334285 0.6888104772508311
21.15330111899665 270.3349384750145 0.6880568891311439
21.158528673950066 272.66841214811825 0.6913523481938777
21.16375622890348 274.6303715407448 0.6941909462485276
21.168983783856895 275.6133878032906 0.6950209927792853
21.17421133881031 275.57231813162514 0.6953451576858843
21.179438893763724 273.53019411981177 0.6930835980674326
21.184666448717138 270.58634428068933 0.6902658830325178
21.189894003670553 267.1458674487336 0.6853425022234302
21.195121558623967 266.9287209206033 0.6834815348222728
21.20034911357738 270.2597784774662 0.6866464506883913
21.205576668530796 273.53592936835634 0.6897422043951111
21.21080422348421 273.0290297026992 0.6890056863550466
21.216031778437625 273.6341494611427 0.6892214100163588
21.22125933339104 271.3626586104801 0.6868920270570584
21.226486888344454 271.1796848480325 0.6870391932561689
21.231714443297868 269.612536141833 0.6850878560701815
21.236941998251282 269.39843608437764 0.6841703598228511
21.242169553204697 267.9218156268755 0.683071734436715
21.24739710815811 267.8016325938942 0.6824761202706942
21.252624663111526 266.91805765350944 0.6816472165017615
21.25785221806494 269.2334350084018 0.6825742360078059
21.263079773018355 267.0774869722091 0.6797826339704928
21.26830732797177 266.28606606190357 0.6803701744316885
21.273534882925183 264.3364097377191 0.6779993617425718
21.278762437878598 265.6736172060848 0.6797246247219444
21.283989992832012 268.0471438988669 0.6897159534071379
21.289217547785427 269.4337164697279 0.7015062633722614
21.29444510273884 268.79682629590053 0.7070377916610644
21.299672657692255 264.8377096506081 0.706843574179318
21.30490021264567 266.0871663323959 0.7138263007795128
21.310127767599084 266.61822918025655 0.7190317784146838
21.3153553225525 267.5608378153126 0.7240960561480321
21.320582877505913 266.9513853974844 0.7263524902440338
21.325810432459328 265.51383561171093 0.7265305857796066
21.331037987412742 268.392796869895 0.7340592546762669
21.336265542366156 269.48626918049143 0.7380071085845208
21.34149309731957 268.7296227389007 0.7391158080423236
21.346720652272985 265.3342899118115 0.7363155884955374
21.3519482072264 261.1347085242635 0.7326235572120685
21.357175762179814 261.85342741506844 0.7369646606648317
21.36240331713323 260.7251216934956 0.7381394997171181
21.367630872086643 258.8200531566566 0.7372062604344456
21.372858427040057 258.65609094011126 0.7391639180289026
21.378085981993472 257.20874770541553 0.7382857946256548
21.383313536946886 254.19295107414288 0.7358417821109132
21.3885410919003 255.4367321787306 0.7402497060370711
21.393768646853715 256.5434536449568 0.743915386696472
21.39899620180713 260.9431262933118 0.7525764440717223
21.404223756760544 262.9301028515956 0.7564480787394863
21.40945131171396 261.1929213115714 0.7556489269800679
21.414678866667373 261.24101959717973 0.7579542293435793
21.419906421620787 259.1839307745881 0.7577158322547444
21.4251339765742 261.8280018900476 0.7642093627863895
21.430361531527616 260.9699075089621 0.7637778767474761
21.43558908648103 261.2834675306306 0.7655277649896388
21.440816641434445 258.87544728116785 0.7657267761530498
21.44604419638786 257.59416209770467 0.7668527480806065
21.451271751341274 260.2475620684651 0.7722469541874054
21.45649930629469 264.9905427213502 0.7781883286068079
21.461726861248103 268.2892009108248 0.7829518989206189
21.466954416201517 270.29520446399715 0.7879829066173417
21.47218197115493 269.08483199569815 0.7886538286449901
21.477409526108346 268.3584547385428 0.790049011747693
21.48263708106176 265.37912404886697 0.7878720285802095
21.487864636015175 266.1573833642325 0.7900453457287976
21.49309219096859 266.8092555752994 0.7936987742307494
21.498319745922004 269.1377915808148 0.7999530776351601
21.503547300875418 267.67384270632346 0.8002193434087868
21.508774855828833 266.49512633011597 0.796731079756723
21.514002410782247 266.83317089906456 0.7797024414763278
21.51922996573566 269.3379196480648 0.7752844997044442
21.524457520689076 271.56293009437593 0.7707877883146064
21.52968507564249 275.84899977701 0.7711304352350409
21.534912630595905 277.08346314040887 0.767941261643028
21.54014018554932 274.36880165470683 0.7615902967604221
21.545367740502734 273.12338146917483 0.7579044490470545
21.550595295456148 273.01231158888675 0.7549980217433057
21.555822850409562 276.24848791380896 0.7564505659204519
21.561050405362977 279.9009116086508 0.7588755842067689
21.56627796031639 278.37313351115796 0.7548297425145997
21.571505515269806 275.8469987193517 0.751204132197161
21.57673307022322 274.6085503137309 0.7480076808147169
21.581960625176634 274.8549139489713 0.7463159196572146
21.58718818013005 275.5657913174869 0.7452279119522818
21.592415735083463 276.65311875866627 0.7446565289986362
21.597643290036878 278.42945612801304 0.7466150204990728
21.602870844990292 276.63145177568833 0.7425962515334346
21.608098399943707 279.8315392631653 0.7456783129160974
21.61332595489712 281.04578157049065 0.7461024027286566
21.618553509850535 283.5266420034594 0.7500138245962509
21.62378106480395 281.97730903733316 0.7468435179660047
21.629008619757364 282.41898020733896 0.7455007128819106
21.63423617471078 282.8615962936638 0.7443885524239735
21.639463729664193 281.9343114795471 0.7425950231312615
21.644691284617608 282.561297240884 0.7426392061891505
21.649918839571022 281.86519762156996 0.7402987480340919
21.655146394524436 285.08943475796485 0.7438301529666663
21.66037394947785 283.72801137807403 0.7411182381690901
21.665601504431265 283.99640749575974 0.7412072429785067
21.67082905938468 284.87028863857216 0.7409593617311768
21.676056614338094 287.3384393520887 0.7441672221960306
21.68128416929151 289.5430188333858 0.7468260657665776
21.686511724244923 288.3316934145777 0.745197996551334
21.691739279198337 290.37933054460103 0.7477022386861707
21.696966834151752 292.54452982187865 0.748874803180857
21.702194389105166 294.4778333624322 0.7505213758592045
21.70742194405858 293.3772788277133 0.7483816632991486
21.712649499011995 293.0510929269668 0.7477388329923021
21.71787705396541 294.7342354662036 0.7495320946667609
21.723104608918824 294.36783495483525 0.7486854838484232
21.72833216387224 296.74627042784493 0.7508410542664561
21.733559718825653 295.1359810097199 0.749195625970369
21.738787273779067 295.2415448783389 0.7487189625139188
21.74401482873248 294.2507780435483 0.7472713604739394
21.749242383685896 293.9532304382722 0.7455412078647067
21.75446993863931 297.46821784832395 0.7503083797609283
21.759697493592725 300.03328629707113 0.7536457007770826
21.76492504854614 303.4852874157225 0.7574695372538733
21.770152603499554 302.3233528624432 0.7553183844170667
21.77538015845297 298.80527074332616 0.7502901947876236
21.780607713406383 298.54305973968656 0.7498689675541691
21.785835268359797 303.6295076592275 0.7562954654679583
21.79106282331321 309.355776059545 0.7633081797381747
21.796290378266626 311.36806644392965 0.7656790649346472
21.80151793322004 310.2085756570999 0.763190104645137
21.806745488173455 309.66014536609043 0.7620295844463177
21.81197304312687 311.25675954281905 0.7640572316388234
21.817200598080284 314.92970570744586 0.7687346230544021
21.822428153033698 320.78558762686504 0.7755193193849121
21.827655707987113 322.14284256815563 0.7772238604866093
21.832883262940527 322.47263840277395 0.7779888739619187
21.83811081789394 322.2663533092114 0.7783047850014146
21.843338372847356 321.8683281445681 0.7776466223409265
21.84856592780077 322.7534919469956 0.77732717510284
21.853793482754185 322.23706477379693 0.775922864225253
21.8590210377076 322.6363744850589 0.7751972568362372
21.864248592661014 325.93506673650677 0.7789841735050361
21.869476147614428 325.1775789195836 0.7779440884934397
21.874703702567842 323.9492564726174 0.7770582115717547
21.879931257521257 323.23403844084675 0.7765933820512853
21.88515881247467 322.89827153902945 0.7765152965968015
21.890386367428086 321.39386938368506 0.7737234621328409
21.8956139223815 320.4630529985967 0.7722875127893247
21.900841477334914 317.08386922948523 0.7673870070225836
21.90606903228833 313.31687266150817 0.7625543106300409
21.911296587241743 311.4557881688785 0.7604867105487114
21.916524142195158 308.856025382282 0.7582366589333657
21.921751697148572 307.88032989664424 0.7573143817915493
21.926979252101987 307.7412100660949 0.7571873499173081
21.9322068070554 307.89039784768363 0.7576780292276789
21.937434362008815 311.6096881459728 0.7621782784290764
21.94266191696223 311.63025218557516 0.7606701498801748
21.947889471915644 307.94546714290766 0.7549349659251721
21.95311702686906 303.1856898411994 0.7483400153202915
21.958344581822473 301.89449713464904 0.7472233264577707
21.963572136775888 303.56343574103926 0.7495882555618
21.968799691729302 305.9423033579967 0.7526853669817329
21.974027246682716 306.96450421350414 0.7538712909574502
21.97925480163613 306.4890508675971 0.7521685998883085
21.984482356589545 304.3359439617958 0.7494667644438645
21.98970991154296 301.4487387892455 0.7451175708765194
21.994937466496374 302.6093484618077 0.7462196994303885
22.00016502144979 305.74005803362905 0.7499344254447843
22.005392576403203 307.426284576748 0.7523607003217091
22.010620131356617 307.6800369735906 0.752856717944332
22.015847686310032 309.4456666108587 0.7540220454058284
22.021075241263446 312.2978596704324 0.756474188667887
22.02630279621686 313.159427133673 0.7579167897938689
22.031530351170275 312.96069394867845 0.7574783759162064
22.03675790612369 310.12691729055217 0.7544119349845396
22.041985461077104 313.4324431351783 0.758506192995422
22.04721301603052 317.5801241198483 0.7634688167388233
22.052440570983933 319.00011321742176 0.7649094275795079
22.057668125937347 319.39459574802265 0.7647373784101713
22.06289568089076 319.89934679204003 0.7647910705478117
22.068123235844176 319.7654984179607 0.7644541977090296
22.07335079079759 317.8038617140284 0.7624147398784789
22.078578345751005 317.58907519724374 0.7631953898274477
22.08380590070442 317.2820546620673 0.7628673016151926
22.089033455657834 314.9582898277937 0.7598912479360657
22.09426101061125 313.7395308497735 0.7581351099683894
22.099488565564663 313.9428925777316 0.7571402197203324
22.104716120518077 315.66479004685755 0.7583462825602028
22.10994367547149 315.40423220886476 0.7574427594028137
22.115171230424906 311.92028761341174 0.7531722658745056
22.12039878537832 309.4375078040824 0.7504124774224946
22.125626340331735 309.226777606565 0.7497066019760708
22.13085389528515 308.4068558753664 0.7487737451862578
22.136081450238564 307.2836577839655 0.7473101194030937
22.141309005191978 305.38466412510985 0.7447926330021459
22.146536560145393 306.090946874892 0.7457717670553256
22.151764115098807 310.26039883113674 0.750467777833347
22.15699167005222 311.48975547760233 0.7523198311910714
22.162219225005636 313.57326055454183 0.7549496293159389
22.16744677995905 310.67433835631465 0.751399941870649
22.172674334912465 310.7886132952846 0.7518713243552808
22.17790188986588 312.28356905180743 0.7530429205299372
22.183129444819293 312.55605678801015 0.7538839688830336
22.188356999772708 312.2845613203058 0.7540618527583527
22.193584554726122 312.17623340679825 0.7541776088330959
22.198812109679537 312.6429714477092 0.7543379275022605
22.20403966463295 312.2430714746492 0.753081479323987
22.209267219586366 313.62705145793274 0.7547648143487418
22.21449477453978 313.6937841227865 0.7550488928541289
22.219722329493194 314.09173998751623 0.7553168283552367
22.22494988444661 311.35356804284544 0.7514861795302703
22.230177439400023 314.6356461263513 0.754238186993583
22.235404994353438 313.4370170513993 0.7531185405119812
22.240632549306852 313.685149816977 0.7539991588269495
22.245860104260267 313.24393150932957 0.7529717400752188
22.25108765921368 311.0194443404389 0.7498656210321392
22.256315214167095 311.7094932658668 0.7495189258760955
22.26154276912051 313.47921016164594 0.7524615289620019
22.266770324073924 316.5379055316578 0.7566472011834492
22.27199787902734 317.47673880648415 0.7584750293322634
22.277225433980753 317.27699083045985 0.7586810552313475
22.282452988934168 314.26745860110964 0.7537932137844682
22.287680543887582 309.8787825622323 0.7478588013165905
22.292908098840996 308.28532208534284 0.7449497701163713
22.29813565379441 309.94545543309084 0.7472628107378413
22.303363208747825 307.85718548186173 0.7452310906234816
22.30859076370124 305.63536027706755 0.7436531182735957
22.313818318654654 305.58549758207454 0.7440347939552893
22.31904587360807 307.9400385285409 0.7471291585207248
22.324273428561483 308.28311546517193 0.745652076245112
22.329500983514897 306.7483149843026 0.7435352974244872
22.334728538468312 303.4355518332673 0.7381559010739408
22.339956093421726 300.9999163300569 0.7360353110855363
22.34518364837514 302.14080101423247 0.7378215142701763
22.350411203328555 302.3380113295762 0.7386221416557052
22.35563875828197 298.92559214115334 0.7344985228677449
22.360866313235384 299.01187435300295 0.7339204534548206
22.3660938681888 299.33362939330016 0.734651058954727
22.371321423142213 299.9630684348108 0.735220106874472
22.376548978095627 299.5157586979083 0.7351962057710578
22.38177653304904 299.1852664472924 0.7356501278348587
22.387004088002456 294.1691443504919 0.7304313163975433
22.39223164295587 290.6173874902312 0.7256512459693503
22.397459197909285 287.9139986215961 0.7215384507717866
22.4026867528627 284.78030888805796 0.716396970059711
22.407914307816114 283.1262420452626 0.715641143098485
22.41314186276953 282.8585665188057 0.7150198162244755
22.418369417722943 284.8969336836106 0.7169641728377525
22.423596972676357 284.12848179112564 0.7155272207861569
22.42882452762977 282.4233667822443 0.7132448161923093
22.434052082583186 282.3978232544636 0.7138656513597266
22.4392796375366 284.4917320197901 0.7166200248640026
22.444507192490015 282.317654952443 0.7130534632275151
22.44973474744343 280.7257429768797 0.7103670115591619
22.454962302396844 277.07865436405336 0.7050701828273646
22.460189857350258 277.0678856354948 0.7059192839760927
22.465417412303673 276.6101276976807 0.7059327015128243
22.470644967257087 280.1697311998522 0.7107779838911189
22.4758725222105 283.00088608655096 0.7143645845367155
22.481100077163916 285.030364436815 0.717472429154779
22.48632763211733 285.23243402793815 0.7175240536336798
22.491555187070745 282.797663264252 0.7147310873097772
22.49678274202416 282.06367779104704 0.71226066552454
22.502010296977573 278.5420831514046 0.7072107477757393
22.507237851930988 276.38829723073286 0.704397539857529
22.512465406884402 274.68958883038175 0.7031010076565617
22.517692961837817 275.79665195936894 0.7052215920642998
22.52292051679123 275.4082465429034 0.7060734730896937
22.528148071744646 278.0019324194784 0.7098658855014764
22.53337562669806 276.23379519080385 0.7069823133944123
22.538603181651474 276.32139607308994 0.7061984524583499
22.54383073660489 276.2690974920942 0.7048175604993904
22.549058291558303 278.00405649143886 0.7067754029085205
22.554285846511718 280.51094853456715 0.7113740694258318
22.559513401465132 281.05346300748715 0.7120949012360689
22.564740956418547 278.5738211224854 0.7093791200922093
22.56996851137196 276.034990494645 0.705059688809684
22.575196066325375 276.418212853489 0.7055677884567799
22.58042362127879 275.4836769478577 0.7033151028024353
22.585651176232204 274.32307659639844 0.7009162204583367
22.59087873118562 274.1916558077107 0.7002491056605096
22.596106286139033 272.09596764251387 0.6974206883140572
22.601333841092448 270.9444622109301 0.6974494122208819
22.606561396045862 275.44013985150787 0.704153499183127
22.611788950999276 276.3859694179925 0.7057641156455058
22.61701650595269 278.46656885023674 0.7074525444980938
22.622244060906105 277.8129121318642 0.7070196929104008
22.62747161585952 274.83633472533387 0.702429441521697
22.632699170812934 273.3307878401714 0.7003627645852694
22.63792672576635 268.66941991857163 0.6933315507819483
22.643154280719763 268.8560443141538 0.6935400761732854
22.648381835673177 274.0102452406886 0.7007099864262142
22.653609390626592 278.8430218402237 0.7078733579287361
22.658836945580006 279.90664325348257 0.7095925148263533
22.66406450053342 274.671869523294 0.701602890458708
22.669292055486835 274.5165093012517 0.7006026442436277
22.67451961044025 275.3873054105861 0.7022467747657858
22.679747165393664 279.0386637478232 0.7071497402707044
22.68497472034708 279.22934326168365 0.707726965713666
22.690202275300493 276.0003326994972 0.7033727847886397
22.695429830253907 273.89019695628093 0.7009657823092743
22.70065738520732 271.7931283452071 0.6989813065791459
22.705884940160736 270.11299441334234 0.6968382923303107
22.71111249511415 269.4952603616032 0.6962233343877474
22.716340050067565 272.7361178141414 0.6996959146327243
22.72156760502098 277.1773059591267 0.7052666602606912
22.726795159974394 277.88551734753077 0.7054195796464036
22.73202271492781 278.23077665754795 0.7050587612288134
22.737250269881223 273.9987750860772 0.6992597598100947
22.742477824834637 273.6631867537297 0.6975187282878916
22.74770537978805 273.3819330945084 0.6971329711462707
22.752932934741466 276.5129475996087 0.7008027839855715
22.75816048969488 279.5050991415492 0.7048412451753673
22.763388044648295 281.0778589754988 0.707324896168612
22.76861559960171 284.1281528075103 0.7121454267586266
22.773843154555124 283.08087740014656 0.7105202049602027
22.779070709508538 283.4319944657569 0.7106290784222195
22.784298264461952 284.03024048645784 0.7111246098784048
22.789525819415367 283.7122566535805 0.710581701647292
22.79475337436878 283.51923220199455 0.7093983221986292
22.799980929322196 286.36070007766415 0.7122044887510461
22.80520848427561 290.4229908498481 0.7175275604285841
22.810436039229025 294.9680862611564 0.7231423196516938
22.81566359418244 293.85261691157353 0.7227584876829612
22.820891149135853 293.5342852161993 0.721741794404908
22.826118704089268 289.8648266970927 0.7177943315339372
22.831346259042682 289.7180606219131 0.7182915348588313
22.836573813996097 287.6035694860902 0.7160331837281216
22.84180136894951 290.6115979316208 0.7189870028073891
22.847028923902926 292.37862770206704 0.7208477116913099
22.85225647885634 292.0451321931129 0.719863471645236
22.857484033809754 291.7689247888914 0.7189668576094248
22.86271158876317 292.26626525760946 0.7184550478279091
22.867939143716583 291.37925278940025 0.717754728138459
22.873166698669998 291.8791959257169 0.7186345919761729
22.878394253623412 291.1862962325024 0.7176861602971858
22.883621808576827 294.9855185960092 0.7231208670690271
22.88884936353024 294.2067352326625 0.7232019943718169
22.894076918483655 292.78437546469905 0.7224409573175915
22.89930447343707 291.439915552683 0.7198775708426843
22.904532028390484 293.703436479557 0.7214699574601928
22.9097595833439 294.18482524510983 0.7211174357801093
22.914987138297313 292.23135574191315 0.7184628965443912
22.920214693250728 291.93005323043855 0.7188869661889329
22.925442248204142 290.36823364895434 0.717810073615509
22.930669803157556 290.567836686732 0.7181168334676556
22.93589735811097 290.82452201093423 0.7185812897169591
22.941124913064385 292.39421164578823 0.7187867688654457
22.9463524680178 290.49467943101763 0.7164314631843989
22.951580022971214 289.379572110312 0.7142775105688145
22.95680757792463 289.057548210977 0.7143024363946087
22.962035132878043 285.8840876088107 0.7109801756323411
22.967262687831457 282.9237917842987 0.7079163099850915
22.972490242784872 285.42285446424364 0.7113677813383706
22.977717797738286 288.500889659712 0.7146133379928998
22.9829453526917 288.8871885103909 0.7140377841364418
22.988172907645115 288.8487565414725 0.7142570146782862
22.99340046259853 286.0323065623215 0.7106014231329854
22.998628017551944 283.0899176762174 0.7075550911277608
23.00385557250536 279.1846462177951 0.7018670923194711
23.009083127458773 279.65805679209944 0.7022625467186877
23.014310682412187 279.00691986445753 0.7012307388734144
23.0195382373656 282.4996872899125 0.7049051078928624
23.024765792319016 283.4522954289588 0.7059142896685556
23.02999334727243 284.76630994078675 0.7081638063454081
23.035220902225845 284.84939132225304 0.7091204616748121
23.04044845717926 284.3603816865395 0.7088197293646051
23.045676012132674 284.15105453103496 0.7079847576723184
23.05090356708609 282.4290248776657 0.7058387861441753
23.056131122039503 284.7983755119143 0.7092107829394568
23.061358676992917 288.01388296089607 0.7137444457525337
23.06658623194633 289.6086974484422 0.7152843913976392
23.071813786899746 285.77681689492397 0.709809139181534
23.07704134185316 283.4385412637964 0.7073142967477345
23.082268896806575 280.09193105953074 0.7029085298274353
23.08749645175999 281.1388656925593 0.7044375311271587
23.092724006713404 282.73656188333194 0.7078217605018168
23.097951561666818 285.9311374734735 0.7119589907661753
23.103179116620232 284.6034583674141 0.7112072619579198
23.108406671573647 283.25643823294973 0.7082622870841153
23.11363422652706 281.6073410242549 0.7052678212202853
23.118861781480476 282.85338075658626 0.7060058747547256
23.12408933643389 283.689854472943 0.7058333696291432
23.129316891387305 285.5240048766858 0.7092441114772574
23.13454444634072 287.6582441236569 0.7118208677222968
23.139772001294133 285.9560256790192 0.7104771625924017
23.144999556247548 285.35053767738555 0.7087022665749843
23.150227111200962 286.27117048774636 0.7090142303219652
23.155454666154377 289.32054284313904 0.7127590188908797
23.16068222110779 289.9945872447825 0.7137694362002359
23.165909776061206 289.9317925671541 0.7132551756650289
23.17113733101462 287.1830711314957 0.7097610249221208
23.176364885968034 284.8792227805172 0.7072808198969468
23.18159244092145 282.6640111231083 0.7053107241337284
23.186819995874863 282.9114692496304 0.7066951377020908
23.192047550828278 284.17679922370456 0.7082561629736763
23.197275105781692 287.58022142301576 0.7125675589444849
23.202502660735107 287.7449529888405 0.7116170171790125
23.20773021568852 288.22486372590043 0.7120847980774104
23.212957770641935 289.21830227348545 0.7142923729255763
23.21818532559535 288.29216180624695 0.7132470662409963
23.223412880548764 290.0738377686404 0.7158209963313309
23.22864043550218 289.8757159535325 0.7140998150538115
23.233867990455593 287.29458197435815 0.7104743317387457
23.239095545409008 286.3369381191084 0.7094898023775763
23.244323100362422 287.93475312453427 0.71221827693389
23.249550655315836 290.01601773454394 0.7142494868360079
23.25477821026925 289.3308737597993 0.7126085075811877
23.260005765222665 284.1811547604299 0.705456754332326
23.26523332017608 281.53573026589197 0.7016747946705865
23.270460875129494 280.94366218141704 0.7015803921192779
23.27568843008291 285.45161146184705 0.7074309492976466
23.280915985036323 285.9167160441886 0.7081051484775355
23.286143539989737 285.17246045950407 0.7083548150159743
23.291371094943152 286.38912883505316 0.7093555208796128
23.296598649896566 288.8981992302902 0.7118206135063601
23.30182620484998 290.9672878233779 0.7144591647118632
23.307053759803395 287.94911234355214 0.7101181569078721
23.31228131475681 287.9917430742691 0.7114013713279691
23.317508869710224 287.1310013230414 0.7100802745697723
23.32273642466364 286.91540559347936 0.7098503517678346
23.327963979617053 285.06260475536607 0.7068061196357989
23.333191534570467 283.2123691930868 0.7047433651165268
23.33841908952388 283.82169118412264 0.7054571858543756
23.343646644477296 284.3319531841374 0.7055468388267313
23.34887419943071 284.60326236918365 0.7057421251177682
23.354101754384125 286.6738711736028 0.7087931676748158
23.35932930933754 289.734739709574 0.7122364334037621
23.364556864290954 291.6844679573331 0.7150904109556071
23.369784419244368 288.7330639544823 0.7112207611450749
23.375011974197783 287.03019159474917 0.7085965605048938
23.380239529151197 285.68815299999744 0.707067992902016
23.38546708410461 287.5121399415155 0.7092381704474428
23.390694639058026 288.5082603307008 0.7106005095099458
23.39592219401144 288.79643042921293 0.7108717822938196
23.401149748964855 286.4164360927019 0.7084147104620561
23.40637730391827 283.8379818360181 0.7056867765525086
23.411604858871684 282.7416533659864 0.704490242106094
23.416832413825098 283.84781332534317 0.7057965202611522
23.422059968778512 283.7971610622817 0.7052854858159305
23.427287523731927 285.9773994792693 0.7081303004570692
23.43251507868534 286.2670328242575 0.7077507771438947
23.437742633638756 286.54597738076035 0.7066387672066439
23.44297018859217 285.29857618835854 0.7046595081948641
23.448197743545585 290.1468175777273 0.7109382923112926
23.453425298499 290.86516831980873 0.7133865692128866
23.458652853452413 290.39242119915843 0.7128035675034723
23.463880408405828 289.1738808632043 0.7113505416626353
23.469107963359242 287.90017399680204 0.7104232071396802
23.474335518312657 287.7012738217421 0.7112366067538031
23.47956307326607 289.9846772509028 0.7136507898232908
23.484790628219486 290.7016816593677 0.7130796721282623
23.4900181831729 291.5715672296072 0.7130941314260233
23.495245738126314 289.4515744792012 0.7103155822589228
23.50047329307973 289.80062792102615 0.7100252926361572
23.505700848033143 289.36348870991986 0.709463017177628
23.510928402986558 293.2533376823756 0.7143032756299906
23.516155957939972 291.7411625492499 0.7127654443442082
23.521383512893387 291.4472228261413 0.7123238162034539
23.5266110678468 288.5781982014362 0.7085442586997251
23.531838622800215 291.3658109606918 0.7123162388208926
23.53706617775363 291.679338091765 0.7121013927090024
23.542293732707044 294.92866377758116 0.7158945885814737
23.54752128766046 293.89098641295595 0.7140749510126032
23.552748842613873 296.26544638420194 0.7160530315555018
23.557976397567288 298.42549125614045 0.7186999173206665
23.563203952520702 300.16388721473425 0.7210146758573786
23.568431507474116 300.84344770105446 0.7211758373632233
23.57365906242753 300.02103662624296 0.7190063380997506
23.578886617380945 298.9317827453309 0.7167154696736892
23.58411417233436 297.80122716505156 0.7170797610175854
23.589341727287774 294.5806799665468 0.7126236042360042
23.59456928224119 294.8745418075159 0.7128759331382952
23.599796837194603 295.6303907985344 0.7134676480356974
23.605024392148017 299.2002035226796 0.7169230880200059
23.610251947101432 301.03820729625915 0.718558389353377
23.615479502054846 301.41963807696305 0.71826265210252
23.62070705700826 299.87055495800433 0.7162598645917141
23.625934611961675 297.1627294915428 0.7131553439949776
23.63116216691509 297.6220531679823 0.7130051742055934
23.636389721868504 298.0894383445513 0.7130050391439274
23.64161727682192 296.09259445871305 0.7102650978825792
23.646844831775333 294.8260656403174 0.7091211768053982
23.652072386728747 295.27041228808685 0.7099464875484905
23.65729994168216 292.4667662362952 0.707144924379996
23.662527496635576 291.00369916981157 0.705113701706806
23.66775505158899 290.51964900409075 0.7039446586861334
23.672982606542405 294.2292312984976 0.7075532848417165
23.67821016149582 296.0074223364607 0.7094753199809939
23.683437716449234 295.910083827584 0.7084908006318686
23.688665271402648 294.8522440059369 0.7075366207475237
23.693892826356063 297.3851397459739 0.7108073750748577
23.699120381309477 296.6369920481712 0.709840337383897
23.70434793626289 297.3382106718692 0.7102532206687526
23.709575491216306 297.9339755968497 0.7101978980620862
23.71480304616972 300.0555528943816 0.7126043354714908
23.720030601123135 301.4407025070676 0.7135418348587854
23.72525815607655 303.1880122338886 0.7147955938043236
23.730485711029964 304.4853399121096 0.7162814477541738
23.735713265983378 302.079271194761 0.7142666027155138
23.740940820936792 302.13929243277477 0.7155648486138771
23.746168375890207 303.0663634219323 0.7162178977216965
23.75139593084362 304.0773248841217 0.7158725753164509
23.756623485797036 303.1885736054024 0.7140053650345711
23.76185104075045 302.49713924508336 0.7124910887310111
23.767078595703865 299.29048684887755 0.7084267476307032
23.77230615065728 297.39922032862216 0.7060365812821124
23.777533705610693 298.9831096028969 0.708391645636162
23.782761260564108 302.8594989568803 0.7132721688102265
23.787988815517522 302.3590295291502 0.711196234600792
23.793216370470937 301.65235889600694 0.70998058594444
23.79844392542435 303.8822012312978 0.711211206380531
23.803671480377766 305.0645672868859 0.7124933610634494
23.80889903533118 302.66789285082166 0.7096493840295017
23.814126590284594 302.11967655659197 0.7089410698584738
23.81935414523801 305.4898736676123 0.7132697325219147
23.824581700191423 306.4372833246499 0.7137311572381533
23.829809255144838 308.71714920099504 0.7165060448211727
23.835036810098252 308.57136440815833 0.7159606204031151
23.840264365051667 308.8802368165272 0.7156080065742937
23.84549192000508 309.15328879188775 0.7156443056900209
23.850719474958495 312.5016063061798 0.7185330642341319
23.85594702991191 313.146447468895 0.7195787501506227
23.861174584865324 314.54342294050235 0.7210782780075147
23.86640213981874 311.70465447072445 0.7174114297324115
23.871629694772153 312.9132447091676 0.7182327389491683
23.876857249725568 312.2789098630834 0.7166766241243521
23.882084804678982 313.18879214570285 0.717849046741655
23.887312359632396 310.5167541600875 0.7150080674166225
23.89253991458581 312.77120044284754 0.7175826851735562
23.897767469539225 309.41697089111796 0.7141026350574697
23.90299502449264 304.85673645550895 0.7087758688231033
23.908222579446054 301.069960962265 0.7044765205598122
23.91345013439947 301.89687562689136 0.7044055256209012
23.918677689352883 303.58240195194867 0.7057033642851068
23.923905244306297 305.6024206559064 0.7077499992755538
23.929132799259712 309.7919840381832 0.7115906941763331
23.934360354213126 308.60348482083214 0.7106026293877936
23.93958790916654 308.63421152569714 0.7104325860903139
23.944815464119955 307.2384793009217 0.7093981521605931
23.95004301907337 308.0435379857876 0.7108902627623099
23.955270574026784 304.107535486635 0.7063174455469272
23.9604981289802 300.14933288388943 0.7025408692530335
23.965725683933613 300.04549461829583 0.7030074187166709
23.970953238887027 301.12995160248585 0.7043547087784763
23.97618079384044 301.0300471923448 0.7035305071574387
23.981408348793856 302.37534456350613 0.7045801615427804
23.98663590374727 302.49829689617167 0.7050566556793104
23.991863458700685 305.70387642024025 0.7082862943196263
23.9970910136541 307.49518707898034 0.7102338856964038
24.002318568607514 306.05621219475836 0.7087513652241726
24.007546123560928 302.0709312283539 0.7041325004103213
24.012773678514343 299.175968542598 0.7006105502156259
24.018001233467757 302.3845516894064 0.703764718209388
24.02322878842117 305.83580567845604 0.7080871534479839
24.028456343374586 307.8312771269657 0.7106432607142561
24.033683898328 307.11893440571214 0.7095178515745094
24.038911453281415 302.4773056592083 0.7045285041901665
24.04413900823483 301.46304123642676 0.7030453408501935
24.049366563188244 298.3476257673283 0.7002585863596881
24.054594118141658 300.9581518573804 0.7031194079599324
24.059821673095072 299.2824500723685 0.7009818357896748
24.065049228048487 299.6902137478549 0.7015145242531204
24.0702767830019 297.80427877297416 0.7123665158930085
24.075504337955316 300.08820002212224 0.7242913759666996
24.08073189290873 302.7608953711912 0.7340419647073632
24.085959447862145 305.45520324693064 0.7426847738526777
24.09118700281556 304.70345844305973 0.7465818230583334
24.096414557768973 303.4214532748718 0.7491776361997174
24.101642112722388 302.9368038148068 0.7526005638022745
24.106869667675802 304.6602822936171 0.7585055605328663
24.112097222629217 305.1458295744725 0.7628714787490305
24.11732477758263 303.447664193008 0.7645585695469563
24.122552332536046 301.6382675542646 0.7662645104212947
24.12777988748946 300.9843919377556 0.7686183321371096
24.133007442442874 302.92125042807754 0.7748073240644523
24.13823499739629 307.257950137349 0.7842089569323137
24.143462552349703 307.29965419799964 0.7880808443515385
24.148690107303118 304.83659672658086 0.786441690056593
24.153917662256532 304.17661061287436 0.7871822597918015
24.159145217209947 306.56510230986174 0.7930675671592315
24.16437277216336 306.2453052075889 0.7959449609955681
24.169600327116775 304.36045396434616 0.7962512181130925
24.17482788207019 302.1127679441783 0.7964389233465295
24.180055437023604 305.64933241676704 0.8045352519261302
24.18528299197702 304.91504396967133 0.8060312960397029
24.190510546930433 306.04941030852115 0.8095164228813987
24.195738101883848 303.8245324500945 0.8095082330392008
24.200965656837262 303.68588085072764 0.8126023806380139
24.206193211790676 304.06160524487524 0.815709839950361
24.21142076674409 304.8284923818094 0.818745604795813
24.216648321697505 305.22312369062104 0.8219384576634517
24.22187587665092 305.6755376774593 0.8256195582022957
24.227103431604334 302.84197719654156 0.8241520570773766
24.23233098655775 300.79650322973856 0.8239996688042059
24.237558541511163 300.82025387914047 0.8257162509510843
24.242786096464577 299.49060950935655 0.8261990444529257
24.248013651417992 301.680328760737 0.8314006259019523
24.253241206371406 298.8940300501586 0.8303639753026131
24.25846876132482 298.30232943985527 0.8321662807737262
24.263696316278235 297.4877649774611 0.8321930658966588
24.26892387123165 295.30639123893815 0.8314455184634957
24.274151426185064 293.4803459952144 0.8299872199758954
24.27937898113848 295.95730009695393 0.8357977420112266
24.284606536091893 296.1685951002941 0.8381356374398359
24.289834091045307 297.0445823542835 0.8422899766982495
24.29506164599872 294.1260056770039 0.8421897362531559
24.300289200952136 294.1931482603629 0.8446792543033043
24.30551675590555 296.1381363503847 0.850939004892119
24.310744310858965 295.8189979768375 0.8512389827393734
24.31597186581238 295.75814676330725 0.8538457374740375
24.321199420765794 294.3503267972913 0.8524320210145555
24.326426975719208 294.964201733478 0.8557674025518905
24.331654530672623 297.8356129704247 0.8621670716181418
24.336882085626037 299.3745023665599 0.8650399804555973
24.34210964057945 301.9632249528231 0.8702622547096166
24.347337195532866 301.25787227406846 0.8722355711393112
24.35256475048628 300.09711500266866 0.8732538338481316
24.357792305439695 297.024432198264 0.87017020431037
24.36301986039311 292.94339425585423 0.8657970167028727
24.368247415346524 293.92771501044814 0.8695776245772292
24.373474970299938 295.4851071649429 0.8753150279197475
24.378702525253352 294.84790319380835 0.8748750914264898
24.383930080206767 294.6809213847603 0.8763615819750625
24.38915763516018 295.6595380254227 0.8789921023779669
24.394385190113596 300.20868822990974 0.8888230232139561
24.39961274506701 301.8664378011386 0.8948975285277273
24.404840300020425 301.4099502000983 0.8963208856588825
24.41006785497384 304.8580685393788 0.9040886674021044
24.415295409927253 303.4082034972615 0.9036812124929372
24.420522964880668 306.64492732754877 0.9107359818398856
24.425750519834082 305.00831429575607 0.9095807166347868
24.430978074787497 304.6035666424101 0.9108077191724316
24.43620562974091 301.3787335558676 0.908110018601453
24.441433184694326 298.73583933963675 0.9071184022405268
24.44666073964774 296.4484068432072 0.9072480906267398
24.451888294601154 298.09063409446236 0.9125892009176274
24.45711584955457 299.3358386897004 0.9167150664236339
24.462343404507983 301.891446222396 0.9205609035741592
24.467570959461398 300.66860320546476 0.919251057473017
24.472798514414812 302.38017720205914 0.9233577815107555
24.478026069368227 300.1567223449352 0.9225531554803454
24.48325362432164 297.36206264798295 0.9210008467833751
24.488481179275055 294.7288993152485 0.9196967508065426
24.49370873422847 299.40815059558486 0.9305404188213604
24.498936289181884 304.3256263891677 0.9418377497058628
24.5041638441353 306.2155760841036 0.9471648447081055
24.509391399088713 305.705887736595 0.9480975241473274
24.514618954042128 301.9672324347555 0.9442422268691163
24.519846508995542 303.62912668766603 0.9492573633387207
24.525074063948956 304.53226029295524 0.9535500552883659
24.53030161890237 305.0311432225727 0.9557637190537366
24.535529173855785 305.74062658082823 0.9606082676242659
24.5407567288092 304.44983932626724 0.9609115059627398
24.545984283762614 304.8418501981754 0.9629710649890604
24.55121183871603 303.02118938572823 0.9607601934200911
24.556439393669443 305.0191855330765 0.965124550915356
24.561666948622857 310.64121838526086 0.9768871841328727
24.566894503576272 312.4597155115854 0.9818514927061976
24.572122058529686 309.26467869035565 0.9795566857766351
24.5773496134831 305.55319966416084 0.977482637782711
24.582577168436515 303.04817165063844 0.9769135043265186
24.58780472338993 304.43870998964377 0.9813840255434731
24.593032278343344 305.9682371483789 0.9860469057499128
24.59825983329676 307.19811695328093 0.9909025324535372
24.603487388250173 307.2783322183977 0.9952781466937031
24.608714943203587 306.20331405282263 0.9955064127037581
24.613942498157 306.42919151563433 0.9961267430007262
24.619170053110416 303.6010078768701 0.9921223345011272
24.62439760806383 301.5364686071077 0.992197430722369
24.629625163017245 299.8968000680963 0.9944516638487015
24.63485271797066 302.27476330744923 1.0007296661815928
24.640080272924074 303.4385524647529 1.0050434246254174
24.645307827877488 301.8417902530341 1.0033080380203456
24.650535382830903 302.56182015776983 1.0075506820133209
24.655762937784317 303.93684078175943 1.0128904714817744
24.66099049273773 305.171213628618 1.0175399444903936
24.666218047691146 303.71474809770564 1.017195880470259
24.67144560264456 299.47450843153604 1.0135024152726602
24.676673157597975 298.4103817772436 1.014338402629184
24.68190071255139 297.9517949707017 1.0154620552923308
24.687128267504804 299.57530925968916 1.0198765687993627
24.692355822458218 300.4592740687696 1.0248499999947724
24.697583377411632 300.4434071686531 1.0298766591618285
24.702810932365047 297.9757725625217 1.0281327891510623
24.70803848731846 293.55136258869754 1.0205439472427202
24.713266042271876 293.21609303775455 1.021864879372864
24.71849359722529 297.48577297558444 1.031352923355695
24.723721152178705 297.62359011823634 1.0339133678154941
24.72894870713212 297.45879177101796 1.0360249270697872
24.734176262085533 292.2422508546395 1.0291119128257658
24.739403817038948 296.78707452914836 1.0398907424712913
24.744631371992362 299.06627092303626 1.046857334047329
24.749858926945777 301.99710000080273 1.0527372652410987
24.75508648189919 297.9761397667133 1.0486621142107924
24.760314036852606 296.6790991694957 1.0491330048890786
24.76554159180602 296.0854692502377 1.050054497064392
24.770769146759434 296.48958330712657 1.0542367447841445
24.77599670171285 295.8788706163525 1.057231859664251
24.781224256666263 293.9668266134431 1.0581221580825848
24.786451811619678 296.2493204398719 1.06577800381603
24.791679366573092 294.2286619442729 1.064108222351202
24.796906921526507 292.89474076495037 1.064947364810385
24.80213447647992 294.77732472270594 1.0707674691826015
24.807362031433335 296.898702912404 1.0753668442643374
24.81258958638675 299.2258517422314 1.082109732227571
24.817817141340164 296.16328827353254 1.080025486602649
24.82304469629358 293.3000656632636 1.0792303941987442
24.828272251246993 292.3456046283552 1.0808628727798109
24.833499806200408 292.8949039950498 1.0868862217133592
24.838727361153822 292.08462781848004 1.0891638422243552
24.843954916107236 291.33729998333723 1.0911275370326263
24.84918247106065 293.944157899553 1.0954127757786067
24.854410026014065 296.9660888870642 1.1018243414100706
24.85963758096748 301.7163103870939 1.1120346093045541
24.864865135920894 302.5160724683248 1.1167768417583488
24.87009269087431 302.35643347982403 1.1224226658409804
24.875320245827723 300.92624553438753 1.1236998381108847
24.880547800781137 299.9751020405583 1.125658051994444
24.885775355734552 302.30859451437783 1.133065976864752
24.891002910687966 304.47780193775293 1.1394318457764858
24.89623046564138 308.1115668650139 1.1494718392006098
24.901458020594795 306.54784918247265 1.147939391000386
24.90668557554821 306.22787884398866 1.1506334789032615
24.911913130501624 307.2428884871169 1.1551795222953183
24.91714068545504 303.96686204768844 1.150513943052247
24.922368240408453 305.15751942523116 1.1554306630767621
24.927595795361867 305.4257860438595 1.1613106860572864
24.93282335031528 313.49509124150546 1.1830794398601265
24.938050905268696 312.03121012287676 1.1838274673096492
24.94327846022211 312.1823622341979 1.1862613618516629
24.948506015175525 307.35371768758176 1.1816685649994771
24.95373357012894 309.02940186673464 1.1876784980680593
24.958961125082354 301.5556345664295 1.1762550105891427
24.964188680035768 303.2407160936176 1.1791993623848336
24.969416234989183 304.11214797746976 1.183603181584885
24.974643789942597 309.71476648685035 1.1966900660989779
24.97987134489601 308.4743758296205 1.1956998682116147
24.985098899849426 306.1550935430883 1.1958271942868293
24.99032645480284 304.9517578947409 1.1995781848980551
24.995554009756255 301.1613895458239 1.1977756223776779
25.00078156470967 303.17556702795844 1.2046313790749323
25.006009119663084 304.65077266876096 1.2094562298576366
25.011236674616498 307.5830872049337 1.219131973559397
25.016464229569912 307.52416929742 1.2232738376444843
25.021691784523327 308.564045830391 1.2312356402627733
25.02691933947674 316.1954871400912 1.2490545422905515
25.032146894430156 315.9153166290851 1.251850633532802
25.03737444938357 309.2537609356523 1.2426129603684215
25.042602004336985 304.16124277187225 1.2368045392933142
25.0478295592904 304.33094173850355 1.241951388726145
25.053057114243813 310.3661805190537 1.2534642826603284
25.058284669197228 307.90551150537556 1.2493655480831185
25.063512224150642 305.14815986493 1.2454522779642694
25.068739779104057 301.4169540767777 1.2430167434775174
25.07396733405747 306.9950735054376 1.2605866335940088
25.079194889010886 311.990261027364 1.2749826855097979
25.0844224439643 313.7665153469188 1.282876872079445
25.089649998917714 310.7193324105071 1.2806394829114027
25.09487755387113 311.99664436606827 1.288388988122607
25.100105108824543 317.3631582097318 1.302063734080408
25.105332663777958 319.9370592095395 1.31264217661549
25.110560218731372 320.0140885422794 1.3136479759700703
25.115787773684787 318.8157668549674 1.3199199166933495
25.1210153286382 313.55278397421915 1.3139590948342605
25.126242883591615 311.7961840687492 1.3173552897524639
25.13147043854503 305.27586855065846 1.304517877208848
25.136697993498444 304.98388698193105 1.3049491924805847
25.14192554845186 303.90121382201045 1.30535455770241
25.147153103405273 308.91973456698435 1.3209481936466967
25.152380658358688 312.4590089386047 1.3330136085923268
25.157608213312102 313.0646258439313 1.3397226635862
25.162835768265516 312.17948680553974 1.3427618809662532
25.16806332321893 311.80784766181273 1.345251522245552
25.173290878172345 313.7788037393153 1.3532099467183307
25.17851843312576 307.61236546932474 1.3449428039426938
25.183745988079174 310.0131998814159 1.3571192925033702
25.18897354303259 310.5168980306272 1.3645290552258407
25.194201097986003 315.9478878066028 1.380300389479888
25.199428652939417 315.9120376749551 1.38242994027531
25.204656207892832 314.24544884704676 1.3822661768148576
25.209883762846246 311.3995842562069 1.3794815078651104
25.21511131779966 309.62495322473416 1.3808717528299925
25.220338872753075 310.26985187526196 1.3896433114108944
25.22556642770649 315.48323633521863 1.406893214629326
25.230793982659904 317.05833891482655 1.416036638297908
25.23602153761332 322.00090082484553 1.4296027822070707
25.241249092566733 318.2108520900922 1.4292550316244743
25.246476647520147 325.12777465446663 1.44809882256319
25.25170420247356 327.1413660052441 1.4574201837033278
25.256931757426976 326.6826179852713 1.4575433328347709
25.26215931238039 321.50258318436425 1.4527039309973644
25.267386867333805 321.12939155802746 1.4596283623130502
25.27261442228722 321.50369702364526 1.4673153657069207
25.277841977240634 324.88596771403184 1.4791752577258421
25.283069532194048 320.39558258997533 1.4726253614559823
25.288297087147463 323.0257465126427 1.4847849240323316
25.293524642100877 322.8407992100934 1.4892584405855198
25.29875219705429 328.64099410531554 1.5081609189812215
25.303979752007706 324.3644369038801 1.5058759696977182
25.30920730696112 324.1858043559923 1.5149607793202067
25.314434861914535 318.4325699365698 1.5105113477595378
25.31966241686795 316.31410235973374 1.5111027445198624
25.324889971821364 318.1364150076951 1.5203604130018686
25.330117526774778 322.9768098431109 1.534774786977793
25.335345081728192 329.09097462096156 1.5525559217462352
25.340572636681607 328.4396272461834 1.5557458434257003
25.34580019163502 324.4845307897953 1.554706699654947
25.351027746588436 316.6133246112959 1.541026986723213
25.35625530154185 321.17009408204416 1.5595830495140515
25.361482856495265 322.30897273803697 1.5661249387690692
25.36671041144868 330.2046552620909 1.5919192534366895
25.371937966402093 328.1225586763281 1.5910962074965058
25.377165521355508 334.298333235891 1.6138418380988961
25.382393076308922 331.1504141754475 1.6168700961882572
25.387620631262337 328.3372848938246 1.6242113774816578
25.39284818621575 314.10645324929754 1.596905489243715
25.398075741169166 311.8033768591329 1.5944282289712393
25.40330329612258 308.6114535471667 1.5910886398483095
25.408530851075994 316.49515840018597 1.613382166211722
25.41375840602941 322.17428146377193 1.6344211237518576
25.418985960982823 328.05183241905684 1.6496712186337048
25.424213515936238 327.3473593285112 1.659718313151086
25.429441070889652 318.9216759337644 1.6469212234656752
25.434668625843067 321.3611209810389 1.6616676961284893
25.43989618079648 321.13743632381 1.6643744196540358
25.445123735749895 325.59177595871444 1.680770804414186
25.45035129070331 318.8187444148327 1.6730533123388953
25.455578845656724 315.0759636610322 1.6710043827828958
25.46080640061014 315.5281857709315 1.6818276480946281
25.466033955563553 318.2637474612142 1.6982465457993943
25.471261510516968 321.61676947950735 1.718066205028944
25.476489065470382 322.1521064273856 1.7250804421272132
25.481716620423796 318.43603164878346 1.7217841497260804
25.48694417537721 319.73522443013104 1.730194479874051
25.492171730330625 320.58301144922024 1.7446372179733562
25.49739928528404 318.4520416789011 1.7497680989795295
25.502626840237454 320.4130892019439 1.7654509920554953
25.50785439519087 319.16932630094294 1.769058802715347
25.513081950144283 324.43468877362307 1.7895716069498935
25.518309505097697 323.6053445034581 1.798389964997953
25.523537060051112 322.7200228066829 1.8059699718316282
25.528764615004526 321.857600750181 1.817422518546609
25.53399216995794 323.7546213264473 1.8269304057206075
25.539219724911355 331.31449545086275 1.8588663592696393
25.54444727986477 330.7441594373179 1.8631027271690228
25.549674834818184 333.67669440189104 1.8919916293048538
25.5549023897716 330.13922525572593 1.8934393399818576
25.560129944725013 334.2493341739655 1.9198483502845078
25.565357499678427 335.6943120577383 1.9286266732228303
25.57058505463184 333.48316523865566 1.9343338242151797
25.575812609585256 328.5199667430443 1.933920664172677
25.58104016453867 319.8539927449141 1.9159423039602872
25.586267719492085 324.3384428033358 1.941301054189209
25.5914952744455 325.7267145130389 1.9476284449076182
25.596722829398914 331.92462020449716 1.9806780576863303
25.601950384352328 328.079818002425 1.979646943930523
25.607177939305743 327.6540296568849 1.992981022150626
25.612405494259157 322.07586930819497 1.9860892749643921
25.61763304921257 324.673287419121 2.0095838427150707
25.622860604165986 323.7090175053416 2.0241023265034452
25.6280881591194 327.27988482159 2.056350409449846
25.633315714072815 325.4051893713358 2.060786677423999
25.63854326902623 326.49677078775585 2.073247282609501
25.643770823979644 330.57129403890013 2.094330862200393
25.648998378933058 330.3792158432794 2.10448977918151
25.654225933886472 332.8645470032982 2.1335544464810154
25.659453488839887 322.3962682271208 2.111359344399468
25.6646810437933 322.9506639728424 2.132737713350448
25.669908598746716 322.42064995500016 2.1420394687518036
25.67513615370013 326.5942865377741 2.171514416083661
25.680363708653545 324.6182190356348 2.1818949782852126
25.68559126360696 330.68264421916183 2.215698388103539
25.690818818560373 341.0615063476851 2.271861720321079
25.696046373513788 345.986087723096 2.3051794611360927
25.701273928467202 340.5574915737153 2.3051992059392847
25.706501483420617 333.8734503102484 2.293596015329448
25.71172903837403 341.0092859459262 2.332533925833883
25.716956593327446 337.74648079248084 2.3370549251450887
25.72218414828086 328.0768284091672 2.3283884724546944
25.727411703234274 326.1825355253804 2.34399951840008
25.73263925818769 327.36410149569275 2.381409051231156
25.737866813141103 335.2898072682794 2.427418318763713
25.743094368094518 331.6249363990881 2.4309778060254073
25.748321923047932 322.1064753172754 2.4050067746680157
25.753549478001347 324.51698035510867 2.4348683485428064
25.75877703295476 324.1537116792208 2.4552252572441975
25.764004587908175 332.8644318126047 2.5110872233599713
25.76923214286159 326.78586113279266 2.5193200584584576
25.774459697815004 319.2134866241071 2.518649416988008
25.77968725276842 315.17491246621006 2.535378726154021
25.784914807721833 318.024432574858 2.5630099574359617
25.790142362675248 325.60419732871514 2.6165728840999027
25.795369917628662 329.15219304883425 2.6483581216624446
25.800597472582076 336.0706499335813 2.7103539900315914
25.80582502753549 327.3926933191912 2.699155551682589
25.811052582488905 327.2468328026065 2.7325875152491093
25.81628013744232 323.302882365509 2.7448850238483207
25.821507692395734 317.384072614079 2.752652649756019
25.82673524734915 303.3693142538066 2.7246537278814773
25.831962802302563 294.58064634349995 2.7142460379179743
25.837190357255977 298.34822928033384 2.7708721512674415
25.84241791220939 306.7710782349058 2.8394082913081378
25.847645467162806 310.82258487840124 2.902247920738182
25.85287302211622 309.35396955831413 2.927238551179803
25.858100577069635 314.4643323824154 3.008129620029207
25.86332813202305 312.4747756078383 3.0387645447907863
25.868555686976464 326.21748748297347 3.1581677982758443
25.87378324192988 329.1560649545855 3.206053950556691
25.879010796883293 340.7168205245794 3.308509560076454
25.884238351836707 356.2623816653299 3.4368370726347877
25.88946590679012 358.8623492092567 3.5050060589259684
25.894693461743536 368.75167683074574 3.619291080608789
25.89992101669695 345.67986339227417 3.5581211319499104
25.905148571650365 341.2103757947506 3.6241124771408395
25.91037612660378 331.50007768978463 3.6374312252308334
25.915603681557194 334.06572739404487 3.7532243226362576
25.920831236510608 314.6595434814294 3.700554409609272
25.926058791464023 307.4974232875527 3.7357875540808085
25.931286346417437 304.80915940658554 3.7750405945033294
25.93651390137085 316.20091581798073 3.9339881634365894
25.941741456324266 334.4978344574406 4.136733005951566
25.94696901127768 333.07002832777886 4.236146881563415
25.952196566231095 337.10608337375595 4.380015450463336
25.95742412118451 320.2810624958236 4.3812323620473945
25.962651676137924 318.6337969822972 4.474086723036801
25.967879231091338 325.71273529739716 4.598099230015472
25.973106786044752 350.9037673238611 4.882408896088685
25.978334340998167 343.21184373636635 4.925852203466473
25.98356189595158 333.6750539461029 4.952040436549031
25.988789450904996 309.661575873605 4.813204899002948
25.99401700585841 317.9825755488784 4.956228798062437
25.999244560811825 306.8785490338915 4.933070819458985
26.00447211576524 306.80017897067904 5.063345722495529
26.009699670718653 290.72509028096954 4.99840206533891
26.014927225672068 305.1239109595994 5.257171779415502
26.020154780625482 316.62624290550525 5.449896503357694
26.025382335578897 325.8918808224116 5.675354106257634
26.03060989053231 328.2653935188678 5.821733732517689
26.035837445485726 301.24088626806275 5.723174919804689
26.04106500043914 307.60776311052877 5.942145601993012
26.046292555392554 295.05410230705536 5.970540033393932
26.05152011034597 313.1363502156178 6.360781579960058
26.056747665299383 269.263678037566 6.049171186418001
26.061975220252798 281.0251302960946 6.443628952120062
26.067202775206212 289.78190341931685 6.772166513320532
26.072430330159627 329.4242435705164 7.752461578708157
26.07765788511304 336.577799100446 8.080193282860971
26.082885440066455 327.4094621155996 8.40059357358507
26.08811299501987 344.20662064312705 8.741575439003835
26.093340549973284 341.4671116485652 9.27670283078045
26.0985681049267 360.05273761563905 10.088481538122698
26.103795659880113 349.77233852130337 10.700642445966222
26.109023214833528 362.3983351162358 11.869999726234045
26.114250769786942 319.29258824131864 12.207319225340813
26.119478324740356 321.1501856984768 14.133435383911822
26.12470587969377 295.5849528627077 15.490904708464049
26.129933434647185 317.88628958630875 22.207353074877435
26.1351609896006 283.36582228327524 29.659719909426634
