# Supplementary material for: Unraveling metal effects on CO2 uptake in pyrene-based metal-organic frameworks
Source: Nat Commun. 2025 Feb 11;16:1516. doi: 10.1038/s41467-025-56296-w (PMC11814143; doi:10.1038/s41467-025-56296-w)
Supplement: Supplementary file 3 — Source Data [file 41467_2025_56296_MOESM3_ESM.zip › SourceCode/SuppInf/FigureS5_Ga-TBAPy_InSitu_VariableT_PXRD/Data/GaTBAPy_0118p.dat]

0.002613777476707968 12.450988306708478 4.178793865738657
0.007841332430123905 12.450987264658263 4.991651639079605
0.01306888738353984 15.956636192543504 4.698917345799749
0.018296442336955775 21.452725796794073 3.895282568154729
0.02352399729037171 20.957110259282032 3.512593162465437
0.028751552243787646 20.895983073388177 3.0157299861780453
0.03397910719720358 17.364333267687442 2.4270317818621936
0.03920666215061952 14.178509445138545 2.1768562643615956
0.04443421710403546 13.855024363119657 1.9363099250311406
0.0496617720574514 15.563756866067617 1.9464692308860612
0.054889327010867336 19.22826405801904 2.216666294636652
0.060116881964283275 23.56611877958488 2.3566787016686477
0.06534443691769921 26.88230415219321 2.4369994411823983
0.07057199187111515 27.42771137319292 2.335056146452354
0.07579954682453109 26.244219707328334 2.0658576067862824
0.08102710177794703 22.386108637323527 1.7761404094350346
0.08625465673136297 20.64597214702382 1.63488818202499
0.09148221168477891 19.930158822207027 1.489026393662011
0.09670976663819485 21.87991624054374 1.5319814717318216
0.10193732159161079 23.494024652460524 1.5894640159412656
0.10716487654502672 22.43191490742373 1.524125235704738
0.11239243149844266 22.20683414700951 1.4451681584307807
0.1176199864518586 21.472449969626826 1.4011433025108928
0.12284754140527454 22.808826423716983 1.3803315299622518
0.12807509635869047 23.58563683121182 1.4369663895167921
0.1333026513121064 22.12256431944294 1.4397591407869241
0.13853020626552232 19.969120062088397 1.3094066715142274
0.14375776121893824 19.041304609232736 1.1989234877279908
0.14898531617235417 17.795648511834052 1.1301725920375576
0.1542128711257701 17.21476627235069 1.1112670459234104
0.15944042607918602 18.129908261508042 1.14113105331914
0.16466798103260194 19.220526298083204 1.1816528990218698
0.16989553598601786 19.97681062521551 1.180465936614048
0.1751230909394338 20.29978687495777 1.1165212161060298
0.18035064589284971 21.250636175801727 1.126419238641065
0.18557820084626564 21.038053287180354 1.1042263431821422
0.19080575579968156 20.304724798642884 1.0591269364208573
0.1960333107530975 19.988823324139116 1.0544959311206612
0.20126086570651341 18.197259526553164 0.9845903860828445
0.20648842065992934 18.358069866213636 0.979527772545434
0.21171597561334526 16.9100857274116 0.941116598406295
0.2169435305667612 15.720489834631408 0.8876191299854284
0.22217108552017711 16.312875522322692 0.8927861200560889
0.22739864047359304 16.33966897948419 0.9065153150637847
0.23262619542700896 18.06512174112454 0.9329117317457144
0.2378537503804249 18.790584579050783 0.9558422479338249
0.2430813053338408 19.152177720068558 0.968160479961565
0.24830886028725674 19.518796167022217 0.9456509052784748
0.25353641524067266 19.279619249815898 0.9179983938021623
0.2587639701940886 19.336783884822076 0.928303523047656
0.2639915251475045 18.89365527153212 0.910664984331791
0.26921908010092044 18.023661731845955 0.8821883796358079
0.27444663505433636 16.97802924677175 0.8482112212870877
0.2796741900077523 17.728074642624886 0.8432731565793482
0.2849017449611682 17.921477469787735 0.8460312944596651
0.29012929991458414 19.144806616999066 0.8514853618836389
0.29535685486800006 18.0238650660764 0.8247135962109113
0.300584409821416 17.565354247477213 0.8014663191171923
0.3058119647748319 19.568620557006554 0.8185064383697355
0.31103951972824784 19.433938957523548 0.8304312941078636
0.31626707468166376 19.65246241236998 0.825318396281249
0.3214946296350797 18.659902201951283 0.7982281106379894
0.3267221845884956 16.83907423902623 0.7744168198436794
0.33194973954191154 16.320971715300132 0.7606093463185972
0.33717729449532746 18.49861141113471 0.8075674159225135
0.3424048494487434 19.220232885515156 0.8430134488236825
0.3476324044021593 19.818331989504962 0.8814670602555026
0.35285995935557524 19.922296161804923 0.8873995743683393
0.35808751430899116 18.916370558460017 0.8553700857914924
0.3633150692624071 19.046818729799107 0.8392982108875895
0.368542624215823 18.988976080085838 0.8252627300883962
0.37377017916923894 18.60012284297992 0.8273045880990391
0.37899773412265486 19.0332928739116 0.8295710059532186
0.3842252890760708 18.56622351706621 0.8543519894949253
0.3894528440294867 18.894535452967748 0.8567262520628783
0.39468039898290264 21.07334945814185 0.9050394919499047
0.39990795393631856 20.71336231586245 0.870582613930814
0.4051355088897345 20.96210332911837 0.8303673153339445
0.4103630638431504 21.286262324827366 0.8213600133333645
0.41559061879656634 21.871781303603434 0.832205917476227
0.42081817374998226 22.926433381111327 0.8801922396294578
0.4260457287033982 21.984604206299466 0.8794232534579811
0.4312732836568141 21.040028472010686 0.8530706870722934
0.43650083861023004 20.553951533774352 0.8229906039219721
0.44172839356364596 19.800603568408548 0.7776065334056005
0.4469559485170619 21.30801785999265 0.7947878681064517
0.4521835034704778 19.60151997469294 0.7651566444114205
0.45741105842389373 18.688420578957768 0.7473677620640495
0.46263861337730966 18.399286059658902 0.7386958024004467
0.4678661683307256 18.31504679283027 0.7460619023605619
0.4730937232841415 19.94666956925976 0.7758871887542361
0.47832127823755743 19.72846298088509 0.7741526823635475
0.48354883319097336 19.71543048704294 0.7607344755561006
0.4887763881443893 19.347049729503905 0.7472984793340518
0.4940039430978052 19.661593426152663 0.7460409797736439
0.49923149805122113 19.692194068704 0.750281436646985
0.5044590530046371 19.696908936782314 0.7764222195698468
0.5096866079580531 18.727995810633683 0.7587762197361141
0.5149141629114691 19.396504520205507 0.7868873491950015
0.5201417178648851 20.352193366029358 0.7957882891062086
0.525369272818301 20.66059338042849 0.7789237184210465
0.530596827771717 20.59877326861408 0.7715709420591776
0.535824382725133 19.831535339816973 0.7594285048147942
0.541051937678549 19.40039785348486 0.7707748092308574
0.546279492631965 19.77100377517005 0.7828008683101518
0.5515070475853809 19.104296410568708 0.7613818351288347
0.5567346025387969 18.98841141471428 0.7435248427965807
0.5619621574922129 20.21849718418332 0.7527617647828073
0.5671897124456289 20.310107924100528 0.7539243176053002
0.5724172673990449 20.675190062934302 0.7612761194293588
0.5776448223524608 19.8760435628055 0.7307086389048093
0.5828723773058768 18.99558213850755 0.718156917613709
0.5880999322592928 18.71760291735541 0.7321020722011916
0.5933274872127088 18.670433959523454 0.7403780931808538
0.5985550421661248 18.89166052741294 0.747202078292445
0.6037825971195407 19.16372647892243 0.7500685138951663
0.6090101520729567 19.768878501892008 0.7591521213268753
0.6142377070263727 20.000828734772785 0.7654383775916518
0.6194652619797887 20.144004223597765 0.7672140470011091
0.6246928169332047 19.50352302998007 0.7385516638364621
0.6299203718866206 20.098086164789322 0.7371093618742607
0.6351479268400366 20.267052856240653 0.7331873277985117
0.6403754817934526 20.639176124012188 0.7310872275190192
0.6456030367468686 20.30164715575689 0.7130367369034608
0.6508305917002846 21.793169584850933 0.7267493751777016
0.6560581466537005 21.987064279961086 0.7243000073374818
0.6612857016071165 22.143067889823882 0.7357285607339658
0.6665132565605325 20.85280838233375 0.7126268616075262
0.6717408115139485 19.400596103732713 0.6805213933662705
0.6769683664673645 19.755433309258397 0.6889451989042292
0.6821959214207804 20.279242580252205 0.7135057849085548
0.6874234763741964 20.56281439489026 0.7472492042326648
0.6926510313276124 21.516033856363368 0.75612352396866
0.6978785862810284 20.71475210066757 0.7198250603710249
0.7031061412344444 21.40889788073729 0.7106414906334059
0.7083336961878604 21.7524541665964 0.6956365270583517
0.7135612511412763 22.071531622037917 0.7068931488254637
0.7187888060946923 22.539638566186902 0.7344579784461845
0.7240163610481083 22.337573118944185 0.7257964017988336
0.7292439160015243 21.733889714477428 0.7350831599227053
0.7344714709549403 21.95158794053937 0.7290976917334575
0.7396990259083562 23.116175108331937 0.7480878784483298
0.7449265808617722 23.27253814322024 0.7545877585006101
0.7501541358151882 24.219869327485142 0.7735583741995726
0.7553816907686042 25.981586175786962 0.7966393921092402
0.7606092457220202 27.718438554079754 0.8163816641880062
0.7658368006754361 29.294411587812792 0.8241822374569107
0.7710643556288521 29.21463311957291 0.8095995432941231
0.7762919105822681 28.072477080180754 0.77179574453753
0.7815194655356841 27.803929135368634 0.7723983340926759
0.7867470204891001 28.427301371443402 0.7940012438721109
0.791974575442516 29.005113486312357 0.8222718759004497
0.797202130395932 27.78393381111311 0.799236769228976
0.802429685349348 28.793526122297006 0.8162200531527936
0.807657240302764 30.796705921355933 0.8258524946519222
0.81288479525618 35.83429026542972 0.89230825226951
0.8181123502095959 39.45078433885791 0.9391860400579903
0.8233399051630119 40.957438678298054 0.9647775629939314
0.8285674601164279 42.60466315123589 1.003640218953959
0.8337950150698439 41.94595989902122 0.9998922992298774
0.8390225700232599 44.25551640698339 1.0195615844681598
0.8442501249766758 50.801747285168474 1.1156930821734807
0.8494776799300918 54.65430375474978 1.1619187404515179
0.8547052348835078 57.72787879658003 1.2014115138357504
0.8599327898369238 64.00491195861638 1.2804300576147434
0.8651603447903398 64.57833347010592 1.2656198692079637
0.8703878997437557 67.44321144321556 1.2931697560257445
0.8756154546971717 73.29905823937308 1.3664456881913085
0.8808430096505877 76.02364572242988 1.384672348038684
0.8860705646040037 76.27428293774165 1.3512167697881157
0.8912981195574197 76.40591672685073 1.3210871453983086
0.8965256745108356 76.99385995889183 1.3261320814307216
0.9017532294642516 78.09913850644132 1.3588087684251282
0.9069807844176676 78.40535279145374 1.3858807032494878
0.9122083393710836 81.55404750425514 1.437341820334722
0.9174358943244996 82.82246428897334 1.4230051008362008
0.9226634492779155 90.61919008327865 1.4978350920002437
0.9278910042313315 97.31742882494183 1.573361798444051
0.9331185591847475 98.57837786157891 1.5631025562728542
0.9383461141381635 95.39475842729175 1.5018728705156206
0.9435736690915795 94.74208006428017 1.4761024199711617
0.9488012240449955 97.00803639935513 1.4701613526125898
0.9540287789984114 98.82740088415261 1.4924352016690416
0.9592563339518274 103.46413091318318 1.5312653921078903
0.9644838889052434 101.31532372679743 1.5103832912063218
0.9697114438586594 100.38727373386105 1.4806402600563253
0.9749389988120754 101.48359635058883 1.4768414721598497
0.9801665537654913 105.16349278596802 1.503021306070911
0.9853941087189073 109.8895742743083 1.543259186653093
0.9906216636723233 112.22024907012575 1.5629469126134952
0.9958492186257393 108.9492568825798 1.5251313035460499
1.0010767735791553 107.29335111486805 1.5029005712420362
1.0063043285325712 107.4513756100689 1.4922799545827914
1.0115318834859872 112.01137885717789 1.5422775253092647
1.0167594384394032 117.99169251203706 1.579479163652975
1.0219869933928192 125.26227379354125 1.6347953096188061
1.0272145483462352 126.68487127183292 1.6596536430047641
1.0324421032996511 126.3668507018329 1.6652925189188867
1.0376696582530671 127.2319598979111 1.6762221510236492
1.042897213206483 126.56785392930023 1.6573561265752876
1.048124768159899 127.23257475358227 1.6631045756522882
1.053352323113315 133.17132338284847 1.7118939775062132
1.058579878066731 133.73389450100206 1.7079319625063674
1.063807433020147 134.82294510775756 1.706526175589217
1.069034987973563 131.67802425643774 1.6511413192643842
1.074262542926979 129.08871675316766 1.6162962854288245
1.079490097880395 131.41098380543713 1.6242314861544929
1.084717652833811 132.2518410433701 1.634278118965832
1.089945207787227 133.2057829091806 1.6694878781758693
1.095172762740643 131.450918892825 1.6500187142905332
1.1004003176940589 130.60678954049453 1.6401427568488083
1.1056278726474749 130.34259113279234 1.6405039295300483
1.1108554276008908 133.3697704309307 1.6598710344452399
1.1160829825543068 134.1114354109739 1.6610214822071232
1.1213105375077228 138.34461776933279 1.6718389419730728
1.1265380924611388 136.24255401044502 1.6383901936473404
1.1317656474145548 135.25517095075685 1.6144403847946993
1.1369932023679707 135.4629204786278 1.6106824696881121
1.1422207573213867 138.17176492039098 1.6499008084593587
1.1474483122748027 139.9537758539651 1.6917579196955963
1.1526758672282187 140.4137927894212 1.6983353493206548
1.1579034221816347 143.00203362735854 1.725623363342048
1.1631309771350506 145.96155472984208 1.735330498826304
1.1683585320884666 144.83473545766338 1.6873445695592089
1.1735860870418826 145.4675716463408 1.6970312389023563
1.1788136419952986 142.99431896166067 1.674065256802887
1.1840411969487146 146.95156363918667 1.6805821075013054
1.1892687519021305 148.78389379972126 1.7041331229025303
1.1944963068555465 150.69332432510228 1.7157436174150833
1.1997238618089625 152.56051062047763 1.7260596001101134
1.2049514167623785 155.41960053920496 1.7734797688963493
1.2101789717157945 157.82205397349793 1.7697401157450956
1.2154065266692105 157.29346916512378 1.7501197466604232
1.2206340816226264 155.9565351944438 1.7138494680725773
1.2258616365760424 150.86642878936598 1.673879608200395
1.2310891915294584 157.15610147529839 1.711745655944212
1.2363167464828744 158.3753388027205 1.728702150074535
1.2415443014362904 153.67064782722704 1.702037177752199
1.2467718563897063 147.30965010334305 1.666364403731746
1.2519994113431223 143.8497235786894 1.660410889475257
1.2572269662965383 145.2008676134322 1.641706066197541
1.2624545212499543 148.57752910342438 1.6400796082021831
1.2676820762033703 153.94498315597414 1.668453043781259
1.2729096311567862 155.08672848052566 1.6926753030874064
1.2781371861102022 157.62462312229172 1.7219727612682914
1.2833647410636182 160.35537884788434 1.747849047435169
1.2885922960170342 153.18904837223192 1.6914006338723055
1.2938198509704502 152.69598184205944 1.682979730516858
1.2990474059238661 151.09899765970582 1.6844138892409022
1.3042749608772821 153.7586681394468 1.7050772058314603
1.309502515830698 150.8236235629694 1.6950669109270924
1.314730070784114 149.47471381409935 1.6863031375759794
1.31995762573753 153.56060066325097 1.7145348349140719
1.325185180690946 155.21231820954705 1.7312657358017478
1.330412735644362 155.81669515980292 1.7180887447124487
1.335640290597778 151.6257828629823 1.6798106860448891
1.340867845551194 150.91260281852618 1.6855960900877724
1.34609540050461 150.74407543579184 1.6886473069831405
1.351322955458026 150.96848522010538 1.6760147403273984
1.356550510411442 142.66010817052623 1.6167635577759623
1.361778065364858 137.87015124056649 1.584708662620279
1.3670056203182739 135.62331083285713 1.5807788312276803
1.3722331752716899 141.4684237108425 1.6400782351861312
1.3774607302251058 148.34342787536224 1.679694984880306
1.3826882851785218 155.9171928544014 1.7206917354704296
1.3879158401319378 161.31178570687393 1.7336554497344312
1.3931433950853538 160.8347943359418 1.7246880539819995
1.3983709500387698 147.92162871754064 1.6333133192881926
1.4035985049921857 145.4794606236955 1.6123693851284737
1.4088260599456017 138.00427004135705 1.588968366401643
1.4140536148990177 142.3585041445071 1.6250552003359315
1.4192811698524337 150.3289079380599 1.692877455331808
1.4245087248058497 150.21738274335038 1.6806308637762373
1.4297362797592656 151.29507497939719 1.6695266269870943
1.4349638347126816 146.2201131798145 1.634520474150438
1.4401913896660976 145.72875929812113 1.6463811210830421
1.4454189446195136 145.8808996307815 1.6483754966356747
1.4506464995729296 144.4818601938111 1.6493356266258745
1.4558740545263456 144.04885122609787 1.6371448589617053
1.4611016094797615 142.4116953061959 1.6178976864097951
1.4663291644331775 146.54883512754685 1.6477431195503172
1.4715567193865935 150.5647688787777 1.6797964261525955
1.4767842743400095 151.91506216489495 1.6974199013797553
1.4820118292934255 148.4648603838259 1.6900242832533914
1.4872393842468414 145.84697354978655 1.6629494064498578
1.4924669392002574 140.97424925322576 1.6223589446010644
1.4976944941536734 140.97856786216175 1.629044235846536
1.5029220491070894 142.17072691517737 1.6474501590013306
1.5081496040605054 146.26524080392025 1.6628065295394283
1.5133771590139213 146.1656995739981 1.6845759681964894
1.5186047139673373 145.68620275113804 1.6814438774510656
1.5238322689207533 145.66573443697223 1.6841535051054788
1.5290598238741693 146.49724187315002 1.6892556375103327
1.5342873788275853 148.3098692708489 1.6995137537904355
1.5395149337810012 157.72109471977268 1.757753449591158
1.5447424887344172 157.46983535186783 1.7571729312969686
1.5499700436878332 152.7285437821898 1.7109564091293452
1.5551975986412492 151.3734554595008 1.6756097540491546
1.5604251535946652 146.39263404340448 1.643668476955594
1.5656527085480811 150.8026115561064 1.6855194155681195
1.5708802635014971 155.59172154564246 1.7200453738165515
1.576107818454913 153.88356737416152 1.7277993208140452
1.581335373408329 151.20053688244005 1.6961897805482304
1.586562928361745 154.8244757803668 1.722100116009385
1.591790483315161 156.2726451272953 1.7250221167333681
1.597018038268577 156.61695665129233 1.6924205912869248
1.602245593221993 162.13511673991314 1.7042722683176437
1.607473148175409 165.9599583556413 1.7024605804511825
1.612700703128825 167.53907842397248 1.7062302918357164
1.617928258082241 165.48386160196227 1.6882552407034346
1.623155813035657 167.00257150124838 1.707869962318893
1.628383367989073 178.33041476319264 1.794124098544758
1.6336109229424889 190.38354274707635 1.86635861018992
1.6388384778959049 192.6071961803393 1.8848620862627157
1.6440660328493208 194.7766675946812 1.9016709418641105
1.6492935878027368 199.72423693112182 1.9197020190873444
1.6545211427561528 191.17592966897146 1.8528730782904999
1.6597486977095688 196.11236784299393 1.8788964313152423
1.6649762526629848 198.66995109227048 1.8811600096464522
1.6702038076164007 200.30933260257024 1.8952711526165775
1.6754313625698167 205.39909312514686 1.8875910955305353
1.6806589175232327 209.78997975495196 1.9030063778532849
1.6858864724766487 205.94124946818008 1.9063231941867465
1.6911140274300647 204.64778025565295 1.885478521915032
1.6963415823834807 212.45430010323554 1.9172252199229018
1.7015691373368966 209.43289246539166 1.9005413553286612
1.7067966922903126 209.15478227359097 1.877616622027629
1.7120242472437286 213.89209448608668 1.923532320193604
1.7172518021971446 210.61299615908933 1.8923097428695228
1.7224793571505606 218.16748582726356 1.9064026694576663
1.7277069121039765 221.29545242786594 1.9017816571611288
1.7329344670573925 226.96414179829992 1.9330460484325953
1.7381620220108085 231.12777995400697 1.9383014961371887
1.7433895769642245 236.60320883571788 1.9740469728355916
1.7486171319176405 239.74647305503535 1.9767386854881979
1.7538446868710564 248.45404201759112 2.0058778102086867
1.7590722418244724 249.48486214044024 1.9985552921974636
1.7642997967778884 244.34213898309739 1.9525052537656669
1.7695273517313044 245.73166462958037 1.9602332361828552
1.7747549066847204 238.47627356830932 1.9280742339678871
1.7799824616381363 236.14391203694564 1.937474072785304
1.7852100165915523 240.81997150193115 1.9491425563773812
1.7904375715449683 248.7399113028505 1.9670661433414434
1.7956651264983843 253.5668081394338 1.9873522367805485
1.8008926814518003 258.37254599821154 1.9800249186975827
1.8061202364052162 256.19703702893213 1.9684817969353345
1.8113477913586322 250.66654856633141 1.9346078694242064
1.8165753463120482 255.170144098997 1.9334025298409256
1.8218029012654642 255.5686941720414 1.9287596475783335
1.8270304562188802 255.8266693855716 1.9272716488694284
1.8322580111722961 264.27190642802833 1.9508183426429597
1.8374855661257121 262.85952534422046 1.9300427344106166
1.842713121079128 269.00839196971776 1.9357649042416238
1.847940676032544 266.1908574556043 1.8884515557937682
1.85316823098596 267.18493996554935 1.882010499249029
1.858395785939376 266.02680116963097 1.8834372532351302
1.863623340892792 256.8442913255862 1.8506094538048428
1.868850895846208 259.440862166786 1.8579978389114795
1.874078450799624 251.092451423935 1.8021907988085863
1.87930600575304 258.59221401974594 1.8415640222758982
1.884533560706456 255.1693988050638 1.8165062521013233
1.889761115659872 249.67579045304774 1.7914984870712358
1.894988670613288 243.7430359206955 1.756682645396021
1.9002162255667039 250.12450479365182 1.7730402953729762
1.9054437805201199 251.91861968860903 1.777487735282249
1.9106713354735358 258.107717978679 1.8100959289952196
1.9158988904269518 262.22882310174055 1.8256933801281117
1.9211264453803678 254.91390458489508 1.7775874963442053
1.9263540003337838 252.21467168753847 1.7634624669793526
1.9315815552871998 244.11070489978096 1.726093735870472
1.9368091102406157 243.34233560511277 1.724550047706595
1.9420366651940317 248.0695984564543 1.743737747748294
1.9472642201474477 247.7488360906759 1.7404329238242584
1.9524917751008637 248.89748929747665 1.7244037007103372
1.9577193300542797 247.42098238342027 1.7146383942110655
1.9629468850076957 254.64360652192784 1.7508417463311106
1.9681744399611116 262.04198492163533 1.7941058257194407
1.9734019949145276 271.64769849829764 1.842031873000038
1.9786295498679436 263.7823205589081 1.7873241376858435
1.9838571048213596 252.75775698804208 1.7054687831916546
1.9890846597747756 248.54545505134314 1.6811702799324029
1.9943122147281915 242.30877901560234 1.6685595091479382
1.9995397696816075 246.40436519651826 1.677329128845965
2.0047673246350235 246.31573294311494 1.6838582164487153
2.0099948795884393 239.56988871579614 1.6409526200884854
2.015222434541855 241.0856218970497 1.63468255888941
2.0204499894952708 237.77919776674204 1.614140370426207
2.0256775444486865 235.28919653212034 1.6054996319351882
2.0309050994021023 234.5915180045631 1.6064483219990882
2.036132654355518 232.314794001453 1.614579535629875
2.041360209308934 228.43308153089419 1.6073983732890063
2.0465877642623496 237.58548847129313 1.6385214620013808
2.0518153192157653 235.87948652878265 1.6273587450578568
2.057042874169181 229.55804714854887 1.5837112919293241
2.062270429122597 230.25181428364917 1.5866064430628475
2.0674979840760126 229.02723615228598 1.589155904966704
2.0727255390294284 232.63258885841412 1.5944426615950635
2.077953093982844 239.97517572930417 1.628519347548732
2.08318064893626 236.43189895744098 1.6269445058783694
2.0884082038896756 234.05311306057504 1.6080480870635367
2.0936357588430914 231.45368832190036 1.5814969734114903
2.098863313796507 237.35801790652127 1.6091401566663384
2.104090868749923 237.07983033539782 1.605840696477545
2.1093184237033387 238.78807604748528 1.6249824300169826
2.1145459786567544 231.9123406627002 1.6076808928280275
2.11977353361017 225.06993300098776 1.5716515124998922
2.125001088563586 228.35379766938567 1.5888980696827701
2.1302286435170017 228.0038831218333 1.5843330506844522
2.1354561984704175 223.9914931754775 1.564404076699262
2.140683753423833 222.2900345146835 1.5593997648436515
2.145911308377249 221.3855293652802 1.559418409981612
2.1511388633306647 218.05032182963234 1.5475873150358244
2.1563664182840805 221.39722094431775 1.5653138367852526
2.1615939732374962 219.371834673826 1.5550194747068613
2.166821528190912 217.40452262855302 1.5444428253052787
2.1720490831443278 228.45790721075093 1.597866273788264
2.1772766380977435 226.9874202416502 1.590304611961669
2.1825041930511593 230.82076206996717 1.5960025389670633
2.187731748004575 230.27290988409268 1.5798186933345646
2.192959302957991 227.40731802757978 1.569188795139866
2.1981868579114066 226.58594798314456 1.5653442695585735
2.2034144128648223 231.39371700860744 1.6008036742710272
2.208641967818238 228.91798913778757 1.597226078069712
2.213869522771654 229.00547418990197 1.600835697748676
2.2190970777250696 234.6220768304399 1.6267022295603892
2.2243246326784853 228.26200387742438 1.5816749197285354
2.229552187631901 231.49326886820688 1.5918081176642522
2.234779742585317 234.21075410718117 1.607153629997059
2.2400072975387326 226.7702643192457 1.5724064694594104
2.2452348524921484 227.2019406021709 1.5838280513022245
2.250462407445564 229.111882899461 1.6001517037928201
2.25568996239898 230.8236890988439 1.6157695007908632
2.2609175173523957 235.3914761210731 1.6298909251190568
2.2661450723058114 232.9973969352381 1.6083095400140837
2.271372627259227 227.95934711877422 1.5885310355955158
2.276600182212643 227.1452070779406 1.5946176866977533
2.2818277371660587 224.0057725633024 1.5771152319995876
2.2870552921194744 223.0261873618997 1.5723926109770492
2.29228284707289 221.44931259166725 1.5410606212478537
2.297510402026306 218.56589342503463 1.5238620866605417
2.3027379569797217 212.06339521141103 1.4922637005279484
2.3079655119331375 214.52907472528892 1.5004831631563007
2.3131930668865532 218.5787765767067 1.5294370560047401
2.318420621839969 224.456721932406 1.5644123307691236
2.3236481767933848 224.1357902429675 1.5630194999704434
2.3288757317468005 223.18070261368692 1.5576474041547652
2.3341032867002163 223.27429555861445 1.5497572138838163
2.339330841653632 227.61180489559825 1.560428313213447
2.344558396607048 236.18311279541837 1.6140550368383637
2.3497859515604635 238.6590612786168 1.636054947380133
2.3550135065138793 243.94278810564444 1.663424773220485
2.360241061467295 239.87669855191356 1.6373930815129227
2.365468616420711 229.36840918236499 1.5676183380423048
2.3706961713741266 227.75936453900093 1.5344299104007544
2.3759237263275423 221.153474073682 1.482648353778403
2.381151281280958 222.76764002018302 1.4913675668615558
2.386378836234374 225.60437167199467 1.4966803701250195
2.3916063911877896 232.63859093830234 1.5294007763135802
2.3968339461412054 230.56974827323663 1.5316956204071281
2.402061501094621 230.01250003605583 1.5323980852279095
2.407289056048037 226.67375123040742 1.5352188064166092
2.4125166110014526 217.10108279015694 1.49296049138784
2.4177441659548684 216.86986083117165 1.4842866779211827
2.422971720908284 217.22653943685538 1.4756879401173546
2.4281992758617 222.43416863784608 1.4921653493947258
2.4334268308151157 224.8584677181793 1.4922306636505545
2.4386543857685314 230.15058585403304 1.5025627764320364
2.443881940721947 232.52696006889727 1.5061298379107344
2.449109495675363 238.24001168877157 1.514250438811647
2.4543370506287787 245.00256500991662 1.5172693827774575
2.4595646055821945 247.13395650747714 1.4818489715884153
2.4647921605356102 258.9053567726556 1.4448418401729457
2.470019715489026 278.2603655690458 1.4085975797238843
2.4752472704424417 350.81613730204634 1.519867077163169
2.4804748253958575 492.5489574746272 1.7339487635953488
2.4857023803492733 734.7423143862275 2.0600855347967366
2.490929935302689 1069.721553412326 2.4549813834189593
2.496157490256105 1486.7377860554334 2.8808685384768644
2.5013850452095205 1930.6201979013222 3.2825234819692164
2.5066126001629363 2273.420726510094 3.5509404852335393
2.511840155116352 2547.696328290075 3.7599277593455844
2.517067710069768 2743.471297068301 3.8954427371064564
2.5222952650231836 2935.2261898360343 4.025550474494252
2.5275228199765993 3237.150869224636 4.225594678392298
2.532750374930015 3642.5629533082706 4.47071136067536
2.537977929883431 4284.768421703908 4.850438296382252
2.5432054848368466 5069.975491772694 5.277712140210481
2.5484330397902624 5844.37012686 5.645215082489904
2.553660594743678 6394.22069140994 5.88318959434173
2.558888149697094 6665.399184254107 5.989086333989046
2.5641157046505096 6575.079873913948 5.937620881086713
2.5693432596039254 6208.300768742369 5.77031145392832
2.574570814557341 5691.03313765041 5.525989325166353
2.579798369510757 5173.976294364536 5.280346176053889
2.5850259244641727 4784.014416286998 5.08867337855883
2.5902534794175884 4487.827207947843 4.9222067606528865
2.595481034371004 4228.596793688704 4.763292950565915
2.60070858932442 3941.1254038601387 4.593882507471991
2.6059361442778357 3521.0314394779402 4.340131685770398
2.6111636992312515 3015.9456889878466 4.025295026212158
2.6163912541846672 2412.0939132075064 3.5846189849587504
2.621618809138083 1816.58253274606 3.1062864338271514
2.6268463640914987 1316.5791593080435 2.6391225201224455
2.6320739190449145 930.0730226041006 2.2300571416495174
2.6373014739983303 669.2499655339785 1.9207662731207567
2.642529028951746 502.876832293649 1.7062317961335243
2.6477565839051618 392.31215880855535 1.5614616194399302
2.6529841388585775 328.27818346922766 1.4756441980134274
2.6582116938119933 294.88311505044186 1.4352508790192706
2.663439248765409 268.84586112881726 1.3945463100990128
2.668666803718825 253.9110028572918 1.3839161994279696
2.6738943586722406 244.33483986541418 1.3758750120265737
2.6791219136256563 242.591525614267 1.4061328670267352
2.684349468579072 242.80570668470253 1.4334379785908826
2.689577023532488 241.72662077533408 1.449435800037131
2.6948045784859036 239.8353830158859 1.4502126894810674
2.7000321334393194 231.338564391399 1.4320451198275108
2.705259688392735 229.9776403841435 1.4516315566884066
2.710487243346151 233.65432791238575 1.4742961990199979
2.7157147982995666 233.1250325512091 1.4890851711978725
2.7209423532529824 231.108029765951 1.4792469915015845
2.726169908206398 227.24876672180048 1.4716161106685346
2.731397463159814 224.49111025066475 1.4642640992156672
2.7366250181132297 221.39322284759544 1.4628911049169155
2.7418525730666454 217.07609931584116 1.4645422193032591
2.747080128020061 216.5044543791132 1.4763028385713006
2.752307682973477 212.52344786912036 1.4639000205882948
2.7575352379268927 217.23804715856696 1.4848042600724984
2.7627627928803085 217.07999424866085 1.4895131518545288
2.767990347833724 218.10119537680765 1.481422349095449
2.77321790278714 223.02189368352066 1.5085476060537077
2.7784454577405557 221.9436951738257 1.5080877468544946
2.7836730126939715 223.35982574305694 1.5061265157147643
2.7889005676473873 227.60571928244468 1.5382028442320324
2.794128122600803 230.7506289946371 1.5559649300413385
2.7993556775542188 225.7489392777723 1.5161274538543863
2.8045832325076345 226.3109105690799 1.5130684434202264
2.8098107874610503 227.50979468498394 1.5158136033651965
2.815038342414466 228.61787942772636 1.5260875920555779
2.820265897367882 232.48657501869883 1.5519503460703008
2.8254934523212976 233.4981292135502 1.560193319613447
2.8307210072747133 229.60708117843416 1.5411021247900154
2.835948562228129 230.25183646774164 1.5487154561614034
2.841176117181545 225.22183023352457 1.5208259240304054
2.8464036721349606 224.27149480867905 1.5278338331841204
2.8516312270883764 226.79679701926776 1.534837621882604
2.856858782041792 227.86807513042203 1.5559005335012697
2.862086336995208 229.44371980073458 1.5764065665906977
2.8673138919486236 228.96624555955268 1.5962356701342597
2.8725414469020394 225.92125017892448 1.5839845816392595
2.877769001855455 228.79658766945772 1.5987639115194934
2.882996556808871 228.40962638301153 1.587428569456585
2.8882241117622867 225.2614301985492 1.5555868388151046
2.8934516667157024 225.13026805181107 1.538133940467365
2.898679221669118 222.7560213804556 1.5089704629755325
2.903906776622534 216.2960485892692 1.472492130700058
2.9091343315759497 224.11403704524997 1.4945413728718833
2.9143618865293655 223.10228560286785 1.4931267707720504
2.919589441482781 224.80959545016464 1.5014523481007498
2.924816996436197 223.34089611045098 1.4976497005186045
2.9300445513896127 226.19543617540177 1.5176907409333755
2.9352721063430285 225.54949351183097 1.5021505253661391
2.9404996612964442 227.41774987127576 1.5089785996145275
2.94572721624986 227.450159244306 1.5120297293357112
2.9509547712032758 221.67466450022425 1.4892461799657286
2.9561823261566915 217.3918689864943 1.4826090909600962
2.9614098811101073 214.9943707049338 1.480005356180797
2.966637436063523 217.32764231472638 1.4897035462348325
2.971864991016939 222.28869563158202 1.5140438271362344
2.9770925459703546 227.6913254563751 1.524658619254427
2.9823201009237703 229.82623495509088 1.5176472926547255
2.987547655877186 225.19219461537108 1.4948276304458616
2.992775210830602 220.74659525925185 1.4686955982521435
2.9980027657840176 223.16013816373444 1.4880381163704006
3.0032303207374333 221.28067699624825 1.4708216076397171
3.008457875690849 218.33938176279833 1.4451759196211083
3.013685430644265 217.78704338596515 1.4288943280548934
3.0189129855976806 213.65167275607223 1.4049081985401437
3.0241405405510964 209.1974294396036 1.378253319394672
3.029368095504512 208.11734660217724 1.3723800253808955
3.034595650457928 208.266977935113 1.3683707607864655
3.0398232054113437 212.6859659928872 1.3873274645761058
3.0450507603647594 218.9151933201792 1.4097612276978886
3.050278315318175 221.03927994672776 1.405109268750729
3.055505870271591 225.82736353231974 1.4315300932138624
3.0607334252250067 227.30139096770785 1.4437723841985404
3.0659609801784224 233.15732918526317 1.471500890008628
3.071188535131838 226.9086237798352 1.4445201454165637
3.076416090085254 222.36926908428052 1.4145316565285022
3.0816436450386697 215.37462449891467 1.367685409111565
3.0868711999920855 216.3879892505521 1.3616006515237218
3.0920987549455012 222.2128672210569 1.3738713149817197
3.097326309898917 228.3441385474142 1.3746480456704453
3.1025538648523328 232.83665109460262 1.381269437683208
3.1077814198057485 241.20630171583127 1.4141897397419665
3.1130089747591643 245.13922591241212 1.415771008382134
3.11823652971258 246.09035511477813 1.4264296493014252
3.123464084665996 243.09108954990901 1.4043787769785525
3.1286916396194115 235.85885922017545 1.3612676677039401
3.1339191945728273 235.885361892436 1.3483191314868541
3.139146749526243 239.88044124616823 1.3465163876185304
3.144374304479659 240.84550128332697 1.3394692607024266
3.1496018594330746 240.7684511875803 1.3292017641632468
3.1548294143864903 246.79602191945756 1.3385197475872406
3.160056969339906 244.41430907288205 1.3015899805421776
3.165284524293322 246.60203012924617 1.284773815276976
3.1705120792467376 251.34427766193798 1.27526817828314
3.1757396342001534 256.55814667819635 1.266455730974021
3.180967189153569 266.02893598359833 1.2741612592967102
3.186194744106985 280.41475564707713 1.2913256452834658
3.1914222990604006 294.08922526285903 1.3029704204416912
3.1966498540138164 305.8440686309911 1.3101468038034965
3.201877408967232 318.94750132748715 1.3139678273248736
3.207104963920648 336.4923701321199 1.3348361969713567
3.2123325188740637 354.9570712725866 1.3558113187134546
3.2175600738274794 381.03818416322525 1.3938301839579452
3.222787628780895 409.5577745168436 1.4397729730674285
3.228015183734311 428.8989838891513 1.464147840592935
3.2332427386877267 459.02117897489427 1.5080455619424071
3.2384702936411425 488.18541645839326 1.54646792247643
3.2436978485945582 519.1421806682289 1.5893230897231048
3.248925403547974 551.9313002443774 1.6405851596552694
3.2541529585013897 586.7677758250861 1.6915084842342623
3.2593805134548055 616.1438425933247 1.7333575725744996
3.2646080684082213 648.1445586684139 1.7752276750153253
3.269835623361637 670.6318482055244 1.800689837249226
3.275063178315053 701.8927449258963 1.841697289645474
3.2802907332684685 724.8389815783114 1.86587404897584
3.2855182882218843 753.5816164156216 1.8991615832847635
3.2907458431753 779.9480597391286 1.9329675200658225
3.295973398128716 806.7567419600907 1.9636364909186868
3.3012009530821316 841.4553713406418 2.009505650196615
3.3064285080355473 866.6958550520839 2.0404676654283582
3.311656062988963 890.8713770905338 2.06453244801452
3.316883617942379 899.8471060562164 2.06309007204673
3.3221111728957946 913.5801014677127 2.0744993663279923
3.3273387278492104 924.6216021889873 2.0850521978276886
3.332566282802626 914.2362345088503 2.0758870233306017
3.337793837756042 889.4477694041192 2.047639340331802
3.3430213927094576 838.4602495835035 1.985954384630059
3.3482489476628734 779.1118377660426 1.9147261971782088
3.353476502616289 711.5235249060779 1.8243755066518594
3.358704057569705 645.2512099809799 1.7366012630738874
3.3639316125231207 570.2097615353315 1.6256596612377305
3.3691591674765364 510.7505486203128 1.5428291071440619
3.374386722429952 455.7572996730012 1.4686029128153224
3.379614277383368 405.0324122197995 1.3959528454705323
3.3848418323367837 362.47985606905667 1.332597135283948
3.3900693872901995 331.2029003165218 1.28705407557994
3.3952969422436152 307.3275363587378 1.256854700942762
3.400524497197031 289.19717622147385 1.2359072358601333
3.4057520521504467 273.53659877953476 1.2196666478472384
3.4109796071038625 266.61136338002484 1.240162675992582
3.4162071620572783 257.8058220274279 1.234367862668192
3.421434717010694 257.4221437749216 1.2533646463529047
3.4266622719641098 253.06516936292311 1.2569942652461679
3.4318898269175255 247.3432209634124 1.256987449541827
3.4371173818709413 240.20035267707567 1.255494952296809
3.442344936824357 236.34939225328085 1.253240761769679
3.447572491777773 227.55250766874968 1.2368911018272672
3.4528000467311886 222.89514826591082 1.2272463760037522
3.4580276016846043 222.75479334355074 1.2301618553033393
3.46325515663802 218.38554250975324 1.2133602380191741
3.468482711591436 215.51294125731565 1.2041138955615782
3.4737102665448516 213.46914761156467 1.1991311848080752
3.4789378214982674 218.20827704799999 1.2173486622808294
3.484165376451683 217.07660877914967 1.2106430118624687
3.489392931405099 224.32181010648534 1.2384700374300504
3.4946204863585146 234.1026144134498 1.2597596439017766
3.4998480413119304 233.68048231036047 1.2431518997512283
3.505075596265346 232.7610551699465 1.2336191344129481
3.510303151218762 232.8616185464571 1.2176674686295934
3.5155307061721777 234.343590312737 1.2067351948414626
3.5207582611255934 240.0462838438766 1.2185342327058204
3.525985816079009 248.52060836078846 1.2148574654332627
3.531213371032425 259.0930853888823 1.2269682533803508
3.5364409259858407 271.23922244685025 1.2267696844707836
3.5416684809392565 290.17494656104736 1.2414573687030264
3.546896035892672 310.6571179607624 1.2564149943862575
3.552123590846088 347.24205962136904 1.3059781424542218
3.5573511457995037 415.2853451138196 1.4098219953304083
3.5625787007529195 543.4106782476758 1.5956835641144511
3.5678062557063353 764.7965117677028 1.8782748555279858
3.573033810659751 1178.8493652756774 2.3255378329747454
3.5782613656131668 1923.2495172487127 2.9697064405405285
3.5834889205665825 3232.257302372438 3.8500707340691966
3.5887164755199983 5450.116039384401 4.999101415627684
3.593944030473414 8744.894869310467 6.2864424924601705
3.59917158542683 12496.724725490367 7.471429282483963
3.6043991403802456 16274.013633271332 8.497334965712819
3.6096266953336613 18787.221031539433 9.128099730765637
3.614854250287077 19292.69854826969 9.256708328325834
3.620081805240493 17778.987557085802 8.88431597566147
3.6253093601939086 14645.515144028208 8.054627256260131
3.6305369151473244 11191.169934314428 7.0194921869610285
3.63576447010074 7806.203466955531 5.847795504736133
3.640992025054156 5249.074905635605 4.78696959843628
3.6462195800075716 3364.7839006698982 3.8314177743779587
3.6514471349609874 2138.1976338094173 3.0485171415709016
3.656674689914403 1357.0522225880732 2.423155774583148
3.661902244867819 931.7561086756823 2.007067170507745
3.6671297998212347 680.8435157166133 1.7173480360875801
3.6723573547746504 551.8074457889246 1.555815868409349
3.677584909728066 465.30517056177666 1.4376108280984141
3.682812464681482 411.74210141064646 1.3620138787993397
3.6880400196348977 375.9582448294103 1.311846697138269
3.6932675745883135 348.52783605439157 1.2634989968872363
3.698495129541729 327.07371669618567 1.2276837338419817
3.703722684495145 311.26047297677763 1.1984771737247453
3.7089502394485607 298.55889894131286 1.1768996652384536
3.7141777944019765 290.24213841175856 1.1595939493995762
3.7194053493553922 284.6657462447335 1.157782591373266
3.724632904308808 278.3498224022335 1.1558314330867323
3.7298604592622238 278.33951578511915 1.1625671029720561
3.7350880142156395 271.44823150476225 1.1511626107746087
3.7403155691690553 260.71442428823315 1.121943053545737
3.745543124122471 255.0925845553168 1.114299517246469
3.750770679075887 249.28174508794342 1.103182034081811
3.7559982340293026 246.81251719934102 1.1083557265506065
3.7612257889827183 249.1426377973963 1.1212922825647023
3.766453343936134 250.70708510055323 1.127631470844191
3.77168089888955 258.2088499146519 1.1471655954955362
3.7769084538429656 257.444718725728 1.1451843142088887
3.7821360087963813 254.40201572766915 1.1402976249011518
3.787363563749797 252.17740092612894 1.138145252471215
3.792591118703213 249.20643341105276 1.1254163610611396
3.7978186736566286 247.95762297293604 1.1163514847312845
3.8030462286100444 252.43212513897294 1.1179671346186943
3.80827378356346 253.5874332869773 1.1029705590351535
3.813501338516876 256.93397387832556 1.1007072734490264
3.8187288934702917 264.1242259411916 1.1049818706158505
3.8239564484237074 269.6402845667845 1.1063224550745883
3.829184003377123 279.3542686831284 1.1173848320118454
3.834411558330539 285.95927668290153 1.1189275397181013
3.8396391132839547 293.19100700636244 1.1243089736406302
3.8448666682373704 298.183369380125 1.1296391664893468
3.850094223190786 305.4622010433114 1.14635022477841
3.855321778144202 309.90486248382166 1.158432293540392
3.8605493330976177 313.4700877156543 1.1668075023038142
3.8657768880510335 313.8971029347224 1.1687208823691504
3.8710044430044492 306.5019097621679 1.1546871707918214
3.876231997957865 300.3457329009683 1.1442985621951323
3.8814595529112808 291.85901319104727 1.1300286568215139
3.8866871078646965 287.9811844815634 1.1292765595280954
3.8919146628181123 285.1882210338791 1.1274788693078663
3.897142217771528 280.893306979366 1.1157328577034773
3.902369772724944 277.2182897539188 1.1077821814062527
3.9075973276783595 276.09637266695046 1.1002078023132682
3.9128248826317753 283.17905727871937 1.1115183285039225
3.918052437585191 297.0590227777664 1.1415319388975262
3.923279992538607 315.5783544788349 1.1710297225196369
3.9285075474920226 345.42337214921747 1.2193011435273682
3.9337351024454383 378.60285548713057 1.2696048354520812
3.938962657398854 423.448224259749 1.3383541884082155
3.94419021235227 486.9467020248433 1.4280019657259655
3.9494177673056856 541.4223722395287 1.4963641871684605
3.9546453222591014 616.3766434664909 1.5889107533488385
3.959872877212517 709.8312425477753 1.6984597642926258
3.965100432165933 733.0405009932173 1.7221966208132082
3.9703279871193486 771.1039116551053 1.7662924237778517
3.9755555420727644 764.3473443740068 1.750398964667554
3.98078309702618 737.9578207859977 1.7133970246098005
3.986010651979596 701.3734512917516 1.6636913536655111
3.9912382069330117 607.6925642304343 1.5400937056050792
3.9964657618864274 568.6844840315291 1.4881353579964443
4.001693316839844 544.6315466100963 1.4538088523669763
4.00692087179326 528.4963395213691 1.4289965473108464
4.012148426746676 535.4305565965794 1.444114931296107
4.017375981700092 541.8253548211105 1.4692871683217485
4.0226035366535084 560.7808738721521 1.502826944830508
4.027831091606925 596.7171702885489 1.553807032382515
4.033058646560341 644.9279600985841 1.6187860024715206
4.038286201513757 700.9311380210984 1.687163944729997
4.043513756467173 765.8148046088843 1.7692732464525522
4.0487413114205895 839.3010396403016 1.8522535336040304
4.053968866374006 921.1202078333762 1.9418106509980253
4.059196421327422 1014.8817391964529 2.041111437290503
4.064423976280838 1123.522870264632 2.149521425395092
4.069651531234254 1255.192027295411 2.269864701182738
4.0748790861876705 1401.8336759375222 2.4022691123574362
4.080106641141087 1563.0726219698377 2.535899360447287
4.085334196094503 1745.3177174940352 2.6757268270029293
4.090561751047919 1958.4253552328494 2.8350723782060814
4.095789306001335 2208.7814290697142 3.013220802404429
4.1010168609547515 2508.370479641174 3.222394735969008
4.106244415908168 2804.688709081492 3.4125093007424336
4.111471970861584 3124.9941771961085 3.6000330434302943
4.116699525815 3467.1781881779502 3.789803318939268
4.121927080768416 3794.5348289001013 3.914866583914102
4.1271546357218325 4139.94151398391 4.046746866143837
4.132382190675249 4490.189758171932 4.193952937921156
4.137609745628665 4861.831018076962 4.347186033661575
4.142837300582081 5236.151715791141 4.4983864261892785
4.148064855535497 5555.058117717923 4.620602662009232
4.1532924104889135 5879.671135868087 4.743589198075079
4.15851996544233 6176.406298536096 4.851474326112899
4.163747520395746 6400.090533518415 4.931253067101239
4.168975075349162 6581.519339707959 4.9957428403477815
4.174202630302578 6683.432413191019 5.027722870195295
4.1794301852559945 6682.884405672947 5.026785826779919
4.184657740209411 6597.8780134295575 4.9839628762517165
4.189885295162827 6402.877238269781 4.902906337766839
4.195112850116243 6135.218774569661 4.797724328616344
4.200340405069659 5780.553190797449 4.6499194221523625
4.2055679600230755 5350.5443849899475 4.470470551688503
4.210795514976492 4912.6468225339695 4.2895373376693
4.216023069929908 4452.746711849332 4.0834353974021536
4.221250624883324 3978.7245174714903 3.8570694868103663
4.22647817983674 3552.329993946721 3.6412732476942598
4.2317057347901565 3129.564687761584 3.409449365824365
4.236933289743573 2753.075715138192 3.1902373555676173
4.242160844696989 2428.014204812858 2.9941147201434597
4.247388399650405 2136.015053843818 2.8078171354019186
4.252615954603821 1872.5005793141108 2.6248492048973664
4.257843509557238 1668.5410088520296 2.47495820736772
4.263071064510654 1475.7125564168455 2.321743374242954
4.26829861946407 1307.7358735129037 2.182413366947964
4.273526174417486 1164.3283092781653 2.055873414008484
4.278753729370902 1038.7583920946563 1.941389285379404
4.283981284324319 937.5780056508521 1.8491846540517163
4.289208839277735 848.3508018106006 1.7600205770383466
4.294436394231151 768.4427344804043 1.6746315861827374
4.299663949184567 695.7012139946821 1.5900102857423686
4.304891504137983 637.7230248630941 1.5215638303310506
4.3101190590914 587.0938946483468 1.4600190170076746
4.315346614044816 541.1422620171254 1.405898205165426
4.320574168998232 501.3874473006614 1.3514017762923316
4.325801723951648 464.5093245926433 1.3011483580742687
4.331029278905064 433.0446928100839 1.2555398418004913
4.336256833858481 407.73201387502377 1.2204477891552081
4.341484388811897 383.6261321311374 1.185352654930463
4.346711943765313 368.2928324282688 1.1626607826673936
4.351939498718729 351.61742462746236 1.1383250851603957
4.357167053672145 337.34750867072813 1.1192335098774042
4.362394608625562 326.44545414524515 1.1102641270873563
4.367622163578978 315.513177155957 1.0972132883057493
4.372849718532394 301.74739689610044 1.0745806238987863
4.37807727348581 291.2529419982065 1.0610890038425445
4.383304828439226 282.8657364945199 1.0527230312863414
4.388532383392643 279.3492793585947 1.0551147053139394
4.393759938346059 273.2587490058411 1.0528054759202459
4.398987493299475 266.51879608517373 1.0478608557750113
4.404215048252891 255.51350611846988 1.0280344569546236
4.409442603206307 249.00169841887237 1.0229238932413856
4.414670158159724 243.13943785744385 1.0155182347862477
4.41989771311314 234.3430346058016 1.0087298699586598
4.425125268066556 229.5990308615916 1.0139928128290052
4.430352823019972 221.04554797339043 1.002008900925207
4.435580377973388 212.57162871074524 0.9819459722590194
4.440807932926805 209.02696484814405 0.9781323111385063
4.446035487880221 205.0000177140452 0.9784030265826178
4.451263042833637 197.44205485329655 0.9688279335973013
4.456490597787053 193.21709432142785 0.9589294379182625
4.4617181527404695 185.60336856031856 0.9457723741228642
4.466945707693886 183.35860964641884 0.9434385521448737
4.472173262647302 185.21362092332183 0.9557949401844076
4.477400817600718 186.9159858462434 0.9661893049175352
4.482628372554134 187.8676162322169 0.9685590714171896
4.4878559275075505 190.32355323535307 0.9786545470385786
4.493083482460967 187.8307829213283 0.9686583617946646
4.498311037414383 186.1226695655989 0.9683866913932991
4.503538592367799 180.73832559652732 0.9585156651850119
4.508766147321215 179.215023852152 0.9669178351703955
4.5139937022746315 175.5654353978019 0.9635337866540357
4.519221257228048 177.72193788113617 0.9754533837352467
4.524448812181464 180.6462621938639 0.979982907449053
4.52967636713488 181.62138904246888 0.9896536859655742
4.534903922088296 181.9317618017878 0.986359479423466
4.5401314770417125 177.96147432649624 0.9754187071277504
4.545359031995129 177.19612955841328 0.9740974863858592
4.550586586948545 180.48922792421297 0.9843157242340144
4.555814141901961 186.06154313907356 0.9990216517682288
4.561041696855377 190.01273065469363 1.019731974718215
4.5662692518087935 186.88748473181857 1.011936168927013
4.57149680676221 179.6605383508082 0.9878497727767446
4.576724361715626 174.99468555055788 0.9780222596080246
4.581951916669042 175.4736393514666 0.9645748136138045
4.587179471622458 177.91890177038076 0.9820400791564654
4.5924070265758745 182.57976066829423 1.0167826965774338
4.597634581529291 186.39803515688882 1.032664053734852
4.602862136482707 181.98242418970707 1.019242134077503
4.608089691436123 178.1551575865212 1.0062067201218983
4.613317246389539 167.69055833267598 0.9640914901552948
4.6185448013429555 165.60568558479392 0.971235476194625
4.623772356296372 167.86355189582252 0.9798945786330663
4.628999911249788 175.84226913189698 1.0029634134377292
4.634227466203204 176.17036788628758 0.9983108756082983
4.63945502115662 173.71465058076654 0.9942942110102416
4.6446825761100365 170.9044521596844 0.9831110078104541
4.649910131063453 168.50180580668598 0.9738428773885943
4.655137686016869 170.83125407440141 0.9837166914571944
4.660365240970285 170.48829886546048 0.9792583854176399
4.665592795923701 166.10558379684585 0.9681895646366261
4.6708203508771176 164.836201170075 0.9717118134460551
4.676047905830534 165.66988688171938 0.9830081174278804
4.68127546078395 167.45305625507876 0.9969607427360263
4.686503015737366 165.35343727616615 0.9993171931598728
4.691730570690782 164.77374281463847 0.9971771407717883
4.696958125644199 161.9812091741172 0.9783087773363888
4.702185680597615 159.52081493843062 0.9568481284522543
4.707413235551031 160.87536250215427 0.9558065486232155
4.712640790504447 161.44129280403163 0.9593328312081493
4.717868345457863 166.1438888469314 0.9965970390040609
4.72309590041128 164.70536220341953 0.9994952038933597
4.728323455364696 163.13568002194452 1.0026127773073454
4.733551010318112 163.95198426590753 1.0026865189277663
4.738778565271528 161.51832918064477 0.9826643253542446
4.744006120224944 162.70191620085143 0.9755588495294522
4.749233675178361 161.92522916883036 0.967230621156844
4.754461230131777 160.98945135927173 0.9666658133468696
4.759688785085193 159.9996260388745 0.9763164394468414
4.764916340038609 157.8898100730891 0.9724760054218158
4.770143894992025 156.06536060930276 0.9656471936795387
4.775371449945442 157.9156667443783 0.9558206745050255
4.780599004898858 158.13551241644961 0.9432398467191268
4.785826559852274 159.57612792569205 0.9459794421821344
4.79105411480569 156.199671615003 0.9359997260204743
4.796281669759106 152.80653757874305 0.9277392731676
4.801509224712523 153.25791875362503 0.9285431993184521
4.806736779665939 155.40537212664586 0.9442040415009029
4.811964334619355 161.84812317570942 0.9674555334864035
4.817191889572771 164.78455718372402 0.9890259287830057
4.822419444526187 164.0131569523944 0.9978626867079626
4.827646999479604 163.6379524053298 0.9974354397517879
4.83287455443302 160.5223003333761 0.9889945486275241
4.838102109386436 158.95780491844585 0.9728638230461302
4.843329664339852 162.68824466452202 0.9790376227622611
4.848557219293268 161.89999693798978 0.9622373799627548
4.853784774246685 160.24820736827485 0.9588876745020436
4.859012329200101 157.40944844014635 0.9490360813095239
4.864239884153517 154.53855910212064 0.9300577874752455
4.869467439106933 151.29880746057978 0.9223283521936928
4.8746949940603495 151.64441675629487 0.9156776581343283
4.879922549013766 154.4427962017613 0.9278636880310038
4.885150103967182 156.61470784086464 0.933240372071828
4.890377658920598 162.53308122903778 0.9488270811751635
4.895605213874014 161.19244434444335 0.9430899037192919
4.9008327688274305 160.25701930769904 0.9442541517910764
4.906060323780847 155.6090717351781 0.9328218299551083
4.911287878734263 150.19489176604927 0.9138900086851292
4.916515433687679 152.4879723776641 0.9285948586592535
4.921742988641095 152.03397148294684 0.9235398487399586
4.9269705435945115 157.53065116496737 0.9378397399201587
4.932198098547928 160.29681518716828 0.9500188292335605
4.937425653501344 157.0418144843839 0.9284959289422928
4.94265320845476 155.2523515083705 0.922905037015036
4.947880763408176 151.77695289518974 0.9009025602031286
4.9531083183615925 149.9995594018583 0.8925102640369237
4.958335873315009 153.607944347475 0.9184118449936662
4.963563428268425 162.5073817717307 0.9416414891349861
4.968790983221841 164.40125829438446 0.942495532229144
4.974018538175257 165.81727956872155 0.9349252919844971
4.9792460931286735 165.58107949433523 0.9279117164435137
4.98447364808209 163.5638774919173 0.917965049512191
4.989701203035506 163.4743575353199 0.8961841299249981
4.994928757988922 165.42594587052344 0.8897495430445981
5.000156312942338 170.89547758875693 0.8870682813469568
5.0053838678957545 173.26766487198594 0.8700886826982375
5.010611422849171 183.49477942480388 0.8889876350303162
5.015838977802587 191.4614543253237 0.8976974335524343
5.021066532756003 192.54847460427368 0.8926449991295263
5.026294087709419 194.7456129166218 0.8950860827820774
5.0315216426628355 189.69739903349094 0.8794191279048471
5.036749197616252 187.88492450476116 0.8809073007730209
5.041976752569668 187.096410865584 0.885498694716619
5.047204307523084 185.52235164271298 0.8849613040817981
5.0524318624765 184.02500253730707 0.8750056496553607
5.0576594174299165 183.15324593535556 0.8653286294539543
5.062886972383333 185.21231710140694 0.858062001937201
5.068114527336749 190.47238078209148 0.862214025958446
5.073342082290165 203.19782018259914 0.8856463256150563
5.078569637243581 212.01646989773673 0.8857981420034092
5.0837971921969975 221.6868237622728 0.8863270168932923
5.089024747150414 232.3826351220162 0.8891388130293426
5.09425230210383 243.92315155326506 0.900664945638152
5.099479857057246 264.36201499853667 0.929157348355866
5.104707412010662 292.39978645030044 0.9673219427874669
5.109934966964079 320.6104378574059 0.997549301489867
5.115162521917495 345.96470891669384 1.0290638823431635
5.120390076870911 364.51748806131116 1.0507880371963525
5.125617631824327 375.13129308481496 1.062747235220966
5.130845186777743 375.16279186226114 1.0647473805296095
5.13607274173116 369.2044499505228 1.0625693137852394
5.141300296684576 348.974887319427 1.0398658784134769
5.146527851637992 327.4433573191022 1.0245142620161714
5.151755406591408 298.5624046211357 0.9924175069141099
5.156982961544824 273.5197842422593 0.9744808026204518
5.162210516498241 252.1393432293852 0.9574488832981533
5.167438071451657 227.30514378688514 0.9285624816345291
5.172665626405073 210.39469845208976 0.918708908617749
5.177893181358489 194.81799502017645 0.8931891653402526
5.183120736311905 187.0588409440632 0.892672432562291
5.188348291265322 181.0466718291224 0.8857683619939963
5.193575846218738 179.12049749211434 0.8854867700271217
5.198803401172154 174.44760774464345 0.8758656979372781
5.20403095612557 173.41591011909426 0.8756000550743437
5.209258511078986 169.88818278186366 0.864407169590818
5.214486066032403 168.35872386191602 0.8619646096444171
5.219713620985819 168.90852821521102 0.871034185658078
5.224941175939235 167.2352284106294 0.8677117790673057
5.230168730892651 164.2947907354719 0.8658705716908827
5.235396285846067 160.52121151522275 0.8600156639856625
5.240623840799484 158.28372479687567 0.8580983596512558
5.2458513957529 156.92701141035877 0.8577636670865757
5.251078950706316 157.86111870896377 0.8590479642757188
5.256306505659732 164.9292583519149 0.8846958872914055
5.261534060613148 169.55028741789624 0.9108863691207747
5.266761615566565 167.64803018675758 0.9135990399321752
5.271989170519981 162.64640461672673 0.8991010325849313
5.277216725473397 160.40783660954975 0.9007219009864601
5.282444280426813 160.3029505634888 0.896731582020657
5.2876718353802294 164.99957551936274 0.914546267716624
5.292899390333646 166.36293220282712 0.9254298692083663
5.298126945287062 161.43337521378425 0.909237086472839
5.303354500240478 159.6743809269037 0.8957328848617813
5.308582055193894 157.6869160901327 0.8816679561559032
5.3138096101473105 157.91248367656988 0.882527635919653
5.319037165100727 158.66469649443636 0.8831414579522865
5.324264720054143 157.3815466846169 0.889103139472706
5.329492275007559 155.50139359107732 0.8818658348607528
5.334719829960975 155.4104005309138 0.8767485699882228
5.3399473849143915 152.4196386594222 0.8685716068518232
5.345174939867808 156.0394311148371 0.882724263540278
5.350402494821224 159.62315227470742 0.8880835997262807
5.35563004977464 161.76741881984893 0.8927427451869374
5.360857604728056 164.02447380640768 0.8895772596623208
5.3660851596814725 163.28626950783652 0.8844431279820514
5.371312714634889 162.84731170951474 0.88382388693382
5.376540269588305 160.4885790981135 0.870730845507406
5.381767824541721 160.34074403253237 0.8650075695036555
5.386995379495137 159.89113372051608 0.8619170841382389
5.3922229344485535 157.04278275006504 0.855779239499009
5.39745048940197 157.56478903777787 0.8625073887124908
5.402678044355386 160.82215165961628 0.8699943921480919
5.407905599308802 166.56899959634495 0.8795930246324837
5.413133154262218 172.17421013308888 0.882019407021373
5.4183607092156345 171.77495397629065 0.8648104600848199
5.423588264169051 172.7496983052301 0.8573801572441786
5.428815819122467 172.40689993942547 0.8444266315360646
5.434043374075883 173.6038599936265 0.8353753741164769
5.439270929029299 177.6625701712832 0.830670964050765
5.4444984839827155 177.0534668104675 0.8227601296729765
5.449726038936132 181.12709398066377 0.8284171034409548
5.454953593889548 184.4907982661072 0.8368698800763307
5.460181148842964 186.53918678105504 0.8500961682770106
5.46540870379638 185.4369270230205 0.8517395200315808
5.4706362587497965 181.78697174871084 0.8504610735156373
5.475863813703213 178.1403717548927 0.8539783980902914
5.481091368656629 175.50892843466434 0.8521495082761603
5.486318923610045 167.87230893869568 0.8358434828071971
5.491546478563461 164.15165095607972 0.8259545394731801
5.4967740335168775 163.45185831606236 0.8198180377091305
5.502001588470294 166.32113638848244 0.8318954278499331
5.50722914342371 163.62771825991263 0.8343733954558892
5.512456698377126 164.08035138662086 0.840229118512029
5.517684253330542 162.26230636336712 0.8447884090104827
5.522911808283959 163.89712871000404 0.846445706635511
5.528139363237375 166.327047476493 0.8498732099698021
5.533366918190791 167.93168922181624 0.8555571205028301
5.538594473144207 169.8100452778665 0.8697563281517411
5.543822028097623 169.202787231651 0.8633709623971556
5.54904958305104 165.55300207257875 0.848615201673627
5.554277138004456 164.03999390060844 0.8352405034090931
5.559504692957872 164.11223253771695 0.8316090300084684
5.564732247911288 164.55817793263947 0.8306327544724512
5.569959802864704 162.34736251219445 0.8205639725908738
5.575187357818121 161.34958478105668 0.8119494005879909
5.580414912771537 163.54247851552793 0.8110957046029853
5.585642467724953 166.3094655070257 0.8225845768264883
5.590870022678369 172.29176546644226 0.8406071800179038
5.596097577631785 171.84583666190156 0.8399682629421421
5.601325132585202 175.58114789956446 0.8418953213291885
5.606552687538618 179.10249656903426 0.8361849820619238
5.611780242492034 179.59898036808025 0.8123982805367309
5.61700779744545 184.3244894095745 0.8076619993571572
5.622235352398866 193.49179596480894 0.8067803450129343
5.627462907352283 214.30527693752555 0.8247002997521143
5.632690462305699 254.01797153883143 0.87977104857667
5.637918017259115 314.8736413992247 0.9518482505945485
5.643145572212531 403.7515623127199 1.0587777482236715
5.648373127165947 505.0774120840924 1.1702632051200421
5.653600682119364 610.3275968210953 1.2779103229852853
5.65882823707278 701.3091680728967 1.3646606163463029
5.664055792026196 769.7900054524902 1.4283095849460496
5.669283346979612 812.4267996576909 1.4667517232759066
5.674510901933028 820.3426500161315 1.4699089743946145
5.679738456886445 813.1792644144307 1.4611556450414986
5.684966011839861 796.1966402641203 1.4443308257863252
5.690193566793277 784.1482961728499 1.432832971286905
5.695421121746693 773.4979832470732 1.423054597937595
5.700648676700109 768.0155773613866 1.4179867247589923
5.705876231653526 766.5579510840049 1.417102056026997
5.711103786606942 765.4733613222277 1.4154576906182463
5.716331341560358 770.8439138176071 1.419370010380124
5.721558896513774 774.9594476215368 1.423129585877351
5.7267864514671905 782.8054120475246 1.4296950912629602
5.732014006420607 784.4683430397132 1.4307234584190622
5.737241561374023 786.5217162480608 1.4307154690311759
5.742469116327439 801.6651251302387 1.4449690162863822
5.747696671280855 838.4620488081889 1.477322091685117
5.7529242262342715 896.1767133761937 1.5268913675090405
5.758151781187688 958.9342945401804 1.576242428474343
5.763379336141104 1036.4284659514399 1.638297783303803
5.76860689109452 1109.298251105148 1.6901579876790032
5.773834446047936 1183.3521477310383 1.7433535383641103
5.7790620010013525 1246.289789555875 1.7882834732816304
5.784289555954769 1273.4719516765012 1.8081159577771326
5.789517110908185 1262.6490947168684 1.8001224002113947
5.794744665861601 1192.0249234856633 1.7475574342587865
5.799972220815017 1075.76862632782 1.6597045827828105
5.8051997757684335 925.2950907960836 1.5399488991538683
5.81042733072185 762.3610774119555 1.39690296707994
5.815654885675266 618.6115798909814 1.25938128427572
5.820882440628682 495.05349932752966 1.133450513739855
5.826109995582098 406.4542741832791 1.0397543997762484
5.8313375505355145 340.54454501210955 0.9670783848855846
5.836565105488931 291.9369243112806 0.9114708773016456
5.841792660442347 260.8389865968629 0.8723370103496175
5.847020215395763 240.45710824114926 0.847978287800117
5.852247770349179 225.93826723856463 0.8290175130539585
5.8574753253025955 216.28545658554287 0.8143069101060841
5.862702880256012 208.90911155059513 0.8072463189385477
5.867930435209428 204.08852845672936 0.7979020684910387
5.873157990162844 205.15943961821523 0.8035872498088937
5.87838554511626 204.92618486098297 0.8058223514015572
5.8836131000696765 204.76582602553756 0.8085115316331143
5.888840655023093 206.17619699594468 0.8177285641844441
5.894068209976509 204.66421706751694 0.8151123213888075
5.899295764929925 204.06418572808766 0.8104426962096506
5.904523319883341 203.35372302699787 0.8092012615460068
5.9097508748367575 206.76019884829796 0.8135611915306818
5.914978429790174 207.9543940817097 0.8127269208671536
5.92020598474359 210.0213550451835 0.811451955538517
5.925433539697006 209.70693717919377 0.806580480212193
5.930661094650422 212.2948254413883 0.8081326868315434
5.9358886496038386 214.07092185811837 0.8042626129589
5.941116204557255 219.5541053536637 0.8088942908694472
5.946343759510671 224.71169059423056 0.8155894050108058
5.951571314464087 229.72233997075756 0.8294112114984713
5.956798869417503 234.2400261192062 0.8366149463772751
5.96202642437092 240.3192801635094 0.846520535582319
5.967253979324336 247.57022390897563 0.859826865764211
5.972481534277752 257.71318410653197 0.8712369233752022
5.977709089231168 266.66441419066297 0.8829043906219975
5.982936644184584 277.8978569039666 0.894799984419081
5.988164199138001 298.59800602446626 0.9204220616407602
5.993391754091417 319.8594125042635 0.946929498925833
5.998619309044833 347.75844790929443 0.9851228030643475
6.003846863998249 379.91082647908144 1.0279767420296844
6.009074418951665 416.67132214246385 1.0760053765657065
6.014301973905082 456.70319351041667 1.1260073116841567
6.019529528858498 518.5067273274963 1.1976252383630994
6.024757083811914 590.8404499484458 1.2793825176836933
6.02998463876533 676.2040256469071 1.3687715648757717
6.035212193718746 793.1206233961788 1.4854328073743788
6.040439748672163 926.5579502832567 1.608857341875825
6.045667303625579 1084.0817227317411 1.7408848647612742
6.050894858578995 1273.711964194851 1.8875496965749123
6.056122413532411 1451.7471748357764 2.0134909612401173
6.061349968485827 1621.86796822393 2.1273082103689855
6.066577523439244 1770.0023425449476 2.2232429959468507
6.07180507839266 1873.0599082843428 2.2923464283840302
6.077032633346076 1923.3315093969363 2.326737263184818
6.082260188299492 1912.6288374999147 2.322088624360649
6.087487743252908 1853.6834824661073 2.288735021519408
6.092715298206325 1759.0218914340294 2.2316403144083234
6.097942853159741 1645.2667182056853 2.16119844323451
6.103170408113157 1517.8539394371928 2.077256974647746
6.108397963066573 1384.2900396635807 1.9854515832257558
6.113625518019989 1249.1810772589797 1.8885787312506392
6.118853072973406 1132.6888895904262 1.8035650458021733
6.124080627926822 1020.5207394908357 1.7136479624599057
6.129308182880238 911.0868422255377 1.6209872024666596
6.134535737833654 809.1638172342069 1.5279001492579085
6.1397632927870704 716.0394634648023 1.4367043745693464
6.144990847740487 640.0583551615708 1.3604394925824457
6.150218402693903 577.0142396265281 1.2946586580544117
6.155445957647319 517.6043938171852 1.228969064737282
6.160673512600735 465.56156964844376 1.1691414377264562
6.1659010675541515 423.65275308650735 1.1223763473531998
6.171128622507568 393.86377869780466 1.0888059552809912
6.176356177460984 364.78074053726465 1.0537982237048693
6.1815837324144 339.0474761164099 1.0210365958377625
6.186811287367816 317.50568136652026 0.9925727230191339
6.1920388423212325 304.7016520066887 0.9763968873245631
6.197266397274649 291.31501548545157 0.9576508508024537
6.202493952228065 281.60997021506097 0.9428507138251476
6.207721507181481 269.7461109856148 0.916258022343645
6.212949062134897 261.1916814970324 0.8992581420350781
6.2181766170883135 252.63286740496756 0.8902942717803317
6.22340417204173 246.74493087722047 0.8845312616611024
6.228631726995146 242.499312653801 0.8766657004910938
6.233859281948562 235.88191673083386 0.8657168585056416
6.239086836901978 233.93269388671047 0.8623873797239495
6.2443143918553945 229.04251247662438 0.8580718985681368
6.249541946808811 225.06643703314626 0.8539958470381274
6.254769501762227 220.67414419674492 0.8468490258501804
6.259997056715643 217.627496528139 0.838905291239342
6.265224611669059 212.04147722972598 0.8231717424710303
6.2704521666224755 209.8425994638411 0.8168998715686755
6.275679721575892 205.5666335218913 0.8096934202962813
6.280907276529308 202.8765223985414 0.8096215277062337
6.286134831482724 201.59207104601802 0.8153739069988719
6.29136238643614 204.5359928676454 0.8215827760644372
6.2965899413895565 207.18512226959115 0.8266135807672634
6.301817496342973 209.351939237647 0.8330099650084033
6.307045051296389 209.65937511799268 0.8323392638321022
6.312272606249805 208.58346496104346 0.8283455649790319
6.317500161203221 207.6222032839593 0.8246161049233836
6.3227277161566375 204.52655029797427 0.8155005137069917
6.327955271110054 200.0287065882285 0.802021819822459
6.33318282606347 196.8713192034545 0.7928207834027409
6.338410381016886 194.87438776874325 0.7959334055009215
6.343637935970302 196.1640318885606 0.800253800880028
6.3488654909237185 194.85658516794413 0.7972751951266066
6.354093045877135 196.49475334494144 0.7990507501498153
6.359320600830551 196.28186795063604 0.7927811996585281
6.364548155783967 199.72372660837442 0.7982732984544467
6.369775710737383 202.23586748097082 0.7995058670011471
6.3750032656908 202.11955636606908 0.7986466030704497
6.380230820644216 204.432394137282 0.8082071604567945
6.385458375597632 208.21386576068414 0.8170571319640374
6.390685930551048 209.72470837091143 0.8242413795318645
6.395913485504464 212.3338989022292 0.8279388311531575
6.401141040457881 211.44972340638807 0.8227744759755998
6.406368595411297 202.2268088761326 0.803234953190842
6.411596150364713 201.19908886327048 0.7948682837347281
6.416823705318129 201.13584273525777 0.7940181402644321
6.422051260271545 205.1892390476857 0.80643081758242
6.427278815224962 209.64862204759763 0.8163247184775864
6.432506370178378 207.78624306807373 0.8148899024610731
6.437733925131794 205.43998668189863 0.8058675813618231
6.44296148008521 201.58976339923024 0.7922355150079177
6.448189035038626 202.16454878659405 0.7867024875556966
6.453416589992043 205.43957779335594 0.791649903469687
6.458644144945459 207.04146391287742 0.7917114174123466
6.463871699898875 210.4009773669084 0.795594026928641
6.469099254852291 209.77054294889822 0.7935798418466691
6.474326809805707 209.74923156753925 0.7885823293495982
6.479554364759124 212.86677422171206 0.7868620998300725
6.48478191971254 213.50236220724395 0.7877155209113303
6.490009474665956 216.37098985615168 0.791138336298187
6.495237029619372 219.8261563662233 0.7962112607812135
6.500464584572788 225.33985495857362 0.8009490861435451
6.505692139526205 231.76305358137031 0.8045034901811691
6.510919694479621 242.254504741762 0.8161121265100798
6.516147249433037 250.13835648619929 0.8239469843488292
6.521374804386453 260.3024036933297 0.8374355845081375
6.526602359339869 271.3119090379983 0.8495713358392536
6.531829914293286 291.10893824190634 0.8729999423604499
6.537057469246702 311.6502082386444 0.8931720686595919
6.542285024200118 341.37764098257065 0.9271819747440749
6.547512579153534 371.7980939423364 0.9618995621523493
6.55274013410695 406.20486675880124 1.000613347852755
6.557967689060367 445.27246930298776 1.0439413029778608
6.563195244013783 477.3929589912678 1.0782638062096201
6.568422798967199 509.4497522992656 1.112968681208309
6.573650353920615 524.4617563289787 1.1270256926879316
6.5788779088740315 530.7407933681322 1.1329519320006614
6.584105463827448 523.8207913176033 1.1253752234398515
6.589333018780864 505.3439383425618 1.1043161046304568
6.59456057373428 486.3428839225894 1.0816476396799597
6.599788128687696 461.2087963347769 1.0537322453145208
6.6050156836411125 437.9560996276817 1.0281164631089688
6.610243238594529 410.76928115890155 1.0003137521148275
6.615470793547945 385.3112225637942 0.9714748933758275
6.620698348501361 363.56041191534223 0.945374370379413
6.625925903454777 342.76188952662153 0.9187027019230927
6.6311534584081935 326.1727792567377 0.8973804690139124
6.63638101336161 308.81162733509717 0.8790402277110851
6.641608568315026 297.06149550988346 0.8637024816827578
6.646836123268442 287.16090074623 0.854222653952413
6.652063678221858 278.03442143603587 0.840473701685461
6.6572912331752745 271.3926264575839 0.8307511106772303
6.662518788128691 265.9079135241444 0.8264650473395801
6.667746343082107 261.56965942815197 0.8226066012247882
6.672973898035523 259.11856597149387 0.8236452936070744
6.678201452988939 252.67900088941548 0.8173521904658942
6.6834290079423555 247.06490865988349 0.8118985241000991
6.688656562895772 245.78642854513242 0.808235085605965
6.693884117849188 243.4458068626961 0.8042014362257937
6.699111672802604 242.80604100840063 0.804394023569424
6.70433922775602 238.46315750838986 0.7991481401624315
6.7095667827094365 231.70339044188756 0.7903654228306318
6.714794337662853 232.36423656097136 0.7936571772497372
6.720021892616269 233.39082992093273 0.7962356455626226
6.725249447569685 233.79200532661463 0.7979415243277421
6.730477002523101 232.38733624708823 0.7934666734308092
6.7357045574765175 229.57189018564424 0.7865383929054293
6.740932112429934 228.87384986825188 0.7855881227389132
6.74615966738335 230.36546753047148 0.7882053992450098
6.751387222336766 231.01812158032172 0.7929485711358294
6.756614777290182 232.5021306265236 0.7954737213609878
6.7618423322435985 231.6426899394551 0.7951027135724081
6.767069887197015 231.22168033574187 0.7950355342984914
6.772297442150431 228.98609226834594 0.7889686301315483
6.777524997103847 227.83828665608962 0.7849595426293697
6.782752552057263 226.38834516437882 0.7800600777777635
6.7879801070106796 228.80329790344044 0.7839991253193497
6.793207661964096 226.2070335993295 0.7772837932104755
6.798435216917512 226.14664013525814 0.7765504501913503
6.803662771870928 227.8695348815113 0.7794340677334081
6.808890326824344 229.45093072626204 0.7794207986457893
6.814117881777761 231.0991209262734 0.782358180048138
6.819345436731177 227.56443552033934 0.7755835466025666
6.824572991684593 229.3207215687583 0.7818157684501075
6.829800546638009 231.00439964343937 0.7895066716942926
6.835028101591425 232.31258541838 0.792445751697971
6.840255656544842 234.5411768235578 0.7861451466244076
6.845483211498258 235.17238746590905 0.7834639416693323
6.850710766451674 238.6698372062379 0.7880460326151739
6.85593832140509 240.74339405609734 0.7953761086640916
6.861165876358506 242.68973176991094 0.8006500656079742
6.866393431311923 244.89674485924877 0.8029647973228424
6.871620986265339 248.75773640167503 0.8059796870158188
6.876848541218755 248.3126355234647 0.79932702706979
6.882076096172171 248.79914600652347 0.8019271104842794
6.887303651125587 250.19505353244568 0.8030162698337815
6.892531206079004 251.7694688599605 0.8060963961711505
6.89775876103242 253.51658792373914 0.8054870016183002
6.902986315985836 260.8604974614741 0.8117078388996364
6.908213870939252 264.33191144259706 0.8108616305063503
6.913441425892668 266.4994023559081 0.8093825209534505
6.918668980846085 268.6889254943949 0.8073014528420395
6.923896535799501 268.45718843274614 0.8047995570385936
6.929124090752917 271.30474418059987 0.8080484138415769
6.934351645706333 276.2512067822078 0.8143697941359332
6.939579200659749 280.6394215648545 0.8198005914628803
6.944806755613166 286.59903656619684 0.8274084033658794
6.950034310566582 292.9776861498968 0.8344980420857231
6.955261865519998 297.3153111152964 0.8359606427234793
6.960489420473414 306.7338903455977 0.8473308560526779
6.96571697542683 314.04793854677854 0.8545971541641956
6.970944530380247 325.11853027843193 0.8653665936830873
6.976172085333663 341.7819065650769 0.884157360897043
6.981399640287079 359.95088264773153 0.902537767035464
6.986627195240495 381.4690701544663 0.9244686857368951
6.9918547501939114 411.0628439285039 0.9584117234846742
6.997082305147328 448.13338036833653 0.9973952482307413
7.002309860100744 507.3327594353871 1.056634545553278
7.00753741505416 596.29410707622 1.1439913854867096
7.012764970007576 715.0279779059391 1.251173190993494
7.0179925249609925 867.711468008162 1.3772376284387642
7.023220079914409 1025.489820972961 1.4961805152608771
7.028447634867825 1174.3445095327206 1.598856560679618
7.033675189821241 1292.0627735728049 1.6758091727145212
7.038902744774657 1355.4644095446668 1.714202384987696
7.0441302997280735 1357.3783408232855 1.7148460739716258
7.04935785468149 1310.7063569738839 1.6848714837346523
7.054585409634906 1225.7132332468645 1.6267301761046815
7.059812964588322 1126.5161096074305 1.5583912300124154
7.065040519541738 1027.2803333566599 1.4885465846056927
7.0702680744951545 931.2567081192025 1.4174896608173029
7.075495629448571 844.3641806984548 1.3487147414617169
7.080723184401987 772.4431107032468 1.2881161826210932
7.085950739355403 718.5824393013746 1.2423327139408604
7.091178294308819 678.0503310408578 1.2065700680976337
7.0964058492622355 648.0692497927308 1.179171950123596
7.101633404215652 620.5772017362817 1.154300074046441
7.106860959169068 595.4420593322703 1.1306008516020705
7.112088514122484 573.2056717491412 1.1091072564947033
7.1173160690759 551.6463766643584 1.088521865857784
7.1225436240293165 533.2315439095506 1.0705044163781696
7.127771178982733 522.6485171457961 1.0610263147823706
7.132998733936149 510.85467206175764 1.048945049841569
7.138226288889565 498.9272467380808 1.0369033384394146
7.143453843842981 487.10634056553135 1.0248289134409023
7.1486813987963975 480.62202993554456 1.0182065845179624
7.153908953749814 477.68896964205254 1.0157819802960368
7.15913650870323 473.7649936660361 1.0104748983113558
7.164364063656646 473.5156519330479 1.0104506330760359
7.169591618610062 471.7936015460664 1.0080048385343123
7.1748191735634785 477.79942028237 1.012081510665711
7.180046728516895 496.89233665581276 1.0313257037200159
7.185274283470311 529.8579225215585 1.0644579643440897
7.190501838423727 585.9939391009223 1.1186791600698625
7.195729393377143 664.1746151195779 1.1892604510999711
7.2009569483305595 775.445968972481 1.2832480421132533
7.206184503283976 919.5069759616599 1.3960924754105029
7.211412058237392 1103.4787595351197 1.526532545533639
7.216639613190808 1342.871734290609 1.6826453495475509
7.221867168144224 1652.3276135743681 1.864099081698859
7.227094723097641 2021.2442873950017 2.0614396866045976
7.232322278051057 2380.7564126745465 2.2378023615037126
7.237549833004473 2646.517270471085 2.3563611479742455
7.242777387957889 2738.756866118421 2.3930426318846467
7.248004942911305 2655.508191865773 2.35090850065405
7.253232497864722 2431.352453215845 2.2477206366888285
7.258460052818138 2090.802951927001 2.0836014211731277
7.263687607771554 1728.7856245499859 1.8944272922220253
7.26891516272497 1374.7115435407657 1.6887473119780456
7.274142717678386 1079.0847286890369 1.4983138907760567
7.279370272631803 853.7243801653053 1.3338971113904792
7.284597827585219 677.7958544236741 1.1913017980826615
7.289825382538635 568.2968246973342 1.0917533828274826
7.295052937492051 491.83330624672914 1.0178293112920394
7.300280492445467 438.80526037096183 0.9638087114117483
7.305508047398884 404.2512205633891 0.9268094711376043
7.3107356023523 380.50885683783065 0.9004144642181148
7.315963157305716 361.84607374370074 0.8796543124571862
7.321190712259132 347.54700178608766 0.8617788457695669
7.326418267212548 337.89172891476215 0.850463047971965
7.331645822165965 331.783228014975 0.844883883698788
7.336873377119381 329.22359761103945 0.8461058583170548
7.342100932072797 323.3372396632944 0.837686828806355
7.347328487026213 321.7443803226953 0.8361270980466637
7.352556041979629 318.3317410547855 0.8284178764643702
7.357783596933046 316.2113533883771 0.8250312761403482
7.363011151886462 318.0947950377511 0.8271944203317559
7.368238706839878 315.04065992973125 0.8226697930586571
7.373466261793294 315.6452006538543 0.824349696091364
7.37869381674671 311.8196294563468 0.8196492717238388
7.383921371700127 310.0385839413911 0.8190886407206637
7.389148926653543 310.06712368205746 0.8212546074494664
7.394376481606959 311.5190284597468 0.8219191521048294
7.399604036560375 314.09603976974506 0.823419680792758
7.4048315915137914 315.2406650126854 0.8223674231158289
7.410059146467208 317.0506999814164 0.8240617298518966
7.415286701420624 318.274451249374 0.8287952227681461
7.42051425637404 319.47237655551896 0.8312627310465519
7.425741811327456 318.8311257521438 0.8320463161496722
7.4309693662808725 319.787746508696 0.833863665758564
7.436196921234289 319.17016838300856 0.8324410753778375
7.441424476187705 320.8332591062287 0.8322968453178846
7.446652031141121 321.6464531439967 0.8299995709207985
7.451879586094537 325.37580214876726 0.8325909205404867
7.4571071410479535 332.5216252817134 0.8394373618532524
7.46233469600137 338.4543686715153 0.8453510569146961
7.467562250954786 344.3409185973726 0.8509546946926906
7.472789805908202 345.5772601836 0.8504715886379111
7.478017360861618 351.54901590630607 0.8565468425520106
7.4832449158150345 359.56806340328245 0.8645607195807765
7.488472470768451 369.41677646795495 0.8768676262856739
7.493700025721867 381.9183869867354 0.8919184162422503
7.498927580675283 394.4801622290708 0.9044843493048755
7.504155135628699 411.9756155653912 0.9222242272512566
7.5093826905821155 432.00977418572376 0.9414123566038509
7.514610245535532 450.0343693296945 0.958163388613922
7.519837800488948 469.63330975839176 0.9770078935974597
7.525065355442364 486.5595979320178 0.9935994709694114
7.53029291039578 500.1108770167584 1.0069895267375581
7.5355204653491965 513.2728356846854 1.0195194662571065
7.540748020302613 519.3609130146386 1.0254217320920915
7.545975575256029 516.8001786544933 1.021084742418244
7.551203130209445 514.5544603888204 1.0182182709283567
7.556430685162861 511.7814964901463 1.01529906262444
7.5616582401162775 503.39927473264953 1.006449617755147
7.566885795069694 493.6191364846243 0.9975215928419747
7.57211335002311 480.1037804461731 0.9833087699528313
7.577340904976526 463.48161751633916 0.9650426754025527
7.582568459929942 451.6207626170418 0.9527819145816896
7.5877960148833585 445.244723004548 0.9475289691914587
7.593023569836775 438.4820019903046 0.9438274319446079
7.598251124790191 429.5150517231575 0.9331384928171932
7.603478679743607 419.7620622610022 0.9214103988294151
7.608706234697023 411.6482713765241 0.9124527445609627
7.6139337896504395 406.4970388923362 0.906874300763825
7.619161344603856 405.1158354289006 0.9053456784366029
7.624388899557272 404.9211328089184 0.9045272735709146
7.629616454510688 406.9554183101076 0.9072092154117957
7.634844009464104 407.4794607908661 0.9070952831122439
7.6400715644175206 412.17864540796876 0.9120637005814153
7.645299119370937 419.06170797877223 0.9180418849736565
7.650526674324353 428.4765771886674 0.9264173162869144
7.655754229277769 438.56435844390995 0.936694725572537
7.660981784231185 440.0952405338553 0.9378280303641848
7.666209339184602 450.1834260129515 0.9477592916441278
7.671436894138018 457.6789178353167 0.9546761522179595
7.676664449091434 471.8099564930661 0.9675560206558576
7.68189200404485 487.18448900730255 0.9815918700442351
7.687119558998266 502.37932434559815 0.9953135233314299
7.692347113951683 514.7762239075498 1.0068575014477217
7.697574668905099 521.836585154094 1.0137260117389788
7.702802223858515 526.3280408563926 1.0177589756429204
7.708029778811931 530.1711592186724 1.0206504947121227
7.713257333765347 531.0903192358601 1.0196833206142961
7.718484888718764 526.5437281273461 1.0151349846988287
7.72371244367218 520.5412526241349 1.011228921501599
7.728939998625596 513.60355936205 1.0035116361116216
7.734167553579012 509.4650292856206 0.9995239929912093
7.739395108532428 509.3844295395898 0.9990018137280388
7.744622663485845 508.82613835712294 0.9966895853188678
7.749850218439261 510.4539651644105 0.9988484479287064
7.755077773392677 508.06398886750924 0.9965262752125584
7.760305328346093 503.9486754621554 0.9925382564630124
7.765532883299509 501.32999300247377 0.9906970732421512
7.770760438252926 496.3870899492506 0.9845674719083419
7.775987993206342 492.58837099343555 0.9791108658332884
7.781215548159758 485.63199070787994 0.9718290963616307
7.786443103113174 477.8399503509671 0.9638182742947211
7.79167065806659 470.6804918633906 0.9581514169428396
7.796898213020007 458.0949483502511 0.9459772878785776
7.802125767973423 446.6999729261676 0.9339102636601136
7.807353322926839 440.84604758485443 0.9286589130628838
7.812580877880255 432.14422664610566 0.9182580682923392
7.817808432833671 425.63938090286814 0.9103407555195026
7.823035987787088 422.2828850328429 0.9061545325306709
7.828263542740504 416.73914588833327 0.9001972779357201
7.83349109769392 420.92853271033454 0.906220348100596
7.838718652647336 421.9469680157935 0.9085486033654699
7.8439462076007525 419.6523652361915 0.9062066286396545
7.849173762554169 419.23775006556497 0.9056406613336816
7.854401317507585 417.0951776254697 0.9037306270054536
7.859628872461001 417.84084432322925 0.9052061357571105
7.864856427414417 421.66064153450424 0.9066197075441302
7.8700839823678335 424.58953990975414 0.9079662849384136
7.87531153732125 431.9316603920258 0.9150527059958734
7.880539092274666 433.25745888124015 0.914848107619573
7.885766647228082 439.16134491973634 0.92047420029126
7.890994202181498 443.70106021834636 0.9243997789675608
7.8962217571349145 450.3634302199768 0.9300843555161923
7.901449312088331 456.63174786534523 0.9366928813447765
7.906676867041747 462.73659339888326 0.9429638335417092
7.911904421995163 468.1227432395716 0.9475602573897307
7.917131976948579 475.6393742219852 0.9533450615898799
7.9223595319019955 486.7867178637852 0.9636424616208368
7.927587086855412 494.66989834984656 0.9701951683982154
7.932814641808828 500.3892001674006 0.9754542838828631
7.938042196762244 508.39989266508667 0.9829339825952979
7.94326975171566 516.7139079127106 0.9905511816586247
7.9484973066690765 525.1560402075801 0.9974943949158508
7.953724861622493 541.5155084314744 1.0117089604333491
7.958952416575909 553.5070457828047 1.0214361601287516
7.964179971529325 571.0348249852102 1.0367932343579438
7.969407526482741 585.2921121691487 1.048663027944431
7.9746350814361575 595.4719663383188 1.056819997545905
7.979862636389574 611.5980734157924 1.071573439424995
7.98509019134299 621.8926448887993 1.0799269731347154
7.990317746296406 631.7571544288878 1.0897942365373947
7.995545301249822 638.7981990113275 1.096133100319724
8.000772856203238 643.3557875951194 1.098323401489484
8.006000411156654 652.3940629730618 1.1045891961639167
8.01122796611007 664.0563481722813 1.1140396955104084
8.016455521063486 671.7127856670398 1.1203185342975226
8.021683076016902 674.8387539112035 1.123294245491464
8.026910630970319 675.200567075558 1.1219900925782975
8.032138185923735 676.8784244836247 1.1231670168579664
8.037365740877151 678.2960160721386 1.1235852163707638
8.042593295830567 684.7395824874851 1.128446587907236
8.047820850783983 686.9754024034212 1.130231582906731
8.0530484057374 692.9236582320594 1.133840537971831
8.058275960690816 692.3844858717323 1.1325230636156574
8.063503515644232 685.0247932032538 1.1266217454300276
8.068731070597648 683.1755138150538 1.1246382998673243
8.073958625551064 673.9712802021161 1.1170271883778238
8.07918618050448 668.9594095071952 1.11337589386573
8.084413735457897 663.6794698260258 1.1084430887772443
8.089641290411313 659.1312136014284 1.1044792360829598
8.09486884536473 654.80345934955 1.0997888595527903
8.100096400318145 650.136767073052 1.0959872094916472
8.105323955271562 642.1013381243017 1.088457115140963
8.110551510224978 637.4193246023405 1.0848682139912331
8.115779065178394 630.6422333351811 1.0793526576169614
8.12100662013181 623.5251964083755 1.0725794791597083
8.126234175085226 624.1244086914493 1.0724371546259845
8.131461730038643 627.2137869914973 1.0738864153616756
8.136689284992059 634.1352002746037 1.0782443462545634
8.141916839945475 637.8271182004763 1.0804810790702986
8.147144394898891 647.5846762805652 1.0889752697174424
8.152371949852308 665.7823063698711 1.1040603515784164
8.157599504805724 685.5242531371326 1.1209746851569702
8.16282705975914 708.2093429704834 1.1387972781595743
8.168054614712556 726.6393800755769 1.1533200070596417
8.173282169665972 741.23613253456 1.1634084158321953
8.178509724619389 748.3942248123263 1.1684270927349767
8.183737279572805 758.938082301783 1.1770339821769478
8.188964834526221 755.7787806312349 1.1731569447204744
8.194192389479637 748.4617697892633 1.1664034615340932
8.199419944433053 741.0257521555802 1.1597577083813562
8.20464749938647 728.6819340790786 1.1496634998498778
8.209875054339886 716.4938764183173 1.140169828668439
8.215102609293302 704.7993623793524 1.1311580610052558
8.220330164246718 694.4461357013855 1.1225876593250625
8.225557719200134 689.6533728419546 1.119026034440167
8.23078527415355 683.9077222208965 1.1146588383087714
8.236012829106967 683.2412901290526 1.114296547769389
8.241240384060383 676.6492926728139 1.1080573599462669
8.2464679390138 669.2894378200472 1.100192973393018
8.251695493967215 664.0096411378893 1.095019799716541
8.256923048920632 659.3339100296837 1.0900494172903867
8.262150603874048 660.6830470961955 1.0911581395263308
8.267378158827464 659.4005466304594 1.0907224508580127
8.27260571378088 662.2101855063453 1.0932136725267423
8.277833268734296 658.804883405577 1.0896985780497515
8.283060823687713 655.0503395815338 1.0864371071695447
8.288288378641129 651.0996989609611 1.08212081506559
8.293515933594545 645.7152954233961 1.0768121591720794
8.298743488547961 644.5170888853614 1.0745448128981072
8.303971043501377 653.4650852847853 1.0836198450277192
8.309198598454794 657.4717366565036 1.087373856905899
8.31442615340821 659.0429661553967 1.087712358281889
8.319653708361626 660.8071839912419 1.0873684668646393
8.324881263315042 659.3974334007838 1.085312118268727
8.330108818268458 660.1664324967898 1.0862505716314703
8.335336373221875 662.1002992909449 1.0875166337674316
8.34056392817529 666.0264210433128 1.089760526295172
8.345791483128707 674.817361243341 1.096143073684041
8.351019038082123 682.2731430720135 1.1016158507945226
8.35624659303554 684.1249730577607 1.1032594765035089
8.361474147988956 691.2722608477837 1.10840880647158
8.366701702942372 694.5329145099912 1.1105118790215038
8.371929257895788 702.7874240641365 1.1160770862819789
8.377156812849204 711.1114106997967 1.1226864191690193
8.38238436780262 717.6247208686319 1.1274845937351006
8.387611922756037 720.4900535428216 1.129581575585213
8.392839477709453 716.468353262894 1.1254933145577737
8.398067032662869 715.5818820175764 1.1257213620081172
8.403294587616285 710.3663409036368 1.1220227322402707
8.408522142569701 705.3582063417555 1.1171504166155506
8.413749697523118 699.4370589576048 1.1109067664293075
8.418977252476534 690.8938638935366 1.1033021610539298
8.42420480742995 684.0854403385473 1.0982486483384686
8.429432362383366 671.2457168063503 1.088389109384431
8.434659917336782 660.2106857761892 1.0794819723607738
8.439887472290199 649.1387412646112 1.0693279607813435
8.445115027243615 633.7283621213863 1.0558699100947124
8.450342582197031 621.0673812573978 1.045481201926411
8.455570137150447 608.9356500293545 1.0350674642738635
8.460797692103863 598.7520767558971 1.0268276468033313
8.46602524705728 592.0473616192251 1.0210485034167807
8.471252802010696 583.5751759012696 1.0140628598060448
8.476480356964112 578.3419598789867 1.0095086602801968
8.481707911917528 574.7745915529747 1.0051235033668728
8.486935466870944 571.0325982961073 1.0008980274622512
8.49216302182436 570.4258831178919 0.9994700560126691
8.497390576777777 564.6887186139651 0.9940461871172857
8.502618131731193 562.4534462088847 0.992058780165209
8.50784568668461 558.9449141691651 0.9890990783203679
8.513073241638025 553.014368760298 0.9836081646658443
8.518300796591442 546.3920752780479 0.9768924519729818
8.523528351544858 543.5453694608169 0.973923185259947
8.528755906498274 539.7643282999793 0.9701268928875343
8.53398346145169 538.0397043052056 0.9692036211424175
8.539211016405106 532.6137949839509 0.9649995773109332
8.544438571358523 531.474279830926 0.964056012135687
8.549666126311939 528.223916142422 0.9616355695048634
8.554893681265355 525.4369878444282 0.9582029543608983
8.560121236218771 521.5228808828593 0.9520454930743787
8.565348791172188 522.8022463468061 0.9520995918471851
8.570576346125604 529.4415700046728 0.958065989132337
8.57580390107902 532.7400637148849 0.9617769245749092
8.581031456032436 531.3392411567244 0.9609104708721782
8.586259010985852 530.4282875800333 0.9604926764137337
8.591486565939269 529.451552467879 0.9585686524280074
8.596714120892685 534.3518626709065 0.9619352167642229
8.601941675846101 536.6969553785639 0.9623511859046743
8.607169230799517 536.2044641438822 0.9621067337297714
8.612396785752933 538.1179750312398 0.9637804871058191
8.61762434070635 536.2625994380548 0.9616897713855231
8.622851895659766 537.1558365682974 0.9626003887053737
8.628079450613182 541.0064550917425 0.9653240922197706
8.633307005566598 542.7126290816901 0.9675125080933621
8.638534560520014 546.4854034026157 0.9706449715551552
8.64376211547343 552.7442250253296 0.9754763880492492
8.648989670426847 558.9974160427751 0.9796096008535203
8.654217225380263 564.6320179391497 0.983746261946747
8.65944478033368 572.407144727444 0.9899302034860072
8.664672335287095 580.4465322697537 0.9971722955780372
8.669899890240512 590.9559914153655 1.0063366789638448
8.675127445193928 602.6687038778446 1.0158392691715177
8.680355000147344 611.4221698679917 1.0233344551921355
8.68558255510076 618.2060542889292 1.0279365934511342
8.690810110054176 626.1412605176722 1.034038765104454
8.696037665007593 637.7930822398584 1.0417544564401733
8.701265219961009 654.1307905902008 1.0545294216251155
8.706492774914425 671.2050509401524 1.067450253068717
8.711720329867841 683.6938081658682 1.0780090403758986
8.716947884821257 688.4871623189806 1.0809039688220257
8.722175439774674 692.2165979195081 1.083297974112476
8.72740299472809 692.0765276230381 1.082140121897083
8.732630549681506 691.2275887656837 1.0828307032598719
8.737858104634922 689.3923260243947 1.0822265616187106
8.743085659588338 690.3518459773585 1.0839353767492215
8.748313214541755 687.5780901910106 1.0815833537770048
8.75354076949517 681.179418526461 1.0757642167141424
8.758768324448587 670.9049199106232 1.066050917137446
8.763995879402003 659.2972782449477 1.0559418367639846
8.76922343435542 647.310752325559 1.0463673843684977
8.774450989308836 635.0289327673429 1.0366618509256063
8.779678544262252 623.6885148371895 1.025823283842266
8.784906099215668 609.4452033349614 1.0127347657789503
8.790133654169084 601.6059390239064 1.0060328757123964
8.7953612091225 593.9379305119608 0.999262231917062
8.800588764075917 585.8763845958248 0.9918988572423622
8.805816319029333 581.389006329535 0.9871481552507653
8.811043873982749 577.346576609898 0.9842233476233798
8.816271428936165 570.6715148408247 0.9791898298804731
8.821498983889581 565.6674891391103 0.975673353995352
8.826726538842998 561.5266978148328 0.9723128413641265
8.831954093796414 558.7396543802377 0.9687556176542643
8.83718164874983 559.0693085844927 0.9685153331588817
8.842409203703246 559.2079041936579 0.9680900072035663
8.847636758656662 555.3051572387835 0.9654250283826381
8.852864313610079 556.502182508599 0.9659713103945189
8.858091868563495 558.2536889804403 0.9671311464130173
8.863319423516911 564.8113678623422 0.9729029699291818
8.868546978470327 566.3075258732798 0.9737248419367434
8.873774533423743 565.1137222092282 0.9718066865439923
8.87900208837716 556.7489111002814 0.9623630608063236
8.884229643330576 551.0225104645436 0.9570559377754894
8.889457198283992 552.4546327923672 0.9589615438073965
8.894684753237408 553.0854691854383 0.9598329615991986
8.899912308190824 556.1069413359169 0.9624585020190611
8.90513986314424 559.8370497362756 0.9643279166208452
8.910367418097657 562.9307030515052 0.9665668347626178
8.915594973051073 570.8606863773549 0.9734028052208998
8.92082252800449 570.5145017509878 0.9727969424616936
8.926050082957905 572.1206516825631 0.9740644920376447
8.931277637911322 576.552425106283 0.9770949243766374
8.936505192864738 578.8431777954738 0.9778719623516934
8.941732747818154 579.9166205576444 0.9784246403593516
8.94696030277157 576.366503397616 0.9749620091403981
8.952187857724986 574.3346377549848 0.9730328048297784
8.957415412678403 574.1286512978253 0.9725028012443121
8.962642967631819 580.9488813304847 0.977676879737632
8.967870522585235 587.4533127283426 0.9829961587601105
8.973098077538651 588.0668158008883 0.9832815056627033
8.978325632492067 590.9694064525808 0.9858899654444281
8.983553187445484 593.8507827852419 0.9887285988292114
8.9887807423989 603.8254149787989 0.9958351782470536
8.994008297352316 609.3246425045603 1.0003241413326167
8.999235852305732 611.7484232931895 1.0024647422800366
9.004463407259149 612.516392124705 1.0021906862528498
9.009690962212565 615.4967411039848 1.0039799973372805
9.014918517165981 625.0343384680754 1.0100224480049549
9.020146072119397 638.6754421475696 1.0208891203708848
9.025373627072813 646.7760739221758 1.0270272226206794
9.03060118202623 658.6331408470185 1.035631533400329
9.035828736979646 671.8470073468404 1.0458316483979198
9.041056291933062 687.1705253339823 1.0577195378396487
9.046283846886478 707.0009071993352 1.0730890088853844
9.051511401839894 722.9752653321889 1.0847415684702302
9.05673895679331 744.9767143788513 1.0992805035037905
9.061966511746727 765.7997034950499 1.1138670196965417
9.067194066700143 791.8816403475 1.1324119468994016
9.07242162165356 817.0097308432365 1.150043977590652
9.077649176606975 834.5983208824694 1.161304215185479
9.082876731560392 853.3082449615348 1.1738952656365016
9.088104286513808 865.3504949501155 1.1817804835676662
9.093331841467224 874.4427662030703 1.187670482125924
9.09855939642064 875.4692927759697 1.187920574309431
9.103786951374056 872.92878950898 1.1862537863071878
9.109014506327473 863.4046357991674 1.1785828873358102
9.114242061280889 855.7990205942459 1.1732436116036604
9.119469616234305 847.3749563373427 1.1663843722033822
9.124697171187721 843.5503024495133 1.163277974106573
9.129924726141137 839.2671402146316 1.1600970840922324
9.135152281094554 837.966359260345 1.1586594328379132
9.14037983604797 846.6699765768855 1.1650468009778832
9.145607391001386 865.4199207101813 1.1769048000280853
9.150834945954802 891.5889528195594 1.1945309805418032
9.156062500908218 927.1883985385807 1.2184584121338746
9.161290055861635 966.5681568121195 1.2535667730817206
9.16651761081505 1005.5641770926374 1.2862140060110816
9.171745165768467 1041.1472612277967 1.3139887921041105
9.176972720721883 1062.4108044149596 1.3312148378287934
9.1822002756753 1070.7163028825169 1.3383799483844059
9.187427830628716 1075.9678834626059 1.3446970905786237
9.192655385582132 1064.487190041293 1.3392474263641114
9.197882940535548 1051.715083393296 1.3333761792098613
9.203110495488964 1034.9499575369098 1.3250136962868753
9.20833805044238 1018.12753968251 1.3179141375339887
9.213565605395797 1002.9813893756224 1.3097427030050244
9.218793160349213 986.5917248100649 1.3012096374450595
9.224020715302629 976.322078437464 1.2975520043807391
9.229248270256045 962.9259932773922 1.2902517096953308
9.234475825209461 948.7892140591962 1.2829930477126785
9.239703380162878 936.0217935259527 1.2753651750391317
9.244930935116294 926.9582678134797 1.269974508515354
9.25015849006971 924.5943869635906 1.2702998505058607
9.255386045023126 928.8501443922695 1.274650817721464
9.260613599976542 930.5264389476638 1.2771689824663435
9.265841154929959 942.2248037970563 1.2866523285852514
9.271068709883375 952.8230330175298 1.2934721335007324
9.276296264836791 971.0082773394039 1.3074076920942284
9.281523819790207 995.4760224484181 1.3266958144157994
9.286751374743623 1018.7277376760128 1.3436443603238735
9.29197892969704 1049.4808726356332 1.3655534744028077
9.297206484650456 1070.4501368363656 1.378835924189184
9.302434039603872 1088.608169526244 1.3912075002241708
9.307661594557288 1092.0865498922492 1.3952989785676242
9.312889149510704 1081.3393889473941 1.389583058403273
9.31811670446412 1052.976674559632 1.3718040263232
9.323344259417537 1014.7298375064968 1.348530944685633
9.328571814370953 968.4745858822585 1.3174417514128687
9.33379936932437 921.2513007303993 1.2858499838301511
9.339026924277785 870.2934854052024 1.251191847834276
9.344254479231202 828.168316409487 1.2227987442563726
9.349482034184618 783.8546110220686 1.1909653253382426
9.354709589138034 747.6736968678348 1.164257062925743
9.35993714409145 720.8419595770226 1.143868098032877
9.365164699044866 699.9007894495493 1.1277750915153517
9.370392253998283 684.8016323296824 1.1167198510770107
9.375619808951699 673.6298061227592 1.1085135013421006
9.380847363905115 663.1334462988231 1.1008109391768999
9.386074918858531 657.0191560657045 1.0959206791263603
9.391302473811947 654.553572461923 1.0940559283022104
9.396530028765364 653.5405230612639 1.0939626692112114
9.40175758371878 652.0367278875221 1.0948610415992825
9.406985138672196 649.963169498275 1.093939208198739
9.412212693625612 652.5994552241436 1.0953569562674061
9.417440248579029 644.6742218368273 1.076491666216562
9.422667803532445 641.1602341731755 1.0677120412472623
9.427895358485861 641.4731561386101 1.0649785786843875
9.433122913439277 642.3763453509224 1.063176329966456
9.438350468392693 641.7145204498162 1.05978735256788
9.44357802334611 638.9431455879131 1.0552751402046554
9.448805578299526 639.6906875652672 1.0545262560701312
9.454033133252942 641.5803976562595 1.0544185712507395
9.459260688206358 642.9946766231759 1.0535833728128243
9.464488243159774 648.7372781460178 1.0563674781693386
9.46971579811319 648.4889372516008 1.0545152203814958
9.474943353066607 645.8662550477654 1.0506355505989695
9.480170908020023 646.1142713725905 1.0497153012843405
9.48539846297344 640.7090586343041 1.0435695624910533
9.490626017926855 641.2384018759246 1.0416077173902452
9.495853572880272 640.5391256302694 1.0400005086539152
9.501081127833688 642.8321156914965 1.0405880519473951
9.506308682787104 643.3120176950374 1.0403883349478211
9.51153623774052 639.8436626476687 1.0364383994347366
9.516763792693936 635.7163090997591 1.0322130970656023
9.521991347647353 635.3932205421993 1.0313203287176702
9.527218902600769 637.3719963753284 1.0325900868583253
9.532446457554185 641.8342758450912 1.0362326253906613
9.537674012507601 642.5961268424633 1.035370948611166
9.542901567461017 644.9310496501662 1.0367664410649011
9.548129122414434 641.7397053947939 1.0334543448695876
9.55335667736785 642.4512603769148 1.033340872509993
9.558584232321266 640.0149840197175 1.0304478158470216
9.563811787274682 643.0856950340309 1.032400956266587
9.569039342228098 643.4151738477846 1.0318241155674803
9.574266897181515 641.5897446084466 1.0295203582443264
9.57949445213493 641.5296889965205 1.0287532559735022
9.584722007088347 642.1928736143218 1.0283329309528053
9.589949562041763 643.1641139039635 1.0283477268535457
9.59517711699518 640.3962184908902 1.0244003182659311
9.600404671948596 640.3430364431251 1.0238700064245903
9.605632226902012 638.8627930385813 1.0216443492562588
9.610859781855428 640.9475343621086 1.0238185965954576
9.616087336808844 640.5223672255538 1.0233350032532265
9.62131489176226 639.7195485919433 1.021627198074927
9.626542446715677 639.7419309041363 1.0195580760783087
9.631770001669093 642.8335138750386 1.0224027363144796
9.636997556622509 646.2784421257197 1.0244421292471566
9.642225111575925 648.5879805268945 1.0252767093340287
9.647452666529341 644.8735762795784 1.021749377737967
9.652680221482758 642.3626215395194 1.0194747068251397
9.657907776436174 644.5791863732966 1.021179164867226
9.66313533138959 646.1774065967243 1.021321548270787
9.668362886343006 654.2008060414371 1.0275490625460695
9.673590441296422 656.0752738287936 1.0283768786119967
9.678817996249839 656.2894307654265 1.0276262540445795
9.684045551203255 652.8796521040897 1.0238159473027832
9.689273106156671 654.0876747009643 1.0238775769721702
9.694500661110087 653.223673901907 1.0216320564282084
9.699728216063503 655.4785658167366 1.023508584453334
9.70495577101692 658.8828095498784 1.0256575658925258
9.710183325970336 662.8659501059 1.0287034584444252
9.715410880923752 666.1940914294228 1.0301970655508836
9.720638435877168 670.0456504361896 1.0325193000405604
9.725865990830584 670.2673573709488 1.032390476457887
9.731093545784 664.5086785471218 1.0271264355442926
9.736321100737417 668.3313329317451 1.029749995125898
9.741548655690833 672.5043060521324 1.0325831376154924
9.74677621064425 673.6850342599389 1.0322831479542214
9.752003765597665 678.7363121108951 1.0362131869170181
9.757231320551082 678.9788479270637 1.0364288351682178
9.762458875504498 683.5552347770358 1.0403345564987458
9.767686430457914 689.9122521405218 1.044602381171061
9.77291398541133 688.4676468868073 1.0424506650134053
9.778141540364746 691.0457444451347 1.042158169549409
9.783369095318163 687.23775292802 1.0384604175344319
9.788596650271579 685.6367366829044 1.037038600773094
9.793824205224995 684.5651273179957 1.0366294825200226
9.799051760178411 685.3155740019193 1.036340232342001
9.804279315131827 682.61504520525 1.0334422520976283
9.809506870085244 682.8194244588599 1.032228148033406
9.81473442503866 685.9131695431738 1.0337897164293586
9.819961979992076 688.3303510064048 1.035031937143825
9.825189534945492 693.0758877864521 1.0388856927711132
9.830417089898909 696.0295430917757 1.0410902292646362
9.835644644852325 696.6773342200356 1.039860380259746
9.840872199805741 697.8273177686424 1.039698593123674
9.846099754759157 696.3622225486685 1.0383518654696384
9.851327309712573 699.1966596132041 1.0401101279592422
9.85655486466599 694.7860219140142 1.0365512872389373
9.861782419619406 691.988940963128 1.0342918028544752
9.867009974572822 692.8754205895972 1.034064104414325
9.872237529526238 694.5091827110793 1.0345300381475573
9.877465084479654 697.4619316231577 1.0364202283937336
9.88269263943307 700.139357911842 1.038808412748717
9.887920194386487 703.6244617031962 1.0413037096911477
9.893147749339903 706.930955766587 1.0435097294279465
9.89837530429332 707.7178406565648 1.0428977662471743
9.903602859246735 709.0799259729711 1.0431511497512178
9.908830414200152 711.7897614028981 1.0445915405173878
9.914057969153568 716.2613566688979 1.0471227373436902
9.919285524106984 721.1309488709686 1.0502814612901064
9.9245130790604 725.7372710961761 1.0530553247276013
9.929740634013816 728.4905906374518 1.0551378990761873
9.934968188967233 731.4334978315461 1.0567221548929455
9.940195743920649 728.0993423169908 1.0538515621634412
9.945423298874065 733.0058428226673 1.0572259785522102
9.950650853827481 732.4462519737502 1.0565394229739307
9.955878408780897 739.1300926315425 1.0612530495797134
9.961105963734314 742.8820766908985 1.0635645637081297
9.96633351868773 740.2224203194068 1.0613922449169946
9.971561073641146 732.5620031495265 1.054490987849575
9.976788628594562 729.250167308219 1.0512836291511578
9.982016183547978 724.7887657431747 1.0476098148695843
9.987243738501395 721.4870165609879 1.043879254179354
9.99247129345481 718.990699302012 1.0409048016269438
9.997698848408227 719.3941854892433 1.0413393676663172
10.002926403361643 722.0123710236071 1.0430134796024575
10.00815395831506 720.8912653882545 1.0419714966018425
10.013381513268476 714.6571091147699 1.036938661793859
10.018609068221892 710.620961326638 1.033751874162196
10.023836623175308 706.6090047070164 1.0304580498839346
10.029064178128724 700.3947099972767 1.0252621065952303
10.03429173308214 700.3937025511791 1.0253094697908656
10.039519288035557 701.343008453791 1.0259873288979038
10.044746842988973 706.930588989667 1.0298004820460709
10.049974397942389 711.3472562230371 1.0328153437917102
10.055201952895805 708.2076341843829 1.0302257856522339
10.060429507849221 704.4947915210879 1.0273371265081532
10.065657062802638 695.1185133426417 1.0202115280599455
10.070884617756054 692.8493531912292 1.018485748174636
10.07611217270947 693.5753803390829 1.0190700774189934
10.081339727662886 695.2593293815385 1.019822265551707
10.086567282616302 693.3577527322867 1.018459909538019
10.091794837569719 691.5460807989232 1.0166648270818743
10.097022392523135 688.386464606035 1.0132294784727611
10.102249947476551 691.587233008114 1.0149490291925993
10.107477502429967 695.5914321483249 1.0160406516078653
10.112705057383383 696.6425686415054 1.0160215371279215
10.1179326123368 694.9381590214831 1.015348110004908
10.123160167290216 692.2620324593128 1.0145241192933794
10.128387722243632 688.686201132564 1.012070290725394
10.133615277197048 684.6558473493607 1.0076810687491744
10.138842832150464 685.9078905037647 1.0072290026289912
10.14407038710388 685.645039169516 1.0067940074142134
10.149297942057297 688.5473241621384 1.009598908009986
10.154525497010713 688.9951609003618 1.0103421449484733
10.15975305196413 690.7668718582585 1.0116756078301425
10.164980606917545 691.5982382861491 1.0107397567470173
10.170208161870962 693.0118735412004 1.0103824522793226
10.175435716824378 694.4981766312992 1.011172903578327
10.180663271777794 694.0048447412913 1.0108489907481752
10.18589082673121 693.7072939149059 1.0108023149514282
10.191118381684626 689.8971762407025 1.008165079409329
10.196345936638043 688.7215308431166 1.0066363322968592
10.201573491591459 687.1375217480902 1.005687928665801
10.206801046544875 682.4007936220413 1.002403425689657
10.212028601498291 682.0296043778241 1.001927312395868
10.217256156451707 679.5688744691212 0.9997241563383873
10.222483711405124 680.3753250310674 1.0001667058788548
10.22771126635854 682.1390154555107 1.0013437833676782
10.232938821311956 679.4354674748123 0.999211980621374
10.238166376265372 676.4297724016916 0.9959234156798169
10.243393931218788 674.7288878917687 0.994347320272447
10.248621486172205 671.1462539040832 0.991658067578247
10.253849041125621 669.8970374158469 0.9910268763862984
10.259076596079037 667.3235294699311 0.9896642908217114
10.264304151032453 666.0475315044944 0.9887400880340599
10.26953170598587 665.2493786408063 0.9874753066231301
10.274759260939286 663.9337841217462 0.9856066336576311
10.279986815892702 662.7638940684709 0.9844991975927658
10.285214370846118 657.3610761490853 0.9794851506189656
10.290441925799534 656.7644212363728 0.9786886880516971
10.29566948075295 654.935248064729 0.9770050806528378
10.300897035706367 652.1764450654085 0.9737715993306754
10.306124590659783 654.1647492033518 0.9741662244771943
10.3113521456132 649.4456954626337 0.9706894215243052
10.316579700566615 654.3431225736836 0.9752409632892536
10.321807255520032 649.4009118163648 0.9712393517495911
10.327034810473448 645.5922647290238 0.9686477561756761
10.332262365426864 642.8291152533917 0.9666143938579643
10.33748992038028 640.6782377236748 0.9643302999850348
10.342717475333696 638.0540833485508 0.9614285060173742
10.347945030287113 642.4487554129789 0.963282125216521
10.353172585240529 651.3364883902781 0.9696777067115089
10.358400140193945 650.2638949576257 0.968503930009682
10.363627695147361 651.1698329442088 0.9687120323376315
10.368855250100777 650.4571263715678 0.967954098023839
10.374082805054194 655.931780976681 0.9722865479278904
10.37931036000761 659.8574226035474 0.9750118108610726
10.384537914961026 661.5447117800934 0.9761761591757178
10.389765469914442 658.9842353241166 0.97283909101648
10.394993024867858 662.3765528252474 0.9748798266436599
10.400220579821275 664.5703311270021 0.9770946092982332
10.40544813477469 664.1054970097368 0.9762985903347521
10.410675689728107 662.2397823448473 0.9748415143514098
10.415903244681523 657.7598531882171 0.9716071147043751
10.42113079963494 656.5543412619635 0.9695605871445501
10.426358354588356 651.2114886017785 0.9648759325424766
10.431585909541772 645.4440817916154 0.9598813429105478
10.436813464495188 638.2998955195714 0.9546400585107924
10.442041019448604 627.4711015575833 0.946437972709038
10.44726857440202 622.3524356365308 0.9425117644430534
10.452496129355437 618.5233413261382 0.9402552849845568
10.457723684308853 614.9328214680556 0.9375016369579763
10.462951239262269 611.9079858712984 0.9342718224693649
10.468178794215685 607.4369501034834 0.9309210972930829
10.473406349169101 601.5257911893859 0.9262128801288563
10.478633904122518 594.7611493747826 0.9203697819378136
10.483861459075934 586.6671192295131 0.9131052243749568
10.48908901402935 579.1108671190832 0.9069618558732009
10.494316568982766 571.7429724731386 0.9007558024375298
10.499544123936182 568.1774782205805 0.8977425119984829
10.504771678889599 567.7099345161595 0.8977402581420756
10.509999233843015 566.9395842126619 0.8980603223731569
10.515226788796431 566.4230744197624 0.8976512628899141
10.520454343749847 558.1287713957815 0.8904871765978353
10.525681898703263 551.801424883318 0.8842264462993463
10.53090945365668 549.7790786141512 0.8819808399770821
10.536137008610096 550.0700716103203 0.8824615188020227
10.541364563563512 553.4281914475977 0.884946387233907
10.546592118516928 554.912277667911 0.8857836806267545
10.551819673470344 551.5088274238858 0.8824464797882222
10.55704722842376 550.5435221663531 0.8817987278790675
10.562274783377177 546.2246544672827 0.8786207354328468
10.567502338330593 544.4074473462347 0.8769886656560951
10.57272989328401 539.8968872780139 0.8727099255830002
10.577957448237425 537.4843270394539 0.870039843471128
10.583185003190842 536.4017349305147 0.8684773477024563
10.588412558144258 538.0444484755159 0.8695512402788839
10.593640113097674 539.7728424416891 0.8711072749143648
10.59886766805109 539.6471662526357 0.8705840926657868
10.604095223004506 536.6589131216817 0.8674508049747601
10.609322777957923 528.3519728329192 0.8614466385446564
10.614550332911339 525.0707354779969 0.8584903382244929
10.619777887864755 524.4243726656345 0.8580430894243006
10.625005442818171 526.8706597194615 0.8601147976965037
10.630232997771587 528.1282567801687 0.8608223396276362
10.635460552725004 531.9680444951799 0.8635679674039941
10.64068810767842 536.4141049976556 0.8668184291534157
10.645915662631836 537.2367720219979 0.867368567032657
10.651143217585252 533.3369230851015 0.8644111437411388
10.656370772538668 532.6963485295238 0.8631390411615072
10.661598327492085 530.2722229436778 0.860169962960513
10.666825882445501 534.4696274272067 0.8630787191032145
10.672053437398917 536.9910940884484 0.8642745846868737
10.677280992352333 540.9402161889112 0.8676813275948615
10.68250854730575 542.9371551001867 0.8694578299609751
10.687736102259166 545.752262220117 0.8707933488365703
10.692963657212582 548.7457064213169 0.8729734146718133
10.698191212165998 555.591023421326 0.8785773524466007
10.703418767119414 562.141759335832 0.8841459687665469
10.70864632207283 564.6266290052662 0.885725111542854
10.713873877026247 569.0800139198282 0.8881828800929994
10.719101431979663 570.598329421936 0.8879204793388749
10.72432898693308 580.9213767207422 0.8958258602025423
10.729556541886495 592.958280261979 0.9051084279313678
10.734784096839912 606.5304339983873 0.9153987032430541
10.740011651793328 613.9094905200237 0.9203980688251154
10.745239206746744 616.5494301565047 0.921526262133137
10.75046676170016 621.8961442216258 0.9257487709814545
10.755694316653576 622.8463420856125 0.9260530253073306
10.760921871606993 621.4535139158925 0.9242036037040648
10.766149426560409 626.131733860151 0.9273593584135965
10.771376981513825 625.3651107874264 0.9262286542843405
10.776604536467241 623.5099253306445 0.9249458263144371
10.781832091420657 623.138826069607 0.9242001916159286
10.787059646374074 617.5887726831861 0.9202404691092714
10.79228720132749 614.4483047514673 0.9185953130333677
10.797514756280906 611.1191644518793 0.9157146529587409
10.802742311234322 607.1332074176265 0.9124297903217218
10.807969866187738 608.409666985431 0.9125480437209194
10.813197421141155 607.2393177096393 0.9108631379475329
10.81842497609457 607.3855268281386 0.9110872970674854
10.823652531047987 610.9407343100584 0.913335856438409
10.828880086001403 614.7549322221546 0.9159970452378564
10.83410764095482 621.4874905222853 0.9208446452412459
10.839335195908236 632.4832502710055 0.9286858964545563
10.844562750861652 641.7555522953156 0.935327746898675
10.849790305815068 657.5553927888363 0.9455819998249909
10.855017860768484 677.6130637767997 0.9587997472333997
10.8602454157219 701.7921078639633 0.9758425909987842
10.865472970675317 727.8719319914343 0.9933682192068763
10.870700525628733 746.5390974431751 1.005269787396167
10.875928080582149 761.7001666464243 1.015466475714754
10.881155635535565 767.9164690336834 1.0191432685021573
10.886383190488981 764.9308535225772 1.0171437913328831
10.891610745442398 754.639426455614 1.010517751763817
10.896838300395814 732.7139238930546 0.9943647770097858
10.90206585534923 711.1283198229015 0.9792013549100183
10.907293410302646 693.5433225109915 0.9666553066918748
10.912520965256062 674.6213633821105 0.9538922654053484
10.917748520209479 661.4171573273071 0.9447775518087185
10.922976075162895 644.7666688808386 0.9328253764468043
10.928203630116311 630.0031784546475 0.9216577839194727
10.933431185069727 617.0510954831803 0.9121486038081381
10.938658740023143 607.2111112853396 0.9041870604021184
10.94388629497656 600.4435389200512 0.8984072424502384
10.949113849929976 594.8432140346031 0.8940900770690668
10.954341404883392 587.8055351216416 0.8881820258051775
10.959568959836808 584.7059294864099 0.8857530938117988
10.964796514790224 579.9581616994948 0.882171829333366
10.97002406974364 577.5531269681078 0.8823365153585989
10.975251624697057 569.0649158944864 0.8781426381556637
10.980479179650473 558.5240422007794 0.8714305618298889
10.98570673460389 552.9131998285103 0.868007438741922
10.990934289557305 546.8973202354165 0.8641123488409261
10.996161844510722 541.9824880052334 0.8616348561594681
11.001389399464138 538.2740215910228 0.8597043705616835
11.006616954417554 534.5891423648046 0.8571649162198521
11.01184450937097 531.5939183194976 0.8559496647225417
11.017072064324386 527.1162518434768 0.8523404458305273
11.022299619277803 523.892046018594 0.8500397245751316
11.027527174231219 520.8130024985511 0.8481961316679051
11.032754729184635 521.2746199569813 0.8487284843691695
11.037982284138051 516.5469491541546 0.8451417001645181
11.043209839091467 512.8106884489868 0.842212593343422
11.048437394044884 512.084509288204 0.8420155843951593
11.0536649489983 509.9902876200613 0.8409592474277143
11.058892503951716 509.88621927554925 0.8411964087927738
11.064120058905132 510.4009904527082 0.8417687715469254
11.069347613858548 507.39940463761417 0.8397660364358674
11.074575168811965 505.71466824333754 0.8390272131867021
11.079802723765381 503.2780751275906 0.8377460539451091
11.085030278718797 505.64065436728816 0.8405529958034283
11.090257833672213 505.899942680957 0.8407330889672217
11.09548538862563 506.8107231594371 0.8412009360395004
11.100712943579046 502.94215928854544 0.8378150688508521
11.105940498532462 499.5300928013597 0.8347765688462961
11.111168053485878 501.7405360244 0.8369963091500925
11.116395608439294 495.9424132507727 0.8323511781634901
11.12162316339271 491.94157932069936 0.829031886164619
11.126850718346127 488.85488863700164 0.8263815776165525
11.132078273299543 489.7685073911322 0.8273678425538739
11.13730582825296 491.10188297612626 0.8289694732472077
11.142533383206375 491.407247391688 0.8300409388241496
11.147760938159792 490.90345789413794 0.8299367554726657
11.152988493113208 492.9405699207977 0.8319803696042378
11.158216048066624 492.1712269011171 0.8313705230459743
11.16344360302004 495.1838741221446 0.8338764263940815
11.168671157973456 491.97862254523795 0.831036742881613
11.173898712926873 492.8365025772507 0.8322114410293197
11.179126267880289 489.78470730467546 0.8301177084623355
11.184353822833705 487.6844960202932 0.8282395898841473
11.189581377787121 487.9657807447039 0.8293146670966484
11.194808932740537 486.5404588121901 0.8283132319334232
11.200036487693954 487.5294721278558 0.8291741926924767
11.20526404264737 487.09383763440985 0.8287661986863074
11.210491597600786 489.26017874393625 0.8304104253075318
11.215719152554202 489.2924110291123 0.8309023538162521
11.220946707507618 489.648979918745 0.8309232424888015
11.226174262461035 489.5301922187389 0.8304840241861356
11.23140181741445 489.01343480356945 0.8299624259819406
11.236629372367867 487.5031463728799 0.8284257947329112
11.241856927321283 484.95551422174066 0.8268711026370625
11.2470844822747 484.6419886355315 0.8268932505580326
11.252312037228116 485.8449422871421 0.8277195507207701
11.257539592181532 486.4145134251768 0.8276782317436745
11.262767147134948 485.1733119999551 0.8271443991523789
11.267994702088364 484.566896672977 0.8265828293095031
11.27322225704178 482.68198995740386 0.8251565422439747
11.278449811995197 484.1705866637509 0.825872745551426
11.283677366948613 485.5695091444186 0.82696604612772
11.288904921902029 485.8404822664371 0.8270693635868811
11.294132476855445 483.57181805087447 0.824797670484785
11.299360031808861 478.1808469520409 0.820643471477559
11.304587586762278 477.28428673198175 0.8194861344901524
11.309815141715694 475.5796624827904 0.8178275804978262
11.31504269666911 476.1819445324265 0.8179274903974428
11.320270251622526 478.41958974435806 0.8194309471690374
11.325497806575942 477.3770029333758 0.8180052714686956
11.330725361529359 479.1152060684509 0.8190370163123468
11.335952916482775 478.98048767381545 0.818454858287526
11.341180471436191 474.7071123380945 0.8149089922459186
11.346408026389607 470.34977503293925 0.8117304193581706
11.351635581343023 469.0728294336135 0.8110245847150467
11.35686313629644 468.17764503873707 0.8112260263800667
11.362090691249856 470.01066175349445 0.812380264433085
11.367318246203272 470.06176604136317 0.8124784595253757
11.372545801156688 465.07687291920143 0.8091031784424103
11.377773356110104 459.6838754906199 0.8038336105284329
11.38300091106352 454.6328999557001 0.8004824354250242
11.388228466016937 452.09096910411364 0.7983463569954361
11.393456020970353 451.6974149715623 0.7978313982717194
11.39868357592377 450.4315959249336 0.7972467131798975
11.403911130877185 447.290001683035 0.7947944228429449
11.409138685830602 445.4942876744418 0.7930932919636497
11.414366240784018 443.0953957930365 0.7908188728958995
11.419593795737434 441.744153666878 0.789514109637498
11.42482135069085 439.0122644840529 0.7874084685230363
11.430048905644266 435.06370077710665 0.7834610907646026
11.435276460597683 431.4447003861967 0.7793462424123779
11.440504015551099 429.66896710944167 0.7778847359032831
11.445731570504515 425.7449636863901 0.7737284437667079
11.450959125457931 426.74678041545275 0.7749089485088482
11.456186680411347 429.04285705975127 0.7769578927626216
11.461414235364764 428.4203223376955 0.7765898944178559
11.46664179031818 424.09539473876634 0.7734978374343341
11.471869345271596 422.3838155184212 0.7729359107184648
11.477096900225012 420.4734881676388 0.7723453200453568
11.482324455178428 421.4337299650155 0.7797958290897435
11.487552010131845 424.4307603494086 0.7844172545536663
11.49277956508526 419.38516380127544 0.781454930856196
11.498007120038677 418.27784508911424 0.7819084470823159
11.503234674992093 417.22068741659297 0.781952370150298
11.50846222994551 419.4693066526249 0.7855501053904522
11.513689784898926 421.66036122930166 0.787529477295003
11.518917339852342 420.8923363875208 0.7871644499490289
11.524144894805758 418.55580851794684 0.7857270238121947
11.529372449759174 415.14158299530465 0.783893011793078
11.53460000471259 413.8320336539308 0.783548600040091
11.539827559666007 416.41464424509144 0.7871582096104428
11.545055114619423 417.44392962011574 0.7878582435293201
11.550282669572839 417.70717046374534 0.787788390611761
11.555510224526255 420.82641894377093 0.790934205749655
11.560737779479672 422.73160395216956 0.7936202933282899
11.565965334433088 423.86839809182305 0.7953056930197477
11.571192889386504 423.5818755659362 0.7959132468489764
11.57642044433992 425.3324531798585 0.7982897204111381
11.581647999293336 425.79140936311836 0.7992837510035595
11.586875554246753 424.8383302435967 0.7991730167063874
11.592103109200169 419.6639875547326 0.7946389295246047
11.597330664153585 416.89216834879085 0.7925796905871532
11.602558219107001 414.5388391828595 0.790830272122568
11.607785774060417 411.8692404710042 0.788007349799679
11.613013329013834 414.89519290428007 0.7912633236538459
11.61824088396725 413.8099651259822 0.7912704526020183
11.623468438920666 410.8567570876737 0.7893750168571163
11.628695993874082 408.5754283342958 0.7874330348941111
11.633923548827498 405.7136753165013 0.7853054818433581
11.639151103780915 404.9050797907433 0.7846844177690108
11.64437865873433 403.8867321139195 0.7843568722307024
11.649606213687747 402.7037104038911 0.783668195399684
11.654833768641163 395.7771285270041 0.7769996870172818
11.66006132359458 394.2989978511922 0.7768372762145455
11.665288878547996 391.634097838326 0.7753139222594259
11.670516433501412 388.82615724150446 0.7733631260816094
11.675743988454828 387.6329559102173 0.7727613980840048
11.680971543408244 384.3038742271028 0.7685341261579464
11.68619909836166 383.20738713488817 0.7675731416121031
11.691426653315077 381.3883055830557 0.765611387158869
11.696654208268493 381.5539798470375 0.7663405379590552
11.701881763221909 382.3951601933598 0.7683265125089724
11.707109318175325 382.9165157972421 0.7700305861563315
11.712336873128741 383.45255140073385 0.7710059231753611
11.717564428082158 384.9105966722724 0.7731962472399581
11.722791983035574 385.24021804345335 0.7728625943443909
11.72801953798899 385.3818253156551 0.7733575119861096
11.733247092942406 384.27892150107306 0.7724158198499995
11.738474647895822 380.41419992156125 0.7684958227258593
11.743702202849239 378.09327998950897 0.7669581312879424
11.748929757802655 379.4339021926627 0.7689506437557128
11.754157312756071 383.2942835934059 0.7729455176515467
11.759384867709487 386.3824222393105 0.7768347432545962
11.764612422662903 389.53831726727714 0.7806960441519133
11.76983997761632 390.44699641353526 0.7812720759134517
11.775067532569736 391.37994369940105 0.7830217742063307
11.780295087523152 396.3825528508917 0.7866405083968413
11.785522642476568 399.08658875536406 0.7893388897692788
11.790750197429984 400.3649680021773 0.7905633060724304
11.7959777523834 401.1024182892796 0.7906539089811658
11.801205307336817 400.3863408090859 0.7898073782353097
11.806432862290233 406.2187534967171 0.7954518441721525
11.81166041724365 407.3950922876252 0.7957778589045842
11.816887972197065 408.8649709906515 0.7970769686959268
11.822115527150482 406.16060433383757 0.7934334686539973
11.827343082103898 405.1217225296833 0.7922079217850462
11.832570637057314 404.5389102064649 0.7921872865100595
11.83779819201073 404.62484353307343 0.7929872727512042
11.843025746964146 403.5009083993194 0.7921756501778359
11.848253301917563 401.3251416458379 0.7901436761059615
11.853480856870979 398.2700234699605 0.7869713295593485
11.858708411824395 394.9345127924696 0.7836217563332349
11.863935966777811 389.39756202268194 0.7790759124847246
11.869163521731227 387.7319393349801 0.7798416749440196
11.874391076684644 384.3436684387142 0.7779093417953282
11.87961863163806 382.10087215173854 0.7761647748156218
11.884846186591476 382.723657540155 0.776335896666463
11.890073741544892 379.1484741232063 0.7717986139083854
11.895301296498308 378.7882241323115 0.771371752932473
11.900528851451725 375.33033252490605 0.7691680638790879
11.90575640640514 371.27599712435233 0.7648381531748147
11.910983961358557 371.0078649138165 0.7651131282028041
11.916211516311973 372.45723828922087 0.7662984455159348
11.92143907126539 373.0566796552947 0.7672710366084328
11.926666626218806 372.17818384920275 0.7684178594464436
11.931894181172222 369.33358967547946 0.7668761830548737
11.937121736125638 365.5716158097499 0.7633938847454143
11.942349291079054 366.99590101138494 0.7645281812754786
11.94757684603247 364.21932483372916 0.760818373963645
11.952804400985887 363.00884917578554 0.7594654515629063
11.958031955939303 363.964245075021 0.7608980396233089
11.963259510892719 362.0886169581847 0.7590010139243726
11.968487065846135 361.7041253989065 0.7590407011903264
11.973714620799552 361.53076253339066 0.7588120690860707
11.978942175752968 362.15501985833754 0.7594471437660124
11.984169730706384 363.8618262131321 0.7612832115689412
11.9893972856598 361.536148762162 0.7587022193204003
11.994624840613216 362.98978326358093 0.7609000934193828
11.999852395566633 362.1539437886415 0.7596499310979471
12.005079950520049 361.8044641313191 0.758298236090059
12.010307505473465 358.7158305418558 0.7549111415385144
12.015535060426881 355.8465336790713 0.7512962047764283
12.020762615380297 357.003464038411 0.7523894019749491
12.025990170333714 359.62869160742395 0.7565470517924373
12.03121772528713 359.6147245187395 0.7576745055328897
12.036445280240546 360.84722724688913 0.7608972058782548
12.041672835193962 358.5475026430537 0.7602761990793615
12.046900390147378 358.843212866031 0.7601099694068688
12.052127945100795 362.66064385884164 0.7639130117390336
12.05735550005421 366.1674969675741 0.7662493493768483
12.062583055007627 367.7086915146662 0.766909828618653
12.067810609961043 370.9571787354665 0.7705686718043571
12.07303816491446 369.88101013400484 0.7694899217516269
12.078265719867876 371.15044426838296 0.7711604361426571
12.083493274821292 376.4379493439731 0.7760042351183336
12.088720829774708 381.3534539046472 0.7806993127393802
12.093948384728124 387.83487808988656 0.7873071313615578
12.09917593968154 392.3386365315076 0.7917300775545539
12.104403494634957 397.80761877774006 0.7969009480851463
12.109631049588373 408.08395348721564 0.8065589343816032
12.114858604541789 421.6163156492558 0.8190532351899084
12.120086159495205 442.0390898739436 0.8387723973872996
12.125313714448621 462.1488987471574 0.8568882208177396
12.130541269402038 483.27455754579466 0.8762475152873239
12.135768824355454 501.7819344372093 0.8925655801159303
12.14099637930887 517.4251950243579 0.9061570022423623
12.146223934262286 531.5171615958836 0.9187397304703611
12.151451489215702 539.767158867058 0.9260283195249625
12.156679044169119 545.2010600724374 0.9310460350563649
12.161906599122535 545.0779726289837 0.9319001838573213
12.167134154075951 540.3502317105233 0.9278383718841169
12.172361709029367 534.1586844735913 0.9228713321859955
12.177589263982783 526.0248371305735 0.9163572865829774
12.1828168189362 514.9138353753987 0.9065993475101398
12.188044373889616 503.1966010765307 0.8966794902503095
12.193271928843032 490.6584085075996 0.8855029938584749
12.198499483796448 476.67804894747974 0.8727450222457737
12.203727038749864 466.2079729248003 0.8632991376663817
12.20895459370328 459.33384988682803 0.8573488157708259
12.214182148656697 450.3200198402373 0.8494438403211109
12.219409703610113 438.33097896204174 0.8388503036004105
12.22463725856353 429.1568146116493 0.830737288987797
12.229864813516945 420.39153874540114 0.8231366194131228
12.235092368470362 415.71104818185364 0.8190614861048615
12.240319923423778 409.7968091681652 0.8136019478771567
12.245547478377194 400.79114309141255 0.8045237377118982
12.25077503333061 394.2604091591931 0.7987708286187327
12.256002588284026 386.4956267779622 0.791638562305111
12.261230143237443 382.2751801348071 0.7872916595817449
12.266457698190859 377.0537546503442 0.782466121926431
12.271685253144275 374.7949799637571 0.7805027034815117
12.276912808097691 369.09334190890473 0.7750859450105699
12.282140363051107 366.5297718318059 0.7740550978383347
12.287367918004524 362.8411498002869 0.7714975910603048
12.29259547295794 355.4899927521173 0.7635325489111818
12.297823027911356 353.57922893981674 0.7607458046814268
12.303050582864772 347.7957022543903 0.7533840082551189
12.308278137818188 350.05997723214034 0.7554567388733756
12.313505692771605 350.35608996329336 0.7587706987154669
12.31873324772502 352.99955795135236 0.7708657062215446
12.323960802678437 354.4460748815448 0.7777670209371071
12.329188357631853 352.21801455095544 0.7788251716505571
12.33441591258527 348.2495927357888 0.7777365680726839
12.339643467538686 347.0783587667496 0.7791449302226795
12.344871022492102 346.74540910487383 0.7822335961909864
12.350098577445518 346.71652731165267 0.7864830662705706
12.355326132398934 347.1184736402245 0.7906559777578305
12.36055368735235 346.06193119217204 0.7921057628129108
12.365781242305767 341.58601977102484 0.7885075348278853
12.371008797259183 339.3929217572544 0.7869952829556209
12.376236352212599 337.44134762449966 0.7866491269753866
12.381463907166015 335.37634303236473 0.7857988828302881
12.386691462119432 339.3917481451491 0.7918520436854767
12.391919017072848 335.46809285610254 0.7883782689986866
12.397146572026264 333.4313889756452 0.787770065992116
12.40237412697968 332.7446743417793 0.7889260884314697
12.407601681933096 329.88171209329784 0.7881275096592709
12.412829236886513 331.37346538109193 0.7921332049716611
12.418056791839929 333.6384480937584 0.7962720784286809
12.423284346793345 333.24464120092796 0.7975202904427664
12.428511901746761 329.5447528736654 0.7944193008613609
12.433739456700177 328.14253338485526 0.7932362265873869
12.438967011653594 327.0406182526404 0.7931018464304871
12.44419456660701 329.7194523505074 0.7976558614553902
12.449422121560426 330.64244470486216 0.799588022683111
12.454649676513842 333.8562162343291 0.804962088177091
12.459877231467258 331.37852774343474 0.8025212841763434
12.465104786420675 328.7195829669495 0.8021138902775589
12.47033234137409 327.05450554373095 0.8010488250970537
12.475559896327507 322.47912627321614 0.7961350089770686
12.480787451280923 321.4043536908879 0.7950116412239934
12.48601500623434 317.221628044938 0.7894397541228326
12.491242561187756 318.27812732462775 0.7917395476625742
12.496470116141172 318.45627639732686 0.7937013246909441
12.501697671094588 318.04749486806077 0.7942109058411763
12.506925226048004 319.9256769674245 0.7975467627967876
12.51215278100142 317.02158784975177 0.794912522573094
12.517380335954837 315.41267016253585 0.7958736481375399
12.522607890908253 316.2968474928289 0.799796318648841
12.527835445861669 314.5359426751577 0.7995739664651428
12.533063000815085 318.3825397333235 0.805917903799937
12.538290555768501 318.11962756548223 0.8055410975203312
12.543518110721918 318.34975202598986 0.806902329189336
12.548745665675334 316.6036683967771 0.8066154753174942
12.55397322062875 311.9450346503457 0.8025094884398886
12.559200775582166 308.94468522330925 0.7997234851349934
12.564428330535582 306.8726875811292 0.7920846024986056
12.569655885488999 304.3444084981455 0.7800758200726594
12.574883440442415 305.6641279889079 0.778000258901353
12.580110995395831 306.9429286376877 0.7764640353952884
12.585338550349247 304.134216120429 0.7711421750800869
12.590566105302663 305.0017451657542 0.7699243329687402
12.59579366025608 305.9399447439512 0.7682438896074191
12.601021215209496 308.60929351617966 0.7708743162222739
12.606248770162912 313.2443602378674 0.7756691231843373
12.611476325116328 312.5894715239136 0.7740582837891287
12.616703880069744 312.0301276917192 0.7709415282189442
12.62193143502316 313.65997868800645 0.7716246796056064
12.627158989976577 315.8649218448149 0.7718600915470076
12.632386544929993 317.08331561902065 0.7716769511579127
12.63761409988341 318.8921496955439 0.7729300920370681
12.642841654836825 315.21483511228115 0.767893287947692
12.648069209790242 315.0152091349481 0.7695155091154756
12.653296764743658 318.0944918960157 0.7739340664821068
12.658524319697074 320.2807996658191 0.7756457269600812
12.66375187465049 326.8261144512259 0.7827876039168065
12.668979429603906 330.184880174085 0.7838868587560878
12.674206984557323 336.1928526881668 0.7907758177576649
12.679434539510739 340.18309618898735 0.794944605765815
12.684662094464155 344.75967758753234 0.7985797102896763
12.689889649417571 347.557060804862 0.8020404466697084
12.695117204370987 352.3902059083463 0.8057672849866526
12.700344759324404 361.55737112399214 0.8146629530473146
12.70557231427782 368.56319981377817 0.8213088638967476
12.710799869231236 376.0004883975161 0.8273732289680844
12.716027424184652 384.18987679637684 0.835446919750892
12.721254979138068 394.02639056849887 0.8460962911060513
12.726482534091485 403.7710045932692 0.8551470396587076
12.7317100890449 416.1845255695408 0.8678382455121497
12.736937643998317 426.96208618887334 0.8784723138947913
12.742165198951733 433.6796822460395 0.8846627386803054
12.74739275390515 442.09047899413804 0.8930551756874693
12.752620308858566 448.7627859907486 0.8992424033605219
12.757847863811982 452.5872146346433 0.9020948027399402
12.763075418765398 449.45600774448553 0.8994487830453899
12.768302973718814 442.8111885787802 0.8924943847547537
12.77353052867223 436.3571690957702 0.8854244418439005
12.778758083625647 426.77876689263604 0.8754262785570253
12.783985638579063 417.8875088114051 0.865679998081752
12.789213193532479 412.8146186820886 0.8607158485796158
12.794440748485895 402.64438686878293 0.8502364935842533
12.799668303439312 396.7770134301118 0.8434291994257653
12.804895858392728 387.58160224790305 0.8334886232437035
12.810123413346144 380.76640017588824 0.8259241456320705
12.81535096829956 375.40179838395085 0.8203145767596788
12.820578523252976 372.84702856246395 0.8184147179501565
12.825806078206393 372.2511745895125 0.8180373537501882
12.831033633159809 373.0215389567478 0.8179145702432307
12.836261188113225 374.83248297956317 0.8195620037693191
12.841488743066641 375.67336868215835 0.8198465790370761
12.846716298020057 378.967881939516 0.8234042566885833
12.851943852973474 382.6761768024667 0.8273191798073366
12.85717140792689 383.02667047741323 0.8271045385098845
12.862398962880306 388.0106964166346 0.8316699810577689
12.867626517833722 389.4352871744874 0.8329640142376511
12.872854072787138 396.188822341382 0.8390433239423962
12.878081627740555 406.9010779003049 0.8496402697429872
12.88330918269397 411.38215919991796 0.853118717426281
12.888536737647387 417.0521163476247 0.8588554088837441
12.893764292600803 417.6529581809286 0.8595893107719084
12.89899184755422 417.97696850075073 0.8599938842113937
12.904219402507636 417.70283062155806 0.8595689342484306
12.909446957461052 413.29797314146936 0.8548485656931838
12.914674512414468 402.07311958572336 0.8441616769701544
12.919902067367884 386.82432039013275 0.827925685104163
12.9251296223213 372.01112436031354 0.8127395091541021
12.930357177274717 360.87324543537574 0.8007201637147809
12.935584732228133 350.16546383879864 0.7883883046755303
12.940812287181549 343.52270827521414 0.7807214813109027
12.946039842134965 339.37473069759557 0.7753994214960873
12.951267397088381 334.9811847840283 0.7704060734062146
12.956494952041798 332.43261026503563 0.7678003199710174
12.961722506995214 330.49111152036227 0.7646897509581541
12.96695006194863 326.9421466608003 0.7608727651697249
12.972177616902046 325.7068470304837 0.7597788590903112
12.977405171855462 322.740647188043 0.7574763565684915
12.982632726808879 322.44339554074054 0.7579361374170396
12.987860281762295 321.57025325282405 0.7566113825553901
12.993087836715711 320.56178378678595 0.7547904612414046
12.998315391669127 320.12594962971934 0.7541887807876118
13.003542946622543 319.2063927959755 0.7536661395120124
13.00877050157596 321.837235619561 0.7571933315398254
13.013998056529376 326.53207893912924 0.7619894080442332
13.019225611482792 331.0874169047718 0.7670173450369764
13.024453166436208 331.7121345715568 0.7669806553089299
13.029680721389624 328.9558876533545 0.7641392412210579
13.03490827634304 324.6479596626954 0.7585357500997716
13.040135831296457 326.7711003738133 0.7608958572658822
13.045363386249873 329.84509514766074 0.7643781873405455
13.05059094120329 339.8481843165638 0.7751188759268156
13.055818496156705 345.9797757605134 0.782801776696195
13.061046051110122 351.6382215266107 0.7897237894882956
13.066273606063538 354.5029275793856 0.7934252400543053
13.071501161016954 355.0524679186997 0.7940728725346056
13.07672871597037 354.68067876036935 0.793688687746199
13.081956270923786 354.9302251815695 0.7934951149598516
13.087183825877203 354.37861853149315 0.792792034446888
13.092411380830619 352.70699405786223 0.7906954831443557
13.097638935784035 351.92430750495504 0.7889348749938051
13.102866490737451 345.80562813711146 0.7832130671296875
13.108094045690867 339.7000788172529 0.7771962854584575
13.113321600644284 337.35659924319117 0.7749779846998017
13.1185491555977 334.2021094619625 0.7714228735631641
13.123776710551116 335.19017810875965 0.7708530597185552
13.129004265504532 333.446240028702 0.768655990592047
13.134231820457948 333.3354348356758 0.7677742922204362
13.139459375411365 335.7544518811318 0.7705531801640537
13.14468693036478 334.8582962759644 0.7694771240495242
13.149914485318197 336.58179273515304 0.7713275989840704
13.155142040271613 340.6159628878632 0.776032302649675
13.16036959522503 343.89882895858375 0.7792960806701539
13.165597150178446 348.2781221494246 0.7848217265470593
13.170824705131862 349.9829866787705 0.7877632449706923
13.176052260085278 352.4230087560522 0.7923616960458898
13.181279815038694 353.0649681610104 0.793002554728859
13.18650736999211 353.2757475543996 0.7922918308069103
13.191734924945527 353.7996284158398 0.7920481163152897
13.196962479898943 355.80745454831145 0.7937740547802264
13.202190034852359 357.16549721718104 0.7966494374340284
13.207417589805775 357.6805514883058 0.7969921892785892
13.212645144759191 354.5569825035839 0.7936128395774474
13.217872699712608 349.69973525898723 0.7875335887127517
13.223100254666024 347.6480279958868 0.7850255289172429
13.22832780961944 345.78034918113116 0.7822554608199955
13.233555364572856 345.4191927065537 0.7823204930202655
13.238782919526273 347.0915761171753 0.784406329403548
13.244010474479689 344.82565543948596 0.7823003511278632
13.249238029433105 344.09307559242893 0.7831247275385972
13.254465584386521 343.60968383886376 0.7824936766091548
13.259693139339937 342.01337256830794 0.7812035033117521
13.264920694293354 337.6925569531874 0.7768749055034007
13.27014824924677 331.3471663273296 0.7684714610306229
13.275375804200186 325.56374476137944 0.7608736910476334
13.280603359153602 322.8645519718495 0.7569775814010752
13.285830914107018 321.35794095861456 0.7564393781126035
13.291058469060435 319.5032368382275 0.7555370965867816
13.29628602401385 319.4026562075169 0.7560910906087377
13.301513578967267 320.9990152493723 0.7581099662667279
13.306741133920683 318.17025302321053 0.7561243451607702
13.3119686888741 313.65290734213215 0.7504890710669121
13.317196243827516 309.8857218690401 0.7459616730063355
13.322423798780932 307.97310091910487 0.7437660944927131
13.327651353734348 306.3888649264367 0.7403680993186322
13.332878908687764 306.5582896277719 0.7412246871177695
13.33810646364118 306.96233544344346 0.7424058728192064
13.343334018594597 306.74288177116625 0.7426295902109096
13.348561573548013 304.16585168620645 0.739570501992344
13.353789128501429 301.3527705687406 0.7363192651308378
13.359016683454845 299.95152032833147 0.7334755512764268
13.364244238408261 303.8070917176421 0.7376241056582956
13.369471793361678 311.8405661745603 0.7468580133341122
13.374699348315094 316.45729671867787 0.7514343755267607
13.37992690326851 316.56822792398657 0.7532998899980134
13.385154458221926 316.65804247349763 0.7541588898047134
13.390382013175342 314.55411462028997 0.7524048238608412
13.395609568128759 314.5956724471589 0.7529311984327273
13.400837123082175 316.7383731454133 0.7549426224201298
13.406064678035591 315.37239867275053 0.7515813730956405
13.411292232989007 314.8401992975428 0.7502729679318277
13.416519787942423 316.6860039764559 0.7515891553586816
13.42174734289584 319.92634149444393 0.7564576320604345
13.426974897849256 324.78225588796 0.7620580581766598
13.432202452802672 328.5469677358954 0.7663019875233887
13.437430007756088 327.82892211190057 0.7659440487496134
13.442657562709504 326.62228283295264 0.7635701225510443
13.44788511766292 329.5192426222389 0.7673173276952375
13.453112672616337 330.8352170695712 0.7699783416732725
13.458340227569753 329.65604216513395 0.7666003793732814
13.46356778252317 329.68137076740436 0.7674925230914554
13.468795337476585 329.76768271747505 0.7681165676420776
13.474022892430002 333.0767355141155 0.7708986084859765
13.479250447383418 333.8232941713249 0.7718975294364571
13.484478002336834 334.1106749646809 0.7712962127763079
13.48970555729025 331.56102789610304 0.7675100878030626
13.494933112243666 328.40560132714575 0.7636483268826333
13.500160667197083 327.6589964135738 0.762635365376738
13.505388222150499 327.36288398926973 0.7629353658481255
13.510615777103915 327.9665585333449 0.7645773477462647
13.515843332057331 324.9519675856141 0.7611086090727996
13.521070887010747 323.5928757605564 0.7600065857493344
13.526298441964164 320.4491441568627 0.7575397819580846
13.53152599691758 317.8580483334465 0.755459637180999
13.536753551870996 315.93500205522446 0.7531518689286076
13.541981106824412 312.1011203333309 0.7486877795222813
13.547208661777828 309.89345549109333 0.745252139212341
13.552436216731245 308.0255880490192 0.7426885562581841
13.55766377168466 304.8533905871812 0.7392300547261099
13.562891326638077 301.1705772567738 0.7354647449565441
13.568118881591493 296.43460201881084 0.7306240534684831
13.57334643654491 293.42242801717873 0.7294175035078444
13.578573991498326 293.88552809299915 0.7316558668432677
13.583801546451742 290.3908435229603 0.7288460657788974
13.589029101405158 287.54352344594207 0.7259559472698172
13.594256656358574 283.4034731874634 0.7193236445168043
13.59948421131199 280.7093058161242 0.7152195198039835
13.604711766265407 277.68875021184414 0.7106059280731765
13.609939321218823 273.84893733372417 0.7053239695129243
13.615166876172239 273.7339620035568 0.7059920024166022
13.620394431125655 274.7863226017603 0.7105979617863236
13.625621986079071 279.02291530978863 0.7171353975647398
13.630849541032488 279.22626242861674 0.7185616953263131
13.636077095985904 279.4853864204234 0.7175585452312646
13.64130465093932 276.85486639497026 0.7110506171778683
13.646532205892736 277.48038576879117 0.7117579037506101
13.651759760846153 276.1085583471981 0.7109223943792058
13.656987315799569 275.0671344314706 0.7103372641696821
13.662214870752985 273.8839877253142 0.7110284594672822
13.667442425706401 272.196087523545 0.7091771085414875
13.672669980659817 269.5182432644514 0.7053703334041754
13.677897535613234 267.28175223173423 0.701684596780261
13.68312509056665 264.68830982009837 0.6978652014928317
13.688352645520066 266.2050350038202 0.6995560167269347
13.693580200473482 269.01263538052734 0.7018572405339779
13.698807755426898 270.3081257680839 0.7028695688416068
13.704035310380315 269.05869008392847 0.7012466912013752
13.70926286533373 268.3522851146815 0.7015426994144568
13.714490420287147 269.1825580038195 0.705116500164409
13.719717975240563 268.08330854727996 0.7032412529108761
13.72494553019398 267.52502686483444 0.7027684870760984
13.730173085147396 264.4682178732482 0.6986692054507725
13.735400640100812 263.53734544884395 0.6960251875191729
13.740628195054228 266.776819278117 0.699616178626879
13.745855750007644 272.79760683439474 0.7061545630945573
13.75108330496106 275.5080690145206 0.7091743181697482
13.756310859914477 275.2616502326832 0.7095222352059639
13.761538414867893 270.2853316574827 0.7033460652347694
13.766765969821309 270.18928188007624 0.703751105362069
13.771993524774725 271.68423070457186 0.7058365494246724
13.777221079728141 273.1794604074059 0.707152195692136
13.782448634681558 270.83072621658164 0.7050072834696385
13.787676189634974 264.88400659545897 0.6968114995413964
13.79290374458839 264.5520173338729 0.6974114716710633
13.798131299541806 265.55587289943446 0.6992958630953542
13.803358854495222 268.23613900856714 0.7033581968481819
13.808586409448639 270.3889773006532 0.7064258280442003
13.813813964402055 267.5292078176293 0.7020627637208767
13.819041519355471 268.4590506571681 0.7039713925566189
13.824269074308887 271.225252840072 0.7090886715397485
13.829496629262303 271.3621250747826 0.7089859520109566
13.83472418421572 271.3382681927853 0.7085872255442888
13.839951739169136 272.5650583092214 0.706581197535198
13.845179294122552 270.50226502741776 0.7035844686685883
13.850406849075968 269.9937963174256 0.7026632946592316
13.855634404029384 269.7484467795629 0.7026448021475192
13.8608619589828 267.487925814624 0.701208062040118
13.866089513936217 269.4670199920918 0.7025976612803388
13.871317068889633 272.7327542390063 0.7067330596035671
13.87654462384305 274.5923456579734 0.7089503656629533
13.881772178796465 272.4274208961897 0.7054965006777056
13.886999733749882 275.0645933955246 0.7084056267871539
13.892227288703298 274.2280427052271 0.707809881389227
13.897454843656714 278.5362751358568 0.7117635984868863
13.90268239861013 285.91945691734446 0.7218631295820985
13.907909953563546 289.6981141077171 0.7248680546013976
13.913137508516963 292.1247683955845 0.725990711845509
13.918365063470379 292.6417596282962 0.7254916352282321
13.923592618423795 291.4610863045312 0.7236681323835102
13.928820173377211 294.4660671382309 0.7281326509339161
13.934047728330627 293.9000093978217 0.7292142943936664
13.939275283284044 293.4313442769028 0.7291364409717737
13.94450283823746 293.9338288825669 0.7300488896351033
13.949730393190876 289.85730887978684 0.7256170882699849
13.954957948144292 289.8526537684129 0.7247447807673487
13.960185503097708 287.17060975418383 0.7220828228049843
13.965413058051125 285.4696125165403 0.7193944110711158
13.97064061300454 284.9810663871332 0.7194021241207424
13.975868167957957 284.4726213989911 0.719773818887333
13.981095722911373 283.21748473257963 0.7181483679502971
13.98632327786479 281.389493392937 0.7148847299548503
13.991550832818206 277.83813512726 0.7114563515873739
13.996778387771622 277.68344594580776 0.7116650896576141
14.002005942725038 275.48326024099197 0.7096417743065899
14.007233497678454 275.30917084000146 0.710989073717214
14.01246105263187 274.17175465638445 0.7079257312702801
14.017688607585287 273.03541391627425 0.7051125980379699
14.022916162538703 275.27381008213376 0.7063024592940084
14.028143717492119 275.3676222850825 0.7060148351981986
14.033371272445535 276.931907283729 0.7087915589485454
14.038598827398951 277.15164257334095 0.7093979914002135
14.043826382352368 277.2016265833595 0.709832746849012
14.049053937305784 279.8002292422447 0.71449940518107
14.0542814922592 277.6173103281283 0.7120054326937202
14.059509047212616 278.1209136056668 0.7117729962018808
14.064736602166032 278.68669781905015 0.7122353297410917
14.069964157119449 281.0214519048883 0.715272098613789
14.075191712072865 284.32408818888365 0.7198813297222658
14.080419267026281 287.3457353521063 0.7242535336917914
14.085646821979697 292.8974313066164 0.7293216908669348
14.090874376933114 296.7223615089144 0.7324741367800807
14.09610193188653 299.7470203222778 0.735132865594838
14.101329486839946 302.61354578401614 0.7380924273972478
14.106557041793362 302.82801230867057 0.7387117886811172
14.111784596746778 302.4334141011316 0.738412231478548
14.117012151700195 304.06700781556236 0.7412764662355458
14.12223970665361 304.05995678030666 0.7417880751413334
14.127467261607027 301.0575444299194 0.7391052430535627
14.132694816560443 298.2220385233242 0.7361890716180917
14.13792237151386 294.4361189968042 0.7311311931852604
14.143149926467276 292.14035220779306 0.7276838090057869
14.148377481420692 293.33004994240304 0.7294527286201441
14.153605036374108 294.9699845431256 0.7326243170744984
14.158832591327524 292.84428152410237 0.7289054095474243
14.16406014628094 292.385439829297 0.7288798093956205
14.169287701234357 290.802781124194 0.7260655555202896
14.174515256187773 289.4453158619038 0.7236918643018108
14.179742811141189 291.131878663727 0.7249221972759817
14.184970366094605 291.20559420640916 0.7247207102336682
14.190197921048021 292.0978178086705 0.725199526385565
14.195425476001438 290.3752334696732 0.7239811206733691
14.200653030954854 287.8509285368614 0.7207154075440908
14.20588058590827 289.07335152959513 0.7217517032792534
14.211108140861686 290.82176286509815 0.7241594925742101
14.216335695815102 293.321431666989 0.7266922597028403
14.221563250768519 294.7787802075698 0.729467176834419
14.226790805721935 293.88093806558476 0.7284077841013648
14.232018360675351 292.90301470863477 0.7265456683468986
14.237245915628767 293.05779477400927 0.7257975424831329
14.242473470582183 292.10169294387435 0.7239506510027088
14.2477010255356 291.93943580814545 0.7240101052744917
14.252928580489016 292.92850080789555 0.725709241884381
14.258156135442432 294.8813441043972 0.7284806933686939
14.263383690395848 298.42058641734553 0.7331244854094034
14.268611245349264 303.04666338939614 0.7377518596437995
14.27383880030268 303.81544790442086 0.7370270330913512
14.279066355256097 303.56063693195233 0.7372892788074722
14.284293910209513 304.2810998237635 0.7380675776983286
14.28952146516293 305.98457367921327 0.7400344985629997
14.294749020116345 310.2558407039486 0.7450758843602272
14.299976575069762 312.70193092276304 0.7480037363598453
14.305204130023178 312.2557018611472 0.746542424770111
14.310431684976594 310.41107535307987 0.744392637445012
14.31565923993001 310.10993824054964 0.7424273008336818
14.320886794883426 311.91817615546665 0.7429306145804294
14.326114349836843 317.2877623548698 0.7486771601621933
14.331341904790259 320.35675162399497 0.7516136196557835
14.336569459743675 319.8893529405859 0.7524593270147446
14.341797014697091 319.6370704776501 0.7527470720795278
14.347024569650507 319.91222096349014 0.7531120354858176
14.352252124603924 322.91350987722797 0.7559747104659652
14.35747967955734 327.91218211043577 0.7618847810516471
14.362707234510756 329.52612550004665 0.7634282068354106
14.367934789464172 328.223848592084 0.7623208487902536
14.373162344417588 328.18801114664495 0.7620411821556092
14.378389899371005 329.01792189872873 0.7635727090443184
14.38361745432442 328.01564928410795 0.762557299132292
14.388845009277837 328.9827970119415 0.7633452918898628
14.394072564231253 324.3793198020056 0.7580179166629751
14.39930011918467 323.03424253378057 0.7552278843726934
14.404527674138086 324.1081826146792 0.7562689256963235
14.409755229091502 327.1168801469205 0.7599250570036675
14.414982784044918 330.23429022682825 0.7635249665564707
14.420210338998334 333.20999704575723 0.7669263716368638
14.42543789395175 333.6624305671436 0.7673045732279337
14.430665448905167 334.6819107511592 0.7679544960687767
14.435893003858583 334.57176061650523 0.7678996986407369
14.441120558811999 333.7171716364935 0.7666056136640141
14.446348113765415 335.5690711867539 0.7690252443045603
14.451575668718831 337.9490179339854 0.77242831045373
14.456803223672248 339.3245998429038 0.7742537190916654
14.462030778625664 343.58951453055425 0.7789020574768974
14.46725833357908 344.566080806241 0.7791546560852959
14.472485888532496 349.39066924522075 0.7840028878607745
14.477713443485912 353.5273139063972 0.7888917025512349
14.482940998439329 357.95892730867143 0.7939768058169828
14.488168553392745 359.30933769555406 0.7953912021884656
14.493396108346161 364.0793044760154 0.8004631250093571
14.498623663299577 369.55299886928873 0.8061840058767887
14.503851218252994 375.40566937181137 0.8123317853193487
14.50907877320641 385.07400399158854 0.8227337714635027
14.514306328159826 387.5879029898492 0.8252710994790959
14.519533883113242 390.53551429761 0.8288585991538349
14.524761438066658 388.9649497013234 0.8273944191681891
14.529988993020075 384.1662128697581 0.8227290098154888
14.53521654797349 377.0199705548685 0.8144064681103197
14.540444102926907 369.5689399899779 0.8063585065235186
14.545671657880323 358.69853915461727 0.7950811441295095
14.55089921283374 344.81157718462566 0.7801222096024393
14.556126767787156 333.5977844642452 0.7676087072614403
14.561354322740572 323.73658389493653 0.7568542496613827
14.566581877693988 320.35701903941737 0.75256802021704
14.571809432647404 317.6269401003825 0.7491346864549836
14.57703698760082 313.3717009379296 0.7443035855944482
14.582264542554237 310.92887708806643 0.7417243936986452
14.587492097507653 310.88874275931425 0.7419362441521954
14.592719652461069 311.96189846237274 0.7427882662852887
14.597947207414485 316.40348265370574 0.7480366825430609
14.603174762367901 316.61536814347215 0.747344772090646
14.608402317321318 319.10575979780623 0.7497491703944942
14.613629872274734 320.51430217212754 0.7515372769067289
14.61885742722815 324.091396598124 0.7547918482802489
14.624084982181566 327.07533880411034 0.7578214902382544
14.629312537134982 335.35242293341156 0.7667435173062519
14.634540092088399 340.2816544020597 0.7715472536643312
14.639767647041815 347.5477423990194 0.7808175008243443
14.644995201995231 347.42113260808 0.78091088361624
14.650222756948647 347.62113434628344 0.7802156229792615
14.655450311902063 345.6276922737754 0.777778898597509
14.66067786685548 346.27909605701916 0.7779059266408462
14.665905421808896 349.2662975036456 0.7807494603131121
14.671132976762312 350.0159288399856 0.7818118373173265
14.676360531715728 351.0684634914395 0.7820659967371489
14.681588086669144 347.97660670327036 0.7786818394287827
14.68681564162256 348.0960536575707 0.7795993104982534
14.692043196575977 347.104683238229 0.7783146489933179
14.697270751529393 347.1991006312654 0.7784643460885611
14.70249830648281 347.44028704039135 0.7783903827382358
14.707725861436225 347.38437655111807 0.7777643145883231
14.712953416389642 349.70030308121034 0.7816392170178311
14.718180971343058 352.3660147077728 0.7845792219817916
14.723408526296474 353.29144218545855 0.7855438598356405
14.72863608124989 354.1599364419768 0.7865315108056486
14.733863636203306 353.745854130594 0.7850658901036346
14.739091191156723 354.7679854136325 0.7855598628384615
14.744318746110139 351.9136280818264 0.7826123112809653
14.749546301063555 351.6663108661492 0.7821492513963967
14.754773856016971 344.23280921718657 0.7742035898517062
14.760001410970387 339.03179174640735 0.7691939831616073
14.765228965923804 338.074575483598 0.7680823537438893
14.77045652087722 333.4463174883303 0.7633605310974048
14.775684075830636 333.73438760054023 0.7634013872290975
14.780911630784052 333.0807206550361 0.7634571566518085
14.786139185737468 329.1962482460944 0.7590699226598778
14.791366740690885 329.52939159165453 0.7592864620987189
14.7965942956443 327.18045338777324 0.7558447615662306
14.801821850597717 326.8610020798665 0.7558696992863556
14.807049405551133 332.67508017436114 0.7625287604110413
14.81227696050455 334.6750694504104 0.765522446213416
14.817504515457966 340.07842235555484 0.7718507089978415
14.822732070411382 343.91679006133177 0.7753216462135403
14.827959625364798 346.76411538686216 0.7778565061215439
14.833187180318214 350.4359770996187 0.7822023134800656
14.83841473527163 353.0714828664 0.784601431232718
14.843642290225047 353.91512402224566 0.7863775075777634
14.848869845178463 357.81274433605364 0.7902213888268514
14.854097400131879 360.86022894965214 0.7930044510003366
14.859324955085295 364.32428824385795 0.7966692033259617
14.864552510038711 364.1759983275969 0.7947493265877178
14.869780064992128 364.23354606371186 0.7951451143567556
14.875007619945544 363.8381235546268 0.7951693399892038
14.88023517489896 367.82581884053246 0.7999801855001378
14.885462729852376 370.0492382470473 0.8035902333189857
14.890690284805792 370.1835473798805 0.8038613689755386
14.895917839759209 369.3672432833068 0.8025598391035998
14.901145394712625 367.83281280703306 0.8008641338788958
14.906372949666041 369.82295659068785 0.8027227814092792
14.911600504619457 370.1953409570735 0.8031725374525072
14.916828059572873 368.557276642531 0.8010932598092122
14.92205561452629 361.6763096531949 0.7930562680561694
14.927283169479706 354.6587404207567 0.7855461569565084
14.932510724433122 349.1528070121604 0.7800452866465556
14.937738279386538 344.84754316274507 0.7756606423278067
14.942965834339955 342.5425516107981 0.7738997104430474
14.94819338929337 336.61192179574334 0.7678858152375789
14.953420944246787 329.53350758232057 0.7601053895160597
14.958648499200203 321.51872279659204 0.7519358703295042
14.96387605415362 315.6625488042842 0.7461160963454495
14.969103609107036 310.61328111946625 0.7407318085220915
14.974331164060452 309.3729446091061 0.7387154203750234
14.979558719013868 309.9323990295999 0.7393612210844527
14.984786273967284 305.4799017694338 0.7336351338609772
14.9900138289207 301.4113803387914 0.7293709759920932
14.995241383874117 302.51489914929755 0.7309643240331777
15.000468938827533 304.8767514904884 0.7341366528011597
15.005696493780949 310.9384352691106 0.7420110215656389
15.010924048734365 314.73444064318863 0.7460128975555973
15.016151603687781 313.51806801592807 0.744616260976144
15.021379158641198 315.0871255568363 0.7453601921618996
15.026606713594614 312.65012266236806 0.7416373781518263
15.03183426854803 313.83733011032245 0.7432531843362133
15.037061823501446 314.6897334727352 0.7449231905662286
15.042289378454862 317.94119540230423 0.7489776795428942
15.047516933408279 320.37116419775134 0.7519974655526562
15.052744488361695 323.56316822723505 0.7545931953587964
15.057972043315111 326.6181665686973 0.7575673536591916
15.063199598268527 326.10687239336613 0.756919734945056
15.068427153221943 327.3772064857417 0.7586411521390399
15.07365470817536 323.5909837376149 0.7543719946002428
15.078882263128776 322.41738843618486 0.7525002781781601
15.084109818082192 320.92176311246925 0.7502483910148886
15.089337373035608 323.6151155117951 0.7532263868676122
15.094564927989024 324.71954995593285 0.7545404137942001
15.09979248294244 322.7045984337801 0.7519558539335702
15.105020037895857 319.34786106743604 0.7487602625250128
15.110247592849273 314.1042065603337 0.7424775330014437
15.11547514780269 314.06263345882377 0.7424883786530759
15.120702702756105 317.2429406336426 0.747559896999293
15.125930257709522 317.84747090932444 0.7484206583114855
15.131157812662938 314.6180050727128 0.744353588628652
15.136385367616354 310.13064901592134 0.7396870070159647
15.14161292256977 303.10785672030545 0.7313693834752276
15.146840477523186 300.98987190859066 0.7302038942905357
15.152068032476603 298.32894579075236 0.7277746390075235
15.157295587430019 295.4511081878488 0.7247648948688634
15.162523142383435 290.8783806242884 0.7193235541718266
15.167750697336851 287.35324375242783 0.7152338821018802
15.172978252290267 286.5285664166827 0.7139214080588667
15.178205807243684 285.47500825649416 0.7142935436613229
15.1834333621971 284.88822393891854 0.7127178786550049
15.188660917150516 281.8013853210948 0.7095677562461449
15.193888472103932 279.6082233676628 0.7067518483865332
15.199116027057348 274.6028046707636 0.6989026406261637
15.204343582010765 273.59548645287697 0.6973498104118198
15.20957113696418 275.70142337305083 0.6997295626452278
15.214798691917597 279.69616071071795 0.7043576546329745
15.220026246871013 279.9529838416115 0.7051855235369194
15.22525380182443 279.65962599255965 0.7048111208927736
15.230481356777846 274.93212031893125 0.7003477491970425
15.235708911731262 272.58851084996303 0.6984517260133645
15.240936466684678 268.52616905879944 0.6923001781495761
15.246164021638094 266.96939311751754 0.6898428921821833
15.25139157659151 269.27946777078233 0.6926131457344138
15.256619131544927 271.1809025765001 0.6957175752385795
15.261846686498343 271.4896210651539 0.6972986681870312
15.267074241451759 271.1931370622262 0.6965950060650766
15.272301796405175 270.62087774303075 0.6966421039442638
15.277529351358591 271.95396528886585 0.6986114605611695
15.282756906312008 271.79373104131304 0.6980178769192305
15.287984461265424 271.0858096697373 0.6953265201200783
15.29321201621884 271.880779625818 0.6950747629596276
15.298439571172256 274.922774434864 0.6978593874340026
15.303667126125672 275.9219930817698 0.6990880492795001
15.308894681079089 276.57147190813293 0.7001857030703466
15.314122236032505 275.2750191382039 0.6994603398812506
15.319349790985921 276.21962945875896 0.7011977767923153
15.324577345939337 280.8510208897988 0.7070079702959028
15.329804900892753 283.4154878714348 0.7106000447499592
15.33503245584617 284.5732029421739 0.7118052940600907
15.340260010799586 282.04523152790114 0.7093521177435853
15.345487565753002 283.56662885231447 0.7121378355551173
15.350715120706418 283.9074573818725 0.7121622737443565
15.355942675659835 289.05261588089553 0.7171035394031992
15.36117023061325 292.16949269724444 0.7204197913140233
15.366397785566667 290.67970332676975 0.7165776571034158
15.371625340520083 294.15379334016126 0.7196897070236714
15.3768528954735 296.5271382339892 0.7229038340535325
15.382080450426916 298.2860207279993 0.7247764330313137
15.387308005380332 299.35810208511043 0.7267422629305038
15.392535560333748 297.4761374084075 0.7248993199992123
15.397763115287164 297.0607247419829 0.7338002030383406
15.40299067024058 296.79724666539653 0.7405294054464853
15.408218225193997 296.0268507501039 0.7445753889173683
15.413445780147413 294.9399330761287 0.7471846788705214
15.418673335100829 294.53933685740657 0.7501430557132236
15.423900890054245 294.7703215382954 0.7532939202112255
15.429128445007661 297.35876135730047 0.759695642230147
15.434355999961078 295.4983358745528 0.7594326066511439
15.439583554914494 294.85190581107537 0.7608559832243375
15.44481110986791 294.19921287538864 0.762795921410514
15.450038664821326 295.6646006721378 0.7671761768134318
15.455266219774742 300.03112151627374 0.7755379188136625
15.460493774728159 297.99251713416305 0.7759474102610459
15.465721329681575 298.064556928555 0.778208461483674
15.470948884634991 298.4942258635615 0.7812403874037284
15.476176439588407 297.8417134004634 0.7826032985172628
15.481403994541823 300.035914707671 0.7873146883604328
15.48663154949524 300.9561275321119 0.7908084585564613
15.491859104448656 300.64379344462077 0.7920109846010858
15.497086659402072 299.28616113748893 0.7925838859768825
15.502314214355488 299.11225745747214 0.7932755997101963
15.507541769308904 299.645040275498 0.7950914997268208
15.51276932426232 299.4138584592269 0.7962156811657486
15.517996879215737 301.25346560718253 0.8005489105529814
15.523224434169153 302.22137390668917 0.8049138641635193
15.52845198912257 303.3176122756175 0.8076904272563763
15.533679544075985 305.14863595994683 0.811127765599929
15.538907099029402 305.8634696418249 0.8133039182832229
15.544134653982818 304.87612691262984 0.8134380202038739
15.549362208936234 305.57217359290337 0.8158974363069872
15.55458976388965 302.13468951548265 0.8125853516369133
15.559817318843066 302.39103003707 0.8142157025293577
15.565044873796483 301.5113634182878 0.8149281431068586
15.570272428749899 304.63225391193515 0.8208348895260541
15.575499983703315 307.9695974525179 0.8278517489542835
15.580727538656731 309.21085459793795 0.8312378565777944
15.585955093610147 308.42869918575235 0.832020259756927
15.591182648563564 304.9631377777712 0.8289915726690342
15.59641020351698 301.6535055272734 0.8276010874665187
15.601637758470396 298.07379603425113 0.824512179732802
15.606865313423812 298.3317257037324 0.8275329528910675
15.612092868377228 295.1927962745558 0.8246206320300441
15.617320423330645 292.91908188623876 0.8220647166111851
15.62254797828406 289.68453555109994 0.8199749218971355
15.627775533237477 288.40178169426844 0.8200023625528424
15.633003088190893 285.57246571002605 0.8179031758930014
15.63823064314431 283.85770858497773 0.812215136201881
15.643458198097726 279.65055605121245 0.7932495643207478
15.648685753051142 279.4876952866908 0.7855946925260574
15.653913308004558 280.6828790186654 0.7828645370321392
15.659140862957974 281.62442489321165 0.7811241500740035
15.66436841791139 283.35750805830264 0.7811659699018116
15.669595972864807 283.0212289257997 0.778758749072932
15.674823527818223 282.92816837128055 0.7768603099990526
15.680051082771639 280.01712410197484 0.7711976538376112
15.685278637725055 277.93501573975016 0.7657130664626772
15.690506192678471 277.50956950550074 0.7629754071017391
15.695733747631888 276.7126229199944 0.7597269700603578
15.700961302585304 275.4752432951805 0.757845294238184
15.70618885753872 274.2093311758516 0.7555716766860521
15.711416412492136 275.2511221101196 0.7564964559752352
15.716643967445552 277.1339543578041 0.7595519684013052
15.721871522398969 278.99337104386217 0.7617488875101484
15.727099077352385 280.0252008998171 0.7624082810856126
15.732326632305801 281.0224594855561 0.7614287666851717
15.737554187259217 280.4700892750188 0.7588825445851708
15.742781742212633 278.3977339763605 0.7548329095544473
15.74800929716605 282.1603268966518 0.7592010794836515
15.753236852119466 282.7762789973605 0.7591388931309685
15.758464407072882 286.63670739863204 0.7637923879325632
15.763691962026298 284.94284776453196 0.760448990345016
15.768919516979715 284.19262819971925 0.7582021365192885
15.77414707193313 283.0595442338075 0.7563360530828389
15.779374626886547 281.72520190804534 0.7530188109051744
15.784602181839963 283.572073633488 0.7532667087014551
15.78982973679338 285.7244157862415 0.7560311990893085
15.795057291746796 288.3144861902054 0.7594049404948666
15.800284846700212 290.0198366265877 0.7615725968683111
15.805512401653628 287.40522951137007 0.7580539216162595
15.810739956607044 287.170048720929 0.7556003993331807
15.81596751156046 286.43188367192903 0.7543059253578466
15.821195066513877 288.41471349986983 0.7567040547960459
15.826422621467293 291.9854679307247 0.7606365402399315
15.831650176420709 293.5812351060109 0.7623671379211107
15.836877731374125 290.8765199456599 0.7580330227352294
15.842105286327541 291.4490719291266 0.7581097719106603
15.847332841280958 290.39474545800374 0.7574318450065919
15.852560396234374 289.6889071920307 0.756130155879648
15.85778795118779 288.4165141151935 0.754344633565165
15.863015506141206 288.2733298533283 0.7537080265027091
15.868243061094622 286.31551349814146 0.7505442598276614
15.873470616048039 284.7471536867554 0.7491472749553061
15.878698171001455 284.5859718024485 0.7483702708944681
15.883925725954871 286.0824640893545 0.7485365433502581
15.889153280908287 289.90319988747257 0.7528743549401767
15.894380835861703 291.86126692362797 0.7559515647496615
15.89960839081512 292.1493782130019 0.7565398750364152
15.904835945768536 293.1737995889323 0.7583185968223795
15.910063500721952 291.87680019036435 0.7555529617911062
15.915291055675368 291.6960134001004 0.7553390273908179
15.920518610628784 290.82402949106415 0.7545492353822102
15.9257461655822 289.38497891628555 0.7510852616211506
15.930973720535617 290.01871123507806 0.7508061870474637
15.936201275489033 287.08058993673393 0.745694376297322
15.94142883044245 284.8396204433422 0.7409840681608485
15.946656385395865 286.9319000202635 0.7448887960619625
15.951883940349282 284.90692945487115 0.741989620585793
15.957111495302698 287.3066014034506 0.7454043920446162
15.962339050256114 286.00194099607853 0.7434845684401858
15.96756660520953 287.1890649245994 0.7450174491482782
15.972794160162946 286.94010966874305 0.7452698240943413
15.978021715116363 287.03891893766854 0.746192903154535
15.983249270069779 286.50432044525877 0.7454294194878156
15.988476825023195 289.89256887288127 0.7502091500067632
15.993704379976611 289.86536688375514 0.7508838009102835
15.998931934930027 288.7517143393956 0.7494147330964295
16.004159489883442 287.94995438954953 0.7477239006234064
16.009387044836856 287.3452132628865 0.7446006275669772
16.01461459979027 288.17926340386083 0.7448431179238347
16.019842154743685 288.77015220837313 0.7456546514805115
16.0250697096971 288.9105329553818 0.7461149945950155
16.030297264650514 289.89470096270026 0.7478261680547692
16.03552481960393 291.4720647931765 0.7496901031905181
16.040752374557343 294.18287072443667 0.7525421270760407
16.045979929510757 296.92457726305116 0.7569421597120428
16.05120748446417 300.1204066010072 0.7609194073396464
16.056435039417586 302.52161840820105 0.7637007712972522
16.061662594371 305.70127511466427 0.7671425145289684
16.066890149324415 309.3238166744702 0.7699448518462084
16.07211770427783 313.51182417833985 0.7738859460372886
16.077345259231244 317.4036881045484 0.7778097893631327
16.08257281418466 321.0749154962054 0.7819851864810442
16.087800369138073 324.9458943147626 0.7873324527846641
16.093027924091487 327.35054918255764 0.7907865663066987
16.0982554790449 328.5496809012885 0.7918144321831446
16.103483033998316 330.3045073767493 0.7938732467903892
16.10871058895173 332.9721227126968 0.7966868710381019
16.113938143905145 335.7648076335151 0.8007532700198234
16.11916569885856 334.3369018413465 0.7992781496567132
16.124393253811974 332.0576629062043 0.7965907839012217
16.129620808765388 333.9973407371679 0.7988875744471178
16.134848363718802 334.0623516480936 0.7992560718835405
16.140075918672217 333.58505454343305 0.7984951431688667
16.14530347362563 330.2576729505407 0.7943263422463103
16.150531028579046 330.30366656522017 0.7934245551030831
16.15575858353246 332.2538994025534 0.7950456762202791
16.160986138485875 331.5462034738191 0.7932950543912611
16.16621369343929 330.3543477829896 0.7922446334112481
16.171441248392703 326.723086740898 0.788681696353383
16.176668803346118 324.5970673085742 0.7865621189847576
16.181896358299532 320.89569918893375 0.782898201390337
16.187123913252947 314.40867080090214 0.7751726728185993
16.19235146820636 305.13022708522163 0.7638598498000915
16.197579023159776 297.61943404160814 0.7543800097974642
16.20280657811319 292.774497409445 0.7495110539186806
16.208034133066604 289.5319586593307 0.7473591016716123
16.21326168802002 286.19569111343696 0.744099649570665
16.218489242973433 280.97189685285474 0.7362572702596142
16.223716797926848 273.59700960643164 0.7250968968440359
16.228944352880262 273.61666967555357 0.7246945146592965
16.234171907833677 271.1441516828296 0.7227761971213819
16.23939946278709 271.0602092167175 0.7234509656717806
16.244627017740505 269.9446236856965 0.7216082500027563
16.24985457269392 266.4077479277563 0.7170194018786411
16.255082127647334 264.06278862729454 0.7160672435956514
16.26030968260075 259.49683402805107 0.7097075211917939
16.265537237554163 257.4846360615919 0.7071320231445701
16.270764792507578 260.40686793758914 0.711723054199469
16.275992347460992 261.5664877664254 0.7141892335361044
16.281219902414406 262.7108529887683 0.7172703009274564
16.28644745736782 259.5231495458817 0.7127175831725253
16.291675012321235 258.2481178534425 0.7088531550846272
16.29690256727465 258.05990728536335 0.7064928111495726
16.302130122228064 256.49060177053906 0.7029347639446403
16.30735767718148 257.54549694104816 0.7035495307217315
16.312585232134893 256.30811945277475 0.7024918493169912
16.317812787088307 254.42261388472235 0.7003194588696076
16.323040342041722 252.923904857711 0.6980541233149218
16.328267896995136 255.74553397755446 0.7011721647839053
16.33349545194855 254.84825101795568 0.6985158639894588
16.338723006901965 254.20049519431112 0.6977959283988899
16.34395056185538 256.1120749961893 0.7006583671349831
16.349178116808794 259.7210013825115 0.707359762357385
16.35440567176221 267.06857464789647 0.7166456933805658
16.359633226715623 271.18352101834034 0.7208897996938202
16.364860781669037 272.39808132776545 0.721134201107692
16.37008833662245 275.2355482453361 0.7246664777606919
16.375315891575866 276.7896087102552 0.7255414291793447
16.38054344652928 279.7337377019097 0.7277271770532916
16.385771001482695 284.9189953844812 0.732378795654852
16.39099855643611 290.5546680349867 0.7378519713310299
16.396226111389524 295.1325912585672 0.7432798465173417
16.401453666342938 297.4101704005226 0.7468186473059334
16.406681221296353 296.3467742709072 0.7472045698077568
16.411908776249767 294.3472962071822 0.7446644144337184
16.41713633120318 294.10680053778873 0.7427094474668864
16.422363886156596 292.8747008484466 0.7414224154730891
16.42759144111001 290.01813060222935 0.7371332051726681
16.432818996063425 287.26625818325033 0.7358072673939383
16.43804655101684 284.68614425595194 0.7315919194783551
16.443274105970254 280.9384461609342 0.7270076763499276
16.448501660923668 279.2660238277913 0.7246294155759759
16.453729215877082 276.8606874545818 0.7208506503455754
16.458956770830497 274.9651966748727 0.7201100645129432
16.46418432578391 272.61846875599105 0.716728235862034
16.469411880737326 272.7099638527569 0.7162650145542673
16.47463943569074 273.588088949669 0.717071541587046
16.479866990644155 274.8002467819063 0.7180372158152916
16.48509454559757 275.3521756446625 0.7176795252853604
16.490322100550983 276.12729783601185 0.718608238362276
16.495549655504398 279.446772489578 0.7216671231792173
16.500777210457812 284.1567791919241 0.7279774546798449
16.506004765411227 286.8974568284273 0.7304386827925076
16.51123232036464 286.17345287899246 0.7287768316214688
16.516459875318056 282.8758991511957 0.7253710591447422
16.52168743027147 281.7858637034774 0.7252588721289325
16.526914985224884 282.06087696114224 0.7264392204015313
16.5321425401783 282.0479941421656 0.7279911625964597
16.537370095131713 283.16860062846274 0.7279956582046315
16.542597650085128 277.55167046859606 0.7206202358281943
16.547825205038542 273.26606669759263 0.715670016225872
16.553052759991957 268.2468752594034 0.7081304562760223
16.55828031494537 265.23268241908784 0.7052270587807046
16.563507869898785 263.6853443667536 0.7032093905046526
16.5687354248522 261.5244620359147 0.7004367455110526
16.573962979805614 255.54548282463676 0.6938677313145714
16.57919053475903 252.24676899036862 0.6905685535708189
16.584418089712443 249.62878472942907 0.6872016038763435
16.589645644665858 247.71844851527783 0.6849321551531726
16.594873199619272 249.65253311288353 0.685650499519619
16.600100754572686 253.39552163615772 0.6905765308260902
16.6053283095261 254.061123856397 0.6926014607268375
16.610555864479515 253.7915492933456 0.6917310421850802
16.61578341943293 252.37046333156272 0.6897080665597762
16.621010974386344 249.0524925469905 0.6838249593615054
16.62623852933976 250.69912398931487 0.6859031587848877
16.631466084293173 253.33805319856438 0.6905236479405208
16.636693639246587 256.38256120188635 0.6943843446106912
16.641921194200002 257.70149524787007 0.6952810777229146
16.647148749153416 258.2959292281547 0.6944733949077361
16.65237630410683 257.13718748578253 0.6924806539105399
16.657603859060245 257.18933364889074 0.6932375910210176
16.66283141401366 254.31581395510125 0.6903178680654557
16.668058968967074 252.855931705713 0.6883259807207194
16.67328652392049 250.06659356015967 0.684191636138061
16.678514078873903 249.40525104082027 0.6819387286938717
16.683741633827317 251.13770709289335 0.6848018978203042
16.68896918878073 251.61963622529515 0.6848042043167225
16.694196743734146 248.51163816246293 0.6804611941008228
16.69942429868756 248.54094662702676 0.6808855112049776
16.704651853640975 249.86991893027815 0.6841840824351235
16.70987940859439 250.68168060518542 0.6845972767534487
16.715106963547804 248.88563771678827 0.6821554675711877
16.720334518501218 243.42392022900958 0.6745830047766826
16.725562073454633 238.94041694689227 0.668656697731895
16.730789628408047 236.29373023825133 0.6638703357697909
16.73601718336146 240.47133566771637 0.6703955147173052
16.741244738314876 245.33286069805314 0.6772748419861608
16.74647229326829 246.02002427219261 0.678447106874659
16.751699848221705 243.11509443280562 0.6734600755927872
16.75692740317512 235.71314865188157 0.6633548476811759
16.762154958128534 232.7822417692998 0.6588565769555064
16.767382513081948 230.8345592484555 0.656448675988875
16.772610068035362 231.77482546999116 0.6569408402979924
16.777837622988777 232.76243959706818 0.6584708889490919
16.78306517794219 234.46317790612136 0.6611627341899701
16.788292732895606 235.21719107553224 0.6622176438080295
16.79352028784902 235.27538228009865 0.6641627228484582
16.798747842802435 232.05079638348525 0.6578906519731246
16.80397539775585 228.41332213951094 0.6542424456212631
16.809202952709263 228.29797213470778 0.6531384157182485
16.814430507662678 227.04190041798688 0.6525811427297927
16.819658062616092 225.0756996382558 0.6493828993876193
16.824885617569507 222.8291919052349 0.6468423595382241
16.83011317252292 221.60701238951097 0.6462095609249042
16.835340727476336 225.95630994962775 0.6523411930491888
16.84056828242975 225.96925842250658 0.6537016691631656
16.845795837383164 225.17228642011466 0.6539608902363827
16.85102339233658 222.1163416312076 0.6506098743188696
16.856250947289993 223.0657762818084 0.6512315565388204
16.861478502243408 222.51889686997518 0.648979351637153
16.866706057196822 222.64711178788778 0.6483234926494034
16.871933612150237 221.06262983657837 0.6452531761238225
16.87716116710365 222.30487442098962 0.64707256365597
16.882388722057065 220.8917357116833 0.6441401742310591
16.88761627701048 222.9094640674877 0.647448814899514
16.892843831963894 221.8466441365692 0.6469706534149479
16.89807138691731 220.9328378535383 0.6460706008093481
16.903298941870723 218.01034717196967 0.6431101772913735
16.908526496824138 216.1489150582833 0.6403192505590289
16.913754051777552 213.67165221958268 0.6345153203088381
16.918981606730966 215.35809753585974 0.6365912927282923
16.92420916168438 217.06628947978243 0.6393251921523744
16.929436716637795 218.04858164211396 0.6422090860789712
16.93466427159121 219.02337362435551 0.6441011020933964
16.939891826544624 217.7015766163556 0.6405993741194584
16.94511938149804 216.83342399558325 0.6382431350503891
16.950346936451453 217.40285168806636 0.638881575160848
16.955574491404867 215.6303029824081 0.6359624642545543
16.960802046358282 215.72197244972534 0.63568792525978
16.966029601311696 214.8014681040304 0.634196858388088
16.97125715626511 214.699898877019 0.6340858122676248
16.976484711218525 216.86010568266795 0.637647444800927
16.98171226617194 215.33512619229936 0.6362742233695927
16.986939821125354 214.32689416411725 0.6359068791696915
16.99216737607877 217.05303796166498 0.6417564597608141
16.997394931032183 217.94076786449946 0.6424607956321123
17.002622485985597 219.2939945492232 0.6447687948005841
17.00785004093901 217.1573029294042 0.6386025294634117
17.013077595892426 216.6328155789178 0.6362700374891628
17.01830515084584 216.9012903852696 0.6344010663581514
17.023532705799255 216.54110737886842 0.6336840968681998
17.02876026075267 214.1807955116296 0.6306247216216471
17.033987815706084 215.99991336760772 0.6348110263899189
17.039215370659498 217.61496820594633 0.6385382068683327
17.044442925612913 219.89949817229746 0.6424541308229936
17.049670480566327 222.94612759268202 0.6476429551352669
17.05489803551974 223.0815957954512 0.6482756648355934
17.060125590473156 224.67442607865215 0.6503835509766799
17.06535314542657 226.18462564572602 0.6526411058099325
17.070580700379985 227.86479740539102 0.6552860255822641
17.0758082553334 227.60704336680698 0.6544783295683647
17.081035810286814 225.00127313210015 0.6501841147541718
17.086263365240228 224.74941912343078 0.6496650711150314
17.091490920193642 222.72643811335007 0.6458821129802647
17.096718475147057 222.04784079441632 0.644306053260452
17.10194603010047 220.27684061534057 0.6399067357474777
17.107173585053886 223.29145271207744 0.6429250100189009
17.1124011400073 222.89377082060832 0.641237667350363
17.117628694960715 224.72584737574746 0.644194256951155
17.12285624991413 227.00757600662283 0.6493804615575902
17.128083804867543 228.10927058332135 0.6512760295691284
17.133311359820958 229.22952941476083 0.6526045965158582
17.138538914774372 230.00182845402816 0.6532046620777243
17.143766469727787 230.00767768097856 0.6529270090498922
17.1489940246812 231.46808993831385 0.6546099159036222
17.154221579634616 231.28461300172134 0.6544772072985251
17.15944913458803 230.97344667395063 0.6541372086721352
17.164676689541444 231.7282824264597 0.6551261501563075
17.16990424449486 235.45825090033662 0.6601244765330635
17.175131799448273 240.70542800669952 0.6657467586451813
17.180359354401688 239.923634003916 0.6646016820592391
17.185586909355102 240.17452449651938 0.6646742623564214
17.190814464308517 238.79380137544132 0.6617916813696949
17.19604201926193 241.2171718894112 0.6647545746888799
17.201269574215345 244.41960354421673 0.6684250018267569
17.20649712916876 246.6613860011019 0.6722749108570419
17.211724684122174 248.86148174214918 0.6766258376178657
17.21695223907559 247.25271457701575 0.6751794282324446
17.222179794029003 248.10594609412905 0.675774653233161
17.227407348982418 248.45023497938465 0.6749373077861404
17.232634903935832 249.17956244049856 0.6756451006708464
17.237862458889246 250.48046506992964 0.6776503731580723
17.24309001384266 247.59313110271046 0.6737152244330864
17.248317568796075 246.56844396628134 0.6721434237198922
17.25354512374949 245.74709468291587 0.669626956019971
17.258772678702904 245.725792082106 0.6697235503356109
17.26400023365632 243.7207195373856 0.6677065660263632
17.269227788609733 243.20679578095292 0.6689283193049307
17.274455343563147 240.4214645739754 0.665735052422765
17.279682898516562 239.36614080265568 0.664809839286652
17.284910453469976 239.06034041152517 0.6629544824980929
17.29013800842339 239.18234644223753 0.6619540466786933
17.295365563376805 242.08345533833358 0.6656751067876757
17.30059311833022 243.47381102721548 0.6681469515736823
17.305820673283634 243.8717465800934 0.6687203583572287
17.31104822823705 242.0026265322347 0.6668363156049854
17.316275783190463 240.9345119902681 0.6652848886474494
17.321503338143877 241.4332518834252 0.6676826294884852
17.32673089309729 242.48040253054828 0.6694233801198453
17.331958448050706 242.98832243191484 0.6705825520449283
17.33718600300412 242.33098062482912 0.6695221869964599
17.342413557957535 241.7962640551983 0.6671221714070091
17.34764111291095 241.4746694241604 0.6664177700585124
17.352868667864364 241.67421635203613 0.6674806853623309
17.358096222817778 242.97474881133783 0.6693288044296138
17.363323777771193 242.3612839766182 0.6676304878787638
17.368551332724607 241.56843665088758 0.6646624480200339
17.37377888767802 237.28760014076965 0.6578683750262645
17.379006442631436 237.9310928548898 0.6597704731749932
17.38423399758485 235.8523173192464 0.6582256952238316
17.389461552538265 234.3860567675652 0.6581601777823017
17.39468910749168 233.88973098648773 0.658695836504037
17.399916662445094 237.00677096507874 0.662199041157296
17.405144217398508 240.90487112084983 0.666884397287633
17.410371772351922 239.68901918839853 0.6646388697235657
17.415599327305337 241.0302406197288 0.6653634104828904
17.42082688225875 240.43279838650128 0.6635833768920778
17.426054437212166 239.9329098648766 0.6631107989562183
17.43128199216558 239.7183428456795 0.6622350514996652
17.436509547118995 239.00257898495076 0.6628907024725064
17.44173710207241 241.93621486582595 0.6671115814205999
17.446964657025823 243.62215812059839 0.6699738602213583
17.452192211979238 243.43675705679206 0.6700121177623398
17.457419766932652 239.79790857942953 0.6642720320760496
17.462647321886067 238.03852375189734 0.6620910098582417
17.46787487683948 238.34911913532426 0.6617222809276259
17.473102431792896 237.23462301613836 0.661013671484573
17.47832998674631 236.929832058178 0.6601668373458246
17.483557541699724 238.2951754410402 0.6608563296823905
17.48878509665314 239.29928522344977 0.6620101780685315
17.494012651606553 242.8169881250977 0.6676239705531273
17.499240206559968 243.5394670421566 0.66878341065155
17.504467761513382 243.7618298680259 0.6696057912750795
17.509695316466797 245.4269801494301 0.670717059443768
17.51492287142021 245.97606382917974 0.6727416368699305
17.520150426373625 245.0720998229577 0.6724034163797095
17.52537798132704 244.64049671977597 0.6716239373282645
17.530605536280454 242.23072190842228 0.667293006111979
17.53583309123387 239.8498981956103 0.6632884340911206
17.541060646187283 240.0065711353587 0.6640186704379891
17.546288201140698 240.39650058825825 0.6643392154625064
17.551515756094112 239.17426107392336 0.6619244302131586
17.556743311047526 239.7982559416416 0.6605998084634302
17.56197086600094 240.85699839252018 0.6604661736513086
17.567198420954355 245.02116753343344 0.6665449081058045
17.57242597590777 246.4096616405228 0.6688008566637273
17.577653530861184 245.23468809256659 0.6684991990548348
17.5828810858146 244.11233689325024 0.6686548367491444
17.588108640768013 243.80691612766742 0.6686070677186055
17.593336195721427 246.35255438132117 0.671992331716674
17.598563750674842 250.01395243008773 0.6748281561125106
17.603791305628256 252.66605244076746 0.678119271113331
17.60901886058167 257.0142040663308 0.6841136579131305
17.614246415535085 258.16122538655173 0.685329539027266
17.6194739704885 257.72951725628434 0.6843054982841967
17.624701525441914 257.60182183157934 0.6839637877736835
17.62992908039533 259.35295137412373 0.6867332849617069
17.635156635348743 261.2765332617432 0.6888721663489077
17.640384190302157 260.48536261092914 0.6873440057124821
17.64561174525557 261.0465660026362 0.6875486187918389
17.650839300208986 260.4956220524214 0.6862196392889962
17.6560668551624 258.96819010134686 0.683804360197275
17.661294410115815 257.2826761292633 0.6811041290473828
17.66652196506923 259.71165144742747 0.6844405436384472
17.671749520022644 263.229318845954 0.6889952326568125
17.676977074976058 267.1351500152348 0.6948403679073588
17.682204629929473 272.2063699917364 0.7010893587108268
17.687432184882887 278.9404832694858 0.7092658618709392
17.6926597398363 284.2842449767482 0.7156592331909271
17.697887294789716 287.5658911499376 0.7194894660358232
17.70311484974313 288.89881870881493 0.7212341925263392
17.708342404696545 290.18020682805366 0.722783364635872
17.71356995964996 291.5885755541418 0.7236201369975891
17.718797514603374 293.729092469033 0.7258121850077583
17.724025069556788 299.5050374942441 0.7316005207792723
17.729252624510202 304.33938505481603 0.7375198126922087
17.734480179463617 309.0057133352449 0.7425857969410535
17.73970773441703 311.3138838619368 0.7453366898650361
17.744935289370446 313.4452171261786 0.747870978354107
17.75016284432386 315.32001037693766 0.749665336085755
17.755390399277275 318.58961475032464 0.7535652641353964
17.76061795423069 320.69682681303254 0.7562914654175226
17.765845509184103 323.4328325417551 0.7594493548038955
17.771073064137518 324.1466538523441 0.7605286850200624
17.776300619090932 324.54540449003923 0.7606655557102912
17.781528174044347 324.2393924468587 0.7602509674203318
17.78675572899776 324.84509881889943 0.7614763151572467
17.791983283951176 322.84019580429924 0.7592483132982173
17.79721083890459 317.80811998053287 0.7530657786289783
17.802438393858004 312.4256881246519 0.7470578361313386
17.80766594881142 309.0655609618081 0.7427637491481667
17.812893503764833 305.5358286395328 0.7387854469875489
17.818121058718248 304.0505958028199 0.7377798923579846
17.823348613671662 300.69001343314716 0.733980898386131
17.828576168625077 299.24598085291865 0.7337242166646422
17.83380372357849 295.0530693893924 0.7284751086430442
17.839031278531905 293.2490436509457 0.7259564448320754
17.84425883348532 292.1419653730093 0.7240537647669625
17.849486388438734 293.3559425853081 0.724468491689715
17.85471394339215 293.92623030727503 0.7260379200034507
17.859941498345563 290.81497731262004 0.7228057720097544
17.865169053298978 288.68030506557113 0.7196328561041557
17.870396608252392 289.2616014976981 0.7194406642516237
17.875624163205806 289.45693719053867 0.7197369054794428
17.88085171815922 290.87812677855845 0.7228018626370815
17.886079273112635 291.71643137590723 0.7242392883082355
17.89130682806605 295.75550653367475 0.7288334464661635
17.896534383019464 297.47740409012226 0.729986195610892
17.90176193797288 303.6394180979828 0.7370527652484404
17.906989492926293 311.33394003383313 0.7456431636861411
17.912217047879707 317.95440294698227 0.7535640049323452
17.917444602833122 324.72189239012374 0.7608105073622751
17.922672157786536 326.78189989119807 0.7633486786995852
17.92789971273995 326.17890165743887 0.7627226442680259
17.933127267693365 327.41801350710267 0.7638116916929557
17.93835482264678 328.3658718703333 0.7652179572057475
17.943582377600194 326.3358143604741 0.7627263092691363
17.94880993255361 323.03165637579264 0.7585209097368344
17.954037487507023 318.34197336442946 0.7538247686810139
17.959265042460437 315.48513521499217 0.7501138450372132
17.96449259741385 310.16521184462715 0.744745289241489
17.969720152367266 304.1577202031285 0.7383707086917749
17.97494770732068 297.69771312373047 0.7315594801391158
17.980175262274095 292.6118519490856 0.7256080091148146
17.98540281722751 285.8749427579964 0.716598090493584
17.990630372180924 278.884231239724 0.7080350013396872
17.995857927134338 273.65646016805704 0.7025001069009901
18.001085482087753 271.4363071030463 0.6997783648348513
18.006313037041167 270.70040458361314 0.6993573068744254
18.01154059199458 270.9921527718937 0.7005898713267886
18.016768146947996 270.06942941736827 0.7000962743473358
18.02199570190141 266.70440396395037 0.6964677661519089
18.027223256854825 264.5507350389567 0.691957297648652
18.03245081180824 261.33942022645493 0.6869585463819696
18.037678366761654 257.2508881360382 0.6811138336974016
18.042905921715068 254.62922163565372 0.676450837658173
18.048133476668482 252.389696042818 0.6742372852435581
18.053361031621897 255.05786706550512 0.6792286265739401
18.05858858657531 256.65694181560355 0.6824293738042072
18.063816141528726 257.7234262492259 0.6845212199507313
18.06904369648214 255.96719676758767 0.6812171856496391
18.074271251435555 258.09791732381507 0.6824310617867542
18.07949880638897 261.11451386062 0.6851766784697307
18.084726361342383 265.1431376227846 0.6897332341561766
18.089953916295798 266.00546811319765 0.6917826814394823
18.095181471249212 265.9244438683413 0.691906307882494
18.100409026202627 271.74622658740554 0.700371048751382
18.10563658115604 276.09668289621146 0.7052955159616147
18.110864136109456 280.6076209243758 0.7111368245311968
18.11609169106287 285.261055727513 0.716995812879874
18.121319246016284 288.1691234928357 0.719976198724226
18.1265468009697 289.54812898774253 0.7200898760276743
18.131774355923113 293.33458929623 0.7244512798013995
18.137001910876528 294.79856382640946 0.725605970306205
18.142229465829942 300.5441845557092 0.73271623577559
18.147457020783357 305.65750173428 0.7384782246695408
18.15268457573677 314.13256548419287 0.7476538913338927
18.157912130690185 324.33653507789165 0.759367515496422
18.1631396856436 334.5230517999829 0.7714500819749175
18.168367240597014 347.70280661276377 0.7860703121611271
18.17359479555043 361.33301418099865 0.8015239136829398
18.178822350503843 373.9194450154016 0.8146784686996643
18.184049905457258 384.50827982772455 0.8256313047928765
18.189277460410672 390.08523211785837 0.8312166204079846
18.194505015364086 394.5813901920439 0.8355628700634763
18.1997325703175 392.6215919605802 0.8334776943440544
18.204960125270915 393.0334420434479 0.8337692188152533
18.21018768022433 388.2276235473644 0.8286870755406173
18.215415235177744 385.6429588134396 0.8264844610457813
18.22064279013116 383.14064819485844 0.8239914693086515
18.225870345084573 383.67813483047235 0.8247643466135468
18.231097900037987 382.51629803720357 0.8230858311166247
18.236325454991402 384.24871136650114 0.8243663168090567
18.241553009944816 382.48556191201493 0.8224886526534538
18.24678056489823 383.23717807567755 0.8231536399965481
18.252008119851645 384.45079772813915 0.8247631109391571
18.25723567480506 387.5300694433247 0.8278395230205157
18.262463229758474 388.32152474630226 0.8290506627642557
18.26769078471189 380.26408677108276 0.8207263285192282
18.272918339665303 368.5252546570469 0.8081445875748617
18.278145894618717 355.67822932867296 0.7937583449463449
18.28337344957213 345.8407502774348 0.782692884470137
18.288601004525546 338.17984682463066 0.7740089768484185
18.29382855947896 332.8959554176167 0.7685928752254773
18.299056114432375 327.3044704764118 0.7624255380258691
18.30428366938579 321.89267586075977 0.7569266397887902
18.309511224339204 314.25710325294773 0.7480992378929758
18.314738779292618 305.57334868512316 0.738399535190367
18.319966334246033 301.04715175636596 0.7345871930931743
18.325193889199447 296.02342315595877 0.7285717503978856
18.33042144415286 292.9680336059486 0.7244775852337519
18.335648999106276 290.92481870003274 0.7216454600570323
18.34087655405969 288.27287328441406 0.7176933272500293
18.346104109013105 286.1359755927543 0.7155408312754088
18.35133166396652 284.42799478624113 0.7124389306649853
18.356559218919934 284.9122699610127 0.7130020711031637
18.361786773873348 284.9463302115317 0.7128447637504024
18.367014328826762 284.9953829811534 0.7125412476706011
18.372241883780177 283.84828692138774 0.711806924166901
18.37746943873359 287.63675408288105 0.7167297511371955
18.382696993687006 289.1341566381465 0.7187838966698518
18.38792454864042 294.7344336196823 0.7276585476994273
18.393152103593835 302.4269899565284 0.748258718285299
18.39837965854725 308.93865877641457 0.762283011535627
18.403607213500663 317.91212285461035 0.7780888795839864
18.408834768454078 326.6986941268061 0.7928930402821651
18.414062323407492 333.87398683538464 0.8059898835487798
18.419289878360907 341.3206073737913 0.8191195458501548
18.42451743331432 345.2040438161822 0.827194581214748
18.429744988267736 348.5720575034103 0.835141617641264
18.43497254322115 343.9437206819417 0.832386795670533
18.440200098174564 341.86900505931226 0.8329615649970504
18.44542765312798 336.962354763152 0.8301172996783471
18.450655208081393 335.83352848921913 0.8311604156539533
18.455882763034808 329.64173185281635 0.8269938980102576
18.461110317988222 326.25889751217284 0.8258358513838251
18.466337872941637 322.6810437125511 0.8239246080928341
18.47156542789505 322.40331661943884 0.8265300267810712
18.476792982848465 317.08940872400154 0.8221607655430565
18.48202053780188 313.8893131917867 0.8209045207119257
18.487248092755294 308.8324989006522 0.81787554011137
18.49247564770871 307.55318452684185 0.8184168781435046
18.497703202662123 304.0277505168918 0.8173470889284756
18.502930757615538 302.37690130345715 0.8169112475627422
18.508158312568952 301.1963030204377 0.8174649555629377
18.513385867522366 299.48894137216473 0.8169992498208856
18.51861342247578 300.76052585551446 0.8204203958581832
18.523840977429195 296.7978506301515 0.8184649792741115
18.52906853238261 295.3785355371419 0.819668753686825
18.534296087336024 294.85074018242693 0.8209757143277734
18.53952364228944 294.7281700771245 0.8219638133859034
18.544751197242853 294.92738302275336 0.8236412882708224
18.549978752196267 294.80224451780424 0.8244977738375273
18.555206307149682 291.17770747815393 0.8211238088959386
18.560433862103096 290.5500743561891 0.8216094241904277
18.56566141705651 288.0547425905155 0.8214298211969944
18.570888972009925 288.97703783465903 0.8252509408001725
18.57611652696334 289.61320147039726 0.8286197189334209
18.581344081916754 290.67488693630077 0.8315415768856381
18.58657163687017 293.0558081331344 0.837252965324842
18.591799191823583 291.68795869061614 0.836440528098144
18.597026746776997 293.79735994648956 0.840957442667179
18.60225430173041 294.69850130831117 0.8425410933839842
18.607481856683826 299.18040615384166 0.8502674015716781
18.61270941163724 304.86302711467727 0.8613998577234927
18.617936966590655 305.41055880650185 0.8638363018660112
18.62316452154407 304.5486440839195 0.8620234927222702
18.628392076497484 303.65933390503824 0.8432885245830929
18.633619631450898 308.45357638594265 0.840862971004672
18.638847186404313 311.7337669670281 0.8380105213660036
18.644074741357727 318.8866267617308 0.8429498875084441
18.64930229631114 319.2020935149816 0.8391234350795836
18.654529851264556 323.69199929889675 0.8402297493502877
18.65975740621797 331.56569664806545 0.8476668400410995
18.664984961171385 336.684396492613 0.8507724506934851
18.6702125161248 343.0817787768054 0.8560541908397571
18.675440071078214 348.0303399747018 0.8607015556032875
18.680667626031628 352.8815942540114 0.8634748731913566
18.685895180985042 355.2899583750468 0.8645370967020918
18.691122735938457 358.1884767088 0.8654390137504077
18.69635029089187 358.76566195336545 0.8639276425465549
18.701577845845286 355.38768422386494 0.8582506173667642
18.7068054007987 358.8754356234339 0.8603283012847506
18.712032955752115 359.52181008959053 0.859100088070264
18.71726051070553 361.3826166115316 0.8597007732502097
18.722488065658943 363.69568998907516 0.8610988605669451
18.727715620612358 358.44894488392805 0.8539269628547186
18.732943175565772 359.3942788724039 0.853866117522909
18.738170730519187 358.45543981871305 0.8512407207537342
18.7433982854726 361.03674115392965 0.8530071117874664
18.748625840426016 362.27861551669656 0.8530587812089121
18.75385339537943 361.9553395566874 0.8512704792956034
18.759080950332844 358.8797454391957 0.8471853997261073
18.76430850528626 359.3550983342573 0.8470816279334882
18.769536060239673 355.12736472016365 0.8417907592542414
18.774763615193088 351.60878545934287 0.8359807421200567
18.779991170146502 344.03739952805125 0.825354775891355
18.785218725099917 338.7248451025757 0.8179244610938807
18.79044628005333 335.694609571643 0.8136263169757528
18.795673835006745 334.54495841535083 0.8118141055912613
18.80090138996016 332.52657687799916 0.8088799824635202
18.806128944913574 329.46202046700415 0.804381965039124
18.81135649986699 322.26278832575326 0.7944560237954275
18.816584054820403 316.42932323366836 0.7875298306487019
18.821811609773818 315.0085354463627 0.7844113160873558
18.827039164727232 319.7761309366469 0.7900294255162044
18.832266719680646 319.0873700604619 0.7881304006405466
18.83749427463406 317.6214840516957 0.7856536770717496
18.842721829587475 311.19816375913246 0.7777585674746877
18.84794938454089 307.777313561026 0.7737255416187832
18.853176939494304 305.35948954099837 0.7711633679402982
18.85840449444772 305.525828647356 0.7707814710741965
18.863632049401133 303.0465941623889 0.76671959428919
18.868859604354547 302.783997912608 0.7666683219590447
18.87408715930796 301.8954941341129 0.7651712596570692
18.879314714261376 303.083894199767 0.7668458013377972
18.88454226921479 301.96347471799487 0.7667415586852188
18.889769824168205 302.3044152811885 0.7651544490862593
18.89499737912162 300.25926183114103 0.7624821467084486
18.900224934075034 300.18602020356377 0.7609405694105487
18.90545248902845 298.66239966004474 0.758435021836913
18.910680043981863 295.7310493151517 0.7553162428856746
18.915907598935277 293.99402456612904 0.7533528653755749
18.92113515388869 291.817372151379 0.7507676407933191
18.926362708842106 290.03222489137323 0.7495332555446613
18.93159026379552 286.19791559656704 0.7448990548047265
18.936817818748935 282.6408198027138 0.7405998390363536
18.94204537370235 280.17638220643204 0.7361206991882916
18.947272928655764 280.1009082994826 0.7347253387477827
18.952500483609178 281.3821150088405 0.7357407017857258
18.957728038562593 279.3713697849575 0.732633017405279
18.962955593516007 278.0555830657677 0.7316021289798779
18.96818314846942 276.77422000062126 0.7299233409854176
18.973410703422836 276.8899960382465 0.7292056294314978
18.97863825837625 276.44823485320245 0.7270548412655665
18.983865813329665 275.2622266051655 0.7240491757530362
18.98909336828308 272.0512000362822 0.7188978700661219
18.994320923236494 271.43862115734515 0.7169485593428169
18.999548478189908 273.25584299657856 0.7192430488008187
19.004776033143322 274.5473691660782 0.7216490972841784
19.010003588096737 280.29508947848853 0.7302611419310683
19.01523114305015 281.0135097414218 0.7326570303999594
19.020458698003566 280.071291057145 0.7312556582035595
19.02568625295698 280.29074094488504 0.731265710686271
19.030913807910395 279.669889083441 0.7294192377771304
19.03614136286381 283.3423411825175 0.7339723318756256
19.041368917817223 284.4110071756479 0.734457008541298
19.046596472770638 281.73611106121837 0.7300402691167212
19.051824027724052 280.2299542038397 0.7285265760914951
19.057051582677467 280.5107332318996 0.7281182221734144
19.06227913763088 279.4290156577399 0.726600812926883
19.067506692584296 281.7561486510929 0.728938787327246
19.07273424753771 279.2910567805203 0.7245261286424904
19.077961802491124 278.930509347006 0.7250884314577146
19.08318935744454 277.1356924153205 0.7222622764327582
19.088416912397953 276.20231202796145 0.7224925850374133
19.093644467351368 275.9836871257712 0.7224926458917862
19.098872022304782 273.96032079077554 0.7194505358964599
19.104099577258197 272.6286397669881 0.7175631901740319
19.10932713221161 270.81514857674387 0.7152760381385438
19.114554687165025 269.91888731265726 0.7144181099232579
19.11978224211844 271.2026181605715 0.7173095948413528
19.125009797071854 272.3530424581296 0.7180960236656705
19.13023735202527 270.1812668827605 0.7145528369804686
19.135464906978683 267.3964556170663 0.709748298519854
19.140692461932098 265.9253135791522 0.7073891064634928
19.145920016885512 264.8072625363897 0.7059425468338976
19.151147571838926 262.7618912619435 0.7027703155310122
19.15637512679234 261.21185349538536 0.6994386880026776
19.161602681745755 261.8767668572054 0.7001970430591437
19.16683023669917 261.92386708318907 0.7014930606985895
19.172057791652584 261.4906245255509 0.7016733522958178
19.177285346606 262.16534935751014 0.7025683874016848
19.182512901559413 264.6278527394358 0.7036780612299545
19.187740456512827 264.79581298486227 0.7029916056979496
19.19296801146624 265.5312347182555 0.7030159615131611
19.198195566419656 263.94822050443923 0.7019486306808334
19.20342312137307 264.29877260877396 0.7033335980221858
19.208650676326485 263.71141350120143 0.7019957046916298
19.2138782312799 264.23592597514823 0.7027040894144587
19.219105786233314 266.1531063294212 0.7051186051799093
19.22433334118673 268.503276947766 0.7082888739774903
19.229560896140143 271.42857899144644 0.7130103374230029
19.234788451093557 276.15575567621653 0.718515982065466
19.24001600604697 276.4368338286224 0.7189051675213493
19.245243561000386 276.89149133429277 0.7192047327657733
19.2504711159538 275.59274233050024 0.7172629499669189
19.255698670907215 275.2170746538396 0.7179234019080667
19.26092622586063 274.50535574206503 0.7158575762341555
19.266153780814044 275.0155846781062 0.7157210182797356
19.271381335767458 273.6502083970756 0.7140005218170574
19.276608890720873 275.2096400959269 0.7150254459403426
19.281836445674287 276.89470902846216 0.717185771653895
19.2870640006277 279.9798749580686 0.7200181737200059
19.292291555581116 280.09671039331363 0.7198528438737756
19.29751911053453 280.7241750908475 0.721084397064899
19.302746665487945 280.8991808229042 0.72115940720919
19.30797422044136 283.3644760201464 0.7243313242576577
19.313201775394774 285.7047831968481 0.7277458367369806
19.318429330348188 289.5187574088811 0.7326930800628229
19.323656885301602 295.32233015817394 0.7407541390837813
19.328884440255017 298.142435695262 0.7435375143289169
19.33411199520843 301.21423352116557 0.745450912436163
19.339339550161846 301.4845322298098 0.7449573063252259
19.34456710511526 302.4902455093104 0.746316495828327
19.349794660068675 306.31697171043214 0.751494682756324
19.35502221502209 309.27160142402124 0.7553172954952851
19.360249769975503 310.4627378430354 0.7557562553849794
19.365477324928918 314.2022555488902 0.759498662709574
19.370704879882332 317.1235105152654 0.7622743885988663
19.375932434835747 320.73321224495345 0.7666931339553529
19.38115998978916 321.7871332761482 0.7677799736149508
19.386387544742576 322.5928824322063 0.7684211910883959
19.39161509969599 324.40767646301344 0.7704197096118751
19.396842654649404 325.0440621395715 0.7704857023939661
19.40207020960282 330.64024813777786 0.7767803217689678
19.407297764556233 331.09192594082094 0.777640726926539
19.412525319509648 331.3577158678272 0.7776327073854125
19.417752874463062 330.31835152801557 0.7769617485287993
19.422980429416477 329.46374974255116 0.7757727650332947
19.42820798436989 331.3038414737845 0.7779121765937665
19.433435539323305 330.3651038678385 0.77769686926349
19.43866309427672 328.63680748127985 0.7754985112805608
19.443890649230134 325.12834421770447 0.7710065326072563
19.44911820418355 325.2051254530875 0.7702534813943134
19.454345759136963 326.96145266297543 0.7714309114116226
19.459573314090377 329.58448951740445 0.7749760560256999
19.464800869043792 326.858305637484 0.7721252996540329
19.470028423997206 326.28165156493185 0.7716220068149725
19.47525597895062 325.0187190889822 0.7702627039686989
19.480483533904035 325.6245917985981 0.7703531864142572
19.48571108885745 325.07359728829624 0.7693278891898726
19.490938643810864 325.7259032195135 0.770374924487073
19.49616619876428 327.7443392513574 0.772914570104104
19.501393753717693 328.5100063231891 0.7736699182668831
19.506621308671107 330.0811604817739 0.7753051735765439
19.51184886362452 331.3576968786602 0.776197453021286
19.517076418577936 333.9997290175432 0.7792857454491261
19.52230397353135 335.5068830326445 0.7802223439867808
19.527531528484765 336.7846266049623 0.7824072894098546
19.53275908343818 337.1136686719452 0.7832331672342682
19.537986638391594 337.9249150643633 0.7841947509039866
19.54321419334501 339.37542898478523 0.7856902959344461
19.548441748298423 340.0016339899737 0.7858138658909863
19.553669303251837 342.41505452181804 0.787971678854176
19.55889685820525 346.0412521321168 0.7926340908093464
19.564124413158666 352.3965554886164 0.7999135415543093
19.56935196811208 354.88105306200083 0.8031215235541033
19.574579523065495 356.73882493669777 0.8046049290869938
19.57980707801891 357.59373647313976 0.8045238268786629
19.585034632972324 361.24205816275423 0.8088210588132904
19.590262187925738 361.9282425741281 0.8096675342219568
19.595489742879153 364.2885398546045 0.813050448171237
19.600717297832567 368.0201438405272 0.8174987636447556
19.60594485278598 373.7361508971441 0.8230556555195172
19.611172407739396 375.4435660255699 0.8243341515744943
19.61639996269281 376.59563756191585 0.8253329790345328
19.621627517646225 376.5945897569178 0.8256096085883968
19.62685507259964 378.2592129060802 0.8277077825300077
19.632082627553054 379.8091745003214 0.8291023374371848
19.637310182506468 380.0740501022211 0.8288223037476574
19.642537737459882 380.8564728677985 0.8297913406043954
19.647765292413297 384.93409917532506 0.8345283429854109
19.65299284736671 389.8970032860155 0.8399889574803809
19.658220402320126 392.9427046978258 0.8428018291524028
19.66344795727354 393.480497878433 0.8429806249410436
19.668675512226955 391.5874390969735 0.8406684752708006
19.67390306718037 389.9242021408405 0.8387330091585911
19.679130622133783 392.3177838997164 0.8409642399499121
19.684358177087198 396.1200271263382 0.8449343098382467
19.689585732040612 399.08962948931446 0.847988859003833
19.694813286994027 401.17264308934676 0.8507151732469623
19.70004084194744 399.9334326736199 0.849519881581269
19.705268396900856 398.89729655864164 0.8483232721552549
19.71049595185427 397.41883768678827 0.8467391031123546
19.715723506807684 391.84498324402057 0.8402986095646362
19.7209510617611 391.5480401668721 0.8398651983247396
19.726178616714513 387.4119544190318 0.8351307280938474
19.731406171667928 384.98184339440485 0.8323770215598446
19.736633726621342 380.529873208595 0.8279638162353128
19.741861281574757 377.73326647099987 0.825085522785172
19.74708883652817 373.8176584724907 0.8208531758387176
19.752316391481585 374.13734596604644 0.8212205989752266
19.757543946435 370.93115524068344 0.8171168937898826
19.762771501388414 367.5524401869408 0.8132474921374502
19.76799905634183 362.6115797694298 0.8078704288884738
19.773226611295243 360.975092473002 0.8062691476652808
19.778454166248657 360.1717370056741 0.8057322482529486
19.783681721202072 358.4562210939922 0.8026956924681391
19.788909276155486 355.9488474501049 0.8007947183940828
19.7941368311089 352.119081305711 0.7965706131649949
19.799364386062315 347.20113156538594 0.7916838079594432
19.80459194101573 341.0661911645894 0.7841702557243982
19.809819495969144 340.42944320313325 0.7827832378396129
19.81504705092256 339.80377967683785 0.7817330503842312
19.820274605875973 339.7258601247793 0.782033242905716
19.825502160829387 337.67295406650084 0.7797014476691839
19.8307297157828 335.7855555929231 0.778328606003208
19.835957270736216 334.6326320400877 0.7770740956506228
19.84118482568963 332.61344490770415 0.7739605553203684
19.846412380643045 330.53275949397977 0.7718242528724581
19.85163993559646 329.2619419921404 0.7694001536073786
19.856867490549874 327.3872690770476 0.7673671682518401
19.86209504550329 327.3984182823758 0.7674095018679388
19.867322600456703 326.4732076616818 0.76663535222434
19.872550155410117 328.32932903378656 0.7693328008632103
19.87777771036353 327.67587437170454 0.7678446876923197
19.883005265316946 325.01668332301904 0.7645810627324032
19.88823282027036 323.1055626886988 0.7630001995437684
19.893460375223775 319.30257494414985 0.7588109748782451
19.89868793017719 319.96693496847126 0.7593325890839541
19.903915485130604 317.98262565432947 0.7566306636092242
19.909143040084018 316.4553342961692 0.7556242954288072
19.914370595037433 316.64240282244094 0.7569567493946295
19.919598149990847 316.8249668143053 0.7562813422151871
19.92482570494426 314.87472257430574 0.7536437990147
19.930053259897676 310.1726710558785 0.747219794159171
19.93528081485109 305.5231896151097 0.7416553550355635
19.940508369804505 305.07962678788044 0.7417380996745926
19.94573592475792 304.48641530677367 0.7407994437930893
19.950963479711334 302.01418579029024 0.7382542765830348
19.956191034664748 302.03001645988206 0.7377028817122189
19.961418589618162 301.12440929686346 0.7363358059563478
19.966646144571577 303.1857898885425 0.7402794895889012
19.97187369952499 305.3580413801881 0.7427325742328211
19.977101254478406 307.78235202139615 0.7453011014095273
19.98232880943182 310.5242631236227 0.7473292228318409
19.987556364385235 310.35315646991256 0.7455913507821829
19.99278391933865 312.1964110658825 0.747879628230125
19.998011474292063 313.78692135056025 0.75014329952674
20.003239029245478 314.7673808662604 0.7513309196626998
20.008466584198892 317.67484108456125 0.7550216566964726
20.013694139152307 319.93553379864534 0.757619859633225
20.01892169410572 323.31214330561284 0.7620994792534129
20.024149249059136 328.4567884291748 0.7686091944779984
20.02937680401255 332.2592695641466 0.7729905898841763
20.034604358965964 338.8932463096623 0.7807303473864015
20.03983191391938 345.3507048324836 0.7868381004797389
20.045059468872793 348.7008189591356 0.7898431987914637
20.050287023826208 348.02421236289314 0.788975306498067
20.055514578779622 341.0890737997784 0.7808828395274874
20.060742133733036 337.6700232192025 0.7777139326484768
20.06596968868645 334.31240417655033 0.7741908636324326
20.071197243639865 331.7543566510265 0.7710088025169569
20.07642479859328 328.11016099270614 0.766914426381486
20.081652353546694 326.18523687816986 0.7644225991964526
20.08687990850011 323.3249206910514 0.7615827372138267
20.092107463453523 319.27541286789625 0.7571281430813755
20.097335018406937 315.86461142438196 0.752790555578018
20.102562573360352 315.23631607653175 0.7520245860396549
20.107790128313766 314.18794578392755 0.7512327011720827
20.11301768326718 314.22034182227 0.7515624809012129
20.118245238220595 311.7517343579149 0.7482299676436478
20.12347279317401 312.8507714310894 0.748808077960538
20.128700348127424 315.4877973813498 0.7514032790692625
20.13392790308084 317.23025606917224 0.7537107093249713
20.139155458034253 320.31901332203057 0.7576050494841181
20.144383012987667 319.7732613198574 0.7566251013520799
20.14961056794108 322.90791577990785 0.7597038106023983
20.154838122894496 323.2798684523512 0.7602869943357652
20.16006567784791 324.35695169195185 0.7622966710068525
20.165293232801325 324.268737069717 0.762629834706382
20.17052078775474 324.829930354871 0.7631681803714484
20.175748342708154 323.57140781589254 0.7607490194415456
20.18097589766157 324.00833796062375 0.7611910453720049
20.186203452614983 323.61634289390366 0.7606921006191351
20.191431007568397 324.0482861729633 0.7608910931020999
20.19665856252181 321.2928720765742 0.7576263094923436
20.201886117475226 318.0239779327508 0.7535999033958012
20.20711367242864 315.5210475219606 0.7512568329208532
20.212341227382055 311.2722598170088 0.7466613071543655
20.21756878233547 307.5589202756325 0.7430151657822192
20.222796337288884 301.15879945576256 0.7355748304568284
20.228023892242298 297.2872978706325 0.730370153184581
20.233251447195713 294.22440873629165 0.7263874592407052
20.238479002149127 292.06816468604137 0.7235032000062339
20.24370655710254 290.3344958507616 0.7222547238078247
20.248934112055956 291.18395681474317 0.7231851015645698
20.25416166700937 293.3271616151733 0.7261282234551033
20.259389221962785 293.32996042053196 0.7257028680581655
20.2646167769162 293.1041728520197 0.7258452650730428
20.269844331869614 290.093125016677 0.7222750707926714
20.275071886823028 291.1108768392359 0.7232025214126947
20.280299441776442 287.0522956897072 0.7171884871907385
20.285526996729857 287.57064076009493 0.7181444576002101
20.29075455168327 288.470188619921 0.7201589341162986
20.295982106636686 292.2404615448976 0.7254877303099764
20.3012096615901 294.02214296643837 0.727322468601122
20.306437216543515 292.94097955886303 0.724694350507779
20.31166477149693 295.6209259853728 0.7291473662894744
20.316892326450343 296.2768699204777 0.7301767884793491
20.322119881403758 292.7428429630854 0.726341713328837
20.327347436357172 292.351261750256 0.7245642481742705
20.332574991310587 289.32077343235966 0.7200113090505437
20.337802546264 292.1470029048342 0.7232967208959902
20.343030101217416 292.5955068006759 0.7247991006128461
20.34825765617083 295.4373793151185 0.7277960617578328
20.353485211124244 296.5936930108177 0.7299537131297495
20.35871276607766 295.0036913640969 0.7274478954193807
20.363940321031073 295.6011254500643 0.7282758821198807
20.369167875984488 294.42757969177507 0.7259646750006725
20.374395430937902 296.6457514963174 0.7287448629194612
20.379622985891316 297.2490107944582 0.7287347943271885
20.38485054084473 296.65550109430285 0.7271921425620526
20.390078095798145 297.0422103382316 0.72847605619587
20.39530565075156 296.6329385445259 0.7283849930764682
20.400533205704974 295.9046576420816 0.7284362577216451
20.40576076065839 295.76667841707734 0.7274921267356195
20.410988315611803 294.74724012083465 0.7252582294633909
20.416215870565217 295.2134054981107 0.7270150932762695
20.421443425518632 293.429975635178 0.7246734322355377
20.426670980472046 289.8978830262195 0.7205550324895214
20.43189853542546 292.8134081232577 0.7240569655221915
20.437126090378875 294.31518600295084 0.7258916123987624
20.44235364533229 294.4283349051989 0.7263371743743137
20.447581200285704 290.73043187587393 0.7221507634351965
20.45280875523912 287.0999638331819 0.717064353669398
20.458036310192533 285.65231379122497 0.7163352618797847
20.463263865145947 286.81159544486025 0.7170657620918677
20.46849142009936 288.9393314484189 0.7208801146287328
20.473718975052776 289.1841375557432 0.7204614673584365
20.47894653000619 289.09768159584047 0.719587152365172
20.484174084959605 286.90412077331786 0.7154601117002815
20.48940163991302 285.72776550079465 0.7128576222956158
20.494629194866434 283.5142991595926 0.7109236159590255
20.49985674981985 286.5225204673386 0.7155580226261189
20.505084304773263 289.0150047227449 0.7190768595700927
20.510311859726677 293.85276156059496 0.724830034049522
20.51553941468009 292.1917549948239 0.7226069123243719
20.520766969633506 290.8670178591372 0.7202346259841462
20.52599452458692 286.7281472537408 0.7161503035805044
20.531222079540335 285.4298852726329 0.7138613139964963
20.53644963449375 286.3484252456144 0.7168163213321835
20.541677189447164 287.64198516185195 0.7185599866195445
20.546904744400578 290.94562977591613 0.7227963093445431
20.552132299353993 291.46675580792265 0.7228773451202589
20.557359854307407 291.65423497066934 0.7224026632683918
20.56258740926082 290.5564743683933 0.721475644124175
20.567814964214236 290.5324757007168 0.7208354650843212
20.57304251916765 288.5194652354172 0.7186274360614506
20.578270074121065 288.0071971709464 0.7179499055485261
20.58349762907448 285.90398312352727 0.7155863975774435
20.588725184027894 287.56376351875826 0.7175926106289534
20.593952738981308 288.96072340810724 0.7188762121112784
20.599180293934722 287.49888319716894 0.7161178763073696
20.604407848888137 284.1320607480337 0.71202611498173
20.60963540384155 283.9769505719494 0.7116201796594526
20.614862958794966 282.374084539549 0.7099368881735654
20.62009051374838 284.6792827665546 0.7127893049295759
20.625318068701795 285.93393966690354 0.713598689581548
20.63054562365521 287.6345416140367 0.7156694602192225
20.635773178608623 285.57308388415794 0.7124540324359255
20.641000733562038 285.2304769953074 0.7118508447205557
20.646228288515452 284.76202424509773 0.7122626204011417
20.651455843468867 285.31446989590614 0.712742232943941
20.65668339842228 284.2949923883188 0.7126302247700932
20.661910953375695 284.8706912942702 0.712534853683579
20.66713850832911 284.2632062290865 0.7130120241332351
20.672366063282524 286.57346177361165 0.7169991073451618
20.67759361823594 286.99989484212716 0.7182209547346521
20.682821173189353 287.62221699754946 0.7183050720684464
20.688048728142768 288.561754822631 0.7194983806579592
20.693276283096182 294.19703486697233 0.7247726893251022
20.698503838049596 291.064229224563 0.7207642964739733
20.70373139300301 287.36036438537604 0.7159640611554431
20.708958947956425 286.0192548791182 0.714913799807057
20.71418650290984 289.6762328130158 0.719958080875205
20.719414057863254 291.57979062048764 0.7217029934018068
20.72464161281667 292.0080453842763 0.7217831967228071
20.729869167770083 289.8215504221407 0.7185371249443873
20.735096722723497 290.7423640525506 0.7200936599795739
20.740324277676912 290.0963548991935 0.7197877881412666
20.745551832630326 288.33728678599675 0.7161927043889402
20.75077938758374 288.4322009499199 0.7171536604780812
20.756006942537155 291.17397497214034 0.7201998156326215
20.76123449749057 297.27608007022786 0.7277672268800625
20.766462052443984 297.37717893245315 0.7279452111933356
20.7716896073974 297.4208332104004 0.7281345615624585
20.776917162350813 300.8896654445681 0.7317707680640854
20.782144717304227 301.30723112864945 0.7317704163276367
20.78737227225764 300.3698463242631 0.7296152310391205
20.792599827211056 298.4321243225963 0.7275820764545561
20.79782738216447 303.4641148938415 0.7330819480968848
20.803054937117885 305.2846999255192 0.7353601139383722
20.8082824920713 307.3926234436416 0.7374759158349785
20.813510047024714 306.6128676874606 0.7361140237670755
20.81873760197813 308.0797302087524 0.7378238331465543
20.823965156931543 307.0807381496314 0.7363465417276123
20.829192711884957 309.4098442712037 0.7393447713895419
20.83442026683837 309.15086825078004 0.7397493286681943
20.839647821791786 311.62361111425554 0.7425531286635682
20.8448753767452 309.76087835423243 0.7406658919911293
20.850102931698615 312.0913363118548 0.7435929265577592
20.85533048665203 311.04939036162943 0.7427361144349455
20.860558041605444 306.3491827710508 0.7370349533074055
20.865785596558858 300.7663721173113 0.7302284231058304
20.871013151512273 298.7798007155763 0.726939700844179
20.876240706465687 299.3360715866891 0.7267686760415134
20.8814682614191 298.1873179902647 0.7249676924805876
20.886695816372516 293.821078774411 0.7199448181712151
20.89192337132593 293.34006416918504 0.7193525770803638
20.897150926279345 293.3362244818775 0.7199948282191188
20.90237848123276 296.2919327593198 0.7246067187924184
20.907606036186174 295.83194210393333 0.7238863970718956
20.912833591139588 296.1677815118933 0.7248018928688225
20.918061146093002 294.38436288117373 0.7229917244323001
20.923288701046417 294.7101858178509 0.7241203437220852
20.92851625599983 294.47777805260915 0.724022840929991
20.933743810953246 295.452208413019 0.7251072598366511
20.93897136590666 292.36882353954053 0.7208571556100926
20.944198920860075 291.13474365810526 0.7189108928349534
20.94942647581349 290.20123575595886 0.7181631247342969
20.954654030766903 290.0669677229818 0.7183231260977033
20.959881585720318 288.90295874612576 0.716670406963432
20.965109140673732 288.10714660501964 0.7145114773170593
20.970336695627147 287.5363876722567 0.7137508992718904
20.97556425058056 287.6081586925 0.7132966731309157
20.980791805533975 289.0041081842324 0.7160013378100952
20.98601936048739 287.1613770103376 0.7143636201650404
20.991246915440804 285.0728380607765 0.7125052021272104
20.99647447039422 279.51583938697513 0.7049534695011467
21.001702025347633 277.36802630191994 0.7026935806254567
21.006929580301048 281.51691894735103 0.7079275070369981
21.012157135254462 283.3452055865828 0.7110519392494108
21.017384690207876 279.76852407623437 0.7058812858045932
21.02261224516129 273.89974195931643 0.6981982591182139
21.027839800114705 272.67876875175074 0.6963481298080664
21.03306735506812 274.3548229294161 0.6980921265584601
21.038294910021534 275.4341765277965 0.6994529990705116
21.04352246497495 276.4951732053498 0.6995288517212196
21.048750019928363 276.3632684264799 0.7001813984909481
21.053977574881777 276.3102966944763 0.7009996844022283
21.059205129835192 279.32859735469094 0.7058364001843228
21.064432684788606 279.32797256266434 0.704859736715135
21.06966023974202 276.0250142910479 0.6993918048236211
21.074887794695435 271.3668793625776 0.6937281574143991
21.08011534964885 268.8450527303375 0.6924112518838365
21.085342904602264 268.59059377702204 0.6914839163508169
21.09057045955568 271.97846414219697 0.695200173110272
21.095798014509093 275.58344363454023 0.6977231747756196
21.101025569462507 277.8400827765729 0.7002048298361208
21.10625312441592 275.31267629993346 0.696890857123827
21.111480679369336 272.3767756581295 0.6938095891893775
21.11670823432275 268.04010883151994 0.6885105305884892
21.121935789276165 267.7456320756756 0.6884166046366844
21.12716334422958 266.5691630865006 0.6862596127509342
21.132390899182994 269.9699235956279 0.6908086570621236
21.13761845413641 274.4500743700929 0.6958091606400221
21.142846009089823 276.2574034135535 0.6982590632261537
21.148073564043237 274.2720390017799 0.6952092369731099
21.15330111899665 269.79849834587634 0.6887380858622617
21.158528673950066 268.38138175432255 0.6864660563014918
21.16375622890348 268.44724469459834 0.6869670405566434
21.168983783856895 267.6208246874296 0.6854826182514274
21.17421133881031 267.25243427816906 0.6852059528898607
21.179438893763724 265.1847816349783 0.6820083723704378
21.184666448717138 266.2703840086377 0.6830627633743789
21.189894003670553 265.7978717140086 0.6814401374430421
21.195121558623967 267.7076847226746 0.6836995373610518
21.20034911357738 271.70424655169245 0.6890146772676888
21.205576668530796 271.4724218379559 0.6888829454905029
21.21080422348421 272.1871167270708 0.6895829771275153
21.216031778437625 271.8349838158623 0.6889448955432754
21.22125933339104 272.48988905639294 0.6890199659116704
21.226486888344454 273.43866610223904 0.6897781941378412
21.231714443297868 274.46015615372824 0.690525640927506
21.236941998251282 275.581137845936 0.6923472528650867
21.242169553204697 275.3639187153593 0.692224082474905
21.24739710815811 274.9686176243072 0.6912649152692563
21.252624663111526 273.01696520833156 0.688680741071414
21.25785221806494 275.5228756387046 0.6906530911574025
21.263079773018355 275.26236129150107 0.6893979289212376
21.26830732797177 275.02133603639845 0.6890194419342044
21.273534882925183 270.98871073611247 0.6845064163992187
21.278762437878598 268.79263403257426 0.6823574632740995
21.283989992832012 268.1516251934847 0.6890177971715515
21.289217547785427 268.9449589301401 0.6999552054959214
21.29444510273884 264.7029435555036 0.7011293151175916
21.299672657692255 260.6626887247366 0.6998960463748595
21.30490021264567 262.2801646586326 0.7069921531881078
21.310127767599084 267.2237633650524 0.7171757519021638
21.3153553225525 268.52558942032937 0.7230181847843056
21.320582877505913 268.19283713946663 0.7256404131196602
21.325810432459328 265.07116602665616 0.7245153094718749
21.331037987412742 268.6962403770051 0.7340366879615761
21.336265542366156 266.8534014615041 0.734848844048198
21.34149309731957 265.8901778292655 0.736489932755787
21.346720652272985 262.106713633756 0.7323049177682358
21.3519482072264 260.4465006039422 0.7311798875917763
21.357175762179814 262.4871302165831 0.7362471374710097
21.36240331713323 261.8376032287639 0.7375480422425673
21.367630872086643 261.96441872350977 0.7403142162602256
21.372858427040057 261.83815223477444 0.7439561341625335
21.378085981993472 263.1369932611784 0.7487933263249045
21.383313536946886 263.064887566425 0.750773093096038
21.3885410919003 264.91283122689816 0.7551280336164667
21.393768646853715 266.8398555990713 0.7585735660177311
21.39899620180713 268.84965868601233 0.7630433725272869
21.404223756760544 266.4107806327283 0.7612586492667119
21.40945131171396 263.18822286584543 0.7596317736829657
21.414678866667373 261.59797541874923 0.7602038841906525
21.419906421620787 262.2880053875224 0.7642165585118323
21.4251339765742 263.391770995626 0.7682332872053381
21.430361531527616 264.1518853775867 0.7702853222808516
21.43558908648103 266.58200340755286 0.7756909283345231
21.440816641434445 266.36892269966125 0.7766845336954861
21.44604419638786 265.9729904378437 0.777736474001885
21.451271751341274 266.6116690418626 0.7804324681681688
21.45649930629469 273.63139496749193 0.7902714855274462
21.461726861248103 277.796631711248 0.7968318876836299
21.466954416201517 277.4548549945683 0.7992612016894167
21.47218197115493 272.0816017009033 0.7939266841388374
21.477409526108346 271.0865641797791 0.7955951440063015
21.48263708106176 268.59712700916253 0.7916163220595204
21.487864636015175 269.38957607032074 0.794119259106284
21.49309219096859 268.3182098667473 0.7950164698364799
21.498319745922004 270.1912227642995 0.8002902166687925
21.503547300875418 270.62633744027215 0.8039568027949211
21.508774855828833 271.03724184933117 0.8041241092015473
21.514002410782247 268.48719260811015 0.7838011998250134
21.51922996573566 269.1607099398277 0.7760443727123151
21.524457520689076 271.15225774614134 0.7703153934105279
21.52968507564249 272.81862982026774 0.7670554456420668
21.534912630595905 275.47898010009465 0.7664794737322413
21.54014018554932 275.39136588127207 0.7628753135199416
21.545367740502734 276.53296736034525 0.7616247610383995
21.550595295456148 276.6530256882221 0.7579951537591691
21.555822850409562 277.53500756726845 0.7570935362622143
21.561050405362977 280.51084545522417 0.7593489397866873
21.56627796031639 280.1136408287441 0.7564998196458406
21.571505515269806 282.3393709337839 0.7579898465937212
21.57673307022322 282.2399262101988 0.7561763427395961
21.581960625176634 284.747766684896 0.7582102921797823
21.58718818013005 280.4758145901932 0.751492560923906
21.592415735083463 283.19779043552916 0.7541467191369944
21.597643290036878 285.2777826632248 0.7558870049630705
21.602870844990292 285.503577504837 0.7553779125353022
21.608098399943707 286.8786684867307 0.7562714195427478
21.61332595489712 286.75824358493605 0.7555406873521868
21.618553509850535 287.1358250820527 0.7540210043441266
21.62378106480395 284.48462430164403 0.7491794450692255
21.629008619757364 285.479370431116 0.748992670676294
21.63423617471078 286.5173042586529 0.7496594560545283
21.639463729664193 285.7620182981523 0.7472891367121087
21.644691284617608 286.13267701428407 0.7472892631120404
21.649918839571022 284.6341126265711 0.7436116611846249
21.655146394524436 286.2191683767268 0.7450921899720853
21.66037394947785 286.5817996265294 0.7449441159259805
21.665601504431265 286.4220219299224 0.7449511269180357
21.67082905938468 286.47849958093843 0.7447438725820542
21.676056614338094 286.5439603308506 0.7438280513501248
21.68128416929151 288.1143896807357 0.7449564884836533
21.686511724244923 287.9102270927997 0.7432721762551308
21.691739279198337 290.7933812523664 0.7468362650384716
21.696966834151752 292.21859657024817 0.7479372906664862
21.702194389105166 291.9039019288423 0.7471935165642528
21.70742194405858 289.0181067677447 0.743338222170009
21.712649499011995 288.23541127485225 0.7430581106049915
21.71787705396541 291.2850639483164 0.7468150201733754
21.723104608918824 295.78974015252425 0.7526363330456615
21.72833216387224 300.2720140815194 0.7562401767315389
21.733559718825653 296.8580087018457 0.7513516705309863
21.738787273779067 296.77775298233547 0.7501981033787146
21.74401482873248 296.26282790280476 0.7487650469995042
21.749242383685896 299.23402203977645 0.7527505489440262
21.75446993863931 303.742020920708 0.757658325776394
21.759697493592725 301.6695575502091 0.7554470883560478
21.76492504854614 301.36056185780205 0.7545608614645752
21.770152603499554 300.954865792402 0.7540610113828075
21.77538015845297 302.9433293381942 0.7561070920322064
21.780607713406383 305.4733003926535 0.7584317506238549
21.785835268359797 309.36051328510234 0.7623892607866565
21.79106282331321 313.638758667263 0.767602543748382
21.796290378266626 317.2050986532667 0.7717011517248102
21.80151793322004 318.3822764512961 0.7726094183116824
21.806745488173455 319.6366730997794 0.773451890806951
21.81197304312687 318.46117315228986 0.7722041653263364
21.817200598080284 318.6656282735599 0.7726443098129889
21.822428153033698 322.3945181035979 0.7779922864735052
21.827655707987113 325.8058990876606 0.7826101269338873
21.832883262940527 325.9833511041072 0.7825404058251253
21.83811081789394 322.348625768493 0.7773685015243396
21.843338372847356 321.50181055473655 0.7755343999777511
21.84856592780077 321.1329723148331 0.7744897309067046
21.853793482754185 325.46822926390934 0.7795637006025817
21.8590210377076 326.94545031535847 0.7810617036916786
21.864248592661014 330.32655319431126 0.7852235645572125
21.869476147614428 329.05724243004346 0.7836379106863958
21.874703702567842 325.97335942620356 0.7797351507734455
21.879931257521257 324.9147025353337 0.7779115986904995
21.88515881247467 322.83590489034304 0.775142179555629
21.890386367428086 324.420736224426 0.7765792910708192
21.8956139223815 320.0737247197677 0.7706121647294738
21.900841477334914 315.88578051787033 0.7647801400466432
21.90606903228833 314.3592348977263 0.762548282251047
21.911296587241743 314.2865583059275 0.7626777048202517
21.916524142195158 315.1219382731616 0.7635605414580295
21.921751697148572 309.86294233008886 0.7575241198354006
21.926979252101987 310.71205158224296 0.758222295700411
21.9322068070554 312.3811593553053 0.7607915571595656
21.937434362008815 313.664703159042 0.7623351192448938
21.94266191696223 311.7593609335087 0.7593813912958682
21.947889471915644 309.490249984533 0.7560701506337124
21.95311702686906 306.2106891988557 0.7518699506992221
21.958344581822473 305.16852282283963 0.7508819470678857
21.963572136775888 306.87994622276574 0.7529313099250883
21.968799691729302 309.0697213972732 0.7559258088592363
21.974027246682716 311.55149757510384 0.7581972793193891
21.97925480163613 313.0251985100223 0.7597018454778675
21.984482356589545 310.991164158461 0.7579916866304626
21.98970991154296 309.1767732227587 0.756180792941099
21.994937466496374 308.4383001094811 0.7545696504639892
22.00016502144979 310.5113265186163 0.7558656474260521
22.005392576403203 310.8274145852289 0.7549300739176621
22.010620131356617 309.5929063651306 0.7535816277562292
22.015847686310032 311.37459691295646 0.7562362143303999
22.021075241263446 313.67261115531215 0.7590180433782378
22.02630279621686 313.166123964321 0.7590175424017852
22.031530351170275 313.98438593565544 0.7595856380018111
22.03675790612369 315.5990339157747 0.7616124619022514
22.041985461077104 316.40147009905246 0.761633082877923
22.04721301603052 317.9503277992103 0.7630502867970431
22.052440570983933 319.03915242245466 0.7639633306582951
22.057668125937347 320.80222810800797 0.765163572587321
22.06289568089076 320.87657605097746 0.7648894576231509
22.068123235844176 320.50565558869494 0.764791936411612
22.07335079079759 316.71467024993746 0.7610232986197395
22.078578345751005 316.1001198896223 0.7614883822020578
22.08380590070442 315.49869750022106 0.7603709063166385
22.089033455657834 315.47855521272567 0.7596833009448856
22.09426101061125 317.38367847737936 0.7615715618885208
22.099488565564663 318.580993630829 0.7635086601694737
22.104716120518077 319.14819703819893 0.7647310614645613
22.10994367547149 318.0494601958367 0.7631181024886777
22.115171230424906 315.3846127710763 0.7581128582040921
22.12039878537832 315.97935841026066 0.7575393360013263
22.125626340331735 316.82707323904646 0.758349134132917
22.13085389528515 316.0482286162527 0.7583191982617512
22.136081450238564 314.0575736588007 0.7566702891276426
22.141309005191978 313.50293842774164 0.7557160162606533
22.146536560145393 313.95389592370805 0.7566779039997498
22.151764115098807 313.10671414646896 0.7554026038000706
22.15699167005222 315.6981557536466 0.7593886123486353
22.162219225005636 316.9398351632866 0.7606582082431345
22.16744677995905 314.3550950631628 0.7569647765359994
22.172674334912465 312.4808320566314 0.7544127734579034
22.17790188986588 312.81119950861756 0.753827470241355
22.183129444819293 313.0906350081111 0.7547607536778069
22.188356999772708 315.5920512019412 0.7581613320230927
22.193584554726122 317.3388586275713 0.7598083333656315
22.198812109679537 318.41670652272506 0.7602901045392172
22.20403966463295 321.2909253327566 0.7621389215433595
22.209267219586366 320.8305759109123 0.7619434803975279
22.21449477453978 318.85577313049816 0.7596404431916567
22.219722329493194 318.686660120575 0.7599335090706375
22.22494988444661 317.3236740847379 0.7589766461503719
22.230177439400023 318.3238494853611 0.7594810929271335
22.235404994353438 316.75193503950646 0.7574363534052222
22.240632549306852 317.22361655770584 0.7582335540562176
22.245860104260267 319.47075015111375 0.7610848733397503
22.25108765921368 319.3232592211122 0.7617505510180965
22.256315214167095 316.2111479269202 0.7563945324673128
22.26154276912051 312.2517428528594 0.7514405961544601
22.266770324073924 314.1116119028329 0.7527658978444832
22.27199787902734 314.9038564756893 0.7533038578379607
22.277225433980753 317.4272628561854 0.756688870246344
22.282452988934168 316.2252492169236 0.755115500149749
22.287680543887582 317.1508329406725 0.756822904158757
22.292908098840996 314.55332897606314 0.7536116686563521
22.29813565379441 314.25052314402177 0.7526127260880218
22.303363208747825 308.4345185977829 0.7460797442878606
22.30859076370124 307.85635673918836 0.7455428703539674
22.313818318654654 306.695893741227 0.7446189198487331
22.31904587360807 310.57831695212747 0.7490951486347104
22.324273428561483 312.71377020430776 0.750616901737009
22.329500983514897 314.53096641689706 0.7534018154515987
22.334728538468312 309.982493041256 0.7486516846902018
22.339956093421726 304.1769012068556 0.7417788784471633
22.34518364837514 301.8129066482284 0.7384820953316746
22.350411203328555 301.12539999584124 0.7364216720071359
22.35563875828197 299.212342446126 0.7341922601340096
22.360866313235384 297.91259071943574 0.7318354571713126
22.3660938681888 297.31985312156917 0.7312815024745408
22.371321423142213 299.7686554247164 0.7355462288827528
22.376548978095627 296.8411311167532 0.7323323477126751
22.38177653304904 296.0442133183068 0.73169926008109
22.387004088002456 291.93614796774756 0.7254997892066384
22.39223164295587 292.62844929127465 0.7276024740792425
22.397459197909285 292.3007348401034 0.7279958796035554
22.4026867528627 293.4962958575205 0.7291654035406778
22.407914307816114 292.212889740758 0.7268610933183255
22.41314186276953 289.5022008570804 0.7223955470234145
22.418369417722943 290.29105244751156 0.7225096011969092
22.423596972676357 288.9929986428082 0.7220395036583526
22.42882452762977 287.19972602548694 0.7196067014588845
22.434052082583186 283.9939799289388 0.7160462846912254
22.4392796375366 287.1041843288551 0.7194751858716872
22.444507192490015 288.92838361157817 0.7220204634847648
22.44973474744343 288.58973708208015 0.7217361978786448
22.454962302396844 284.0801047168461 0.7146150438537375
22.460189857350258 282.4342701577939 0.71288222979349
22.465417412303673 282.3569474175251 0.7120426743068377
22.470644967257087 284.73623378089917 0.7150413284495805
22.4758725222105 287.24086465233427 0.7182199743952432
22.481100077163916 288.77564768057164 0.7211163780121297
22.48632763211733 288.2993869613305 0.7221242611288691
22.491555187070745 284.37727335523823 0.7174201587390221
22.49678274202416 281.5772402280373 0.7136282479879175
22.502010296977573 278.10990866184875 0.7080612863641377
22.507237851930988 277.58329124771564 0.7078526614579536
22.512465406884402 279.836561285098 0.7103990231590415
22.517692961837817 281.7247739728666 0.7129585528331752
22.52292051679123 279.6291470914097 0.7096639136466895
22.528148071744646 277.5006653266672 0.7061546550615375
22.53337562669806 278.17971591827666 0.7061656511385509
22.538603181651474 278.76379059564044 0.7071557463566124
22.54383073660489 277.8487695919506 0.7062847434513455
22.549058291558303 275.5778191931914 0.7027085709611608
22.554285846511718 275.1785131763602 0.7018465284641062
22.559513401465132 276.96560860036686 0.7042948850158206
22.564740956418547 274.2618579293025 0.7025258819220855
22.56996851137196 272.90286875702054 0.7010370308828519
22.575196066325375 274.24631816417514 0.7021985644373473
22.58042362127879 275.96100220487745 0.7038493400982726
22.585651176232204 274.98513331341366 0.7010776730507763
22.59087873118562 271.9570071034994 0.6968769707932595
22.596106286139033 270.0376479845325 0.6938488306938259
22.601333841092448 269.53098895742244 0.6940987365490516
22.606561396045862 273.0707769024608 0.6995237216552419
22.611788950999276 273.2042480827828 0.6987474418050362
22.61701650595269 274.5344578730349 0.7000534728755383
22.622244060906105 274.63811604985 0.7008488561488636
22.62747161585952 273.72084737240925 0.7016226897913233
22.632699170812934 273.41616216260553 0.7016259998997225
22.63792672576635 270.5580298751812 0.6976351332479971
22.643154280719763 274.9414957324147 0.7023884275108082
22.648381835673177 276.70920568214126 0.7034185750957143
22.653609390626592 277.3854998368926 0.703101050070774
22.658836945580006 273.7667200337597 0.6991527129466955
22.66406450053342 271.20335442279065 0.6964526075693203
22.669292055486835 270.299391672763 0.6948993678650308
22.67451961044025 273.1795425343959 0.6983616880644306
22.679747165393664 276.87760831782657 0.7025603109982317
22.68497472034708 282.4427569752766 0.7104092428859171
22.690202275300493 281.52696013782924 0.7099618914502407
22.695429830253907 276.19577354869546 0.7037453551653963
22.70065738520732 270.8154496140581 0.6965179725808527
22.705884940160736 269.4277808806048 0.6941917132057723
22.71111249511415 271.503644146901 0.6974140490688476
22.716340050067565 274.4933997125102 0.7008854971286864
22.72156760502098 278.3003492209666 0.7043133025024996
22.726795159974394 278.08098532090463 0.7037000705469451
22.73202271492781 279.3028043078619 0.7049017996260053
22.737250269881223 278.7917047927692 0.7046158570003227
22.742477824834637 279.78426860879347 0.7067149107539954
22.74770537978805 282.29126856458015 0.7113832343341538
22.752932934741466 284.0684383875198 0.7140665832541462
22.75816048969488 282.49961526525476 0.711351243327871
22.763388044648295 283.3980417333021 0.711298595044564
22.76861559960171 282.50386838488095 0.7097719081032887
22.773843154555124 285.8610965816304 0.7138698634615442
22.779070709508538 286.2935817716849 0.7154733012888689
22.784298264461952 288.29599550329647 0.717288298991811
22.789525819415367 286.37207459871826 0.7153924575879738
22.79475337436878 287.18457482080674 0.715704820708266
22.799980929322196 288.4349427862091 0.7171185240846191
22.80520848427561 290.5494691152815 0.7190703001669181
22.810436039229025 292.8393923244781 0.7210251695369422
22.81566359418244 290.31542418022946 0.7179787675871978
22.820891149135853 289.77551287222406 0.7180812565358556
22.826118704089268 287.32509118481494 0.7149993148068495
22.831346259042682 290.04309633599763 0.7182735804077743
22.836573813996097 291.8730600631288 0.7192559037673324
22.84180136894951 293.3258157019375 0.7214058119099036
22.847028923902926 293.71353703838184 0.7220095358186692
22.85225647885634 293.03424245614906 0.721776424557425
22.857484033809754 294.6949640713416 0.7232063205919063
22.86271158876317 296.2117273467398 0.7244718727694788
22.867939143716583 296.1711201338068 0.7241859558101104
22.873166698669998 295.6498075047602 0.7239388538116035
22.878394253623412 294.51890138554853 0.724170104757064
22.883621808576827 292.0560384563014 0.7212923702844433
22.88884936353024 289.33822412695537 0.7166880000174323
22.894076918483655 289.1771391982394 0.7150130901044656
22.89930447343707 289.3746532134038 0.7148420278673852
22.904532028390484 290.6542501921586 0.7165447757892237
22.9097595833439 289.2510322325756 0.7160194685262082
22.914987138297313 287.9882713937647 0.7138264243576071
22.920214693250728 290.7017282651353 0.7179966789795325
22.925442248204142 292.03888170227975 0.7200659357354012
22.930669803157556 290.66089422503705 0.7185399302580447
22.93589735811097 289.68518224996194 0.717220585114595
22.941124913064385 291.16274009406294 0.7174707347962315
22.9463524680178 295.22506887583637 0.721992280246214
22.951580022971214 294.95016801787995 0.7216330425155597
22.95680757792463 291.197782255669 0.7170476874420797
22.962035132878043 286.99524192931773 0.7128852357438249
22.967262687831457 285.4064458052461 0.7119532268480615
22.972490242784872 287.6270890471025 0.7152487796778488
22.977717797738286 291.3499432035553 0.7181594540969396
22.9829453526917 291.04092868563833 0.7173388993812444
22.988172907645115 290.4136688412114 0.7169050220143932
22.99340046259853 287.738377012313 0.7136113808747713
22.998628017551944 288.138337973814 0.7145580146378234
23.00385557250536 285.1401020796534 0.7103829462473535
23.009083127458773 284.55289150354304 0.7093357146835413
23.014310682412187 283.9888198194492 0.7080789699420461
23.0195382373656 284.1658333601121 0.7084715101974869
23.024765792319016 286.4133799770325 0.7107841312742763
23.02999334727243 286.7245752899249 0.7097838863089139
23.035220902225845 287.6851488959938 0.7105744139399992
23.04044845717926 284.71797713859854 0.7085710200568133
23.045676012132674 284.3270374662372 0.7086701884208909
23.05090356708609 285.0288180805362 0.7099436988230929
23.056131122039503 287.2888189688588 0.7120348908520892
23.061358676992917 288.4204796335146 0.7137050530916063
23.06658623194633 286.05437815461323 0.7116977424007185
23.071813786899746 283.711158938444 0.7089334495136876
23.07704134185316 282.555315188586 0.7074844037159168
23.082268896806575 281.95296133400655 0.7054930448365097
23.08749645175999 284.00585835317906 0.7077527065768693
23.092724006713404 284.74727112953434 0.7082578491671147
23.097951561666818 284.5999976775294 0.708726136119957
23.103179116620232 284.7819969228772 0.7087578311620263
23.108406671573647 286.6805919174448 0.7113304707264266
23.11363422652706 285.45801799086945 0.7102223632637681
23.118861781480476 286.1162810417398 0.7123631791884435
23.12408933643389 286.5681098253488 0.7129694808264471
23.129316891387305 291.0947283464134 0.7172011471414181
23.13454444634072 291.49254420502257 0.7162633876326528
23.139772001294133 289.2278482472229 0.7120250635253242
23.144999556247548 288.6131138053484 0.7123149863416891
23.150227111200962 290.4787143340706 0.7146670091575182
23.155454666154377 291.5338958336354 0.7171638086570014
23.16068222110779 289.5345610851804 0.7144220740882774
23.165909776061206 290.43068651974124 0.715871233208157
23.17113733101462 290.524096165245 0.7164098369704377
23.176364885968034 290.4580126830453 0.7144309546038865
23.18159244092145 287.33339215820376 0.7112625499216434
23.186819995874863 284.0980651328192 0.7069905210401205
23.192047550828278 281.99561322538636 0.7049626494388083
23.197275105781692 284.90010796461945 0.7086549834287471
23.202502660735107 288.3744870863316 0.7120724620246078
23.20773021568852 291.4624756398767 0.7155645613673552
23.212957770641935 291.47204540415834 0.7148458662047222
23.21818532559535 291.5614650778533 0.7157583676439062
23.223412880548764 289.18098135293496 0.7131651094433539
23.22864043550218 289.45592585475725 0.7131155020160074
23.233867990455593 288.60042026223357 0.7123252119781983
23.239095545409008 287.39447555342036 0.7096203990795852
23.244323100362422 288.2320667851624 0.7103975824405495
23.249550655315836 288.70440475524805 0.7105960945980103
23.25477821026925 289.3660495145023 0.7113018848618622
23.260005765222665 286.35885637178313 0.708681383850082
23.26523332017608 284.04854888732456 0.705570083382555
23.270460875129494 284.9788635569085 0.7067166051876196
23.27568843008291 287.2644565098079 0.7095957643598724
23.280915985036323 289.73162943292095 0.7130559271541327
23.286143539989737 290.5933217332777 0.71528464171042
23.291371094943152 293.70184293893567 0.7189126653126865
23.296598649896566 294.16418156199956 0.7190059758146178
23.30182620484998 292.0185971284642 0.7163881689945427
23.307053759803395 287.4330947564401 0.7092499783028807
23.31228131475681 287.37479399339315 0.710034666711791
23.317508869710224 288.8145656466568 0.7121745168146137
23.32273642466364 289.0912402550397 0.7120912188676628
23.327963979617053 291.11815955429614 0.7142719357477162
23.333191534570467 291.18109430378234 0.7148257164635111
23.33841908952388 292.77183840542114 0.717408623682936
23.343646644477296 290.4182613861237 0.7140425276455697
23.34887419943071 287.1376785152886 0.7082445184957452
23.354101754384125 287.78636788288696 0.7089310891594517
23.35932930933754 290.01864402454373 0.7113060239002156
23.364556864290954 291.8468565800813 0.7141366419024053
23.369784419244368 290.13125927542376 0.7122473051185951
23.375011974197783 290.8774454614166 0.7138480236171411
23.380239529151197 292.6663966293903 0.715507188808393
23.38546708410461 293.4844889349403 0.7156262671921756
23.390694639058026 297.81822546114444 0.7208353844430612
23.39592219401144 295.9166086080788 0.718747090101481
23.401149748964855 292.1906207868518 0.7143047901405349
23.40637730391827 287.34862252752583 0.7088702123147609
23.411604858871684 286.1509332016975 0.7081436588950663
23.416832413825098 288.4402033458474 0.7114063425071482
23.422059968778512 290.79984373153866 0.7134835970783573
23.427287523731927 293.10646169609475 0.7151548679372508
23.43251507868534 292.08434090243986 0.7140084667561457
23.437742633638756 293.55217579282095 0.7152184952083337
23.44297018859217 293.39230540874905 0.7153320041966901
23.448197743545585 292.8184632186047 0.7151728982079202
23.453425298499 290.8376491857975 0.712905275490288
23.458652853452413 292.70065677994813 0.7152205304564778
23.463880408405828 292.7770972551771 0.7135062683165431
23.469107963359242 292.91469901742573 0.7133434341270535
23.474335518312657 294.64249666010534 0.7150221588145453
23.47956307326607 295.9367027551996 0.7174242188784712
23.484790628219486 292.8660088105027 0.7136431217107663
23.4900181831729 292.7207621025262 0.7146246886763542
23.495245738126314 295.6258729995529 0.7181271027246496
23.50047329307973 298.04360444087627 0.7209364032375987
23.505700848033143 297.3737468944139 0.719702525131874
23.510928402986558 295.49817969673813 0.7176500168092319
23.516155957939972 292.1786479114313 0.714234586370903
23.521383512893387 289.30126896708987 0.7105744507765605
23.5266110678468 289.87303665417187 0.7109464229252667
23.531838622800215 295.1592818773021 0.7162261689888132
23.53706617775363 298.7768154007263 0.719705881991891
23.542293732707044 298.6594230110008 0.7192079035671829
23.54752128766046 298.598886212768 0.7191544968863225
23.552748842613873 300.36127783756035 0.720857949988317
23.557976397567288 301.1941395397746 0.7217382635460635
23.563203952520702 300.03985436684576 0.7202511808218174
23.568431507474116 300.0588245042976 0.7201229539149478
23.57365906242753 301.8814477075289 0.7212143917970557
23.578886617380945 300.8496070108099 0.7187823848149241
23.58411417233436 299.3154200726522 0.7167833122560678
23.589341727287774 298.89095389721876 0.716182261863493
23.59456928224119 299.59341460351095 0.7175789579010946
23.599796837194603 299.8413592471945 0.7179933852271324
23.605024392148017 299.4582467270885 0.7170443069401666
23.610251947101432 300.553118083955 0.7172105600794776
23.615479502054846 301.9037195158382 0.7187327621311438
23.62070705700826 301.71335240320093 0.7191328970136948
23.625934611961675 298.2064420331493 0.7162569757993532
23.63116216691509 295.47263694975186 0.7130417292664923
23.636389721868504 295.24075534530004 0.711671235504736
23.64161727682192 294.9009896501996 0.7103352986224447
23.646844831775333 295.25681745841086 0.7103606254019792
23.652072386728747 295.9594930256658 0.7111843222016718
23.65729994168216 297.1041724243509 0.7124000473714164
23.662527496635576 296.96706738245314 0.7130233981980445
23.66775505158899 294.6522471922845 0.7105351504790627
23.672982606542405 293.0416164883563 0.7076201167909166
23.67821016149582 293.465234196288 0.7072766004597852
23.683437716449234 294.59369998186116 0.7082367620290709
23.688665271402648 296.8512001705222 0.7114364033478894
23.693892826356063 300.3712892412442 0.7138166954385771
23.699120381309477 300.9057692840279 0.7133346804664116
23.70434793626289 301.697349745735 0.713492371227955
23.709575491216306 303.74552828157636 0.7161252113429148
23.71480304616972 306.8768671952902 0.7196761143638595
23.720030601123135 308.25989685048154 0.7203575402256399
23.72525815607655 305.9027746359347 0.7170628109492041
23.730485711029964 305.9313463167133 0.7177659419447595
23.735713265983378 306.923140121727 0.7189967867476612
23.740940820936792 306.20991795840007 0.7175604178602683
23.746168375890207 308.61200011796444 0.7194312922651895
23.75139593084362 307.75324958924614 0.7193843494371935
23.756623485797036 306.75727490322305 0.7189740276186897
23.76185104075045 303.934647683603 0.7152841213901556
23.767078595703865 302.09161171338303 0.7127808682308906
23.77230615065728 301.5199712705103 0.7112517201343902
23.777533705610693 301.8977016513449 0.7110754012779025
23.782761260564108 305.18072137107924 0.7147057139785418
23.787988815517522 308.3170083887587 0.7182611803454049
23.793216370470937 309.90828362221714 0.7199783675976402
23.79844392542435 309.0577415130504 0.7185236745698221
23.803671480377766 307.9282699913325 0.7173772033376783
23.80889903533118 307.9961608951656 0.71681352670179
23.814126590284594 308.2314364231027 0.7166941544073385
23.81935414523801 308.4121702602492 0.7167819197546533
23.824581700191423 308.3170458601219 0.716238459428557
23.829809255144838 306.01702503827664 0.7132457688579523
23.835036810098252 306.5928488610838 0.7136359714104183
23.840264365051667 306.84177067454596 0.7135793037959812
23.84549192000508 308.28846949195855 0.7152701277847529
23.850719474958495 310.84997880734073 0.7173543115320837
23.85594702991191 312.08339654166593 0.7179586205626938
23.861174584865324 313.3149328822827 0.7186481888892494
23.86640213981874 311.84148840397046 0.716248688087856
23.871629694772153 311.51084711355907 0.7159631235835188
23.876857249725568 309.5992963564276 0.7131554989121743
23.882084804678982 308.6153317021382 0.7127477101260962
23.887312359632396 309.2367241783279 0.7140188354576195
23.89253991458581 313.787958086767 0.7194666281730023
23.897767469539225 315.038334789893 0.7215996088462184
23.90299502449264 314.6271897156257 0.7204105499288037
23.908222579446054 310.66331346381594 0.7159426421030313
23.91345013439947 307.58394485379023 0.7113721803402234
23.918677689352883 305.3414108897949 0.7080090357501236
23.923905244306297 306.5713203731751 0.7091912084571376
23.929132799259712 309.4291373584461 0.7125713989316587
23.934360354213126 306.7405591955816 0.7097565204848713
23.93958790916654 303.61677531939915 0.7061031360981563
23.944815464119955 299.2858711539033 0.7008474498920112
23.95004301907337 301.3302879852507 0.7030683163989881
23.955270574026784 303.91994312467136 0.7057808965686165
23.9604981289802 305.2917810711268 0.7075496258259758
23.965725683933613 307.0271796048975 0.7099164930977241
23.970953238887027 307.463032527627 0.7106644354311541
23.97618079384044 306.34281531218517 0.7095487065793319
23.981408348793856 304.01658039858063 0.706355925900416
23.98663590374727 302.5986095808396 0.7042682546124136
23.991863458700685 303.1767450140854 0.7038440629999367
23.9970910136541 305.9918028900717 0.7073495803327304
24.002318568607514 306.4673801088741 0.7083310870222055
24.007546123560928 305.99923770781015 0.7087114785133686
24.012773678514343 303.7351989654973 0.7066477643329033
24.018001233467757 302.29319983220904 0.7052566881985263
24.02322878842117 301.68628725848913 0.704089681061867
24.028456343374586 301.186517655381 0.7031912352684596
24.033683898328 304.2687875699715 0.7064809379257256
24.038911453281415 305.37115535996065 0.7081864551701198
24.04413900823483 308.942429637081 0.7115618746840439
24.049366563188244 305.05866581652197 0.7075384911470236
24.054594118141658 304.5824296406753 0.7071415462608153
24.059821673095072 303.9573790664827 0.7065049084486696
24.065049228048487 302.3119696055481 0.7045634130276512
24.0702767830019 301.3383129604756 0.7158206750449208
24.075504337955316 302.50856829837403 0.7262757061539494
24.08073189290873 306.2892376014594 0.7377866003389713
24.085959447862145 307.68631287367015 0.7461400657715207
24.09118700281556 308.88215186907064 0.7525448279681742
24.096414557768973 307.16910843388337 0.754493691289483
24.101642112722388 304.3803191440959 0.7543626543433681
24.106869667675802 302.66116811048266 0.7557005820400874
24.112097222629217 300.2604691541953 0.756408694549223
24.11732477758263 299.6414947059986 0.7587600684149888
24.122552332536046 298.5415062684208 0.7622315448574388
24.12777988748946 302.4582891279602 0.7716633734639327
24.133007442442874 306.00624110782326 0.7798240430707553
24.13823499739629 307.8989714286518 0.7846423494968496
24.143462552349703 305.79396466436464 0.7844788224829574
24.148690107303118 306.3385112401562 0.7884509797659877
24.153917662256532 305.08371741829535 0.7898919798055446
24.159145217209947 305.2902557944959 0.7931182626203827
24.16437277216336 304.5435349982791 0.7943957761347016
24.169600327116775 307.33670596362487 0.8011033955067947
24.17482788207019 309.43153493638766 0.8075128876784977
24.180055437023604 311.43841268616615 0.8135206791300829
24.18528299197702 308.99162390497753 0.8118123822476441
24.190510546930433 304.7804424919433 0.8082427199133476
24.195738101883848 301.61519260404634 0.8069013419707922
24.200965656837262 301.23877154924975 0.8086752921123296
24.206193211790676 302.94209528238014 0.8139408354265929
24.21142076674409 304.0362872730527 0.8178487625149661
24.216648321697505 305.71649405169126 0.8237613202504571
24.22187587665092 308.6055969254379 0.8295648365071793
24.227103431604334 309.29746591439954 0.832077955542448
24.23233098655775 309.04825626160095 0.8344349650850893
24.237558541511163 309.7190587966889 0.8391616239510643
24.242786096464577 312.7679799573131 0.8457414575676453
24.248013651417992 314.02675977710646 0.8497079393197251
24.253241206371406 309.2666251806133 0.8442577965208686
24.25846876132482 305.38071537076195 0.8419143035887792
24.263696316278235 300.3729980334031 0.8380043412299842
24.26892387123165 301.61642196286886 0.8420184318800613
24.274151426185064 300.2137170089727 0.8414510014376375
24.27937898113848 302.40028769312374 0.8461729579088899
24.284606536091893 304.0587746262482 0.8495330161445102
24.289834091045307 304.9359931527741 0.8532043828882848
24.29506164599872 303.3005312544538 0.8530999854637501
24.300289200952136 299.1048843734493 0.8498754611112838
24.30551675590555 298.31641482948504 0.8514501607459712
24.310744310858965 298.28292803113015 0.8531829453898345
24.31597186581238 299.8184773269088 0.8580669536431969
24.321199420765794 298.177775848754 0.8580462332596013
24.326426975719208 295.81984585784437 0.8567001093837757
24.331654530672623 292.62795609314134 0.8537424248240292
24.336882085626037 295.52737044508314 0.8578023249397846
24.34210964057945 298.05188180353474 0.8633717633058657
24.347337195532866 298.6374317390059 0.866492409278764
24.35256475048628 298.0362494648197 0.8693013207458745
24.357792305439695 299.3334460472669 0.8740099340462945
24.36301986039311 299.28185661278263 0.8758668365669547
24.368247415346524 301.4211093069681 0.8812656804169017
24.373474970299938 299.60682110655125 0.8795162495521418
24.378702525253352 297.11144596830695 0.8778546975437549
24.383930080206767 299.2446853479836 0.8821260931891299
24.38915763516018 302.08440344987304 0.8887487194697651
24.394385190113596 308.8415939542613 0.9009869145607098
24.39961274506701 307.2605632505263 0.9010070481527191
24.404840300020425 306.97645721112815 0.9020601694614034
24.41006785497384 304.433836784049 0.90022997827253
24.415295409927253 301.5209780465323 0.8989009531102057
24.420522964880668 300.05379964924475 0.9006619279277452
24.425750519834082 301.44382661604675 0.9054179712776229
24.430978074787497 306.7036676977393 0.9159061125542728
24.43620562974091 309.58802134740404 0.9225980492240801
24.441433184694326 308.02745248508387 0.9236578817481581
24.44666073964774 303.7735069763251 0.9192824702288678
24.451888294601154 304.0655912616285 0.9210278536461777
24.45711584955457 306.18111512881836 0.9260388994080015
24.462343404507983 308.7420867394463 0.930857843393487
24.467570959461398 305.56880118057984 0.9276703875915339
24.472798514414812 307.5655135558355 0.932375027126723
24.478026069368227 303.69755608853194 0.9290070133287026
24.48325362432164 298.7135838876084 0.9230884193942549
24.488481179275055 294.9296981322746 0.9193495436795275
24.49370873422847 297.8128957199991 0.9263011705510166
24.498936289181884 303.89649031903684 0.940431967949307
24.5041638441353 304.3362275881652 0.9433506932231281
24.509391399088713 302.2949653243485 0.9423775581934449
24.514618954042128 299.61383277917446 0.9395619219875038
24.519846508995542 299.6148077557734 0.9425509185575363
24.525074063948956 300.26844299194863 0.9461086676976207
24.53030161890237 300.144180506945 0.9479291207499422
24.535529173855785 303.9175965333661 0.9563355084483179
24.5407567288092 303.8709512815224 0.9579428836094538
24.545984283762614 305.8487023269667 0.9646637002579377
24.55121183871603 304.7768996164824 0.9640566315410349
24.556439393669443 308.4573224492687 0.9730514088876993
24.561666948622857 313.5349621971667 0.9819117439636939
24.566894503576272 311.362841550173 0.9799874159647181
24.572122058529686 309.5122975686823 0.9797659352137617
24.5773496134831 310.38701520924354 0.985792132467461
24.582577168436515 309.57678587128476 0.9884104346940549
24.58780472338993 310.5396104129762 0.9907219104873526
24.593032278343344 309.4424009345037 0.9899919969649242
24.59825983329676 314.03726053340336 0.9999117344715531
24.603487388250173 312.0005582584937 1.0011535996790992
24.608714943203587 309.28954404471006 0.998664273559517
24.613942498157 308.1360822218944 0.9978393488575749
24.619170053110416 308.0728873119126 0.998599235490225
24.62439760806383 305.98715435349123 0.9992519591170308
24.629625163017245 304.34053868899247 0.9992653760647537
24.63485271797066 303.29620414868936 1.0002411271597267
24.640080272924074 301.66941726748234 0.9992159564976186
24.645307827877488 302.27126434522484 1.0039369815553554
24.650535382830903 303.7441319081522 1.0108494511294956
24.655762937784317 307.9653829389144 1.0207411087226668
24.66099049273773 307.78848386710655 1.0219597423198195
24.666218047691146 303.94192781807465 1.018322113004594
24.67144560264456 301.07306036571026 1.0169840660386122
24.676673157597975 300.4860437334083 1.0189894552352519
24.68190071255139 301.7341745977921 1.0234682397457067
24.687128267504804 303.03438524023375 1.0281843693150368
24.692355822458218 305.5482569185447 1.0335680075365015
24.697583377411632 306.193819669574 1.0363359141013821
24.702810932365047 303.04283186573207 1.033309473113622
24.70803848731846 298.35220151136906 1.0284832168797897
24.713266042271876 296.10558407779376 1.0279350499036346
24.71849359722529 298.7903123478921 1.036238258778205
24.723721152178705 298.77042920400964 1.0393179144299054
24.72894870713212 300.25661863513847 1.0445062510815695
24.734176262085533 294.0930991840374 1.0326113487396122
24.739403817038948 294.96675146976094 1.0354965609413422
24.744631371992362 292.3297655080677 1.0335959477566967
24.749858926945777 295.1135307145145 1.0421908578336023
24.75508648189919 297.1995241995763 1.0499633565051207
24.760314036852606 294.3776115728937 1.046262166631995
24.76554159180602 296.9318768719833 1.0539076691121514
24.770769146759434 298.13146481699243 1.0602816264750918
24.77599670171285 302.557435129188 1.0734908523943008
24.781224256666263 300.8900991966645 1.0718669583472649
24.786451811619678 301.27640101896117 1.0743681006416725
24.791679366573092 297.7953197199409 1.0691767205445397
24.796906921526507 296.76590930578624 1.0720382080592632
24.80213447647992 294.72249795736377 1.0705706384925402
24.807362031433335 297.8829469578925 1.0777888330712158
24.81258958638675 302.13275973754423 1.0891609068495405
24.817817141340164 303.394390767181 1.095336743947732
24.82304469629358 300.4080843431189 1.0946248695171397
24.828272251246993 294.9011048630918 1.0851354299863452
24.833499806200408 293.3948599034522 1.084044298939816
24.838727361153822 296.21992189377295 1.0917967420881602
24.843954916107236 296.9656908809517 1.0977894820826937
24.84918247106065 303.94022644142547 1.1125400803568841
24.854410026014065 306.2849091777021 1.1192037432794162
24.85963758096748 309.6505083356728 1.1280597070823581
24.864865135920894 303.35959761888927 1.1203555297675922
24.87009269087431 297.8077318808462 1.1132515488551253
24.875320245827723 300.80529533438045 1.1200529065232485
24.880547800781137 305.30675099748066 1.1314254187948591
24.885775355734552 309.4895470516159 1.1423258852065683
24.891002910687966 307.9685469567578 1.142428895730756
24.89623046564138 309.4810546493419 1.1499690880385716
24.901458020594795 308.9724716314746 1.1543706293989382
24.90668557554821 310.05939583344554 1.160063249461284
24.911913130501624 304.33335504850703 1.1495390421506453
24.91714068545504 304.00371556478024 1.1500850046270743
24.922368240408453 302.8836639757765 1.1513108704560844
24.927595795361867 308.10651415947655 1.1651243107166462
24.93282335031528 309.2657341870152 1.1710776076422096
24.938050905268696 310.18162497561633 1.175335241764919
24.94327846022211 307.06678723452404 1.1729556685533802
24.948506015175525 304.0033048250661 1.1692507921745758
24.95373357012894 305.3109671192829 1.1744301221706415
24.958961125082354 310.4401983673312 1.1906502713088403
24.964188680035768 314.7565350489629 1.2046833201320033
24.969416234989183 315.30653209254734 1.2104818591812438
24.974643789942597 310.37822323116376 1.2033739322450443
24.97987134489601 308.1896683019908 1.1993022498349575
24.985098899849426 308.0860024998843 1.201544191965124
24.99032645480284 310.1332255859555 1.208737152587238
24.995554009756255 307.57715758680524 1.2070223224212302
25.00078156470967 305.14917614023176 1.2064898573544627
25.006009119663084 303.6536822719865 1.206575107827762
25.011236674616498 306.86073858438675 1.217586289429879
25.016464229569912 309.8075096324119 1.229931817004958
25.021691784523327 309.7019936501981 1.2330225072969785
25.02691933947674 311.7796882051163 1.2390112274375051
25.032146894430156 311.27624109712025 1.2399384518343823
25.03737444938357 313.23447294417673 1.2467802268923533
25.042602004336985 309.52252657616 1.2425145424131718
25.0478295592904 307.1325774167577 1.2409347519668157
25.053057114243813 306.64875673207376 1.2438677527108957
25.058284669197228 304.8681906374056 1.2444732164927963
25.063512224150642 303.9760411458285 1.2470776244590693
25.068739779104057 305.5009181513322 1.256084322783353
25.07396733405747 309.49424556283344 1.271492697719353
25.079194889010886 312.2920008036665 1.2808128949943611
25.0844224439643 309.9716744557881 1.277583270939497
25.089649998917714 308.4537578514536 1.2745231674613968
25.09487755387113 306.99298159018537 1.276045671088302
25.100105108824543 308.20616596244633 1.2819389687194818
25.105332663777958 309.81514441129156 1.2918044315395603
25.110560218731372 312.96130465413216 1.3008679932996796
25.115787773684787 316.5901109530158 1.3128097635477989
25.1210153286382 314.6026303218345 1.3114214664287087
25.126242883591615 314.2382997055789 1.3155783638783882
25.13147043854503 314.0770268542115 1.3218688337027227
25.136697993498444 318.68530203028774 1.337778589894805
25.14192554845186 317.31632117562685 1.3393197986449108
25.147153103405273 316.2229345038043 1.3392482610603118
25.152380658358688 316.25023753447704 1.340896044724331
25.157608213312102 322.3025052145865 1.3580941736842267
25.162835768265516 325.81476834996175 1.371331480521872
25.16806332321893 325.0854984601313 1.372732029975625
25.173290878172345 322.8804100119544 1.371707026618721
25.17851843312576 320.726193632681 1.3694344777529985
25.183745988079174 317.5040121738239 1.3699884305470853
25.18897354303259 312.58214928855097 1.36423715311553
25.194201097986003 306.6009083326867 1.3575328057754263
25.199428652939417 305.7994780417663 1.3599198559341796
25.204656207892832 306.5182885546906 1.3696695081787136
25.209883762846246 315.7744822175241 1.3978661309055567
25.21511131779966 317.38190082469447 1.4033426134874085
25.220338872753075 319.00769495975624 1.4089892235491999
25.22556642770649 314.6728300412886 1.4001142595751714
25.230793982659904 312.60806471464593 1.4013954184835524
25.23602153761332 318.5051976796707 1.4187636497935456
25.241249092566733 322.38551896898275 1.4363436121060276
25.246476647520147 328.7695679522865 1.4556950007532712
25.25170420247356 328.1151392810918 1.4592356617482771
25.256931757426976 323.87620595790236 1.4520905302221048
25.26215931238039 316.3484279253275 1.439277579158795
25.267386867333805 318.3441631085544 1.447622910037396
25.27261442228722 321.9271331358846 1.4642386471899884
25.277841977240634 329.96764741599986 1.4889087886994696
25.283069532194048 331.1227191238928 1.4973021312090575
25.288297087147463 331.8159182045244 1.5038296246023561
25.293524642100877 329.8664190697781 1.505506963028724
25.29875219705429 327.61617573576797 1.5091196615575022
25.303979752007706 320.1420920549374 1.495257474647942
25.30920730696112 320.83067765060144 1.5003527176995342
25.314434861914535 320.5212369483287 1.502641936658013
25.31966241686795 320.90174209221937 1.511579878895451
25.324889971821364 314.77191436953683 1.5023576303842265
25.330117526774778 311.3524359302323 1.5003127929063766
25.335345081728192 316.37273097196334 1.5191316349051889
25.340572636681607 319.4969374889795 1.5352572422052118
25.34580019163502 324.39576345265385 1.551870476956536
25.351027746588436 317.7016545617265 1.5397812889503963
25.35625530154185 322.3348717629352 1.556561915812147
25.361482856495265 319.62635790277534 1.5580778392953198
25.36671041144868 325.69550998503564 1.585239576102957
25.371937966402093 322.9100153834052 1.5848339819663848
25.377165521355508 321.42953262154333 1.5890417799071967
25.382393076308922 318.590588601479 1.5852342432175173
25.387620631262337 318.38597824474 1.5933462351007697
25.39284818621575 313.94042140159723 1.5901396341217735
25.398075741169166 314.1808785585953 1.5975490917762434
25.40330329612258 316.3029399208892 1.6089383393992684
25.408530851075994 323.78448096464825 1.6347915957001031
25.41375840602941 329.3141114779483 1.6612191774496137
25.418985960982823 325.02697622086436 1.656800819202673
25.424213515936238 322.55920750962264 1.6575377148659705
25.429441070889652 315.36665190568266 1.6385477870481275
25.434668625843067 319.0562702780522 1.655856907791508
25.43989618079648 314.87541102296865 1.6501754644369317
25.445123735749895 319.4995729567215 1.6717247935953865
25.45035129070331 319.789496162702 1.6779496931208673
25.455578845656724 326.9620087783858 1.7055360782556743
25.46080640061014 327.3460163641204 1.7144344798134779
25.466033955563553 327.92958985983614 1.7237774472868175
25.471261510516968 323.7625789778077 1.7222707792672067
25.476489065470382 327.5052476792709 1.7370372840697923
25.481716620423796 326.28343806109734 1.745066696093215
25.48694417537721 326.3316655646865 1.7520382490374729
25.492171730330625 326.15267248722085 1.7606790748845536
25.49739928528404 322.6404706589792 1.7591728448815898
25.502626840237454 325.2028515431214 1.774740715551872
25.50785439519087 317.799783865388 1.7701697727269439
25.513081950144283 320.5241012191807 1.787845425779233
25.518309505097697 320.91818620365336 1.7980783310548036
25.523537060051112 326.18491966513136 1.8171009718742348
25.528764615004526 330.0172974694447 1.8373147258040252
25.53399216995794 326.58060932745843 1.8355709246678495
25.539219724911355 325.82764698068115 1.8454535627718758
25.54444727986477 332.8168698090326 1.8730206369937217
25.549674834818184 335.63437506329905 1.8974856962900977
25.5549023897716 339.1972506551362 1.91469783459768
25.560129944725013 330.51243983953265 1.902039939280834
25.565357499678427 323.67562651114656 1.8879528323345718
25.57058505463184 321.4721569087301 1.8985973996140963
25.575812609585256 321.16577193911314 1.909450923905689
25.58104016453867 320.15873896204596 1.9159222047800508
25.586267719492085 315.68826637364407 1.9126400013621778
25.5914952744455 315.9283767539056 1.9253060487154405
25.596722829398914 327.2696772307333 1.9796424573189546
25.601950384352328 332.820512438145 2.004723341229836
25.607177939305743 333.0647706786315 2.0149555725548667
25.612405494259157 329.4552099093103 2.010174536491
25.61763304921257 328.48002380311783 2.0197221583217404
25.622860604165986 332.13231205123276 2.0417723792929485
25.6280881591194 325.2725899069979 2.0324840271461855
25.633315714072815 324.41275568856787 2.048139937929949
25.63854326902623 323.6810303280727 2.065040128408788
25.643770823979644 330.88007420622284 2.102958176799731
25.648998378933058 338.48857884868 2.1372854341359235
25.654225933886472 338.16986401690883 2.1523389468112577
25.659453488839887 335.20186898574553 2.157544195664931
25.6646810437933 331.0208094103742 2.160743288484792
25.669908598746716 322.81884120847405 2.14280070248483
25.67513615370013 320.9258941457164 2.1558407680283693
25.680363708653545 314.5968509085413 2.146503152091541
25.68559126360696 322.2921750029766 2.1912539350292035
25.690818818560373 326.6247590841931 2.221345175840871
25.696046373513788 327.6519047763344 2.2522314093908213
25.701273928467202 327.576149264311 2.2695548771290266
25.706501483420617 324.6007057230752 2.276107627346366
25.71172903837403 331.51342042327184 2.309707041874451
25.716956593327446 326.71527491793614 2.304331609423538
25.72218414828086 328.5645976652366 2.3301186990293923
25.727411703234274 324.9212296442193 2.3365366760314057
25.73263925818769 332.23992708660745 2.387479874552426
25.737866813141103 335.38327718853566 2.414274835667212
25.743094368094518 336.3986376131742 2.443533636703978
25.748321923047932 337.89736573342 2.4749331550287823
25.753549478001347 337.14210087016806 2.496387629127808
25.75877703295476 335.29519020458645 2.5066247612188763
25.764004587908175 330.1096930126993 2.500674935196434
25.76923214286159 328.04735063401546 2.5192589224875177
25.774459697815004 320.4310757540054 2.510386096219231
25.77968725276842 322.047010434264 2.5591041383454076
25.784914807721833 320.5180207467124 2.5770993852086552
25.790142362675248 330.75593233320836 2.6507851787650982
25.795369917628662 332.1946718007287 2.6671632805114367
25.800597472582076 335.44101705538037 2.7129538668763518
25.80582502753549 327.6447180208006 2.719309058397088
25.811052582488905 326.40969761382263 2.7543829029802622
25.81628013744232 323.8822769563637 2.7827766715017033
25.821507692395734 331.89682507323755 2.8382273711582626
25.82673524734915 330.0959734164826 2.8601636779219946
25.831962802302563 328.3536819292782 2.8695916017408734
25.837190357255977 325.39889630554535 2.8937618929730853
25.84241791220939 320.04798149883754 2.9002015881659142
25.847645467162806 334.96532605409016 3.012854449542531
25.85287302211622 339.8950977431695 3.0683346179446263
25.858100577069635 343.91089421868134 3.1363552470331384
25.86332813202305 322.5568388667694 3.072982601287616
25.868555686976464 313.73667720912687 3.082205493511641
25.87378324192988 310.7740629179548 3.107807219879277
25.879010796883293 315.30031309773534 3.182715416019259
25.884238351836707 323.588590151152 3.2754468818672375
25.88946590679012 324.67441807972114 3.3490220758142333
25.894693461743536 343.9224372758557 3.515197606049697
25.89992101669695 335.830912359146 3.5276360840964527
25.905148571650365 334.94511083653316 3.582768968043088
25.91037612660378 329.2310837615435 3.602206238178267
25.915603681557194 331.88096030224835 3.6978181591919363
25.920831236510608 331.2722828930743 3.7591012874736442
25.926058791464023 331.5491345403887 3.851547921534749
25.931286346417437 337.4675575834549 3.9603256513540233
25.93651390137085 335.7652838742735 4.053865938779392
25.941741456324266 334.75339709504135 4.138312975142945
25.94696901127768 308.28963828960946 4.0755168896159555
25.952196566231095 305.11939957355634 4.167036054345154
25.95742412118451 302.5784772975552 4.258431573135633
25.962651676137924 316.60243945315335 4.459802297746646
25.967879231091338 323.73460902047105 4.584115323410324
25.973106786044752 328.5681822455562 4.693334743184039
25.978334340998167 329.48181085143324 4.819848463069252
25.98356189595158 321.90865665261305 4.863910803051946
25.988789450904996 320.660751119054 4.9252806657800186
25.99401700585841 314.62945234144433 4.946515985096146
25.999244560811825 319.90649534112725 5.03669454234973
26.00447211576524 325.87359104329454 5.218363894918114
26.009699670718653 335.0738586742046 5.366117817998569
26.014927225672068 340.2174105065459 5.551269530369773
26.020154780625482 343.08432933320216 5.673032112528034
26.025382335578897 328.69038567311253 5.699669770296792
26.03060989053231 317.86641004486444 5.72877949732445
26.035837445485726 323.4949256818082 5.930807084781442
26.04106500043914 343.21387234017817 6.276637686085122
26.046292555392554 351.15189539750384 6.513438164794459
26.05152011034597 336.23865597825835 6.591246604991285
26.056747665299383 316.0947942368003 6.603425341072133
26.061975220252798 292.9579651928269 6.738886128745111
26.067202775206212 306.9724794177096 7.08011296069915
26.072430330159627 308.342719468796 7.45864986450352
26.07765788511304 323.7238090570519 7.691253062552329
26.082885440066455 313.91825757150485 8.01849850922987
26.08811299501987 326.6477172848228 8.515691384385779
26.093340549973284 312.72658087206236 8.877723250973329
26.0985681049267 324.53755829285546 9.578008697344375
26.103795659880113 287.81492678067013 9.706748543325851
26.109023214833528 293.0687992639545 10.674373737505176
26.114250769786942 270.22943736552867 11.230322072297488
26.119478324740356 274.86918838703997 13.07545104477591
26.12470587969377 291.7019527047349 15.38881892969849
26.129933434647185 272.8789212531999 20.57528661299737
26.1351609896006 255.55231807923545 28.16652203368474
