# Supplementary material for: Unraveling metal effects on CO2 uptake in pyrene-based metal-organic frameworks
Source: Nat Commun. 2025 Feb 11;16:1516. doi: 10.1038/s41467-025-56296-w (PMC11814143; doi:10.1038/s41467-025-56296-w)
Supplement: Supplementary file 3 — Source Data [file 41467_2025_56296_MOESM3_ESM.zip › SourceCode/SuppInf/FigureS5_Ga-TBAPy_InSitu_VariableT_PXRD/Data/GaTBAPy_0119p.dat]

0.002613777476707968 34.717216771081844 6.63221988086735
0.007841332430123905 30.79399419553569 6.17222057458928
0.01306888738353984 26.06080875135757 4.672786323178096
0.018296442336955775 20.467643619570318 3.4452264833489257
0.02352399729037171 15.145771033026957 2.8350208580147593
0.028751552243787646 17.65128817106218 2.5311865704601426
0.03397910719720358 19.10754351557522 2.220384304418786
0.03920666215061952 21.108033499163582 2.1872995290095036
0.04443421710403546 20.016564287123032 2.009729184429003
0.0496617720574514 20.54522528287879 1.98468641821536
0.054889327010867336 22.590686469292315 2.1567283018274988
0.060116881964283275 22.3611924986038 2.117476895598257
0.06534443691769921 22.122561397927704 2.087095983056287
0.07057199187111515 19.36765629286604 1.8828703108648794
0.07579954682453109 18.53645545777504 1.70705473872548
0.08102710177794703 17.489144188855313 1.5745806139556326
0.08625465673136297 17.12705982647083 1.5201357497444818
0.09148221168477891 18.799658614754687 1.5187597766546264
0.09670976663819485 19.12239961190066 1.4908957628931991
0.10193732159161079 21.45234949990638 1.6042007729858
0.10716487654502672 21.79426626819651 1.5818682010535172
0.11239243149844266 20.273487853246312 1.5432455107095948
0.1176199864518586 17.534555005874708 1.3864256282469434
0.12284754140527454 16.491443022487037 1.2376123881792367
0.12807509635869047 17.982125715440453 1.2121022397826966
0.1333026513121064 18.876183448556628 1.2030071761449057
0.13853020626552232 19.315284157359788 1.1841465379707865
0.14375776121893824 18.32804737749688 1.142320572408475
0.14898531617235417 16.331938938038874 1.0616367812575402
0.1542128711257701 16.492427934553554 1.0588840562080535
0.15944042607918602 16.212837495137983 1.0570832119944358
0.16466798103260194 17.593515584272552 1.1318714040017328
0.16989553598601786 18.225474873667775 1.145731181702575
0.1751230909394338 18.421584861068357 1.1247133554935367
0.18035064589284971 18.725639390505535 1.0922851665926387
0.18557820084626564 19.922324581990033 1.0688639153905588
0.19080575579968156 19.780776881823034 1.03926925802701
0.1960333107530975 19.458500267552818 1.0247381299344676
0.20126086570651341 18.51424053927217 0.9879743643311351
0.20648842065992934 18.655895600375146 0.9875562861665923
0.21171597561334526 18.073067185540832 0.9443278181468643
0.2169435305667612 17.276445883006147 0.9051112096523344
0.22217108552017711 17.381287866575995 0.8958252198073129
0.22739864047359304 17.043612670072765 0.9169755194001487
0.23262619542700896 17.280704292655802 0.9171990846590581
0.2378537503804249 17.448867913004833 0.9141727214165453
0.2430813053338408 18.383291644436557 0.927879872827268
0.24830886028725674 19.547593414204627 0.929750688732628
0.25353641524067266 19.80665411732681 0.9169714408228734
0.2587639701940886 19.34030570941087 0.9176726382997629
0.2639915251475045 18.98233995329984 0.9252046227150408
0.26921908010092044 17.50178536973554 0.8993538785181544
0.27444663505433636 17.02630867927448 0.8997525538338029
0.2796741900077523 17.19661124788397 0.8741766137040845
0.2849017449611682 16.57818072588785 0.8322677316837226
0.29012929991458414 17.62721428035124 0.8445061127443432
0.29535685486800006 17.894271383949093 0.8388828370428827
0.300584409821416 16.96745475146453 0.7980854655033751
0.3058119647748319 16.971259195762467 0.8023582397742425
0.31103951972824784 17.959610141280326 0.8180989051480904
0.31626707468166376 18.56232788144927 0.8159210916248257
0.3214946296350797 19.267188138201046 0.8351305462584128
0.3267221845884956 20.450180821064528 0.8716599138351936
0.33194973954191154 19.969869108695576 0.8905728972031143
0.33717729449532746 19.764527287867217 0.9001985963156311
0.3424048494487434 17.37573860401622 0.8434986242704046
0.3476324044021593 15.954603982403395 0.7985166865231434
0.35285995935557524 16.38120282963599 0.8090280801233376
0.35808751430899116 15.431193491112255 0.7886537232019363
0.3633150692624071 16.5308309039701 0.8133802796732261
0.368542624215823 17.530964231537926 0.8341245637966725
0.37377017916923894 17.008436508338924 0.7941118475514343
0.37899773412265486 17.895880607826193 0.8167946210157063
0.3842252890760708 17.830477089611534 0.8395064132686493
0.3894528440294867 18.480443867193237 0.8601687470611781
0.39468039898290264 19.048467426160997 0.8566271438739583
0.39990795393631856 19.718656135468454 0.8480034337717022
0.4051355088897345 19.890985900055398 0.8090879913622554
0.4103630638431504 19.906507672185253 0.809563974727666
0.41559061879656634 20.028881700189295 0.812511697555983
0.42081817374998226 18.80850079889536 0.815765528552424
0.4260457287033982 18.5216435193834 0.8123207234190014
0.4312732836568141 18.329540014845076 0.8013443437789628
0.43650083861023004 18.82870331989681 0.7878489638808248
0.44172839356364596 19.17915145438742 0.7720126396055105
0.4469559485170619 19.956759144179195 0.7924363591328211
0.4521835034704778 17.878976325140034 0.749813155362421
0.45741105842389373 17.45270669342983 0.7550852179331045
0.46263861337730966 16.459154282345 0.7415013022190405
0.4678661683307256 17.126668232522626 0.7379732465526424
0.4730937232841415 18.675628148421243 0.7579415174381376
0.47832127823755743 19.875629942020588 0.7736528170707936
0.48354883319097336 21.0745264228812 0.8007428769865564
0.4887763881443893 20.34877637405454 0.7917981516909173
0.4940039430978052 19.029892908669787 0.7649635434829248
0.49923149805122113 17.83352515615296 0.7209549716325868
0.5044590530046371 16.772301715487206 0.7112339118003359
0.5096866079580531 17.84511570136958 0.7319652393743354
0.5149141629114691 16.870064520644732 0.7367554689334674
0.5201417178648851 17.32507898211141 0.7458629288986428
0.525369272818301 17.803593142372552 0.750898762519502
0.530596827771717 18.44206672134364 0.7401731622858139
0.535824382725133 19.34326410040893 0.7446620613875209
0.541051937678549 18.720804032375973 0.7204160435509812
0.546279492631965 17.494236821528325 0.6984988070885912
0.5515070475853809 17.234180212186683 0.7066194420284541
0.5567346025387969 17.641623272417082 0.7225008318004094
0.5619621574922129 18.204743684506532 0.7429489443844773
0.5671897124456289 18.635216824261224 0.7484819001027012
0.5724172673990449 18.863399173356502 0.737799709965516
0.5776448223524608 17.99273186329944 0.7023279661350477
0.5828723773058768 17.909744650831687 0.6992703588602661
0.5880999322592928 17.214713840581645 0.6790811451231852
0.5933274872127088 18.677868348797595 0.7368874649290361
0.5985550421661248 19.486579939907497 0.7663101027273095
0.6037825971195407 19.860834342362953 0.7672332321988343
0.6090101520729567 19.63923229556514 0.7634933020922083
0.6142377070263727 19.680203661811426 0.7580344833723788
0.6194652619797887 19.437823431968997 0.743263644820189
0.6246928169332047 19.001616478787792 0.7337267280060152
0.6299203718866206 19.532847416857305 0.7381287908317079
0.6351479268400366 20.179401019784294 0.7554130169793721
0.6403754817934526 19.900804510551144 0.7484065663931542
0.6456030367468686 18.703169698580712 0.7237082294792846
0.6508305917002846 18.10612645188578 0.6923419884409943
0.6560581466537005 18.207539456075352 0.6762954537096107
0.6612857016071165 19.17625735908409 0.6856305358226671
0.6665132565605325 21.155843868963586 0.7104944776785809
0.6717408115139485 20.961310112918355 0.7078848876934809
0.6769683664673645 22.076542285574718 0.718988755207216
0.6821959214207804 21.03405166623074 0.7231982443208246
0.6874234763741964 20.92762105986848 0.725725915844087
0.6926510313276124 21.256583283970173 0.7292807177087834
0.6978785862810284 20.851843564450878 0.7074501894587211
0.7031061412344444 20.886056564027058 0.689706081998101
0.7083336961878604 21.204496481216957 0.6853174996605883
0.7135612511412763 21.370858045998517 0.6866291450399848
0.7187888060946923 21.678425108141248 0.7015280547639496
0.7240163610481083 22.77928027649649 0.7146141834600029
0.7292439160015243 23.434539654010333 0.7321051248935401
0.7344714709549403 24.08569208807785 0.7370933877062453
0.7396990259083562 25.01280621307925 0.7688434360786928
0.7449265808617722 25.953949370477467 0.8046955549953383
0.7501541358151882 26.157554626544968 0.8119628623594835
0.7553816907686042 26.410953126025802 0.8068351434697196
0.7606092457220202 28.42914931540723 0.8231065724677157
0.7658368006754361 29.31614055146285 0.8111993857015449
0.7710643556288521 29.705515163042172 0.7973648564436016
0.7762919105822681 29.89482346762784 0.804967737324456
0.7815194655356841 30.77858391684359 0.809356201694985
0.7867470204891001 30.951982774272977 0.825404562497157
0.791974575442516 30.390271344420206 0.8171397276601932
0.797202130395932 28.627899080717473 0.7851699052190977
0.802429685349348 29.12838096076728 0.814428927083896
0.807657240302764 30.10173752203644 0.8249966485056809
0.81288479525618 35.23061356914354 0.8941227305606634
0.8181123502095959 39.59567367219877 0.9397822539770859
0.8233399051630119 42.43669508778234 0.9800112203371899
0.8285674601164279 46.719901121824165 1.0571011410450892
0.8337950150698439 48.90044571079643 1.086804839481332
0.8390225700232599 51.829637244666664 1.1161181075453634
0.8442501249766758 52.64478330741132 1.1306365953131992
0.8494776799300918 54.96031075225286 1.1527713166275637
0.8547052348835078 54.92921201126423 1.165959647025186
0.8599327898369238 57.42707721827148 1.19670731960498
0.8651603447903398 61.695514714769274 1.2535601800444272
0.8703878997437557 65.17111981132544 1.2875856106040322
0.8756154546971717 68.00983594142039 1.294598875180267
0.8808430096505877 70.0958007435355 1.3114457187007884
0.8860705646040037 73.92679992335363 1.3181542464949956
0.8912981195574197 75.82839848744631 1.3211108768941129
0.8965256745108356 77.48789982418602 1.3488941556776435
0.9017532294642516 77.9050577029926 1.3674477297155714
0.9069807844176676 76.82736917898423 1.3702191665912893
0.9122083393710836 81.62113571640205 1.436822402236293
0.9174358943244996 85.42463080741645 1.448444613268369
0.9226634492779155 90.2127542951641 1.4739291299469397
0.9278910042313315 94.41175558627278 1.5039259849444788
0.9331185591847475 90.87075776879134 1.4582606109078569
0.9383461141381635 88.83428713922552 1.4312476765233781
0.9435736690915795 90.25288277272435 1.4357246233421657
0.9488012240449955 92.28186008109584 1.4407215051796343
0.9540287789984114 95.00930635260966 1.443326028869619
0.9592563339518274 97.51468136375303 1.4545584851993838
0.9644838889052434 97.06086419361517 1.4315754378842027
0.9697114438586594 97.1012629776465 1.4218635838901035
0.9749389988120754 102.56538923818523 1.460560057690974
0.9801665537654913 101.57337268436828 1.4508934324866252
0.9853941087189073 103.82123827631901 1.463038015657331
0.9906216636723233 105.61880927417359 1.4642498940378004
0.9958492186257393 107.06696869456574 1.4851348459170333
1.0010767735791553 110.98529599418166 1.5123109847120262
1.0063043285325712 114.53918836611986 1.5443462766316438
1.0115318834859872 115.72770419228358 1.5541549710584093
1.0167594384394032 119.19394122404927 1.5736720064958842
1.0219869933928192 122.16203094802474 1.5949267516768477
1.0272145483462352 125.91894237025716 1.6206757091100095
1.0324421032996511 129.5038179097379 1.6563537349690518
1.0376696582530671 126.35154382625844 1.6189087047018407
1.042897213206483 126.50397566577305 1.6039806117339952
1.048124768159899 127.96219674169411 1.6306503427451884
1.053352323113315 130.85858621870358 1.6636155412999554
1.058579878066731 135.68589301847996 1.688634338910184
1.063807433020147 135.0894119806358 1.678896190740023
1.069034987973563 131.27185084070965 1.6382997868377536
1.074262542926979 128.85195783821155 1.6205172347619492
1.079490097880395 126.48791619278136 1.6142429283290896
1.084717652833811 124.52927770468158 1.6146945409954556
1.089945207787227 128.75879426583262 1.6551804016369063
1.095172762740643 133.13645596642527 1.6741151946402268
1.1004003176940589 133.30173057178826 1.652777118326504
1.1056278726474749 138.45668130322997 1.681874503195898
1.1108554276008908 140.80276070320846 1.6937108946384092
1.1160829825543068 137.17975720686013 1.676293720200087
1.1213105375077228 134.54900890423633 1.6388552522911837
1.1265380924611388 133.183307014739 1.6326330695784799
1.1317656474145548 132.81800303752013 1.6295829409081808
1.1369932023679707 138.35219652990202 1.6658586811159084
1.1422207573213867 143.0603458183733 1.7135492069017988
1.1474483122748027 142.22944835357225 1.7169639604553841
1.1526758672282187 144.53763994163282 1.7292997343834902
1.1579034221816347 145.8064299764711 1.7365542362939725
1.1631309771350506 144.1980967738314 1.707481217454387
1.1683585320884666 148.61469004563486 1.717812798381783
1.1735860870418826 149.97848755641257 1.7236343811917554
1.1788136419952986 151.71730347173082 1.7192894802476695
1.1840411969487146 152.20348988112002 1.7100999161225214
1.1892687519021305 155.9942206608699 1.7299705728302168
1.1944963068555465 158.08447789339485 1.7403876258553468
1.1997238618089625 157.11911342178132 1.7298433695005455
1.2049514167623785 161.33788466305995 1.7853323372548375
1.2101789717157945 165.04667586949395 1.8382176079217625
1.2154065266692105 162.82608546001143 1.8214015200689553
1.2206340816226264 156.76368113110803 1.7777174786858017
1.2258616365760424 146.05629396351944 1.6790986917977693
1.2310891915294584 149.75306940168252 1.7154568597145698
1.2363167464828744 142.66626263511557 1.6638831985003901
1.2415443014362904 142.81919745963106 1.6501566573034199
1.2467718563897063 139.0366159021336 1.6022199223278524
1.2519994113431223 140.91731163756512 1.6008599023272214
1.2572269662965383 148.91655843316443 1.651084817764161
1.2624545212499543 150.7727573806321 1.6721762609897026
1.2676820762033703 151.3919283751496 1.6840065743465833
1.2729096311567862 150.43039980325779 1.691804278550395
1.2781371861102022 148.2990264679746 1.6751068282640922
1.2833647410636182 149.0094172519489 1.6710889428975124
1.2885922960170342 148.33447312402765 1.661421048141083
1.2938198509704502 148.0149668624884 1.6537224806472035
1.2990474059238661 151.3669591211267 1.6942119814253813
1.3042749608772821 150.65776380686 1.681023809726804
1.309502515830698 152.16862604113493 1.675939475849822
1.314730070784114 147.9113292285745 1.6541683280500057
1.31995762573753 149.41669430450125 1.6490577789527225
1.325185180690946 144.9874713481714 1.6337314881983027
1.330412735644362 146.84040179862774 1.6441587549245582
1.335640290597778 146.02998950664025 1.6306081701889377
1.340867845551194 150.36886763006592 1.6587977443433395
1.34609540050461 154.50931101779935 1.6934680760206593
1.351322955458026 156.1466386243839 1.7001773650924479
1.356550510411442 151.4130939745747 1.6747365169904398
1.361778065364858 147.20011684295073 1.6357364964879646
1.3670056203182739 144.72038640879794 1.6219594573481542
1.3722331752716899 143.7235400748233 1.6248572379245143
1.3774607302251058 144.80037339181794 1.6195666338882355
1.3826882851785218 148.46513932064323 1.647034749655281
1.3879158401319378 150.53008415685593 1.6450301392868287
1.3931433950853538 153.68545549852232 1.664670971923443
1.3983709500387698 149.58442165654085 1.64195986591956
1.4035985049921857 145.64057502253942 1.6158338866098774
1.4088260599456017 143.99942668308753 1.6255642075437347
1.4140536148990177 141.13708059689282 1.6347051773889307
1.4192811698524337 144.0911760410057 1.6657166832535313
1.4245087248058497 143.09127797839955 1.6439188648506813
1.4297362797592656 141.56498000875388 1.607828063016998
1.4349638347126816 140.91036207972783 1.6046507292808523
1.4401913896660976 138.18860043899954 1.59534645985464
1.4454189446195136 139.04528535051622 1.6016201242260608
1.4506464995729296 137.88094714479755 1.6131701809322176
1.4558740545263456 136.94167806255146 1.590628796343482
1.4611016094797615 139.4905253329393 1.6020481645095566
1.4663291644331775 135.61066287413496 1.5889456882305601
1.4715567193865935 137.03092946068503 1.598585686927492
1.4767842743400095 139.10287245363148 1.6077645222815347
1.4820118292934255 139.65706672486436 1.6272986960835325
1.4872393842468414 141.9754563588952 1.6449091175116863
1.4924669392002574 144.54559734938357 1.6714102665090635
1.4976944941536734 136.75214303049262 1.6259921426991164
1.5029220491070894 136.05843354953112 1.5921644030060347
1.5081496040605054 134.5300895505332 1.5647859433969715
1.5133771590139213 137.38357122750529 1.5860774213527655
1.5186047139673373 143.14501518777348 1.6198331455654795
1.5238322689207533 138.76186213920127 1.6070046392531627
1.5290598238741693 144.42261829288267 1.647910848596322
1.5342873788275853 145.03068864278657 1.6431870499029346
1.5395149337810012 145.05987559511254 1.6568418091694679
1.5447424887344172 147.99092865895537 1.6812017648885613
1.5499700436878332 146.40789968656446 1.6740384086460165
1.5551975986412492 152.27860762093732 1.7007757743791312
1.5604251535946652 157.82255865421658 1.7213964053175574
1.5656527085480811 158.428093991288 1.7120752166745847
1.5708802635014971 164.32643236906708 1.7474602301456
1.576107818454913 166.0357843162916 1.7835204362338064
1.581335373408329 164.82574091441774 1.7899227173190397
1.586562928361745 167.6210789838565 1.8049783993887523
1.591790483315161 165.57224472891798 1.7870853913884968
1.597018038268577 165.7668981189597 1.7573517324845542
1.602245593221993 163.86349463306283 1.7432865350868838
1.607473148175409 167.07089298608233 1.760247036699712
1.612700703128825 166.55091330224516 1.754840380168591
1.617928258082241 168.2415117238783 1.7621362973472237
1.623155813035657 174.2373759610451 1.8162980133274313
1.628383367989073 181.76895283413106 1.8620098822984847
1.6336109229424889 178.11666786286736 1.8200860091211468
1.6388384778959049 177.2188836583352 1.7997053329113877
1.6440660328493208 177.49603193140226 1.786387071753717
1.6492935878027368 175.3408528875268 1.7666003232940481
1.6545211427561528 179.201539688171 1.7952955610298205
1.6597486977095688 186.36619220059546 1.8296360652467107
1.6649762526629848 196.39716592160647 1.8674726691813381
1.6702038076164007 201.60141388334736 1.86058244019512
1.6754313625698167 202.5400875167679 1.8437276026876137
1.6806589175232327 206.3132534188923 1.8694738021823798
1.6858864724766487 208.63505635650205 1.8964161973925118
1.6911140274300647 209.09586069876042 1.9163335315645573
1.6963415823834807 204.26178020955874 1.872987608189295
1.7015691373368966 202.53147838114302 1.8621795672756953
1.7067966922903126 207.75563791436105 1.8843023613789327
1.7120242472437286 217.24347819331982 1.9495855671080669
1.7172518021971446 218.33188025948695 1.9385493956681086
1.7224793571505606 208.21053863521644 1.8593429686176768
1.7277069121039765 207.72705874794278 1.8375025129681652
1.7329344670573925 213.13682836907515 1.8466783419331598
1.7381620220108085 226.3619075167843 1.9067856282164477
1.7433895769642245 233.06428572074964 1.9595032047478813
1.7486171319176405 233.52568193478652 1.9788067659613389
1.7538446868710564 244.29373426380343 2.043475904547379
1.7590722418244724 250.5938866283751 2.0616117920688595
1.7642997967778884 255.71471747247313 2.080052900025171
1.7695273517313044 260.71169737346565 2.0756958769693323
1.7747549066847204 258.8740238474836 2.0297879311527702
1.7799824616381363 253.17618969360083 2.003209471445561
1.7852100165915523 249.33123272682394 1.9602871348446562
1.7904375715449683 253.1534816346394 1.9833925768798686
1.7956651264983843 248.2106554900704 1.9487887144951594
1.8008926814518003 249.3468752162806 1.926340113816929
1.8061202364052162 246.40271970781126 1.9147798882041331
1.8113477913586322 244.9573772209319 1.9001200188276604
1.8165753463120482 245.85467856535058 1.8839895589018465
1.8218029012654642 245.08864193174605 1.8870685703968653
1.8270304562188802 242.4465131319157 1.8583480114493214
1.8322580111722961 248.00131614748588 1.8789568463973834
1.8374855661257121 245.80378256365321 1.8625089453858243
1.842713121079128 252.23761290238488 1.8846621411781828
1.847940676032544 255.89408384220346 1.8733225312609598
1.85316823098596 263.67862959711715 1.8862328397208354
1.858395785939376 271.743975402701 1.934867233002946
1.863623340892792 272.7737019822084 1.936738068147182
1.868850895846208 275.2892515630902 1.9488679821117965
1.874078450799624 261.38110393443264 1.875319797689841
1.87930600575304 251.63776746384391 1.8240496366699048
1.884533560706456 250.1681527898428 1.8163943439366117
1.889761115659872 245.28731487006274 1.7928131001235483
1.894988670613288 253.0659989560974 1.812134636640911
1.9002162255667039 256.5284282342014 1.8220945585245283
1.9054437805201199 250.3308636976013 1.777630423568973
1.9106713354735358 251.59277413747233 1.7807989468096417
1.9158988904269518 250.56674618981282 1.7542735808551853
1.9211264453803678 252.36586563185733 1.7608630684944129
1.9263540003337838 261.0211139762844 1.8003778121932639
1.9315815552871998 260.16453483134944 1.8094408268437927
1.9368091102406157 261.86557551810233 1.8379601749042236
1.9420366651940317 267.50894638030405 1.852898681650061
1.9472642201474477 263.6571261677169 1.840113320486605
1.9524917751008637 261.40748267031955 1.803580610543612
1.9577193300542797 254.2050759701719 1.7717680334117485
1.9629468850076957 242.11854685436728 1.7088658116527875
1.9681744399611116 245.14630638917743 1.7060877333466236
1.9734019949145276 245.27370580646496 1.6982864178583983
1.9786295498679436 246.33511891428756 1.6875378095170401
1.9838571048213596 250.30412729677855 1.690535567544682
1.9890846597747756 244.67379219028015 1.658923844565875
1.9943122147281915 243.072945860245 1.6463128048591944
1.9995397696816075 243.77554836504015 1.6431616588590896
2.0047673246350235 236.24135996442553 1.6089174799436616
2.0099948795884393 235.63686926720092 1.6105860265884377
2.015222434541855 232.56603984277507 1.6010971722498777
2.0204499894952708 235.27351270844292 1.6228815698840073
2.0256775444486865 237.484934822415 1.6347923792993413
2.0309050994021023 235.25842517325634 1.6196488112278196
2.036132654355518 240.03290490636783 1.6432558386107676
2.041360209308934 233.42005307098145 1.6075696588398196
2.0465877642623496 242.09703790725877 1.6371415010515404
2.0518153192157653 240.9764640288831 1.646890051521984
2.057042874169181 234.3253618093789 1.6243121453653317
2.062270429122597 236.80747738180682 1.6307580078865431
2.0674979840760126 231.8764154581082 1.6111203643339533
2.0727255390294284 231.87918744011114 1.6060072006225656
2.077953093982844 238.64322851490004 1.6429110261432645
2.08318064893626 238.58798001573697 1.6452353531313306
2.0884082038896756 231.01853940260048 1.6141557329494685
2.0936357588430914 229.3794019151146 1.604023669333922
2.098863313796507 229.252626225189 1.607860907262668
2.104090868749923 233.31847170375065 1.6292494435526934
2.1093184237033387 242.9264914011486 1.6630661505137376
2.1145459786567544 242.45795837675175 1.6619355844902972
2.11977353361017 231.02344631460647 1.6051689783016854
2.125001088563586 227.22525132622172 1.5809061797186452
2.1302286435170017 219.82972673231302 1.5625140946350078
2.1354561984704175 221.0758513710181 1.5659557346867279
2.140683753423833 225.8446805881437 1.593299237173073
2.145911308377249 230.1642864047762 1.63631701635745
2.1511388633306647 226.66155596437244 1.6108597297602933
2.1563664182840805 224.91610033389975 1.577995356098944
2.1615939732374962 224.36404754950752 1.5716229865694211
2.166821528190912 225.76460064119334 1.574528059976558
2.1720490831443278 234.2101638963573 1.6179666462399869
2.1772766380977435 228.5541191635695 1.6041966520633268
2.1825041930511593 230.6215714497907 1.6028469125987186
2.187731748004575 233.34314555831955 1.595901294758507
2.192959302957991 236.93517082267624 1.61857079796589
2.1981868579114066 240.5757465213275 1.6360546110237546
2.2034144128648223 239.11065740277502 1.6382508178802249
2.208641967818238 232.193857098736 1.609587435326401
2.213869522771654 233.11566353850472 1.615598164462139
2.2190970777250696 234.88934316698305 1.6318196609103743
2.2243246326784853 236.01636328187016 1.6497568946836296
2.229552187631901 236.57647957551245 1.6606495592881862
2.234779742585317 235.73382142325363 1.6585801320962543
2.2400072975387326 230.31447644146087 1.6190358248041465
2.2452348524921484 230.50956931404372 1.6120494028074444
2.250462407445564 230.54724273924643 1.6025437070077928
2.25568996239898 223.84210435977792 1.569434397729818
2.2609175173523957 227.07025364576108 1.588210652637325
2.2661450723058114 226.02270291001557 1.5827653176411
2.271372627259227 226.96377055143944 1.588116240225153
2.276600182212643 227.42097471592402 1.5923365369858133
2.2818277371660587 225.46747773602317 1.5823302317057055
2.2870552921194744 213.7586117159481 1.5337867130560894
2.29228284707289 217.916509603911 1.5521460123840587
2.297510402026306 223.0597413235699 1.578308256834013
2.3027379569797217 221.0326914830622 1.563069912975413
2.3079655119331375 223.79805901749788 1.5609529956136714
2.3131930668865532 218.00278674567366 1.5290210961207944
2.318420621839969 215.77225869978074 1.5160269195300347
2.3236481767933848 211.55951931750715 1.5020203286742508
2.3288757317468005 212.65894350691846 1.5345800223836075
2.3341032867002163 214.4937733937356 1.5491391327384563
2.339330841653632 217.64352015783678 1.5564483123542152
2.344558396607048 220.20398210510805 1.561572586639594
2.3497859515604635 224.3375368120534 1.558298691524007
2.3550135065138793 223.05438793694748 1.533984271826137
2.360241061467295 226.48660539965323 1.5529561595322667
2.365468616420711 222.7434195100914 1.5209339579262673
2.3706961713741266 223.10886896905785 1.512970187707892
2.3759237263275423 227.91929031018208 1.5244473367200877
2.381151281280958 223.73084024660224 1.4980141559059819
2.386378836234374 227.50398082196853 1.5249436924909292
2.3916063911877896 230.73522251845932 1.5547860257771609
2.3968339461412054 230.79362647840856 1.5739166308072563
2.402061501094621 231.11954825608913 1.5752203063599135
2.407289056048037 229.6424969800179 1.5714402368815283
2.4125166110014526 220.4549749001274 1.525255309887835
2.4177441659548684 214.40818820640536 1.4892777509368422
2.422971720908284 209.55017602259406 1.45235834391021
2.4281992758617 208.75197577888872 1.439433406449981
2.4334268308151157 213.99172147857354 1.4514518730331343
2.4386543857685314 220.08081258957066 1.4682350667956325
2.443881940721947 227.00647299712898 1.4942692466760659
2.449109495675363 235.64764735014202 1.5140662971204837
2.4543370506287787 243.85074298050853 1.526146144934056
2.4595646055821945 248.49975311221476 1.4924884325640284
2.4647921605356102 269.42132402704203 1.5050313054240851
2.470019715489026 289.8021885003072 1.4716522656345516
2.4752472704424417 363.3751771248286 1.5687966619518998
2.4804748253958575 504.1707648179675 1.7654047760359948
2.4857023803492733 742.900139928044 2.0750581237349657
2.490929935302689 1073.427073431016 2.4601939036841056
2.496157490256105 1486.6080288058677 2.881743177976355
2.5013850452095205 1925.2207857765252 3.2768925077160227
2.5066126001629363 2281.0822660363856 3.561528262012541
2.511840155116352 2548.604905218826 3.7634170811010055
2.517067710069768 2712.1598008540477 3.8590984663417034
2.5222952650231836 2892.7055125933834 3.9840546618080617
2.5275228199765993 3189.9271472296427 4.181200130844174
2.532750374930015 3616.3274231318546 4.4503943071001695
2.537977929883431 4248.66052519482 4.822179471118476
2.5432054848368466 5009.957415325892 5.230386492042562
2.5484330397902624 5788.607769032572 5.604840978984243
2.553660594743678 6367.575532540029 5.867033214829225
2.558888149697094 6682.612122941389 6.010997845201757
2.5641157046505096 6630.328141362041 5.993646569151721
2.5693432596039254 6275.7657048084675 5.844656726687267
2.574570814557341 5740.040346585019 5.586457738386776
2.579798369510757 5173.5967838699 5.291838831549403
2.5850259244641727 4735.701219387327 5.050818127256569
2.5902534794175884 4433.302216595128 4.875966786020029
2.595481034371004 4205.877702067375 4.749851797143633
2.60070858932442 3936.4073345497054 4.595542336262662
2.6059361442778357 3533.076159370804 4.361371851598171
2.6111636992312515 2998.6683138550075 4.011070678280451
2.6163912541846672 2413.3655035677316 3.5952115367052744
2.621618809138083 1821.6686293222638 3.1223556251933866
2.6268463640914987 1323.381943193118 2.659269313011771
2.6320739190449145 930.5985345498215 2.2410599951459154
2.6373014739983303 670.7529845605463 1.9332973600414638
2.642529028951746 501.3364601870151 1.7070440954147952
2.6477565839051618 383.98827175270947 1.5400609343053087
2.6529841388585775 322.255100480459 1.4549878591288121
2.6582116938119933 284.1770782212803 1.4016152068909666
2.663439248765409 259.5912135547159 1.3695630693191714
2.668666803718825 250.36146741260623 1.3770251215594638
2.6738943586722406 243.77956007213825 1.3900799129781647
2.6791219136256563 242.41337163287884 1.4167321222099936
2.684349468579072 240.08147782077145 1.4288525785415094
2.689577023532488 241.5263611583911 1.4520478825954408
2.6948045784859036 238.66250771793003 1.4542006041695348
2.7000321334393194 235.8173595991721 1.4495794139580613
2.705259688392735 231.39953474548113 1.4331349898879275
2.710487243346151 229.45236601354867 1.4370917555341594
2.7157147982995666 231.96193319422272 1.4539984207130128
2.7209423532529824 229.9367471653219 1.4585078364721198
2.726169908206398 226.8716778667809 1.4571362889874322
2.731397463159814 223.80367301140663 1.4640085721765075
2.7366250181132297 221.67283590123117 1.4833310927026144
2.7418525730666454 218.00792230432654 1.4779059148490448
2.747080128020061 215.04175988965468 1.4603133319261705
2.752307682973477 218.26789648892884 1.4676607850043282
2.7575352379268927 216.79077623969334 1.4547299509710303
2.7627627928803085 216.04272637891341 1.4513151007299292
2.767990347833724 216.01933193800213 1.4687320925072405
2.77321790278714 215.9618182259485 1.4705772760236482
2.7784454577405557 215.42812148459808 1.4800277142399385
2.7836730126939715 216.1345727189559 1.4846762385297188
2.7889005676473873 215.87643366978347 1.492312996043412
2.794128122600803 226.59990517030022 1.540950401874575
2.7993556775542188 229.87599157347654 1.5443053684424444
2.8045832325076345 233.12133282588698 1.5592853375003148
2.8098107874610503 228.26146164194836 1.5320036215432355
2.815038342414466 223.89911120352068 1.5239848447626387
2.820265897367882 222.9748479322216 1.5384663781824914
2.8254934523212976 218.90217090496537 1.5234308228158737
2.8307210072747133 219.5943276231305 1.537104794169708
2.835948562228129 220.4891716617154 1.5284439690792326
2.841176117181545 220.69211845654627 1.5181027183958915
2.8464036721349606 224.01603862862027 1.5348799361785408
2.8516312270883764 220.85007553112334 1.518606376060304
2.856858782041792 213.23766742048252 1.491964001611241
2.862086336995208 219.38419205022728 1.5386823917353056
2.8673138919486236 223.82550728816648 1.5735359095885286
2.8725414469020394 219.60096050951907 1.5426347591677494
2.877769001855455 226.52136318327976 1.5646990468364819
2.882996556808871 217.24708440452747 1.5168769707243521
2.8882241117622867 210.52527012213227 1.4650241978344452
2.8934516667157024 206.46130479713048 1.44515590699666
2.898679221669118 208.0657934472463 1.4489180173613547
2.903906776622534 209.93888990545378 1.4474266047618316
2.9091343315759497 221.25598731854657 1.5106440376839865
2.9143618865293655 223.20306390147695 1.5134094051918237
2.919589441482781 222.53497982899052 1.514758873504165
2.924816996436197 219.25198294393968 1.499147334227601
2.9300445513896127 213.68615018132095 1.464938701079325
2.9352721063430285 219.78119894352855 1.503596547263239
2.9404996612964442 223.8945113631895 1.534239729587067
2.94572721624986 229.67406539267958 1.5602965689000963
2.9509547712032758 231.303072666884 1.576040172451068
2.9561823261566915 227.05853822407104 1.5617064549793596
2.9614098811101073 226.9643451218683 1.5556254584457592
2.966637436063523 227.06655777212674 1.5618843415559747
2.971864991016939 228.4935644005374 1.5539699258785795
2.9770925459703546 225.89651903764553 1.5384765446583262
2.9823201009237703 225.15527362228102 1.5423709808586807
2.987547655877186 227.44605099858418 1.5551817254912472
2.992775210830602 224.38017744316383 1.5448969761619495
2.9980027657840176 220.81753145993474 1.5265611659050113
3.0032303207374333 220.63369892226513 1.5096501850947845
3.008457875690849 223.6463810412212 1.498941673342155
3.013685430644265 228.9345293054085 1.4977311790912906
3.0189129855976806 231.3079650729146 1.4942679585106262
3.0241405405510964 225.6153998257242 1.4671476026902324
3.029368095504512 221.1515742768583 1.431442528936582
3.034595650457928 215.8350735444185 1.4087681978743674
3.0398232054113437 224.06266992070235 1.4460878741470375
3.0450507603647594 225.0182161784187 1.446849845350683
3.050278315318175 224.85909958796742 1.451118657037894
3.055505870271591 229.19693756227795 1.4647709131141509
3.0607334252250067 226.92670778148107 1.4489807088121947
3.0659609801784224 231.56541320941457 1.4713038637521154
3.071188535131838 229.30510944802162 1.4605576642949178
3.076416090085254 220.76300618944185 1.4107673150208193
3.0816436450386697 217.64864420155234 1.3938129576596585
3.0868711999920855 216.1917831232871 1.3713261925615
3.0920987549455012 216.55507752943765 1.3687823582211973
3.097326309898917 224.84669301501364 1.3916896921355588
3.1025538648523328 227.52122564211274 1.3869483996511704
3.1077814198057485 231.87172553528947 1.3986948233047114
3.1130089747591643 233.3000645394865 1.3814470791185434
3.11823652971258 228.4866040307454 1.3547624671905312
3.123464084665996 233.3996776355036 1.3710349931264745
3.1286916396194115 233.5733086630387 1.358957832903868
3.1339191945728273 236.74755197452183 1.3746009167085358
3.139146749526243 241.218161141659 1.377681631252264
3.144374304479659 246.44752589620927 1.3762905087528823
3.1496018594330746 247.01775348994198 1.3627211932955297
3.1548294143864903 245.50849045657432 1.3408745108104054
3.160056969339906 243.74265202804733 1.3136921893416358
3.165284524293322 246.6199222827104 1.3044397353261257
3.1705120792467376 253.96545207249957 1.301631342083408
3.1757396342001534 261.43755056610047 1.2935386329808445
3.180967189153569 269.4942070246803 1.2860712439812767
3.186194744106985 278.9520180348764 1.2852743299497538
3.1914222990604006 294.9642900011757 1.301884562800604
3.1966498540138164 311.3201448847913 1.3195320339696959
3.201877408967232 325.2738807506086 1.3375640718398005
3.207104963920648 342.3961947377305 1.3533303464372823
3.2123325188740637 355.9876581944196 1.3572547145463707
3.2175600738274794 377.11795664085366 1.3888837714402444
3.222787628780895 398.46045273206846 1.4209875941257915
3.228015183734311 419.1833598526724 1.4497642355564198
3.2332427386877267 449.27873723727305 1.492522910953352
3.2384702936411425 481.2145782812994 1.535269875025315
3.2436978485945582 515.4357109639528 1.5873686403400373
3.248925403547974 543.6719408229897 1.6318661576109412
3.2541529585013897 577.1518333417841 1.6809377086456658
3.2593805134548055 610.8157102473633 1.727180546846835
3.2646080684082213 638.9737788927183 1.7606403664233583
3.269835623361637 669.3690607566006 1.7987349023164805
3.275063178315053 691.2052865779536 1.8251377188757487
3.2802907332684685 711.7610395332521 1.8477589785468997
3.2855182882218843 730.640758965221 1.866351389227811
3.2907458431753 754.6168708079417 1.8969789317844046
3.295973398128716 788.0266258029591 1.9381582135775848
3.3012009530821316 817.3459641440692 1.9717851239207866
3.3064285080355473 838.2734798445097 1.9931981700974497
3.311656062988963 863.3476221719171 2.020258479204027
3.316883617942379 874.985318008438 2.030403293951488
3.3221111728957946 884.4842015803714 2.0380013271551984
3.3273387278492104 886.559878402878 2.032529277642727
3.332566282802626 875.5168013011029 2.0178884623761486
3.337793837756042 858.555623909328 1.9996319083535306
3.3430213927094576 820.0481016198227 1.9547248187421253
3.3482489476628734 764.4923479302427 1.8857647283415162
3.353476502616289 703.5690071020466 1.8091046486007765
3.358704057569705 633.4990532805373 1.7144668272134116
3.3639316125231207 565.7003399926746 1.6233998932539806
3.3691591674765364 504.3720556490176 1.5379050419596292
3.374386722429952 451.94459107999904 1.4663101668002083
3.379614277383368 406.3198776221753 1.3985845531634127
3.3848418323367837 365.2584251551111 1.3398713846692754
3.3900693872901995 332.3868452538949 1.297991376045813
3.3952969422436152 310.00850509434736 1.2806148106935655
3.400524497197031 290.91273125054346 1.2601331232617015
3.4057520521504467 273.4083204005056 1.2369904275386086
3.4109796071038625 261.5137877060842 1.2324944023437292
3.4162071620572783 253.34127991652662 1.2211651774943153
3.421434717010694 249.5729335197886 1.224107844725434
3.4266622719641098 248.82816159735557 1.2306346421519492
3.4318898269175255 248.88347850806957 1.2462510427449922
3.4371173818709413 240.6986139986237 1.2518414589436881
3.442344936824357 236.60528042614374 1.254365341149937
3.447572491777773 235.77042833152873 1.2711264607398387
3.4528000467311886 227.0039344143667 1.2580518966098932
3.4580276016846043 218.69969354199606 1.231497316810392
3.46325515663802 212.7058143058003 1.2042491870386287
3.468482711591436 208.3879280194754 1.1794257647779638
3.4737102665448516 212.66093113210752 1.1955911837510356
3.4789378214982674 214.39684327951701 1.1949155094047739
3.484165376451683 219.6490421606031 1.2253804033808835
3.489392931405099 224.33040482549782 1.2493840275010788
3.4946204863585146 226.85721715155196 1.2508777187352316
3.4998480413119304 235.75376438214118 1.2752371640025375
3.505075596265346 236.01237380024983 1.2680120235459968
3.510303151218762 239.2791645347261 1.2641195775132041
3.5155307061721777 238.9358583822875 1.2335533092058046
3.5207582611255934 236.23262828686595 1.2133436180663155
3.525985816079009 239.70664940419607 1.2000367827577134
3.531213371032425 241.8760174817571 1.1785330834580252
3.5364409259858407 252.33762060272045 1.174538433190134
3.5416684809392565 272.516865784267 1.190951700230602
3.546896035892672 294.43318172187617 1.2096388963459601
3.552123590846088 338.0187021649702 1.2815783732544324
3.5573511457995037 409.5965858156967 1.395820218560157
3.5625787007529195 534.7194079955899 1.5766124946593774
3.5678062557063353 757.7890581440835 1.8673766617504508
3.573033810659751 1171.722048023191 2.318707309742684
3.5782613656131668 1909.3504115726596 2.9582432657856286
3.5834889205665825 3221.1593433693492 3.8434554397313128
3.5887164755199983 5432.412900259988 4.990975738053102
3.593944030473414 8700.92364409781 6.266021461138286
3.59917158542683 12450.058969234493 7.4572574977933686
3.6043991403802456 16224.048945094355 8.489459729292657
3.6096266953336613 18738.100925603256 9.122409813449103
3.614854250287077 19188.00515905001 9.221079055737055
3.620081805240493 17632.639238126292 8.8260410224062
3.6253093601939086 14534.396919192772 8.00435465840516
3.6305369151473244 11161.173498793167 7.012106624494632
3.63576447010074 7796.929201460518 5.849983761364393
3.640992025054156 5244.622315060949 4.788795091507135
3.6462195800075716 3340.6261668279776 3.807518656371047
3.6514471349609874 2127.1864819908146 3.032231936840508
3.656674689914403 1351.9298745618514 2.411070993750499
3.661902244867819 924.054632093619 1.9940843116302098
3.6671297998212347 675.556956572992 1.708603557445702
3.6723573547746504 547.6105915141491 1.5498160834380128
3.677584909728066 462.4319002509086 1.4299518665572428
3.682812464681482 412.25509619806616 1.360324332920233
3.6880400196348977 377.0805518712787 1.3089806352417184
3.6932675745883135 349.4275793895899 1.2647340112448617
3.698495129541729 323.45774472541166 1.2192335522879765
3.703722684495145 307.94663341266295 1.1935009704747825
3.7089502394485607 294.8988489326505 1.1731696501754463
3.7141777944019765 287.60235016612955 1.1536506822622092
3.7194053493553922 284.51819010466033 1.1532865780669057
3.724632904308808 278.0606811534469 1.1448194682795447
3.7298604592622238 278.01830798876125 1.1645838088548972
3.7350880142156395 270.77070758372844 1.1586484260257617
3.7403155691690553 265.4435645525684 1.1474455743090137
3.745543124122471 259.6036152265901 1.1368047896874534
3.750770679075887 253.7380061518969 1.1277098488741457
3.7559982340293026 249.9368428143881 1.1229645565768436
3.7612257889827183 247.20135054500278 1.1255992773273424
3.766453343936134 244.53546534171738 1.118232877425512
3.77168089888955 246.60348691922476 1.115434032235357
3.7769084538429656 247.10379022866454 1.113635586310723
3.7821360087963813 244.19864192860547 1.1070376591682778
3.787363563749797 242.78443596453707 1.1108693634023914
3.792591118703213 238.8009118705407 1.0994588890779322
3.7978186736566286 237.39700565324446 1.090085208581803
3.8030462286100444 244.5356386911227 1.095211582312497
3.80827378356346 246.8590314033605 1.0860058890631639
3.813501338516876 255.11062779172894 1.1026660537277293
3.8187288934702917 261.954695983789 1.117145298906618
3.8239564484237074 263.85382352589136 1.1064484567033448
3.829184003377123 271.06559719916993 1.1100062762414575
3.834411558330539 278.0988239526705 1.1155465914151281
3.8396391132839547 286.1878005261815 1.122286244220801
3.8448666682373704 294.50100546488494 1.1358578898606466
3.850094223190786 301.8805036430173 1.1469230943715998
3.855321778144202 304.76025343428114 1.1534040265182697
3.8605493330976177 306.6552490825683 1.1543934685498
3.8657768880510335 306.0943119015418 1.1545932579873923
3.8710044430044492 298.5378089585959 1.1409805044552468
3.876231997957865 294.7557598682637 1.1353961096247451
3.8814595529112808 287.4438662994848 1.1208341198153935
3.8866871078646965 285.0503585723348 1.1199744568106098
3.8919146628181123 286.51223717457157 1.1226713942397655
3.897142217771528 285.3162120752837 1.1223589535271776
3.902369772724944 282.3824218530224 1.1132832244762563
3.9075973276783595 285.6891014004257 1.1155992090657105
3.9128248826317753 297.0714360624759 1.1353617965384413
3.918052437585191 314.734189241509 1.1721329083761627
3.923279992538607 344.4349194615357 1.225084853203607
3.9285075474920226 386.19962648778784 1.2882336172114706
3.9337351024454383 434.50986263322187 1.3517963151551793
3.938962657398854 504.3099815648652 1.4474974078998795
3.94419021235227 584.5865186493763 1.552104560010845
3.9494177673056856 633.9412625693205 1.6164783414886135
3.9546453222591014 677.9492658329533 1.6701560015078631
3.959872877212517 711.9263550606976 1.7022109335788231
3.965100432165933 699.1333251338422 1.6848535581115265
3.9703279871193486 700.2686780067982 1.6846138945324132
3.9755555420727644 674.593466378928 1.6449673528346251
3.98078309702618 653.117794282335 1.6137983043888435
3.986010651979596 629.4666635004584 1.5775200491697232
3.9912382069330117 564.8642308071111 1.4937170425726607
3.9964657618864274 531.6899152958688 1.4482021494457011
4.001693316839844 511.3192747300299 1.4180532586596297
4.00692087179326 504.71996134840174 1.400453164739558
4.012148426746676 515.7260290938966 1.417292796095447
4.017375981700092 534.2740331593216 1.4579891919798806
4.0226035366535084 554.8836224987089 1.492420575292953
4.027831091606925 588.7353884681694 1.5409707177154166
4.033058646560341 634.6363612531127 1.6034655020211446
4.038286201513757 687.5784905727426 1.6674717534318237
4.043513756467173 750.8185648934403 1.747570381916413
4.0487413114205895 820.4487820589345 1.8273258183669143
4.053968866374006 903.0906851114057 1.920049522094625
4.059196421327422 998.9635263434345 2.0265687252305655
4.064423976280838 1106.2258841513155 2.134008781397627
4.069651531234254 1235.6505911769207 2.2515877168610023
4.0748790861876705 1378.347127995724 2.377020796191078
4.080106641141087 1541.5037823155712 2.510638796540073
4.085334196094503 1727.1601794293676 2.653015378437197
4.090561751047919 1942.2776847516675 2.821670470602467
4.095789306001335 2197.4080163260137 3.005657893891219
4.1010168609547515 2499.81333313247 3.2199179285037602
4.106244415908168 2782.9437571190015 3.3959775844939935
4.111471970861584 3111.7602518803847 3.5881699432360805
4.116699525815 3447.5655078967297 3.772954521002294
4.121927080768416 3778.471284760259 3.9015308015373806
4.1271546357218325 4109.145718582993 4.022708885417575
4.132382190675249 4448.874597209969 4.163544863709012
4.137609745628665 4830.222420799133 4.327020921859361
4.142837300582081 5213.757039454603 4.487435863458216
4.148064855535497 5562.641155534413 4.636700673438325
4.1532924104889135 5877.372749767886 4.752159675232498
4.15851996544233 6172.695497848157 4.8582639460957795
4.163747520395746 6410.029734835285 4.945568596930478
4.168975075349162 6598.061817929094 5.0138210440582895
4.174202630302578 6692.420232328222 5.0395327342179765
4.1794301852559945 6689.323169106969 5.033745297022033
4.184657740209411 6591.162472171127 4.981768786328808
4.189885295162827 6402.632903182861 4.910043528500238
4.195112850116243 6133.918948058718 4.805709705616842
4.200340405069659 5779.249032415806 4.658199457200288
4.2055679600230755 5345.029724069015 4.4724789298694665
4.210795514976492 4871.201174329467 4.259838533728363
4.216023069929908 4401.273144593318 4.045482444810458
4.221250624883324 3920.6231008242567 3.8088607749585917
4.22647817983674 3505.103341623706 3.606781350932275
4.2317057347901565 3097.3094904095765 3.384806529886177
4.236933289743573 2730.046163948881 3.173136275899542
4.242160844696989 2408.4064251091163 2.976156598741465
4.247388399650405 2119.444359142772 2.793393087540332
4.252615954603821 1859.891556934277 2.617281816913625
4.257843509557238 1654.8282757223449 2.4686909203293026
4.263071064510654 1461.1337468513188 2.314403719902324
4.26829861946407 1293.7687964977415 2.172020965942313
4.273526174417486 1155.1863679296966 2.048301602964152
4.278753729370902 1033.6866018957003 1.9354938453472652
4.283981284324319 933.7178165520403 1.8410658910710362
4.289208839277735 843.7620092172609 1.750732740411639
4.294436394231151 764.1081350884937 1.6670429871008283
4.299663949184567 692.1196939760325 1.58703225227526
4.304891504137983 631.8661255622324 1.513847625619599
4.3101190590914 579.6808664391468 1.4483006310141806
4.315346614044816 526.6517726532654 1.3768717208997572
4.320574168998232 483.32228857731394 1.3168814818858159
4.325801723951648 452.9749395819217 1.276233676534729
4.331029278905064 428.7413214670979 1.249139984248307
4.336256833858481 409.70422369246535 1.2264500683199784
4.341484388811897 390.86216285701863 1.2022359007590975
4.346711943765313 366.53172173998865 1.1642117264470555
4.351939498718729 350.734728202303 1.139299811329232
4.357167053672145 336.74594159451635 1.115701390149522
4.362394608625562 321.4789760458346 1.0931107870908952
4.367622163578978 312.6559487158618 1.0812678512721199
4.372849718532394 299.08494106252465 1.0674366842355105
4.37807727348581 291.2375693736632 1.0692654749961803
4.383304828439226 288.4181759896021 1.0749719819759116
4.388532383392643 279.48990169621493 1.0630577116725919
4.393759938346059 272.8858554078906 1.0568473786881205
4.398987493299475 260.293796580823 1.0338017327367446
4.404215048252891 251.71401283319108 1.0219108218348905
4.409442603206307 244.79743868208695 1.0131269934274676
4.414670158159724 237.61612767158516 1.0073204380960665
4.41989771311314 230.4508601483084 1.0032877938317113
4.425125268066556 220.78508667143564 0.9948394240136679
4.430352823019972 214.9038873822073 0.9874963591877223
4.435580377973388 207.15698474657668 0.9676885193380762
4.440807932926805 205.64678221297345 0.969235885793995
4.446035487880221 205.5217107051129 0.9769639672382945
4.451263042833637 204.352463111268 0.9827487610320644
4.456490597787053 205.57621892814282 0.989972084744448
4.4617181527404695 199.93433529620344 0.9811585546479775
4.466945707693886 196.36055374832947 0.9856793562078963
4.472173262647302 192.0638134623723 0.9808727724067783
4.477400817600718 188.00985200746695 0.9728189530798598
4.482628372554134 185.08062797349402 0.9673687381050748
4.4878559275075505 185.04888574586056 0.9684176269789482
4.493083482460967 182.73169521226174 0.9641155787224374
4.498311037414383 175.9988852491517 0.94804865666536
4.503538592367799 176.8701544933681 0.9524427111040952
4.508766147321215 177.0088946108539 0.9553816053520766
4.5139937022746315 177.54729093672987 0.9600533231713272
4.519221257228048 177.9632452431437 0.9639112077298384
4.524448812181464 176.30063086229814 0.9576377714586315
4.52967636713488 176.7112041846495 0.9726670004047595
4.534903922088296 178.32307053756793 0.985195809742458
4.5401314770417125 178.20822418128714 0.9893141911115624
4.545359031995129 172.44116622302664 0.9788552473322804
4.550586586948545 174.81151991288607 0.9830690761652393
4.555814141901961 174.50047203812431 0.9798334208623951
4.561041696855377 175.92172098897242 0.9872199240938025
4.5662692518087935 177.48287029366506 0.9879535966905929
4.57149680676221 168.36449582099758 0.9516455570204732
4.576724361715626 164.89881476506173 0.9435360653044236
4.581951916669042 165.82437266053438 0.9421494186393743
4.587179471622458 163.16813366772456 0.9349609864550147
4.5924070265758745 169.28921487973193 0.9661021507562276
4.597634581529291 168.01767603812735 0.9651192678252586
4.602862136482707 165.52406045405428 0.9644398326068
4.608089691436123 166.12454797147385 0.9698148355317684
4.613317246389539 164.99796837915918 0.9708353512521616
4.6185448013429555 168.0325029138448 0.9945842315659871
4.623772356296372 169.25240748334008 1.0068383505481868
4.628999911249788 172.1420755367714 1.0220826007308024
4.634227466203204 170.5357168944549 1.0158285173206432
4.63945502115662 168.6293935348781 0.9932292633818742
4.6446825761100365 158.11391723546714 0.949957340589973
4.649910131063453 154.91670133965312 0.9372495967630576
4.655137686016869 153.72733183341245 0.9356844973737605
4.660365240970285 155.48878287414402 0.9592924208185153
4.665592795923701 156.37836753155375 0.9663098360048167
4.6708203508771176 160.40754279717257 0.982246804606221
4.676047905830534 161.76580193930084 0.9778128312363028
4.68127546078395 164.44717957138351 0.9887114900908786
4.686503015737366 161.77775612532005 0.9751946203002132
4.691730570690782 159.26019813750116 0.9644776617796008
4.696958125644199 157.42474275235412 0.9621150775732032
4.702185680597615 157.98017005929657 0.9580730932045018
4.707413235551031 159.56326584632393 0.9522513187771313
4.712640790504447 160.12228588723315 0.9560133887665735
4.717868345457863 157.8720525075638 0.9536536046147481
4.72309590041128 154.8946419615457 0.9428637248626115
4.728323455364696 153.28005246345825 0.9441430760492755
4.733551010318112 158.65658206972938 0.971479630096482
4.738778565271528 162.91149457034194 0.9775495047572715
4.744006120224944 166.63942059183663 0.9913585319415351
4.749233675178361 167.11315347843887 0.9990129770894501
4.754461230131777 161.80107397891197 0.9856644952414586
4.759688785085193 157.0356426413758 0.9823687868463135
4.764916340038609 152.83827523248596 0.9725594958192615
4.770143894992025 150.45938454462137 0.9603798603335955
4.775371449945442 152.4743236551465 0.9546907330278959
4.780599004898858 152.94876855095782 0.9488019449826447
4.785826559852274 152.44941212932125 0.9367607146341187
4.79105411480569 149.3088807940352 0.9227437834832148
4.796281669759106 148.40019146862332 0.922014236821229
4.801509224712523 149.7762874299145 0.9198994178735754
4.806736779665939 151.43244831611906 0.9363111426178078
4.811964334619355 157.35164710519373 0.9624489636356792
4.817191889572771 158.2668671207222 0.9660422614636996
4.822419444526187 158.20900432351212 0.9689502317196316
4.827646999479604 152.8039916381293 0.9424701721221821
4.83287455443302 148.23140190509167 0.9304528098605029
4.838102109386436 148.1212722102583 0.9358996686985239
4.843329664339852 149.34231691246922 0.9365379314311766
4.848557219293268 152.82301833356578 0.9455943070979504
4.853784774246685 152.77393504062266 0.9415805253159023
4.859012329200101 155.99003985495293 0.9425196611056907
4.864239884153517 159.6338894217275 0.9533345343195552
4.869467439106933 160.41034436261043 0.9479003854831034
4.8746949940603495 156.19022603594516 0.9339982968443802
4.879922549013766 155.40683174077782 0.9358315724769444
4.885150103967182 156.1105630985721 0.935052880687007
4.890377658920598 159.22053038204083 0.937307824340342
4.895605213874014 158.2295141892434 0.935133661630708
4.9008327688274305 160.6745892178511 0.9417367494607027
4.906060323780847 162.2719470995212 0.9592438018452076
4.911287878734263 158.9356099117908 0.9499536318370045
4.916515433687679 158.35581969892235 0.946585023428646
4.921742988641095 150.66293040035325 0.912659101946465
4.9269705435945115 151.36427819209936 0.9034006578531939
4.932198098547928 150.45786340622496 0.9051084525737685
4.937425653501344 152.95052524799706 0.9134065416470714
4.94265320845476 154.502718581394 0.9342364699046959
4.947880763408176 156.5962606235521 0.9435173311542355
4.9531083183615925 159.348752450361 0.9580781632104087
4.958335873315009 155.62037054185845 0.9482751097538983
4.963563428268425 155.44338409483626 0.9443369648052318
4.968790983221841 157.29593338423246 0.9426879976457645
4.974018538175257 158.9187890259452 0.9408335437409303
4.9792460931286735 159.81729811527876 0.9394862507712226
4.98447364808209 157.63310829092305 0.9277418552296125
4.989701203035506 155.47658365491404 0.9064571618489904
4.994928757988922 162.908399697279 0.9082955867593036
5.000156312942338 172.25473514374772 0.9066523727707418
5.0053838678957545 175.38945712111192 0.891808839420779
5.010611422849171 183.44223101544043 0.9007303306115221
5.015838977802587 185.8594182645549 0.8921231861173999
5.021066532756003 185.87960254390745 0.8835240657136153
5.026294087709419 187.45443023179968 0.8730644206504983
5.0315216426628355 185.0396808091014 0.8648432477171244
5.036749197616252 184.48180162172883 0.8652235363526181
5.041976752569668 185.45422192944713 0.8719478428147794
5.047204307523084 184.3537135535085 0.8800709410557995
5.0524318624765 183.46670496820818 0.8784574503324845
5.0576594174299165 187.61495210102095 0.8822628843654836
5.062886972383333 192.04216124784108 0.8849094699454002
5.068114527336749 198.35420149730194 0.8897163896900913
5.073342082290165 206.5696137400873 0.8972348448544242
5.078569637243581 210.55937767673592 0.887714538736219
5.0837971921969975 216.8885802311228 0.8835440969285588
5.089024747150414 228.49903106002796 0.8896626649180348
5.09425230210383 243.43516787132566 0.9057490439818093
5.099479857057246 263.6968358653533 0.9298620733730029
5.104707412010662 287.4871132637472 0.9573614788970292
5.109934966964079 314.2600048763559 0.9904369993297271
5.115162521917495 336.18291060310156 1.016005743256606
5.120390076870911 356.34556487424186 1.04107324762016
5.125617631824327 368.43669663405086 1.0542293680051922
5.130845186777743 372.03805948319854 1.060028173963464
5.13607274173116 363.39220324417005 1.0518752608630455
5.141300296684576 343.93593767298967 1.0343405394621752
5.146527851637992 319.3192892727616 1.0106446772022588
5.151755406591408 291.73046270039197 0.981396548648879
5.156982961544824 266.84679587592905 0.9595697497475515
5.162210516498241 247.67788237349814 0.9448168091855905
5.167438071451657 227.66993099816423 0.929055199310476
5.172665626405073 214.45370488335178 0.9275278186249308
5.177893181358489 201.96832915861415 0.9130815319443221
5.183120736311905 194.78494194561281 0.9142930089977752
5.188348291265322 188.21587665905307 0.9110366648692706
5.193575846218738 181.6319341477099 0.8995498297030565
5.198803401172154 174.9413376083171 0.8812609347256514
5.20403095612557 172.43986700961406 0.8735443408930104
5.209258511078986 175.49354259576117 0.8878055473617853
5.214486066032403 174.78794344673946 0.8845086998048427
5.219713620985819 174.27446204275466 0.8916244811135067
5.224941175939235 165.15280700008523 0.8657384422223999
5.230168730892651 158.18551056292407 0.853389221665222
5.235396285846067 156.43222108061843 0.8506190353434193
5.240623840799484 156.13579009662084 0.8555087279566173
5.2458513957529 159.15139496435032 0.8773987477303057
5.251078950706316 161.4862172302101 0.8891665141626565
5.256306505659732 163.84454696159983 0.9066872491009728
5.261534060613148 166.2599348171726 0.9138824263950136
5.266761615566565 163.69135385281442 0.9001045497583436
5.271989170519981 162.07983650448506 0.8895145214879698
5.277216725473397 164.53121519573287 0.9000569570946337
5.282444280426813 161.0756283692911 0.8994974173468726
5.2876718353802294 162.31049947929125 0.909377082230522
5.292899390333646 158.95411914949366 0.9064182816174623
5.298126945287062 152.89926134242614 0.88840268267038
5.303354500240478 150.75757828929588 0.8799252350950504
5.308582055193894 151.13145505726047 0.8806500453893775
5.3138096101473105 152.0516423192409 0.8814287611691216
5.319037165100727 157.0940115154798 0.8895876990294926
5.324264720054143 155.0163086337785 0.8699901878828399
5.329492275007559 154.4771057127484 0.8663635014192016
5.334719829960975 154.0992516222608 0.8669594100076016
5.3399473849143915 154.75465804402333 0.8805300702761404
5.345174939867808 156.5530049218532 0.8933653702734606
5.350402494821224 156.47200242943254 0.8963698589406797
5.35563004977464 154.69146536323734 0.8834051620335546
5.360857604728056 154.571725394406 0.8686369932242252
5.3660851596814725 154.40593513968435 0.8571093648249154
5.371312714634889 155.54434522576346 0.8544274701231716
5.376540269588305 154.1036759072956 0.8454830431540152
5.381767824541721 157.6689572048455 0.8583422439981462
5.386995379495137 161.10934831639963 0.8758037379480955
5.3922229344485535 158.8323844777234 0.8781236691037441
5.39745048940197 155.68356669817354 0.8704948362468486
5.402678044355386 157.00618898286984 0.8624804317112932
5.407905599308802 157.60558996304627 0.8521899725137039
5.413133154262218 161.06954715847397 0.8417353406526806
5.4183607092156345 161.3029592994215 0.8321890447918581
5.423588264169051 161.7808941388723 0.8217490986257913
5.428815819122467 164.73520206744817 0.8210795810442859
5.434043374075883 170.23283307617564 0.8270535226736904
5.439270929029299 173.30938945092177 0.8289735277868151
5.4444984839827155 180.9909858456959 0.8429928938009293
5.449726038936132 182.25180346908567 0.8461144129841037
5.454953593889548 185.2988574202702 0.8566144067234981
5.460181148842964 184.3553416622226 0.8611041269213509
5.46540870379638 178.6953452717703 0.8569134567103509
5.4706362587497965 174.56716580887476 0.8518475250600761
5.475863813703213 172.75929053128272 0.8554283243733263
5.481091368656629 174.03629972838522 0.8590076660702453
5.486318923610045 174.38728856914784 0.8639140328519497
5.491546478563461 172.04965476100168 0.8554207027585439
5.4967740335168775 167.065846008608 0.841294310221113
5.502001588470294 164.7219586567581 0.8381317719367336
5.50722914342371 160.6167085405487 0.8374813219394345
5.512456698377126 162.8908830951953 0.8561482415472446
5.517684253330542 165.78735503535606 0.8712953952514405
5.522911808283959 170.52135115295397 0.8857559763619338
5.528139363237375 172.11148556813868 0.8877734687148295
5.533366918190791 171.80188463352218 0.8762379902247316
5.538594473144207 169.2866983841894 0.8689307913478015
5.543822028097623 166.5969250912928 0.8553484767355976
5.54904958305104 165.80116185732922 0.8519108952230802
5.554277138004456 165.86995914987153 0.8483380103385789
5.559504692957872 168.8448862395503 0.8557857445199216
5.564732247911288 167.85223112401445 0.8495010770521766
5.569959802864704 168.21377473551553 0.8440340712431251
5.575187357818121 165.83654781972896 0.836545299501867
5.580414912771537 166.38866950004325 0.8268505438510441
5.585642467724953 168.34202872867183 0.8315842179084303
5.590870022678369 170.86380461872275 0.8296213728543173
5.596097577631785 169.7598183197571 0.8265280051869157
5.601325132585202 170.42585167397047 0.8296338293551659
5.606552687538618 173.88934427406596 0.8300609999529244
5.611780242492034 179.53991535512807 0.8322329750440214
5.61700779744545 185.88568223224573 0.8328767102028438
5.622235352398866 194.68656808688786 0.8280076216545733
5.627462907352283 217.5557298953139 0.8473152548713788
5.632690462305699 254.57123962033256 0.8874542994966593
5.637918017259115 313.0285476764401 0.9546399267895784
5.643145572212531 398.72496867034005 1.053477852923577
5.648373127165947 498.945836437932 1.1639123664644393
5.653600682119364 605.4767271962401 1.2728413367247136
5.65882823707278 699.3752438992494 1.3634201104894559
5.664055792026196 764.1603860011548 1.424397714769237
5.669283346979612 807.4135796860013 1.4633844611583664
5.674510901933028 815.6212623342816 1.4677962184297355
5.679738456886445 800.3593569920544 1.4514461049515919
5.684966011839861 785.0907967421543 1.436686018804045
5.690193566793277 767.4875644434985 1.4197481144985424
5.695421121746693 758.8942707021622 1.410341653515953
5.700648676700109 756.0233386367406 1.4068639444715847
5.705876231653526 755.0524029689955 1.4060724562892053
5.711103786606942 753.0979230199704 1.4033401794864246
5.716331341560358 753.1427239520542 1.4023614695779185
5.721558896513774 755.4735583050028 1.4032101657303075
5.7267864514671905 765.2175504629648 1.4121720325859564
5.732014006420607 774.4804232764543 1.4203477707732122
5.737241561374023 786.1259886553205 1.4309828257731054
5.742469116327439 801.6804224135512 1.4432607844879322
5.747696671280855 833.3251902726521 1.4708456549228783
5.7529242262342715 878.7996365118826 1.5084401754126828
5.758151781187688 943.2517336723984 1.5623286871921462
5.763379336141104 1020.0179860754524 1.6248900149789158
5.76860689109452 1100.9993026886204 1.6843371177755164
5.773834446047936 1180.7294053458031 1.7442014594289559
5.7790620010013525 1247.4195780881425 1.7923056837682927
5.784289555954769 1274.9196378304378 1.8150000617902207
5.789517110908185 1262.7931192585088 1.8042975192946606
5.794744665861601 1190.829768262129 1.7495766843625196
5.799972220815017 1068.0880133154242 1.6538629417358837
5.8051997757684335 921.8783815872182 1.5372058037615077
5.81042733072185 760.7655270011102 1.3971941754807662
5.815654885675266 620.0970090775801 1.2649616438534308
5.820882440628682 494.33905324405987 1.1361170752780594
5.826109995582098 408.5068421559167 1.0445983789482558
5.8313375505355145 337.86356089911163 0.9619289571897177
5.836565105488931 290.83695076309755 0.9084795945920775
5.841792660442347 261.00037741794216 0.873548835193376
5.847020215395763 242.0721863425105 0.8586983958315434
5.852247770349179 228.63591713691656 0.8471193026149869
5.8574753253025955 217.51689992853915 0.8341976748905107
5.862702880256012 207.77000304752792 0.8247809311201435
5.867930435209428 207.58275145337382 0.8263374749541093
5.873157990162844 205.2106347903943 0.8251503051609487
5.87838554511626 201.81805346425327 0.8196462764195145
5.8836131000696765 197.14757757996946 0.8097896048905543
5.888840655023093 194.2136852143544 0.799276321377916
5.894068209976509 194.86709792458973 0.7962060788150228
5.899295764929925 198.65110800670624 0.7955171419512586
5.904523319883341 199.10714747234383 0.7929256655580117
5.9097508748367575 202.52290215524735 0.8004191898765931
5.914978429790174 204.23959606952025 0.8026225424365686
5.92020598474359 203.87567086710573 0.7972179770416147
5.925433539697006 204.923196673325 0.7951048734791742
5.930661094650422 206.1111593036105 0.7895895842822253
5.9358886496038386 207.30188141762045 0.7890976102964014
5.941116204557255 212.6488569634546 0.8010628873738774
5.946343759510671 219.97878222729923 0.8126602033577475
5.951571314464087 224.3903801081385 0.8272505754740499
5.956798869417503 230.48551373595004 0.8372397164788957
5.96202642437092 236.34171709101497 0.8420280632749924
5.967253979324336 242.17916772138219 0.8487382829877292
5.972481534277752 253.12962016732445 0.8620783355183702
5.977709089231168 261.0413822517229 0.8691381308787341
5.982936644184584 275.6668775243918 0.8905628422426737
5.988164199138001 294.24940672306445 0.9156142286986163
5.993391754091417 312.98705522640887 0.9414499387432163
5.998619309044833 337.57590363689764 0.9752733071624107
6.003846863998249 368.49985980661796 1.0185552206472432
6.009074418951665 406.3365274876818 1.0662151419754287
6.014301973905082 449.97483865632177 1.1217932986112087
6.019529528858498 509.37043325090985 1.1917773671746354
6.024757083811914 580.8358551887749 1.271407888225319
6.02998463876533 665.6295268817438 1.3589178729866294
6.035212193718746 778.7897216902311 1.4712732360577532
6.040439748672163 913.3358180768444 1.5969945821286136
6.045667303625579 1067.3739126273617 1.7272387955658013
6.050894858578995 1250.5237389177773 1.8719680546017805
6.056122413532411 1426.8839191648276 1.9992621252267804
6.061349968485827 1602.0746228984397 2.1202727316513426
6.066577523439244 1759.6364237325427 2.222539674338411
6.07180507839266 1863.2689554518333 2.289139899210224
6.077032633346076 1916.5620178652848 2.3245787009585737
6.082260188299492 1910.403147389123 2.3235453882864814
6.087487743252908 1854.468447794323 2.2922535534006867
6.092715298206325 1759.6779588858944 2.2354209691611646
6.097942853159741 1644.9123465617063 2.1621553624873915
6.103170408113157 1522.2215865891867 2.085528620459941
6.108397963066573 1392.4656977669551 1.9964216639759813
6.113625518019989 1257.5863183120277 1.899704526021469
6.118853072973406 1135.848567157741 1.807029692067378
6.124080627926822 1018.2982964297776 1.7103437825404055
6.129308182880238 908.7056642332961 1.6184099242518082
6.134535737833654 809.3215433558582 1.5292657080541152
6.1397632927870704 719.2037781312199 1.4440286679612886
6.144990847740487 639.1029395017783 1.3637016710977683
6.150218402693903 571.1909249570421 1.291658227119164
6.155445957647319 511.8411534408392 1.224342552755653
6.160673512600735 460.5712790644247 1.1650639245017538
6.1659010675541515 418.8763705820704 1.1163286931657017
6.171128622507568 388.3544566881921 1.0811831302943045
6.176356177460984 363.57463610672727 1.0515511201630174
6.1815837324144 340.7378376153056 1.0225195830514286
6.186811287367816 319.16953066833884 0.9965081804370018
6.1920388423212325 300.4417044355338 0.9723199717186853
6.197266397274649 288.45870336445677 0.9567406192230745
6.202493952228065 281.6871900997388 0.9502003855599103
6.207721507181481 271.40139111558403 0.9260286429006913
6.212949062134897 262.5160126268814 0.9081678378409045
6.2181766170883135 254.51584090580903 0.8974100963932304
6.22340417204173 244.00527208854385 0.8819211487402007
6.228631726995146 242.13389071899988 0.8818820697218843
6.233859281948562 236.9166462053231 0.8717614314273998
6.239086836901978 232.270249159539 0.8647151841100509
6.2443143918553945 228.51082991441228 0.8579743421686535
6.249541946808811 224.5210307000413 0.8517045083408898
6.254769501762227 222.67173157464333 0.8514292457653364
6.259997056715643 223.30078551019895 0.8474932480167747
6.265224611669059 218.65233139703676 0.8401007335988705
6.2704521666224755 215.17435101352868 0.8381295450759475
6.275679721575892 211.25508647342 0.8320657045027572
6.280907276529308 207.49103377343135 0.8275024112544528
6.286134831482724 206.9272699746915 0.8247400344299745
6.29136238643614 209.5340876505412 0.8304770651013835
6.2965899413895565 207.72809389064133 0.8240934205759529
6.301817496342973 211.60682107250273 0.8371411153063933
6.307045051296389 212.44880704931302 0.839477206325023
6.312272606249805 211.53221293532997 0.8382641945166291
6.317500161203221 212.93815410368663 0.8437814915451599
6.3227277161566375 211.86556326911602 0.8393047045829065
6.327955271110054 208.41759842433154 0.8311577440015214
6.33318282606347 207.25187935230903 0.8286112609561991
6.338410381016886 201.838036955707 0.8185733065928393
6.343637935970302 202.04906205087568 0.8178977759577981
6.3488654909237185 198.82128180239783 0.8134084849784907
6.354093045877135 197.57094364473465 0.8090567667837101
6.359320600830551 194.67206824978905 0.7965411749001906
6.364548155783967 193.71268209883547 0.7907956565377098
6.369775710737383 198.26212532759035 0.7987115310179086
6.3750032656908 197.40702877490816 0.7974106074053156
6.380230820644216 199.48810645589245 0.8036671210816176
6.385458375597632 199.61292719305717 0.8045970285304179
6.390685930551048 201.7496968282642 0.8084400384841527
6.395913485504464 205.3220986909632 0.8167336002276943
6.401141040457881 205.02681511500052 0.8170009377277613
6.406368595411297 208.18563396268027 0.8237313403951475
6.411596150364713 208.2659382884565 0.8164562546530689
6.416823705318129 207.45358123384833 0.80968446106603
6.422051260271545 206.51569480443607 0.8081978849251559
6.427278815224962 204.79710749156183 0.8045749195112021
6.432506370178378 202.29367899404744 0.7960489952180658
6.437733925131794 200.56425264568892 0.7925164075563184
6.44296148008521 202.07849713392616 0.7921285821428227
6.448189035038626 202.22377813849153 0.7909951222614098
6.453416589992043 206.8640994990524 0.8024915852904151
6.458644144945459 209.01579373529563 0.8071736067334316
6.463871699898875 208.6068269022947 0.801226541125668
6.469099254852291 211.912012029408 0.8039412455433971
6.474326809805707 211.6559390425465 0.7967700581702479
6.479554364759124 215.75135228489572 0.8009450899546923
6.48478191971254 216.19561783664793 0.8000507404998823
6.490009474665956 215.4773177983605 0.7929533265836375
6.495237029619372 217.26603687675546 0.7930012133018475
6.500464584572788 221.95239052268298 0.7930676640928993
6.505692139526205 230.57901467547904 0.8023743967541257
6.510919694479621 239.81346176133647 0.8122446517913536
6.516147249433037 249.18072758892777 0.8257094998548132
6.521374804386453 256.218849697168 0.830625426340347
6.526602359339869 267.3602316235679 0.8423911718244784
6.531829914293286 284.52368289151696 0.8620156394612337
6.537057469246702 305.7399875352834 0.8865713241875907
6.542285024200118 333.1419571640123 0.9197055913052885
6.547512579153534 364.4515803517448 0.9532688847176926
6.55274013410695 399.3356607382108 0.9919149726857309
6.557967689060367 435.80962116970653 1.0315232402885606
6.563195244013783 467.90454797153194 1.066333457150557
6.568422798967199 496.466346765414 1.0993818644679505
6.573650353920615 512.8157755223257 1.1151732577906104
6.5788779088740315 518.8435655722533 1.1199433494968363
6.584105463827448 517.0458539049949 1.1173943266771023
6.589333018780864 499.608525298053 1.0987095301683256
6.59456057373428 480.37865396868983 1.0777823304295664
6.599788128687696 456.6480475878224 1.051637434072308
6.6050156836411125 433.4468728532562 1.0262332144046604
6.610243238594529 406.24291558266094 0.9952944768091819
6.615470793547945 384.6312262904597 0.9702604305145284
6.620698348501361 358.0649059340133 0.9361029636071826
6.625925903454777 341.2689574428925 0.9164229009452634
6.6311534584081935 324.90445140253865 0.9005864070641656
6.63638101336161 309.9277011256135 0.8860778758273267
6.641608568315026 296.7769600260641 0.8685854153977842
6.646836123268442 285.67097225712587 0.8514318083940122
6.652063678221858 276.63473309082076 0.8379053404860897
6.6572912331752745 272.3281768402917 0.8330571722964563
6.662518788128691 263.88403531692285 0.8226542262089519
6.667746343082107 260.0836681013121 0.822719984103529
6.672973898035523 255.615553447526 0.8154296733842584
6.678201452988939 248.5461707665285 0.8092757610642839
6.6834290079423555 243.8964607550669 0.8065924098102244
6.688656562895772 244.06331605288207 0.8111215410379725
6.693884117849188 241.04907092234112 0.8075285389492023
6.699111672802604 237.36428867462857 0.7995456586780624
6.70433922775602 230.92386060089265 0.7853656371170431
6.7095667827094365 228.97657955766942 0.7844877568808882
6.714794337662853 229.0721756098202 0.789511199971738
6.720021892616269 227.83085860457487 0.7907295014218491
6.725249447569685 226.5481387056721 0.7931548102114729
6.730477002523101 223.7457262247538 0.7851627355201535
6.7357045574765175 224.88480653773493 0.7855587670942518
6.740932112429934 227.68542068743798 0.7935241307728472
6.74615966738335 226.33870177639872 0.7937405562914449
6.751387222336766 226.2477880937085 0.7929999532499237
6.756614777290182 227.49677967506494 0.7943728609916235
6.7618423322435985 228.57756244164244 0.7940676701186398
6.767069887197015 231.28712782005783 0.798019846291647
6.772297442150431 230.05308582388474 0.7961013248864858
6.777524997103847 230.01011648807903 0.7924638830804978
6.782752552057263 230.83945336287204 0.7907638608296603
6.7879801070106796 229.30679787560575 0.7846505943414684
6.793207661964096 226.18881175821326 0.7779021036393201
6.798435216917512 222.83534939140625 0.7718638549830752
6.803662771870928 224.21442409344976 0.777292882714559
6.808890326824344 228.30442418938094 0.783109494289707
6.814117881777761 229.72206071769835 0.7827643739563471
6.819345436731177 228.32045437672693 0.7803649732642873
6.824572991684593 230.08496501318072 0.7839677029459481
6.829800546638009 232.14967574558497 0.7910790041253044
6.835028101591425 232.7868581352394 0.7923722708915423
6.840255656544842 236.6132722133336 0.7970138359273398
6.845483211498258 235.16610664811165 0.7914781650502314
6.850710766451674 233.60422557772836 0.7831484446809532
6.85593832140509 233.3380472383796 0.7817617129915204
6.861165876358506 235.17187242931692 0.785950028013413
6.866393431311923 240.4502197906121 0.7943446724524649
6.871620986265339 244.91001369987845 0.802049020012778
6.876848541218755 244.18928803252854 0.7960627347785891
6.882076096172171 245.08509632633724 0.7946634669019345
6.887303651125587 250.0839926248511 0.8015715298434807
6.892531206079004 254.28478803106444 0.8060693492160353
6.89775876103242 258.35523261842883 0.8110152409613425
6.902986315985836 257.98928264189465 0.8091396941180317
6.908213870939252 258.2515003167263 0.8067264627970113
6.913441425892668 258.83459202871194 0.8059465777844594
6.918668980846085 264.6758372695766 0.8080844482011665
6.923896535799501 265.56596201363544 0.8034708947213873
6.929124090752917 268.7373819691623 0.8049328862796445
6.934351645706333 270.0101323979849 0.8034883958609214
6.939579200659749 272.7062866641634 0.8057649368904761
6.944806755613166 280.07477117183987 0.8163346550565027
6.950034310566582 287.75190574255413 0.8268631926771401
6.955261865519998 297.5486721518414 0.8382569621193589
6.960489420473414 308.5093632532114 0.8511293646217922
6.96571697542683 316.6228892305724 0.8580962651018799
6.970944530380247 326.1551331419225 0.866077461467069
6.976172085333663 338.8980829709151 0.8791684201279059
6.981399640287079 356.47662078967664 0.8983522115333314
6.986627195240495 377.69341972242023 0.9208960535733847
6.9918547501939114 406.32028824085484 0.9527542312305217
6.997082305147328 449.1123893545588 0.9988758018116166
7.002309860100744 508.49042135435724 1.0602804982480405
7.00753741505416 599.091981141207 1.1481503869572567
7.012764970007576 719.4906293525898 1.2560276968805881
7.0179925249609925 862.2718437017326 1.3722213067339701
7.023220079914409 1020.329202067921 1.4913030900187842
7.028447634867825 1169.2911837994754 1.594196516865578
7.033675189821241 1282.570097185766 1.668084455027306
7.038902744774657 1347.1499727618238 1.7067015222493265
7.0441302997280735 1346.4883165828483 1.7051595412482548
7.04935785468149 1298.693276008864 1.6749889128198596
7.054585409634906 1219.1045939428798 1.6221480468961826
7.059812964588322 1115.2286653623078 1.5507981967912472
7.065040519541738 1014.2387972906564 1.4772004280557576
7.0702680744951545 920.3160609123689 1.4070484963275125
7.075495629448571 837.0783950108797 1.3404954848404724
7.080723184401987 766.9706268932051 1.2828497490373059
7.085950739355403 711.2285611197346 1.2349592437776182
7.091178294308819 671.088142359266 1.2008252788869054
7.0964058492622355 641.8468059725188 1.1754239075458903
7.101633404215652 618.4958820751984 1.1549359264120853
7.106860959169068 594.3623173185853 1.1316666795016206
7.112088514122484 566.7301703871315 1.1043227897451742
7.1173160690759 546.9708616409816 1.0851398750625922
7.1225436240293165 527.8522237979865 1.0659670355821833
7.127771178982733 514.9887143978951 1.0532928720160517
7.132998733936149 500.871822125066 1.0389048357124173
7.138226288889565 486.6521718685634 1.024065725526659
7.143453843842981 476.2947254022089 1.0140013293545604
7.1486813987963975 470.85061748878144 1.0081664064744142
7.153908953749814 466.1752442088183 1.0038512683183372
7.15913650870323 462.90763124351463 0.9994848900369789
7.164364063656646 460.545366672566 0.9979564875304099
7.169591618610062 462.28570998239246 0.9975911592600436
7.1748191735634785 470.82211519982957 1.0055154096560628
7.180046728516895 486.8570430510352 1.0202583412520159
7.185274283470311 523.2649426005498 1.057288712009284
7.190501838423727 574.3501631182687 1.1071971236842344
7.195729393377143 652.4416385046377 1.1781282519095337
7.2009569483305595 758.8311948583711 1.2683667691891383
7.206184503283976 901.1742366067228 1.3802255269359252
7.211412058237392 1091.0052922864734 1.5168848291016936
7.216639613190808 1331.0248789940622 1.6748298220025062
7.221867168144224 1638.7612597847888 1.8559188578372865
7.227094723097641 2000.2857822990554 2.0494845494077243
7.232322278051057 2350.912956251601 2.2212834381640976
7.237549833004473 2623.7658699104513 2.3445617974133337
7.242777387957889 2727.433399942793 2.388070003082414
7.248004942911305 2662.014180654834 2.3582910474196956
7.253232497864722 2436.9352187787636 2.255034871066251
7.258460052818138 2092.467512420246 2.088117626378401
7.263687607771554 1727.801256575975 1.8972562457115865
7.26891516272497 1373.3438013854363 1.6908758511984783
7.274142717678386 1078.4410730893808 1.4997390931149022
7.279370272631803 844.2911646073621 1.3269416049986387
7.284597827585219 673.4460946096657 1.1866351877782901
7.289825382538635 558.0826833860275 1.0817040371612556
7.295052937492051 481.4021495658636 1.0062969398194719
7.300280492445467 428.1320089272351 0.9524259850328651
7.305508047398884 389.2101649277106 0.910365659599526
7.3107356023523 368.35819470557175 0.8844681289504776
7.315963157305716 352.590844943446 0.8669901774666096
7.321190712259132 347.8418756048864 0.8621590677712285
7.326418267212548 342.5336319926602 0.8582096573895327
7.331645822165965 335.9281048286514 0.8524478224903458
7.336873377119381 328.6951211929445 0.8444149960862076
7.342100932072797 322.3081609300447 0.8363179989107243
7.347328487026213 321.41043419193744 0.8343821417713055
7.352556041979629 316.56081860563444 0.8266259737383977
7.357783596933046 313.408859032017 0.8226524757324623
7.363011151886462 314.26437820342574 0.8247892387186704
7.368238706839878 312.91782564378764 0.8231523194124326
7.373466261793294 318.15345269137094 0.8304199701174076
7.37869381674671 320.58829069213806 0.8332124184017622
7.383921371700127 315.8879727666283 0.8287921605069413
7.389148926653543 311.56566588773984 0.8236016920088827
7.394376481606959 308.8829676955532 0.8192043936092359
7.399604036560375 311.1694957893581 0.8213844672175963
7.4048315915137914 316.3206438451797 0.8262688081252684
7.410059146467208 318.40192897351295 0.8279709731160176
7.415286701420624 319.2656686426495 0.8274566526947755
7.42051425637404 317.7997779801624 0.8261121136154024
7.425741811327456 313.2704687048946 0.8194639741505689
7.4309693662808725 314.8593498877069 0.8219983447004365
7.436196921234289 314.7790532537361 0.8243115817239817
7.441424476187705 318.4559437576852 0.8286892090064879
7.446652031141121 327.27510636086186 0.8373315725251607
7.451879586094537 332.2098070195177 0.8425459309901187
7.4571071410479535 337.5667065653396 0.8458362598987379
7.46233469600137 341.9104869799832 0.8500251907943763
7.467562250954786 342.2141720167203 0.8493413734086821
7.472789805908202 347.0896306152322 0.8547823861797051
7.478017360861618 350.27449117577333 0.857914776793371
7.4832449158150345 357.2339825736488 0.8639471070442376
7.488472470768451 368.55944303245565 0.8752372693274981
7.493700025721867 378.31627436581925 0.8857310585839933
7.498927580675283 393.25590997794166 0.9018432084890664
7.504155135628699 406.0824347588382 0.9150087910187167
7.5093826905821155 424.51216921136734 0.9329474916117584
7.514610245535532 446.7794781042453 0.9549403921519275
7.519837800488948 466.6415325974418 0.974351053021594
7.525065355442364 486.2256675819433 0.9938733197483649
7.53029291039578 499.6433414133585 1.006590008074272
7.5355204653491965 509.5244296614646 1.0163531747552406
7.540748020302613 516.6963315871083 1.0231057422780494
7.545975575256029 516.8030712457315 1.020929580840717
7.551203130209445 513.741767170389 1.0165498256503016
7.556430685162861 507.9941396854915 1.0101338919908622
7.5616582401162775 497.23293761370815 0.9996421541532583
7.566885795069694 485.3128945804992 0.9888053963240274
7.57211335002311 474.01960816280484 0.9779708531683373
7.577340904976526 461.8620491767795 0.9666274114430181
7.582568459929942 447.9123079606211 0.9522432616560625
7.5877960148833585 437.86713021573826 0.9413048357560923
7.593023569836775 428.6283181332695 0.9300263139798485
7.598251124790191 423.55921610015656 0.9242430027827411
7.603478679743607 417.5468243449418 0.9186235933593714
7.608706234697023 411.8589260157697 0.9143059549010781
7.6139337896504395 407.37807624494314 0.9107157701380668
7.619161344603856 406.15150439672936 0.9108746840484209
7.624388899557272 405.7695685892633 0.9107908481720892
7.629616454510688 407.62954410667345 0.9109515266323961
7.634844009464104 405.2646431439625 0.9060942525884618
7.6400715644175206 409.1739567467461 0.9080802263417729
7.645299119370937 416.05076815611596 0.9145244356953554
7.650526674324353 424.00132091506515 0.9215459551678092
7.655754229277769 432.3729566539992 0.9295810208299043
7.660981784231185 435.92994293036304 0.932202485757548
7.666209339184602 446.40139400304975 0.9424576386643583
7.671436894138018 459.4672340801336 0.9558286540230503
7.676664449091434 474.5142190329563 0.969782772116386
7.68189200404485 487.0824026193679 0.9816684527466474
7.687119558998266 497.2532075758831 0.9914742663859468
7.692347113951683 504.31447476872404 0.9979883919918179
7.697574668905099 511.9669777579337 1.0046657250650344
7.702802223858515 521.7541624533688 1.0136551733557244
7.708029778811931 526.8558458497728 1.0184493550920477
7.713257333765347 529.5105155821418 1.020243507818292
7.718484888718764 524.0485270616058 1.0136195848844678
7.72371244367218 517.2086714742517 1.0066722296320916
7.728939998625596 511.01743113628766 0.9994404246758897
7.734167553579012 507.9478705470312 0.9971186895983347
7.739395108532428 506.6908682330718 0.9954877194203412
7.744622663485845 510.816001689581 0.9993852037988831
7.749850218439261 506.36970394994 0.9953170825241024
7.755077773392677 505.6681910308693 0.9942927775213223
7.760305328346093 501.56061798152524 0.9904098391180366
7.765532883299509 495.4125165631912 0.9840045091922335
7.770760438252926 487.45756823802435 0.9753190184786941
7.775987993206342 480.8354873905499 0.9693376481139342
7.781215548159758 478.70357292000364 0.9670255833260833
7.786443103113174 474.41682618707296 0.963702638308515
7.79167065806659 468.54678452710016 0.958227506919926
7.796898213020007 452.17543845292045 0.9413426444186
7.802125767973423 438.44508038762154 0.9253851774829082
7.807353322926839 432.43348965519954 0.9178626923276253
7.812580877880255 427.2158296217374 0.9116025454968852
7.817808432833671 424.4184938436905 0.9090129767450736
7.823035987787088 422.4407853648662 0.907972770989253
7.828263542740504 416.88317069398687 0.9023911190437708
7.83349109769392 418.3657483391387 0.9038909799529055
7.838718652647336 416.64731152994864 0.9033001905075808
7.8439462076007525 416.99345610791926 0.9041748298154377
7.849173762554169 420.93492703834306 0.907590302799939
7.854401317507585 422.3845762936718 0.9083580575689156
7.859628872461001 419.92099450951304 0.9038699685487295
7.864856427414417 419.53479634548404 0.9023874447444442
7.8700839823678335 419.71293844165206 0.9011634131549007
7.87531153732125 424.3310612758555 0.9049884789997747
7.880539092274666 431.9290417732752 0.9129996110202263
7.885766647228082 436.600946636296 0.9185009063131115
7.890994202181498 444.25815640077906 0.9268523290142304
7.8962217571349145 448.61874000860536 0.9309816961384538
7.901449312088331 457.32201738897805 0.9388979637247337
7.906676867041747 459.7114190467737 0.9403122967665105
7.911904421995163 464.18381687171353 0.9435928129689695
7.917131976948579 468.7506033097545 0.9482823199775257
7.9223595319019955 477.1244415139857 0.9565818286518281
7.927587086855412 483.54711458342433 0.9621894426742106
7.932814641808828 490.7384421378261 0.9683093400654846
7.938042196762244 502.7740779978749 0.978466345542736
7.94326975171566 509.46276151704984 0.9838874648625523
7.9484973066690765 517.623686197994 0.990810632458927
7.953724861622493 527.5129507895441 0.9987394564806452
7.958952416575909 542.9575126435183 1.012400410718857
7.964179971529325 564.191079025013 1.031582018881203
7.969407526482741 579.4432149412148 1.0446406463391482
7.9746350814361575 593.7041766678489 1.056310275627029
7.979862636389574 608.3011654848235 1.0695916193311263
7.98509019134299 615.9210352306189 1.0755907146698827
7.990317746296406 626.8711973440686 1.0851766200220492
7.995545301249822 633.6154525719453 1.091299716530393
8.000772856203238 642.9701163297957 1.097802838348244
8.006000411156654 653.0069812608574 1.1069244650053518
8.01122796611007 663.0551413010503 1.1152725327499287
8.016455521063486 667.9825279060667 1.1187386842118359
8.021683076016902 667.893473289795 1.1182644280784306
8.026910630970319 667.6761637746597 1.116659954624784
8.032138185923735 672.6971973192702 1.119346834060386
8.037365740877151 675.693324910859 1.1215577542660817
8.042593295830567 681.9411552393426 1.1260047566235183
8.047820850783983 682.6933257544209 1.127185515838794
8.0530484057374 682.1281986814613 1.126141558908074
8.058275960690816 681.0939884023632 1.1247484125516551
8.063503515644232 679.8788023971434 1.1239878924486157
8.068731070597648 677.1906195971401 1.1216530936448244
8.073958625551064 673.1281342752292 1.118189603592324
8.07918618050448 663.1770780489607 1.1095054437745118
8.084413735457897 655.4873784456393 1.1019159786435269
8.089641290411313 653.5559393609107 1.099897374814174
8.09486884536473 650.6940894731104 1.0967794057829323
8.100096400318145 647.3693479695023 1.093812654518233
8.105323955271562 637.2916267046784 1.0846720546746027
8.110551510224978 628.4235054362008 1.0772786613847238
8.115779065178394 626.5409320040782 1.0750315759051685
8.12100662013181 624.7048869660036 1.0735418932621401
8.126234175085226 625.4596674138629 1.074121604767723
8.131461730038643 626.3544323391242 1.0749565194819906
8.136689284992059 625.8082071219573 1.0725891965017151
8.141916839945475 630.4149330453156 1.0755977186065209
8.147144394898891 642.5644925014652 1.0852643956732826
8.152371949852308 659.5352178809733 1.098544097371059
8.157599504805724 678.7009048997419 1.1145426074865896
8.16282705975914 703.2418597398231 1.1345639741190265
8.168054614712556 721.1737403973242 1.149149518580767
8.173282169665972 736.677289558496 1.1606146210957622
8.178509724619389 744.4759986337605 1.1659488544609409
8.183737279572805 748.3555483431268 1.1690358615128074
8.188964834526221 743.6247790392175 1.1636056634470409
8.194192389479637 737.4668642815078 1.1573884845270304
8.199419944433053 725.9134342948696 1.1469657461720584
8.20464749938647 714.2276864783515 1.1374663839365198
8.209875054339886 706.050694429909 1.1315148217794981
8.215102609293302 695.9101805062123 1.1236629452770943
8.220330164246718 688.0058219210931 1.1175982496280505
8.225557719200134 686.1657017732529 1.1165946253747658
8.23078527415355 680.5684682105674 1.112135277783018
8.236012829106967 673.9544960356551 1.1065642826030644
8.241240384060383 665.9085520557859 1.0991303875600849
8.2464679390138 660.5312451592257 1.0944340889383672
8.251695493967215 655.9983229307257 1.089772955251244
8.256923048920632 655.5403222286258 1.0887081154999707
8.262150603874048 655.1823482380682 1.087935933646937
8.267378158827464 651.7843072130769 1.0853695440517606
8.27260571378088 649.1950359026958 1.0824554249329146
8.277833268734296 646.3328123981711 1.079766111900438
8.283060823687713 644.0736661594342 1.0772573386354527
8.288288378641129 642.4637478017838 1.0749867262668629
8.293515933594545 641.3378738703955 1.073345510693965
8.298743488547961 643.3451744661065 1.0738901229653592
8.303971043501377 647.3065571021192 1.0773604412884439
8.309198598454794 649.2269601543411 1.0788440135705746
8.31442615340821 652.3590988359838 1.0811992503234893
8.319653708361626 654.1997092848652 1.082678605380269
8.324881263315042 655.544438093348 1.0833757778547062
8.330108818268458 657.7670371712043 1.08504257921694
8.335336373221875 660.2738731754222 1.0864595953201825
8.34056392817529 662.2633848206339 1.0869403945346094
8.345791483128707 666.634872351545 1.0895618839369492
8.351019038082123 670.7124069340717 1.0922847891625072
8.35624659303554 673.4143915671208 1.094063299811917
8.361474147988956 678.0975309516023 1.097756670694008
8.366701702942372 685.1261956357503 1.103399904587745
8.371929257895788 693.6453149685776 1.110524786270972
8.377156812849204 702.216612336829 1.1171373261467703
8.38238436780262 707.6114493207677 1.1214325619976642
8.387611922756037 705.3592181745772 1.118922663778013
8.392839477709453 706.1644523240994 1.1186718444165167
8.398067032662869 707.7959835520231 1.1199913512545356
8.403294587616285 710.6764538211586 1.1214279083260645
8.408522142569701 710.3094452401241 1.121683881152466
8.413749697523118 708.3445401648756 1.1195231186630816
8.418977252476534 697.3491945704513 1.1104462795339687
8.42420480742995 683.0743442093517 1.0968581771554935
8.429432362383366 665.8776299868557 1.0827998635045966
8.434659917336782 650.6926572082185 1.0701972922813132
8.439887472290199 636.7159503200338 1.0580586387919586
8.445115027243615 621.7815234853259 1.04543106219354
8.450342582197031 608.1328413384991 1.034811777805944
8.455570137150447 596.2790471351278 1.02508711355334
8.460797692103863 589.019773243744 1.0185034955431613
8.46602524705728 583.4777533058376 1.0128342316469492
8.471252802010696 578.1869090773675 1.0070693939344513
8.476480356964112 572.7563979784525 1.001883807410712
8.481707911917528 566.6239204194868 0.9963518777532315
8.486935466870944 557.6425022920081 0.9887078452423916
8.49216302182436 552.9541949905322 0.984571137597097
8.497390576777777 552.3444579879081 0.9836005063421281
8.502618131731193 553.4885472779313 0.9845347969548499
8.50784568668461 554.0876065904164 0.9839792886110278
8.513073241638025 551.9820491469587 0.9818652747363213
8.518300796591442 549.1610345455806 0.9789614660293925
8.523528351544858 543.0825455344278 0.9735758476927165
8.528755906498274 535.0951766455591 0.9655179924216524
8.53398346145169 526.1803417820344 0.9567543364857034
8.539211016405106 516.3927098341237 0.9479952799430478
8.544438571358523 520.6693721352085 0.9530884218971852
8.549666126311939 519.6425073365676 0.9527735829191812
8.554893681265355 524.7380506498225 0.9570885404655491
8.560121236218771 520.9745639774536 0.9524199196797489
8.565348791172188 518.8446563214505 0.9507541599350597
8.570576346125604 520.1955678155879 0.952596013121846
8.57580390107902 521.1623858563372 0.9532552418759893
8.581031456032436 525.3708696251218 0.9562292142526289
8.586259010985852 523.4845446743344 0.9531237029330953
8.591486565939269 524.9342924111676 0.9545530362668105
8.596714120892685 527.2334703301285 0.9561089784256415
8.601941675846101 523.9560967695027 0.952814061472076
8.607169230799517 524.6913854714023 0.9524509748637376
8.612396785752933 526.9134191623972 0.95350766519284
8.61762434070635 526.0667575490033 0.9527522680634393
8.622851895659766 531.1897262438238 0.9575736366752003
8.628079450613182 532.8422061675542 0.9585874010034547
8.633307005566598 537.02997528219 0.961536216074365
8.638534560520014 542.9380475719602 0.9662719131086835
8.64376211547343 548.2535181455305 0.971190591450499
8.648989670426847 551.8796618267157 0.9736828986522612
8.654217225380263 561.5480891171916 0.9825064009302061
8.65944478033368 569.006182041779 0.9897819147443909
8.664672335287095 575.5669105054218 0.9943197223291896
8.669899890240512 582.8780789935767 0.9998574393216467
8.675127445193928 590.2002978760701 1.00504091807342
8.680355000147344 602.9994570653844 1.0150230782045884
8.68558255510076 613.2440098912733 1.0235315746184956
8.690810110054176 623.341559557106 1.0314070491720673
8.696037665007593 636.2227692492486 1.04150787389474
8.701265219961009 651.9685123291406 1.0534427526500862
8.706492774914425 668.8596558033731 1.066251091137103
8.711720329867841 679.7561060358555 1.0746130385560368
8.716947884821257 684.3423217789531 1.0763039735294526
8.722175439774674 686.9342387715666 1.0779213186197392
8.72740299472809 688.1525838173798 1.0787500603957088
8.732630549681506 688.6163817997423 1.0805551811581717
8.737858104634922 688.1632419085474 1.0808764795261179
8.743085659588338 689.2747095898089 1.0822729059553922
8.748313214541755 688.9418400182811 1.0830082730235626
8.75354076949517 683.1753511075393 1.078963605415461
8.758768324448587 671.9552761374731 1.0695275945235636
8.763995879402003 654.5020691739601 1.0539695885308884
8.76922343435542 636.4177736186115 1.0383775345828359
8.774450989308836 623.4631338040699 1.0276778282591585
8.779678544262252 613.315961881874 1.018258654718803
8.784906099215668 603.6966227548905 1.0084622923150484
8.790133654169084 598.3472453937574 1.0032967940975501
8.7953612091225 589.4967932184744 0.9956837568096345
8.800588764075917 580.4681202630314 0.987977658237017
8.805816319029333 574.8515572165988 0.9832100966100178
8.811043873982749 572.5151356737022 0.9813973724626526
8.816271428936165 568.5630389335123 0.9772817788238971
8.821498983889581 564.4976298395308 0.9730918590538061
8.826726538842998 563.9892382305728 0.9734547786837249
8.831954093796414 558.7321010323235 0.9695146527830405
8.83718164874983 554.5768877687225 0.9659542490743019
8.842409203703246 552.3991693998623 0.9626887484945834
8.847636758656662 544.1171308278982 0.9550707013446286
8.852864313610079 547.713493895084 0.9578316416150964
8.858091868563495 548.6538438628941 0.9586920197283381
8.863319423516911 552.312327447932 0.9624773000960939
8.868546978470327 554.6439008738807 0.9643892176298272
8.873774533423743 553.9736613414829 0.9630664866780666
8.87900208837716 548.0365846171283 0.9574856775391398
8.884229643330576 542.5999175036578 0.9514417156734102
8.889457198283992 545.7038636310513 0.9541780508977877
8.894684753237408 549.1513297582177 0.9578340291449071
8.899912308190824 555.5573106758842 0.9643769649013597
8.90513986314424 558.6126088654726 0.9669424697611914
8.910367418097657 559.6512305657786 0.9663330062656872
8.915594973051073 562.8844223213714 0.9681575742840126
8.92082252800449 565.7741973458175 0.9697099684060019
8.926050082957905 570.214060174497 0.9733323128637695
8.931277637911322 567.402600655674 0.9706674147089753
8.936505192864738 567.0241566703588 0.9692932771559098
8.941732747818154 566.4520662790783 0.968765011554151
8.94696030277157 570.052800583601 0.9706908706801077
8.952187857724986 575.2258097975712 0.9737967537837712
8.957415412678403 576.3902049002681 0.9739765457342581
8.962642967631819 581.0370604105789 0.9771398100912518
8.967870522585235 582.8223407487573 0.9793435592071907
8.973098077538651 585.9499493242962 0.9817523003185535
8.978325632492067 587.4319015067664 0.9829308163403507
8.983553187445484 589.1033661581744 0.984009996182887
8.9887807423989 593.9819795234987 0.986837407973251
8.994008297352316 595.0708336020369 0.9884082551788465
8.999235852305732 600.5757923512039 0.9929761435392438
9.004463407259149 602.3999964594129 0.9936872305996949
9.009690962212565 608.2588369801747 0.9982020066217069
9.014918517165981 615.1256178341049 1.0030136344416345
9.020146072119397 629.2789017287175 1.014397409468577
9.025373627072813 641.9059424518742 1.0238091847477813
9.03060118202623 651.2236774036533 1.030503460282201
9.035828736979646 663.2491810918718 1.0393610563472626
9.041056291933062 679.2785539109989 1.051965526893891
9.046283846886478 698.1602857369178 1.066558392619373
9.051511401839894 718.48426628691 1.0816316689705687
9.05673895679331 739.3481958782712 1.095734432181789
9.061966511746727 760.6969694298705 1.1107801875640024
9.067194066700143 784.5014924592157 1.1276861225526855
9.07242162165356 811.3263583752462 1.1464549907818444
9.077649176606975 833.2323580444937 1.161539763155761
9.082876731560392 851.1749899085097 1.1736499851766842
9.088104286513808 859.8244836251308 1.1788078821563972
9.093331841467224 864.3902071835021 1.1809563099541494
9.09855939642064 870.3218526143205 1.1844037098821454
9.103786951374056 868.2551850973315 1.182440449855193
9.109014506327473 864.2665982819148 1.1784999291976108
9.114242061280889 855.2905398229682 1.1723902080420951
9.119469616234305 841.3230380164513 1.162274696527788
9.124697171187721 832.6815243271482 1.155763853256566
9.129924726141137 824.0775525776894 1.1494312713660104
9.135152281094554 821.0561310795887 1.1463165745663335
9.14037983604797 831.0231671365934 1.1539146245464336
9.145607391001386 853.838367143694 1.1690835487127387
9.150834945954802 881.6263311151652 1.1886256996328277
9.156062500908218 915.8156656543856 1.2116267630257336
9.161290055861635 956.014811560299 1.2483100164008039
9.16651761081505 1001.9327772991603 1.285559063359684
9.171745165768467 1039.633005962907 1.3147996139740603
9.176972720721883 1061.7655590566822 1.331421207290256
9.1822002756753 1071.3562205509515 1.3394027104538575
9.187427830628716 1071.3184143089659 1.3425269607321522
9.192655385582132 1060.209160259979 1.3374287995299727
9.197882940535548 1043.8825202133912 1.3294884071901147
9.203110495488964 1026.0743668455957 1.3204526590763253
9.20833805044238 1012.5039582726814 1.3157678645843853
9.213565605395797 999.3956186824983 1.3096589939590004
9.218793160349213 984.222145363755 1.3016419783638327
9.224020715302629 968.6533895105334 1.29278455382273
9.229248270256045 957.1640125898131 1.2863802587186879
9.234475825209461 943.820017846241 1.279382544692895
9.239703380162878 934.3153750763377 1.274984705086555
9.244930935116294 929.3882821261805 1.2723859807127336
9.25015849006971 924.6268733344978 1.2696367373868902
9.255386045023126 922.9034313318957 1.2682771064795926
9.260613599976542 922.1438665032865 1.268719044795352
9.265841154929959 929.8663854223029 1.2766833768864556
9.271068709883375 940.8626633348911 1.284642880254096
9.276296264836791 961.2036965679317 1.2999955739449265
9.281523819790207 987.7750663720043 1.320339738892056
9.286751374743623 1008.1573270296054 1.335082399016796
9.29197892969704 1031.5970738293145 1.3521966250756932
9.297206484650456 1056.592300025844 1.3699816863677416
9.302434039603872 1075.3833159231708 1.3823522824895436
9.307661594557288 1083.7916035652147 1.3897743196306103
9.312889149510704 1075.4713760702982 1.3858809051757222
9.31811670446412 1049.1256748424826 1.3705332113282032
9.323344259417537 1011.5510172834971 1.34773815142928
9.328571814370953 963.7438012298823 1.316331678136939
9.33379936932437 910.2147233402351 1.2797189246833518
9.339026924277785 860.9797533029379 1.2457118903145785
9.344254479231202 814.0361663676385 1.212158923919027
9.349482034184618 771.114368152603 1.1806770944460365
9.354709589138034 737.1849245053852 1.1552039499106916
9.35993714409145 709.0913958207937 1.1340020282693797
9.365164699044866 689.7093889394309 1.119571969176437
9.370392253998283 678.7897086774018 1.1121393668871384
9.375619808951699 670.2678768754174 1.1076555643510317
9.380847363905115 665.2297582224925 1.104148070718285
9.386074918858531 658.0662150632729 1.0989071457239088
9.391302473811947 652.9119458030698 1.0946203169373667
9.396530028765364 647.4881832099161 1.0907265066717844
9.40175758371878 649.0597100023009 1.0924789211810584
9.406985138672196 649.3016870978648 1.0933964565650427
9.412212693625612 648.502625265267 1.0919517439207
9.417440248579029 643.211250149043 1.0772022963650978
9.422667803532445 633.5434450300438 1.063241828468773
9.427895358485861 631.5914736673644 1.057541883719042
9.433122913439277 631.5120764535387 1.0543816070400087
9.438350468392693 634.4779601910745 1.0543245310800693
9.44357802334611 636.4663112705401 1.0539696204053557
9.448805578299526 635.9805262759158 1.0510620554640704
9.454033133252942 635.3088830126517 1.0484431318296001
9.459260688206358 634.9326740399209 1.0458901176069615
9.464488243159774 637.7751721104078 1.047813936030014
9.46971579811319 637.2418175787719 1.0455874322484524
9.474943353066607 637.7258274260589 1.0444832249462157
9.480170908020023 637.2166294171982 1.042715949725305
9.48539846297344 638.5720445250979 1.0431119248745588
9.490626017926855 637.798962047903 1.041036565656695
9.495853572880272 635.8231992716612 1.037483069660674
9.501081127833688 637.9248345559743 1.0377761574131554
9.506308682787104 638.0179535919954 1.0363592791232819
9.51153623774052 635.5705427339993 1.034016177075008
9.516763792693936 631.6776936680412 1.0298533235739786
9.521991347647353 633.1696718487408 1.0313055544858896
9.527218902600769 636.7345939968639 1.0330115757883378
9.532446457554185 640.560972617243 1.034928424338156
9.537674012507601 639.9349777162083 1.0314928193124113
9.542901567461017 640.0629860642116 1.0297967137277217
9.548129122414434 638.2799755328882 1.0282122758982832
9.55335667736785 639.9257357138941 1.0300669034811474
9.558584232321266 637.9308702201514 1.02844517509731
9.563811787274682 638.0764927245534 1.0282433132426383
9.569039342228098 639.0526842647524 1.0278603262332082
9.574266897181515 636.5573863855691 1.0249028868754013
9.57949445213493 639.8150720275871 1.0258058236782845
9.584722007088347 638.4238242624637 1.0227159794007317
9.589949562041763 636.977983029917 1.020955656400335
9.59517711699518 635.5204282477864 1.0186760830824517
9.600404671948596 631.3634870332988 1.0156242885306992
9.605632226902012 630.7735135047247 1.0147701839112782
9.610859781855428 630.187265190547 1.0143286348680087
9.616087336808844 631.7664124693695 1.0156448886719833
9.62131489176226 635.0589007243693 1.017377228958072
9.626542446715677 635.9565311318023 1.0169012560166755
9.631770001669093 640.5512107918466 1.020625893961458
9.636997556622509 636.24818516575 1.01664615302475
9.642225111575925 637.9389127486626 1.017216396454102
9.647452666529341 640.3312054804499 1.0190097661853053
9.652680221482758 640.1391194232369 1.0190024780409241
9.657907776436174 642.9737737456397 1.0204350226385415
9.66313533138959 642.6936352044057 1.0189861077065054
9.668362886343006 642.5457139514596 1.0187618782781096
9.673590441296422 640.0486060453434 1.0157187296011843
9.678817996249839 641.4608419970042 1.015304528268503
9.684045551203255 637.4505574710935 1.0107562571407724
9.689273106156671 641.3799016099848 1.012791034102992
9.694500661110087 644.278946965722 1.0139089777277464
9.699728216063503 647.2809826247467 1.0166494579417733
9.70495577101692 651.4933953732964 1.0193381037014826
9.710183325970336 652.9249323552181 1.0208708113034575
9.715410880923752 661.1929285541095 1.026708815304307
9.720638435877168 666.3894012266628 1.0298962687145996
9.725865990830584 667.228832399442 1.0297751498827343
9.731093545784 662.7252136384735 1.024932804976898
9.736321100737417 662.3600355759742 1.0250539892884694
9.741548655690833 665.7839660400896 1.027716392281629
9.74677621064425 668.0677471487385 1.0291527263101248
9.752003765597665 673.5041985670223 1.0328265605211615
9.757231320551082 671.5972621217622 1.0308241232102375
9.762458875504498 668.5689914087136 1.027192850394189
9.767686430457914 671.4694479286075 1.0288779290571444
9.77291398541133 672.5537319964802 1.0286538221614205
9.778141540364746 674.9705317558274 1.028636094880784
9.783369095318163 674.7209588962027 1.0279472853998843
9.788596650271579 674.9729341171055 1.0279555962468796
9.793824205224995 676.4811236401745 1.0300925931859333
9.799051760178411 679.4339097038708 1.0315412397074775
9.804279315131827 679.6605226036202 1.0309415995199507
9.809506870085244 680.9483487927353 1.0311440491415744
9.81473442503866 682.0741243097856 1.0313447343070985
9.819961979992076 686.9447500337671 1.033632031433139
9.825189534945492 692.9972513893581 1.0376675546099627
9.830417089898909 695.8447638475195 1.0395382204507142
9.835644644852325 697.3880669445808 1.039608296614649
9.840872199805741 696.9492944607188 1.0389064740505913
9.846099754759157 696.488936014735 1.0385717842380537
9.851327309712573 696.748638724521 1.0390455118270878
9.85655486466599 696.0775466709757 1.0381038550333708
9.861782419619406 694.2675190195142 1.0364619398621018
9.867009974572822 694.536843189246 1.0355727220789468
9.872237529526238 697.4812234345131 1.0368555131149089
9.877465084479654 697.758883805397 1.0368609636088562
9.88269263943307 700.4579841857914 1.0393161448197419
9.887920194386487 698.4293189572377 1.0376072240313936
9.893147749339903 700.2894523043026 1.0389463529744625
9.89837530429332 694.3372191370815 1.0321240550814539
9.903602859246735 699.1065183768318 1.034815503289027
9.908830414200152 706.6403801014109 1.0397794762699182
9.914057969153568 715.1486432838637 1.0462858541074673
9.919285524106984 720.8522753005374 1.050371889099848
9.9245130790604 721.48597062103 1.05073740999069
9.929740634013816 722.7228502382961 1.0517142135673494
9.934968188967233 725.9878918133638 1.0535820573921637
9.940195743920649 723.9192480884235 1.0507596547224862
9.945423298874065 726.313518964838 1.0514914453820576
9.950650853827481 727.4752885277891 1.0520887683157025
9.955878408780897 734.6315490003984 1.057877784209015
9.961105963734314 737.200159299899 1.0600424091475364
9.96633351868773 732.9999409956661 1.056789434559721
9.971561073641146 726.7998399211959 1.0511113490614
9.976788628594562 722.345493497961 1.0463489528889216
9.982016183547978 719.7159497937863 1.0440967214385506
9.987243738501395 715.5266342276012 1.0397389871755451
9.99247129345481 714.8962450396649 1.0384723806160465
9.997698848408227 711.5310830661325 1.0359638262868305
10.002926403361643 708.2735500795285 1.033140795091723
10.00815395831506 704.0579632645082 1.0295325455275293
10.013381513268476 696.7173929603423 1.023489403258641
10.018609068221892 692.4076461228988 1.0201380906847308
10.023836623175308 690.7409766265297 1.018365773680908
10.029064178128724 689.855547346067 1.0171113387437583
10.03429173308214 693.3970340585245 1.0200111991041552
10.039519288035557 701.4975784027108 1.0264425834122304
10.044746842988973 707.414394502193 1.0305219820822313
10.049974397942389 709.7252956864721 1.0319083911797928
10.055201952895805 709.2149987221894 1.0309718297050794
10.060429507849221 704.9481393685659 1.0272598474909553
10.065657062802638 697.5500291791986 1.0217209218831826
10.070884617756054 692.5618286790356 1.01759048970303
10.07611217270947 689.5641558203118 1.015827456569163
10.081339727662886 688.6253342354253 1.0150760658266567
10.086567282616302 685.5990105219049 1.0128093410923693
10.091794837569719 680.7606429145302 1.008013381401025
10.097022392523135 680.8338596967277 1.0072002929187274
10.102249947476551 685.1103708066967 1.0097364223486918
10.107477502429967 690.1106183074124 1.0123525496391685
10.112705057383383 691.2789060941084 1.0125511936323326
10.1179326123368 685.8463114234406 1.0088990712853116
10.123160167290216 680.2249273842901 1.0044335722783142
10.128387722243632 675.9439298002195 1.0009656055150669
10.133615277197048 673.8286252973826 0.9985667110274624
10.138842832150464 677.9035439809161 1.0005214038157788
10.14407038710388 676.1044486908921 0.9989092248121272
10.149297942057297 679.4051947572472 1.0020215923489522
10.154525497010713 677.7387383629641 1.001194772334096
10.15975305196413 680.2741518598848 1.0030759907323585
10.164980606917545 681.5450115982355 1.0034134232031426
10.170208161870962 681.863299481714 1.002931778697413
10.175435716824378 684.2120486954256 1.004886735717981
10.180663271777794 686.8183464531149 1.0063290854897642
10.18589082673121 687.7757551915328 1.0065862172883382
10.191118381684626 682.5669731284386 1.0025679903089317
10.196345936638043 680.4812909217744 1.0004269487204291
10.201573491591459 678.826489361487 0.9990610306986034
10.206801046544875 674.4433094554806 0.9958881998584109
10.212028601498291 673.9212095214668 0.9951313218208638
10.217256156451707 672.1538542443386 0.9932985119004119
10.222483711405124 670.258463731782 0.9917675204639224
10.22771126635854 671.8910418990343 0.9935733257314526
10.232938821311956 672.0306080912145 0.9939592716779464
10.238166376265372 673.4172394496591 0.994725635930905
10.243393931218788 672.7038796898937 0.9936053610552337
10.248621486172205 667.0399034127811 0.9889353586885778
10.253849041125621 667.2759013834598 0.9891365486659655
10.259076596079037 662.1422453038906 0.9854509649693403
10.264304151032453 660.4582193791622 0.984500573900552
10.26953170598587 656.0156253633426 0.979789800015119
10.274759260939286 656.2870514316446 0.9793478458058726
10.279986815892702 656.9069993643793 0.9792063084973183
10.285214370846118 656.4035911758277 0.9788027318202637
10.290441925799534 659.8789510724586 0.9811825864649449
10.29566948075295 658.5445170555407 0.9801473549540973
10.300897035706367 651.1279241352895 0.9737377738044881
10.306124590659783 649.607656705557 0.9723033745875825
10.3113521456132 642.3426584519725 0.9666782637388
10.316579700566615 646.8953670512988 0.9702099438655529
10.321807255520032 644.995676727987 0.9682146150726113
10.327034810473448 642.1053330579609 0.9661509715193878
10.332262365426864 638.6681619239506 0.9631681267495413
10.33748992038028 637.0220670637002 0.9613690367228129
10.342717475333696 633.9703137466752 0.9580170718456402
10.347945030287113 629.281470538245 0.9524804172512175
10.353172585240529 637.7015608865596 0.9586309442039979
10.358400140193945 640.9803146963479 0.9609947587353467
10.363627695147361 644.9288718379278 0.9639874801383509
10.368855250100777 647.5840443660837 0.9660522069272837
10.374082805054194 650.1024719763259 0.9684368479540305
10.37931036000761 653.5926217654127 0.9711442150205842
10.384537914961026 654.1780342680244 0.9714309029796971
10.389765469914442 651.745025266979 0.9679902904183846
10.394993024867858 650.9523016701277 0.9673030476246287
10.400220579821275 650.5305180373783 0.9669019761422458
10.40544813477469 649.4491493806121 0.9644657021799647
10.410675689728107 648.2017652469627 0.9630147251327272
10.415903244681523 649.9892989207699 0.9643484257207633
10.42113079963494 651.6113490011666 0.966615553047884
10.426358354588356 646.7545774117499 0.9629986206147093
10.431585909541772 638.4532228889757 0.9567887463190825
10.436813464495188 634.8936873602918 0.9547543981462036
10.442041019448604 627.3766456319325 0.9490179558007773
10.44726857440202 616.632951750508 0.9403186797175402
10.452496129355437 609.3050447820775 0.9336027735403934
10.457723684308853 603.5954671955068 0.9285630870714716
10.462951239262269 597.290808975529 0.9224889546546677
10.468178794215685 593.6403454227659 0.9191799489405862
10.473406349169101 587.1069774072597 0.9141067386351314
10.478633904122518 584.2795199980472 0.9125291708377751
10.483861459075934 581.9359163701517 0.9111722692436401
10.48908901402935 574.4326615877294 0.905139695653067
10.494316568982766 565.6580565240829 0.896324278736547
10.499544123936182 559.960093325984 0.891293324535605
10.504771678889599 556.407186167444 0.8887202276047267
10.509999233843015 554.6729939702028 0.8886962161475476
10.515226788796431 556.7087670685519 0.890154489074456
10.520454343749847 555.1096945834909 0.8886138259218745
10.525681898703263 554.1041663284823 0.887201155854658
10.53090945365668 555.0385793131045 0.8879176217909903
10.536137008610096 552.3368153867526 0.8855105430595652
10.541364563563512 551.9479278027645 0.8849034937354954
10.546592118516928 549.5848486956382 0.8829803466194913
10.551819673470344 546.0731475692947 0.8799742057134815
10.55704722842376 544.1736821160516 0.8781596615464067
10.562274783377177 539.6064854287847 0.8740512458066313
10.567502338330593 536.8389260599384 0.8725594371639058
10.57272989328401 537.2559539376676 0.8724577664087081
10.577957448237425 533.3793982222708 0.8690755438320645
10.583185003190842 532.9414537466292 0.8679886536139045
10.588412558144258 531.0651383819934 0.8658988766361557
10.593640113097674 532.9677797687247 0.8672639349918793
10.59886766805109 534.4177128102551 0.8674926999213475
10.604095223004506 534.7743846190655 0.8670856462501163
10.609322777957923 531.8766918125161 0.8651123243410026
10.614550332911339 529.3902652328443 0.8618529057961271
10.619777887864755 529.2408205503983 0.8613718668796655
10.625005442818171 526.0511281109099 0.8586880444805735
10.630232997771587 523.6833446594884 0.8566682602356938
10.635460552725004 520.0386326853776 0.8535494565072423
10.64068810767842 521.4795964726353 0.8545001845815093
10.645915662631836 523.5840395990307 0.8559627793518386
10.651143217585252 523.7260503592025 0.856232912805776
10.656370772538668 527.9885547410526 0.8603457640960415
10.661598327492085 526.7191045031124 0.8590829763855122
10.666825882445501 529.3422341339835 0.8617543665419767
10.672053437398917 531.5521920580261 0.861627989572307
10.677280992352333 536.5970930515755 0.8654462981910133
10.68250854730575 540.2531653723825 0.868388283703115
10.687736102259166 541.6101176595238 0.8681941417865594
10.692963657212582 545.3682269303041 0.8708847990372508
10.698191212165998 549.9124712857703 0.8740382761803914
10.703418767119414 553.5510358851722 0.87533749523309
10.70864632207283 556.292057725842 0.8773704505350375
10.713873877026247 561.6647333601775 0.8817979393598577
10.719101431979663 566.084261908049 0.885031764924238
10.72432898693308 576.3539043238885 0.8924208331440476
10.729556541886495 589.7074940525912 0.9024413767720456
10.734784096839912 603.9886599926635 0.9137339888457725
10.740011651793328 610.7492858068467 0.9185297428873799
10.745239206746744 612.8751014922843 0.9194341380892602
10.75046676170016 615.6414592071367 0.9209780658622719
10.755694316653576 618.8239776409356 0.9233773488469826
10.760921871606993 619.670950675961 0.9228399025910456
10.766149426560409 622.2704548548472 0.9236976239312087
10.771376981513825 620.5570089755399 0.9218740046938171
10.776604536467241 617.5656557764503 0.9210817918942393
10.781832091420657 614.8704832791827 0.9192232328581449
10.787059646374074 608.3172638747243 0.9143573897993329
10.79228720132749 605.4953301508891 0.911451607815334
10.797514756280906 602.8293326285868 0.909123322533196
10.802742311234322 602.0465661143611 0.9087973876696213
10.807969866187738 603.6051983764723 0.9098594412859661
10.813197421141155 602.1997473242744 0.9078510645721702
10.81842497609457 600.969069261371 0.9066047031115999
10.823652531047987 600.9263396366392 0.9052928208503804
10.828880086001403 607.2585580740407 0.9099098941125868
10.83410764095482 615.6302273346004 0.9165084560086388
10.839335195908236 626.5718865350757 0.9244583324550523
10.844562750861652 636.5717108252715 0.93170329970125
10.849790305815068 649.7754962634158 0.9400574030919625
10.855017860768484 671.9944103621548 0.9546469613294061
10.8602454157219 697.0663341210436 0.9723254200279029
10.865472970675317 724.4766350560083 0.9917291750199215
10.870700525628733 745.0680308184684 1.005097620260923
10.875928080582149 757.2628763942919 1.0132684206957991
10.881155635535565 763.3421507875693 1.015841981401457
10.886383190488981 758.635375458118 1.012237938424394
10.891610745442398 744.6230821690417 1.0029542174853527
10.896838300395814 723.0961162339519 0.9868080499120493
10.90206585534923 701.2125457963344 0.9714389903963331
10.907293410302646 683.7296238425496 0.958982311217556
10.912520965256062 665.7891860139802 0.9468348044867892
10.917748520209479 649.2962248554162 0.9352090820756548
10.922976075162895 636.3503852223095 0.9263848788475914
10.928203630116311 624.7675992189259 0.9181804334830088
10.933431185069727 613.6888979417587 0.9099966417966433
10.938658740023143 605.3637544423224 0.9029534111664597
10.94388629497656 596.861866418713 0.8960663985011736
10.949113849929976 590.1678161146694 0.8909770267160532
10.954341404883392 583.5022534875804 0.8856584700572374
10.959568959836808 577.3282345760373 0.8812702345910125
10.964796514790224 572.8928724468199 0.8778570608573293
10.97002406974364 570.0205395160472 0.8769950022356738
10.975251624697057 565.9610136360833 0.8763036319708878
10.980479179650473 555.8896854466979 0.8700798898263159
10.98570673460389 548.3334905437451 0.8655479076700726
10.990934289557305 543.6571580576891 0.8626654479624626
10.996161844510722 540.7606679126224 0.8610671785211592
11.001389399464138 536.8310104682773 0.8584811166409926
11.006616954417554 534.2744339468667 0.8566647496363581
11.01184450937097 528.551289780585 0.8523963667505611
11.017072064324386 525.3065522333703 0.8506623357808845
11.022299619277803 522.6009259561278 0.8490847550429076
11.027527174231219 518.9631595952051 0.8469886973426299
11.032754729184635 518.4774428603886 0.8475251642961774
11.037982284138051 511.8140645864218 0.8428076851943077
11.043209839091467 508.71876688945315 0.8404799447670412
11.048437394044884 507.23573618633225 0.8395049993215845
11.0536649489983 508.57359818538714 0.8407433447629905
11.058892503951716 511.4440348191144 0.8427671747656665
11.064120058905132 507.3866444955277 0.8394965803197707
11.069347613858548 505.30926474754716 0.8381761972046013
11.074575168811965 500.6192076187574 0.8344126927157196
11.079802723765381 499.00623986511954 0.8337437131527459
11.085030278718797 499.2733921813003 0.8346831509539303
11.090257833672213 498.7124958516967 0.8343989477909506
11.09548538862563 500.2222712748518 0.8356660920389758
11.100712943579046 500.0434419241459 0.8356988916134577
11.105940498532462 496.59402539738255 0.8328769885184982
11.111168053485878 495.9170057889212 0.8321699049412024
11.116395608439294 492.2166255261821 0.8296958749548056
11.12162316339271 491.119280409801 0.829024837457369
11.126850718346127 491.14644768150947 0.8292084810176735
11.132078273299543 489.17787301173905 0.8279156512886852
11.13730582825296 484.3954779952521 0.8234850538562163
11.142533383206375 482.87799418906815 0.8224610694476003
11.147760938159792 483.37393390560834 0.8233404798378607
11.152988493113208 487.0525764088904 0.8270340636165859
11.158216048066624 487.8410339608977 0.8277981076166704
11.16344360302004 486.4725417555206 0.8267092880203266
11.168671157973456 482.8284091658581 0.8233561692479567
11.173898712926873 486.2105709838751 0.8261252651031408
11.179126267880289 485.7400593811875 0.8259556504704906
11.184353822833705 486.8870690361169 0.8264078864443755
11.189581377787121 485.2495955663495 0.826043180641412
11.194808932740537 483.134508444506 0.824565631617162
11.200036487693954 481.22753002351607 0.8229382425960302
11.20526404264737 481.7930987410761 0.8230451922601393
11.210491597600786 480.10684648805574 0.8210627919741846
11.215719152554202 477.54369733386056 0.8195893987929821
11.220946707507618 479.49862003799063 0.8215045997407534
11.226174262461035 480.4882601018512 0.8220824893091372
11.23140181741445 483.5782315151333 0.8260862479130412
11.236629372367867 483.95074209922683 0.8269729196211031
11.241856927321283 484.80201159193183 0.829019982927715
11.2470844822747 484.02037778424625 0.8283629765162416
11.252312037228116 483.6479511161814 0.8268944623056638
11.257539592181532 480.96902966064164 0.8238504699936936
11.262767147134948 476.78737692111616 0.8197133910797861
11.267994702088364 475.1180413539079 0.8182954938617735
11.27322225704178 474.8972645509187 0.8186232534333474
11.278449811995197 477.14646516284137 0.8204690296381154
11.283677366948613 480.7899969509968 0.8237033659742155
11.288904921902029 481.6101826377216 0.8244001747500977
11.294132476855445 476.5470876912466 0.8198201130172514
11.299360031808861 471.9064988666285 0.8164146387595406
11.304587586762278 469.4014121552664 0.8136215912101575
11.309815141715694 470.7890889620808 0.8144886449926666
11.31504269666911 472.6900943201945 0.8153892442257921
11.320270251622526 475.5329183202135 0.817608462796355
11.325497806575942 475.20892880173375 0.816864489255632
11.330725361529359 472.82657880927394 0.815134424782741
11.335952916482775 475.25134226160276 0.8172109069602703
11.341180471436191 475.15209118904824 0.8170956625487108
11.346408026389607 470.85512644111213 0.8137292837597627
11.351635581343023 468.0524938423339 0.8112254606776378
11.35686313629644 465.55819214045727 0.8091830199371808
11.362090691249856 466.9351293938991 0.8098450169041048
11.367318246203272 464.5946668979864 0.8079677612038518
11.372545801156688 462.25498513030954 0.806202746984132
11.377773356110104 456.9031765234024 0.8017992515689989
11.38300091106352 454.1929985171891 0.7990980564290313
11.388228466016937 453.1871081185858 0.798145088628877
11.393456020970353 453.1775328178863 0.7980731563423314
11.39868357592377 451.2559021738427 0.7971147808034279
11.403911130877185 445.7246609577382 0.792954246083308
11.409138685830602 439.87564875988585 0.7881523784750257
11.414366240784018 439.8669810821567 0.788267158871577
11.419593795737434 440.33001184453195 0.7880918440360598
11.42482135069085 440.8830490016584 0.7882235099842203
11.430048905644266 440.05334778168736 0.7866962248644394
11.435276460597683 432.02892818553215 0.7794218426168016
11.440504015551099 426.1053499705189 0.7748093490028675
11.445731570504515 421.8102756672734 0.7712325550217607
11.450959125457931 421.5478693961353 0.7701593762443518
11.456186680411347 425.94125555913246 0.7739169353822172
11.461414235364764 424.1165124785114 0.7716108974904369
11.46664179031818 421.00691199749775 0.7699954018534966
11.471869345271596 420.7533764823245 0.7706889267475847
11.477096900225012 419.43097682661386 0.7713103912178162
11.482324455178428 418.98765973686216 0.7778944218966561
11.487552010131845 418.75808718819565 0.7794043434960739
11.49277956508526 414.67922667094825 0.7772755906851649
11.498007120038677 413.80318400682614 0.7774326941377978
11.503234674992093 411.2401216323216 0.7753036418417674
11.50846222994551 411.92280966311097 0.7774849995621317
11.513689784898926 412.7375212759399 0.7790442280675284
11.518917339852342 413.91251069131056 0.7817352781170277
11.524144894805758 413.07132400774935 0.7826093580299762
11.529372449759174 410.9355621704332 0.7812292959026773
11.53460000471259 413.53697157245426 0.7850531449847088
11.539827559666007 414.60258639304794 0.78587586603827
11.545055114619423 416.3556721172368 0.786941680118017
11.550282669572839 416.5504730346319 0.7870042692922373
11.555510224526255 415.68309117548614 0.7862148927250033
11.560737779479672 414.495874549193 0.7861472834041779
11.565965334433088 415.321370346364 0.7875075886194933
11.571192889386504 418.2634241379342 0.7911669336654716
11.57642044433992 419.27332337701745 0.7922776514379757
11.581647999293336 417.8586054760659 0.7918098249937254
11.586875554246753 418.3428379903591 0.79326679541552
11.592103109200169 413.69834739685814 0.7894491640027753
11.597330664153585 413.12088199775525 0.7895908371869332
11.602558219107001 412.7173243760795 0.7897216702670761
11.607785774060417 410.78283676484085 0.7882165894433781
11.613013329013834 414.025508432361 0.7920160623975286
11.61824088396725 409.4058741672363 0.7880186974066327
11.623468438920666 407.0746835115448 0.7861765675735328
11.628695993874082 405.72404670928006 0.7860519186198718
11.633923548827498 407.443397914217 0.7879703908614234
11.639151103780915 409.0728979018998 0.7908928814298098
11.64437865873433 406.7952598475278 0.7902578534458755
11.649606213687747 400.90264812463624 0.7847515913856785
11.654833768641163 390.48067262685316 0.7755656587660521
11.66006132359458 389.2886013608155 0.774128145840289
11.665288878547996 388.0894983944007 0.772124620837696
11.670516433501412 389.253070087655 0.773358952595927
11.675743988454828 389.16772236438703 0.7743612130817227
11.680971543408244 386.9432367826557 0.7721700181534229
11.68619909836166 383.7245287462973 0.7687658490380559
11.691426653315077 379.65002438590454 0.76556569633547
11.696654208268493 381.0123520819489 0.7666636271327371
11.701881763221909 378.21586327877 0.7644312187985868
11.707109318175325 377.7729311341089 0.7645532534366345
11.712336873128741 380.7498548900369 0.7681582520519432
11.717564428082158 383.778103196047 0.7716976551306791
11.722791983035574 386.6501105823646 0.7743741448094195
11.72801953798899 384.32479189922947 0.7714210944095269
11.733247092942406 380.6105089008406 0.7678929529245662
11.738474647895822 378.40986337614385 0.7661935754450682
11.743702202849239 376.29826250406603 0.765596506248484
11.748929757802655 378.62742668597406 0.7688010580766435
11.754157312756071 380.21217397095427 0.7706094503191219
11.759384867709487 382.3578629754719 0.7736665792842812
11.764612422662903 384.0861759119852 0.7753162583342968
11.76983997761632 384.95532838474645 0.7761537207431086
11.775067532569736 386.9766739586233 0.7780841747636967
11.780295087523152 391.51218456725115 0.7817249798146225
11.785522642476568 392.9261597963326 0.7823579159223509
11.790750197429984 390.45482748119827 0.7798717395581718
11.7959777523834 393.1529004383381 0.7827105641777647
11.801205307336817 393.84768209464875 0.7840413224237476
11.806432862290233 398.5564735613739 0.7896302940169458
11.81166041724365 405.2196378325686 0.7960834954058192
11.816887972197065 405.11923866134657 0.7957987742035479
11.822115527150482 406.2773175357757 0.7963768750193901
11.827343082103898 403.80348853264434 0.7926661038949012
11.832570637057314 402.7361112470355 0.7909021536743116
11.83779819201073 400.2365209034065 0.7886954721723667
11.843025746964146 393.94962002738635 0.7825973675106983
11.848253301917563 393.45676104118337 0.7830480956985942
11.853480856870979 391.7983265967238 0.7818095027010058
11.858708411824395 388.4632391210143 0.7789349218282979
11.863935966777811 386.0369177017794 0.7773426846739363
11.869163521731227 381.95382201603314 0.773909220355407
11.874391076684644 380.683917311554 0.773174332661871
11.87961863163806 380.16201900166413 0.7728928071115514
11.884846186591476 376.61953303433216 0.7689607203043026
11.890073741544892 373.95742312563334 0.7667125548110696
11.895301296498308 373.7013956049381 0.7673911551986851
11.900528851451725 371.7818469656052 0.7658109446528778
11.90575640640514 370.23952352757226 0.7648790594121017
11.910983961358557 369.5457694135508 0.76440920210931
11.916211516311973 368.17187659479447 0.7626704036322836
11.92143907126539 365.94796865776294 0.7606607938014025
11.926666626218806 366.58645983770134 0.7622651966688185
11.931894181172222 362.4919524810745 0.7589988994576883
11.937121736125638 360.9802509349439 0.7580108439321269
11.942349291079054 356.7539631175758 0.7534280655506822
11.94757684603247 351.4802952536447 0.7469172743486197
11.952804400985887 352.0431166987602 0.748662912964274
11.958031955939303 354.70862921985224 0.7526920207615805
11.963259510892719 356.0578220515008 0.7541988607192529
11.968487065846135 356.99395097034875 0.7544435964713303
11.973714620799552 354.4432729679661 0.7499237112340738
11.978942175752968 353.60096046897695 0.7483817623684332
11.984169730706384 355.5895328522224 0.7508671824671397
11.9893972856598 355.3417835102936 0.7516167105297321
11.994624840613216 357.41235782959143 0.7547339654217233
11.999852395566633 356.6439776732944 0.7551645537103522
12.005079950520049 359.07554829316337 0.7574033612797094
12.010307505473465 358.9789355190884 0.7575973056465133
12.015535060426881 358.39973910477465 0.7572457010037222
12.020762615380297 358.50589929975314 0.7566599930011215
12.025990170333714 356.897949817783 0.7552712290327604
12.03121772528713 353.99081728673895 0.7530869271179185
12.036445280240546 354.3913228310529 0.7533548951302295
12.041672835193962 354.276871160049 0.7542361378959954
12.046900390147378 352.85042033102354 0.7529867507766042
12.052127945100795 355.350919780048 0.7551201365574929
12.05735550005421 358.3472790469577 0.7578965488985784
12.062583055007627 361.52925082413896 0.7602013102955099
12.067810609961043 365.27268922100063 0.7646335559924384
12.07303816491446 366.7149599159254 0.7675698605565032
12.078265719867876 368.3432307331466 0.770173874398906
12.083493274821292 372.62799192672463 0.7738020995530104
12.088720829774708 378.33042003721965 0.7801889597733005
12.093948384728124 380.4743676457107 0.780828000940025
12.09917593968154 387.32937251594 0.7870255027537162
12.104403494634957 394.649158889672 0.7940164907543262
12.109631049588373 406.31911098857654 0.8042102531923023
12.114858604541789 417.35784045518074 0.8149264970233977
12.120086159495205 432.5304568449939 0.8304299447840344
12.125313714448621 449.9872469078843 0.8469214571449659
12.130541269402038 469.4512122420149 0.8651706558492835
12.135768824355454 488.98894265291204 0.8823576889396544
12.14099637930887 504.69752637523266 0.8955425212953939
12.146223934262286 518.9559431695479 0.9080491525333896
12.151451489215702 530.6513400527112 0.9184220702560432
12.156679044169119 536.6816662973857 0.9240570851081036
12.161906599122535 542.2168919660182 0.9295267228673036
12.167134154075951 538.820693222731 0.9265584912472996
12.172361709029367 532.6232842475731 0.9213915548023666
12.177589263982783 524.2393036041202 0.9148710631763013
12.1828168189362 511.7064026601736 0.9036077480875224
12.188044373889616 498.2977018879822 0.8920045946252423
12.193271928843032 486.55067525360465 0.8814939795873752
12.198499483796448 474.3981779054193 0.8703786837261687
12.203727038749864 462.4432891065178 0.8603824094595193
12.20895459370328 450.75216222376196 0.8500448088036042
12.214182148656697 439.3592241553529 0.8392292814568291
12.219409703610113 430.41366282259986 0.831107566366509
12.22463725856353 423.9158518857442 0.8245952272193329
12.229864813516945 417.4209779687027 0.8191031639276991
12.235092368470362 411.3776094351647 0.8146516332355945
12.240319923423778 401.0479196557279 0.8049323702463843
12.245547478377194 388.6168643809105 0.7927913441564658
12.25077503333061 382.31105086922764 0.7857610121866315
12.256002588284026 376.2973142289738 0.7799520838920505
12.261230143237443 374.84412922539315 0.7798908477568723
12.266457698190859 371.91022889949505 0.7780706291448871
12.271685253144275 368.6817087361472 0.7750747614719335
12.276912808097691 362.4484628908694 0.7691251069463485
12.282140363051107 359.15444887744985 0.767040449015656
12.287367918004524 353.522471731811 0.7612583354403917
12.29259547295794 348.511748482926 0.755885689072694
12.297823027911356 347.5083850390903 0.7549965453405992
12.303050582864772 344.7198997284937 0.7515484056912868
12.308278137818188 347.3907572111912 0.7533541795721965
12.313505692771605 349.81482032463964 0.7589467292588946
12.31873324772502 350.5638768945042 0.7679040439318013
12.323960802678437 353.2796240663154 0.7754055714086283
12.329188357631853 354.2022009252431 0.7810942963519104
12.33441591258527 351.28866975785064 0.7816149593685513
12.339643467538686 351.9942785524269 0.7848652106047425
12.344871022492102 346.32384403711825 0.7827634846690138
12.350098577445518 343.3542311502269 0.782020572798209
12.355326132398934 344.2465985755823 0.7859272100340262
12.36055368735235 344.5523870036797 0.7880849979825836
12.365781242305767 343.0488667377135 0.7869652184135327
12.371008797259183 343.1182778250057 0.7895484301205364
12.376236352212599 338.8379626110822 0.7866199504268384
12.381463907166015 335.754521514602 0.7850391431802174
12.386691462119432 336.9117431976383 0.7891317691387826
12.391919017072848 332.9943380232739 0.7860621125573439
12.397146572026264 332.16311245079146 0.7874928455569487
12.40237412697968 328.9467889380785 0.7856005075831287
12.407601681933096 324.8534791768646 0.780817122982924
12.412829236886513 323.58396973244464 0.7818094263648029
12.418056791839929 324.47159561350674 0.7847799549153617
12.423284346793345 321.9390421506806 0.7820853548298486
12.428511901746761 323.42587249039326 0.7859350699833613
12.433739456700177 324.48158587036903 0.7874290242168375
12.438967011653594 327.4249436189681 0.7919836793320524
12.44419456660701 327.23876416664643 0.7934229112643411
12.449422121560426 327.3350917152591 0.7939152486030933
12.454649676513842 326.20070550007534 0.7940341870828143
12.459877231467258 325.0684322846029 0.7941772771914076
12.465104786420675 325.1204898217787 0.7975319697119669
12.47033234137409 323.5519043259759 0.79783999786025
12.475559896327507 323.0238631526424 0.7976623717629979
12.480787451280923 323.4955432461347 0.798445006225698
12.48601500623434 324.41446522472705 0.7985182644057004
12.491242561187756 324.02211833698124 0.7982731825326231
12.496470116141172 322.3506562688513 0.7982292622663513
12.501697671094588 320.56217071970417 0.7955517606226984
12.506925226048004 317.8573410797518 0.7940032009925848
12.51215278100142 315.71510299255317 0.7933225223388088
12.517380335954837 311.8269096499845 0.7906902110845465
12.522607890908253 310.7564081365277 0.7926128044835151
12.527835445861669 309.0633345648688 0.7928711972728241
12.533063000815085 312.0742418214664 0.7960469052477713
12.538290555768501 313.1491768184524 0.7990919229233622
12.543518110721918 314.0579722658531 0.7998641932524997
12.548745665675334 314.2600216940128 0.8003088595888188
12.55397322062875 310.77255826121177 0.7984545481759822
12.559200775582166 307.57011178073475 0.7954022718748167
12.564428330535582 303.7989148936358 0.7869591683033005
12.569655885488999 301.67054410051236 0.7778559268389849
12.574883440442415 301.7356616618254 0.7736712521513575
12.580110995395831 304.09362910421333 0.7727940501511057
12.585338550349247 306.2750313401536 0.7738939487244095
12.590566105302663 306.2280119484389 0.7720340468182922
12.59579366025608 307.3938995797213 0.7717224995242915
12.601021215209496 306.5487866910802 0.76984772843264
12.606248770162912 305.38325450198704 0.7670211575239213
12.611476325116328 304.1336294522189 0.7632155521420463
12.616703880069744 305.8519756811633 0.7637548909532054
12.62193143502316 309.1340958245495 0.7662958670663701
12.627158989976577 312.76587727776837 0.7699319702225177
12.632386544929993 310.0403047598859 0.766476202092062
12.63761409988341 310.5141246300253 0.7654965352932463
12.642841654836825 309.7042644616754 0.764653232768323
12.648069209790242 313.56322262574514 0.7683043554557649
12.653296764743658 320.5715976823483 0.7767046900776551
12.658524319697074 322.8006080202114 0.7781100512272786
12.66375187465049 328.01982128231435 0.7839019509066663
12.668979429603906 329.4342930822335 0.7846958517242216
12.674206984557323 335.35456720283725 0.7900827835511919
12.679434539510739 342.3332315511365 0.7971085380486322
12.684662094464155 346.8023478519567 0.7997815065335462
12.689889649417571 349.41613339931973 0.801390250771155
12.695117204370987 351.94789866594255 0.8035899910676921
12.700344759324404 354.94324989658793 0.8059711298749657
12.70557231427782 363.93780427139956 0.8157590079934411
12.710799869231236 373.87862948107335 0.8261277408935601
12.716027424184652 384.3179319966359 0.8361790725758386
12.721254979138068 394.4522124268887 0.8477199693652879
12.726482534091485 401.0460052230216 0.8530713100599856
12.7317100890449 411.1166957648578 0.8635908603197003
12.736937643998317 418.4409726647608 0.8707376235063006
12.742165198951733 426.3410610012657 0.8776189142034089
12.74739275390515 436.1984201281015 0.8870725349436548
12.752620308858566 443.3032079115556 0.8932799292231612
12.757847863811982 446.95916457458304 0.8961486403617781
12.763075418765398 444.3689295050528 0.8934830041194777
12.768302973718814 435.65129544534545 0.8842633764755713
12.77353052867223 428.31196727445445 0.8774631090727434
12.778758083625647 420.5066981298143 0.8699458470340928
12.783985638579063 412.8498978552513 0.8612903876223833
12.789213193532479 409.17082842268644 0.857166494772477
12.794440748485895 400.59590383138413 0.8491236432082002
12.799668303439312 393.65885257173926 0.8416800620141904
12.804895858392728 385.222897555263 0.8333382107402614
12.810123413346144 376.21184548511656 0.8230337676489999
12.81535096829956 372.3145441221698 0.8165458617375155
12.820578523252976 368.75118481531354 0.8130166692093215
12.825806078206393 367.5434229706746 0.8119050126786328
12.831033633159809 367.9715105000952 0.8125811625990829
12.836261188113225 369.21015246609704 0.8141364778213998
12.841488743066641 371.09686441636137 0.8156727385328634
12.846716298020057 373.2954620602061 0.8177251929068535
12.851943852973474 377.54003727501345 0.8229433159219327
12.85717140792689 379.7880279625945 0.8254355459010406
12.862398962880306 387.17591739170865 0.8320494280670059
12.867626517833722 389.5746522431974 0.8336306357495522
12.872854072787138 392.6873559609705 0.8354126985883038
12.878081627740555 401.3998138232423 0.8447857777422949
12.88330918269397 404.8855341434325 0.848368434203443
12.888536737647387 411.66268424691896 0.8547267303161125
12.893764292600803 412.9526679462654 0.8557773673182847
12.89899184755422 412.58715283250024 0.855271294770906
12.904219402507636 410.5095564690321 0.8525055433616446
12.909446957461052 404.5248335697894 0.8456847294452711
12.914674512414468 394.44013431100905 0.8346200088682623
12.919902067367884 382.09237970823676 0.8211714635495427
12.9251296223213 371.01664345165085 0.8099132500600366
12.930357177274717 361.8808531003719 0.8008208664608235
12.935584732228133 351.51236124221873 0.7897134714116125
12.940812287181549 342.50445713092216 0.7808293591282045
12.946039842134965 334.25458475245716 0.7709184821998498
12.951267397088381 327.9570152256392 0.7631191481138572
12.956494952041798 326.171842229598 0.7617441998998715
12.961722506995214 325.758884576374 0.7600785891802897
12.96695006194863 325.7571026925082 0.7620756699130224
12.972177616902046 322.13581914047904 0.7591248272685781
12.977405171855462 323.00194682930294 0.7603148627899304
12.982632726808879 320.6769640497879 0.7576914232357225
12.987860281762295 319.83082621950814 0.7554154188403853
12.993087836715711 319.80905212566296 0.7536473236240858
12.998315391669127 318.1044737624568 0.7511033501591696
13.003542946622543 316.8306686269911 0.7489123184980491
13.00877050157596 319.55813720664975 0.7524284453614677
13.013998056529376 319.549521623995 0.7527055839928379
13.019225611482792 321.32153669749385 0.7551190160401221
13.024453166436208 320.7299645435594 0.7542379219774848
13.029680721389624 321.00070315432396 0.754987419769004
13.03490827634304 321.90498146676873 0.7563746891709497
13.040135831296457 325.07762430282816 0.7598539163128097
13.045363386249873 332.3499220927569 0.7680977759252233
13.05059094120329 336.86277516820235 0.7728021072748382
13.055818496156705 339.8634076918416 0.7755214778576256
13.061046051110122 341.840097071825 0.77644454284993
13.066273606063538 345.3234538397889 0.7800719860919498
13.071501161016954 349.2789500033838 0.7838505597456805
13.07672871597037 352.5741588549988 0.7884040310844856
13.081956270923786 354.51578141139106 0.7914445749180421
13.087183825877203 351.50818048353625 0.7900193988223769
13.092411380830619 344.46827700303714 0.7827382703478323
13.097638935784035 338.19778881656345 0.774393872336332
13.102866490737451 333.39324341865455 0.7689685433261011
13.108094045690867 330.7604769834752 0.7651153790503059
13.113321600644284 329.335992007539 0.7642820143303005
13.1185491555977 328.7248638317087 0.7648163541025008
13.123776710551116 329.20639760431175 0.7661215248946822
13.129004265504532 328.3354492889138 0.765636237183125
13.134231820457948 327.7590030300629 0.7647921659464043
13.139459375411365 330.7018824167935 0.7688823535306005
13.14468693036478 333.86284090782783 0.7725331123216358
13.149914485318197 337.4875084962873 0.7769520388644424
13.155142040271613 338.58931098185445 0.7785854256042324
13.16036959522503 342.47742140276193 0.7824177337234522
13.165597150178446 345.2764169049277 0.7853921959428095
13.170824705131862 344.8071287646518 0.7857364877583496
13.176052260085278 350.9135790117895 0.7937955200379561
13.181279815038694 350.9582476905239 0.7933298136501731
13.18650736999211 351.18914147873545 0.7926446676066086
13.191734924945527 351.4520344113882 0.7919110744292339
13.196962479898943 350.41675460645376 0.7895207077382358
13.202190034852359 350.50339107114144 0.790644215323356
13.207417589805775 349.8920642461817 0.7894641360833948
13.212645144759191 348.2126772295035 0.7875859493764781
13.217872699712608 345.3681515414093 0.7842785083829988
13.223100254666024 345.89669168449 0.7840300002056483
13.22832780961944 344.6301088486954 0.7820749824491631
13.233555364572856 344.0343205880404 0.7809573059922539
13.238782919526273 343.99735324667597 0.780851538216682
13.244010474479689 339.96698046049283 0.7771103685423872
13.249238029433105 338.71341312545803 0.7764993426619858
13.254465584386521 335.93375486275585 0.7737613572970673
13.259693139339937 335.6238817530443 0.7735077187537462
13.264920694293354 333.9200262240118 0.7709879106352548
13.27014824924677 326.4819884783768 0.762064024386945
13.275375804200186 321.40997576928925 0.7565493396338688
13.280603359153602 317.5463598033997 0.7534109677591795
13.285830914107018 318.2467211085833 0.7561016945614284
13.291058469060435 317.34021521004405 0.7575797385985894
13.29628602401385 318.3245412180874 0.7588770845624228
13.301513578967267 316.770044622084 0.7555076290633796
13.306741133920683 314.491533422113 0.75141808555395
13.3119686888741 311.09416864013133 0.7459047906243479
13.317196243827516 309.424887938705 0.7448105455894024
13.322423798780932 310.24684106988667 0.7473403360602252
13.327651353734348 312.92488845170436 0.7505868712598558
13.332878908687764 308.7730304638943 0.7448382398923523
13.33810646364118 304.92559567667126 0.7397391548153118
13.343334018594597 299.98557784003793 0.734382565784215
13.348561573548013 300.19457696865527 0.7357641484419024
13.353789128501429 303.72150720916216 0.7399862653037683
13.359016683454845 302.8709493788083 0.7374368575441647
13.364244238408261 304.6837763224512 0.7398028489514863
13.369471793361678 308.1775967175109 0.7435985816149399
13.374699348315094 306.9088263284096 0.7423284725395123
13.37992690326851 310.3278810808924 0.7467296217503983
13.385154458221926 309.6890679477642 0.7453599372133065
13.390382013175342 308.79380122804196 0.7436671288028365
13.395609568128759 310.44884595261516 0.7463173095567438
13.400837123082175 311.4429332600975 0.7477884884203686
13.406064678035591 313.1686309549915 0.7491695387158068
13.411292232989007 313.51546090304396 0.7487010683833217
13.416519787942423 313.597301246503 0.7476690923964601
13.42174734289584 316.52242490943433 0.7528766711894065
13.426974897849256 318.1129161724186 0.7555734602597661
13.432202452802672 320.3609638309661 0.7575984700048536
13.437430007756088 318.75451609329406 0.7563940375893479
13.442657562709504 317.3255094956322 0.7539870044974807
13.44788511766292 317.27940259222015 0.7539080728683009
13.453112672616337 317.8904835606492 0.7547657634882677
13.458340227569753 322.5324524171169 0.7591115972805822
13.46356778252317 321.46116347789007 0.7583662553473189
13.468795337476585 322.6913460016176 0.7599218581249959
13.474022892430002 323.41939387218946 0.7599067266408486
13.479250447383418 325.0855020568368 0.7612293833344534
13.484478002336834 328.932288214893 0.7660683673943925
13.48970555729025 327.6941478389672 0.7636013557418346
13.494933112243666 325.5090737022576 0.7620455684044379
13.500160667197083 323.5619132610736 0.7596522703761592
13.505388222150499 321.9126283026374 0.757439026552785
13.510615777103915 322.66582996247814 0.7587019270457387
13.515843332057331 321.08765754733963 0.7567244873139075
13.521070887010747 318.052743418708 0.7535383943966408
13.526298441964164 315.85324370020624 0.7514808837739956
13.53152599691758 314.00079253157656 0.7486874681316169
13.536753551870996 310.7671422925617 0.7443290491407357
13.541981106824412 305.4141982346277 0.7390399539784352
13.547208661777828 304.8744161698497 0.7392859742652481
13.552436216731245 303.916007453526 0.7384884034976645
13.55766377168466 302.9843822828004 0.7384017058467433
13.562891326638077 298.31959470722535 0.7325832660055159
13.568118881591493 292.33154369987005 0.7271840855665204
13.57334643654491 288.71303146783043 0.7244011747508561
13.578573991498326 287.8460029172222 0.7243265920566161
13.583801546451742 284.1877364800131 0.7206623830440912
13.589029101405158 282.4447893586479 0.7186620089355141
13.594256656358574 280.31347973083797 0.7156220444482576
13.59948421131199 279.2920891817425 0.7151867864889663
13.604711766265407 279.8768758342141 0.7151924024630125
13.609939321218823 276.9800717759228 0.7114796431201782
13.615166876172239 271.7093592233497 0.7047060506377693
13.620394431125655 269.0959733642443 0.7017017977275081
13.625621986079071 268.49744056002265 0.7011414553585427
13.630849541032488 265.92157983725923 0.6979879700683957
13.636077095985904 267.9667210931752 0.69959013896776
13.64130465093932 270.77546035823946 0.7022691476876654
13.646532205892736 270.8413911928865 0.702043194828175
13.651759760846153 269.7778367450314 0.7013547888977527
13.656987315799569 266.0932811935222 0.6971941254941633
13.662214870752985 264.75298314325084 0.6961649795185781
13.667442425706401 263.32574079956066 0.6933346332984678
13.672669980659817 262.7918726752925 0.6927419110859785
13.677897535613234 263.46647595286316 0.6929821190550698
13.68312509056665 263.61254825400937 0.6935830211423892
13.688352645520066 265.4549312441925 0.697791836343065
13.693580200473482 267.54902286412533 0.7019367862898592
13.698807755426898 268.4268310943457 0.703751732724025
13.704035310380315 269.8184285520931 0.7067403502125882
13.70926286533373 268.60781439020786 0.7052460072451286
13.714490420287147 266.2927984955577 0.7025922733490771
13.719717975240563 264.5063969316212 0.6984316008266929
13.72494553019398 264.0683883902454 0.6966181181096591
13.730173085147396 264.5441989524609 0.6969171388797067
13.735400640100812 268.7308357848911 0.7015306876498157
13.740628195054228 271.4265915194449 0.7044842187112459
13.745855750007644 273.82556414936704 0.7075658968129849
13.75108330496106 273.245114619094 0.7062064987119033
13.756310859914477 268.6142666807018 0.7006483261404296
13.761538414867893 265.6023719465985 0.697756502623201
13.766765969821309 264.70550483942327 0.6968851414811122
13.771993524774725 267.7685892336173 0.7005617603428606
13.777221079728141 270.29084867622447 0.7055623622105085
13.782448634681558 270.4171268290167 0.7069321530293329
13.787676189634974 268.42960080115154 0.7034013137119496
13.79290374458839 267.43354353872536 0.7017401255206878
13.798131299541806 268.52659652135566 0.7013731746103441
13.803358854495222 268.92138134536486 0.7022999348792459
13.808586409448639 271.2885496568451 0.7063414869655761
13.813813964402055 269.3267546389348 0.7033629257332654
13.819041519355471 269.3481167583414 0.703660875670609
13.824269074308887 270.1633316275251 0.7039888383479496
13.829496629262303 269.0347679418977 0.7018389890526432
13.83472418421572 269.22884745358596 0.7018744537151573
13.839951739169136 271.0682838889188 0.7037432813843805
13.845179294122552 271.35321810217494 0.7045624090751825
13.850406849075968 272.1236772029202 0.7055067110622346
13.855634404029384 273.2472036390352 0.7071766602814603
13.8608619589828 272.3162654095225 0.7065206184289721
13.866089513936217 272.7600023637104 0.7066606464402915
13.871317068889633 275.9073229335801 0.7100983067955641
13.87654462384305 275.9103613180849 0.7107339690959276
13.881772178796465 275.00352594459156 0.7101336563120951
13.886999733749882 276.6295985593831 0.713249204401096
13.892227288703298 276.840429513569 0.7132720790502555
13.897454843656714 280.7334247117145 0.716664216458412
13.90268239861013 284.37463770256005 0.7204843479519817
13.907909953563546 285.9062915097551 0.7213888783385948
13.913137508516963 290.3556592558667 0.7262906950109033
13.918365063470379 289.8042107811145 0.72531639329101
13.923592618423795 289.79591853519537 0.7246382059215759
13.928820173377211 289.0146175882089 0.7242666447673041
13.934047728330627 289.3582688180496 0.7253455968517378
13.939275283284044 293.0142642411975 0.7295841769232275
13.94450283823746 295.27544366796656 0.7328393338822157
13.949730393190876 292.8211315707536 0.7296243754779187
13.954957948144292 292.13807251495916 0.7281963547702751
13.960185503097708 290.9725657966959 0.7266422028702844
13.965413058051125 291.3387604072185 0.7280272930148376
13.97064061300454 290.2638825829207 0.7258577022667264
13.975868167957957 284.3415160345551 0.7192662597434748
13.981095722911373 280.20973295751963 0.7137219055750096
13.98632327786479 279.23217045426514 0.7130327513765924
13.991550832818206 278.92836289204354 0.7135317998318351
13.996778387771622 278.70946716712825 0.7126317359010088
14.002005942725038 275.80159322276864 0.7090299625365367
14.007233497678454 274.1347848787488 0.7071045788011882
14.01246105263187 274.2945353399246 0.7073019766285921
14.017688607585287 275.6926029712631 0.7096331378751074
14.022916162538703 277.5132157644248 0.7126803166536091
14.028143717492119 276.29867510903875 0.7104770058683446
14.033371272445535 274.3632985314478 0.7070368697400057
14.038598827398951 273.79665971198136 0.706601557618439
14.043826382352368 273.9829275106008 0.705607488278089
14.049053937305784 277.1337148564905 0.7099564407632447
14.0542814922592 276.3954014833823 0.7098785586788317
14.059509047212616 277.7521513815552 0.71164441672931
14.064736602166032 278.71171797055615 0.7134017233491965
14.069964157119449 282.303039894949 0.7181498988476689
14.075191712072865 283.53811194252523 0.7196437383746478
14.080419267026281 283.7343462224509 0.7188322864595302
14.085646821979697 282.0615942600836 0.7150191804786461
14.090874376933114 284.3982182367497 0.7169801959009816
14.09610193188653 288.8001131657531 0.7226739524956258
14.101329486839946 294.19127949844153 0.7294510945334812
14.106557041793362 298.55837552484553 0.7349758866282006
14.111784596746778 302.210347553346 0.7382432177765781
14.117012151700195 305.4405689362072 0.7420703106594884
14.12223970665361 304.7816086616298 0.742199742172137
14.127467261607027 298.68024141205257 0.736522443310444
14.132694816560443 292.6212189956209 0.7292456845277837
14.13792237151386 288.5545055327605 0.7240298297136718
14.143149926467276 286.7945062083751 0.720231459390021
14.148377481420692 288.29918836779524 0.7219403675172491
14.153605036374108 288.96125259176796 0.7233434860116821
14.158832591327524 291.3525241505752 0.7261446749604277
14.16406014628094 294.7310269645417 0.7308018738895956
14.169287701234357 295.1943056463227 0.7313255655027944
14.174515256187773 292.9302499600156 0.7295531556468837
14.179742811141189 288.3461130980777 0.723689781263824
14.184970366094605 284.0516882225792 0.7178524581655953
14.190197921048021 283.39553487632395 0.716679293037994
14.195425476001438 280.62194690719093 0.7131849067481647
14.200653030954854 279.37468693296154 0.711423435028498
14.20588058590827 283.075011737524 0.7149268567830136
14.211108140861686 286.2686661069712 0.7179347790611258
14.216335695815102 290.07650818245423 0.7215256766323098
14.221563250768519 290.7795289306029 0.7229209823447736
14.226790805721935 290.1588933889527 0.7232358856820887
14.232018360675351 289.3379752536936 0.7212276019999908
14.237245915628767 291.58441878785925 0.7246025407857729
14.242473470582183 291.5801492867922 0.7243930262508058
14.2477010255356 292.2922495163957 0.7254461242277491
14.252928580489016 290.5765335993965 0.723030600314592
14.258156135442432 288.870618545634 0.720290565492606
14.263383690395848 290.5031580787742 0.7213688114486785
14.268611245349264 291.35124255323063 0.7216895244986812
14.27383880030268 294.1209740430102 0.7246044472203729
14.279066355256097 296.6048039313435 0.7276191034890486
14.284293910209513 299.924780314074 0.7321102660270928
14.28952146516293 300.2042149243668 0.7319551203224558
14.294749020116345 302.3675707264559 0.7354145759542764
14.299976575069762 305.5849110644411 0.7385027991298865
14.305204130023178 308.40761443566794 0.7415689079932972
14.310431684976594 310.9278906522225 0.7442217786988324
14.31565923993001 312.7199331346854 0.7458863086044344
14.320886794883426 316.76556525577905 0.7500634911812686
14.326114349836843 319.8075837005289 0.7529927649920184
14.331341904790259 319.9564892664477 0.751948931291226
14.336569459743675 317.3964491191839 0.7493838055353472
14.341797014697091 315.49150837697977 0.7472410169546094
14.347024569650507 316.90602388359173 0.7490197552163937
14.352252124603924 316.3802766139302 0.7488729798256837
14.35747967955734 320.1702504395041 0.7539907317226571
14.362707234510756 319.20689304283684 0.7534912551732507
14.367934789464172 321.7478120960868 0.7560644007282009
14.373162344417588 323.19106323576483 0.7563883647774006
14.378389899371005 324.48182525312313 0.7585138219863602
14.38361745432442 324.34009146425433 0.7586825208155782
14.388845009277837 323.04432655435534 0.7571430814700452
14.394072564231253 322.11577547628025 0.7571909471714834
14.39930011918467 323.3384654756282 0.7579600089209332
14.404527674138086 326.1418566049329 0.7609735940004702
14.409755229091502 328.6797887166793 0.7645155193535226
14.414982784044918 330.03333907277204 0.7654986761235646
14.420210338998334 333.1050820369109 0.7683281432416447
14.42543789395175 334.5131492347008 0.7687307642576496
14.430665448905167 335.77581156779434 0.7702230296820973
14.435893003858583 335.2383495199426 0.7710433043022394
14.441120558811999 338.70765412417666 0.7753929294849785
14.446348113765415 338.4887576379512 0.774956103156526
14.451575668718831 340.8407145520624 0.777029044894683
14.456803223672248 342.3857707964638 0.7779833372298878
14.462030778625664 344.90351179035815 0.7803589346417406
14.46725833357908 345.7260126524848 0.781030387942537
14.472485888532496 349.0524517852455 0.7847729834281395
14.477713443485912 351.3760199243203 0.7871276768427319
14.482940998439329 352.91585510204624 0.7887430280502578
14.488168553392745 355.5132640172433 0.7911914047706825
14.493396108346161 359.96389305849755 0.796790179109099
14.498623663299577 369.157401845606 0.8069559205934747
14.503851218252994 376.2098338609582 0.814115256302422
14.50907877320641 385.4082226898934 0.8233673285534578
14.514306328159826 388.10939157112773 0.825458442269488
14.519533883113242 389.62601777131584 0.8269130430954338
14.524761438066658 389.2238173522788 0.8264408008647014
14.529988993020075 381.3077726787878 0.8182738575362872
14.53521654797349 374.5952196374189 0.8114481571645582
14.540444102926907 364.12754028879493 0.8010711631099672
14.545671657880323 353.22211250893724 0.7902188416211418
14.55089921283374 342.32498046446716 0.7791366174885426
14.556126767787156 330.11114723434076 0.765418102030904
14.561354322740572 321.8043431338826 0.7563619899686446
14.566581877693988 313.52830423997364 0.7464789018931334
14.571809432647404 309.6546510875755 0.7409847057639963
14.57703698760082 305.8395273748281 0.7365672883669752
14.582264542554237 305.17578429906234 0.73461803754747
14.587492097507653 308.27978203820834 0.739608950722609
14.592719652461069 309.83897616398053 0.7404303954465024
14.597947207414485 314.3181385830632 0.7463876576546753
14.603174762367901 315.53189544918655 0.7477087295665242
14.608402317321318 318.4249113457564 0.7513377108707237
14.613629872274734 319.40305500059696 0.7514226435748832
14.61885742722815 322.6277776638148 0.7541735923491885
14.624084982181566 326.6859870163813 0.7581735104859175
14.629312537134982 332.27747276372867 0.7642259880996802
14.634540092088399 338.15722287901684 0.7705403717776856
14.639767647041815 343.59395431520693 0.7763890135443067
14.644995201995231 345.45139018052726 0.7785251521546045
14.650222756948647 345.96022157823506 0.7781249492266594
14.655450311902063 343.91545798065016 0.7749505786568496
14.66067786685548 343.79027885602545 0.7746948588216709
14.665905421808896 346.5720766248894 0.778027082518395
14.671132976762312 346.9142940955493 0.7785082745722534
14.676360531715728 347.77785769103804 0.7790601518871602
14.681588086669144 346.3898226237585 0.7770031216771762
14.68681564162256 343.6474239668029 0.7746650075465538
14.692043196575977 344.3985638361792 0.7750403491246792
14.697270751529393 344.2826909490905 0.7748517729167764
14.70249830648281 346.9440920663107 0.7770734843478326
14.707725861436225 350.03066744951394 0.7802369116653806
14.712953416389642 350.7782174275976 0.7813659591270631
14.718180971343058 352.4164312346543 0.7844911401851236
14.723408526296474 354.7525625727025 0.7875974686915457
14.72863608124989 357.40017298975033 0.7914619409730222
14.733863636203306 357.56993874242414 0.7916443079853229
14.739091191156723 356.15653743382484 0.788773864722147
14.744318746110139 350.79807804223765 0.7829923943212982
14.749546301063555 346.99551067580137 0.777894832160437
14.754773856016971 342.3864066307317 0.7737756023688835
14.760001410970387 338.69355707919493 0.7700947947347859
14.765228965923804 336.7098894246675 0.7683833338794829
14.77045652087722 331.2249671220887 0.7624869493836047
14.775684075830636 329.7379686718413 0.7614285375899926
14.780911630784052 328.2781043945603 0.7602920111254279
14.786139185737468 326.3433434202802 0.7585567398508737
14.791366740690885 325.5214998091626 0.7558331353455835
14.7965942956443 320.9457457123381 0.7496714849870958
14.801821850597717 320.47789376110643 0.7487515228193198
14.807049405551133 321.2797401788261 0.7499001468656324
14.81227696050455 321.962009196757 0.7515212564772761
14.817504515457966 327.4290755124519 0.7578233790267106
14.822732070411382 330.33728946705304 0.760162423238307
14.827959625364798 335.4281725143466 0.7663936027453782
14.833187180318214 339.7525979897266 0.7703906174895653
14.83841473527163 344.92621408139945 0.7749628064546927
14.843642290225047 349.34229378321777 0.779681202715427
14.848869845178463 353.85798991389316 0.7841863227204816
14.854097400131879 355.7703782236819 0.7860775167051128
14.859324955085295 355.87140744735285 0.7867002152008123
14.864552510038711 357.22615455659746 0.7879334271176883
14.869780064992128 360.01162241212415 0.7920477542104511
14.875007619945544 363.0650777178711 0.795416649751327
14.88023517489896 366.99372860460267 0.7997380079139824
14.885462729852376 366.9598875579251 0.8001677294142503
14.890690284805792 365.0516481412203 0.7984103884027695
14.895917839759209 363.58116810367676 0.7970602069847883
14.901145394712625 362.43175884834534 0.7960184342350378
14.906372949666041 363.72724435762876 0.7966975657579212
14.911600504619457 361.198521688686 0.7943423433622241
14.916828059572873 358.9289906673386 0.7921125970746878
14.92205561452629 351.90332097302735 0.7842214029652599
14.927283169479706 345.75156376868745 0.7771263123126075
14.932510724433122 342.50348628343534 0.7734083663383913
14.937738279386538 339.85495254359364 0.7699232513463422
14.942965834339955 337.4770769119111 0.7680847637931909
14.94819338929337 332.4269262911562 0.7632957064965704
14.953420944246787 323.09438350163884 0.7524124009376685
14.958648499200203 317.34346292007393 0.7463163781486061
14.96387605415362 312.03255551634675 0.7396265171792339
14.969103609107036 309.5202549472593 0.7374210044069028
14.974331164060452 307.8869726030456 0.7363837467753398
14.979558719013868 305.6865315893817 0.7343678285928426
14.984786273967284 304.50918770509475 0.7334360912251342
14.9900138289207 303.48999801574274 0.7324104655019326
14.995241383874117 304.25270223517964 0.7328887688179604
15.000468938827533 307.3505288198197 0.7361980174910231
15.005696493780949 307.16332965844526 0.7360023411275277
15.010924048734365 307.6747806116929 0.736680037476358
15.016151603687781 309.9341284342727 0.7395126344996457
15.021379158641198 309.3901900258546 0.7392661446630461
15.026606713594614 309.5401406401542 0.739053301635735
15.03183426854803 312.5222345649739 0.7430603031913237
15.037061823501446 314.46334960268075 0.7450287207644456
15.042289378454862 317.88049485314576 0.7488971090266222
15.047516933408279 316.70117962483556 0.7476713965626312
15.052744488361695 315.71989359541226 0.7460593880757934
15.057972043315111 317.5451442575294 0.7485142898476056
15.063199598268527 320.0043121779545 0.7509445663136377
15.068427153221943 321.4551040746537 0.7521356581044912
15.07365470817536 321.93996681452177 0.7521857107151319
15.078882263128776 322.79134897913633 0.7527682424970991
15.084109818082192 319.4720242591822 0.7496443584696492
15.089337373035608 319.9345330482326 0.7498397327059115
15.094564927989024 319.43866799654865 0.749245500743108
15.09979248294244 316.53843227774394 0.745411475101165
15.105020037895857 318.1699523666703 0.7471226857030365
15.110247592849273 316.8002212526157 0.7455684039293097
15.11547514780269 314.16699839388207 0.7433213972728088
15.120702702756105 315.9660044728891 0.7463067181009287
15.125930257709522 311.98574961549883 0.7417616815077447
15.131157812662938 310.21143619519523 0.7403895612178866
15.136385367616354 308.05588247427454 0.7369711431996048
15.14161292256977 303.82085066831377 0.7318204003783365
15.146840477523186 301.29458843095864 0.7282057726050577
15.152068032476603 297.93890151454656 0.7248688722997807
15.157295587430019 293.76854499064353 0.7204317403209819
15.162523142383435 290.7112260343026 0.7172319179115832
15.167750697336851 285.44765681263465 0.7107083650743828
15.172978252290267 284.2469962636119 0.7113426195370411
15.178205807243684 281.9939821711889 0.7099109469945633
15.1834333621971 279.73863552738067 0.707812758364375
15.188660917150516 276.4956791150562 0.7042848087793314
15.193888472103932 273.649631515979 0.6995529318806462
15.199116027057348 275.6570597086318 0.7027171986083662
15.204343582010765 277.0189094550731 0.7050630168509434
15.20957113696418 277.47748139855014 0.7051382662755
15.214798691917597 277.029546066172 0.7030897191477097
15.220026246871013 274.995804617641 0.7003764639427311
15.22525380182443 273.2587212663022 0.6973548507526026
15.230481356777846 272.16046791652127 0.6970217968817227
15.235708911731262 269.6826055824381 0.6934658877837446
15.240936466684678 268.4646477848607 0.6919750815094302
15.246164021638094 267.9766967618244 0.6913059073236091
15.25139157659151 271.236269185163 0.6955840685116398
15.256619131544927 271.53497574504865 0.696732910581121
15.261846686498343 269.0495879714014 0.6948120843291292
15.267074241451759 267.57437936710255 0.6935630817561267
15.272301796405175 265.11376805399465 0.6912946222470779
15.277529351358591 266.76203265317196 0.692613288995209
15.282756906312008 268.9184443858221 0.6941830721598756
15.287984461265424 270.7180486225803 0.6955515824010166
15.29321201621884 272.5683826586686 0.6980980085994852
15.298439571172256 272.9260084825366 0.6972482420998352
15.303667126125672 273.4598081010934 0.6980130744684648
15.308894681079089 272.2628686996477 0.6952254175328314
15.314122236032505 272.42364387022104 0.6954608626723033
15.319349790985921 273.9137880358051 0.6981311009007413
15.324577345939337 279.75424121972577 0.7049553501640727
15.329804900892753 281.7123905033113 0.7071356454674249
15.33503245584617 282.2005824098032 0.7075182175637066
15.340260010799586 278.73441533405355 0.7033132258963031
15.345487565753002 278.1952072595899 0.7043706468520986
15.350715120706418 280.8558418743145 0.7078744167367158
15.355942675659835 283.80189675440874 0.7095923496071166
15.36117023061325 288.97666602434 0.7164838733882705
15.366397785566667 288.4001603164029 0.7138287893827079
15.371625340520083 288.67283614640735 0.7142148343486581
15.3768528954735 289.42077186142075 0.7153506787152052
15.382080450426916 291.92741165445295 0.7178811023339795
15.387308005380332 294.64901412823093 0.72224106961322
15.392535560333748 296.85229567205283 0.7258952415376356
15.397763115287164 294.41054663688914 0.7324342438588815
15.40299067024058 294.57597394622286 0.7403330567670035
15.408218225193997 291.3444776374437 0.7407719227415394
15.413445780147413 292.87652560003596 0.7455044491248285
15.418673335100829 294.08037533301496 0.7492749412280435
15.423900890054245 295.51265975112574 0.7538765756668739
15.429128445007661 297.58521057203666 0.7596297503537106
15.434355999961078 299.1658070683882 0.7653177357709008
15.439583554914494 297.9121051598139 0.7666070170852822
15.44481110986791 294.9153550461069 0.7651954524685771
15.450038664821326 296.27165373475526 0.7699697927711069
15.455266219774742 294.0764298010187 0.7680216184804538
15.460493774728159 295.13098626873654 0.772710357347187
15.465721329681575 296.2587249670344 0.7754998955440119
15.470948884634991 297.86953569110204 0.7786648555809538
15.476176439588407 299.40588526413757 0.7839071595269549
15.481403994541823 298.30513914182444 0.7856444584328657
15.48663154949524 295.10958194512244 0.7851562172037015
15.491859104448656 294.8431180339355 0.7884531013498871
15.497086659402072 295.542359154822 0.7904429932840685
15.502314214355488 295.83250759875614 0.7913581382198912
15.507541769308904 297.08152502923775 0.7932945638972353
15.51276932426232 298.3047923047832 0.7962251748132108
15.517996879215737 298.08595450170776 0.7987255670095755
15.523224434169153 298.63480054063587 0.8011732929636453
15.52845198912257 300.42900697254873 0.8049000096908642
15.533679544075985 297.5776077570351 0.8022573723078201
15.538907099029402 299.71121291082306 0.8061400788496468
15.544134653982818 300.47802360458934 0.8096615339051183
15.549362208936234 303.49475883174284 0.8142500898055564
15.55458976388965 302.8199213461523 0.8148676742159529
15.559817318843066 302.56591824399476 0.8158074089612208
15.565044873796483 298.8964833855853 0.8126087391601015
15.570272428749899 297.80750581945273 0.81250695850873
15.575499983703315 298.4522175315289 0.8156463240634649
15.580727538656731 299.4297095732562 0.8187506337090632
15.585955093610147 303.8234924238801 0.8269991697784961
15.591182648563564 302.2294304140264 0.8262606394217787
15.59641020351698 300.19953623604704 0.8258037971895476
15.601637758470396 296.02903406633703 0.8217549441854445
15.606865313423812 290.98687537496863 0.816770416058117
15.612092868377228 286.2308914781318 0.8106854469582238
15.617320423330645 287.6970538433465 0.813706090972283
15.62254797828406 288.2006603192779 0.816008251659977
15.627775533237477 288.6334351474903 0.8179707922827809
15.633003088190893 283.18348030426205 0.8125414908486805
15.63823064314431 280.16840324168993 0.8060942365147854
15.643458198097726 276.64718181494504 0.7883800111816367
15.648685753051142 277.1668863730408 0.782524058628182
15.653913308004558 278.886304050241 0.781269024121829
15.659140862957974 277.16254746478245 0.7764159287928717
15.66436841791139 278.53527956698076 0.7760989785767358
15.669595972864807 278.73079031320356 0.7736018826621149
15.674823527818223 278.54235111863596 0.7714632832159347
15.680051082771639 279.75689589335974 0.7720137700380709
15.685278637725055 279.7609295827917 0.7706326205735361
15.690506192678471 276.82063827523893 0.7646877098404862
15.695733747631888 276.83654024064805 0.7621935804642291
15.700961302585304 270.91853037165475 0.752701432191711
15.70618885753872 271.4934701973343 0.751802829791879
15.711416412492136 271.6659537520328 0.7509473708494532
15.716643967445552 274.62794506191835 0.7545767335293052
15.721871522398969 277.4694558617943 0.7576400309971942
15.727099077352385 278.9212482092196 0.7585985532888453
15.732326632305801 277.1272320603415 0.7552308429392467
15.737554187259217 274.45300117114937 0.7506088194234981
15.742781742212633 269.52272032616946 0.7432661563580681
15.74800929716605 271.425623324043 0.745702519205181
15.753236852119466 273.60365178073 0.7480483319394056
15.758464407072882 275.1995232445483 0.7491465719553626
15.763691962026298 277.42398665605106 0.7517246911138669
15.768919516979715 278.3328114963913 0.7500560214390662
15.77414707193313 280.2845253133234 0.7515695738353655
15.779374626886547 280.3654233213012 0.7514085603903465
15.784602181839963 282.70598261996327 0.7550359589152694
15.78982973679338 285.051944835172 0.7580280946368325
15.795057291746796 285.46040432493527 0.7571738881398508
15.800284846700212 284.8984261535807 0.7545100503984721
15.805512401653628 283.71591779474096 0.7522986511091748
15.810739956607044 285.57411753291166 0.7554512008265234
15.81596751156046 285.36600297807564 0.755317643408064
15.821195066513877 287.59566341123644 0.7596615592574218
15.826422621467293 291.0851131865582 0.7616094141191724
15.831650176420709 291.9049512610597 0.7623855336823772
15.836877731374125 288.7527502792342 0.7570938706417212
15.842105286327541 288.5858650045218 0.7558559212913796
15.847332841280958 289.26472414274286 0.7570091392745323
15.852560396234374 287.6307322478716 0.7543872495904614
15.85778795118779 288.19080939327046 0.7558131266106148
15.863015506141206 289.0127665090093 0.757622378307755
15.868243061094622 289.06873990915494 0.7565028723312532
15.873470616048039 287.68115112832226 0.7546463045065398
15.878698171001455 282.73624269956565 0.7466239101406306
15.883925725954871 281.9365164130587 0.7438836143263602
15.889153280908287 281.5029652096818 0.7417104973332881
15.894380835861703 284.96136184467014 0.7460423659262154
15.89960839081512 285.0259111773242 0.7459074388440808
15.904835945768536 288.32105771041677 0.7503723952556041
15.910063500721952 290.1378816083988 0.7535865047719977
15.915291055675368 288.6820900808237 0.7514618644674355
15.920518610628784 287.7539985260986 0.7502284247307888
15.9257461655822 285.3231240598984 0.7466317035781833
15.930973720535617 282.7670557236199 0.7415208447560356
15.936201275489033 283.40000037176486 0.7426497211988581
15.94142883044245 284.8922079132501 0.7438200528847889
15.946656385395865 285.12167300713554 0.744070859942769
15.951883940349282 283.3608483796038 0.7414947956617138
15.957111495302698 284.0896504083259 0.7422420176118693
15.962339050256114 286.1547992877608 0.7450142304937112
15.96756660520953 288.43253788825746 0.7467935783164397
15.972794160162946 289.06854108503916 0.7464326662011664
15.978021715116363 289.1973276170957 0.7470740346986658
15.983249270069779 287.6861513035847 0.7446372208942887
15.988476825023195 286.42497887289954 0.7442073973407763
15.993704379976611 283.2129181070749 0.7409919566345661
15.998931934930027 279.57940741892315 0.7358776690340753
16.004159489883442 278.95850052177923 0.7354841315014989
16.009387044836856 279.6193970389649 0.7359104046676929
16.01461459979027 280.83627216057533 0.7368384803587211
16.019842154743685 283.23819197177147 0.7405462271342677
16.0250697096971 282.87329644532065 0.7385588175473442
16.030297264650514 284.46828093781915 0.7405263441853743
16.03552481960393 287.5586273671481 0.7450138586771691
16.040752374557343 293.3997575608891 0.7515195918014153
16.045979929510757 296.8545034059124 0.756271820513899
16.05120748446417 299.04738884287195 0.7582167187848109
16.056435039417586 300.3048955541836 0.7609280824979593
16.061662594371 301.6514754529344 0.7625175666463387
16.066890149324415 306.62013395530005 0.7678889950061403
16.07211770427783 309.4305992301672 0.7702745507620891
16.077345259231244 313.7394726726986 0.7747060044036148
16.08257281418466 318.6867659911152 0.7805378216676206
16.087800369138073 323.3880503009906 0.7866285973118179
16.093027924091487 323.1051540979936 0.7862696155610505
16.0982554790449 323.442358796386 0.7858624385487769
16.103483033998316 327.6489093318572 0.7910913641569516
16.10871058895173 332.2759747172832 0.7953388468438702
16.113938143905145 333.21622992026647 0.7969052051416063
16.11916569885856 332.92536423665655 0.7966443794128281
16.124393253811974 330.3747687108347 0.7938227825949637
16.129620808765388 330.0029043803268 0.7939036190607525
16.134848363718802 328.1189639183229 0.791102607913965
16.140075918672217 328.4497540831605 0.7913617728307233
16.14530347362563 330.16921084208343 0.7940057929545297
16.150531028579046 331.8963157500734 0.7960389294282404
16.15575858353246 332.9522764703314 0.7970190090241283
16.160986138485875 327.47038753421367 0.7901414910791841
16.16621369343929 321.81660857322646 0.7830246012332079
16.171441248392703 318.56584966556636 0.7790137385727793
16.176668803346118 317.4568197334389 0.7776494308874932
16.181896358299532 316.49699814501076 0.7768539247450859
16.187123913252947 313.25095278039663 0.7724949988713882
16.19235146820636 306.1297272188036 0.7645703676431749
16.197579023159776 298.2660779216047 0.7561851724640888
16.20280657811319 291.39724743283335 0.7482573832550204
16.208034133066604 287.65778850915297 0.7432386980882655
16.21326168802002 285.93169098065255 0.7407198194129478
16.218489242973433 281.0579000772406 0.7345175730241392
16.223716797926848 277.2639151890293 0.7305840016341824
16.228944352880262 271.738006340155 0.7234369836668224
16.234171907833677 269.39848957948794 0.7197336192802766
16.23939946278709 267.5983354397762 0.7168317059200214
16.244627017740505 263.9548680868723 0.7127575499869985
16.24985457269392 262.38447418873267 0.7118038632167429
16.255082127647334 259.6907442921391 0.7099057104224993
16.26030968260075 257.03138980935756 0.7061089211382201
16.265537237554163 256.2314752567425 0.7059820705312237
16.270764792507578 253.72781994446103 0.7023367060935566
16.275992347460992 252.19272946065124 0.7006048235463644
16.281219902414406 251.2368128550918 0.6991755003994016
16.28644745736782 248.55111633819357 0.6955546090440468
16.291675012321235 250.5433105398214 0.6983990391816507
16.29690256727465 254.64654532204278 0.7029322211749106
16.302130122228064 254.56771685956915 0.7023048708074294
16.30735767718148 254.00373478337124 0.7005215469825594
16.312585232134893 252.8435099063537 0.6994107636294544
16.317812787088307 253.7141613373829 0.7019382019777965
16.323040342041722 254.90953718501595 0.7039092714689635
16.328267896995136 256.79635361282755 0.7076713715596443
16.33349545194855 256.54093516378094 0.705939275178817
16.338723006901965 256.6735507465031 0.7055019602411058
16.34395056185538 257.65686501122065 0.7047998233920457
16.349178116808794 257.6272776146408 0.7039401101364197
16.35440567176221 260.8866110311629 0.7077821470962847
16.359633226715623 266.06071827134804 0.7140610537199673
16.364860781669037 270.7171618160421 0.7189910759630876
16.37008833662245 275.0036056132751 0.7230894525518606
16.375315891575866 277.08164874459464 0.7252593388370551
16.38054344652928 277.3120737286416 0.7243498184877377
16.385771001482695 282.5585500783145 0.7294519107472658
16.39099855643611 287.86685307368543 0.7353166621365218
16.396226111389524 292.0901507381528 0.7387792524038755
16.401453666342938 292.77350177403275 0.7389601596554479
16.406681221296353 293.8718157197875 0.7414840427272984
16.411908776249767 291.7670481775105 0.7394722293873031
16.41713633120318 290.36056543546334 0.7395058985876569
16.422363886156596 285.6491612031229 0.7332227911739401
16.42759144111001 279.49921058070913 0.7235091046302191
16.432818996063425 279.0458581476642 0.7231955537728602
16.43804655101684 279.5583370830846 0.7236339878936369
16.443274105970254 279.6769462293741 0.7244663133704666
16.448501660923668 279.3738511580239 0.7242519996538228
16.453729215877082 274.3398586867441 0.7161880637701458
16.458956770830497 269.66109430224515 0.7107693576844817
16.46418432578391 268.1791001765959 0.7100119321970775
16.469411880737326 271.38172765619214 0.7146749455408827
16.47463943569074 275.8381272173766 0.7211731814076789
16.479866990644155 276.1503461350002 0.7210008003647391
16.48509454559757 276.9150350518574 0.7218112387394584
16.490322100550983 276.3724619370406 0.7202373782098337
16.495549655504398 277.6751103264013 0.720636044494444
16.500777210457812 280.21740676903033 0.7250011834636059
16.506004765411227 282.5999572929739 0.7280476417613042
16.51123232036464 283.551128474866 0.7284208103791248
16.516459875318056 279.4778985992856 0.7222253744758966
16.52168743027147 277.9460751652797 0.719761268699371
16.526914985224884 277.10411214662116 0.7192365090358815
16.5321425401783 277.5571241708768 0.7205917095822472
16.537370095131713 279.19194662719184 0.7221364462873144
16.542597650085128 274.0322598652858 0.7172126231986323
16.547825205038542 268.3446657511206 0.7102050422586074
16.553052759991957 266.1089516784529 0.7080573040209082
16.55828031494537 260.3375517859545 0.7012358216962672
16.563507869898785 257.6559655307769 0.6976391097002685
16.5687354248522 257.8732561036403 0.6986981233104149
16.573962979805614 257.42085395823995 0.6993458795151793
16.57919053475903 258.40873556750716 0.7003299023921674
16.584418089712443 256.63884477410164 0.6968368773997837
16.589645644665858 252.862275021093 0.6905991286963489
16.594873199619272 249.8944168767677 0.6852236328668305
16.600100754572686 249.1305559568779 0.6847791480126679
16.6053283095261 248.89687922060105 0.6844325752810776
16.610555864479515 253.34790524335543 0.691042634294771
16.61578341943293 254.83580008385388 0.6944508331505233
16.621010974386344 255.95628231506436 0.6955094508277441
16.62623852933976 254.3105819727273 0.6919097567599536
16.631466084293173 252.53361535351064 0.6889528742889847
16.636693639246587 253.698098890487 0.6889810876918327
16.641921194200002 251.954269655379 0.6879731015828805
16.647148749153416 251.754222460327 0.6874639357501764
16.65237630410683 250.21940920571373 0.6851330791771418
16.657603859060245 249.46366118348405 0.6825245223392798
16.66283141401366 248.07356292916083 0.6804033429129168
16.668058968967074 246.8968325360146 0.6799099414621939
16.67328652392049 244.57810573703316 0.677721367553895
16.678514078873903 246.65713633561114 0.6804046231187765
16.683741633827317 251.84940247123492 0.6882760854727876
16.68896918878073 252.41288208832597 0.6886490675936995
16.694196743734146 248.896042511141 0.6834361298520987
16.69942429868756 245.6320837693586 0.6781742817532167
16.704651853640975 244.2094392057161 0.6747259142890129
16.70987940859439 243.42034754494966 0.6740822118196044
16.715106963547804 241.3053151294637 0.672443809193376
16.720334518501218 238.83787804921351 0.6705314145874934
16.725562073454633 237.25432916460792 0.6678568752108525
16.730789628408047 238.34747216449549 0.6672187866971794
16.73601718336146 239.1519126535284 0.6668889055003673
16.741244738314876 239.24157857155498 0.6660955180087117
16.74647229326829 238.28941147195846 0.6660189493224725
16.751699848221705 238.8363718305133 0.6681184190614609
16.75692740317512 233.23421492152684 0.6602463652723748
16.762154958128534 232.1461927097237 0.6593370059500726
16.767382513081948 229.32859417991025 0.6555051827031246
16.772610068035362 231.74718776516912 0.6580985706446548
16.777837622988777 231.25782926944123 0.6567734429947274
16.78306517794219 229.92975861420814 0.6551431381472996
16.788292732895606 228.84943385485803 0.6543654248964507
16.79352028784902 227.69521611911216 0.654452122761205
16.798747842802435 226.6958790742026 0.651127957747228
16.80397539775585 227.8442464122232 0.6519154716978336
16.809202952709263 224.5504821983314 0.6479789369687914
16.814430507662678 223.952880139593 0.647349695641689
16.819658062616092 223.21680763077217 0.6476192556055984
16.824885617569507 224.27050927367003 0.6505087045364749
16.83011317252292 224.6209074545508 0.6515624611286502
16.835340727476336 225.31156866986566 0.6527605698929091
16.84056828242975 222.26647747460726 0.6485283339975028
16.845795837383164 221.5180790547466 0.6468600199865869
16.85102339233658 219.58653837140753 0.6447783325328007
16.856250947289993 221.45987762290255 0.646787818475618
16.861478502243408 219.92527465611155 0.64341595477269
16.866706057196822 220.4312107397783 0.6440408743212122
16.871933612150237 220.66378794562013 0.6440470771358919
16.87716116710365 223.48455654061445 0.6502103226573585
16.882388722057065 220.869020263516 0.647285081112352
16.88761627701048 217.15854666105494 0.6425378880199086
16.892843831963894 217.81267281526434 0.6445818598926752
16.89807138691731 217.96241655371816 0.6452766470158772
16.903298941870723 218.66761773330026 0.6455117945786486
16.908526496824138 218.7209474321924 0.6434094697522375
16.913754051777552 218.27301975443694 0.6402954251537606
16.918981606730966 218.5009752342668 0.6399917445332219
16.92420916168438 217.0105147798348 0.6376564908883031
16.929436716637795 214.8923531666586 0.6350183400581906
16.93466427159121 215.28734060172923 0.63562377063957
16.939891826544624 214.6480441150934 0.6353170577730125
16.94511938149804 216.42552822767655 0.6371600737457815
16.950346936451453 216.3686825823027 0.6369786123498503
16.955574491404867 216.69509633889697 0.6385363452665328
16.960802046358282 216.07556397393586 0.6384001328495612
16.966029601311696 216.86796928461948 0.6395722014182215
16.97125715626511 217.83601593142885 0.6398650528829041
16.976484711218525 218.5350628937585 0.6391833219036035
16.98171226617194 217.71589504844493 0.6393544875616967
16.986939821125354 215.06579112704006 0.6362713788731077
16.99216737607877 213.8919293761664 0.63624944261613
16.997394931032183 214.62520271065208 0.6356834472564101
17.002622485985597 214.53969983659923 0.634502418083357
17.00785004093901 214.0568237053424 0.6313713403477783
17.013077595892426 213.03944559294536 0.6297613136315938
17.01830515084584 213.55259248780428 0.6295874057214834
17.023532705799255 214.30403999553474 0.6308925176100523
17.02876026075267 214.7823908225027 0.6334749493634056
17.033987815706084 214.96628139868733 0.6346315931086344
17.039215370659498 216.180306146752 0.6383155752319015
17.044442925612913 217.76236709186873 0.6413466872516684
17.049670480566327 221.52276118262216 0.6481399373829828
17.05489803551974 222.99712636182247 0.6501000464904177
17.060125590473156 224.46365386596426 0.6491940272161965
17.06535314542657 222.004020815446 0.6449916757840829
17.070580700379985 221.180487622814 0.6416293379146936
17.0758082553334 220.34583794906987 0.6405142976024482
17.081035810286814 223.80695380212538 0.6471477569771739
17.086263365240228 227.22170177853354 0.6529346617911096
17.091490920193642 228.1159045362022 0.6556661795080724
17.096718475147057 227.13373944160196 0.6550745239969812
17.10194603010047 225.3523632972161 0.6527114967999755
17.107173585053886 224.10428398224064 0.6498080728186042
17.1124011400073 226.85084257434173 0.6525221427093719
17.117628694960715 227.07897478390598 0.6506877507253677
17.12285624991413 229.05545213113416 0.6540458550901951
17.128083804867543 231.55188430630184 0.6569261430783815
17.133311359820958 231.48399037096314 0.6565106593159427
17.138538914774372 229.82902376613765 0.6551863750687342
17.143766469727787 227.62250300346 0.6526061725571524
17.1489940246812 227.56479781080685 0.6525554312786707
17.154221579634616 227.6154833683919 0.652221700870812
17.15944913458803 227.14187746828674 0.6503914748733977
17.164676689541444 229.58358547740866 0.652510264226157
17.16990424449486 232.1212304180738 0.6558295905437006
17.175131799448273 237.32962858297532 0.6633290873465295
17.180359354401688 238.20583306002388 0.6652006201130738
17.185586909355102 238.497939583979 0.6650123499520206
17.190814464308517 239.69208130895632 0.6661272300380975
17.19604201926193 242.314686035204 0.6700402378015402
17.201269574215345 246.26252297710775 0.6737571558318619
17.20649712916876 246.3920336126808 0.6732450722043779
17.211724684122174 244.58631754725658 0.67047594600173
17.21695223907559 241.18110386645503 0.6659858063379488
17.222179794029003 240.72336479319688 0.6658825028109195
17.227407348982418 243.75533090126763 0.669442261823694
17.232634903935832 244.09090425278083 0.6683179461384544
17.237862458889246 245.9687101277695 0.6709561884509314
17.24309001384266 242.8975428903318 0.6671942984860877
17.248317568796075 244.68931639168375 0.671057717852598
17.25354512374949 243.94681707941382 0.6699815137111957
17.258772678702904 243.0766892118952 0.6678096011832758
17.26400023365632 242.05531080224858 0.6655065410409199
17.269227788609733 241.18160777316746 0.6647076356073535
17.274455343563147 241.736105594963 0.6656364633500657
17.279682898516562 239.3395837160972 0.6639614305297812
17.284910453469976 237.66967365332272 0.6620951063436746
17.29013800842339 238.5808704111379 0.6631636765074208
17.295365563376805 239.40708784293471 0.6637669945760378
17.30059311833022 241.46423627436158 0.666679773532996
17.305820673283634 241.9807756793076 0.6670709551454798
17.31104822823705 241.56468384329807 0.6662385640464599
17.316275783190463 241.06545183289592 0.664922422255846
17.321503338143877 242.16015827280833 0.6670087823475456
17.32673089309729 242.20216317708372 0.6690123222480316
17.331958448050706 240.20000689140866 0.6653445715305445
17.33718600300412 237.7256324985533 0.6609759542455975
17.342413557957535 236.57120909651826 0.6593572575190945
17.34764111291095 237.05677732217393 0.6592154714055892
17.352868667864364 238.92598054176597 0.6634294129969461
17.358096222817778 238.75605146427577 0.6638112662991664
17.363323777771193 238.18828196540562 0.6635763695443816
17.368551332724607 237.24277860485867 0.6623213827058808
17.37377888767802 236.37929145275092 0.659902060686852
17.379006442631436 235.41253462069446 0.6570909095232191
17.38423399758485 232.67204374832858 0.6531443667329956
17.389461552538265 232.29739280874068 0.6537141361769916
17.39468910749168 233.86684481723785 0.6566376430684315
17.399916662445094 234.60683090059496 0.6570964619495329
17.405144217398508 238.36860473675492 0.6618811380853115
17.410371772351922 236.2511355235337 0.6592328252461167
17.415599327305337 237.75001309988573 0.6625189023479634
17.42082688225875 236.36677523890458 0.6623427690172251
17.426054437212166 237.0371252651682 0.664020824980117
17.43128199216558 238.10073784748116 0.6657680266813266
17.436509547118995 235.76744657714553 0.6606397123940333
17.44173710207241 237.17339354804113 0.6614521504733569
17.446964657025823 238.50717217239827 0.6641040847441247
17.452192211979238 240.46700983598348 0.6678615647194921
17.457419766932652 238.644465736324 0.6658405604879424
17.462647321886067 237.69970095488702 0.6629860846651878
17.46787487683948 236.08526863073536 0.6591200668985452
17.473102431792896 234.8847898201009 0.6573921380799246
17.47832998674631 233.60623000513368 0.6572322705534954
17.483557541699724 232.0877857307708 0.6558737285677053
17.48878509665314 232.36915106626864 0.6550738566048342
17.494012651606553 236.58539560055473 0.6594595036030556
17.499240206559968 239.14536310612397 0.661405421140972
17.504467761513382 241.31546602689562 0.6644368230935438
17.509695316466797 241.50364932189305 0.6647411510317079
17.51492287142021 238.6901974209791 0.6614657270078994
17.520150426373625 237.451654940931 0.6605239551359657
17.52537798132704 237.10233620128196 0.6607023978769717
17.530605536280454 237.93655882791057 0.6618276544403308
17.53583309123387 237.78259126910635 0.6605438248998556
17.541060646187283 236.85513709695644 0.6582887710249244
17.546288201140698 238.9124672946458 0.6602398903006286
17.551515756094112 239.50201622344485 0.6618089910192175
17.556743311047526 241.67800562098003 0.6644211379578718
17.56197086600094 240.73922379379536 0.6628131903490467
17.567198420954355 242.7955691946287 0.6648615130589377
17.57242597590777 243.558306075161 0.6663041015006593
17.577653530861184 242.09059865279465 0.6659701698183114
17.5828810858146 243.07360382018064 0.6686553871507002
17.588108640768013 242.70888388393777 0.6675961585564988
17.593336195721427 244.57616183707339 0.6711050942393051
17.598563750674842 246.9929638633392 0.6731639052428794
17.603791305628256 247.58375303815134 0.6743788178554221
17.60901886058167 248.03307625076823 0.6738588935957052
17.614246415535085 249.48804126857013 0.6741673483291792
17.6194739704885 250.5044494482305 0.6751753212175505
17.624701525441914 253.1352638557077 0.6803166199346945
17.62992908039533 256.8163331371538 0.6848744541393358
17.635156635348743 258.82355908800764 0.6877085454940757
17.640384190302157 259.40764733027686 0.6872986458934366
17.64561174525557 257.30581960441947 0.6836548227666014
17.650839300208986 255.97751472651436 0.6821526760804346
17.6560668551624 255.6876811885406 0.6807867996546136
17.661294410115815 257.5120415646562 0.6831464557723311
17.66652196506923 262.7654886763354 0.689717921003663
17.671749520022644 266.35460696338873 0.6938988888212985
17.676977074976058 270.19298294511094 0.6988421149164015
17.682204629929473 273.50727529116966 0.7027473987006405
17.687432184882887 277.5558139123619 0.7076937943647036
17.6926597398363 280.8616675019969 0.7117830527171085
17.697887294789716 285.649558568169 0.7180896480832611
17.70311484974313 287.7748405320155 0.7201337972715468
17.708342404696545 288.2403683296704 0.7204198373034095
17.71356995964996 290.23485246915766 0.7212952001395875
17.718797514603374 294.8705031724444 0.726007836113575
17.724025069556788 302.7318979028552 0.7353636909639033
17.729252624510202 311.5503722091108 0.7463678755398592
17.734480179463617 311.2960646610107 0.7454808180153721
17.73970773441703 309.9454793070349 0.7436486347850554
17.744935289370446 306.64231646904136 0.7404123573971917
17.75016284432386 309.05305411632065 0.7431049982549585
17.755390399277275 316.0118080969541 0.7514583798780126
17.76061795423069 320.86480007692285 0.7575998169477298
17.765845509184103 323.21206815785786 0.7594810679455015
17.771073064137518 325.11321195696274 0.7616554530420719
17.776300619090932 325.2921945525725 0.7609900510153742
17.781528174044347 325.35176905556517 0.7612022821193494
17.78675572899776 321.34720416725537 0.7569704820971984
17.791983283951176 318.1577577502838 0.753688469627866
17.79721083890459 313.2952999536839 0.7487806633056886
17.802438393858004 310.79373506241683 0.7460928099745139
17.80766594881142 310.5127541557406 0.7450165794387853
17.812893503764833 307.5442854019166 0.7410741538391109
17.818121058718248 306.7054286971759 0.7400146606682759
17.823348613671662 301.51768062764046 0.734599964627742
17.828576168625077 297.26195282548275 0.7310787761973544
17.83380372357849 293.4958637263628 0.7264195639783686
17.839031278531905 291.0910216316191 0.7232429390822545
17.84425883348532 289.65074700230065 0.7213354747701665
17.849486388438734 289.8271262333305 0.7202247884743151
17.85471394339215 289.06203856998906 0.7196654844474951
17.859941498345563 286.43400100370883 0.7168867154396413
17.865169053298978 283.40523572835065 0.7137197390077801
17.870396608252392 284.25605814138623 0.7152712465589934
17.875624163205806 285.0844028444931 0.7150379402850628
17.88085171815922 289.45871916874677 0.7203732102653817
17.886079273112635 290.5731204468069 0.722166804427458
17.89130682806605 293.6617037550569 0.7252766033431011
17.896534383019464 297.423811859205 0.7294316083251213
17.90176193797288 305.02725304330085 0.7383330136918193
17.906989492926293 311.1051923873487 0.7457593024114318
17.912217047879707 314.41843656887 0.7495531552139848
17.917444602833122 314.3695725118299 0.7484186450402033
17.922672157786536 313.43579333474315 0.7467058116131442
17.92789971273995 314.10250187714325 0.7475334704949309
17.933127267693365 318.4868442619775 0.7515502901394967
17.93835482264678 320.85791249437875 0.7545995967814804
17.943582377600194 321.5071121516176 0.7558392622457002
17.94880993255361 319.33191242125946 0.7541179353904685
17.954037487507023 314.82001627143666 0.7501633345538901
17.959265042460437 309.6712963187399 0.7450402709179176
17.96449259741385 301.6675260199445 0.7356695331687733
17.969720152367266 296.42044821858065 0.7301842364844072
17.97494770732068 293.34615904665014 0.7257277427914685
17.980175262274095 289.4449752319349 0.722363766827277
17.98540281722751 284.7763499669592 0.7163565549648914
17.990630372180924 278.8569158084006 0.7095974945372088
17.995857927134338 272.9993630789781 0.7015254540022496
18.001085482087753 270.80580099332855 0.6980282807223396
18.006313037041167 266.51583484792945 0.6930205574958402
18.01154059199458 263.3081373301019 0.6890141098427446
18.016768146947996 261.0176695212181 0.6852372363725937
18.02199570190141 260.0649974778315 0.6844772387179505
18.027223256854825 260.2513593607829 0.6842678102433483
18.03245081180824 257.8211054995907 0.6814905015154467
18.037678366761654 257.93167915870816 0.681817746895457
18.042905921715068 258.5294938099224 0.6830692867282794
18.048133476668482 256.4981512079613 0.6830207880462897
18.053361031621897 258.6525603890961 0.6864169355556583
18.05858858657531 256.97869570561556 0.6836611841548969
18.063816141528726 255.8355867561295 0.6811186963766171
18.06904369648214 252.73100015809055 0.6754983922362225
18.074271251435555 254.5570644398223 0.6773264833213745
18.07949880638897 256.018639580554 0.6786597369011426
18.084726361342383 260.4731702610714 0.6845414676188722
18.089953916295798 263.6586057314636 0.6891656887323142
18.095181471249212 265.9997089894685 0.6926636082177653
18.100409026202627 269.4984550591043 0.69699065546033
18.10563658115604 269.0962468378633 0.6955350288511402
18.110864136109456 270.2273271737231 0.695701675565249
18.11609169106287 276.0539637693594 0.7028013437110027
18.121319246016284 281.1704862763726 0.709388685691607
18.1265468009697 284.8200299491083 0.7135944854068801
18.131774355923113 286.8137985265973 0.7170669534871296
18.137001910876528 289.79565371987206 0.720560586044359
18.142229465829942 296.30496780658734 0.7278924562856416
18.147457020783357 304.1252141508693 0.7361349484105364
18.15268457573677 312.9116933678726 0.7458865775282947
18.157912130690185 322.14855520168675 0.7582849850138417
18.1631396856436 331.4254892043326 0.7688267244098721
18.168367240597014 346.4597537328241 0.7856287378417977
18.17359479555043 359.5737611626313 0.7996804784131226
18.178822350503843 372.25186951043753 0.8126694148538054
18.184049905457258 378.196659698694 0.8187919054501214
18.189277460410672 385.7832647701074 0.826457193601287
18.194505015364086 391.80355937724073 0.8325107885775476
18.1997325703175 394.53748757643706 0.8356749881728228
18.204960125270915 393.8885184957688 0.8351689397910371
18.21018768022433 387.78345008863187 0.8286892791420708
18.215415235177744 383.40121788131626 0.8242595070955134
18.22064279013116 381.3520525781369 0.8218079531191613
18.225870345084573 381.1893211695528 0.8214877042978588
18.231097900037987 378.38303086117 0.8184842791198306
18.236325454991402 379.97240919140677 0.8201086245851288
18.241553009944816 383.50129756770184 0.8240356669698568
18.24678056489823 388.85550977096517 0.8296438849650459
18.252008119851645 389.2449393131471 0.8301527874510072
18.25723567480506 386.9609418520727 0.8276936665194065
18.262463229758474 382.02733591089236 0.8222718418101109
18.26769078471189 373.6754245927655 0.8130351524366479
18.272918339665303 365.04685258797366 0.803345316368118
18.278145894618717 353.33341849793067 0.7908164365168674
18.28337344957213 345.2732480042614 0.7827513899669681
18.288601004525546 339.5070504104777 0.7766891704600742
18.29382855947896 332.361119919147 0.7683056579061827
18.299056114432375 326.64154845659715 0.7617106890354652
18.30428366938579 318.79897172165806 0.7529333488003146
18.309511224339204 313.77252908949146 0.7475036832130498
18.314738779292618 308.4825175630519 0.7411235332477316
18.319966334246033 302.64840879748664 0.7345943386742136
18.325193889199447 296.5712174277706 0.7276921885879076
18.33042144415286 291.4222445423844 0.7226132841268285
18.335648999106276 289.1047184488897 0.7191706149831496
18.34087655405969 285.083684919754 0.7146303885480585
18.346104109013105 281.80005784583506 0.7103145269025207
18.35133166396652 280.2690431122139 0.7087784940270118
18.356559218919934 279.73418699016077 0.7076392233491737
18.361786773873348 281.55736429189704 0.7097960700812709
18.367014328826762 281.6457348482186 0.7090237637015558
18.372241883780177 283.00032391545926 0.7109350872502503
18.37746943873359 284.437768856187 0.7123423761901341
18.382696993687006 286.10066779697354 0.7142223949470256
18.38792454864042 291.5581404666111 0.7227307858283103
18.393152103593835 300.46275726515813 0.7453625341993967
18.39837965854725 309.75138773445616 0.7640050221898714
18.403607213500663 316.92736491144285 0.7781963609858619
18.408834768454078 324.10470027125973 0.7907491287756162
18.414062323407492 332.91798062643204 0.805542066499985
18.419289878360907 340.54262941394387 0.8190912877883467
18.42451743331432 345.03941911671484 0.827212974026309
18.429744988267736 344.2292265815931 0.829956053590805
18.43497254322115 340.95329081382323 0.8289807618435864
18.440200098174564 338.36124296033853 0.8287548052962385
18.44542765312798 335.59303315311837 0.8295799567814233
18.450655208081393 330.5993004703626 0.826153821221693
18.455882763034808 324.75886378579156 0.821723387482374
18.461110317988222 320.2982379839378 0.8190267356299754
18.466337872941637 316.6052889752307 0.8167981264148445
18.47156542789505 314.23005372844483 0.8165638730324182
18.476792982848465 308.9449809193792 0.8123449927953159
18.48202053780188 306.10387397327145 0.8114401716362545
18.487248092755294 305.1573143979021 0.8132777398039859
18.49247564770871 303.22013013371264 0.8125700696387472
18.497703202662123 303.07643336494266 0.8147407003390426
18.502930757615538 303.48943921335353 0.8157808044428865
18.508158312568952 301.95180145603194 0.8161690651544247
18.513385867522366 298.3955757663341 0.8142105571187885
18.51861342247578 294.08590068497637 0.8102281850558736
18.523840977429195 293.7945549004282 0.8124795793525531
18.52906853238261 299.2093141358773 0.8233014206213425
18.534296087336024 302.2243612830716 0.8303016598302186
18.53952364228944 301.6857639562195 0.8331962296855145
18.544751197242853 297.8221985521811 0.8279560161568074
18.549978752196267 292.99646320067905 0.8219448363241332
18.555206307149682 287.99267218438143 0.8156160023070889
18.560433862103096 284.1267323155985 0.8115343087895543
18.56566141705651 284.2491349729155 0.8150078597335196
18.570888972009925 283.6084264758559 0.8157237671491514
18.57611652696334 285.33387160285383 0.8208999780826666
18.581344081916754 285.6445277965683 0.8238568337843257
18.58657163687017 285.9759485498202 0.8251587214255726
18.591799191823583 288.0438599222409 0.8297613709309309
18.597026746776997 290.9390756889793 0.834685633499569
18.60225430173041 292.40996387465356 0.8386346622727199
18.607481856683826 293.7572500821014 0.8429772024587886
18.61270941163724 293.7876424091191 0.8441387309850326
18.617936966590655 296.73042778349907 0.8496472837861545
18.62316452154407 299.16799298825975 0.8527687720949298
18.628392076497484 304.4937522624258 0.8443583508368134
18.633619631450898 307.790309207525 0.8396573432420612
18.638847186404313 310.4201434771061 0.836673015777312
18.644074741357727 314.91570147325376 0.838049707524109
18.64930229631114 317.54756201974453 0.838261507561445
18.654529851264556 325.6287139562133 0.8450016185616673
18.65975740621797 334.56929205033117 0.85435212329612
18.664984961171385 338.76290641551236 0.8559470884411304
18.6702125161248 341.1180846659191 0.8551657382910935
18.675440071078214 345.63274117687905 0.858593772204679
18.680667626031628 348.27896992846894 0.8582728273002324
18.685895180985042 351.88076400449575 0.8597170369954208
18.691122735938457 352.0179545625097 0.8579972258758154
18.69635029089187 351.51184108775317 0.8549797014954855
18.701577845845286 352.6347230387636 0.8551743565812432
18.7068054007987 354.9032756279337 0.8566156460275313
18.712032955752115 358.6042951172891 0.8590619298965955
18.71726051070553 360.09848229290156 0.8600326282756342
18.722488065658943 359.39044919286675 0.8570399263520562
18.727715620612358 356.11882323067374 0.8513431775503283
18.732943175565772 356.1548040248937 0.8496050318552681
18.738170730519187 356.9627037600943 0.8495151364967588
18.7433982854726 358.6025969908166 0.8506888979048126
18.748625840426016 357.65240124881603 0.8482759942634406
18.75385339537943 355.06340907934685 0.8446480932455909
18.759080950332844 353.3701496161428 0.8422288140082171
18.76430850528626 353.88055815196583 0.8411731780452318
18.769536060239673 353.2930455956067 0.8388329978251281
18.774763615193088 353.3970984118458 0.8372511214262585
18.779991170146502 348.6890237040013 0.8297355067718831
18.785218725099917 341.1734773790064 0.8197926232510867
18.79044628005333 335.84219530037564 0.8125022224790073
18.795673835006745 326.8516975846406 0.8009145588180511
18.80090138996016 321.611233139548 0.7945418521181278
18.806128944913574 319.3499441366706 0.7917335603438126
18.81135649986699 317.2949809343662 0.7887911808009326
18.816584054820403 316.7694935276 0.7875326325990114
18.821811609773818 316.8223453155357 0.7863970858356337
18.827039164727232 314.91313616148534 0.7838130844590349
18.832266719680646 312.62191343360655 0.7810175600959977
18.83749427463406 308.47813537203245 0.7755863940744844
18.842721829587475 306.4595856623644 0.7726162394174934
18.84794938454089 304.3608320551759 0.7687589049844161
18.853176939494304 304.55709373319723 0.7695116193529761
18.85840449444772 307.69499015917427 0.7735735201231612
18.863632049401133 308.335392550797 0.7740553951222322
18.868859604354547 309.75630584574856 0.7754760245550631
18.87408715930796 310.05430402680116 0.7754155587778638
18.879314714261376 306.5346970274553 0.7705377320485024
18.88454226921479 299.78086979379475 0.7623836271242737
18.889769824168205 295.03004192397475 0.7546646493517963
18.89499737912162 295.7543293224553 0.7562997274935275
18.900224934075034 299.14989042694816 0.7605229899054251
18.90545248902845 296.6086846715603 0.7574127776341213
18.910680043981863 293.6047883245097 0.7529123658194818
18.915907598935277 290.0657705855958 0.7487797064862562
18.92113515388869 288.0091554312694 0.7466439434521601
18.926362708842106 285.66370620359373 0.7429328341573906
18.93159026379552 280.60014858854214 0.7349521211498398
18.936817818748935 277.5105765002993 0.730006641598212
18.94204537370235 277.54777457232797 0.7304322135968674
18.947272928655764 279.4744470905425 0.7324807708923652
18.952500483609178 280.43592536243153 0.7331457454113435
18.957728038562593 278.08670587138073 0.7290089264866262
18.962955593516007 275.8265485984333 0.726420120003357
18.96818314846942 271.87302757493006 0.7223265698551916
18.973410703422836 272.8005858523646 0.7228462514867097
18.97863825837625 271.85725736872405 0.7209112230101737
18.983865813329665 272.1455663877616 0.7200678339471842
18.98909336828308 271.30554560566145 0.7179541182030083
18.994320923236494 270.8152520728424 0.7179170082502172
18.999548478189908 272.5288344764889 0.7215399590240402
19.004776033143322 272.3884556110324 0.7214830266402444
19.010003588096737 276.8166804938188 0.7279329339765649
19.01523114305015 276.4002895713177 0.7277752671300813
19.020458698003566 275.28582999092106 0.7264379667865373
19.02568625295698 274.0020431161715 0.7243703065764826
19.030913807910395 275.88126598647335 0.7250832861692161
19.03614136286381 279.2977412163917 0.728360308458724
19.041368917817223 280.1967036630727 0.7285817193610575
19.046596472770638 279.42665348138536 0.7273215258183586
19.051824027724052 275.97378415799176 0.7229474698485108
19.057051582677467 274.0655377299076 0.7193846192844169
19.06227913763088 271.76070270311146 0.7156323940088198
19.067506692584296 271.58723495066687 0.7153262739165501
19.07273424753771 273.00948734652394 0.7164782845312263
19.077961802491124 274.1192741927639 0.7186759558263535
19.08318935744454 275.6778074043318 0.7195741260905685
19.088416912397953 274.2068705632055 0.7185848940642576
19.093644467351368 271.38387440457467 0.7159739641483417
19.098872022304782 268.6643579863473 0.7121410656312906
19.104099577258197 267.02722690462303 0.7101068375981181
19.10932713221161 265.7220469802952 0.706887782440745
19.114554687165025 264.98970576005144 0.7065347214050867
19.11978224211844 262.7913621242891 0.703298544572617
19.125009797071854 264.65179560431204 0.7054160909097239
19.13023735202527 262.8975132104567 0.7025630989513761
19.135464906978683 261.7149938575797 0.7002507206300481
19.140692461932098 259.3839060655641 0.6975232335010199
19.145920016885512 260.10155467044694 0.6996525078754088
19.151147571838926 261.15208105091136 0.7014648406034526
19.15637512679234 262.3789480816323 0.7024706707800772
19.161602681745755 259.10525077844915 0.6978746200615943
19.16683023669917 261.283347910039 0.7010107641545668
19.172057791652584 262.34256738842464 0.7027326223463614
19.177285346606 265.5126745741427 0.7060305157078722
19.182512901559413 267.2081772812265 0.7076813637391185
19.187740456512827 267.18571587273004 0.707468564328102
19.19296801146624 267.75078425484384 0.7088178557665511
19.198195566419656 262.846498333483 0.7025067383141443
19.20342312137307 262.1400652983635 0.7015887241709771
19.208650676326485 261.7382360537536 0.70023224154297
19.2138782312799 262.3287145803751 0.7006131038754365
19.219105786233314 264.2038643630971 0.7026859403886277
19.22433334118673 263.4943772656866 0.7015497340376287
19.229560896140143 265.7783917085758 0.7052079251890755
19.234788451093557 267.97869804186564 0.7080820595562093
19.24001600604697 270.9609617118142 0.712512791141124
19.245243561000386 269.6192884918513 0.709406861659926
19.2504711159538 269.9321594653188 0.7094616284234792
19.255698670907215 269.6635865093202 0.7082656576873007
19.26092622586063 269.6334070081908 0.7075521563576612
19.266153780814044 273.69308153235824 0.7124008437129208
19.271381335767458 273.10211482679415 0.7122258195261714
19.276608890720873 274.29875143636997 0.7131954051901558
19.281836445674287 274.80952010866696 0.7141615449963942
19.2870640006277 276.51061434451344 0.7164679925816647
19.292291555581116 278.6612609864263 0.7192126430060561
19.29751911053453 280.4932993757622 0.7218427808848317
19.302746665487945 280.82954484345373 0.7210881700467248
19.30797422044136 282.7063065717715 0.72364527946256
19.313201775394774 286.0729096798671 0.7268790490202888
19.318429330348188 289.98249701547275 0.7314133550506353
19.323656885301602 292.6992833999083 0.7353723125710765
19.328884440255017 295.81809459700617 0.7388107783496429
19.33411199520843 296.7388026967223 0.7381947131005228
19.339339550161846 296.92357902877745 0.7381574280620622
19.34456710511526 300.1240476707297 0.7418585837540376
19.349794660068675 304.53718702951954 0.7480706155828589
19.35502221502209 306.5348310556903 0.7502106254095084
19.360249769975503 306.94142007743625 0.749842274220399
19.365477324928918 308.6512502638309 0.7521146340565876
19.370704879882332 309.97025406046936 0.7530617456221016
19.375932434835747 313.99980924740095 0.7579217830544298
19.38115998978916 317.64958544442743 0.7626605791119235
19.386387544742576 319.439962534816 0.7641291666821656
19.39161509969599 321.69945814838485 0.7679067402869919
19.396842654649404 322.7728532238548 0.7695542628368282
19.40207020960282 324.3631954039862 0.7711715979737336
19.407297764556233 325.59244160524275 0.7720563039713291
19.412525319509648 330.67464792339945 0.7768084940621972
19.417752874463062 331.5416938942144 0.7782251457064281
19.422980429416477 331.0288714420038 0.7779619080952476
19.42820798436989 329.2110022423501 0.7758414069750132
19.433435539323305 328.0645999777719 0.7741780967022667
19.43866309427672 326.3865119827442 0.7710917272076605
19.443890649230134 321.4916535754503 0.7654814680080367
19.44911820418355 317.0270311322946 0.7606560162680193
19.454345759136963 316.24143238615454 0.7596141371387987
19.459573314090377 318.84554183568 0.7634554532276674
19.464800869043792 322.8824340701211 0.7682160623089103
19.470028423997206 325.50022557096355 0.7709425648445395
19.47525597895062 325.3505031635098 0.7709206507294063
19.480483533904035 323.11228028875325 0.7680696317656285
19.48571108885745 321.4297235663518 0.7665005265418857
19.490938643810864 322.4507895423001 0.767186170776768
19.49616619876428 324.2002058095697 0.7687913440561348
19.501393753717693 326.65223284213533 0.7715833517367919
19.506621308671107 328.96179510816324 0.7735459746099206
19.51184886362452 330.8979938551691 0.7757403700801605
19.517076418577936 331.6996333870621 0.7764777118064237
19.52230397353135 327.7784933167131 0.7719524210398306
19.527531528484765 325.0788267768106 0.7691388077466265
19.53275908343818 325.8949850193223 0.7697125572224539
19.537986638391594 330.6975868328101 0.7753606487510297
19.54321419334501 335.6308676617365 0.7812646377894447
19.548441748298423 339.6910338926557 0.7865478276240424
19.553669303251837 342.88285020224043 0.7906550362746236
19.55889685820525 345.5352476101994 0.7932988426829132
19.564124413158666 345.3820598258278 0.792209702966473
19.56935196811208 347.9370053763737 0.7943770482443838
19.574579523065495 350.50126818337134 0.7966936721828531
19.57980707801891 354.87133955204513 0.8017274198855252
19.585034632972324 356.6352182378812 0.8036007620882056
19.590262187925738 360.1438848576222 0.807252614507282
19.595489742879153 362.7349679214288 0.8101512260354271
19.600717297832567 364.5348698581124 0.811779883401467
19.60594485278598 367.1928152080602 0.8145840064072433
19.611172407739396 367.4119572074273 0.8149423007113383
19.61639996269281 371.2043116624332 0.8194551533146655
19.621627517646225 372.9748588484032 0.8214619340584637
19.62685507259964 373.93795116344745 0.8225382837075298
19.632082627553054 374.1496127457466 0.8228160652836137
19.637310182506468 373.3882907185856 0.8217968945448758
19.642537737459882 376.09267490201495 0.8244296848484512
19.647765292413297 381.0705577836787 0.8290285255381871
19.65299284736671 385.5703591835032 0.8340106049220305
19.658220402320126 387.01992696831815 0.835584688148348
19.66344795727354 386.79190032948816 0.8357833950399147
19.668675512226955 386.528071081475 0.8354581097268141
19.67390306718037 385.46633931642253 0.8339876422717005
19.679130622133783 385.79450580711074 0.8340298568679713
19.684358177087198 388.4081611633495 0.8368661164915581
19.689585732040612 392.9876315471987 0.8416680842333635
19.694813286994027 396.72891958547046 0.845818685059617
19.70004084194744 399.4992530380367 0.8485439304597344
19.705268396900856 397.7109670560899 0.8464328146622895
19.71049595185427 398.1964175811041 0.8470840876739618
19.715723506807684 396.1626073813976 0.8445052203763876
19.7209510617611 397.2982097824939 0.8457309724289752
19.726178616714513 393.448159148835 0.8415161360136707
19.731406171667928 391.50182911183236 0.8395251154477267
19.736633726621342 382.98636416892975 0.8305866945247303
19.741861281574757 377.678443498456 0.8245881611331074
19.74708883652817 373.5344670281255 0.8201622445936606
19.752316391481585 369.99221891391574 0.8169147010009896
19.757543946435 364.1015074102722 0.8103447168605619
19.762771501388414 359.5182340831226 0.8052763435673157
19.76799905634183 353.2763875958543 0.7984225468259816
19.773226611295243 352.8837876811872 0.7981488231136568
19.778454166248657 351.0675959111302 0.7964917118848126
19.783681721202072 351.07478780658477 0.7956366829822425
19.788909276155486 349.48421526943264 0.7938385340594276
19.7941368311089 348.8761339006555 0.7932388828659547
19.799364386062315 347.63481129390203 0.7924199314758545
19.80459194101573 342.8006595965618 0.7871311146367793
19.809819495969144 340.4774558660132 0.7833830386977891
19.81504705092256 339.21889408580597 0.7817906310653803
19.820274605875973 339.01204176567245 0.7818341301705909
19.825502160829387 336.0253265647743 0.7778925155282143
19.8307297157828 329.74806335970607 0.7702471718296298
19.835957270736216 323.6742664335097 0.7628017565874763
19.84118482568963 322.4272172631558 0.7608679580682023
19.846412380643045 323.4467639321231 0.763261104613256
19.85163993559646 326.93460005991693 0.767372121252655
19.856867490549874 325.44005192661484 0.766367478872127
19.86209504550329 322.5303424973997 0.762634432569683
19.867322600456703 321.96003578718387 0.7616801132850286
19.872550155410117 324.64602391890895 0.7650686019810544
19.87777771036353 326.65700418623555 0.767754796437699
19.883005265316946 326.72367985463995 0.7682436529463879
19.88823282027036 323.31778966948906 0.7641849337545169
19.893460375223775 317.6318362185129 0.7562753527948621
19.89868793017719 314.6979498364161 0.7525219859617797
19.903915485130604 313.2600684090618 0.7510127950218884
19.909143040084018 311.8812348664865 0.7501445879146103
19.914370595037433 312.60794582696695 0.7510898893353107
19.919598149990847 312.9248574562707 0.750691304768712
19.92482570494426 313.11336419608017 0.7507334384019061
19.930053259897676 311.955182971574 0.7489800952153121
19.93528081485109 310.13425300884603 0.7470518693339767
19.940508369804505 308.1791570622316 0.7450818288260308
19.94573592475792 308.8865144153492 0.7452647851593684
19.950963479711334 307.2901510282638 0.7433026136947177
19.956191034664748 305.61693292324276 0.7414533910687688
19.961418589618162 306.801514264424 0.743368466685623
19.966646144571577 305.4815296216233 0.742960035382058
19.97187369952499 306.1295019215967 0.7439503266081353
19.977101254478406 305.580207493335 0.7432066708188014
19.98232880943182 307.44857914003245 0.7449999105050803
19.987556364385235 308.639159366315 0.7459481650987452
19.99278391933865 310.925043654437 0.7489053362428857
19.998011474292063 308.39933752866017 0.7456272649309333
20.003239029245478 307.59347091996784 0.7443022153915759
20.008466584198892 308.8734378454652 0.7452812564463309
20.013694139152307 313.8497370670773 0.7502414546794874
20.01892169410572 318.72715729564214 0.7553089154384341
20.024149249059136 325.0762606476021 0.7631005382360913
20.02937680401255 333.56919666775786 0.7729947390415648
20.034604358965964 337.9796899070496 0.778070014306667
20.03983191391938 341.59145572699924 0.7818470231486303
20.045059468872793 343.9591990929848 0.7844328701346979
20.050287023826208 344.3184235445408 0.7849638084218826
20.055514578779622 341.9767241977096 0.7819729265960002
20.060742133733036 337.38718012230123 0.7770567158235058
20.06596968868645 333.8520089928056 0.7728701354490982
20.071197243639865 330.82546103928706 0.7690246409986218
20.07642479859328 327.16728268535405 0.7649235028537388
20.081652353546694 324.4597955748855 0.7619027833911489
20.08687990850011 322.0840312516895 0.7597267300669941
20.092107463453523 320.20926777566206 0.7573775494530222
20.097335018406937 316.18813934560194 0.7526487591597769
20.102562573360352 316.07243029353646 0.7530361778545513
20.107790128313766 317.41667013630064 0.7547389560669766
20.11301768326718 318.01312281596955 0.7555281140029292
20.118245238220595 317.55879464599724 0.75475744957156
20.12347279317401 316.6978118252284 0.753394814393315
20.128700348127424 315.1261766996026 0.750469618282965
20.13392790308084 313.80769848012466 0.7485158015246787
20.139155458034253 317.0959419369031 0.7526413389941559
20.144383012987667 319.896768705547 0.7566167010496879
20.14961056794108 322.7868282420178 0.7609323333544914
20.154838122894496 320.9155560040104 0.7590852397851914
20.16006567784791 320.45066909968483 0.7584026574951603
20.165293232801325 318.65298225674076 0.7559030449873481
20.17052078775474 317.64805533142606 0.7541194311265156
20.175748342708154 318.94347269435144 0.755446728598794
20.18097589766157 317.2609268179504 0.7532211450071747
20.186203452614983 319.94513591461117 0.7566435496565507
20.191431007568397 318.4464468695865 0.7545769238910868
20.19665856252181 316.3235900444421 0.752909014717175
20.201886117475226 315.0803486165543 0.7517855428036837
20.20711367242864 311.53559158257536 0.7474817485423344
20.212341227382055 306.52680311536756 0.7405762942863675
20.21756878233547 303.34699088705986 0.7373363596228691
20.222796337288884 295.98816259994913 0.7283923888781113
20.228023892242298 294.2214402259907 0.7270388040049833
20.233251447195713 291.0465777931695 0.7219796443762913
20.238479002149127 290.5116995858092 0.7212573931921915
20.24370655710254 289.5763201855548 0.7194430505458204
20.248934112055956 289.7676685636496 0.7202396434347539
20.25416166700937 292.6602016130422 0.7239396801196637
20.259389221962785 294.5772086431478 0.7265523803435884
20.2646167769162 293.1709276463652 0.7250450819330252
20.269844331869614 288.7466436338127 0.7206660202360404
20.275071886823028 287.3039783793039 0.7187182301980216
20.280299441776442 285.81856511069884 0.7167791835748288
20.285526996729857 287.23264592203844 0.7190814171650067
20.29075455168327 287.12625598008407 0.7198797169025729
20.295982106636686 288.9456973706224 0.7221284941537797
20.3012096615901 290.91583545925096 0.7229926267344802
20.306437216543515 291.8230576010965 0.7241530946016119
20.31166477149693 292.58344226956825 0.7246941833514885
20.316892326450343 295.7291340025933 0.7283944328621071
20.322119881403758 294.0386383612087 0.7258212854782631
20.327347436357172 291.55667918773446 0.7217677561151669
20.332574991310587 288.84887121091236 0.718472887051879
20.337802546264 291.82286934375804 0.7225204833474073
20.343030101217416 292.29770613246745 0.72377042681381
20.34825765617083 294.61816887841917 0.7272097272664974
20.353485211124244 291.50752766129233 0.7232311270547653
20.35871276607766 290.9665895975632 0.721094148994306
20.363940321031073 289.1996960808881 0.7187788817536047
20.369167875984488 288.3328188362618 0.7175610033637602
20.374395430937902 290.3938671149216 0.7203907903012731
20.379622985891316 293.34492582732105 0.7241480497682536
20.38485054084473 294.15711158155574 0.7254665373339094
20.390078095798145 293.43066515062725 0.7249564508291539
20.39530565075156 291.5188519100026 0.7222788955638733
20.400533205704974 293.53806853728184 0.7247036824405625
20.40576076065839 296.8745382746293 0.7290713646624789
20.410988315611803 294.7001930771533 0.7263739992708111
20.416215870565217 294.2550200056497 0.7261901177705331
20.421443425518632 290.24842810732963 0.7202514915543681
20.426670980472046 290.16007568558405 0.7209333993251326
20.43189853542546 292.19125111854174 0.7234920367386871
20.437126090378875 291.3955048492919 0.721964615234062
20.44235364533229 292.3032755043406 0.723087932556248
20.447581200285704 290.5768881137392 0.7214188591493391
20.45280875523912 293.4428838705709 0.7252409808566214
20.458036310192533 290.7012612543619 0.7221939775843659
20.463263865145947 289.22149942273876 0.7192630029231402
20.46849142009936 286.18676674516036 0.7167430790476084
20.473718975052776 285.70851696913496 0.7166822780522281
20.47894653000619 288.09045250729184 0.7197631381626654
20.484174084959605 287.8934246389189 0.7186260291046265
20.48940163991302 289.9997179278628 0.7201472826733696
20.494629194866434 287.96426107492636 0.7170209175577923
20.49985674981985 288.73158703965333 0.7196321950099105
20.505084304773263 290.0751889251925 0.7210630415482803
20.510311859726677 287.74366904631796 0.7178554389177136
20.51553941468009 290.79560756757405 0.719726681887339
20.520766969633506 290.16554162060083 0.718888135973286
20.52599452458692 289.8002147446641 0.7199419017397108
20.531222079540335 285.94336540856466 0.7144850088219056
20.53644963449375 285.4375058282115 0.7145563250647932
20.541677189447164 283.5725856129948 0.7114092600995727
20.546904744400578 283.74098527127666 0.7116732255957475
20.552132299353993 282.63223209610646 0.7107805298782216
20.557359854307407 285.83345281509094 0.714322838862243
20.56258740926082 286.8020878828609 0.7151497115549633
20.567814964214236 286.501128231955 0.7150209934639367
20.57304251916765 281.8852727884367 0.7082126168491757
20.578270074121065 281.5538108530773 0.7081391971261018
20.58349762907448 280.3788669071631 0.706675149999615
20.588725184027894 281.0662554369302 0.7079015425210863
20.593952738981308 280.70993790028 0.7085774552946995
20.599180293934722 280.1588267783478 0.7076214370261791
20.604407848888137 280.25165976512534 0.7080660566531335
20.60963540384155 282.46993051684 0.7090786310680337
20.614862958794966 280.2610035519966 0.705750016097265
20.62009051374838 279.2474330333015 0.7053096467335753
20.625318068701795 279.1479750575349 0.7062056393201674
20.63054562365521 281.39031756962424 0.7099652786187198
20.635773178608623 283.9618147907301 0.7134833486683043
20.641000733562038 283.4769442140182 0.7120298417460181
20.646228288515452 283.615932243096 0.7118689657935202
20.651455843468867 282.56070079205915 0.7107070388445665
20.65668339842228 281.46083661807154 0.7096011894053982
20.661910953375695 281.86669010778456 0.7098570343291414
20.66713850832911 281.5183449603262 0.7084666946931688
20.672366063282524 280.32408379924476 0.7067724641855692
20.67759361823594 280.7415618604255 0.7068388029235011
20.682821173189353 279.8771020688816 0.7059739328360675
20.688048728142768 281.0656128325283 0.7086605748064203
20.693276283096182 281.8792947780819 0.7093880510674275
20.698503838049596 280.8635095586716 0.7078884008354139
20.70373139300301 282.2887286157752 0.708729376148193
20.708958947956425 282.2206955205153 0.7085143281920251
20.71418650290984 285.0779896959324 0.7127929381221618
20.719414057863254 286.338040998903 0.7141199715314402
20.72464161281667 285.561316860775 0.7137218424138919
20.729869167770083 288.24420510686485 0.7164861897636153
20.735096722723497 289.7367900810547 0.7182124608340449
20.740324277676912 292.99100274283165 0.7218303228014693
20.745551832630326 287.85060731239105 0.7155115380872411
20.75077938758374 288.0620877141358 0.71611317185506
20.756006942537155 289.0185762247306 0.7170909189534251
20.76123449749057 292.05426420824904 0.7202315323120704
20.766462052443984 290.7669258966654 0.7184541041613806
20.7716896073974 294.1425689705182 0.7224819419394451
20.776917162350813 298.071217405111 0.7272532979855376
20.782144717304227 300.61422051458374 0.7312191318324632
20.78737227225764 300.79004091204007 0.7315490982864397
20.792599827211056 298.2164554582004 0.7291771089239435
20.79782738216447 302.5528159683573 0.733755110286187
20.803054937117885 304.5802779562427 0.736407368694269
20.8082824920713 306.03830190838795 0.7364996497224265
20.813510047024714 307.03489471477053 0.7368915068855333
20.81873760197813 304.76537043590497 0.7340884951965494
20.823965156931543 304.45316845038747 0.7343639886813438
20.829192711884957 304.99415523491353 0.7358282585112462
20.83442026683837 307.3353132613588 0.7387023996066601
20.839647821791786 309.1496119827694 0.7402803466944259
20.8448753767452 309.8588433413332 0.741683816008223
20.850102931698615 309.5796184717486 0.7415426005026596
20.85533048665203 310.4809722805429 0.7426328978245299
20.860558041605444 308.8575071226109 0.7411673967936273
20.865785596558858 307.1736827670441 0.7386730841997843
20.871013151512273 302.2348228866694 0.7323489564934338
20.876240706465687 299.0250723273007 0.7286467207588593
20.8814682614191 298.90521833717827 0.7281481663361321
20.886695816372516 299.87739647164085 0.7301380788153602
20.89192337132593 301.2270833640726 0.7322078334086114
20.897150926279345 301.4603356642813 0.7329026677789563
20.90237848123276 300.3447787324275 0.7313932475443422
20.907606036186174 294.64120182566603 0.7245081394783329
20.912833591139588 293.11492661554826 0.7223348238204893
20.918061146093002 289.4892326813749 0.7170919466368407
20.923288701046417 288.86750209549746 0.7155014563212146
20.92851625599983 290.22806160094314 0.7167309889797102
20.933743810953246 290.82573497127873 0.7176353665544568
20.93897136590666 288.9031411680676 0.7158142497776117
20.944198920860075 285.73690679003965 0.7121787986982488
20.94942647581349 284.14400198590874 0.7109732871360347
20.954654030766903 285.1608448855887 0.7122147416640129
20.959881585720318 287.00725037096856 0.7140801386397106
20.965109140673732 286.19033613093063 0.7123132241850321
20.970336695627147 286.1408012910979 0.7127271353753004
20.97556425058056 285.0657296088539 0.7109902548792051
20.980791805533975 286.0514954635378 0.7112336625953656
20.98601936048739 284.11619634594524 0.7079706086925279
20.991246915440804 283.4621102099756 0.7075211694212349
20.99647447039422 279.2124176638087 0.7029553155651319
21.001702025347633 278.509450053565 0.7028689099142637
21.006929580301048 279.6061195917992 0.7052767967919129
21.012157135254462 278.2483054835496 0.7044282019676896
21.017384690207876 275.8074839174492 0.7018690006892643
21.02261224516129 274.2407701725341 0.6995863188730459
21.027839800114705 272.62556104062406 0.6974015512063568
21.03306735506812 273.5732600973899 0.6977967433055857
21.038294910021534 273.47081286764427 0.697513800584845
21.04352246497495 272.9314915552294 0.6959579711491296
21.048750019928363 275.45733282693556 0.6991866933245592
21.053977574881777 276.8360758842495 0.7014197440310117
21.059205129835192 279.8823691859412 0.7049682740893897
21.064432684788606 279.87002323574757 0.7046842259623071
21.06966023974202 280.2684864005771 0.7045393778103373
21.074887794695435 278.0072106860631 0.701826344609776
21.08011534964885 271.9576548911377 0.693804852758639
21.085342904602264 270.60102641115105 0.6923649771862698
21.09057045955568 270.8926661623934 0.6917259946270842
21.095798014509093 270.8306901659874 0.6916132120570194
21.101025569462507 269.3499963246035 0.6888303865082476
21.10625312441592 270.5858354175133 0.6912946991221203
21.111480679369336 272.9706068044897 0.6944254252631984
21.11670823432275 272.59196592687084 0.6937827072315801
21.121935789276165 271.1079109180585 0.6925611783448173
21.12716334422958 271.5289108637048 0.6928820026925612
21.132390899182994 274.92522564703614 0.6976697682068058
21.13761845413641 277.1870812964522 0.6991766672378291
21.142846009089823 277.6502493227463 0.6985236009543997
21.148073564043237 274.25662027257454 0.6932949728288639
21.15330111899665 268.7119136005392 0.6859518931429572
21.158528673950066 266.08373753919295 0.6830289847552837
21.16375622890348 266.1097267208843 0.6827042742991789
21.168983783856895 270.4176153496682 0.6871180294173456
21.17421133881031 271.10935092473073 0.6890684145412704
21.179438893763724 271.30037253847445 0.6906974579323025
21.184666448717138 270.11403626495303 0.6904874019421633
21.189894003670553 270.8633721826402 0.6910618281371357
21.195121558623967 273.9575744608937 0.6940216279028801
21.20034911357738 277.33499425394365 0.6971112254225164
21.205576668530796 276.10601882104464 0.6949341031472049
21.21080422348421 273.61330500977886 0.6913424522430347
21.216031778437625 272.30673138487987 0.6887011289564178
21.22125933339104 273.6546065308188 0.6897970584721751
21.226486888344454 274.1873330104099 0.6902838544544869
21.231714443297868 275.130319051582 0.6916865341015974
21.236941998251282 274.73411090056493 0.691877135989747
21.242169553204697 273.7966839939815 0.690829941639817
21.24739710815811 271.7999805353968 0.6876369791039104
21.252624663111526 268.49961171555327 0.6829641689712569
21.25785221806494 266.7759522705428 0.6802859681470077
21.263079773018355 266.97281831610496 0.6799071655121824
21.26830732797177 266.98631273000757 0.6799314696130457
21.273534882925183 267.420475514344 0.6805831460371239
21.278762437878598 267.34059758896205 0.6813421803561183
21.283989992832012 269.6256021631545 0.6909234789553745
21.289217547785427 269.91900473998834 0.7003753753303823
21.29444510273884 265.0184102064529 0.7000039273124934
21.299672657692255 258.75018329692386 0.697857783647287
21.30490021264567 258.8031511363703 0.7039341002938804
21.310127767599084 262.20102210188213 0.7134629875979116
21.3153553225525 264.3769565494855 0.7193223261699376
21.320582877505913 264.82869723580524 0.7239123996639087
21.325810432459328 263.93987350277774 0.7257028392352245
21.331037987412742 265.00213399014785 0.7298411277773958
21.336265542366156 266.79633289590265 0.7339545888698619
21.34149309731957 267.5336963869027 0.7364578941930424
21.346720652272985 265.0332115195654 0.7363717148956354
21.3519482072264 261.9711450139988 0.7353976068111852
21.357175762179814 258.15744974945346 0.7341456779870207
21.36240331713323 258.50156946243885 0.7379781619743339
21.367630872086643 260.59562520520916 0.7422347856898162
21.372858427040057 261.9147839907713 0.7449009568254787
21.378085981993472 261.50836764081726 0.7456430609142642
21.383313536946886 258.44429640038976 0.7427447862758079
21.3885410919003 258.2454791393262 0.7442540860327331
21.393768646853715 259.4990286102987 0.7471555568693509
21.39899620180713 258.5731665592148 0.7477438376060397
21.404223756760544 259.76464264532757 0.7510224534669959
21.40945131171396 258.72715166793364 0.7525446475534863
21.414678866667373 259.29422954564103 0.7558410425872337
21.419906421620787 260.20543935722736 0.7603241684960717
21.4251339765742 259.3480357324946 0.7606690376204658
21.430361531527616 261.0145528994566 0.7659242455664298
21.43558908648103 264.6512831035296 0.7714908597200737
21.440816641434445 263.90005555647986 0.7711843224546022
21.44604419638786 263.48870733713886 0.7716715903340361
21.451271751341274 261.7685009668117 0.770138531707082
21.45649930629469 267.3955004524043 0.780129423491094
21.461726861248103 273.4250860321236 0.7904445435332224
21.466954416201517 275.09598793883293 0.7964121719855206
21.47218197115493 272.08300354077915 0.7945776799891867
21.477409526108346 269.363024085546 0.7924581660335049
21.48263708106176 270.2323258805632 0.794811607427344
21.487864636015175 274.1119310332903 0.8026710880596933
21.49309219096859 276.1531524778427 0.8077309715148675
21.498319745922004 274.72690014499614 0.8071414908679526
21.503547300875418 272.2689597656252 0.804929075934535
21.508774855828833 269.97315453626095 0.8009423837722176
21.514002410782247 270.4848234530916 0.7856403400888499
21.51922996573566 271.0508345453039 0.7780755977937223
21.524457520689076 270.94308853281757 0.7694535836780229
21.52968507564249 271.3017611163529 0.7662652626067208
21.534912630595905 272.2269432828106 0.7641601565679309
21.54014018554932 273.65402168906286 0.7634396762504041
21.545367740502734 274.38998613000734 0.7594535937959791
21.550595295456148 272.9220483281041 0.7540056922808646
21.555822850409562 273.5457422537529 0.7528324128822378
21.561050405362977 275.2435922045761 0.7535845548146022
21.56627796031639 276.76900256376075 0.7539809220042698
21.571505515269806 277.28350890358246 0.7522418369758888
21.57673307022322 278.5249880031194 0.7519774547942488
21.581960625176634 281.33333179525937 0.7542209812293388
21.58718818013005 281.1132285101976 0.7542823091578511
21.592415735083463 282.10510683276476 0.7541523579139164
21.597643290036878 282.0289441728617 0.7531336259465217
21.602870844990292 283.2430382152667 0.7517438660448889
21.608098399943707 285.7994952800505 0.753628610585401
21.61332595489712 287.4210754616657 0.7543676770395419
21.618553509850535 285.5317599119393 0.7495424382298382
21.62378106480395 282.96642247233757 0.7452569169337425
21.629008619757364 284.2576438226697 0.7466480555011804
21.63423617471078 283.8480782060003 0.7471786556841444
21.639463729664193 285.42239263401376 0.7490212730489776
21.644691284617608 282.43757694589783 0.7439212541425126
21.649918839571022 282.94311863923326 0.74247194538537
21.655146394524436 282.3198279204559 0.7398539974834811
21.66037394947785 280.75060125654977 0.7359005610363903
21.665601504431265 281.94612511914823 0.7377808653800488
21.67082905938468 285.236459715691 0.7423910656138005
21.676056614338094 286.00850054310547 0.7429988889892363
21.68128416929151 285.0557489412285 0.7408293604577402
21.686511724244923 286.44106978522785 0.7410088110354184
21.691739279198337 288.1370040073457 0.7429546798806889
21.696966834151752 289.1141835045518 0.7425821828121544
21.702194389105166 289.1784180511905 0.7428402740670006
21.70742194405858 292.21558555349924 0.7470696125322229
21.712649499011995 294.6715490731558 0.7504127003431896
21.71787705396541 296.05951635421474 0.7512073260277335
21.723104608918824 293.48066244689517 0.7472458967106301
21.72833216387224 290.3576197019539 0.7428614603402467
21.733559718825653 288.69994738395246 0.7410115121566941
21.738787273779067 291.267392027066 0.7428066140103815
21.74401482873248 296.64184363507417 0.7492471567148842
21.749242383685896 300.73153874447405 0.7545652436634837
21.75446993863931 302.71559849154784 0.7575923510433551
21.759697493592725 304.25983320500427 0.7600783056486509
21.76492504854614 303.54837562983323 0.7584836456634038
21.770152603499554 303.2853741484528 0.75798494306945
21.77538015845297 299.912300119644 0.7528489132226761
21.780607713406383 301.09959859221345 0.7532276082706938
21.785835268359797 305.5853802508095 0.7578435436740931
21.79106282331321 308.06776704163553 0.7596319969173567
21.796290378266626 311.5802188338637 0.7640490938644369
21.80151793322004 314.3008359693673 0.7673876103632757
21.806745488173455 313.16744574256364 0.76616454912055
21.81197304312687 312.5015508433632 0.765357667115482
21.817200598080284 313.95038825866214 0.7676043179604373
21.822428153033698 317.7332910406413 0.7708663732565612
21.827655707987113 318.69418417405285 0.7720608444862878
21.832883262940527 318.97244280163835 0.7721919335600392
21.83811081789394 319.5347127608087 0.7739028948757845
21.843338372847356 322.31658194691 0.7776064323312798
21.84856592780077 324.4188462684015 0.7796078386806056
21.853793482754185 326.258925455113 0.7808984178267842
21.8590210377076 326.817798550338 0.780797453619137
21.864248592661014 328.3282797749296 0.7822346916761114
21.869476147614428 328.0994544647383 0.7817369951722334
21.874703702567842 326.8608011135391 0.7798371553744863
21.879931257521257 325.721756667199 0.779114888903843
21.88515881247467 324.08370470485454 0.7772345104251935
21.890386367428086 322.23215535904717 0.7747035521211898
21.8956139223815 318.4317418766123 0.7701872677673598
21.900841477334914 315.8656832886561 0.7668027806382273
21.90606903228833 312.457534972674 0.7632499567899071
21.911296587241743 310.06658621746936 0.7597185227874605
21.916524142195158 307.46381490573543 0.7560501347329038
21.921751697148572 305.5407665457595 0.7536048219580801
21.926979252101987 306.02347493560035 0.7537771693074017
21.9322068070554 307.46879886690874 0.7555166411200872
21.937434362008815 311.88720994592006 0.7609702385097316
21.94266191696223 313.3638023046362 0.7624517473331575
21.947889471915644 312.20618731172374 0.7607635903700398
21.95311702686906 309.0679669487158 0.755857534862545
21.958344581822473 309.38317768189575 0.7553421733081948
21.963572136775888 309.23597211309135 0.7551378189371647
21.968799691729302 310.3305771946548 0.7563090383801491
21.974027246682716 309.2167881397063 0.7548953459030929
21.97925480163613 308.51192431522514 0.7530355125966479
21.984482356589545 307.42885769862085 0.7519829852895252
21.98970991154296 306.49443165567084 0.7512224137273383
21.994937466496374 305.3359976127684 0.7503949198200771
22.00016502144979 307.26388427938764 0.7540766555883962
22.005392576403203 306.2640534810769 0.7527406223190606
22.010620131356617 303.9896718766199 0.7488411272841126
22.015847686310032 304.3833887629576 0.7476057124086327
22.021075241263446 307.5279092302717 0.7506982512019917
22.02630279621686 311.4934750895385 0.7555783810171329
22.031530351170275 315.39671430567233 0.7601521432524072
22.03675790612369 316.8858288044401 0.7627251279172969
22.041985461077104 315.10650757880643 0.7618377805826766
22.04721301603052 315.85175842731434 0.7630490824893162
22.052440570983933 317.169621332105 0.763539349184626
22.057668125937347 318.6645297490561 0.7639344019352384
22.06289568089076 317.64913564637806 0.7615854215306398
22.068123235844176 317.0283358740287 0.7612559781824358
22.07335079079759 314.72783333460063 0.7586287854514623
22.078578345751005 314.99585446222005 0.7593072223208569
22.08380590070442 312.3514928527937 0.7554172505033733
22.089033455657834 310.7005755351508 0.7527571047222584
22.09426101061125 311.64980611602823 0.7540717407805266
22.099488565564663 313.8915582805474 0.7557997288588194
22.104716120518077 315.7839543989865 0.7578902125693411
22.10994367547149 316.3048576479054 0.7582886477091662
22.115171230424906 312.88731262836427 0.7542305735857133
22.12039878537832 309.0737012919425 0.7503200142565806
22.125626340331735 307.1590125868472 0.7480452747418249
22.13085389528515 306.4795529209928 0.7481660788417528
22.136081450238564 307.8212277031802 0.7494192209559043
22.141309005191978 307.7409086038079 0.7487059077065434
22.146536560145393 309.02958013247456 0.7504268583098109
22.151764115098807 307.32593655275264 0.7483982860630284
22.15699167005222 306.34347102277985 0.748191604560017
22.162219225005636 307.88130751548726 0.7494822378861968
22.16744677995905 307.37296782422493 0.7481157608643241
22.172674334912465 308.08856010929657 0.7484291023490595
22.17790188986588 309.41048603722703 0.7495490667575531
22.183129444819293 310.6326972723693 0.751397311185863
22.188356999772708 312.28900282794547 0.7536501503596913
22.193584554726122 313.0805756866428 0.7550454943342845
22.198812109679537 314.29172053063576 0.7572887540989902
22.20403966463295 317.60346779913186 0.7608334283519484
22.209267219586366 321.61541513725854 0.7653769333431097
22.21449477453978 319.4146741438048 0.7621523118285262
22.219722329493194 315.9026612787859 0.7568220378530147
22.22494988444661 314.0438267424161 0.7550213787431108
22.230177439400023 316.40412643211397 0.7569724861626866
22.235404994353438 319.56654415768105 0.7603498693921267
22.240632549306852 322.080445451386 0.7623457965453071
22.245860104260267 320.6183160045792 0.7604379284468157
22.25108765921368 316.3553266269903 0.7568801473810131
22.256315214167095 314.3231134695207 0.7546966308504143
22.26154276912051 314.52376539520776 0.7554774132337497
22.266770324073924 318.3524255951771 0.7590754892163813
22.27199787902734 318.93994986310963 0.7584302893333829
22.277225433980753 318.2262904048513 0.7576400033806107
22.282452988934168 313.8764981878336 0.7524190554543512
22.287680543887582 309.65322424664527 0.7477995018478806
22.292908098840996 308.2230905508882 0.7455609667852684
22.29813565379441 309.07702952577273 0.7457569909743862
22.303363208747825 305.96423460662214 0.7419457561682592
22.30859076370124 305.9979370798592 0.7427322934851882
22.313818318654654 308.2859369810985 0.7463786390966621
22.31904587360807 310.1240576045925 0.7492344328040362
22.324273428561483 308.42107285653947 0.7465018700456105
22.329500983514897 306.6276276301223 0.7443526256559707
22.334728538468312 304.4412798281763 0.7412115521004136
22.339956093421726 301.4767373138942 0.7378930245410862
22.34518364837514 299.0048003221744 0.7347410904183158
22.350411203328555 299.54687150160976 0.7354093612002157
22.35563875828197 298.83664009420033 0.7350426904622462
22.360866313235384 297.84842390575426 0.7336154562168384
22.3660938681888 298.5106368076474 0.7337959751953036
22.371321423142213 297.6468727466677 0.7327748955090414
22.376548978095627 292.0371315754402 0.7261694594226736
22.38177653304904 290.14925476249795 0.724139265928048
22.387004088002456 289.50467566927273 0.7222950405138374
22.39223164295587 294.16943868283664 0.7268613464256256
22.397459197909285 293.9643259296041 0.726965842586011
22.4026867528627 293.1986652806431 0.7267162627268358
22.407914307816114 290.3901337841861 0.7243528150060674
22.41314186276953 289.30459848598196 0.7227098725127027
22.418369417722943 288.46558260911826 0.7211130111780405
22.423596972676357 286.4035379056909 0.718175413357782
22.42882452762977 283.64225234756105 0.7139574957343109
22.434052082583186 284.25741908585684 0.7148510606390175
22.4392796375366 286.55316293564545 0.717394988083937
22.444507192490015 284.2518004339493 0.7146648634675994
22.44973474744343 280.1767718325366 0.7106279924461169
22.454962302396844 275.8661318111983 0.7054772529895393
22.460189857350258 274.4011427542522 0.7037396075198614
22.465417412303673 275.21964374588197 0.7038044812228812
22.470644967257087 278.9608892186553 0.7080060183694838
22.4758725222105 280.8226538439372 0.7113953934370308
22.481100077163916 284.1332194383313 0.7159611579646338
22.48632763211733 285.163957997329 0.7173128050506177
22.491555187070745 282.6692072068894 0.7142836797713744
22.49678274202416 281.41577277018627 0.7126967758435351
22.502010296977573 280.7880682683631 0.7115793294063966
22.507237851930988 280.9147937174075 0.7112351397000656
22.512465406884402 280.9243403694116 0.7104599916162233
22.517692961837817 281.39496802651956 0.7118662067490146
22.52292051679123 280.3095375466173 0.7114114800250079
22.528148071744646 280.9124867940858 0.7137772667931611
22.53337562669806 277.37385567590627 0.7075128283001618
22.538603181651474 278.62476448599233 0.7076968351445596
22.54383073660489 277.3998588450875 0.7045605394632243
22.549058291558303 275.93722833315013 0.7029756764113924
22.554285846511718 274.8255665135515 0.7019296985434257
22.559513401465132 277.1306335505611 0.7046822193259387
22.564740956418547 275.09949776145424 0.7026567787466262
22.56996851137196 274.0274114716889 0.7018648687086122
22.575196066325375 272.8368819023558 0.7010882862892899
22.58042362127879 272.58277815194276 0.7007003945767726
22.585651176232204 270.8580783078814 0.6973317094380236
22.59087873118562 269.3622243335039 0.6949744320723545
22.596106286139033 269.945467313322 0.6955093460235151
22.601333841092448 270.58910970249065 0.6968398228284399
22.606561396045862 274.3463037694813 0.7017219018777473
22.611788950999276 273.9857155988962 0.701159271712209
22.61701650595269 275.25332736839897 0.7036765531239642
22.622244060906105 273.3962754789977 0.7011316615680346
22.62747161585952 271.87586473621826 0.6990688329159215
22.632699170812934 272.40238121034827 0.6996243477234132
22.63792672576635 270.59253818248055 0.6983439455381999
22.643154280719763 270.2270566805151 0.6969469678510742
22.648381835673177 271.2883506171302 0.6974269501541065
22.653609390626592 272.5839058290843 0.6982180105713882
22.658836945580006 272.3915690617926 0.6979076277948073
22.66406450053342 274.17823619192336 0.7018936264890078
22.669292055486835 274.9855099959974 0.7037016397101913
22.67451961044025 275.32017456539654 0.7036967480856738
22.679747165393664 278.4657455444502 0.7066570349028578
22.68497472034708 277.7247034202663 0.705831946124792
22.690202275300493 275.68893341855534 0.7039296296919061
22.695429830253907 270.2728651279007 0.6974782111254602
22.70065738520732 269.43943099238055 0.6964089079641923
22.705884940160736 269.5696920312374 0.6957404844094497
22.71111249511415 272.90950120316893 0.6986338973552886
22.716340050067565 275.68221757952466 0.7011987002706196
22.72156760502098 279.21434461390066 0.7053728664932883
22.726795159974394 278.4787688508121 0.7060263526974576
22.73202271492781 282.7685416846094 0.7122662522306049
22.737250269881223 281.0250219608744 0.7112354321175799
22.742477824834637 282.1001281162025 0.7121320894928572
22.74770537978805 280.3539583447853 0.7086431451888385
22.752932934741466 281.5223686060278 0.7092415440102406
22.75816048969488 280.1748426679933 0.706847424756244
22.763388044648295 277.28113781277966 0.7030197410795566
22.76861559960171 277.0003195085817 0.7022270664716412
22.773843154555124 279.4761780135852 0.7064361679854496
22.779070709508538 281.4463329332413 0.7097429215755929
22.784298264461952 284.6107596792781 0.7150630211224899
22.789525819415367 284.07226054075335 0.7131476497559428
22.79475337436878 284.7831285235222 0.7132648538481514
22.799980929322196 288.7020579290419 0.7173486184066253
22.80520848427561 291.264293733782 0.7194879570108451
22.810436039229025 294.1583450905515 0.7220212663841175
22.81566359418244 289.6134536693159 0.7164089727934492
22.820891149135853 290.38201165289036 0.7174037448942074
22.826118704089268 289.02646204129803 0.7153888304051256
22.831346259042682 290.97112953913063 0.7178381968126726
22.836573813996097 291.118759152411 0.718575356174629
22.84180136894951 290.17459762592233 0.7186134581962819
22.847028923902926 289.3270148216307 0.7174805875294493
22.85225647885634 287.5817199368515 0.7150046716614481
22.857484033809754 287.91213544982446 0.7150414403444338
22.86271158876317 286.9265077016538 0.7134677369440239
22.867939143716583 287.022956444458 0.713892181283813
22.873166698669998 288.3193468435572 0.7149433615401143
22.878394253623412 294.5016031977983 0.7219295169607511
22.883621808576827 299.9622235010219 0.7289139042884473
22.88884936353024 299.964348992928 0.7290465298498308
22.894076918483655 297.59195327984077 0.7266637867925115
22.89930447343707 294.93644045761795 0.7230030564144667
22.904532028390484 293.09609670612684 0.7201239360533428
22.9097595833439 292.94026998523105 0.72013042762581
22.914987138297313 292.1441056696416 0.7188849807490469
22.920214693250728 291.8814269162051 0.7186582826098894
22.925442248204142 290.3264537093599 0.7165791977330672
22.930669803157556 292.47738180067716 0.718489149312401
22.93589735811097 292.9938966945345 0.7191874936576607
22.941124913064385 291.32157718534967 0.7166915953002067
22.9463524680178 291.6231872930711 0.7175772237813497
22.951580022971214 290.1863407993223 0.716003210850028
22.95680757792463 291.5536957560767 0.7183174256336975
22.962035132878043 287.7414870479018 0.7141449712224429
22.967262687831457 287.3925676435738 0.7138249844476154
22.972490242784872 288.3746595950924 0.7149683912878265
22.977717797738286 292.06140200794414 0.7188689984083076
22.9829453526917 291.9144103868116 0.7182055442161691
22.988172907645115 291.5017683432892 0.7175626355928352
22.99340046259853 290.4303087911121 0.7160243252872075
22.998628017551944 285.9493242862554 0.7109553255890594
23.00385557250536 283.76031233878217 0.7078604905220686
23.009083127458773 282.9779309241666 0.7065324085362301
23.014310682412187 286.6283268261921 0.7123222986785417
23.0195382373656 286.28749541272475 0.7113301686461574
23.024765792319016 287.31004417838835 0.7123008927520693
23.02999334727243 288.2539183964419 0.7127199033924632
23.035220902225845 291.28233994411903 0.7183134500583007
23.04044845717926 289.9964839432744 0.7172138827080943
23.045676012132674 288.5811107500399 0.7144154795938653
23.05090356708609 286.4951494347671 0.7104074692369567
23.056131122039503 287.1352750531214 0.7112800058544145
23.061358676992917 285.06069894826385 0.7095745829695376
23.06658623194633 285.9302239107612 0.7112074878332761
23.071813786899746 286.78651564956414 0.7112263726369802
23.07704134185316 286.6912889962983 0.7109271408717156
23.082268896806575 284.4581206209735 0.707974218998402
23.08749645175999 284.4559408536675 0.7075267157178482
23.092724006713404 285.35686887782674 0.7079669378024639
23.097951561666818 287.51198241916654 0.7110898631871093
23.103179116620232 288.7589045606647 0.714803442155175
23.108406671573647 290.3958140396652 0.7181346569163584
23.11363422652706 289.91488538027687 0.7177597109778094
23.118861781480476 288.230024835573 0.7152536832818592
23.12408933643389 284.5269356557687 0.7093532125461061
23.129316891387305 285.94929127861917 0.7111944658707913
23.13454444634072 286.64845832055863 0.7114651543865577
23.139772001294133 285.2161951062347 0.7094370378184897
23.144999556247548 286.19087215104105 0.7106059011324144
23.150227111200962 286.0732812931392 0.7099751466922103
23.155454666154377 286.35132641981915 0.7104105833756651
23.16068222110779 283.54663817473977 0.7065136586799726
23.165909776061206 283.0451781004601 0.7054630878723478
23.17113733101462 286.4062099805534 0.7099566938142878
23.176364885968034 288.03519248397487 0.7113014691125704
23.18159244092145 286.6370362705465 0.7102338779435325
23.186819995874863 284.0762053969242 0.7074393220260314
23.192047550828278 286.0335948801523 0.7104544132974447
23.197275105781692 288.0784333804657 0.7128367026779463
23.202502660735107 286.88617352113755 0.7105204955726814
23.20773021568852 286.7793160150555 0.7100130171370881
23.212957770641935 283.2562390757089 0.7056934843120883
23.21818532559535 284.9061305485107 0.7080681354866056
23.223412880548764 286.8643569733093 0.7106146450064715
23.22864043550218 291.16923164676126 0.7151745754789501
23.233867990455593 289.8530264279401 0.7147857306019677
23.239095545409008 287.37781262478387 0.7116986899782247
23.244323100362422 285.44171917515064 0.7095252086106403
23.249550655315836 286.8665407429192 0.710210463960265
23.25477821026925 289.17816248647455 0.7125791033165554
23.260005765222665 289.70532521628087 0.7135812696488222
23.26523332017608 287.4232836694832 0.7099582802965303
23.270460875129494 289.54949323315907 0.7122330392729558
23.27568843008291 289.7026289655309 0.711367704154754
23.280915985036323 288.8645485935321 0.7103163818432827
23.286143539989737 286.6866135379521 0.7089206015955256
23.291371094943152 286.8165542244986 0.7098209926791087
23.296598649896566 289.06513824046567 0.7124707758449442
23.30182620484998 288.4830914800414 0.7107461233318816
23.307053759803395 285.7175622918479 0.7074457943700435
23.31228131475681 283.8154464468769 0.7065858820934562
23.317508869710224 284.56936179940783 0.7078170743487019
23.32273642466364 285.8610532895151 0.709246742069591
23.327963979617053 287.4186072369573 0.7106005569740106
23.333191534570467 287.318426220854 0.7101442344446276
23.33841908952388 287.0644065831644 0.7099291431971589
23.343646644477296 289.9357391566314 0.7129204870069993
23.34887419943071 290.1230593302125 0.7130837816906003
23.354101754384125 290.31148732651184 0.7146812480662722
23.35932930933754 291.0068487653068 0.7146493689535077
23.364556864290954 291.45909192562794 0.7148192884470156
23.369784419244368 293.2790183281725 0.7152675848694778
23.375011974197783 291.9106136887865 0.7141445688072489
23.380239529151197 292.0956382182143 0.7145428054968567
23.38546708410461 286.9784462765419 0.7093504092775658
23.390694639058026 284.8224756179936 0.7061566451917822
23.39592219401144 282.4246971226472 0.7018716297789119
23.401149748964855 282.67686616373027 0.7022004119091231
23.40637730391827 284.2173205787571 0.7043379334367653
23.411604858871684 286.47348445021953 0.7076507385438218
23.416832413825098 287.6053006947835 0.7089387902657027
23.422059968778512 287.54761816316346 0.7094375357674207
23.427287523731927 288.94787592810854 0.7115060251085362
23.43251507868534 288.4949918189068 0.7120646930739182
23.437742633638756 288.440898179843 0.7115908811101669
23.44297018859217 289.24962749196766 0.7117517706289471
23.448197743545585 291.34791213674265 0.7126163472577874
23.453425298499 292.0413064046031 0.7127356159123207
23.458652853452413 289.2422329216443 0.7105571423199375
23.463880408405828 290.01884079711374 0.7113154259979176
23.469107963359242 292.21543557853977 0.7145415058608345
23.474335518312657 294.5219761215225 0.7162251491758443
23.47956307326607 295.1234826004983 0.7171098360996218
23.484790628219486 293.0469874758982 0.7148560790121252
23.4900181831729 291.5908296025241 0.7133393616988868
23.495245738126314 288.90229249735773 0.7097508144748368
23.50047329307973 289.5346543308076 0.7104745127006102
23.505700848033143 291.4763572436615 0.7132275060382662
23.510928402986558 294.9045747194804 0.717781493935326
23.516155957939972 298.4902572642207 0.7220580333273704
23.521383512893387 296.2016225829436 0.7192544192732636
23.5266110678468 294.6766956860587 0.717003602870833
23.531838622800215 292.7183320551903 0.7148834391110286
23.53706617775363 291.8200356772528 0.7126228046867443
23.542293732707044 294.52972208361155 0.715886430584252
23.54752128766046 295.774266729141 0.7168158458334972
23.552748842613873 298.0404421845415 0.7196204726040984
23.557976397567288 298.90978177605996 0.7194395802946556
23.563203952520702 298.5121857410857 0.7182901073667712
23.568431507474116 297.2170094403299 0.7157336550258346
23.57365906242753 299.4103048430744 0.7190154555853648
23.578886617380945 299.86078101236484 0.7186829239370174
23.58411417233436 299.7312387896378 0.7185010594860776
23.589341727287774 299.35403415890397 0.7182010068741991
23.59456928224119 302.7743462804849 0.7228491366645984
23.599796837194603 304.20890358770674 0.7240433525465353
23.605024392148017 301.31096609577224 0.7197033407804432
23.610251947101432 300.4835596407988 0.7188492475302299
23.615479502054846 299.1902358732707 0.7177674744653676
23.62070705700826 298.0205610806245 0.7159685004302252
23.625934611961675 293.5476892745181 0.7097309423311737
23.63116216691509 294.8372449900937 0.7101712764425956
23.636389721868504 295.79607447674016 0.7109013596957896
23.64161727682192 296.3024766232665 0.7121280217811197
23.646844831775333 295.00691129207166 0.7098721920034028
23.652072386728747 294.97264081635257 0.7107457836750714
23.65729994168216 298.9882951620775 0.7151252970131676
23.662527496635576 300.8274538126556 0.7168548376181696
23.66775505158899 299.448049075988 0.7136436295186788
23.672982606542405 295.1859185201011 0.7073512862338165
23.67821016149582 295.1802961141379 0.7078033803013127
23.683437716449234 296.06155729217573 0.7100255222997274
23.688665271402648 294.76134873330864 0.7087696505122224
23.693892826356063 295.5950840526961 0.7089827572860364
23.699120381309477 297.19365106454563 0.7097423208729214
23.70434793626289 304.5354948831984 0.7184218023172583
23.709575491216306 307.05064426639154 0.7214099749665301
23.71480304616972 304.6877626763812 0.7186824097530949
23.720030601123135 301.66050565560766 0.7155007972559642
23.72525815607655 302.2734256439485 0.7152016245122964
23.730485711029964 303.75821327207393 0.7160951458400736
23.735713265983378 304.6033040816209 0.7168353538793703
23.740940820936792 301.0613181454617 0.7130355865811474
23.746168375890207 302.13839972963206 0.7137705239462403
23.75139593084362 301.418455291815 0.7123867289134225
23.756623485797036 302.1864009372638 0.7131859462084419
23.76185104075045 300.4328020096554 0.711025508618692
23.767078595703865 299.6354917267707 0.7103869939607567
23.77230615065728 297.80727122066673 0.7074376183821424
23.777533705610693 295.430066449041 0.7039166187373433
23.782761260564108 297.1570599128096 0.7048960828273931
23.787988815517522 301.77970084865444 0.7099050600112843
23.793216370470937 305.754423186029 0.7144081425619779
23.79844392542435 309.1655763846188 0.7182894125497803
23.803671480377766 308.1882337691525 0.7169973748302054
23.80889903533118 306.2351005544293 0.7144541505976811
23.814126590284594 305.6336542966692 0.7128589819580705
23.81935414523801 306.5013967950327 0.7135617884332515
23.824581700191423 306.6990914737164 0.7137829944895373
23.829809255144838 305.35873002971726 0.7129097728144032
23.835036810098252 306.5148577715209 0.714140377667409
23.840264365051667 307.129248203033 0.713904445743237
23.84549192000508 306.22507030642714 0.7118791927702462
23.850719474958495 309.41970032067366 0.7144884508989108
23.85594702991191 309.5196351151809 0.7154647293215431
23.861174584865324 312.8851544338469 0.7200939122700898
23.86640213981874 313.0828185956083 0.7205151377705562
23.871629694772153 310.2673861150368 0.7164371142721665
23.876857249725568 308.8804914526718 0.7136516232557663
23.882084804678982 309.44326853896615 0.7139615619121736
23.887312359632396 311.44690961840837 0.7165407167528447
23.89253991458581 313.34884789312423 0.7176940592278462
23.897767469539225 311.3904849656049 0.716080996966018
23.90299502449264 308.6842529685448 0.7123651193232948
23.908222579446054 306.1309494944545 0.7098780221980959
23.91345013439947 302.6216006771079 0.7050399573569641
23.918677689352883 303.39389446681304 0.706717544272057
23.923905244306297 303.63803995089836 0.7071165522166867
23.929132799259712 308.1534162981654 0.7118535557433606
23.934360354213126 307.14849600463145 0.7100438946120361
23.93958790916654 307.8463954712655 0.7111293883867305
23.944815464119955 306.0648333231033 0.7091460191230577
23.95004301907337 306.18369551682036 0.7092746835793359
23.955270574026784 305.9343746875371 0.708610240994529
23.9604981289802 302.2601301540404 0.7044907009016044
23.965725683933613 298.7374624629545 0.7008699356384469
23.970953238887027 295.3130775969803 0.6966318324723362
23.97618079384044 294.8171525190138 0.6968912576678213
23.981408348793856 297.73962559672435 0.7002145710838276
23.98663590374727 300.1706832200217 0.7032071401844994
23.991863458700685 302.8802652458746 0.7053241765296475
23.9970910136541 300.2691134527018 0.7017646479858382
24.002318568607514 299.4443072916682 0.7011441468793752
24.007546123560928 296.0017659255243 0.6964334725943081
24.012773678514343 297.6822086774379 0.6982041807958114
24.018001233467757 296.0904694646837 0.6957716865780964
24.02322878842117 296.58017534680164 0.6967388184066103
24.028456343374586 295.56271052027455 0.6955944981959139
24.033683898328 301.9560514960223 0.7032656387370277
24.038911453281415 302.7549081926443 0.7054767747175898
24.04413900823483 304.40971755669403 0.7073903190832972
24.049366563188244 300.56663522627946 0.7039973773935301
24.054594118141658 301.19559125049096 0.7039502500591127
24.059821673095072 298.75233829762766 0.7011166569953513
24.065049228048487 299.46683473339124 0.7017574044431087
24.0702767830019 298.8683855191688 0.7139879655534758
24.075504337955316 302.1943922348612 0.7262608648830461
24.08073189290873 302.835955178465 0.7327806083267656
24.085959447862145 301.88347367234707 0.7380244856654864
24.09118700281556 301.4987061922741 0.7437492605358642
24.096414557768973 302.97849071410417 0.7504362834036644
24.101642112722388 305.050338293167 0.7573063267468635
24.106869667675802 304.8456722583984 0.7608999598626001
24.112097222629217 301.3725293096528 0.7604147802026899
24.11732477758263 300.17865508115284 0.7616443325257556
24.122552332536046 295.4760452058282 0.7587154739434973
24.12777988748946 297.98492424221206 0.7649143702394513
24.133007442442874 298.9719540273074 0.769274161418974
24.13823499739629 303.8603253236373 0.7786295521896703
24.143462552349703 304.5436648383672 0.7833344114388144
24.148690107303118 306.3136659477316 0.7892951230261989
24.153917662256532 304.7186879766218 0.7908204909448033
24.159145217209947 303.83456167992773 0.7917324014365479
24.16437277216336 301.9798495446467 0.790759214179432
24.169600327116775 302.01754047466636 0.7931152705076425
24.17482788207019 303.25378052386316 0.7976866712567711
24.180055437023604 306.18230398501646 0.8041761853298812
24.18528299197702 306.5319636351803 0.8061551053600061
24.190510546930433 306.09884806546256 0.8090930885229227
24.195738101883848 303.1377350903183 0.8083082257769363
24.200965656837262 305.4064172168033 0.8150396709743537
24.206193211790676 306.3285265303438 0.818969646033288
24.21142076674409 308.2753848104723 0.8234536361615968
24.216648321697505 305.8779460113859 0.8219911951600406
24.22187587665092 305.4207144832651 0.8232098756066394
24.227103431604334 303.7270164716882 0.8247944753378323
24.23233098655775 301.06578871346034 0.8242013631397176
24.237558541511163 301.21731761006265 0.8269278954182271
24.242786096464577 299.16366084339904 0.8259501119942454
24.248013651417992 298.92690664903915 0.8278760175096542
24.253241206371406 297.36372452396034 0.8281371300412838
24.25846876132482 297.5349682993531 0.831659010662705
24.263696316278235 294.62490596498134 0.8301353698583225
24.26892387123165 290.12754860659174 0.826165145681924
24.274151426185064 292.26428736724336 0.829578384455
24.27937898113848 294.67393254249237 0.8341052588702732
24.284606536091893 300.66217228491115 0.8441060151905748
24.289834091045307 297.84695101528985 0.8420221194769867
24.29506164599872 297.2132395767908 0.8448190542726994
24.300289200952136 295.1126513891107 0.8452174688457259
24.30551675590555 297.58877359131026 0.8534141221268371
24.310744310858965 296.6770796967616 0.8536681827963223
24.31597186581238 296.5520615286452 0.8564032268144892
24.321199420765794 295.7520883491554 0.856964066576279
24.326426975719208 294.4410918711779 0.8574641841908323
24.331654530672623 297.43693432561406 0.8627985014312868
24.336882085626037 299.051720117497 0.8642322110322179
24.34210964057945 298.7583958173873 0.8650496174219073
24.347337195532866 295.1907449648406 0.8617861537198704
24.35256475048628 293.4841349196461 0.8627826632574318
24.357792305439695 293.6355684104858 0.8642128208789948
24.36301986039311 291.5215144208502 0.8624714722927838
24.368247415346524 292.1762381024853 0.8657802757335591
24.373474970299938 291.72533337659775 0.8682347160892022
24.378702525253352 296.26363035455455 0.8774949317502312
24.383930080206767 294.2117147995819 0.8774550238959885
24.38915763516018 297.83039160861836 0.8850812454251691
24.394385190113596 298.645196380935 0.8892731914576769
24.39961274506701 301.26794212665146 0.8950838839252583
24.404840300020425 301.6529919238389 0.8970112901171268
24.41006785497384 301.84503033410874 0.8994766726682554
24.415295409927253 299.4319688741014 0.8974457114105593
24.420522964880668 296.4412403481139 0.8964867303461225
24.425750519834082 297.38783974715057 0.8988128543855883
24.430978074787497 301.2653457365539 0.9059579370860298
24.43620562974091 304.20177604975567 0.9113295677346984
24.441433184694326 298.90202966250655 0.9056728227411116
24.44666073964774 297.3519599997316 0.9060397245806318
24.451888294601154 295.97247470667793 0.9065689354357518
24.45711584955457 302.7002646660296 0.9200403336585921
24.462343404507983 304.58190619021514 0.9257691879771215
24.467570959461398 304.4417427676054 0.9268248061772955
24.472798514414812 302.4142123284363 0.9249561367655204
24.478026069368227 299.3572449767853 0.9224451806707097
24.48325362432164 298.41967823320493 0.9243085627778044
24.488481179275055 299.4540674978788 0.9292275018923702
24.49370873422847 302.77803235004313 0.9371709159413003
24.498936289181884 305.56396204229924 0.9431542207957349
24.5041638441353 302.6137617618436 0.9410468412420082
24.509391399088713 300.3623738586066 0.9387683944874609
24.514618954042128 301.058522389522 0.9422048115454112
24.519846508995542 303.4423533376354 0.9479981966066295
24.525074063948956 303.5696038041928 0.9507493427121043
24.53030161890237 302.17590864991894 0.9512218004049907
24.535529173855785 300.68458102413626 0.9507391973503997
24.5407567288092 301.8537057213963 0.9550302790288367
24.545984283762614 304.2944125324732 0.9608197903311126
24.55121183871603 306.34423153200356 0.9661131423901029
24.556439393669443 308.1134796783288 0.9718357482049826
24.561666948622857 308.84645249125 0.9753638257331367
24.566894503576272 309.8115654391435 0.9794996786618823
24.572122058529686 309.7345156977113 0.9810464618048864
24.5773496134831 307.68392345029605 0.9792798754600239
24.582577168436515 301.6483032005941 0.9730103246853113
24.58780472338993 303.70535631851584 0.9787159425979991
24.593032278343344 304.9153036796909 0.9832838771801072
24.59825983329676 310.99863429190754 0.9972005640699707
24.603487388250173 307.0067076714809 0.9941739940115967
24.608714943203587 306.9769098246802 0.9971599016547263
24.613942498157 303.9059297819057 0.9925591880960094
24.619170053110416 302.93164476447026 0.991703591765209
24.62439760806383 299.3125154434864 0.988384408251178
24.629625163017245 298.3014676653617 0.9889349499837887
24.63485271797066 301.6341444654696 0.99695901876455
24.640080272924074 303.0682608546895 1.0017965232762245
24.645307827877488 304.80697164617004 1.0084940398397462
24.650535382830903 300.51923604097607 1.0047174038660323
24.655762937784317 300.7210804491654 1.0072447129824669
24.66099049273773 302.65712520978843 1.0124321045488238
24.666218047691146 307.2498637322252 1.0241025819633334
24.67144560264456 307.7594105875509 1.0299107434810775
24.676673157597975 304.18374233416876 1.025026787321264
24.68190071255139 298.0048148700612 1.0144102955024703
24.687128267504804 292.34324310437063 1.0054803542567707
24.692355822458218 292.82953129139247 1.0103124424637295
24.697583377411632 292.79123412357706 1.0138259788173292
24.702810932365047 297.11670797673696 1.0231623589427858
24.70803848731846 295.61783804730925 1.023153940214624
24.713266042271876 295.57753359337084 1.0255451470551424
24.71849359722529 298.7471307514411 1.0344538198910784
24.723721152178705 298.4315076134148 1.0364053806953188
24.72894870713212 298.68900261404104 1.0398205919897647
24.734176262085533 291.64078062110576 1.0286380808400009
24.739403817038948 295.6811990006209 1.038837188579821
24.744631371992362 294.81993044661505 1.0393315252821824
24.749858926945777 297.239892240302 1.04738005827421
24.75508648189919 294.280784531212 1.0461272455764028
24.760314036852606 292.89379852141616 1.0454243791684108
24.76554159180602 294.9183987259529 1.0515241504331756
24.770769146759434 296.35125030102006 1.0559061019982543
24.77599670171285 302.1994415191094 1.0689156321455784
24.781224256666263 300.7031280599591 1.0699929140448314
24.786451811619678 302.96398788961324 1.076367624123747
24.791679366573092 300.7060281960597 1.0749445694351434
24.796906921526507 300.55300669439964 1.0770182395520935
24.80213447647992 301.8510395927247 1.0810308052925037
24.807362031433335 299.21627082799 1.0793822589615596
24.81258958638675 300.16945595466115 1.083674127350648
24.817817141340164 301.64257243531847 1.090638906862971
24.82304469629358 301.3952764915548 1.0959262228406628
24.828272251246993 298.37924801547365 1.0952272496401696
24.833499806200408 293.03165861236164 1.0884424504415011
24.838727361153822 291.1426905759687 1.0869009593099555
24.843954916107236 298.1959481375386 1.1022511784978817
24.84918247106065 298.78580603359154 1.10501689195402
24.854410026014065 298.2263591965927 1.107536069653171
24.85963758096748 296.58964328471234 1.1083593968052872
24.864865135920894 300.9232604949874 1.1201490075384313
24.87009269087431 307.32070577111574 1.1349906713267053
24.875320245827723 312.7364187085663 1.1440612724757193
24.880547800781137 311.1678241435463 1.143422913915364
24.885775355734552 308.75552112156953 1.1420318332025705
24.891002910687966 303.53575463654244 1.1364411875424014
24.89623046564138 302.9249758015162 1.1393040262425222
24.901458020594795 305.23292773473975 1.1437551112440438
24.90668557554821 305.827569235801 1.1481390733998882
24.911913130501624 304.5501636045062 1.1493201155615416
24.91714068545504 300.2340145027801 1.145782277365952
24.922368240408453 301.40474783008204 1.152298452745688
24.927595795361867 300.39383893223277 1.1532383838559217
24.93282335031528 304.22851905315673 1.1616902457485092
24.938050905268696 303.4856018108223 1.1623706397934
24.94327846022211 304.7384194368974 1.1669810097208233
24.948506015175525 301.0692693997087 1.1650301228200546
24.95373357012894 298.79427816716947 1.1642095365119673
24.958961125082354 299.06632104020093 1.1683281052844807
24.964188680035768 300.2074001259993 1.1727235188069491
24.969416234989183 302.24041820682555 1.1779911054944912
24.974643789942597 305.9991571651915 1.1884621031546851
24.97987134489601 308.02814685256715 1.1951517372787719
24.985098899849426 309.49664926391983 1.2034774274683073
24.99032645480284 306.7725851698795 1.201855414345163
24.995554009756255 305.1472204182043 1.2030862342449318
25.00078156470967 306.6499765959158 1.2096699488455602
25.006009119663084 308.7751361683026 1.2202005670103457
25.011236674616498 310.4239268179905 1.2262257374249201
25.016464229569912 309.5532992294333 1.2278395438168905
25.021691784523327 308.3325358804491 1.2246507090982681
25.02691933947674 309.11376366540475 1.2302804065450883
25.032146894430156 307.91102886710223 1.2318831809506614
25.03737444938357 306.7667826635493 1.234131778456504
25.042602004336985 304.8730158940427 1.233673787159643
25.0478295592904 304.2910645018789 1.2341975332300914
25.053057114243813 309.19077531973653 1.2470436829870755
25.058284669197228 309.1801305868269 1.2507926536164544
25.063512224150642 308.4331141152145 1.2537459370598563
25.068739779104057 308.61547023055556 1.2587717606109268
25.07396733405747 312.3239530309767 1.2696936915574608
25.079194889010886 318.0345563268692 1.2868268908455054
25.0844224439643 313.10316580806716 1.2804934510882702
25.089649998917714 306.69164969460405 1.2720340862391237
25.09487755387113 303.4210951022154 1.2693584811969199
25.100105108824543 304.98856732776943 1.2777866449621866
25.105332663777958 303.52295533270774 1.280140242577589
25.110560218731372 307.52379587078923 1.2909070762302561
25.115787773684787 307.02496950192375 1.2939521305155366
25.1210153286382 311.67917997247156 1.3071360599818151
25.126242883591615 310.8207689503342 1.3088147924401357
25.13147043854503 313.1262083634684 1.31890552619546
25.136697993498444 314.61358789546097 1.3260959915246524
25.14192554845186 318.46042211039764 1.3403850030440891
25.147153103405273 314.2767652490683 1.3344019104241684
25.152380658358688 315.7930687457683 1.3419228164758306
25.157608213312102 314.82030610987624 1.3428283821357387
25.162835768265516 320.97524945696625 1.362330734764175
25.16806332321893 323.2377034300678 1.3737598068571986
25.173290878172345 326.5651075699398 1.3872476481814575
25.17851843312576 325.58646309987853 1.3910253362112959
25.183745988079174 325.444822974262 1.3918612130750263
25.18897354303259 320.85825165207956 1.3867024372197223
25.194201097986003 312.9793973348795 1.375220594586668
25.199428652939417 312.974885774706 1.37845696466357
25.204656207892832 309.376789419981 1.3727720758651718
25.209883762846246 313.8648417170946 1.3830824131198414
25.21511131779966 307.9292479167407 1.3768971318047372
25.220338872753075 303.3230183358992 1.3735743777993459
25.22556642770649 303.44456712368043 1.3802466080731133
25.230793982659904 306.3034686973706 1.3919028466589827
25.23602153761332 319.44367441411487 1.425539864082052
25.241249092566733 323.44682717158446 1.4403750369673478
25.246476647520147 324.1189673821976 1.4423560541971538
25.25170420247356 326.19256949754794 1.4516927240060697
25.256931757426976 328.6760258546965 1.4599306291208667
25.26215931238039 330.21236229215276 1.4736808171115572
25.267386867333805 326.3926090087454 1.4696356682428262
25.27261442228722 323.97276536681267 1.4691744050807836
25.277841977240634 326.28394742557253 1.47898153021814
25.283069532194048 325.1924704550086 1.4859973109717293
25.288297087147463 327.58573191573424 1.498510140561704
25.293524642100877 328.2434704944716 1.5044087527335317
25.29875219705429 333.25302109874957 1.517107136264886
25.303979752007706 325.8960921343106 1.5040590881058735
25.30920730696112 317.3063089525074 1.4917682474969216
25.314434861914535 310.4482548145106 1.484034492774257
25.31966241686795 310.98269350988835 1.4939340206970466
25.324889971821364 315.35806598980116 1.509476274739737
25.330117526774778 314.7827940917829 1.511291454233561
25.335345081728192 314.5021224512695 1.514337185259676
25.340572636681607 313.5482482915426 1.5157492975993372
25.34580019163502 320.815046622712 1.5392672021520633
25.351027746588436 320.36854884956557 1.5436708934006094
25.35625530154185 319.896695496049 1.5530726055046917
25.361482856495265 315.9998784498104 1.5525571203346284
25.36671041144868 313.5985614067909 1.5533636651577047
25.371937966402093 316.447304601132 1.5662367981288534
25.377165521355508 318.9154329040701 1.5757055265731823
25.382393076308922 324.77609738918574 1.6013325751155776
25.387620631262337 324.8843628801128 1.6126128817330152
25.39284818621575 322.20657492548133 1.615502222544013
25.398075741169166 322.8439733802404 1.619844665134726
25.40330329612258 320.37419834656004 1.618095042945889
25.408530851075994 322.0096400825514 1.6240332968434366
25.41375840602941 322.80875790799274 1.6342346297309533
25.418985960982823 321.266630690989 1.6359011744990493
25.424213515936238 318.19066658450896 1.6394584654458082
25.429441070889652 311.4092640864609 1.6296000738665997
25.434668625843067 302.7756685011461 1.615070978518701
25.43989618079648 304.3951828194337 1.6249788169277288
25.445123735749895 307.35213701331645 1.6421579331374696
25.45035129070331 313.0818202600553 1.6710826507567649
25.455578845656724 314.1800427880797 1.680213416725856
25.46080640061014 311.80947851109636 1.6811469623608049
25.466033955563553 318.83460610150036 1.6976703046047714
25.471261510516968 325.5015216506919 1.7267520478209186
25.476489065470382 333.5011940207447 1.7535297587629035
25.481716620423796 325.74815844085583 1.7460830850883096
25.48694417537721 316.79811298802963 1.7286986186365383
25.492171730330625 311.1948836967156 1.7252879054839965
25.49739928528404 315.90409963053247 1.7523674816918602
25.502626840237454 321.0801899267095 1.7777067449182422
25.50785439519087 322.3409437278098 1.7914100628119516
25.513081950144283 323.2507439932907 1.7939772593393513
25.518309505097697 323.4890703663608 1.8013934022719476
25.523537060051112 323.63707147938817 1.808419297407406
25.528764615004526 325.0617468576091 1.8254362111388467
25.53399216995794 322.2434129475106 1.82516998769916
25.539219724911355 325.2077112351734 1.8420039819782883
25.54444727986477 322.7432053641913 1.8401661604890747
25.549674834818184 318.3867789133753 1.8387350930113915
25.5549023897716 316.64944231762314 1.8435210630638723
25.560129944725013 315.74305532673924 1.8599178813512394
25.565357499678427 322.5498459768901 1.8935012931026463
25.57058505463184 322.94989945314813 1.908171579184113
25.575812609585256 324.70243506687535 1.9178031469283026
25.58104016453867 327.2429739832437 1.933947744462631
25.586267719492085 330.8241899922215 1.9541654230856862
25.5914952744455 330.3777470742746 1.960832365297466
25.596722829398914 329.6972062224314 1.970314484412151
25.601950384352328 330.27516156643844 1.9865888438823476
25.607177939305743 337.54610416720624 2.0267229887468354
25.612405494259157 337.0049783526506 2.0343627226521237
25.61763304921257 339.3124829059618 2.056645136836515
25.622860604165986 337.99728363990477 2.0637630471964994
25.6280881591194 334.0276957117813 2.065973636711655
25.633315714072815 325.0060076304417 2.0485501947968454
25.63854326902623 321.8154330222405 2.054702137749565
25.643770823979644 321.8393559874526 2.0695192724731397
25.648998378933058 325.9944783356239 2.10106754518996
25.654225933886472 325.5877727494856 2.1119123255972396
25.659453488839887 325.15699062360795 2.1233672276579707
25.6646810437933 327.4975470894789 2.1501851915329477
25.669908598746716 325.7383918057451 2.1581375052411405
25.67513615370013 327.26988862536433 2.185522809645055
25.680363708653545 329.6816371197088 2.2008310968497913
25.68559126360696 333.6927536765909 2.2264234575808266
25.690818818560373 334.7839856425051 2.2391899585304103
25.696046373513788 334.21773826036355 2.254605831295223
25.701273928467202 332.6178600671969 2.267557596967444
25.706501483420617 341.8676268809148 2.325868206470169
25.71172903837403 348.4455160792308 2.3700261075411575
25.716956593327446 345.8345601623009 2.3833524203133605
25.72218414828086 331.7507083728199 2.3515832680271176
25.727411703234274 327.70570354111254 2.359193814419477
25.73263925818769 334.639816902732 2.40353046632327
25.737866813141103 335.8786604003954 2.4207146036574145
25.743094368094518 339.15623175681026 2.4494589347136912
25.748321923047932 328.4847051932883 2.433191236259553
25.753549478001347 335.0139468269471 2.4811897470764737
25.75877703295476 326.4524017403307 2.469316692055544
25.764004587908175 333.75055461401564 2.5144274010903276
25.76923214286159 333.9917247008343 2.541981533616607
25.774459697815004 327.7923339783784 2.5466231087877667
25.77968725276842 316.9915381945815 2.5345319382703795
25.784914807721833 310.4121209879044 2.527956671269755
25.790142362675248 330.3256442726603 2.632735128555073
25.795369917628662 339.30538886715254 2.688894196980577
25.800597472582076 350.62408370696 2.768417559251914
25.80582502753549 335.35736640043007 2.7317902296645147
25.811052582488905 322.84491036870423 2.7141467514324784
25.81628013744232 315.9181770157762 2.7133553664561636
25.821507692395734 314.3557704800337 2.7394890349302394
25.82673524734915 326.9754348119274 2.8286750142613464
25.831962802302563 320.5722171261971 2.831457502185908
25.837190357255977 322.98058500219514 2.8829888575635074
25.84241791220939 312.1856944747354 2.864356956694487
25.847645467162806 326.99144745620566 2.9767778239997904
25.85287302211622 331.20368925954546 3.0288506025643485
25.858100577069635 332.9357278672729 3.0859045074128373
25.86332813202305 321.12202243356853 3.072781316181319
25.868555686976464 318.800110234457 3.1220052117462296
25.87378324192988 316.09103203168723 3.149841954653427
25.879010796883293 322.49290107558437 3.242713366756716
25.884238351836707 328.5622182146735 3.318036746264799
25.88946590679012 337.1922553035255 3.4318484751369427
25.894693461743536 340.88573119215886 3.5075880483472117
25.89992101669695 325.865827689353 3.484773861256361
25.905148571650365 315.45116473309275 3.5052460084961927
25.91037612660378 321.7123640347985 3.606377880554191
25.915603681557194 332.46498974767485 3.7610519848512127
25.920831236510608 340.33556086883334 3.858072554290593
25.926058791464023 332.4703490433258 3.884524725416842
25.931286346417437 317.50496813430266 3.8528569272613082
25.93651390137085 311.56949276722685 3.9050711473377637
25.941741456324266 315.00578327682905 4.0143949700706605
25.94696901127768 323.58948108647775 4.199697307178906
25.952196566231095 316.18050879909447 4.2805553458334
25.95742412118451 317.6811989780531 4.416576133362412
25.962651676137924 316.57618487969324 4.527115169227423
25.967879231091338 321.18211694666456 4.628731627168429
25.973106786044752 325.0493948196135 4.764890904206652
25.978334340998167 315.72295905592085 4.724394432388773
25.98356189595158 303.08536281684445 4.711124737606923
25.988789450904996 319.676320556174 4.859748193976784
25.99401700585841 335.6116466139183 5.091763192360411
25.999244560811825 345.8433758202194 5.236894381782041
26.00447211576524 341.3446378990321 5.340800061336659
26.009699670718653 333.12535714054565 5.350492705056169
26.014927225672068 348.776661358506 5.6206656903308865
26.020154780625482 345.61755333144407 5.693937513228342
26.025382335578897 328.95609857676527 5.701973107904287
26.03060989053231 299.8611783794492 5.56416384006002
26.035837445485726 289.1805037770943 5.607439109041225
26.04106500043914 305.46502928216483 5.921413539304996
26.046292555392554 330.4568202811142 6.318589564757471
26.05152011034597 333.54911315224575 6.564832282531414
26.056747665299383 304.9937126443298 6.486434599032499
26.061975220252798 298.7738928853634 6.80544902826291
26.067202775206212 305.09737103699496 7.058455783068231
26.072430330159627 315.63077131064256 7.546282155002308
26.07765788511304 315.2450230045096 7.5898623485970385
26.082885440066455 336.2191222657237 8.29843067519233
26.08811299501987 345.61263120821894 8.75941097874354
26.093340549973284 327.71550593350275 9.087987048713781
26.0985681049267 307.6600738201996 9.325632883433213
26.103795659880113 286.25559629350766 9.680418106068403
26.109023214833528 277.26167541312486 10.38251419706615
26.114250769786942 222.79301854865292 10.197099847041281
26.119478324740356 215.57235199634974 11.579509917569249
26.12470587969377 268.046426491945 14.751651107353084
26.129933434647185 324.2653998348151 22.42906678616819
26.1351609896006 295.89476139609053 30.308326003616436
