# Supplementary material for: Unraveling metal effects on CO2 uptake in pyrene-based metal-organic frameworks
Source: Nat Commun. 2025 Feb 11;16:1516. doi: 10.1038/s41467-025-56296-w (PMC11814143; doi:10.1038/s41467-025-56296-w)
Supplement: Supplementary file 3 — Source Data [file 41467_2025_56296_MOESM3_ESM.zip › SourceCode/SuppInf/FigureS5_Ga-TBAPy_InSitu_VariableT_PXRD/Data/GaTBAPy_0120p.dat]

0.002613777476707968 6.783588483455954 2.874651910032843
0.007841332430123905 8.077994839563539 2.77326432815626
0.01306888738353984 9.643051152542677 2.7379840080598585
0.018296442336955775 10.998952044191872 2.4850401699790012
0.02352399729037171 12.694933457255011 2.4828499447816275
0.028751552243787646 14.519550438523561 2.4801307753448882
0.03397910719720358 17.08422955508144 2.273157057685743
0.03920666215061952 17.82159423405888 2.149801312220446
0.04443421710403546 18.47800205350745 1.9859615111499047
0.0496617720574514 17.95796608634318 1.8179501540520493
0.054889327010867336 16.876662724309178 1.729577723201256
0.060116881964283275 15.300432167627827 1.6215143818547368
0.06534443691769921 15.549210472959937 1.5820036189655717
0.07057199187111515 16.699994171357154 1.6477508485154937
0.07579954682453109 15.568606463644501 1.6122689729888973
0.08102710177794703 17.84129605722434 1.6972952708521527
0.08625465673136297 17.380861849971076 1.638811005712084
0.09148221168477891 16.328383322853906 1.4876988713662544
0.09670976663819485 17.41846492388226 1.3945707536028242
0.10193732159161079 18.13753301060887 1.42559616275954
0.10716487654502672 18.27112306936707 1.4084058679815494
0.11239243149844266 17.729031291070473 1.3387146647749577
0.1176199864518586 17.570508106631266 1.2694962736026663
0.12284754140527454 17.414217702443754 1.1932015769674278
0.12807509635869047 18.024523589736916 1.1863458319097324
0.1333026513121064 18.255299475363454 1.2213905401901592
0.13853020626552232 20.07337988371628 1.2538291890538389
0.14375776121893824 19.36987815816434 1.1989525342393685
0.14898531617235417 18.775242225245535 1.1784879883839796
0.1542128711257701 18.397003248451465 1.1517882859033566
0.15944042607918602 18.896208757368147 1.154936822808948
0.16466798103260194 19.823203379300725 1.1690274111632126
0.16989553598601786 19.057705428599174 1.1156961470412894
0.1751230909394338 16.925140962299594 1.031980448209105
0.18035064589284971 15.371184809268241 0.970781480529984
0.18557820084626564 15.239915858586082 0.9284434598043128
0.19080575579968156 16.001483029102822 0.9075461055578036
0.1960333107530975 17.009293905213717 0.9238929116293264
0.20126086570651341 17.729074282983568 0.957940267975989
0.20648842065992934 18.20785454007988 0.9655147374722859
0.21171597561334526 18.375774947279158 0.9690013875319259
0.2169435305667612 18.764725431656103 0.9483020394558944
0.22217108552017711 18.434840378444836 0.9160775086804688
0.22739864047359304 18.118487840204235 0.9349186894177186
0.23262619542700896 18.02098422783542 0.9149323883448744
0.2378537503804249 17.194382967403087 0.9028499360280245
0.2430813053338408 17.185720321398236 0.8917918737916107
0.24830886028725674 18.337861441733892 0.9145687641486472
0.25353641524067266 18.323781869073528 0.9010373317130037
0.2587639701940886 18.470608400457763 0.8938041333493228
0.2639915251475045 18.999729508079337 0.8844250486849616
0.26921908010092044 18.7722005320211 0.8740580397879165
0.27444663505433636 18.52540905860764 0.8644138061432485
0.2796741900077523 18.636251917112357 0.8590812378985573
0.2849017449611682 16.267610781247228 0.7954212820485196
0.29012929991458414 17.96143200369559 0.8156363496541307
0.29535685486800006 17.502049517456527 0.8020253471156955
0.300584409821416 17.035280377714013 0.7706736506558045
0.3058119647748319 16.98410637915914 0.762641720494646
0.31103951972824784 16.372546903620023 0.7611100891445662
0.31626707468166376 17.106426071343463 0.7841557449716412
0.3214946296350797 17.92710193913921 0.8161359360954161
0.3267221845884956 18.006510902611144 0.82635069693579
0.33194973954191154 18.000430317033363 0.8235067174438596
0.33717729449532746 18.08373760543878 0.8372662864950243
0.3424048494487434 18.75675295578377 0.842850382629552
0.3476324044021593 18.20288131460691 0.8265661737801617
0.35285995935557524 17.42888633997583 0.809361345097961
0.35808751430899116 16.679833477346303 0.7852045085644964
0.3633150692624071 17.51493774212374 0.8048823026115604
0.368542624215823 18.812784259966797 0.8348983202756126
0.37377017916923894 19.717702471763445 0.8264124483251475
0.37899773412265486 18.5668300225059 0.8091757964536472
0.3842252890760708 16.83245855669978 0.7781436471207471
0.3894528440294867 16.22751778897306 0.7487813509035296
0.39468039898290264 16.971955132608947 0.7689627574338972
0.39990795393631856 18.011751249205055 0.775829848592662
0.4051355088897345 18.130169979352345 0.778742816880016
0.4103630638431504 19.745936698600413 0.8144892574075644
0.41559061879656634 19.840119247490055 0.8143682637199015
0.42081817374998226 19.74225374780836 0.8168041376232488
0.4260457287033982 19.577861611381216 0.8156644907563538
0.4312732836568141 19.737787871518442 0.8198788928721095
0.43650083861023004 20.448823524039888 0.8398876183497516
0.44172839356364596 20.709220552745816 0.8304130299158935
0.4469559485170619 20.70755522145597 0.8153443800471601
0.4521835034704778 20.817255381546868 0.8263205920521176
0.45741105842389373 20.40673701221204 0.8108719983368372
0.46263861337730966 19.759930713913256 0.7903206770895266
0.4678661683307256 18.55464960395224 0.7666894202290011
0.4730937232841415 18.59553857258018 0.7601188936223716
0.47832127823755743 18.778592599979614 0.7737695838746309
0.48354883319097336 18.30380616043032 0.753362659245083
0.4887763881443893 17.540499862331444 0.7588242944550506
0.4940039430978052 17.147456099231487 0.7475462871550768
0.49923149805122113 18.92646102981117 0.7805180563185505
0.5044590530046371 20.099839575813487 0.8210401167442242
0.5096866079580531 20.802279513648273 0.8169814229575937
0.5149141629114691 20.34387337096349 0.8048969223621785
0.5201417178648851 19.857792423605204 0.7941734391340696
0.525369272818301 20.0280143310061 0.7953405332155907
0.530596827771717 18.97483579246046 0.769051406463167
0.535824382725133 19.43710971776885 0.7713720975319949
0.541051937678549 18.59455692355085 0.751281024838626
0.546279492631965 18.684853508700552 0.7504373320124049
0.5515070475853809 18.434301749611958 0.7604634902101708
0.5567346025387969 18.42155437570812 0.7569167729180786
0.5619621574922129 19.47354071208717 0.7661982881022003
0.5671897124456289 18.773600297492166 0.7333168395100489
0.5724172673990449 19.128999375880337 0.7342321283259878
0.5776448223524608 18.88735009105209 0.7234927052288401
0.5828723773058768 18.136340574121057 0.6990208877868122
0.5880999322592928 18.21875711950449 0.7216537279015954
0.5933274872127088 17.308709760935905 0.7170501757614036
0.5985550421661248 16.80307885020643 0.7182289989033578
0.6037825971195407 17.254017404955864 0.7353883723944769
0.6090101520729567 17.24255630297439 0.73029558771138
0.6142377070263727 17.61124462337859 0.70873102563826
0.6194652619797887 18.0268468758183 0.7073345896518246
0.6246928169332047 17.601614660269398 0.6971756954813997
0.6299203718866206 18.505693848627285 0.7125753389925845
0.6351479268400366 18.42345186891496 0.7088638494929446
0.6403754817934526 19.713617593789653 0.7283056825281844
0.6456030367468686 20.398833726804625 0.7260015978046532
0.6508305917002846 20.077966443200058 0.7080810904860209
0.6560581466537005 20.08842052698222 0.7161223634024831
0.6612857016071165 19.753166866672913 0.7108148468782051
0.6665132565605325 19.719473803994415 0.7058149718996376
0.6717408115139485 18.75601167117068 0.6857696855307551
0.6769683664673645 19.04055431137794 0.6789652611437273
0.6821959214207804 19.24735425502672 0.6819434999235697
0.6874234763741964 19.063576082965668 0.6980132946335932
0.6926510313276124 19.84364707976923 0.7035420204404593
0.6978785862810284 20.285074941630022 0.709070313678246
0.7031061412344444 18.935039478266997 0.6692554267338313
0.7083336961878604 19.763332360742233 0.6800704664655044
0.7135612511412763 20.117818041079275 0.6988096717312673
0.7187888060946923 20.221570682767958 0.7015612378365036
0.7240163610481083 22.378149503983547 0.7369250763598747
0.7292439160015243 23.22728210536792 0.7589670489713494
0.7344714709549403 22.757373390712953 0.7387329958007454
0.7396990259083562 23.31296432552447 0.7517959988635422
0.7449265808617722 23.486399347285275 0.7653199371524128
0.7501541358151882 23.476858734125365 0.7541517396276386
0.7553816907686042 24.207132127622895 0.7641748304467016
0.7606092457220202 24.459602800523914 0.7568020538507837
0.7658368006754361 24.08208226483007 0.7304143459741491
0.7710643556288521 25.374619078373314 0.734494845217137
0.7762919105822681 26.337027971402925 0.7484322197731421
0.7815194655356841 28.766211116935533 0.7888223139975437
0.7867470204891001 31.42827105006747 0.8392231216429004
0.791974575442516 33.71106053625457 0.8544851236924552
0.797202130395932 35.67791640817615 0.8741427291915873
0.802429685349348 36.43836909254961 0.8909519390990618
0.807657240302764 37.32795578372312 0.8991706921289718
0.81288479525618 40.59035586275337 0.9470682293876499
0.8181123502095959 41.80069231560535 0.9551162272988234
0.8233399051630119 41.366810820672555 0.9415290694812894
0.8285674601164279 43.01063105771796 0.9981559789269744
0.8337950150698439 44.01659807668274 1.0440630275794045
0.8390225700232599 50.90917261922114 1.1578650568798836
0.8442501249766758 55.44561106090178 1.231196791493511
0.8494776799300918 58.05620156269276 1.2260224040763774
0.8547052348835078 61.81082787447936 1.2577726935071913
0.8599327898369238 66.13958660564322 1.2891135932811266
0.8651603447903398 69.83086679995982 1.330784404106724
0.8703878997437557 73.20062933204215 1.3572202890588896
0.8756154546971717 75.60931307305587 1.3753540618299749
0.8808430096505877 75.64843586852199 1.366438184634278
0.8860705646040037 77.2894831901465 1.3586764039699986
0.8912981195574197 77.44831578273111 1.3446966349305116
0.8965256745108356 80.2386682596965 1.3810044796028726
0.9017532294642516 78.49736695369353 1.3507363912647325
0.9069807844176676 74.7468127352661 1.3090165404978922
0.9122083393710836 73.0374494613052 1.2855051584442447
0.9174358943244996 78.28121998262432 1.3383446567493296
0.9226634492779155 84.4872951003955 1.3909637468521128
0.9278910042313315 90.48729019237732 1.4432313222299087
0.9331185591847475 94.63761500447292 1.4924663267927194
0.9383461141381635 93.8869044866877 1.4755885602265193
0.9435736690915795 90.57369582673623 1.4343299529312574
0.9488012240449955 92.92041329216872 1.4257331164186777
0.9540287789984114 98.4840528098254 1.4758328744776033
0.9592563339518274 104.9259817202678 1.5299073200898385
0.9644838889052434 106.1205511459442 1.544994198578787
0.9697114438586594 105.06584420339533 1.527582644596493
0.9749389988120754 105.33188703463763 1.516054126409387
0.9801665537654913 104.30879087964603 1.5049170196451065
0.9853941087189073 110.9299542607293 1.5525186173392287
0.9906216636723233 113.73274839085481 1.5676350900524518
0.9958492186257393 111.3531579333413 1.5521160601960131
1.0010767735791553 114.84871483959611 1.5805913324949976
1.0063043285325712 113.64124707443537 1.5710908403327937
1.0115318834859872 112.73885856224028 1.552343412122846
1.0167594384394032 115.88482504279138 1.565220471694137
1.0219869933928192 118.65327075623208 1.5969222559090255
1.0272145483462352 119.50311797161271 1.6030090029065653
1.0324421032996511 121.21942608513478 1.6220810757832926
1.0376696582530671 123.05864856251006 1.6287971468292075
1.042897213206483 125.05750950101364 1.647650055693591
1.048124768159899 125.48876535435852 1.6575014552788545
1.053352323113315 129.22292892662918 1.6821586862707585
1.058579878066731 131.04624103580505 1.6644939173671545
1.063807433020147 130.09119362505533 1.6351796311758988
1.069034987973563 129.21421496011465 1.6233936609563595
1.074262542926979 128.44317781691902 1.6196636108307079
1.079490097880395 126.37015933201432 1.607859219535106
1.084717652833811 128.75115816455198 1.6332819389394395
1.089945207787227 129.32602204753687 1.6230200345033712
1.095172762740643 129.36120807107616 1.616253993671236
1.1004003176940589 130.74343332549958 1.6357591657689
1.1056278726474749 140.2297030980325 1.71803164377016
1.1108554276008908 142.35890541092874 1.7423768614508939
1.1160829825543068 145.0953341413627 1.7495367993649331
1.1213105375077228 141.18703650282018 1.7094966022822407
1.1265380924611388 133.76440350764724 1.6561716304486196
1.1317656474145548 135.8665391152637 1.6851734397253146
1.1369932023679707 135.95686149306223 1.68488451805607
1.1422207573213867 137.19979978115776 1.6852439601465368
1.1474483122748027 137.07027330063494 1.6821847563667434
1.1526758672282187 137.78851382476938 1.6517746401248057
1.1579034221816347 141.98708523855646 1.6723035727851738
1.1631309771350506 142.04487671421236 1.6719564169743177
1.1683585320884666 144.0288576383154 1.6850193209102546
1.1735860870418826 145.53013629587443 1.7149679355804992
1.1788136419952986 147.24258243266215 1.7288217595959012
1.1840411969487146 150.66909614597958 1.7190799284637535
1.1892687519021305 146.89833992805126 1.6971958908950115
1.1944963068555465 147.80931424679838 1.6919113450042156
1.1997238618089625 151.10461721788766 1.6940923388724554
1.2049514167623785 153.10400040935718 1.7339086877560288
1.2101789717157945 152.10478580217924 1.7144740844372963
1.2154065266692105 151.23314210879005 1.7124551360802862
1.2206340816226264 155.34196939600668 1.736753715583372
1.2258616365760424 155.2063138600347 1.7355857266539931
1.2310891915294584 160.4994019896889 1.7646320798168225
1.2363167464828744 161.57398871535224 1.7829872631411647
1.2415443014362904 155.17011402394178 1.7410392491358166
1.2467718563897063 148.53899082827394 1.7073525497738002
1.2519994113431223 140.74821080898914 1.670591844712498
1.2572269662965383 138.9769791584363 1.6355863853520212
1.2624545212499543 142.5666220992995 1.6344830377309865
1.2676820762033703 142.5440971240573 1.6417285910431032
1.2729096311567862 140.6667577212037 1.6130951121441564
1.2781371861102022 145.33514041959214 1.648399977729609
1.2833647410636182 150.04855690586334 1.6929661620505336
1.2885922960170342 154.1921126861191 1.7536497004904328
1.2938198509704502 151.6384247777051 1.723086143129303
1.2990474059238661 147.709167494732 1.7051741874891195
1.3042749608772821 149.9525845481084 1.6896673011316818
1.309502515830698 155.2818673939109 1.7001692516581395
1.314730070784114 153.64301002738986 1.7009753196178743
1.31995762573753 153.09335065047065 1.7102325766862578
1.325185180690946 149.64003911121034 1.6931932256434012
1.330412735644362 154.3747591787184 1.7238101196216742
1.335640290597778 151.4153699038459 1.6878704560574043
1.340867845551194 155.33014034738346 1.6956348078142378
1.34609540050461 157.15720186256783 1.7124296233565408
1.351322955458026 160.87738244847276 1.7426316158273703
1.356550510411442 159.4212890369983 1.7495042881804421
1.361778065364858 153.59467166252804 1.7094581597765395
1.3670056203182739 152.001571313883 1.6941061380950275
1.3722331752716899 151.09422833546103 1.6787554597135963
1.3774607302251058 153.04116393225434 1.6781199913465201
1.3826882851785218 153.04676381718622 1.677288059124395
1.3879158401319378 153.06861759925337 1.690709147027328
1.3931433950853538 150.1557424598573 1.6697851715079417
1.3983709500387698 142.69431609816374 1.6120799117914328
1.4035985049921857 140.4900877551821 1.5963940112431845
1.4088260599456017 136.05054961968557 1.584843814387309
1.4140536148990177 144.411856360262 1.6555248464476895
1.4192811698524337 154.16818120155554 1.743298299121294
1.4245087248058497 153.2768756927338 1.7195261500883992
1.4297362797592656 152.45375065956375 1.697125580671134
1.4349638347126816 147.92305279388853 1.6571657243373534
1.4401913896660976 146.05143273656887 1.648455206510887
1.4454189446195136 146.61778071052524 1.630678549781667
1.4506464995729296 144.5851180851222 1.6253708143598535
1.4558740545263456 142.92807964751628 1.621363917916049
1.4611016094797615 136.73586600118975 1.5946535860280975
1.4663291644331775 134.8271704953925 1.603261739045012
1.4715567193865935 133.77281603729782 1.5831446525816792
1.4767842743400095 134.0512784586509 1.5742828659647163
1.4820118292934255 134.04528171224442 1.5770222258879432
1.4872393842468414 134.79581805432974 1.5618786262861433
1.4924669392002574 136.1943859405435 1.5889507276666388
1.4976944941536734 131.25780034604804 1.5762784389341256
1.5029220491070894 134.08210338213757 1.6121779035051695
1.5081496040605054 137.71383255160262 1.642750681436686
1.5133771590139213 141.72669735724148 1.678303059698002
1.5186047139673373 148.029806849305 1.7440230916823105
1.5238322689207533 142.4691791632988 1.7097645945250488
1.5290598238741693 138.0859649359851 1.6659554899191076
1.5342873788275853 135.40276345748686 1.6213920023667558
1.5395149337810012 136.21617260780852 1.60682602290504
1.5447424887344172 146.20629777498254 1.6503045437493946
1.5499700436878332 157.55635741254076 1.728718116849845
1.5551975986412492 160.09638231789742 1.7384951346433393
1.5604251535946652 158.77681122204388 1.7342220063204292
1.5656527085480811 146.86301879640575 1.6506610879164128
1.5708802635014971 146.01340142147524 1.6400720199343461
1.576107818454913 152.5594048291538 1.6879114647852593
1.581335373408329 153.60755669227717 1.6854165659650595
1.586562928361745 162.95260586034084 1.7339124968107429
1.591790483315161 160.8958255308784 1.7263271622758525
1.597018038268577 155.51786531625896 1.670608549473799
1.602245593221993 157.14076051167476 1.6743776828090715
1.607473148175409 159.29843130878086 1.6859817401438588
1.612700703128825 162.69169852145134 1.7147809490684496
1.617928258082241 164.53331077017106 1.7384021567885375
1.623155813035657 162.128120094948 1.743653804988696
1.628383367989073 164.23053813151432 1.7524160063703493
1.6336109229424889 169.39999968306722 1.7716796301421593
1.6388384778959049 173.1476923437087 1.7887793781462984
1.6440660328493208 178.0052370615899 1.8009369798072778
1.6492935878027368 186.08068193735224 1.8361933906807641
1.6545211427561528 189.79926156197317 1.8533937944298766
1.6597486977095688 194.7218073546544 1.8602022185642102
1.6649762526629848 202.26231291004368 1.882773741763601
1.6702038076164007 205.11451218506397 1.888624028881262
1.6754313625698167 206.8267655753358 1.8999604485473391
1.6806589175232327 206.2444384638137 1.8880079718138552
1.6858864724766487 201.0925421081317 1.850877950062321
1.6911140274300647 202.4216479355626 1.8629511594794752
1.6963415823834807 209.4668840099961 1.891025141749454
1.7015691373368966 209.50579399788404 1.9025857705588738
1.7067966922903126 208.01235872794987 1.889995189050792
1.7120242472437286 205.71307429472697 1.8722187762357756
1.7172518021971446 199.4899607089736 1.8284984297653266
1.7224793571505606 204.71049668072945 1.8608152739807187
1.7277069121039765 210.27246772372888 1.8975613188067388
1.7329344670573925 219.67937633903472 1.9444955018891563
1.7381620220108085 230.86168652635845 1.993055482020718
1.7433895769642245 235.5755635312797 2.000425562308899
1.7486171319176405 237.42505258922395 1.9976004232530171
1.7538446868710564 244.54865425257663 2.006665472651859
1.7590722418244724 248.4287243704669 2.016145339009518
1.7642997967778884 254.31551028118335 2.0585585835735936
1.7695273517313044 252.69312259381346 2.042618689512172
1.7747549066847204 245.18489921461187 1.9863836780179485
1.7799824616381363 242.66280336813378 1.9795182280700019
1.7852100165915523 245.49551073187234 1.9657254247860625
1.7904375715449683 251.455294148351 1.982120845797288
1.7956651264983843 251.57472000175176 1.9839325218544444
1.8008926814518003 250.25082118321546 1.9425343104609882
1.8061202364052162 248.45747327903294 1.9293225600520771
1.8113477913586322 247.47323960718242 1.9228603386682215
1.8165753463120482 249.13641087529632 1.9073914827321896
1.8218029012654642 246.78906607702797 1.891601552331098
1.8270304562188802 247.300632645162 1.8825576033311258
1.8322580111722961 252.56442283557402 1.8945858314650155
1.8374855661257121 252.62268450889903 1.8927839302522211
1.842713121079128 261.6831277348593 1.9483116361560664
1.847940676032544 253.31785356209645 1.8842978490920474
1.85316823098596 255.04855056616356 1.8857130124762869
1.858395785939376 252.25533170072282 1.8709701668675711
1.863623340892792 257.8310149268855 1.9020665002670802
1.868850895846208 253.999159428977 1.8962207128135113
1.874078450799624 249.98078086879886 1.8747762879294474
1.87930600575304 249.94775874895876 1.8631974156918614
1.884533560706456 244.18176032415786 1.8080199806209905
1.889761115659872 239.80218549769043 1.761699334424397
1.894988670613288 239.14925155215138 1.7482809737939797
1.9002162255667039 246.17343455187535 1.7731045378833727
1.9054437805201199 253.9091430214054 1.8056783287155482
1.9106713354735358 256.7767754262688 1.810253886733484
1.9158988904269518 253.10760669410345 1.7724925836498924
1.9211264453803678 247.48062268673033 1.7302208425527092
1.9263540003337838 252.57057156475622 1.7493266433448509
1.9315815552871998 254.1904107076565 1.765510615838731
1.9368091102406157 255.91069853573424 1.776594268442742
1.9420366651940317 252.76122996152637 1.7598663618553434
1.9472642201474477 251.61534024278097 1.7470736591951572
1.9524917751008637 249.10433464745807 1.7089716640896204
1.9577193300542797 244.36400482694373 1.6889947121424107
1.9629468850076957 246.7949114158286 1.713153606600379
1.9681744399611116 247.18622484963402 1.7194636467172093
1.9734019949145276 252.8186019467948 1.7506076823092802
1.9786295498679436 257.8416814977891 1.7600436658569896
1.9838571048213596 250.26144738402584 1.6954709805568076
1.9890846597747756 243.1812661176367 1.6526638698873186
1.9943122147281915 238.83638514498787 1.6486916334268187
1.9995397696816075 236.47240976201851 1.6397591913167735
2.0047673246350235 234.18921939546786 1.6320254970571322
2.0099948795884393 228.98554744476445 1.6109787514788587
2.015222434541855 228.81928151571535 1.5959760693957923
2.0204499894952708 234.86011669188647 1.6212248664197324
2.0256775444486865 238.88286955217413 1.6286965598119498
2.0309050994021023 245.0266279695878 1.658079932323686
2.036132654355518 249.93129917616807 1.6890207261095185
2.041360209308934 245.19065832103973 1.693657266617834
2.0465877642623496 247.64660531035983 1.6996911431129966
2.0518153192157653 243.03643557100804 1.6753428021217225
2.057042874169181 233.29125941164784 1.6140413762561814
2.062270429122597 238.42381575343822 1.632682661259989
2.0674979840760126 235.3899304857063 1.6366097737541572
2.0727255390294284 239.17443078530744 1.666854037344189
2.077953093982844 233.19148813375898 1.6359250668595928
2.08318064893626 224.12538123653698 1.5945059159189183
2.0884082038896756 217.53216383664653 1.5428332154764393
2.0936357588430914 213.15214422834254 1.5074820008256624
2.098863313796507 218.84645561571918 1.5307118569326832
2.104090868749923 226.78178997179424 1.573940642022276
2.1093184237033387 230.2639920976451 1.5951977680672522
2.1145459786567544 230.26142412570326 1.6035934412006256
2.11977353361017 223.12475777100929 1.564574694959289
2.125001088563586 214.3967643719374 1.5153277845771465
2.1302286435170017 215.26606016944496 1.5159016267637808
2.1354561984704175 214.46662391345444 1.5211306389234196
2.140683753423833 218.15558419730004 1.5540395716943032
2.145911308377249 222.8218678366076 1.585772360566232
2.1511388633306647 219.36462259078925 1.5680494895283335
2.1563664182840805 223.28104123837556 1.57709984307146
2.1615939732374962 219.72045988148054 1.5616891509712743
2.166821528190912 215.02255745145914 1.5512409866279804
2.1720490831443278 221.40278271111586 1.5864610293344035
2.1772766380977435 220.60339170815146 1.5858381209682262
2.1825041930511593 225.68583338917537 1.5846273124859807
2.187731748004575 229.25152391108932 1.5791829089658291
2.192959302957991 226.9353468224514 1.572702604983577
2.1981868579114066 224.19602699471358 1.552874438231841
2.2034144128648223 223.87057994647577 1.5578660231099184
2.208641967818238 222.05207117865865 1.5591311248393098
2.213869522771654 223.87043574438533 1.5726736741850356
2.2190970777250696 231.18581383394874 1.622933163922296
2.2243246326784853 239.103440028065 1.6597119624547143
2.229552187631901 244.49991531405456 1.6899544028638274
2.234779742585317 242.2795832402783 1.6651197148715482
2.2400072975387326 233.9209244231982 1.613531682415917
2.2452348524921484 220.8313702914044 1.5465476522200972
2.250462407445564 216.57322993911924 1.529264254464612
2.25568996239898 209.77069544444564 1.5035006612424173
2.2609175173523957 209.57389799585948 1.517477943823991
2.2661450723058114 215.19283811295446 1.5669992144480338
2.271372627259227 212.95516098859235 1.5563683126685766
2.276600182212643 221.03041829034868 1.5896479042928366
2.2818277371660587 227.1098976141376 1.6106227138272975
2.2870552921194744 227.36785074783467 1.599666249464886
2.29228284707289 228.71352625059447 1.5960750159861705
2.297510402026306 224.43380653008725 1.570687645876205
2.3027379569797217 216.38982990531977 1.5153474688449786
2.3079655119331375 222.36240680096446 1.55020898785986
2.3131930668865532 221.0853150988038 1.5447439033297938
2.318420621839969 223.79859900759254 1.5731468119149492
2.3236481767933848 223.05838977911245 1.584752849277478
2.3288757317468005 213.2696945428311 1.5437562164418275
2.3341032867002163 210.18146549339215 1.5205800118588826
2.339330841653632 211.14012583377735 1.5179467304069205
2.344558396607048 217.97679545395428 1.5499355062065951
2.3497859515604635 227.46686006028813 1.5825738334833162
2.3550135065138793 236.06067170821683 1.605531963391671
2.360241061467295 233.61893288983836 1.5937507128017865
2.365468616420711 232.10731799418016 1.5988965891384992
2.3706961713741266 235.56803034316337 1.6030248374355895
2.3759237263275423 230.8134670945129 1.5799332505971586
2.381151281280958 228.51428283860355 1.5486030498016763
2.386378836234374 228.9647892368388 1.5385804064741906
2.3916063911877896 232.21842647272624 1.561837108316711
2.3968339461412054 232.09196843364873 1.5558024878764254
2.402061501094621 229.50647782342332 1.538763309327075
2.407289056048037 224.82604750640277 1.5296373422467378
2.4125166110014526 216.85824237044272 1.4973808560946251
2.4177441659548684 215.96294712620036 1.492799296233038
2.422971720908284 218.51149647954193 1.4878447048727232
2.4281992758617 221.7205462013186 1.4819656463877384
2.4334268308151157 223.0385402610877 1.4888756346574747
2.4386543857685314 220.25268946575247 1.461385084060899
2.443881940721947 221.05540878060665 1.4467525340442595
2.449109495675363 226.95638638961614 1.4571978365355787
2.4543370506287787 228.61161823787148 1.4444777078384425
2.4595646055821945 232.530145986567 1.4308142585334127
2.4647921605356102 250.45567631195308 1.4472309167556763
2.470019715489026 280.2655870060432 1.452053154106922
2.4752472704424417 361.6707487284714 1.574803934806757
2.4804748253958575 510.8866395058692 1.7931530771760933
2.4857023803492733 744.3823107126024 2.0825422202958124
2.490929935302689 1063.2438034450356 2.4418622755994783
2.496157490256105 1477.1859517528542 2.871310583618174
2.5013850452095205 1898.4415137990286 3.2429007428739203
2.5066126001629363 2234.011782882903 3.503663957004792
2.511840155116352 2498.2627717423297 3.70307000230317
2.517067710069768 2702.0715436033806 3.856364042313439
2.5222952650231836 2917.740347568406 4.016801057373159
2.5275228199765993 3212.672582336905 4.2065842639916
2.532750374930015 3600.481629748835 4.43104350582239
2.537977929883431 4228.429596126429 4.799843839163085
2.5432054848368466 5025.118521693869 5.248536537902869
2.5484330397902624 5855.588189667973 5.6692587427267185
2.553660594743678 6443.822885629159 5.933960605337941
2.558888149697094 6738.03885997672 6.058712966775845
2.5641157046505096 6627.284381679107 5.991984768730341
2.5693432596039254 6236.262737074091 5.811684760420341
2.574570814557341 5695.214851776316 5.547153652702916
2.579798369510757 5168.332857328169 5.289155462361979
2.5850259244641727 4743.489496781521 5.060595620350783
2.5902534794175884 4428.620545859017 4.8799460542169815
2.595481034371004 4202.9747933911995 4.761221662729666
2.60070858932442 3935.1260407792915 4.609229341876446
2.6059361442778357 3527.417689527542 4.365319315351148
2.6111636992312515 3010.5183067280695 4.024185529664129
2.6163912541846672 2428.6346144889876 3.6140866936504263
2.621618809138083 1841.2196039765938 3.154378633548133
2.6268463640914987 1340.2959357342656 2.6929809309299904
2.6320739190449145 923.9601278552318 2.232497761998882
2.6373014739983303 660.9700283036367 1.9124132088742023
2.642529028951746 495.7354443902975 1.690426541292963
2.6477565839051618 379.551515934373 1.5223076058393215
2.6529841388585775 319.8283879377547 1.4391153322182655
2.6582116938119933 287.2632032139836 1.4034660281092877
2.663439248765409 265.7691428340627 1.3780597076348937
2.668666803718825 255.2704142568642 1.3846339420638951
2.6738943586722406 248.23210469990525 1.3965100280107483
2.6791219136256563 240.73455560070627 1.4170648674074722
2.684349468579072 238.35707568764795 1.4488257846116064
2.689577023532488 236.99884900298494 1.4682951250222491
2.6948045784859036 240.2183110779379 1.4906829725857003
2.7000321334393194 233.69556941883266 1.4500053734311715
2.705259688392735 231.9122074833612 1.45421117658175
2.710487243346151 232.91275515906364 1.4792870254313428
2.7157147982995666 232.97763419075818 1.494840198107526
2.7209423532529824 238.9480616847198 1.5388682571443637
2.726169908206398 231.13563547962102 1.5077554919948826
2.731397463159814 229.48849416929949 1.507621562497856
2.7366250181132297 223.4815279817562 1.5018664697080346
2.7418525730666454 225.10447990710162 1.5199122790706812
2.747080128020061 221.63505525209828 1.5160339316252647
2.752307682973477 216.8255266015381 1.479836512297321
2.7575352379268927 215.22788390730588 1.4717899810829318
2.7627627928803085 212.4359544600868 1.4746562681783015
2.767990347833724 215.50614903189478 1.4844993821578012
2.77321790278714 220.75887727699788 1.516718387274022
2.7784454577405557 219.80378746906922 1.5197937421933663
2.7836730126939715 221.5111474976573 1.5159042107942657
2.7889005676473873 218.3607042345806 1.5091097392917554
2.794128122600803 220.18920945110867 1.5164816172847244
2.7993556775542188 217.10609869722484 1.486058354808289
2.8045832325076345 219.12898959189152 1.4934097348042548
2.8098107874610503 222.08701808618727 1.4931911664162139
2.815038342414466 224.97104283203106 1.5095837619022336
2.820265897367882 231.19939062164946 1.5421019078463631
2.8254934523212976 224.1926092500509 1.5091119407662243
2.8307210072747133 223.01212087217968 1.517166883664182
2.835948562228129 224.57875964713958 1.5205792740060682
2.841176117181545 221.61066454600672 1.5353746280946272
2.8464036721349606 226.2759788254595 1.5636328118380305
2.8516312270883764 227.6215249608755 1.5718816994771385
2.856858782041792 222.46258242646957 1.543649744218383
2.862086336995208 223.08606484107867 1.5347691540146273
2.8673138919486236 219.2095657147614 1.5250300040034104
2.8725414469020394 223.48833425051026 1.5296881536195293
2.877769001855455 224.89803825795852 1.5454600052408893
2.882996556808871 227.03641504447137 1.5603899875661724
2.8882241117622867 218.83828132894982 1.514778828444479
2.8934516667157024 214.63663236339573 1.4945625648624115
2.898679221669118 213.7522425031194 1.4755970396994942
2.903906776622534 213.9232776390753 1.460444297863776
2.9091343315759497 216.21981671071813 1.471703968761327
2.9143618865293655 220.67293117396278 1.4956036857841413
2.919589441482781 219.3151297411905 1.50312881488193
2.924816996436197 218.0098216368103 1.5063601069892598
2.9300445513896127 215.75203704587875 1.5071005999144325
2.9352721063430285 220.27290862927143 1.5267184970736993
2.9404996612964442 222.84472325108945 1.525145397791146
2.94572721624986 229.69779978431498 1.548744248146302
2.9509547712032758 232.86779927782197 1.5556661472888291
2.9561823261566915 229.32087773459816 1.54799286472608
2.9614098811101073 228.37992958011117 1.5318109579889485
2.966637436063523 220.9318475130948 1.4996320509327286
2.971864991016939 218.8867080747529 1.4929604493028583
2.9770925459703546 219.1906917710919 1.4903918577582314
2.9823201009237703 219.79850500566062 1.5020004477283715
2.987547655877186 224.84881555708913 1.5124952098052658
2.992775210830602 217.1562702714326 1.463194337832247
2.9980027657840176 214.5199284479386 1.4464655048653197
3.0032303207374333 214.8381175651788 1.440070949654581
3.008457875690849 216.4710008053334 1.4412316133925422
3.013685430644265 220.69156090731624 1.450622378388858
3.0189129855976806 221.91113182215778 1.4439052210651155
3.0241405405510964 221.12929054614503 1.4530945194587013
3.029368095504512 225.41548169253636 1.4689855633499307
3.034595650457928 226.69054236664127 1.460761786087474
3.0398232054113437 227.84651440609682 1.4684702723269276
3.0450507603647594 225.65587735936023 1.454037748729079
3.050278315318175 221.9347416781156 1.450990210137851
3.055505870271591 217.66614189962232 1.4398247480653728
3.0607334252250067 218.11505076862608 1.4310531672283824
3.0659609801784224 225.61438387450494 1.4549412814631477
3.071188535131838 221.6486824395844 1.4273404700130636
3.076416090085254 224.49206497919107 1.4280226200928183
3.0816436450386697 223.0748322238233 1.4186252035142493
3.0868711999920855 217.2372649281958 1.3845857530370376
3.0920987549455012 218.3441001373587 1.376525933359958
3.097326309898917 220.374307506939 1.3776429788137703
3.1025538648523328 221.80217762045817 1.3760059743414874
3.1077814198057485 228.55874107408988 1.3977061651573648
3.1130089747591643 228.40335150576888 1.3793937826208784
3.11823652971258 228.00221371124312 1.3852066014604587
3.123464084665996 226.9231267030293 1.3742994758109754
3.1286916396194115 227.78537465371951 1.3643476214295445
3.1339191945728273 226.89124173680213 1.3368210710287411
3.139146749526243 233.3473699714013 1.334198606340305
3.144374304479659 241.46936052067338 1.3463007960270132
3.1496018594330746 245.64567152624102 1.3474411497628793
3.1548294143864903 251.03731913320541 1.3691989404366216
3.160056969339906 246.1713116038963 1.3377199104682538
3.165284524293322 244.80779631894055 1.3151335879297088
3.1705120792467376 251.89198473441613 1.3037512533128335
3.1757396342001534 256.83806341919365 1.2728568281093458
3.180967189153569 268.75068601638986 1.2778246908923587
3.186194744106985 278.3931031054745 1.2790122002998445
3.1914222990604006 289.59934551539646 1.2891653110315127
3.1966498540138164 307.38263496820196 1.3163065125616327
3.201877408967232 326.0813139324583 1.341192622562985
3.207104963920648 346.5019298687033 1.3653257368389413
3.2123325188740637 360.697047670859 1.3729796241314411
3.2175600738274794 380.7004492242762 1.3980670902431411
3.222787628780895 398.5916873064317 1.4191360626711418
3.228015183734311 422.275949791369 1.4550969360981074
3.2332427386877267 455.42262852257784 1.5077839204249626
3.2384702936411425 487.01638604527557 1.5476315647490353
3.2436978485945582 522.3499663080764 1.5958679639792062
3.248925403547974 555.6777915690565 1.644271425911291
3.2541529585013897 589.585777654781 1.6946361064819813
3.2593805134548055 620.4580464547201 1.7398504325355613
3.2646080684082213 650.5513194931486 1.7792180586532558
3.269835623361637 677.1390473426449 1.8086972670808237
3.275063178315053 699.4741776635793 1.8346605920119639
3.2802907332684685 721.0702977094537 1.8584157086803683
3.2855182882218843 744.2841558236877 1.8871463251583416
3.2907458431753 763.8826204528835 1.9115425986743495
3.295973398128716 786.4018957178496 1.9390426449822273
3.3012009530821316 809.3613312467744 1.9635322407135465
3.3064285080355473 830.0917238963821 1.9869980723446303
3.311656062988963 858.2246070260543 2.017516155714918
3.316883617942379 868.4141586161105 2.0233971594269944
3.3221111728957946 883.5680870545623 2.0419816188477227
3.3273387278492104 885.0385133851346 2.041705660256745
3.332566282802626 880.4398923697036 2.039579314146697
3.337793837756042 863.6941052659051 2.0232734636056717
3.3430213927094576 822.3519706336139 1.9679325193926789
3.3482489476628734 771.0755922844421 1.9080397354590817
3.353476502616289 710.1313741515746 1.8294926208080338
3.358704057569705 640.5539578238337 1.7379259500613773
3.3639316125231207 565.9271245837476 1.6259044783225103
3.3691591674765364 506.94765519058745 1.5419099606231093
3.374386722429952 449.91434370392307 1.4611562647017557
3.379614277383368 401.3976140060755 1.3977264178606084
3.3848418323367837 359.3956933058412 1.3410764666147545
3.3900693872901995 329.8224063860103 1.3052445901625136
3.3952969422436152 301.3074929981917 1.2620574211098718
3.400524497197031 285.559517118525 1.2414620953932416
3.4057520521504467 271.61152507762847 1.2281600908169203
3.4109796071038625 263.64074169391677 1.2402857183288212
3.4162071620572783 259.90732866430835 1.2540728048746344
3.421434717010694 252.3832278675616 1.250972859896218
3.4266622719641098 248.30743335749523 1.254969043755168
3.4318898269175255 238.98033650388484 1.2338791803021938
3.4371173818709413 230.26899581478017 1.2237710832491306
3.442344936824357 227.20206963439557 1.2182960368941627
3.447572491777773 225.2901873316689 1.2134757797276927
3.4528000467311886 220.21145369075788 1.20065287815765
3.4580276016846043 218.4042521924078 1.2005346701983794
3.46325515663802 217.6003294044543 1.204660066360586
3.468482711591436 213.80097553003122 1.195449396045513
3.4737102665448516 210.89316126084404 1.192292888013062
3.4789378214982674 209.6484291389852 1.1852719096450437
3.484165376451683 208.89220500494767 1.1850898858496584
3.489392931405099 218.71247486398715 1.2332059771822643
3.4946204863585146 223.6158975890767 1.2407633419074464
3.4998480413119304 226.33396247135045 1.2418510895760553
3.505075596265346 230.83993158416195 1.255685351741665
3.510303151218762 234.27900974453675 1.2563635154764
3.5155307061721777 239.0702366771436 1.2496441176189972
3.5207582611255934 240.56512383134773 1.2374979881774222
3.525985816079009 247.61105104878672 1.2244996528608714
3.531213371032425 250.77825807521018 1.2006221819333
3.5364409259858407 258.1486313227973 1.192900473620209
3.5416684809392565 270.80309222702505 1.1979314925801556
3.546896035892672 288.26083472974545 1.214054404978278
3.552123590846088 331.0459369287025 1.2832227583168956
3.5573511457995037 401.4643956490549 1.3916416894993089
3.5625787007529195 529.7164948529517 1.5780600503346691
3.5678062557063353 753.4138812372266 1.8667200631027152
3.573033810659751 1166.3708041449772 2.314965965271112
3.5782613656131668 1897.2825106124897 2.9488007213331144
3.5834889205665825 3201.2919910013807 3.831584342805266
3.5887164755199983 5410.967498271191 4.981114620593781
3.593944030473414 8724.555201463718 6.29208407700596
3.59917158542683 12513.600285817873 7.498184764362868
3.6043991403802456 16310.882242244732 8.537728725372661
3.6096266953336613 18652.564949751773 9.079678543879382
3.614854250287077 19110.52280730408 9.184548767689805
3.620081805240493 17567.26077810239 8.794499750628356
3.6253093601939086 14530.146008096453 8.00541448900992
3.6305369151473244 11119.877655774653 6.988971683667333
3.63576447010074 7782.825694830337 5.833505567783389
3.640992025054156 5222.343316098477 4.76466145618821
3.6462195800075716 3336.0813237873167 3.800248352190847
3.6514471349609874 2113.991598486267 3.021457650876381
3.656674689914403 1341.7955228894773 2.408636816896656
3.661902244867819 914.791525237985 1.987589453000288
3.6671297998212347 671.626099630921 1.7020770690663343
3.6723573547746504 538.9703848225838 1.5291049347091255
3.677584909728066 451.0885278129619 1.40440940238392
3.682812464681482 398.8033784789398 1.3311923268034482
3.6880400196348977 367.4649430929771 1.2941807895379902
3.6932675745883135 345.18793643716174 1.2664197450862733
3.698495129541729 327.0276192876104 1.2456584280595588
3.703722684495145 308.2921479905705 1.2104225478599717
3.7089502394485607 296.35136355627895 1.184922302946606
3.7141777944019765 285.82575614592156 1.1610323302322552
3.7194053493553922 280.1565666566372 1.147385366669658
3.724632904308808 274.45936745708696 1.1406237854337609
3.7298604592622238 268.86053818712594 1.142755372871228
3.7350880142156395 261.6256072987723 1.1309677896079406
3.7403155691690553 255.19951669020307 1.1241155266449625
3.745543124122471 256.1140022037355 1.1339923141832131
3.750770679075887 254.26918049451757 1.1385947241513188
3.7559982340293026 255.10910074881417 1.1453773403922654
3.7612257889827183 253.19196372471401 1.1406098970230136
3.766453343936134 249.38639845558845 1.126064307656008
3.77168089888955 247.88349172816658 1.1113693927696378
3.7769084538429656 238.8174914385239 1.093066644047468
3.7821360087963813 235.38376927601306 1.092935273781868
3.787363563749797 233.06069118656848 1.0941651262137935
3.792591118703213 233.2568786944981 1.1021489097219301
3.7978186736566286 235.3732897135 1.1012261085534396
3.8030462286100444 241.20074058718416 1.1082111081136012
3.80827378356346 248.32326675238102 1.1168175431631306
3.813501338516876 253.52374146669453 1.1187528551854442
3.8187288934702917 260.03953457099954 1.1193169900209106
3.8239564484237074 258.3793402189173 1.0914914329775738
3.829184003377123 265.2739201002032 1.09470503427275
3.834411558330539 270.13448078833824 1.0997527738660369
3.8396391132839547 276.1341154156306 1.1043431453135983
3.8448666682373704 289.8273580167678 1.1290333921041147
3.850094223190786 297.2221330366519 1.1396887066184602
3.855321778144202 300.58011286638794 1.141915901484098
3.8605493330976177 302.6632620366479 1.1430169378201507
3.8657768880510335 302.9417344391903 1.1449262284606623
3.8710044430044492 299.48262596573454 1.1381109203645847
3.876231997957865 299.6447453098526 1.1397889687166325
3.8814595529112808 296.4526374951572 1.1394073608542485
3.8866871078646965 293.95856178540316 1.13935739270561
3.8919146628181123 294.2102885625855 1.14285652879498
3.897142217771528 295.32026127811594 1.1454370170588621
3.902369772724944 304.55060003380504 1.1633364537216984
3.9075973276783595 317.60492455109267 1.185350814998204
3.9128248826317753 347.6244108221043 1.2355839988397115
3.918052437585191 395.7805936648601 1.3158971063965905
3.923279992538607 458.44114881734055 1.406444633261821
3.9285075474920226 561.6503430128685 1.5481181468645009
3.9337351024454383 661.1760744124701 1.6725012146348173
3.938962657398854 790.004208236707 1.8284908428256166
3.94419021235227 923.8265742496793 1.969330675722421
3.9494177673056856 928.3339965697764 1.964142345616299
3.9546453222591014 897.8772780741216 1.9224348832642544
3.959872877212517 795.3827829346214 1.7996948882246178
3.965100432165933 682.6418413498076 1.6663760829169225
3.9703279871193486 587.1500882376796 1.5459699272730691
3.9755555420727644 484.3586553465406 1.3967447658622787
3.98078309702618 446.347571287253 1.3335175492004268
3.986010651979596 433.3825726023412 1.3052504742139042
3.9912382069330117 421.9598668117768 1.2840614474254977
3.9964657618864274 426.9217391590158 1.2902037265890447
4.001693316839844 439.0668270259634 1.3088894185984463
4.00692087179326 457.10181256308766 1.3313744611784675
4.012148426746676 477.2375960682343 1.3631169668341472
4.017375981700092 502.798992689136 1.414503450507294
4.0226035366535084 538.7337149094187 1.4724323001016268
4.027831091606925 578.3971626355319 1.5278006215053868
4.033058646560341 626.6988679547825 1.5938271568130282
4.038286201513757 683.1257882574445 1.663491736996186
4.043513756467173 747.3996167441886 1.7457313943438222
4.0487413114205895 820.648007193936 1.8307792844738013
4.053968866374006 906.2534933050507 1.9252969400140854
4.059196421327422 1004.1232930371665 2.0292226610422555
4.064423976280838 1115.6837258732342 2.139067688955477
4.069651531234254 1248.0389515749875 2.2602923902918195
4.0748790861876705 1399.269695861123 2.3999794224437525
4.080106641141087 1570.428359547779 2.544686226861845
4.085334196094503 1763.4703203507063 2.6963148937917194
4.090561751047919 1983.1616461696126 2.8598078048663678
4.095789306001335 2232.9701015162877 3.0325390334113953
4.1010168609547515 2529.962918189142 3.2345155579793046
4.106244415908168 2825.090444372215 3.4221953097278566
4.111471970861584 3157.469779133341 3.6175843476127896
4.116699525815 3488.1134810568224 3.7936987685509926
4.121927080768416 3804.293001797103 3.906133017037247
4.1271546357218325 4154.68859772913 4.040114189243039
4.132382190675249 4516.262103137599 4.199272695484011
4.137609745628665 4916.131747508588 4.378364714856808
4.142837300582081 5292.844963487923 4.531589696088443
4.148064855535497 5595.949230339982 4.643896019580268
4.1532924104889135 5884.842797846146 4.739464457220623
4.15851996544233 6171.377847702316 4.841855508415273
4.163747520395746 6407.793677696837 4.933217890329609
4.168975075349162 6603.379550589491 5.006981223923092
4.174202630302578 6699.476123935432 5.034779814425813
4.1794301852559945 6669.541998554705 5.015561490834906
4.184657740209411 6567.22686797197 4.96275669488534
4.189885295162827 6357.641340215392 4.879292010999501
4.195112850116243 6071.182319543385 4.765875781750395
4.200340405069659 5708.480154436607 4.618025460381865
4.2055679600230755 5264.09448184174 4.429314295739559
4.210795514976492 4835.096350838497 4.25513695030399
4.216023069929908 4364.457573695991 4.0431588905988525
4.221250624883324 3878.522864897401 3.80482363136047
4.22647817983674 3443.5568440196375 3.581672221591461
4.2317057347901565 3028.7522877856068 3.3531872958483575
4.236933289743573 2666.4001700985345 3.1407434010934234
4.242160844696989 2345.558256091188 2.937786731800133
4.247388399650405 2064.5676817515678 2.7521715256576815
4.252615954603821 1815.9625046500585 2.5828034441848433
4.257843509557238 1621.1188042103938 2.443178442423087
4.263071064510654 1431.8241101428755 2.295182426964347
4.26829861946407 1264.3047572698244 2.1498100480348685
4.273526174417486 1127.989213747214 2.0282133552171193
4.278753729370902 1008.8394625441446 1.9156587392114086
4.283981284324319 906.7296750759099 1.8190528820444234
4.289208839277735 817.7056107846385 1.7277006926136862
4.294436394231151 738.348142797264 1.6419614807930534
4.299663949184567 667.3677981760884 1.55871006439731
4.304891504137983 610.619337910546 1.4872095437660475
4.3101190590914 565.826470035384 1.429867097198393
4.315346614044816 522.4571104835192 1.3757720327565006
4.320574168998232 485.7028480110557 1.326029243435048
4.325801723951648 451.0155656284522 1.2791422757062105
4.331029278905064 419.34543196713423 1.2356238241455264
4.336256833858481 396.39092072283427 1.204055892879603
4.341484388811897 373.9089985003217 1.1745977666423533
4.346711943765313 353.76972862628793 1.147002400870371
4.351939498718729 339.50629408655794 1.1278541566827736
4.357167053672145 330.6981668690918 1.1176106551259894
4.362394608625562 320.606645747999 1.103142443069875
4.367622163578978 312.9045034376988 1.0922633285355572
4.372849718532394 302.41968376843096 1.0784959739881965
4.37807727348581 291.6991135653462 1.0674463554176135
4.383304828439226 283.4183066206091 1.059959789319161
4.388532383392643 274.7679127499819 1.0524296004067322
4.393759938346059 265.6135814122289 1.0395109949186034
4.398987493299475 251.483631629083 1.0209630340827196
4.404215048252891 240.1236866175589 1.006856532602389
4.409442603206307 235.27819795997752 1.0119602461863288
4.414670158159724 232.73241716627686 1.015924580473908
4.41989771311314 228.6482017287971 1.0170828576943816
4.425125268066556 224.19558568767465 1.0111972328732945
4.430352823019972 218.1313606776434 1.006823029287434
4.435580377973388 211.03899201157995 0.9835319823625563
4.440807932926805 210.92963686079898 0.9897814641311908
4.446035487880221 208.2967456013919 0.9891060881729373
4.451263042833637 203.6030723598443 0.9833039669066576
4.456490597787053 198.78424431351584 0.9752506418540187
4.4617181527404695 193.67000139982278 0.9687093785657256
4.466945707693886 188.17248981271896 0.9625672678463921
4.472173262647302 186.43301662508162 0.9609380024570218
4.477400817600718 185.72573807491722 0.9623696539686565
4.482628372554134 182.81041576675446 0.9511618953026824
4.4878559275075505 186.7163195090282 0.9664437693518033
4.493083482460967 185.94877285434418 0.969790314376212
4.498311037414383 186.27701180618354 0.9864666164072626
4.503538592367799 184.2857123697027 0.9929550679908999
4.508766147321215 181.4496851382261 0.9940526114430712
4.5139937022746315 176.62114434935816 0.9816811765737976
4.519221257228048 176.64297534642782 0.9817717587651779
4.524448812181464 174.18279882759268 0.979469341333231
4.52967636713488 176.77979074023202 1.0066981614774004
4.534903922088296 181.86099621195453 1.0304382874446798
4.5401314770417125 182.7924677832047 1.028491529918637
4.545359031995129 183.64771125813766 1.0172477470218215
4.550586586948545 181.61798900564258 1.0014145769587064
4.555814141901961 177.4225094935564 0.9821546926218806
4.561041696855377 174.414613144068 0.9681010543936784
4.5662692518087935 173.64229851913407 0.9636794460027697
4.57149680676221 170.88914367067443 0.9483066448498895
4.576724361715626 171.65915353293144 0.9650746856388871
4.581951916669042 170.48739508089346 0.9590535348442761
4.587179471622458 167.07150564984985 0.9581578339268833
4.5924070265758745 166.0876622070689 0.9679402748023301
4.597634581529291 165.092422756727 0.9634730363248917
4.602862136482707 163.1494050726486 0.971585835497845
4.608089691436123 164.65478785446942 0.9824387898688307
4.613317246389539 161.5726086524297 0.9763034885213997
4.6185448013429555 162.55730647325763 0.9817719380485065
4.623772356296372 161.1063577879778 0.9776141805100529
4.628999911249788 161.10312850218685 0.9828758075513625
4.634227466203204 163.31255922620687 1.0022324766927346
4.63945502115662 164.0524350257878 0.9977634599793093
4.6446825761100365 168.7405914179849 1.010333587041911
4.649910131063453 164.0035002969156 0.9866007892884509
4.655137686016869 166.86654824942877 0.9949878072011552
4.660365240970285 163.88774402871465 0.9887556750358404
4.665592795923701 164.23193264183303 1.0009894687209135
4.6708203508771176 164.6260408254414 0.9964621125053409
4.676047905830534 166.21577551142693 0.9960342047013829
4.68127546078395 166.52775419318002 1.0034177505481976
4.686503015737366 171.2300673020157 1.0293631783495036
4.691730570690782 167.93788919663103 1.0316813629247072
4.696958125644199 166.16591030382654 1.0242632883436977
4.702185680597615 163.89978329782272 0.9961214221923913
4.707413235551031 162.2955031810681 0.976876979114103
4.712640790504447 161.17649670301236 0.9675564885858507
4.717868345457863 162.82989674657318 0.9764337760273815
4.72309590041128 164.18048575444013 0.9896354039947595
4.728323455364696 160.04215298887414 0.9822401844333684
4.733551010318112 160.1378859199557 0.9970058138063587
4.738778565271528 156.94441819020744 0.9814204607636617
4.744006120224944 158.993696727013 0.9907804601625804
4.749233675178361 164.58576636199507 1.0197183721293868
4.754461230131777 163.73112227445935 1.014533772756254
4.759688785085193 163.12802778821734 1.0189749189920383
4.764916340038609 157.62393074457515 0.9929023798681809
4.770143894992025 153.24084232799163 0.969316453388085
4.775371449945442 152.42277497029332 0.9463002246969272
4.780599004898858 150.89670783942657 0.9380066632957939
4.785826559852274 150.1663702951513 0.9296160898499902
4.79105411480569 146.2429366083988 0.915042528230192
4.796281669759106 146.749729349555 0.9206189520373244
4.801509224712523 153.5921221585614 0.9494630593836817
4.806736779665939 154.16818350077833 0.9559273442427798
4.811964334619355 159.46552584841376 0.9731216789891133
4.817191889572771 157.41424346827293 0.9633058222147122
4.822419444526187 154.78931943532208 0.9569822881842792
4.827646999479604 153.96716589884102 0.9506476631922033
4.83287455443302 152.09673817719374 0.948214546950762
4.838102109386436 153.36700714466522 0.9473731073304323
4.843329664339852 156.927283743062 0.964117751216968
4.848557219293268 155.4281944101623 0.9607581863241309
4.853784774246685 156.96487469140303 0.9689440315486129
4.859012329200101 160.18830495380743 0.9809698836864886
4.864239884153517 161.39372283215215 0.9838980638021474
4.869467439106933 161.96760673900445 0.9706330582983349
4.8746949940603495 159.51439825751694 0.9635969917780226
4.879922549013766 159.6887535107295 0.9605541310614172
4.885150103967182 160.58042251884578 0.9573905239563226
4.890377658920598 165.24340796325254 0.9701087622300832
4.895605213874014 163.2560145893903 0.9635123760517093
4.9008327688274305 162.0793850196866 0.9552559609869584
4.906060323780847 159.26337949326066 0.9541949800018666
4.911287878734263 152.3372723406387 0.9295381257060145
4.916515433687679 150.3937590369298 0.9253115868059866
4.921742988641095 151.46346630541635 0.9255161159981078
4.9269705435945115 153.75400052345802 0.9254675811658747
4.932198098547928 155.49886436775995 0.929824730070312
4.937425653501344 153.65096770322964 0.9230480155765757
4.94265320845476 153.3495411027841 0.9352671441870037
4.947880763408176 154.22147004061733 0.9381562222339042
4.9531083183615925 153.75993760548778 0.9482727147127896
4.958335873315009 150.8627386403173 0.9304758644446159
4.963563428268425 151.21469423368774 0.918865026715575
4.968790983221841 155.60614176265472 0.9240402145843584
4.974018538175257 152.6895344687986 0.9049257954982218
4.9792460931286735 156.8521879995208 0.9148042455748301
4.98447364808209 156.19810517610998 0.907819684721019
4.989701203035506 160.5184776767923 0.9114607228622479
4.994928757988922 164.15157743768455 0.9061252804693054
5.000156312942338 167.4663860949974 0.8941937778525375
5.0053838678957545 170.68918194442722 0.8858584373588219
5.010611422849171 179.10118267032303 0.8955777941790418
5.015838977802587 186.2398922789971 0.90434904325708
5.021066532756003 187.70542136728264 0.8955432494710028
5.026294087709419 193.23799965564652 0.9005985429612566
5.0315216426628355 188.73188205193262 0.8792309161511376
5.036749197616252 184.66052782899786 0.8679666746261658
5.041976752569668 183.88225384228025 0.8702223515752295
5.047204307523084 180.64812376445548 0.8647931369005735
5.0524318624765 182.4104359351536 0.8750235736981602
5.0576594174299165 185.95413980162294 0.8774619440894824
5.062886972383333 188.90302981754 0.8779100614083164
5.068114527336749 195.04697265078977 0.8835957266069135
5.073342082290165 203.34720009435415 0.8911131006643296
5.078569637243581 210.92928758013764 0.8923830792513059
5.0837971921969975 218.39325506414727 0.8912947874944223
5.089024747150414 228.35735381856088 0.8971055070840984
5.09425230210383 242.92051088236565 0.9139552171637215
5.099479857057246 263.7258114587499 0.9390168372034972
5.104707412010662 290.54095006883296 0.9721631881960431
5.109934966964079 313.1024450146596 0.991540008851945
5.115162521917495 333.8361678116641 1.0135813866815973
5.120390076870911 352.38900927711956 1.036502148144864
5.125617631824327 364.18604167698584 1.051427522076133
5.130845186777743 369.5462185947773 1.0631091613337686
5.13607274173116 363.8454604641561 1.0613012167211135
5.141300296684576 341.34567252959954 1.03554458909748
5.146527851637992 314.19227363688776 1.0052143193623964
5.151755406591408 280.07203553649475 0.9611342498354131
5.156982961544824 257.613177261311 0.941070589281905
5.162210516498241 238.82902953033698 0.9287832511994484
5.167438071451657 220.65377236741446 0.9139876590087478
5.172665626405073 208.34926907874373 0.9099088573265008
5.177893181358489 194.30759681910607 0.8952816924644716
5.183120736311905 190.1276712619642 0.9023937097104531
5.188348291265322 189.03640831762053 0.9128068049889956
5.193575846218738 182.9433453744 0.9013985740878151
5.198803401172154 177.9979191374543 0.8934717251669977
5.20403095612557 173.64538188630354 0.8846640334448147
5.209258511078986 171.08709795147942 0.8787338201682809
5.214486066032403 169.88693778032783 0.8851227633719455
5.219713620985819 168.1696189632813 0.8803174967193326
5.224941175939235 163.47810459304472 0.8727898314414462
5.230168730892651 161.91452646531798 0.8751014734207119
5.235396285846067 158.8186790832635 0.8624745997853203
5.240623840799484 157.38603245649418 0.8551001711882362
5.2458513957529 155.54562297438915 0.8532636364264098
5.251078950706316 152.88607320558583 0.8494279651615139
5.256306505659732 156.99194292421421 0.8729633028762018
5.261534060613148 157.8161012717923 0.891818029417883
5.266761615566565 158.84444571990022 0.897319193575875
5.271989170519981 155.16542395599396 0.8891598041998665
5.277216725473397 151.38314454287473 0.8774117592308817
5.282444280426813 147.57591177993183 0.868769020152573
5.2876718353802294 150.48592531632738 0.888407720092633
5.292899390333646 150.18978431833906 0.8848619624405206
5.298126945287062 148.36498626003922 0.8801824820036817
5.303354500240478 147.92194518525193 0.8677693220002307
5.308582055193894 148.6674588223008 0.8626956483825045
5.3138096101473105 149.4933506876215 0.8631000544727403
5.319037165100727 153.50949439795173 0.8676504156005358
5.324264720054143 151.64105518591825 0.8678478938057022
5.329492275007559 153.31232705532784 0.8805610573140923
5.334719829960975 155.95042847118077 0.8977679593966509
5.3399473849143915 159.02432847530994 0.9086855919741308
5.345174939867808 158.4334973740277 0.9108578893091058
5.350402494821224 154.89967190256564 0.894186936910494
5.35563004977464 151.956030885011 0.8780854918418887
5.360857604728056 154.46910038065994 0.8827182938976554
5.3660851596814725 159.04862244110188 0.8979643425469763
5.371312714634889 162.62434259815396 0.8974678203626015
5.376540269588305 164.32110099231534 0.894401461047074
5.381767824541721 163.47591929420227 0.8823051757766383
5.386995379495137 159.86514344569355 0.8674177927229727
5.3922229344485535 153.5233517899948 0.8461711641013481
5.39745048940197 151.955438225215 0.8454444611921677
5.402678044355386 155.03385187947373 0.8594205964484409
5.407905599308802 161.35032006322749 0.8695737694808667
5.413133154262218 166.97802041820648 0.8731974530075728
5.4183607092156345 167.80179272645302 0.8596390738679424
5.423588264169051 166.18564431695594 0.8304389910408035
5.428815819122467 170.03839627491274 0.8295351197545364
5.434043374075883 175.1147316057832 0.8355353113357332
5.439270929029299 178.6787532128293 0.835834951497031
5.4444984839827155 181.38293835202754 0.8445659116272078
5.449726038936132 180.301318065014 0.8413857728533352
5.454953593889548 184.77831719912072 0.8592962407514113
5.460181148842964 184.168923926558 0.8668407421481875
5.46540870379638 179.5769089352743 0.8695863748231535
5.4706362587497965 174.2012466711293 0.8593218058490443
5.475863813703213 171.4059666158359 0.8596418425254652
5.481091368656629 171.2392413392401 0.8565188139773434
5.486318923610045 167.94871312553445 0.8429970813048113
5.491546478563461 167.0894998353751 0.8425913723418337
5.4967740335168775 161.62330913561772 0.8279731768206452
5.502001588470294 159.16154799197616 0.8292440448594133
5.50722914342371 155.99903942855147 0.8322303566146451
5.512456698377126 157.54777140059858 0.8408959157379913
5.517684253330542 158.92885372932602 0.8427122696829262
5.522911808283959 161.41359528051296 0.8425507591680439
5.528139363237375 163.81283408719082 0.8453237574727595
5.533366918190791 165.20270151963203 0.851171264804671
5.538594473144207 162.80495270451146 0.8507671792179586
5.543822028097623 163.15530002173713 0.8530139481226046
5.54904958305104 162.3823863339092 0.8471962723684091
5.554277138004456 158.9937786038236 0.8309034929178525
5.559504692957872 158.01144510426005 0.8263973117717271
5.564732247911288 156.51634034633892 0.8258584869699629
5.569959802864704 159.68541653991966 0.8404837000169713
5.575187357818121 162.05710295020336 0.8466835944248519
5.580414912771537 162.5073608546905 0.8390151868444315
5.585642467724953 162.5638728063073 0.8313923413378647
5.590870022678369 163.51041075816036 0.8200835009724263
5.596097577631785 163.21680297573974 0.8081417388927703
5.601325132585202 165.4730852160652 0.8094410293771516
5.606552687538618 170.7355813343666 0.816099857659586
5.611780242492034 175.48806732290942 0.8174825430512764
5.61700779744545 182.52614625587802 0.8259277503249519
5.622235352398866 192.82050894830599 0.8291874306100511
5.627462907352283 213.56741000417773 0.8473948052044558
5.632690462305699 252.4461730541567 0.8921316418554249
5.637918017259115 311.94152478629985 0.9610780740740859
5.643145572212531 397.682164874222 1.0585918374751018
5.648373127165947 493.9821653121593 1.1612752104205255
5.653600682119364 599.5329740019066 1.2701448926200565
5.65882823707278 691.4281449953326 1.3567438248706147
5.664055792026196 753.3031354125139 1.411886876609468
5.669283346979612 793.0099630386426 1.4460031266798645
5.674510901933028 803.0193255247536 1.4526935424051821
5.679738456886445 800.8724717980499 1.45132442104346
5.684966011839861 788.4141548076889 1.4396699356424492
5.690193566793277 770.9732054061515 1.4224925484256543
5.695421121746693 761.9470863837159 1.4147156432533186
5.700648676700109 754.8814160359356 1.4076657387957898
5.705876231653526 754.952680336606 1.4061728208699988
5.711103786606942 750.2086716073461 1.3987445015266105
5.716331341560358 755.3617922185073 1.4026035104025087
5.721558896513774 757.2470008010745 1.4050825528782425
5.7267864514671905 761.6764887829988 1.4096196873603328
5.732014006420607 766.5824271473454 1.4142827661970319
5.737241561374023 771.5374664039533 1.4174295836580915
5.742469116327439 792.1232136480918 1.4357669613493311
5.747696671280855 827.8379469368647 1.4666671289323117
5.7529242262342715 878.6189893044369 1.510783227279438
5.758151781187688 939.7484861708767 1.5610521624750393
5.763379336141104 1018.2206257384852 1.6246570428901772
5.76860689109452 1095.4115460944554 1.6818364529106333
5.773834446047936 1173.2258397757926 1.738913023669043
5.7790620010013525 1233.4989327737533 1.7824936171786359
5.784289555954769 1261.4542172502954 1.8027145807513927
5.789517110908185 1254.2275219975604 1.7969437250544797
5.794744665861601 1187.0945888212023 1.746110534902847
5.799972220815017 1074.630576453923 1.6600638227813909
5.8051997757684335 927.6885168599797 1.542861991842701
5.81042733072185 769.65354286607 1.4051783132357014
5.815654885675266 624.6704728408564 1.2686973915013304
5.820882440628682 493.0633552893506 1.1327999257709265
5.826109995582098 401.76864369806765 1.0335476551108542
5.8313375505355145 334.85529573283543 0.9582542554528548
5.836565105488931 289.59330924354003 0.9061510193707379
5.841792660442347 257.3573151961952 0.8709071822923663
5.847020215395763 235.2289290654207 0.8446763392909782
5.852247770349179 222.18366945588582 0.8279854098476281
5.8574753253025955 213.4680730305969 0.8195278083191693
5.862702880256012 209.94393837950517 0.8200861560820839
5.867930435209428 205.94825784099748 0.8159371869196376
5.873157990162844 201.95969903945615 0.8044566860567256
5.87838554511626 202.1461178019125 0.8023160275879077
5.8836131000696765 198.7684478034893 0.799051430813486
5.888840655023093 195.34673077501878 0.7953993672820194
5.894068209976509 192.06336301004006 0.7892328715099144
5.899295764929925 193.61903140515724 0.7947116907409558
5.904523319883341 194.00586541500098 0.7893727565948903
5.9097508748367575 197.7070846190156 0.796802231451535
5.914978429790174 202.25223838240677 0.8056712271870509
5.92020598474359 202.75443166519432 0.8006715773577101
5.925433539697006 205.01315708761436 0.8021854614255636
5.930661094650422 206.70896948518154 0.7993412532031353
5.9358886496038386 208.24200355939354 0.7989509804820741
5.941116204557255 212.55846227611772 0.8041434367115774
5.946343759510671 216.97595000356054 0.8118662828749643
5.951571314464087 221.517376338957 0.825194659216778
5.956798869417503 226.74441500109606 0.8344503525359449
5.96202642437092 236.88996991815327 0.8554498326438216
5.967253979324336 241.5080984920253 0.8581653369395618
5.972481534277752 251.689186527109 0.8666227836360637
5.977709089231168 261.7921590478555 0.8776922676554723
5.982936644184584 274.54255139014185 0.8941226016377073
5.988164199138001 296.76237899490616 0.9245251845785653
5.993391754091417 317.9651831487789 0.9541941824831688
5.998619309044833 341.0012006513741 0.9821632552703511
6.003846863998249 368.5468339774087 1.0172413843461858
6.009074418951665 402.53218140004884 1.0606014163523882
6.014301973905082 443.95837079442975 1.1144884704598883
6.019529528858498 501.84724485477676 1.1837127795117766
6.024757083811914 575.0106931396533 1.2657234408580207
6.02998463876533 660.578512624181 1.356735697832464
6.035212193718746 775.6228411527275 1.4710865419780217
6.040439748672163 907.4463418007574 1.593304600497121
6.045667303625579 1061.0069988741798 1.7220453300315008
6.050894858578995 1247.4779784757802 1.8681891557304409
6.056122413532411 1431.2436873675397 2.003566734935219
6.061349968485827 1604.7369877530607 2.1223151512619287
6.066577523439244 1759.8193737049717 2.223717599264425
6.07180507839266 1855.6423429115018 2.2846009946507513
6.077032633346076 1908.3200550898364 2.3190050635917494
6.082260188299492 1908.8468866975745 2.3221377367288887
6.087487743252908 1856.6646895263862 2.2917658882876926
6.092715298206325 1766.468937727455 2.2367984509901073
6.097942853159741 1642.3837522829147 2.1573740094920493
6.103170408113157 1516.8779092222578 2.079121243924771
6.108397963066573 1384.0169200259647 1.988687413892663
6.113625518019989 1250.4757850806727 1.8932041876411834
6.118853072973406 1127.5569872586582 1.799439100598757
6.124080627926822 1013.1667958928962 1.7066044974225658
6.129308182880238 902.7322110359046 1.6125773236378795
6.134535737833654 803.0039721533639 1.5202750099119875
6.1397632927870704 713.8687859234716 1.4334233977556536
6.144990847740487 636.8959957003904 1.3578660168035073
6.150218402693903 573.3455268227813 1.295457715843953
6.155445957647319 509.0778201605917 1.2224533310446415
6.160673512600735 455.9948637666394 1.1621934999347552
6.1659010675541515 414.33550241615296 1.113439205008956
6.171128622507568 386.59429333792724 1.0809448199763612
6.176356177460984 362.58665613842487 1.0530984653945614
6.1815837324144 337.98929881806254 1.0203278065762122
6.186811287367816 317.59186997493356 0.993503131363797
6.1920388423212325 297.8383554586989 0.9663178702277231
6.197266397274649 283.2944839928382 0.9500432285648251
6.202493952228065 275.68039129113276 0.9400087578094625
6.207721507181481 266.7506843088547 0.9226173413785582
6.212949062134897 259.47774264600935 0.9082593614805954
6.2181766170883135 249.0842318799674 0.8869373739693557
6.22340417204173 239.4402306569321 0.8688449583066004
6.228631726995146 233.3711656664482 0.8590397503536111
6.233859281948562 229.67553089472202 0.8528960693218681
6.239086836901978 227.94950939533553 0.8569959139617758
6.2443143918553945 223.11823455022818 0.849630392986863
6.249541946808811 221.57893468241312 0.8461310160496266
6.254769501762227 218.1398286815222 0.841091730309244
6.259997056715643 218.06524918603657 0.8400890095035621
6.265224611669059 215.4370139901187 0.8392289321648015
6.2704521666224755 213.03356418630477 0.8395710905862853
6.275679721575892 207.21213638492839 0.8292200434708814
6.280907276529308 208.9418165487207 0.8370856644779838
6.286134831482724 207.2794550388647 0.8314068467118847
6.29136238643614 202.97122038328186 0.818284039020614
6.2965899413895565 200.37643705837246 0.8125491871657224
6.301817496342973 198.71144002632596 0.8093262118569555
6.307045051296389 199.84059981155312 0.8151790838835704
6.312272606249805 201.83902303947465 0.8184625887303026
6.317500161203221 206.15438370761078 0.8238931394415709
6.3227277161566375 204.56612147713693 0.8184014044960757
6.327955271110054 202.1756403979708 0.8107257086693249
6.33318282606347 201.60391693299505 0.8154183388205657
6.338410381016886 197.18084067778116 0.8118901277330002
6.343637935970302 198.2345082892604 0.8150911209482562
6.3488654909237185 200.54331916316787 0.821440639829022
6.354093045877135 197.53552363693322 0.8145178764210828
6.359320600830551 196.20515953126707 0.8045531143693788
6.364548155783967 194.82654445151218 0.7972178484341986
6.369775710737383 195.244154521048 0.7946627437651229
6.3750032656908 193.12068034047815 0.7893300425964901
6.380230820644216 193.3664545182933 0.7934957156158386
6.385458375597632 194.8351133208463 0.7966307450754507
6.390685930551048 194.95287637251826 0.7993769641604577
6.395913485504464 194.3314729727127 0.795513907898153
6.401141040457881 192.02115140403097 0.7930762020394865
6.406368595411297 191.43904368899888 0.7931080011365162
6.411596150364713 194.67863344748915 0.7965579084522296
6.416823705318129 197.09501520918457 0.7948389266735313
6.422051260271545 201.9859013878637 0.7975601745211358
6.427278815224962 202.98842799453178 0.7947824402442574
6.432506370178378 202.4041870685592 0.792019990552022
6.437733925131794 203.25932544645224 0.7971419214921935
6.44296148008521 203.4060080913004 0.7995802160360154
6.448189035038626 203.3571782536814 0.7977142136979761
6.453416589992043 202.80198055321227 0.793386342108989
6.458644144945459 200.8831955499518 0.7836891274845379
6.463871699898875 202.37860623601915 0.7856403600053383
6.469099254852291 201.1595370331067 0.7791912383556685
6.474326809805707 205.60197886924837 0.7859771141148721
6.479554364759124 213.00847217788495 0.7946896747677614
6.48478191971254 214.13790378162733 0.7926160077440743
6.490009474665956 219.44946708689574 0.8041350819908022
6.495237029619372 222.56046601471084 0.8099645900797675
6.500464584572788 226.9041261157151 0.8131300314004893
6.505692139526205 233.00171118827538 0.8188535585643026
6.510919694479621 239.27777986453717 0.8198314354723808
6.516147249433037 243.79006809734764 0.8214706248173771
6.521374804386453 253.07225616190928 0.8315856498350219
6.526602359339869 265.74857443320263 0.8459110556331388
6.531829914293286 283.9221540395583 0.8641783844974713
6.537057469246702 308.93892346508 0.8931814386884023
6.542285024200118 338.92964691841365 0.9276835343129565
6.547512579153534 373.5597598952643 0.9678601268998567
6.55274013410695 407.6163124776201 1.004296483212969
6.557967689060367 441.1661313022781 1.039358728768121
6.563195244013783 466.250504323145 1.0643957000820252
6.568422798967199 490.07516884771417 1.0900472650916773
6.573650353920615 505.8836978999822 1.1052951319939874
6.5788779088740315 518.8054065246835 1.1177320801792585
6.584105463827448 520.8438390711246 1.119278079348689
6.589333018780864 508.1301489153949 1.1060670813504847
6.59456057373428 490.54116027787575 1.0879542645214355
6.599788128687696 461.54676175033995 1.0552959302556633
6.6050156836411125 431.40565282806193 1.0199515926652962
6.610243238594529 401.1772229408389 0.9848487979907354
6.615470793547945 372.2197852950055 0.950689893236787
6.620698348501361 349.4341476433172 0.9218295361831306
6.625925903454777 334.8962215533097 0.9077004771497083
6.6311534584081935 323.2797892637485 0.8974966551026042
6.63638101336161 310.7416325311723 0.8881156955811444
6.641608568315026 296.53666918212895 0.8694914846657323
6.646836123268442 285.37488823391806 0.8543747174503711
6.652063678221858 277.42180754215815 0.8455298551867307
6.6572912331752745 274.17224840871194 0.8458724463338425
6.662518788128691 266.44376273080223 0.8361080562831764
6.667746343082107 258.3013936326819 0.824357228701211
6.672973898035523 250.89767366729143 0.8090011269540397
6.678201452988939 244.428944503425 0.799614751320639
6.6834290079423555 238.48593037334635 0.7941487136826269
6.688656562895772 239.36281599285377 0.800367401860472
6.693884117849188 234.05629303176977 0.7951951765182613
6.699111672802604 231.32910979130824 0.7937820372539206
6.70433922775602 226.2670002210398 0.7863641200639506
6.7095667827094365 225.00350374977972 0.7847332040795107
6.714794337662853 227.31630211007487 0.7900505865370858
6.720021892616269 226.92605075822675 0.7923666926909059
6.725249447569685 226.92602479350828 0.7940597199648994
6.730477002523101 225.17299083314552 0.7912914156278602
6.7357045574765175 226.01269950408647 0.791379716741668
6.740932112429934 224.8083824457132 0.7863806264930309
6.74615966738335 225.6101015748541 0.7909471763638932
6.751387222336766 222.56083081003925 0.7833674938794096
6.756614777290182 221.02528555723546 0.7787443230145181
6.7618423322435985 221.91174199735576 0.7797068309226284
6.767069887197015 223.1236949778616 0.7780440331164225
6.772297442150431 224.07120272223156 0.780280604364232
6.777524997103847 225.53125675839732 0.7838182716798796
6.782752552057263 224.87322760769243 0.7826369990279617
6.7879801070106796 224.20717341917148 0.7823735510600006
6.793207661964096 222.50850220664577 0.7782521636987951
6.798435216917512 220.8714113411607 0.7741529187788763
6.803662771870928 225.57793338587356 0.7789418869376351
6.808890326824344 228.94101628166825 0.7826490207897875
6.814117881777761 231.31885006839394 0.7836346134654829
6.819345436731177 229.1021453917218 0.7817408740271728
6.824572991684593 226.55579593674832 0.7793443031818765
6.829800546638009 224.32090528798943 0.7758420109101373
6.835028101591425 221.250746979443 0.7711177082770658
6.840255656544842 220.38871995537008 0.7654705837182433
6.845483211498258 225.2533556158093 0.7716933376360787
6.850710766451674 232.3253169033628 0.7833869753058974
6.85593832140509 237.60126161772686 0.7902640344423965
6.861165876358506 238.2125588067958 0.7939537757028747
6.866393431311923 237.94951846125022 0.7912174902446869
6.871620986265339 240.3682817967297 0.7952550478261593
6.876848541218755 241.30882224550345 0.7942885301223928
6.882076096172171 244.4427918869457 0.7955639998903559
6.887303651125587 246.2664861258834 0.7925071300504883
6.892531206079004 247.028218612269 0.7900661256467172
6.89775876103242 250.05694426383658 0.7906850497197399
6.902986315985836 252.8137445440895 0.7947179494357138
6.908213870939252 256.89462497466394 0.7980129880731923
6.913441425892668 258.8584668632863 0.7985794395512975
6.918668980846085 260.2893866971081 0.7973030747897869
6.923896535799501 259.587945158622 0.7914483607842597
6.929124090752917 264.0373742122516 0.7944650571119231
6.934351645706333 267.7640380081364 0.7989008189760705
6.939579200659749 274.1871898595517 0.807946750028053
6.944806755613166 278.4728910818953 0.812394543609609
6.950034310566582 286.1814353317732 0.8216090331274718
6.955261865519998 296.1113591826221 0.8302465375276381
6.960489420473414 304.2881888671062 0.8395823878467542
6.96571697542683 313.82558341355684 0.8492403169739702
6.970944530380247 319.8269048281493 0.8541658945297409
6.976172085333663 331.46391963785334 0.8665351740231567
6.981399640287079 347.53453830314777 0.8840852892329961
6.986627195240495 371.40089309295627 0.9108883508453881
6.9918547501939114 402.2916210303619 0.9458450445224136
6.997082305147328 447.4538507249742 0.9949688203290417
7.002309860100744 508.24128287206986 1.0577960628071226
7.00753741505416 598.3860589593248 1.1457379644451307
7.012764970007576 716.3088142955243 1.2508410437224087
7.0179925249609925 862.7655340451211 1.3722446519737688
7.023220079914409 1019.6227452625255 1.4909881681313983
7.028447634867825 1166.0351510616338 1.5926011468394374
7.033675189821241 1279.7112023620698 1.667668780142909
7.038902744774657 1346.5923805310301 1.7083660368906344
7.0441302997280735 1346.2527579448035 1.7071606062536342
7.04935785468149 1295.8236970790906 1.6745960245025926
7.054585409634906 1210.9529811452132 1.6174595278768091
7.059812964588322 1112.3185967038128 1.5494614083859601
7.065040519541738 1014.7094832446024 1.4797925027056227
7.0702680744951545 920.3614584729888 1.4086127155206374
7.075495629448571 835.8911105729177 1.3415600547837958
7.080723184401987 764.4348085777284 1.2823963046538953
7.085950739355403 707.4486691099274 1.2340945407903396
7.091178294308819 663.7782169323611 1.1957514970864784
7.0964058492622355 630.4989567367611 1.1644522274879388
7.101633404215652 603.6351607587809 1.1392297870097563
7.106860959169068 584.4000929582766 1.1211662585459954
7.112088514122484 567.7902360676096 1.1060849583221946
7.1173160690759 549.2214827711005 1.0873439463636965
7.1225436240293165 534.531120056943 1.0726565783632411
7.127771178982733 516.3779691402451 1.0540264910374815
7.132998733936149 502.6002499340763 1.0403291386581492
7.138226288889565 488.44304470007654 1.0259785426267434
7.143453843842981 478.0527025112044 1.0156270225740438
7.1486813987963975 474.5745407406313 1.0120992754149023
7.153908953749814 468.2869854340764 1.0040233006356507
7.15913650870323 466.2545347292794 1.0011518893383295
7.164364063656646 466.0292206719757 1.0005149027021363
7.169591618610062 466.181225544808 1.0004389201353279
7.1748191735634785 476.0232719371483 1.0098606707752098
7.180046728516895 495.56706571348633 1.0299721568331193
7.185274283470311 526.4675021590309 1.06093008789584
7.190501838423727 577.7344069560414 1.110025766247035
7.195729393377143 649.0905800612609 1.175134116015059
7.2009569483305595 752.2478612005478 1.2638906633325213
7.206184503283976 895.3381730201548 1.3778006115559382
7.211412058237392 1084.269876876902 1.5137080713566549
7.216639613190808 1323.7684300034273 1.6720648280271355
7.221867168144224 1633.6017559054228 1.855660149019823
7.227094723097641 1987.6023560005174 2.0458253022452793
7.232322278051057 2335.072391022277 2.215636334395805
7.237549833004473 2604.2427030941394 2.3360611623190497
7.242777387957889 2712.9669881670047 2.383013022303517
7.248004942911305 2648.6460384286497 2.351500734144396
7.253232497864722 2417.690725434139 2.244595774846817
7.258460052818138 2073.703808231497 2.0760620795928486
7.263687607771554 1714.112623314135 1.8872702359811608
7.26891516272497 1362.5716310902508 1.6824426772350267
7.274142717678386 1069.3008218533678 1.4904090757604809
7.279370272631803 838.512000865437 1.320646597772783
7.284597827585219 662.399476962749 1.1758186744315118
7.289825382538635 552.823474691634 1.0765042929501452
7.295052937492051 476.8768520621724 1.001512057738182
7.300280492445467 423.69737753656653 0.9473930324704887
7.305508047398884 388.6184407921752 0.9095872033738098
7.3107356023523 370.1535361615591 0.8899653459825193
7.315963157305716 357.7349231759565 0.8771040943970966
7.321190712259132 351.3976271482336 0.8698021918647235
7.326418267212548 343.5657513977158 0.8619513873156741
7.331645822165965 336.78104536559977 0.8541852536899156
7.336873377119381 329.87808534615095 0.8452813811255414
7.342100932072797 325.73930045151906 0.842400698218312
7.347328487026213 327.0254405520941 0.8447130135242744
7.352556041979629 322.15737672430583 0.8397392219058438
7.357783596933046 319.18114624716185 0.8360993818913349
7.363011151886462 317.15488524796285 0.8315597853859233
7.368238706839878 313.08386606080654 0.8258994253300237
7.373466261793294 318.121409300776 0.8310759776913779
7.37869381674671 315.7615282816124 0.827588617562948
7.383921371700127 312.76359923513667 0.8254934474048748
7.389148926653543 307.98401525574707 0.8191525548562473
7.394376481606959 303.44499476329025 0.8143685134944004
7.399604036560375 306.06440235093845 0.8179598951073843
7.4048315915137914 308.3793297528302 0.8201080789588924
7.410059146467208 309.8096600758923 0.820309661028694
7.415286701420624 311.3918753756856 0.8208351259570887
7.42051425637404 312.91342998264724 0.821761255929445
7.425741811327456 311.390543893311 0.8227157703183682
7.4309693662808725 318.7915534114295 0.8335236523969827
7.436196921234289 319.07423938736224 0.8351321287004311
7.441424476187705 320.59548683722477 0.8352278040177242
7.446652031141121 326.5786513109721 0.8381938529707015
7.451879586094537 331.0303922787491 0.8433899986980055
7.4571071410479535 337.8264470052826 0.8497847509019073
7.46233469600137 341.13181725540636 0.8518588637667153
7.467562250954786 342.1069090247655 0.8525844153013864
7.472789805908202 343.53231993791763 0.8534407209893852
7.478017360861618 349.1287589726434 0.8598836969612631
7.4832449158150345 353.8714406685624 0.8627471934016201
7.488472470768451 362.0966791338157 0.8706300483856669
7.493700025721867 370.97970300624905 0.8804296707631729
7.498927580675283 383.4341215869964 0.8933417128092557
7.504155135628699 399.2125193931538 0.9082163444045226
7.5093826905821155 419.39871401508174 0.9269489399787592
7.514610245535532 439.61494987412675 0.9469912212439574
7.519837800488948 460.21497846429327 0.9678538000747215
7.525065355442364 477.37588760297353 0.9846788456694334
7.53029291039578 490.2843305357961 0.9976160087589441
7.5355204653491965 504.4069286117248 1.0107634465316588
7.540748020302613 508.7191500701485 1.0145048218951114
7.545975575256029 509.7488552766049 1.013235593700912
7.551203130209445 507.1652417208342 1.0106759858218144
7.556430685162861 502.39146310515366 1.0060991575063154
7.5616582401162775 497.9057460467437 1.001377565277548
7.566885795069694 487.7140902910801 0.9917036242921239
7.57211335002311 474.0913479553114 0.9788972767889043
7.577340904976526 458.81119472650863 0.9631999323982713
7.582568459929942 442.7804762427574 0.9458385449572585
7.5877960148833585 433.0655595228248 0.9362181808423792
7.593023569836775 422.21611556393447 0.9262596773336059
7.598251124790191 417.33719010152663 0.9204719070995389
7.603478679743607 409.9415262130525 0.9106900581327528
7.608706234697023 407.34726417449207 0.9068501882115712
7.6139337896504395 404.0538144227002 0.9030866790987592
7.619161344603856 400.373746087423 0.900653367248339
7.624388899557272 397.5741411060951 0.8977156349511781
7.629616454510688 399.29008161472444 0.8981347437936871
7.634844009464104 401.8578187503963 0.8994753929443109
7.6400715644175206 403.47066517437105 0.9006035340383352
7.645299119370937 410.4875459734932 0.908258337665535
7.650526674324353 418.5830536625954 0.9156671460017444
7.655754229277769 427.3147057309109 0.9237299986053018
7.660981784231185 433.5103757657816 0.9293659736333781
7.666209339184602 446.32669370356456 0.9427790672906917
7.671436894138018 460.04390700751594 0.9571763223016357
7.676664449091434 473.1023363411186 0.9701082885227583
7.68189200404485 482.0760387581601 0.9778347601100373
7.687119558998266 489.0997952461337 0.9837188190728305
7.692347113951683 501.24956346325627 0.9940223223501309
7.697574668905099 512.7080564027248 1.0050875809844133
7.702802223858515 521.3432983960938 1.0120629042571485
7.708029778811931 524.9063209177148 1.0150216895398878
7.713257333765347 525.203986045637 1.0136114599535848
7.718484888718764 521.3357400930576 1.0096428870038472
7.72371244367218 520.5307972365214 1.0100297889035355
7.728939998625596 514.4773104676768 1.0033454299691957
7.734167553579012 509.3516862083316 0.9988510288888244
7.739395108532428 505.90844479323925 0.9949746584274104
7.744622663485845 503.54535171159387 0.9929408777675617
7.749850218439261 504.8183071066237 0.9947950850567175
7.755077773392677 502.7506560558566 0.9913310657505687
7.760305328346093 498.6620419029274 0.9876839805147111
7.765532883299509 492.1916998625615 0.9813350104263086
7.770760438252926 486.5142952279865 0.9754702524543112
7.775987993206342 478.7535438465056 0.9668085890738864
7.781215548159758 473.87081891835874 0.9619105712166709
7.786443103113174 465.9864359936751 0.9534802399834782
7.79167065806659 459.72421872160487 0.9472300285002215
7.796898213020007 451.9972217368697 0.9402334758823548
7.802125767973423 445.3857714053608 0.9342410831881224
7.807353322926839 441.2418368932919 0.9293634033961699
7.812580877880255 436.21666955881784 0.9232869365721534
7.817808432833671 430.13476013626126 0.9148438883437774
7.823035987787088 424.76405623883926 0.907693233226147
7.828263542740504 416.55352398490135 0.8990224960182132
7.83349109769392 412.09398354840937 0.8945056183261378
7.838718652647336 410.70339193510284 0.8942650711197221
7.8439462076007525 411.12280121398 0.8947709256710922
7.849173762554169 411.5174517816607 0.8947746195183066
7.854401317507585 413.45408694891535 0.8976678683968811
7.859628872461001 415.54241933774546 0.9002025376019779
7.864856427414417 418.62043169767617 0.9019650826306391
7.8700839823678335 421.52512750610407 0.903853952589543
7.87531153732125 427.02912546010197 0.9081222920385431
7.880539092274666 434.71013297651547 0.9147765856527115
7.885766647228082 440.4817457762691 0.9200734598874153
7.890994202181498 446.84654341042267 0.9263249413722935
7.8962217571349145 453.61564815673864 0.9337685286597572
7.901449312088331 461.32961635987016 0.9413208250789092
7.906676867041747 463.08103227694323 0.942211819688242
7.911904421995163 465.94844613088117 0.9441622795997248
7.917131976948579 469.3757235454899 0.9467840231671977
7.9223595319019955 480.82106099043904 0.958235727553475
7.927587086855412 490.14468111923446 0.9677015636642607
7.932814641808828 499.49457022719116 0.9758623012049917
7.938042196762244 509.63099982825855 0.9852546171310701
7.94326975171566 520.2415799761964 0.9943411217943944
7.9484973066690765 527.8345391940438 1.0006245932560829
7.953724861622493 538.3801094226019 1.009366430912816
7.958952416575909 550.8738100122674 1.019900213279155
7.964179971529325 565.4649757397619 1.0329153040895447
7.969407526482741 577.2331156550956 1.0426745933073707
7.9746350814361575 593.3940932780534 1.0559622203211814
7.979862636389574 607.2635926797129 1.0685953367402568
7.98509019134299 620.2076803836368 1.0790300842383693
7.990317746296406 633.1997375462598 1.0905854366583854
7.995545301249822 641.9117581775766 1.0977823855050697
8.000772856203238 649.6564827720774 1.1027117330644747
8.006000411156654 655.8684642413348 1.1081621604667278
8.01122796611007 661.5841318349242 1.1121106798288247
8.016455521063486 663.7356485469954 1.1134805111859132
8.021683076016902 668.040109684897 1.1168952545070483
8.026910630970319 671.5149472355249 1.1189291223309819
8.032138185923735 676.8800499091392 1.1243177705079117
8.037365740877151 680.8832875766566 1.1271353861536253
8.042593295830567 686.859446065904 1.1318824176099425
8.047820850783983 687.6056856745117 1.132808722021841
8.0530484057374 687.3517574710146 1.131682057141348
8.058275960690816 682.1934813262837 1.1261087205776745
8.063503515644232 675.6699099362718 1.1186205042586495
8.068731070597648 669.4583323685291 1.112818494220231
8.073958625551064 662.9388688746793 1.108151635835081
8.07918618050448 657.61763556139 1.1051979310415816
8.084413735457897 648.7140355959261 1.0975700377352045
8.089641290411313 646.2258946515138 1.0943978576634459
8.09486884536473 642.4572022655592 1.0907989832268186
8.100096400318145 640.7113364727422 1.089124168974736
8.105323955271562 634.1972422726634 1.0832868602825723
8.110551510224978 628.9544406565408 1.0779982040986023
8.115779065178394 623.990442680288 1.073537101988368
8.12100662013181 618.1723768843665 1.0675679995245015
8.126234175085226 617.6952255353997 1.0660107531450838
8.131461730038643 614.4591541966485 1.0630582773255726
8.136689284992059 622.0175209741507 1.0696869179218482
8.141916839945475 629.336704319939 1.0753906520957892
8.147144394898891 639.3613421091767 1.0829087775557433
8.152371949852308 659.4104864745351 1.0990584065671338
8.157599504805724 681.1252835148215 1.1179346066157327
8.16282705975914 701.593516099205 1.1346107968704437
8.168054614712556 717.1339814201367 1.1465006747026465
8.173282169665972 729.9428546145012 1.1554918155338514
8.178509724619389 738.6028766576802 1.1617795455135251
8.183737279572805 743.8231198463529 1.1645678015483774
8.188964834526221 742.0139546236857 1.1616164305677936
8.194192389479637 735.9102011380826 1.1562291824670876
8.199419944433053 727.7704254775743 1.1498535035446822
8.20464749938647 718.4972516320705 1.143137514070676
8.209875054339886 708.2458273896984 1.1350797862146214
8.215102609293302 692.3452197310513 1.1220300773070928
8.220330164246718 681.1372034735065 1.1119894845872689
8.225557719200134 678.62661184908 1.1093857167093188
8.23078527415355 671.7771901941467 1.1034611342805387
8.236012829106967 670.2617337657766 1.1019875432679866
8.241240384060383 664.6981714893374 1.0969073637089863
8.2464679390138 661.2956003674541 1.0940216566471082
8.251695493967215 659.1351217230963 1.0929242753375987
8.256923048920632 656.620480498079 1.0902608995272918
8.262150603874048 651.490171795765 1.0847873321181591
8.267378158827464 646.6657726988251 1.0791833946548426
8.27260571378088 646.7939242774615 1.0784376929809325
8.277833268734296 647.0823416598165 1.0786171974012648
8.283060823687713 643.0807725562106 1.075134647084712
8.288288378641129 640.5129825577342 1.0728371381994197
8.293515933594545 641.7075753192732 1.074548214857044
8.298743488547961 642.0300725543027 1.0742721425970574
8.303971043501377 646.8990182205799 1.0791916204147105
8.309198598454794 651.7360990283763 1.082558252615334
8.31442615340821 650.1984937020419 1.0808499460911032
8.319653708361626 654.3643366554948 1.0835875208463892
8.324881263315042 655.0038762363016 1.0835719035376632
8.330108818268458 655.067069982507 1.0832363212932792
8.335336373221875 655.7896434556966 1.083192897142533
8.34056392817529 660.8200519531742 1.0861685642367858
8.345791483128707 668.1943866764797 1.0918510472333156
8.351019038082123 672.0212920614821 1.0941525790215356
8.35624659303554 678.6036935714706 1.0995315752484671
8.361474147988956 680.185774059422 1.1000314721885958
8.366701702942372 683.6096964077343 1.1015882637604995
8.371929257895788 685.7078836511592 1.1021377568809576
8.377156812849204 693.9437087547511 1.1093965156182384
8.38238436780262 705.4459775279872 1.1191684933563193
8.387611922756037 708.5019542568072 1.1212422835846503
8.392839477709453 708.9236900947631 1.1199139307722963
8.398067032662869 699.7654380892639 1.1131352645878907
8.403294587616285 689.1616680370324 1.105102206470256
8.408522142569701 683.0614596031875 1.1008888009746163
8.413749697523118 678.2980176680085 1.0959287911274087
8.418977252476534 675.0449526384244 1.0928105856271983
8.42420480742995 668.868182899504 1.0861718183341245
8.429432362383366 662.2861319768908 1.0809329134634516
8.434659917336782 651.9936079812766 1.0718987747701605
8.439887472290199 638.5738754551184 1.0602997211168839
8.445115027243615 628.3338874151094 1.0515344367795012
8.450342582197031 613.6343578906213 1.0391081481770452
8.455570137150447 600.7343767505614 1.0274145793533849
8.460797692103863 592.7876646571577 1.020504380317745
8.46602524705728 583.8536386001717 1.0120856674115821
8.471252802010696 572.732468880762 1.0026400224025784
8.476480356964112 569.0434015917791 0.9990913109538131
8.481707911917528 563.476818430997 0.9947172826201649
8.486935466870944 557.9455935129148 0.990107980178214
8.49216302182436 554.1240043625544 0.9865857221807853
8.497390576777777 552.9563562804674 0.9854148216735038
8.502618131731193 552.3274089313078 0.9843632685254674
8.50784568668461 549.2348664044649 0.9809997040334654
8.513073241638025 546.8101358171165 0.9791978555838871
8.518300796591442 542.1389600468449 0.9758263305505364
8.523528351544858 537.5965417711321 0.9716035731522888
8.528755906498274 535.4707380125741 0.9694081734207897
8.53398346145169 525.4576332973622 0.9575621755298366
8.539211016405106 521.2003198260618 0.9539085240117032
8.544438571358523 520.4652105420068 0.9536418906798887
8.549666126311939 518.3837432341244 0.9516706313019605
8.554893681265355 518.4482261348988 0.952063819777442
8.560121236218771 513.6843352342886 0.9463919553083335
8.565348791172188 515.3626390666591 0.9476672388243054
8.570576346125604 518.5802617054999 0.9504354485762314
8.57580390107902 519.6081454746823 0.9502425521139183
8.581031456032436 519.632860370021 0.9502559613943278
8.586259010985852 516.8040605997013 0.9475406819340377
8.591486565939269 514.0135771236813 0.9439841240851915
8.596714120892685 516.8141623164702 0.9464419778046494
8.601941675846101 517.6183818068628 0.9461970485518233
8.607169230799517 519.7130748140124 0.9497342388554612
8.612396785752933 521.2501159909428 0.9503869314142218
8.61762434070635 522.5391851987024 0.9509512571469585
8.622851895659766 527.9896817596232 0.9550777738490974
8.628079450613182 534.3107545839746 0.9606458622227029
8.633307005566598 540.0748261227216 0.965626490636089
8.638534560520014 542.4974538305951 0.9663366913217752
8.64376211547343 547.4073839213081 0.9700624774371621
8.648989670426847 552.9503416625197 0.9748760700388961
8.654217225380263 558.5987010049884 0.980289061532762
8.65944478033368 566.9532183953523 0.9868827245813986
8.664672335287095 573.499997416205 0.9917842712831979
8.669899890240512 579.8735090821657 0.996839380156862
8.675127445193928 588.5154989661856 1.0038005503024305
8.680355000147344 598.345132639588 1.0113096957700134
8.68558255510076 608.0553015082185 1.0184673626860978
8.690810110054176 620.6823427805515 1.028401007075761
8.696037665007593 631.198870329705 1.035460137183988
8.701265219961009 646.5810445191862 1.0482966337805926
8.706492774914425 664.3792848933094 1.0622254219785492
8.711720329867841 676.751694543042 1.0728462138837982
8.716947884821257 684.6816919929423 1.0778728324019384
8.722175439774674 692.6536492558224 1.083523796355927
8.72740299472809 689.952786523518 1.0806310046910097
8.732630549681506 689.9458745961581 1.0803588235695711
8.737858104634922 687.7751693502278 1.0790746763499133
8.743085659588338 684.6987365199457 1.0776382416243313
8.748313214541755 683.571694436886 1.0776422289411198
8.75354076949517 675.3909329862834 1.070934861352971
8.758768324448587 670.2595406402024 1.065524458341245
8.763995879402003 655.6195534733552 1.0531583086023273
8.76922343435542 638.545815693563 1.0388403085370979
8.774450989308836 622.0317485913763 1.0240199318106462
8.779678544262252 606.794271257572 1.0105834261493656
8.784906099215668 596.3304122589108 1.0006121654433753
8.790133654169084 594.5132874387177 0.9999588148584027
8.7953612091225 586.9595334106131 0.9940831501414173
8.800588764075917 582.7179651358178 0.9896334150920657
8.805816319029333 579.4737813559314 0.9862402297258542
8.811043873982749 574.3187948738063 0.9815557695833234
8.816271428936165 571.6981636768872 0.9807599989043481
8.821498983889581 568.3195695439201 0.9780624772664194
8.826726538842998 560.5509055819933 0.9718260278674243
8.831954093796414 555.6640495222742 0.9664266830227077
8.83718164874983 552.8393945058226 0.9632139376258649
8.842409203703246 548.6416779525894 0.9589655944610369
8.847636758656662 546.8913979089302 0.9573472878140227
8.852864313610079 544.1933421992126 0.9550163664534161
8.858091868563495 544.7018334718896 0.9551270523992059
8.863319423516911 547.956655065567 0.9584515885571244
8.868546978470327 550.0599156974303 0.9607993075245503
8.873774533423743 550.4729997696417 0.9614379811957979
8.87900208837716 546.9410873778548 0.9581838325906707
8.884229643330576 546.0781612538898 0.9565310241658596
8.889457198283992 547.2859896900964 0.9561839221605356
8.894684753237408 547.0704361013592 0.954574840815291
8.899912308190824 550.1015722776717 0.9576307762457765
8.90513986314424 551.2800787079852 0.9580582457371752
8.910367418097657 552.9205234787607 0.9586275159096806
8.915594973051073 556.6465598371112 0.9613411045669458
8.92082252800449 560.3879922784851 0.963870664579613
8.926050082957905 563.5752069094535 0.9663163545861547
8.931277637911322 566.1992621640039 0.9688445802444922
8.936505192864738 567.187065736088 0.9687272313964822
8.941732747818154 565.7865262039185 0.9672968804778806
8.94696030277157 564.9445682697745 0.9659703334271416
8.952187857724986 568.3450102801779 0.9687293590672427
8.957415412678403 571.7904501799961 0.9716480647633001
8.962642967631819 575.4927909807916 0.9740478559709389
8.967870522585235 580.7947504656668 0.9788982077084107
8.973098077538651 582.0966301253108 0.9787452499759598
8.978325632492067 585.8463567282789 0.9813476797447637
8.983553187445484 591.9074497538262 0.9848125946768161
8.9887807423989 595.5440488652687 0.9868737772832805
8.994008297352316 599.5950374993754 0.9901298081438391
8.999235852305732 605.4910100026209 0.9961124494050032
9.004463407259149 607.8145273896731 0.9976966879919599
9.009690962212565 612.4315706305064 1.0014834737611407
9.014918517165981 620.9752926233839 1.0080144840402385
9.020146072119397 629.1466919604699 1.014701573060478
9.025373627072813 642.4245776828612 1.0251547551296847
9.03060118202623 654.7036801111803 1.0336795638415686
9.035828736979646 668.4662381706183 1.0440678941683066
9.041056291933062 682.8858263257949 1.055541244692968
9.046283846886478 700.2330977088906 1.0691817468301728
9.051511401839894 715.9210099639721 1.080804654872517
9.05673895679331 735.0267960982001 1.0931978593430973
9.061966511746727 758.7921108137889 1.1094486041542098
9.067194066700143 783.3584004064877 1.126563155454769
9.07242162165356 807.2642666194279 1.1426714373566327
9.077649176606975 827.30742944291 1.1566217733133535
9.082876731560392 840.2246377246003 1.165448700906307
9.088104286513808 855.6305770889837 1.1765947564706456
9.093331841467224 864.2421536391751 1.1814918350415606
9.09855939642064 865.7709823360318 1.1821555660931455
9.103786951374056 863.217110616259 1.1799354657292416
9.109014506327473 853.0932757762125 1.1717279940362686
9.114242061280889 846.1067302630872 1.166608715475901
9.119469616234305 838.257457597883 1.1597062605049537
9.124697171187721 834.2693755315565 1.1567635029393903
9.129924726141137 831.7691071179028 1.1551258751422095
9.135152281094554 832.7350125981278 1.1570975472838239
9.14037983604797 841.0615150944706 1.1633914316744094
9.145607391001386 859.688848939469 1.1754238421815688
9.150834945954802 885.6087750412808 1.192338452734407
9.156062500908218 919.2195461073861 1.2148676327234689
9.161290055861635 955.6159212028667 1.2484738030023887
9.16651761081505 991.1378109320393 1.2777385961630845
9.171745165768467 1027.2348049488348 1.3058544096721316
9.176972720721883 1050.9784492918316 1.324641419741328
9.1822002756753 1061.6751406341818 1.334482459036531
9.187427830628716 1066.0688817281475 1.3402206786735789
9.192655385582132 1055.3752071959013 1.334903823411847
9.197882940535548 1043.6005126772532 1.3300627224561286
9.203110495488964 1029.9994777510972 1.323761719589273
9.20833805044238 1013.7845076935655 1.3166968611479473
9.213565605395797 998.8523673158091 1.3089164190432478
9.218793160349213 983.0559183379943 1.3009052246651052
9.224020715302629 970.2489658954596 1.294315494350127
9.229248270256045 956.3459936401346 1.2858706379982983
9.234475825209461 940.3721270703103 1.2770966095726104
9.239703380162878 926.5288550022734 1.268426297427042
9.244930935116294 921.4438445285809 1.2658212929769475
9.25015849006971 919.1890781633057 1.2654209914952874
9.255386045023126 917.0633722771323 1.265796367601275
9.260613599976542 919.9967475164119 1.2691440235298053
9.265841154929959 926.2186959844676 1.275839981485619
9.271068709883375 935.5666229352146 1.2830371421701463
9.276296264836791 957.6774930529356 1.2995668043539415
9.281523819790207 981.6332817684913 1.3172825879269914
9.286751374743623 1008.6300266424936 1.3353151816275002
9.29197892969704 1035.6341634519138 1.3548617941958043
9.297206484650456 1059.1103915090396 1.3707792714412814
9.302434039603872 1077.918425770012 1.3843802231517666
9.307661594557288 1084.9509439017206 1.3909119459706794
9.312889149510704 1073.2599979963181 1.3847061640275735
9.31811670446412 1046.277466500352 1.3674240913917746
9.323344259417537 1007.7018290371758 1.3438296443613345
9.328571814370953 960.9532487476425 1.3144181753248179
9.33379936932437 908.9659758243637 1.2796127426297579
9.339026924277785 855.9907330802871 1.2427797089065817
9.344254479231202 809.8881851627401 1.2102519962994511
9.349482034184618 769.9003899367718 1.180776574046839
9.354709589138034 735.6443229719695 1.1551841743543612
9.35993714409145 708.672632863341 1.1342555274084767
9.365164699044866 689.5593716520103 1.1192147395153393
9.370392253998283 675.1880148713225 1.1089389813758028
9.375619808951699 666.4187025364661 1.103425671612856
9.380847363905115 655.9488304938347 1.0955361421821395
9.386074918858531 648.4418877599386 1.0901763232315935
9.391302473811947 648.502766798897 1.0905255528604763
9.396530028765364 646.0033486120853 1.0896234452234357
9.40175758371878 647.1257033324738 1.0911982158398625
9.406985138672196 645.4022608221196 1.089896256167729
9.412212693625612 646.9250602308903 1.0902516199586076
9.417440248579029 643.5879718898788 1.0768068139922402
9.422667803532445 639.7273459882134 1.0675366453421151
9.427895358485861 640.3060763253341 1.0644669759926573
9.433122913439277 641.2469371548673 1.063173593082771
9.438350468392693 639.1270362170388 1.058855195990831
9.44357802334611 631.9477909711171 1.0506489434644914
9.448805578299526 628.62027211061 1.0444016235785025
9.454033133252942 630.3032465402075 1.043329314022749
9.459260688206358 631.7097495889686 1.042675454218369
9.464488243159774 636.8610417988351 1.0461660271851827
9.46971579811319 634.908905433196 1.0427488058256678
9.474943353066607 628.930399885518 1.0364676143448588
9.480170908020023 631.6271701001983 1.0369654300495121
9.48539846297344 630.0007774596068 1.0343952194026111
9.490626017926855 631.6180653101326 1.0342720406938979
9.495853572880272 629.6494456363007 1.0325753938534576
9.501081127833688 628.1141181538245 1.0305715097222767
9.506308682787104 628.0934339288483 1.0296282656356057
9.51153623774052 630.4945668462648 1.0297912098593516
9.516763792693936 634.6403268129071 1.032081411310755
9.521991347647353 637.2003862424496 1.0332082623404566
9.527218902600769 639.9821015400516 1.0347839791793048
9.532446457554185 639.0034328199115 1.0336475367441018
9.537674012507601 635.2365770943186 1.0296259028500498
9.542901567461017 633.4791167358203 1.0263765664495998
9.548129122414434 632.5888442841439 1.0250072418634757
9.55335667736785 632.6622016800752 1.0240011386254997
9.558584232321266 633.0782541531498 1.0240174766999721
9.563811787274682 634.1429809324335 1.0250762566002984
9.569039342228098 636.3777314617352 1.0260476322296983
9.574266897181515 633.0470643828977 1.0218417203528953
9.57949445213493 633.6700024570696 1.0210107478229833
9.584722007088347 630.1980059464811 1.017550122478694
9.589949562041763 634.9261251819781 1.0213314931381567
9.59517711699518 635.3877953680657 1.0206105513930077
9.600404671948596 639.6938876283942 1.0234029556586914
9.605632226902012 635.4975591328979 1.0191040257417652
9.610859781855428 634.5806829769684 1.0184371471273324
9.616087336808844 631.1826205003326 1.01540899940016
9.62131489176226 630.983238595781 1.0136380105714926
9.626542446715677 631.5736737369507 1.013688358001255
9.631770001669093 634.7114316647958 1.0157389611531258
9.636997556622509 636.6148219244532 1.016669800241318
9.642225111575925 640.1149032761784 1.018915270997256
9.647452666529341 640.3136122113025 1.0183415234089317
9.652680221482758 642.0706096697293 1.0196872992832353
9.657907776436174 642.5938413777948 1.0190261555070659
9.66313533138959 640.8943643902578 1.016201024448874
9.668362886343006 644.3393493351978 1.0189644197497405
9.673590441296422 644.381618132899 1.0190053935980792
9.678817996249839 645.6325263654262 1.0189605078108643
9.684045551203255 643.774670595469 1.0168428268680556
9.689273106156671 640.6050102827478 1.0136420544715163
9.694500661110087 643.8618592303243 1.0151013853403335
9.699728216063503 643.5537080861462 1.015025928044037
9.70495577101692 648.1869732928006 1.0177907610594188
9.710183325970336 655.8313679267012 1.0241435160732637
9.715410880923752 656.4422311407943 1.0232561254743382
9.720638435877168 658.1957132862353 1.0223684051970017
9.725865990830584 659.9167056530517 1.0233700230841603
9.731093545784 661.5936793222419 1.0238604909101192
9.736321100737417 667.9631043114814 1.029361473693983
9.741548655690833 670.2926867071452 1.0310696434476725
9.74677621064425 670.4229333827618 1.0306431641608387
9.752003765597665 668.1000953011281 1.0288651578304597
9.757231320551082 667.6153156791717 1.0283332620296612
9.762458875504498 666.783360708286 1.0262552369982303
9.767686430457914 671.1248165840046 1.0292872924769734
9.77291398541133 674.1543181063856 1.031061246933857
9.778141540364746 674.6624094663745 1.0295622790213197
9.783369095318163 672.6322884020215 1.0273759532210898
9.788596650271579 673.074931382307 1.0272417997452015
9.793824205224995 675.1748476563704 1.0294472971415352
9.799051760178411 680.2793272044773 1.0325212479795278
9.804279315131827 678.7032922858756 1.0299856245892272
9.809506870085244 679.1492237781339 1.0295300590501202
9.81473442503866 680.4709145737627 1.0296852101420282
9.819961979992076 683.5957782734747 1.0318594734402666
9.825189534945492 690.8737990068161 1.037575002965147
9.830417089898909 695.3432036430809 1.0405147517297528
9.835644644852325 694.9148032353223 1.038761865524569
9.840872199805741 690.3844160453233 1.0344594202087447
9.846099754759157 687.9242463705446 1.0325079221523024
9.851327309712573 689.4128708232009 1.0340918945489557
9.85655486466599 690.9788084800399 1.0349733141132598
9.861782419619406 695.0420494357537 1.0378440519803933
9.867009974572822 696.7355349501885 1.037656860734418
9.872237529526238 698.1507185963654 1.037847826691028
9.877465084479654 693.164289942389 1.034180356792937
9.88269263943307 694.2244848110224 1.0351204325463665
9.887920194386487 693.6938695844293 1.0345909362575716
9.893147749339903 697.1072473386088 1.0371472819807885
9.89837530429332 695.8050753726108 1.0336596635766138
9.903602859246735 693.690973185303 1.0307660922999067
9.908830414200152 698.6926951974712 1.0340694395623486
9.914057969153568 704.9811838614875 1.0395877026215203
9.919285524106984 713.3436049288224 1.045475521776829
9.9245130790604 714.8564177856865 1.0457017169515104
9.929740634013816 713.7210597745329 1.0437662956080682
9.934968188967233 716.3817039417742 1.04541870363803
9.940195743920649 717.3222884999863 1.0460201972719427
9.945423298874065 722.5030289582368 1.0497796200572447
9.950650853827481 725.3439684964111 1.0515803515648214
9.955878408780897 732.1658080461001 1.0567107055160658
9.961105963734314 736.6776883003395 1.0599867058519512
9.96633351868773 733.610103309375 1.0580034297546146
9.971561073641146 726.8846594104796 1.0511614595119463
9.976788628594562 722.6717279982629 1.0468019777428128
9.982016183547978 714.7761631312501 1.0405110936804456
9.987243738501395 712.082881120324 1.0374840512865366
9.99247129345481 710.8917686866758 1.036085733078194
9.997698848408227 710.504180783566 1.0355078824170136
10.002926403361643 706.129840614067 1.0306600156150445
10.00815395831506 703.0716775101987 1.0277724205008407
10.013381513268476 696.9534822365118 1.02305362042997
10.018609068221892 693.373652844869 1.0213633115628218
10.023836623175308 691.8119703758433 1.0205423087260441
10.029064178128724 690.8419590913231 1.0195573699899247
10.03429173308214 694.0682076762629 1.02194713212895
10.039519288035557 698.628840693635 1.0244642190373638
10.044746842988973 700.3365593465286 1.0249000857767536
10.049974397942389 702.9251755751679 1.0260118157920195
10.055201952895805 702.3863652868037 1.0253248639842198
10.060429507849221 701.3129147347208 1.0244294035865598
10.065657062802638 697.264728560395 1.021576812104651
10.070884617756054 693.4646135865275 1.0185729951085485
10.07611217270947 692.112603132604 1.017578722840467
10.081339727662886 689.1534577859826 1.0148442731171419
10.086567282616302 689.4949413726072 1.0148506975616116
10.091794837569719 686.3634769664664 1.0108334701398751
10.097022392523135 683.1609709120702 1.0073817202189426
10.102249947476551 688.6697144456035 1.011780411221317
10.107477502429967 688.9775664011609 1.0118680177200021
10.112705057383383 687.6595015502517 1.0100912922506171
10.1179326123368 683.5984935713964 1.006745354332735
10.123160167290216 679.5734297585169 1.0036394180660857
10.128387722243632 677.7274397778546 1.002160870734551
10.133615277197048 673.449760883337 0.9987015872772065
10.138842832150464 674.9017138800577 0.9997582704806254
10.14407038710388 677.7110757950502 1.0017026219482794
10.149297942057297 681.280319719871 1.0041204849095458
10.154525497010713 681.3338336186464 1.003512458836738
10.15975305196413 680.4392995009975 1.0027466567702712
10.164980606917545 677.5902695661345 0.9990919638024105
10.170208161870962 677.8327061841529 0.9986143421681812
10.175435716824378 679.7521366676074 1.0001241914137895
10.180663271777794 678.9678188337257 1.0007309673415123
10.18589082673121 681.9528568764091 1.0026065674367273
10.191118381684626 680.4259332658968 1.0015658074657308
10.196345936638043 679.6769044202852 0.9998550888755452
10.201573491591459 676.1142689965803 0.9969467361892758
10.206801046544875 670.8144436012337 0.9927557155263208
10.212028601498291 672.2061500654669 0.9932698296247072
10.217256156451707 670.668096363194 0.9918922472501126
10.222483711405124 673.8711647454604 0.9943510479300064
10.22771126635854 675.1117135999796 0.9954887241094624
10.232938821311956 670.1244236817148 0.9919312315980111
10.238166376265372 669.2097450867793 0.990405512868697
10.243393931218788 669.6607912123991 0.9905559817052305
10.248621486172205 659.6832884758726 0.9830263696093156
10.253849041125621 660.1412857935383 0.9833157986673186
10.259076596079037 655.9642164475769 0.9804041856961941
10.264304151032453 654.8583462907741 0.979215146465456
10.26953170598587 657.2593395499937 0.9800161440347807
10.274759260939286 656.476972117095 0.9787218841511863
10.279986815892702 660.5010263207333 0.9815647208679081
10.285214370846118 657.68156968782 0.9805725064465826
10.290441925799534 654.2773815325285 0.9776694031737346
10.29566948075295 648.8334268507781 0.9733201826063039
10.300897035706367 642.4773185291433 0.9664187337111078
10.306124590659783 645.7200485531356 0.9683067148636941
10.3113521456132 638.5856477479878 0.9628872739780484
10.316579700566615 639.4310853494683 0.9641226076437697
10.321807255520032 634.3485688325204 0.9599698253214151
10.327034810473448 634.1113008047523 0.9600041756814477
10.332262365426864 632.6517356979236 0.957836566216081
10.33748992038028 632.0131904919964 0.9570845757796994
10.342717475333696 630.681670333203 0.956307911804631
10.347945030287113 630.6983712255644 0.95573593097605
10.353172585240529 638.5048034949901 0.9615776554404134
10.358400140193945 639.8551093789804 0.961962556489818
10.363627695147361 644.0759361330953 0.964198254733968
10.368855250100777 647.7259543699439 0.9669330739093922
10.374082805054194 650.4566872913272 0.9687198364979166
10.37931036000761 650.3757189994961 0.9680410258741664
10.384537914961026 646.664188913451 0.9652188151489394
10.389765469914442 645.7889270486455 0.9631384564841406
10.394993024867858 649.2608898139 0.965102777599408
10.400220579821275 650.6517376663235 0.9660974387030186
10.40544813477469 652.0653243906553 0.9671846092091791
10.410675689728107 648.8404995667056 0.9650082738668744
10.415903244681523 645.1591091776982 0.9622989046341358
10.42113079963494 641.0248934021553 0.9593678355554377
10.426358354588356 634.2327575985762 0.9539235916850173
10.431585909541772 629.1658229378053 0.9492253827497577
10.436813464495188 622.2254068634402 0.9427842403140964
10.442041019448604 612.2266235597419 0.934779418704372
10.44726857440202 605.947522867125 0.9297670456013923
10.452496129355437 599.941171288933 0.9249357624871607
10.457723684308853 600.6315681148203 0.9253708303976049
10.462951239262269 597.8581930417354 0.9230631338495745
10.468178794215685 592.8672272814619 0.9199023170073856
10.473406349169101 584.6078863234702 0.9134368993127018
10.478633904122518 580.3449266251268 0.9099905553549356
10.483861459075934 578.9121233206233 0.9079864537715951
10.48908901402935 576.4793500885119 0.9058895743317579
10.494316568982766 568.3965182158032 0.898309916891505
10.499544123936182 560.8982187056386 0.892195184683826
10.504771678889599 556.7378401465163 0.8886778868339473
10.509999233843015 553.8129083405765 0.8869096173272972
10.515226788796431 555.5091322490464 0.8882412435872508
10.520454343749847 549.3146988627665 0.8828726115925416
10.525681898703263 546.0089452764146 0.8803213418910211
10.53090945365668 546.8737296051199 0.88033622732181
10.536137008610096 546.2934438396716 0.8802413587574086
10.541364563563512 543.8491989591087 0.8782127816449877
10.546592118516928 542.5084120350878 0.8769000167298077
10.551819673470344 538.303072101364 0.8733990686989002
10.55704722842376 536.1722651524664 0.8711299639104552
10.562274783377177 531.9279475603383 0.868302351917676
10.567502338330593 526.5901683417474 0.8631628262422464
10.57272989328401 528.0067769994754 0.8644971012663081
10.577957448237425 530.4320413843744 0.8663985500732687
10.583185003190842 532.8669258496377 0.8686651851549814
10.588412558144258 532.2734878633106 0.8677378971521618
10.593640113097674 528.1024379002324 0.8640775337541704
10.59886766805109 528.0107457737791 0.8642314893096407
10.604095223004506 527.1608263933158 0.8622562016514472
10.609322777957923 523.6724687640975 0.8593056651031555
10.614550332911339 522.834785737269 0.8574740017651092
10.619777887864755 518.5141309774075 0.8530694513927651
10.625005442818171 517.7491863205653 0.8526086104722767
10.630232997771587 517.3434825192737 0.8518930225166464
10.635460552725004 514.6653181652675 0.8496878596525833
10.64068810767842 519.4349719934685 0.8526597913185455
10.645915662631836 515.5099272498184 0.8488786630398755
10.651143217585252 517.9601219089068 0.8505556316042456
10.656370772538668 522.5373313311774 0.854025661415719
10.661598327492085 521.189951638396 0.8524002038236251
10.666825882445501 526.53307456917 0.856952315786523
10.672053437398917 531.4315668806973 0.8613618698767678
10.677280992352333 541.1272444878045 0.8696976170513548
10.68250854730575 543.8445583076006 0.8724481487425726
10.687736102259166 544.1968447070051 0.8726310006685666
10.692963657212582 545.9939316613194 0.8735960734072267
10.698191212165998 550.0012496312896 0.8764518358944072
10.703418767119414 552.336718110247 0.8757749397220711
10.70864632207283 555.747248840522 0.8772257576634199
10.713873877026247 562.3308625444516 0.8816034315070933
10.719101431979663 566.5375761057189 0.8840714355106614
10.72432898693308 576.7544740592208 0.891634777148242
10.729556541886495 587.0113104630224 0.8994017575302609
10.734784096839912 600.4206780577032 0.9104168420468453
10.740011651793328 607.2482635919358 0.9154172282743614
10.745239206746744 612.680714528824 0.919518156260961
10.75046676170016 619.6035241827085 0.9246994233443478
10.755694316653576 622.0176350309154 0.9257166908761278
10.760921871606993 621.4645647671606 0.9244849483116845
10.766149426560409 620.9093403808819 0.9233647616557485
10.771376981513825 614.4386765807839 0.91825314338253
10.776604536467241 608.2308826766588 0.9139832526704
10.781832091420657 607.4751179578519 0.9130378923388752
10.787059646374074 602.8104734516992 0.9093950425491512
10.79228720132749 600.8893910950512 0.9066846670741785
10.797514756280906 598.8962574778535 0.9043804456614014
10.802742311234322 598.2184636551116 0.9040455483291433
10.807969866187738 601.1583041750495 0.9073941620426809
10.813197421141155 603.0279148994808 0.9087548455487854
10.81842497609457 602.1779986136447 0.9075446629039302
10.823652531047987 603.6718137256514 0.9070552360553233
10.828880086001403 607.6290977266149 0.9094102698960638
10.83410764095482 613.098564859801 0.9135680071454909
10.839335195908236 620.6356370924096 0.9192549976745655
10.844562750861652 629.0044351185923 0.9255108244098544
10.849790305815068 642.5033694487978 0.9351451039557945
10.855017860768484 662.0499568018306 0.948838366566945
10.8602454157219 686.7168435831101 0.9662993679611119
10.865472970675317 713.9328274223075 0.9839887853991033
10.870700525628733 734.2702150839676 0.9967384304084702
10.875928080582149 749.8303644675144 1.0073061831301848
10.881155635535565 757.167748237637 1.0120970553794948
10.886383190488981 753.5616890000605 1.0095576925419183
10.891610745442398 740.7015913745057 1.001094597396935
10.896838300395814 722.1329462001493 0.9874613172125939
10.90206585534923 702.6360703770147 0.973786424773104
10.907293410302646 684.0068155199649 0.960501174964631
10.912520965256062 664.2483254732166 0.9459863612268309
10.917748520209479 648.3193188115297 0.9344857438715692
10.922976075162895 632.3542999696375 0.9225849160891006
10.928203630116311 619.0776708769614 0.9124635674606167
10.933431185069727 609.770349213311 0.9055865812347934
10.938658740023143 600.0586141687293 0.8977098648104931
10.94388629497656 594.5857922735134 0.893396039079674
10.949113849929976 590.639811843212 0.8907660558874955
10.954341404883392 583.9365474937978 0.8861295458183535
10.959568959836808 575.5062795929142 0.8801395249232031
10.964796514790224 568.8785670174848 0.8747487110564267
10.97002406974364 564.6161756191547 0.8726266615701762
10.975251624697057 560.5925536696366 0.8716414600984179
10.980479179650473 554.187231798998 0.8687319360619491
10.98570673460389 546.8887276816876 0.8643518208866672
10.990934289557305 544.2834179787394 0.863118379024572
10.996161844510722 536.6203681370596 0.8576361122106843
11.001389399464138 531.8429313949121 0.8540057848997747
11.006616954417554 530.5654617613593 0.8536367581969719
11.01184450937097 526.3371766092376 0.8509061863232212
11.017072064324386 525.8329337621658 0.8513196964468989
11.022299619277803 524.0965793151948 0.8506398937073906
11.027527174231219 520.2497144678129 0.8479490491697593
11.032754729184635 520.8261776239603 0.8487889290365065
11.037982284138051 516.5947342443962 0.845735876622424
11.043209839091467 513.932950586895 0.843621469674786
11.048437394044884 512.4891646442494 0.8427556554846143
11.0536649489983 513.5958785256868 0.8442241356632181
11.058892503951716 512.025781513007 0.8436228254868887
11.064120058905132 511.71370974635727 0.8438835352764025
11.069347613858548 507.06672095879105 0.840703517162085
11.074575168811965 502.8794227858786 0.83768382782065
11.079802723765381 499.2141464061849 0.8345672946656147
11.085030278718797 497.80726866548486 0.8337314589667102
11.090257833672213 497.65806794574553 0.8336228460872074
11.09548538862563 496.6892174033629 0.8327578779425803
11.100712943579046 495.10661281960523 0.8316359609300289
11.105940498532462 492.0652990714107 0.8294146630338145
11.111168053485878 490.5066684785873 0.8279420877177929
11.116395608439294 487.6729880433842 0.8260499161797041
11.12162316339271 489.0137542082462 0.8272399467309237
11.126850718346127 489.08971364305876 0.8277691003855474
11.132078273299543 488.1116434280743 0.8268533408518102
11.13730582825296 484.67810994468425 0.8237816039788406
11.142533383206375 483.34186215247524 0.8223318475319209
11.147760938159792 486.28733907322004 0.8248485463851821
11.152988493113208 488.2557527762368 0.8269079532851673
11.158216048066624 487.1782736046134 0.8268947588425029
11.16344360302004 486.3329696406392 0.8266744534675657
11.168671157973456 486.3472468711685 0.8271399651708936
11.173898712926873 487.01461268261124 0.8274325277127935
11.179126267880289 484.49565626035104 0.8249214226933753
11.184353822833705 486.12354477068175 0.8264866810932473
11.189581377787121 483.8015659661939 0.8247503259289805
11.194808932740537 486.9475621447673 0.8273815718668949
11.200036487693954 486.72532193704114 0.8273563664997707
11.20526404264737 484.76761771629765 0.8257851537476969
11.210491597600786 483.8000478922759 0.8251831251904004
11.215719152554202 480.36063080189285 0.8233455584473598
11.220946707507618 477.866306408246 0.8205717224650464
11.226174262461035 478.3597836407447 0.820375624692304
11.23140181741445 478.76027465203936 0.8210772236765034
11.236629372367867 482.128512847551 0.8237686153161479
11.241856927321283 481.1180121009747 0.8236210082262184
11.2470844822747 481.38086492304063 0.8243637852172209
11.252312037228116 485.28824056691144 0.8276031744190419
11.257539592181532 486.0860040904239 0.828040218691894
11.262767147134948 484.6833262846486 0.8268314779272816
11.267994702088364 481.29406423328516 0.8243599595303535
11.27322225704178 479.9922475953979 0.8241093142662067
11.278449811995197 476.64621960845625 0.821332906993297
11.283677366948613 478.15173795930576 0.8222343305805164
11.288904921902029 478.61094392054224 0.822167384127153
11.294132476855445 476.3088568039984 0.8191500338149831
11.299360031808861 472.8273324314048 0.8166762853011551
11.304587586762278 469.7872265936407 0.8138465122400421
11.309815141715694 470.60879013819044 0.8141141870768469
11.31504269666911 472.75386401748915 0.815697522220573
11.320270251622526 473.27913025129703 0.8149986478203411
11.325497806575942 471.67798381629297 0.8128069824418801
11.330725361529359 470.0950717414022 0.8115374897978422
11.335952916482775 470.04932550879585 0.8119042871118526
11.341180471436191 471.1435798202167 0.8134152572119445
11.346408026389607 467.79669400709116 0.8103875409550931
11.351635581343023 466.7420605127461 0.8094517818206592
11.35686313629644 466.06209771621303 0.8090441792704386
11.362090691249856 462.19859138613214 0.8049361448154816
11.367318246203272 462.36775641772454 0.8059133673880685
11.372545801156688 459.2238338046074 0.8034749440683708
11.377773356110104 455.9477943233028 0.8006265614945726
11.38300091106352 453.07719307845196 0.7986821704489865
11.388228466016937 449.53531111251743 0.7951147188756343
11.393456020970353 446.9691228400669 0.7927468794913007
11.39868357592377 446.15417447641187 0.7923240432933735
11.403911130877185 442.62768730668466 0.7891879214901029
11.409138685830602 438.37236400801555 0.7860866369809815
11.414366240784018 436.0103860970885 0.7842830512494784
11.419593795737434 433.2421906197199 0.7813699465166131
11.42482135069085 432.22088464236174 0.7810687710264161
11.430048905644266 431.16553040767474 0.7802410227479483
11.435276460597683 428.61039516803686 0.7783940443560147
11.440504015551099 426.1754458170045 0.7765308188302015
11.445731570504515 424.70286160686663 0.7744351301130343
11.450959125457931 423.68498642961436 0.7728964297790242
11.456186680411347 422.9363380211743 0.7723428677767354
11.461414235364764 424.04186163962845 0.7742820364467583
11.46664179031818 417.4295935792203 0.7681986188764668
11.471869345271596 415.94964301023134 0.7667675556742873
11.477096900225012 414.0140030990421 0.7648043201981997
11.482324455178428 411.9394214647792 0.7689269305047818
11.487552010131845 411.58889483050723 0.7705618708949198
11.49277956508526 411.8596025197169 0.7731089962545151
11.498007120038677 410.7188361504199 0.7740956613561953
11.503234674992093 410.50630164755086 0.7742202579720392
11.50846222994551 410.3243600257075 0.7760464855522149
11.513689784898926 410.5190495514921 0.7769642669713509
11.518917339852342 410.4742549887631 0.7765109129239569
11.524144894805758 410.0634403503548 0.7772839721173399
11.529372449759174 406.4220451203496 0.7745066209482865
11.53460000471259 405.46271171176426 0.7747875596371661
11.539827559666007 407.8985889502668 0.7789369773656384
11.545055114619423 410.4168337118288 0.7808699769794277
11.550282669572839 411.4671099761647 0.7821338946293112
11.555510224526255 411.3175550575005 0.7829695968445756
11.560737779479672 410.52952639676334 0.7838109216105966
11.565965334433088 412.2774231096935 0.7868304181622912
11.571192889386504 413.76164190099047 0.7892448610732993
11.57642044433992 413.41841115633747 0.788543086309395
11.581647999293336 411.27572379153423 0.7858742447448029
11.586875554246753 410.0604762131569 0.7851084654378907
11.592103109200169 409.1138769257505 0.7843887197509294
11.597330664153585 409.0831762913897 0.785547184181893
11.602558219107001 409.5205374528595 0.7858681794450811
11.607785774060417 409.81715003608315 0.7860331475763853
11.613013329013834 409.68011167517886 0.7859168157286534
11.61824088396725 406.63625171372826 0.7838856544472821
11.623468438920666 403.42133776306247 0.7821640340083036
11.628695993874082 399.7894030032305 0.7793631781425581
11.633923548827498 400.03384055812705 0.7810560121518543
11.639151103780915 399.6975396846333 0.7803556459209037
11.64437865873433 395.55460326148636 0.7767175314421774
11.649606213687747 392.6499918551001 0.7742107255242072
11.654833768641163 386.7197560927941 0.76858375560924
11.66006132359458 384.90377082039436 0.767473844786864
11.665288878547996 386.18663979379915 0.7687811647828331
11.670516433501412 384.74384382072316 0.7670955276442368
11.675743988454828 386.0865315204715 0.7703513890263234
11.680971543408244 385.93303520453514 0.7707763606845844
11.68619909836166 384.9497425554855 0.7703144180176758
11.691426653315077 384.5135518918338 0.7705562888621732
11.696654208268493 382.5636879270497 0.7685270333831831
11.701881763221909 380.2410346801068 0.7667104260061989
11.707109318175325 379.66361323832325 0.7672694903017885
11.712336873128741 379.310953429027 0.7671834619458017
11.717564428082158 381.6584090213461 0.7695591694110352
11.722791983035574 383.15667575732334 0.7711154974599524
11.72801953798899 384.2367539292793 0.7715246206931263
11.733247092942406 383.0615456029946 0.7708372583950525
11.738474647895822 383.8744399363211 0.7716197542105487
11.743702202849239 383.13235738278473 0.7719870764427439
11.748929757802655 381.810244051971 0.7719534684274124
11.754157312756071 384.23735082740006 0.7744738531351935
11.759384867709487 387.11990089751714 0.7781691709407658
11.764612422662903 390.4197944162768 0.7810602956115325
11.76983997761632 388.3912983480869 0.7786506649191719
11.775067532569736 387.61836085155437 0.7775927534490947
11.780295087523152 388.2344130109631 0.7774505025481773
11.785522642476568 390.34470350413017 0.7787434909036238
11.790750197429984 392.5175551563618 0.7814133484523357
11.7959777523834 395.95945140720016 0.7857531035716867
11.801205307336817 397.0737845651991 0.786305482704266
11.806432862290233 401.37223035068536 0.7902696044470836
11.81166041724365 403.24865867775856 0.7917970544719676
11.816887972197065 403.5703556599296 0.7915986226674018
11.822115527150482 403.89472394623266 0.7920579074681878
11.827343082103898 398.05821224916 0.7859938009264643
11.832570637057314 396.35918970807353 0.7840509224549708
11.83779819201073 393.3881705364989 0.7813477814613824
11.843025746964146 390.0121413487298 0.7787060470580128
11.848253301917563 389.65566632955847 0.7785895928197777
11.853480856870979 387.40065129164896 0.7765211978260167
11.858708411824395 388.6503776577877 0.7776710628289376
11.863935966777811 387.1456073445331 0.7760637052062307
11.869163521731227 387.57467248550773 0.777525921459838
11.874391076684644 384.2055911594204 0.7755956883899833
11.87961863163806 381.74962172057684 0.775458756017389
11.884846186591476 377.5737383139811 0.771972448431931
11.890073741544892 368.9279196533063 0.7635957608008836
11.895301296498308 367.8334746591778 0.7625367972395691
11.900528851451725 364.1653418783654 0.7587058743201665
11.90575640640514 364.5753095604851 0.7591390518538762
11.910983961358557 363.6261505611788 0.7585927778296069
11.916211516311973 361.09305299463256 0.7554432636524336
11.92143907126539 358.9748538224254 0.7536088506726397
11.926666626218806 357.8741373012819 0.7530739757819886
11.931894181172222 354.35277413988194 0.749878808085271
11.937121736125638 353.9179160338476 0.7494968363438694
11.942349291079054 350.7668984402286 0.7465101204946613
11.94757684603247 350.37674352599896 0.7456255874663262
11.952804400985887 350.4790244345674 0.745314444758988
11.958031955939303 353.9704778121071 0.7494130858031146
11.963259510892719 353.5499609435367 0.7494196154301488
11.968487065846135 352.06758168155346 0.7483757343213517
11.973714620799552 350.43716318383304 0.7468309445336305
11.978942175752968 351.09426484009805 0.7475647329846152
11.984169730706384 356.64312639450355 0.7549515491346075
11.9893972856598 357.9001286660078 0.7566770806810857
11.994624840613216 356.57317618883906 0.7559614068732811
11.999852395566633 352.8181394923215 0.752621479588135
12.005079950520049 352.6478680925677 0.7520534168628512
12.010307505473465 350.2932611883843 0.7489088001328349
12.015535060426881 349.78377244275646 0.7482850881853347
12.020762615380297 348.5929140571077 0.7458364240656585
12.025990170333714 349.1383500054725 0.7470556448523096
12.03121772528713 351.1515127094357 0.7493711819847988
12.036445280240546 353.54860855326814 0.7526118026763168
12.041672835193962 353.6202209242353 0.7530386207915171
12.046900390147378 354.8431020967154 0.7561460427260611
12.052127945100795 356.28781012153473 0.7571987002940657
12.05735550005421 358.9265393582725 0.7588337908794698
12.062583055007627 359.4717969701877 0.7585097024417371
12.067810609961043 363.25516918669126 0.7622306448812924
12.07303816491446 364.39530625031813 0.7638705770201524
12.078265719867876 366.4094987068493 0.7663713987360271
12.083493274821292 371.0172440337898 0.7717824431526233
12.088720829774708 375.02336517709824 0.7762031875257515
12.093948384728124 381.1141310692297 0.7812840961811237
12.09917593968154 387.2865256040166 0.7866239350108478
12.104403494634957 390.0081006259249 0.7887024216954936
12.109631049588373 398.4896525279079 0.7967431498378593
12.114858604541789 411.91577690715127 0.8096566959019563
12.120086159495205 433.17583214951253 0.830404694649481
12.125313714448621 452.74282986828894 0.8482244734700799
12.130541269402038 469.1236482664985 0.8634348819598846
12.135768824355454 486.7606358953927 0.8795526999959907
12.14099637930887 500.1087331263373 0.8912808075686741
12.146223934262286 516.2817764409508 0.9058311700177689
12.151451489215702 526.1403519478495 0.9145881801527991
12.156679044169119 530.9885748034918 0.9185388858589564
12.161906599122535 533.0642366932252 0.9211937755161332
12.167134154075951 529.1202154517277 0.9176206288048755
12.172361709029367 524.8495758030488 0.9139853347170803
12.177589263982783 514.0041614617393 0.9050399322781871
12.1828168189362 505.3521156168925 0.896944317530156
12.188044373889616 494.8437482960675 0.8885982960231595
12.193271928843032 484.749964903808 0.8802974996537394
12.198499483796448 475.22629502741995 0.8714407372001123
12.203727038749864 463.0894605355103 0.8611567677120331
12.20895459370328 454.33367497101784 0.8530622698898125
12.214182148656697 444.51327781067937 0.844426727654096
12.219409703610113 435.58233209043635 0.8371243690090387
12.22463725856353 426.4760986571061 0.828722130574272
12.229864813516945 415.45338804368754 0.8184984042681498
12.235092368470362 406.33349363448616 0.8097816901366742
12.240319923423778 397.40472086179926 0.8010242629437375
12.245547478377194 390.3023303605039 0.7950750429594383
12.25077503333061 383.62372938772467 0.7892633297561952
12.256002588284026 381.1370320756469 0.7874395804460199
12.261230143237443 378.56838305572563 0.7853286488037755
12.266457698190859 375.6062493577892 0.7822597899302121
12.271685253144275 371.561913431012 0.7781275695319992
12.276912808097691 365.8066675973445 0.7726751416334934
12.282140363051107 360.3705268357979 0.7664791330994539
12.287367918004524 355.2033619644685 0.7608829054641405
12.29259547295794 348.91765415455706 0.753913326878512
12.297823027911356 344.89945243711145 0.749733297066842
12.303050582864772 342.2304772078518 0.7475967139729347
12.308278137818188 343.9039267757056 0.7500170591146234
12.313505692771605 347.50471031345523 0.7576686117196141
12.31873324772502 349.3122903833257 0.7684818928812001
12.323960802678437 351.7076235091452 0.7763968743917089
12.329188357631853 352.0107948523021 0.7806750245736508
12.33441591258527 348.02085263420486 0.7790995213593971
12.339643467538686 345.09163774479975 0.7781218040205976
12.344871022492102 338.0930032325575 0.7732454766879545
12.350098577445518 338.20689997081644 0.7749835113458051
12.355326132398934 340.46569559119797 0.7813320885441705
12.36055368735235 340.15996723421495 0.7827048568194593
12.365781242305767 339.8830188826158 0.7841239598049783
12.371008797259183 336.0597905320876 0.7823879012279198
12.376236352212599 334.3202482849827 0.7817159850116223
12.381463907166015 333.29527824275885 0.7834032832141098
12.386691462119432 332.946801042359 0.7854060467694204
12.391919017072848 329.61398120286293 0.783091271560646
12.397146572026264 328.83485531970473 0.7841125089932311
12.40237412697968 328.8669183854709 0.7861763781430134
12.407601681933096 328.2780639631221 0.7881723810587423
12.412829236886513 330.2357187954179 0.7924504160803776
12.418056791839929 331.1051145683832 0.7946298148291636
12.423284346793345 328.5037606161886 0.7920668891320377
12.428511901746761 325.6798397522769 0.7894402003886655
12.433739456700177 323.26963206444856 0.7880784248412269
12.438967011653594 324.6067849113459 0.7915360407785079
12.44419456660701 327.1374758654819 0.7961102945487948
12.449422121560426 328.0823670040583 0.7988244417217378
12.454649676513842 326.2757485441357 0.7974415442529347
12.459877231467258 325.2473270076802 0.7969345734674195
12.465104786420675 324.8251963919877 0.7975992957279918
12.47033234137409 325.16802408633384 0.7996962759926568
12.475559896327507 328.4347938996832 0.8045229434964041
12.480787451280923 325.66068339833396 0.8014125826564351
12.48601500623434 320.6885223039399 0.7957323661808848
12.491242561187756 317.88405468242 0.792222501110825
12.496470116141172 315.0021766371048 0.790438230524036
12.501697671094588 317.52165219182484 0.794912483860666
12.506925226048004 320.4901498037294 0.7997121615496489
12.51215278100142 317.62351992233255 0.7989441843008499
12.517380335954837 314.69399696497595 0.7965998693950045
12.522607890908253 314.08648712703314 0.7993773364382875
12.527835445861669 313.29283017823 0.801323459673741
12.533063000815085 318.263471213828 0.8069609298389168
12.538290555768501 316.5260662892071 0.8057478109835491
12.543518110721918 313.48907129257236 0.8021071657544799
12.548745665675334 312.9658516610694 0.8016411235346367
12.55397322062875 309.7233795546469 0.7997407652408935
12.559200775582166 309.1709894632906 0.8006361006099126
12.564428330535582 306.84111319882703 0.7926067620656893
12.569655885488999 303.64907391521 0.782285824668984
12.574883440442415 302.727270644036 0.7761375481657629
12.580110995395831 304.60988971861866 0.7752120212962124
12.585338550349247 306.2371935635189 0.7742658387522459
12.590566105302663 306.6964124085009 0.7716059064145535
12.59579366025608 306.87726402840406 0.7692721024494648
12.601021215209496 307.3949766331329 0.7685774990014002
12.606248770162912 307.22499024915555 0.7667261983867615
12.611476325116328 308.33890112123055 0.7683063331917062
12.616703880069744 308.8208086365638 0.768524175381591
12.62193143502316 311.3338492791153 0.7700666839480251
12.627158989976577 314.21258337076534 0.7732456320032124
12.632386544929993 313.51443411711267 0.7714185880542338
12.63761409988341 313.6127776200674 0.7720875300835973
12.642841654836825 312.3388407284408 0.7702489829962876
12.648069209790242 315.7206616101851 0.7732695342482568
12.653296764743658 318.9944327855699 0.775565757730053
12.658524319697074 321.56554361787454 0.777111896260941
12.66375187465049 326.2410473483664 0.7817224197991255
12.668979429603906 327.9524493959802 0.7821377155624258
12.674206984557323 332.8735024231619 0.7876516900165871
12.679434539510739 338.651589385453 0.7943443048677824
12.684662094464155 344.0942100190793 0.7988380559820005
12.689889649417571 344.08814801692625 0.7980971534730456
12.695117204370987 349.1649403259719 0.8015899802715136
12.700344759324404 357.7027714747516 0.8100956690675287
12.70557231427782 365.06650242434205 0.817542564270241
12.710799869231236 373.4603920523167 0.8254476768527341
12.716027424184652 379.4373543814596 0.8318100904871427
12.721254979138068 389.27061110377554 0.8424265233067834
12.726482534091485 399.14807489882094 0.8516391333547195
12.7317100890449 409.0271704110533 0.8608875733817343
12.736937643998317 417.53400477814574 0.8691116633653968
12.742165198951733 420.8516826809016 0.8716094130328961
12.74739275390515 427.5789836711477 0.8785591792549565
12.752620308858566 431.69453242634455 0.882623008561191
12.757847863811982 438.9249807936377 0.8894544588067399
12.763075418765398 439.26228178504186 0.8902272434684299
12.768302973718814 434.04816344326997 0.883909512974404
12.77353052867223 427.9106676726198 0.8766725194579396
12.778758083625647 418.6609415190408 0.8669139776124829
12.783985638579063 410.41611532081106 0.8586236865172059
12.789213193532479 404.75814835548425 0.8527546928781947
12.794440748485895 394.34006961000097 0.8416325584607075
12.799668303439312 387.92699564012725 0.834341926184143
12.804895858392728 381.70107516978544 0.8271845632754772
12.810123413346144 376.3422485853377 0.82215299142501
12.81535096829956 372.94132213788777 0.8181540235974568
12.820578523252976 368.3863768046029 0.8132981019553212
12.825806078206393 365.85989566097646 0.811093193725401
12.831033633159809 363.12193719622286 0.8079709255172243
12.836261188113225 364.1669489379928 0.8094460839250375
12.841488743066641 367.67851882213364 0.8128742285463972
12.846716298020057 369.8271795910854 0.8142691964867419
12.851943852973474 372.16086086240574 0.8162045352809495
12.85717140792689 375.8598004698427 0.8193173108932954
12.862398962880306 380.36810046437154 0.8235662697887535
12.867626517833722 385.32157790948304 0.8289938376610865
12.872854072787138 390.1108682204825 0.8341010280098891
12.878081627740555 396.1765430165117 0.8403291850543209
12.88330918269397 403.036729767903 0.847328802997035
12.888536737647387 409.12624418096345 0.8531195045931242
12.893764292600803 410.59454482054616 0.8538810367311442
12.89899184755422 408.32949458647494 0.8513306206907837
12.904219402507636 404.4332483412491 0.846758185220307
12.909446957461052 397.72306971544157 0.839595756295273
12.914674512414468 389.4268374365665 0.8309321534081879
12.919902067367884 381.5550773866718 0.8226065884528005
12.9251296223213 370.24613312741593 0.8102423928235793
12.930357177274717 360.4262720657258 0.8000013384778645
12.935584732228133 349.778850813597 0.788028966868402
12.940812287181549 340.41122384167954 0.7780148986712346
12.946039842134965 335.70791233388974 0.772874585231288
12.951267397088381 329.29495144946185 0.7656545853331251
12.956494952041798 325.74358704013105 0.7618586929414868
12.961722506995214 323.26511791413344 0.7573456178521887
12.96695006194863 320.8438345743884 0.7549701527313666
12.972177616902046 320.7441309299042 0.753853979822956
12.977405171855462 320.7479794659231 0.7531965366393226
12.982632726808879 323.26873510616895 0.7575191245225137
12.987860281762295 325.2273275452733 0.7602114471797609
12.993087836715711 327.83737905420884 0.7634178960479645
12.998315391669127 325.20770329736644 0.7606176204004049
13.003542946622543 320.38824972873596 0.7539304871546781
13.00877050157596 320.7868159517878 0.754807460307018
13.013998056529376 322.40333028790667 0.7562512126733819
13.019225611482792 325.1314016226055 0.7589824995141654
13.024453166436208 331.6280694282608 0.7672755074904227
13.029680721389624 330.6724283964022 0.766148814750097
13.03490827634304 330.6402843087363 0.7661605342619019
13.040135831296457 332.91817571524996 0.7682652590691706
13.045363386249873 335.9252722451882 0.7713785770846057
13.05059094120329 341.17875014693357 0.7773864194924692
13.055818496156705 343.05830811657813 0.7792302320675303
13.061046051110122 344.6267230532012 0.7810436080125305
13.066273606063538 346.7722456583117 0.7841813567605963
13.071501161016954 349.0992282080343 0.7866222763721304
13.07672871597037 346.8917258424664 0.783809548529487
13.081956270923786 344.29461988634205 0.7796755649073029
13.087183825877203 341.47205328610346 0.7763567772225388
13.092411380830619 336.9938682397903 0.7712314452401222
13.097638935784035 336.05209711385436 0.7700344803007804
13.102866490737451 332.305131021817 0.7669110634956485
13.108094045690867 327.5479995383361 0.7617229005011107
13.113321600644284 327.9576892237259 0.7619538064278266
13.1185491555977 325.7099811394817 0.759963015223891
13.123776710551116 330.37024708515906 0.7648809634632345
13.129004265504532 331.29311060750376 0.7659949340821842
13.134231820457948 332.64717041274804 0.7676917732196533
13.139459375411365 336.67188405339704 0.7727179658793579
13.14468693036478 337.29495726842947 0.7741126582251355
13.149914485318197 335.97194510570114 0.7721982124629388
13.155142040271613 334.68900277869665 0.7701475625317371
13.16036959522503 336.67834116877054 0.7727169363598795
13.165597150178446 342.218585932155 0.7788201291944535
13.170824705131862 347.42593728265257 0.785211927756966
13.176052260085278 350.26551622293005 0.7886687411219607
13.181279815038694 351.52027625770074 0.7897168060743647
13.18650736999211 350.8835528540169 0.7884277564450969
13.191734924945527 350.0372967966266 0.788071462675994
13.196962479898943 349.9659248719234 0.7874549076040191
13.202190034852359 349.863970589735 0.7875336759343999
13.207417589805775 350.25999235428196 0.7875723162701447
13.212645144759191 349.8376453318408 0.7863625376154698
13.217872699712608 348.0214717864157 0.7842209255902314
13.223100254666024 346.32194813830233 0.7825715142772706
13.22832780961944 345.5205455884338 0.7821030322740739
13.233555364572856 345.16338639989686 0.7830849333403224
13.238782919526273 345.3102747577285 0.7839050719555467
13.244010474479689 342.9855375042611 0.7822092967932647
13.249238029433105 339.22604714873927 0.7783312602054936
13.254465584386521 335.16874727320527 0.7721076997810551
13.259693139339937 330.30779411852075 0.7670677905971505
13.264920694293354 331.1201753504103 0.769338572457334
13.27014824924677 330.16353364731884 0.7691313342595998
13.275375804200186 327.6884786248527 0.7674073640358685
13.280603359153602 323.7288823213145 0.7626555184209084
13.285830914107018 319.50935850659073 0.7586462338329174
13.291058469060435 313.0325159657738 0.7514284043929828
13.29628602401385 308.37189578370743 0.7448400051825976
13.301513578967267 309.6982076921653 0.7449239181878445
13.306741133920683 311.8726215953 0.747927029566459
13.3119686888741 313.6678968444765 0.749995885308224
13.317196243827516 312.6954025538422 0.7500837605105055
13.322423798780932 309.38938609164063 0.7462444465518521
13.327651353734348 305.798800867817 0.7416883569687783
13.332878908687764 303.7536725161796 0.7393921689092989
13.33810646364118 302.4209780795859 0.7369057673773005
13.343334018594597 301.31628828410214 0.7357912771456053
13.348561573548013 300.37502793158 0.7360016557867742
13.353789128501429 301.84408390077436 0.7377312936953493
13.359016683454845 300.734621020678 0.7381194967367163
13.364244238408261 298.0970148180579 0.7335302322188235
13.369471793361678 299.4602771415421 0.7341826657977241
13.374699348315094 298.0633176585264 0.7322201547339134
13.37992690326851 300.6903008670501 0.7356552466572716
13.385154458221926 306.4547803784912 0.7431634802556887
13.390382013175342 309.27273232013687 0.74516268729919
13.395609568128759 309.07470645806364 0.7440402605242524
13.400837123082175 311.40241263747293 0.746455803504731
13.406064678035591 309.61290276489734 0.7446017684786876
13.411292232989007 311.31329995803765 0.7469146338853352
13.416519787942423 316.6785535188886 0.753139810096398
13.42174734289584 317.28995764855944 0.7539657869032308
13.426974897849256 319.1641828097383 0.755427034488865
13.432202452802672 317.9770984396579 0.7538954790157051
13.437430007756088 317.4342785101257 0.7530166901037829
13.442657562709504 317.2144121868932 0.753069230640435
13.44788511766292 317.576505163812 0.7535273063901268
13.453112672616337 317.5133168379653 0.7542835532441673
13.458340227569753 323.3377298852878 0.7615171810761837
13.46356778252317 325.00863674628187 0.7625538304057842
13.468795337476585 327.2634373563157 0.7649109179007739
13.474022892430002 325.9658212367545 0.7627288867133714
13.479250447383418 326.6185281969895 0.7636412129491268
13.484478002336834 327.21505187072677 0.7637121474264363
13.48970555729025 325.90693439629297 0.7620669304220051
13.494933112243666 325.6384688684705 0.7618667140453076
13.500160667197083 322.8981825560245 0.7588943315358008
13.505388222150499 321.91922801255544 0.758370634631906
13.510615777103915 322.29669702839277 0.7582457456719958
13.515843332057331 320.3131993800671 0.7557867888052892
13.521070887010747 317.56165020026526 0.7521740696584142
13.526298441964164 316.2498754390049 0.7508403246160085
13.53152599691758 314.2203539563576 0.7497354366422921
13.536753551870996 310.5376938190955 0.7455310281276937
13.541981106824412 305.9583405848118 0.7411763903332902
13.547208661777828 303.8325149341711 0.7386714580125044
13.552436216731245 300.18682478299274 0.734507934725755
13.55766377168466 297.3711792524506 0.731693506444099
13.562891326638077 292.08589670639657 0.7250359043652851
13.568118881591493 290.43431527649045 0.7237305528786514
13.57334643654491 288.32632949475925 0.7212758680911251
13.578573991498326 288.6870396554244 0.722380220323077
13.583801546451742 286.92052735503626 0.7210857902392568
13.589029101405158 284.7185612460897 0.719613087334123
13.594256656358574 281.38898751900985 0.7159431715748426
13.59948421131199 280.201400115257 0.7140520322133953
13.604711766265407 276.12293178006956 0.7072156581497911
13.609939321218823 272.7826697137486 0.7041113531890827
13.615166876172239 270.0190310952092 0.7023566941539872
13.620394431125655 267.5611736559452 0.7000580365084205
13.625621986079071 267.0930218249441 0.6989586128300654
13.630849541032488 266.97382589190704 0.6986097927535558
13.636077095985904 268.6288767243532 0.7009945900868534
13.64130465093932 270.45982808200444 0.7039422677499483
13.646532205892736 270.17459768503375 0.7040317639968346
13.651759760846153 268.50980622145505 0.7021285960141807
13.656987315799569 266.6962696490915 0.69832292570181
13.662214870752985 265.9748583794308 0.6965154821963311
13.667442425706401 262.0841540463842 0.6915060043896036
13.672669980659817 261.71755968480426 0.6929868699401853
13.677897535613234 260.4501346372639 0.6916200142014389
13.68312509056665 261.9577951530567 0.6944820560862367
13.688352645520066 264.61236855241486 0.6966162009524234
13.693580200473482 264.9747479473665 0.6964517565949913
13.698807755426898 264.1319077659118 0.697578882859161
13.704035310380315 265.46138064576735 0.7009201842876485
13.70926286533373 262.70899451848265 0.6997348124465713
13.714490420287147 261.20606561558384 0.6974548667876509
13.719717975240563 261.0085539417335 0.6952673412293285
13.72494553019398 259.72062483472183 0.6924687752212723
13.730173085147396 259.9161865647318 0.6922812646239896
13.735400640100812 263.81291745584554 0.6971221732187326
13.740628195054228 264.71553933083806 0.6974091815736769
13.745855750007644 268.2315452650915 0.6999051139402024
13.75108330496106 270.3366921534026 0.7011844077672995
13.756310859914477 268.12018291620353 0.6971679577860511
13.761538414867893 265.11698563940297 0.6941132722083948
13.766765969821309 262.5282429127087 0.6907129427934672
13.771993524774725 263.04593312972014 0.6930486455671189
13.777221079728141 264.57629406993357 0.6956315618324117
13.782448634681558 265.7935048823428 0.6979428094217824
13.787676189634974 266.31005575851503 0.6991192483577459
13.79290374458839 267.0494923339735 0.7004591052340207
13.798131299541806 270.8516860277019 0.7054328011926381
13.803358854495222 269.3862520840612 0.7038751447841811
13.808586409448639 265.5914970436638 0.7006703739414808
13.813813964402055 264.69349968389304 0.7002462197319105
13.819041519355471 262.86784330244393 0.6984330866319322
13.824269074308887 265.12865286675395 0.6989799328323334
13.829496629262303 267.9621588826877 0.7020554031641417
13.83472418421572 265.5461866450986 0.6994374983892088
13.839951739169136 268.52349416933214 0.7027956676062987
13.845179294122552 269.61713949785644 0.7062188147992909
13.850406849075968 274.45031951936426 0.7112576159044413
13.855634404029384 273.85840969165986 0.7081608272513038
13.8608619589828 272.3443970643418 0.7050978341573583
13.866089513936217 270.87936138406667 0.7015185517759932
13.871317068889633 269.5999586406705 0.7004522355499453
13.87654462384305 271.0835306476122 0.7043368259476964
13.881772178796465 270.3963662714025 0.7040254176499039
13.886999733749882 274.38080634010566 0.7094042013705691
13.892227288703298 277.6415382337662 0.7140703613036584
13.897454843656714 279.7261732343159 0.7144917939991776
13.90268239861013 284.60154486113635 0.7206773232374508
13.907909953563546 285.46246146128703 0.7204748931542738
13.913137508516963 289.84561537187824 0.7245389938747603
13.918365063470379 290.3641051306736 0.7248418885433728
13.923592618423795 289.49241613895197 0.7227778832737857
13.928820173377211 288.25670219641734 0.7217762279740898
13.934047728330627 287.5309244361633 0.7220595263227773
13.939275283284044 287.91833884957697 0.7233830459732795
13.94450283823746 290.46691217941986 0.7283663576738975
13.949730393190876 290.54267878710897 0.7287925944847324
13.954957948144292 289.78427893229417 0.7261822709854694
13.960185503097708 291.13662551934044 0.7272129152900809
13.965413058051125 293.39996373849795 0.7299080327039649
13.97064061300454 290.3306319402108 0.7252608861311046
13.975868167957957 284.8259087044904 0.7190892060748528
13.981095722911373 278.70043105409627 0.7111543196904613
13.98632327786479 273.62664951138333 0.7049632153600576
13.991550832818206 272.22165700482566 0.7036719261111102
13.996778387771622 270.94980069278853 0.702314545646717
14.002005942725038 269.8651744233278 0.70216261420353
14.007233497678454 273.2376183983657 0.7074315720052973
14.01246105263187 275.08474374967466 0.710108494530715
14.017688607585287 277.82294082032877 0.7133142184676091
14.022916162538703 279.09519238501855 0.7137036026715424
14.028143717492119 279.21024536946175 0.7135158925878234
14.033371272445535 276.7128004336578 0.7101022470931841
14.038598827398951 274.64736725574386 0.7078612892497222
14.043826382352368 273.78717884900806 0.7065338700906484
14.049053937305784 278.75676832604034 0.7143170701084994
14.0542814922592 279.9968317199632 0.7174155909882597
14.059509047212616 281.660294372306 0.7198363971778711
14.064736602166032 280.2519478208897 0.7173769890124898
14.069964157119449 278.4868613599048 0.7131824461925428
14.075191712072865 279.09785650507047 0.7119014749749147
14.080419267026281 282.0828249535037 0.7166938129837208
14.085646821979697 286.67976933924774 0.7214432717140736
14.090874376933114 289.54523317739984 0.7252448621061102
14.09610193188653 292.52552978027427 0.7278430501909751
14.101329486839946 295.1736522329932 0.7300606319219487
14.106557041793362 297.9214992387558 0.7341738256143152
14.111784596746778 301.63007378814876 0.7388798728364722
14.117012151700195 301.4031552843654 0.7389623132875769
14.12223970665361 299.5476857324404 0.7360589445246771
14.127467261607027 298.07634552954977 0.7343175109331082
14.132694816560443 296.661683528424 0.7331219603723124
14.13792237151386 295.39305156748776 0.7312898994806509
14.143149926467276 292.31369920442506 0.7272138221954879
14.148377481420692 293.07741281823377 0.7278587966326053
14.153605036374108 293.8713235840919 0.7295483209699527
14.158832591327524 292.74067323516005 0.7293138323564853
14.16406014628094 291.46997377029635 0.7283131693067825
14.169287701234357 288.1857869095625 0.7247441945437836
14.174515256187773 286.0001656287669 0.720946653069722
14.179742811141189 283.11359572931326 0.715836750442495
14.184970366094605 284.9835890450919 0.7169337886858795
14.190197921048021 286.2357637494069 0.7184274404837769
14.195425476001438 287.2105844245177 0.7216683058948142
14.200653030954854 287.797096388632 0.7221156670594729
14.20588058590827 287.7050947473951 0.7221276742313748
14.211108140861686 288.57931449822587 0.7225298478058237
14.216335695815102 290.1574831767554 0.7241468064721234
14.221563250768519 290.17148360339496 0.7254159176214667
14.226790805721935 289.6231505626029 0.723812492356587
14.232018360675351 288.9624620505201 0.7217892181652132
14.237245915628767 290.8238291306819 0.7233058189073951
14.242473470582183 290.4762299558313 0.7217202615813659
14.2477010255356 289.31387233967973 0.7207134272143464
14.252928580489016 289.2517510708811 0.7208672016865438
14.258156135442432 287.7977170034776 0.718143643700126
14.263383690395848 290.1345923088777 0.720298323948607
14.268611245349264 292.2689614298332 0.7222189307822863
14.27383880030268 294.538263178051 0.7245988076655562
14.279066355256097 296.6411459026383 0.7276990093877638
14.284293910209513 298.59246064587376 0.7298285063844606
14.28952146516293 301.7395550231131 0.7334372871965323
14.294749020116345 304.1914842241873 0.7373154371757318
14.299976575069762 305.6903887283097 0.7394335088836508
14.305204130023178 306.86577862278904 0.7414736226371497
14.310431684976594 306.6370922306093 0.7402711927911169
14.31565923993001 308.99600569189846 0.7424483940714678
14.320886794883426 311.63729285755636 0.744689558119877
14.326114349836843 316.15196296346966 0.749478978569371
14.331341904790259 318.98708719444386 0.7533125299876051
14.336569459743675 317.60449245865215 0.7506402549716767
14.341797014697091 314.26587163546645 0.7462416477679668
14.347024569650507 313.59551849920587 0.7449964060720825
14.352252124603924 314.84361138106203 0.7468738136664479
14.35747967955734 315.047069289452 0.7474553887937762
14.362707234510756 317.4673873562642 0.7502396237493311
14.367934789464172 318.7168032904634 0.7512819703512326
14.373162344417588 321.11520439242497 0.7539032676603176
14.378389899371005 323.77201993291055 0.7574367091558136
14.38361745432442 327.2844859861317 0.761932388674302
14.388845009277837 327.35646250439237 0.7615185540344791
14.394072564231253 321.8572656163037 0.7553414131071481
14.39930011918467 319.80978471334083 0.7523632888476682
14.404527674138086 318.9151644480036 0.7513859345776712
14.409755229091502 322.56675245836044 0.7558378569750069
14.414982784044918 326.0139660592611 0.7600412761781309
14.420210338998334 328.1109483725683 0.762316449798271
14.42543789395175 330.0029258888348 0.7645527962692773
14.430665448905167 330.35676624028997 0.7647884598666786
14.435893003858583 329.68511810022846 0.7634942903589562
14.441120558811999 330.564483383577 0.7643588473542662
14.446348113765415 330.6568932366115 0.7640777925521479
14.451575668718831 330.19592403939174 0.7641996806244452
14.456803223672248 331.4755326935231 0.7654378826045527
14.462030778625664 336.59475442308803 0.7714812109306711
14.46725833357908 340.0135632942112 0.7751309534342297
14.472485888532496 345.879826357827 0.7811843971256826
14.477713443485912 348.02003391810314 0.7837826919383097
14.482940998439329 351.754816090801 0.7879139150927897
14.488168553392745 354.0371692287353 0.7905666497014486
14.493396108346161 359.58847039191437 0.7965172308026334
14.498623663299577 365.19156617339144 0.803242387297448
14.503851218252994 370.08736570499366 0.8075861459157587
14.50907877320641 379.0083749493514 0.816507033112922
14.514306328159826 385.7460233989111 0.8235807023355398
14.519533883113242 392.3375969639622 0.8301017425273907
14.524761438066658 392.0109260663252 0.829904109248463
14.529988993020075 386.6820616761349 0.8251889558675748
14.53521654797349 377.85848339212913 0.8156974926450591
14.540444102926907 366.8044824633188 0.8042685633528223
14.545671657880323 352.8705698502374 0.7889736520702446
14.55089921283374 339.4838636605188 0.7743372763231581
14.556126767787156 327.10603027046204 0.7604943649573401
14.561354322740572 322.15128553521185 0.7552780002767526
14.566581877693988 314.22582309309104 0.7467849977537466
14.571809432647404 307.6567719613153 0.7385924103006958
14.57703698760082 305.445847966407 0.736856275314893
14.582264542554237 306.2208981837148 0.7377022135886458
14.587492097507653 306.92004666617663 0.7381463884301325
14.592719652461069 310.1916368729252 0.7412155358431329
14.597947207414485 310.9704414438038 0.7416447664002606
14.603174762367901 312.406622441201 0.7435365013208394
14.608402317321318 317.5628789548784 0.7500269999087735
14.613629872274734 318.6644920498984 0.7500407800254247
14.61885742722815 324.44585532895996 0.7559143223305433
14.624084982181566 327.495604092937 0.7587953381292973
14.629312537134982 333.4652552587733 0.7658025951610612
14.634540092088399 342.4276628822907 0.7761895098388943
14.639767647041815 347.4935743451394 0.7815721315600713
14.644995201995231 347.37090105290036 0.7818363259961119
14.650222756948647 348.0489037616672 0.781146558232167
14.655450311902063 346.10473969774097 0.7778951944133544
14.66067786685548 345.9686955804609 0.7771167732601744
14.665905421808896 348.0872638522138 0.7791077996710785
14.671132976762312 348.39231779653073 0.7789578203368326
14.676360531715728 347.5957370737383 0.7779824829651971
14.681588086669144 347.11054992469013 0.7771512068437306
14.68681564162256 348.5569479574719 0.779312779140374
14.692043196575977 346.6268060286991 0.7769745280829593
14.697270751529393 344.28516357559414 0.7744322930212023
14.70249830648281 343.5378887325388 0.7744591493136607
14.707725861436225 345.57776400239936 0.7758529972863434
14.712953416389642 348.52088765924884 0.7795924165808469
14.718180971343058 348.99470127536006 0.7803770882774523
14.723408526296474 351.6051625436646 0.782730962708066
14.72863608124989 352.6479125779202 0.7840036903449547
14.733863636203306 353.89300388049685 0.7851020076504757
14.739091191156723 351.7634760827445 0.7832627792772504
14.744318746110139 348.13593579463065 0.7795599418745972
14.749546301063555 345.642941361088 0.7770670438922234
14.754773856016971 338.5544336839376 0.7695094858912519
14.760001410970387 336.0872198850108 0.7669323436040878
14.765228965923804 331.3340724225962 0.7616602717305448
14.77045652087722 329.78108222180197 0.7600119401209949
14.775684075830636 329.0037155823212 0.7600395229864081
14.780911630784052 324.6464996942821 0.7547406756230692
14.786139185737468 322.39868684314206 0.752339525876707
14.791366740690885 322.1492631048056 0.7512792458180072
14.7965942956443 323.6388535042305 0.7527946134710086
14.801821850597717 325.3292370585601 0.7547293033086142
14.807049405551133 323.96676380979085 0.7531563143329265
14.81227696050455 324.46391060499536 0.7542084450355209
14.817504515457966 326.4281719907836 0.7563634384005798
14.822732070411382 332.24697359147797 0.7627433588315374
14.827959625364798 339.8235768053767 0.7715939776879732
14.833187180318214 343.3787764681881 0.7753940758078905
14.83841473527163 349.7410673917429 0.7823063508533239
14.843642290225047 349.7210362732672 0.7821699909897015
14.848869845178463 353.5351177389995 0.7859758567352763
14.854097400131879 357.0164347165132 0.7898147256719378
14.859324955085295 359.20203213597915 0.7919348080710961
14.864552510038711 359.5578573813495 0.7910168615117601
14.869780064992128 360.9079346480503 0.7924845251499497
14.875007619945544 363.4116520548241 0.7957778618717314
14.88023517489896 364.16687777342156 0.797290517916325
14.885462729852376 362.7259447125041 0.7964402322180625
14.890690284805792 359.6823107395573 0.7927458799659622
14.895917839759209 360.1329105195031 0.7925275244174813
14.901145394712625 364.84808780214445 0.7973232446930554
14.906372949666041 369.11524618898835 0.8022821874361212
14.911600504619457 366.1518664607622 0.799109443395226
14.916828059572873 364.6697325183069 0.7978655472420254
14.92205561452629 355.01672601778574 0.7865048747937574
14.927283169479706 349.3313629695747 0.7812480377255528
14.932510724433122 344.07092151584607 0.7763687496215455
14.937738279386538 341.16859270046837 0.7736640275363994
14.942965834339955 334.8108896076398 0.7662660827635
14.94819338929337 329.29669122635767 0.7594240279043335
14.953420944246787 321.0033373970745 0.7500084619871425
14.958648499200203 316.194588982872 0.7450087532494325
14.96387605415362 310.7801933856521 0.7389032683320175
14.969103609107036 306.61367394980743 0.734429780032924
14.974331164060452 307.3943545537619 0.7362099847643773
14.979558719013868 307.91452724512254 0.7368573917443046
14.984786273967284 306.30338722308943 0.7358534149538652
14.9900138289207 304.3691711774431 0.7338346076461507
14.995241383874117 304.9342232338939 0.7331621268722142
15.000468938827533 305.66169618508366 0.7340018670265412
15.005696493780949 306.2079895019431 0.7338643435379478
15.010924048734365 304.79592581179884 0.7331136602511957
15.016151603687781 304.5068824247117 0.7326890290960479
15.021379158641198 304.23197068397275 0.7321434479999545
15.026606713594614 303.7343002165665 0.731342597541018
15.03183426854803 304.49682539465715 0.7314351945379302
15.037061823501446 306.10317183287924 0.7343634815749099
15.042289378454862 310.5231043361868 0.7397251647111421
15.047516933408279 311.86379827520625 0.7428432506168327
15.052744488361695 315.70926557466754 0.7464181941725754
15.057972043315111 317.66860452355843 0.7482179923566367
15.063199598268527 320.69263428613294 0.7511278209317456
15.068427153221943 321.3739213403405 0.7517578738805942
15.07365470817536 321.3957819419464 0.7511578781212784
15.078882263128776 321.01173459147435 0.7509305486310803
15.084109818082192 320.14019277084316 0.7497057882059747
15.089337373035608 321.1825791990659 0.7509656076052037
15.094564927989024 321.1214670564616 0.7516482896636242
15.09979248294244 321.3179984158177 0.7527657649549242
15.105020037895857 318.0777732594627 0.7485367948764567
15.110247592849273 314.9393947082335 0.7447001830093616
15.11547514780269 311.5038248925695 0.73996661447507
15.120702702756105 311.93992582200883 0.7408537603607368
15.125930257709522 310.55308757353265 0.7395694970145992
15.131157812662938 306.67876877232425 0.7355991923606645
15.136385367616354 305.8485946023022 0.7350535494117163
15.14161292256977 302.194016364372 0.7304306257214362
15.146840477523186 299.40935447447237 0.7283737203525258
15.152068032476603 295.120279616844 0.7231351607827129
15.157295587430019 291.25501167653806 0.7191193020280894
15.162523142383435 291.4902968153098 0.7195513678874736
15.167750697336851 289.15999474093513 0.7166555055262411
15.172978252290267 287.456091422194 0.7136379520832675
15.178205807243684 279.6974459896715 0.7050159131928576
15.1834333621971 275.12064641910786 0.6991162139916133
15.188660917150516 273.09564129612147 0.6977399064595857
15.193888472103932 272.54006801706726 0.6973940544293025
15.199116027057348 269.7123637078618 0.6934807197465801
15.204343582010765 267.5208054969863 0.689621231272925
15.20957113696418 268.77118250120674 0.6915183396816351
15.214798691917597 271.3051857144553 0.6962509514211678
15.220026246871013 273.2076046813659 0.6998310055309424
15.22525380182443 274.63438250950423 0.7013092119702132
15.230481356777846 269.76768252924234 0.6948864897487078
15.235708911731262 268.1228263498805 0.6931246891088967
15.240936466684678 269.35730757689333 0.6958966690681502
15.246164021638094 271.6661383015475 0.6998507586051824
15.25139157659151 273.62306231506483 0.7011372234928175
15.256619131544927 272.56629964992305 0.6987895039159865
15.261846686498343 266.8975043065995 0.6915683900288145
15.267074241451759 264.4991997187553 0.688210137951017
15.272301796405175 263.77914307706516 0.6881572915774213
15.277529351358591 265.3902327573801 0.6910998760458638
15.282756906312008 267.90531734364635 0.6935753634682795
15.287984461265424 268.6077555673361 0.6939778975553489
15.29321201621884 267.9152755139672 0.6913195617791296
15.298439571172256 268.8157619870554 0.6916212890068689
15.303667126125672 272.28567557424975 0.6970918697233277
15.308894681079089 275.8932389362114 0.7011299301036225
15.314122236032505 276.3023228303725 0.7017988429896554
15.319349790985921 276.0738063901459 0.7007659548940774
15.324577345939337 278.24488124063066 0.7029173904595549
15.329804900892753 279.04360598245376 0.7053449184911849
15.33503245584617 280.69343256506596 0.7101363000261139
15.340260010799586 281.1436757376562 0.7123274157814954
15.345487565753002 284.01773841122093 0.7148733238921824
15.350715120706418 284.8589407699386 0.7129196254223163
15.355942675659835 287.32406518964905 0.7134488900005921
15.36117023061325 288.7755383889543 0.7156796163607286
15.366397785566667 288.3811248827056 0.7152845345694802
15.371625340520083 289.0196456267705 0.7160320812929475
15.3768528954735 289.1566788447639 0.7150771149033288
15.382080450426916 291.39658172500924 0.7171426553041336
15.387308005380332 293.3991309159768 0.7205339307419681
15.392535560333748 294.7374686402127 0.7227228924517776
15.397763115287164 293.93926738547896 0.7323188660591349
15.40299067024058 295.106794104762 0.7414663765254567
15.408218225193997 296.60189005064655 0.7493110814865463
15.413445780147413 297.065660732812 0.7531347046752623
15.418673335100829 297.17950679781916 0.7562313870644533
15.423900890054245 297.7460087134 0.7585322045310066
15.429128445007661 298.77055260624417 0.7625231212549898
15.434355999961078 296.8227415827887 0.7623300226015002
15.439583554914494 293.7690434059264 0.7609363252997055
15.44481110986791 292.17780904629103 0.7632260815393652
15.450038664821326 293.5748077258208 0.767497680066381
15.455266219774742 291.30553081339826 0.7667915548857235
15.460493774728159 288.42005792054925 0.7661824103558965
15.465721329681575 287.7344783750135 0.7658363512442264
15.470948884634991 290.83763408855293 0.7726773210833399
15.476176439588407 294.51849990031593 0.7788225819948428
15.481403994541823 298.73300286945494 0.7859387988974844
15.48663154949524 300.2741830371104 0.7895474132802855
15.491859104448656 302.61575609881515 0.7934195097748266
15.497086659402072 302.5219851967262 0.7950375462310671
15.502314214355488 301.0278170664811 0.794312160547981
15.507541769308904 298.20732447348473 0.7922085974725532
15.51276932426232 294.0816838188932 0.7888697469299162
15.517996879215737 296.08857613342553 0.7931879501082199
15.523224434169153 294.81764903585093 0.7933835700951674
15.52845198912257 299.07097728275863 0.8013376520190028
15.533679544075985 298.8534642761016 0.8029813619307271
15.538907099029402 300.9265211753393 0.8069668990207499
15.544134653982818 301.8703309522975 0.8095006588521995
15.549362208936234 302.57055384434136 0.8110716496779189
15.55458976388965 302.0088859587716 0.811979297809794
15.559817318843066 300.8357219110939 0.8127222278518644
15.565044873796483 301.0932936169058 0.8158870290033957
15.570272428749899 300.9450548523785 0.8171112219414938
15.575499983703315 306.1464751372606 0.826584684192061
15.580727538656731 305.6179551489004 0.8272089423978473
15.585955093610147 302.1523390954894 0.8244245106872078
15.591182648563564 298.1724196062994 0.8204740495999584
15.59641020351698 292.9340613775524 0.8143504689533366
15.601637758470396 294.7381606450946 0.818258847018999
15.606865313423812 293.56781007039604 0.8180624032461751
15.612092868377228 291.2501350311057 0.8166054552153907
15.617320423330645 288.6486493951842 0.8153622541184729
15.62254797828406 284.828657990769 0.8116149393929567
15.627775533237477 285.8238173680854 0.8149098405822347
15.633003088190893 280.9920687874005 0.8098358527946847
15.63823064314431 282.66374329971234 0.8102827999938842
15.643458198097726 278.73433672976523 0.7945419323551327
15.648685753051142 277.7024125780491 0.7872573296811455
15.653913308004558 277.60487521064135 0.7831105076741179
15.659140862957974 274.55739586851666 0.7750012200997288
15.66436841791139 275.0261088381782 0.7717081908450327
15.669595972864807 273.3702873078172 0.766446825621774
15.674823527818223 273.1350921960597 0.7641368526510735
15.680051082771639 274.1609085442132 0.7633302590306855
15.685278637725055 274.90917311896015 0.7632963532517264
15.690506192678471 274.8897681518148 0.7619844064980382
15.695733747631888 273.2126608542566 0.7572583502876049
15.700961302585304 272.9736555974145 0.7577850667746211
15.70618885753872 270.08289839492454 0.7520876690437392
15.711416412492136 270.3468812556574 0.7518002742576889
15.716643967445552 271.1615442168909 0.7520667817818422
15.721871522398969 272.4175071554666 0.7511503022134248
15.727099077352385 273.41399998568534 0.7513505080352523
15.732326632305801 272.7163798780444 0.7501758565552196
15.737554187259217 273.9092299977266 0.752028228573772
15.742781742212633 276.9364830410509 0.7555676343899976
15.74800929716605 282.37422367338297 0.7608770344110216
15.753236852119466 286.43220187824704 0.7649490804271599
15.758464407072882 288.8735614175894 0.7656853855224061
15.763691962026298 284.4031511633934 0.7590129940193343
15.768919516979715 283.32045351307704 0.7565125252574915
15.77414707193313 280.2169992853812 0.7523628208021572
15.779374626886547 278.3033383259774 0.7496753668821431
15.784602181839963 277.98165866646076 0.7480069213237526
15.78982973679338 279.6708957121784 0.7505464957128138
15.795057291746796 284.27203231447356 0.7561767734243307
15.800284846700212 287.32288368219133 0.7593894786424159
15.805512401653628 286.8593925339281 0.7580626061051968
15.810739956607044 287.5170498587497 0.7568466019066667
15.81596751156046 286.5153464675857 0.7553599404265138
15.821195066513877 287.5483676672251 0.7566540187291265
15.826422621467293 289.3882912522245 0.7581724648965588
15.831650176420709 291.5282038827871 0.760772479950754
15.836877731374125 289.92264672545093 0.7581412095801251
15.842105286327541 289.89704716244165 0.7586418760409517
15.847332841280958 290.129280227876 0.7600040943653154
15.852560396234374 290.54447011354364 0.7607920533331338
15.85778795118779 290.0698051442508 0.7587721387978968
15.863015506141206 288.3657997397812 0.7542657256391545
15.868243061094622 285.71130256676065 0.74911484606978
15.873470616048039 281.7595765940657 0.7430544751046401
15.878698171001455 280.9194722453423 0.7415290596210112
15.883925725954871 282.02125013333875 0.7429083303637587
15.889153280908287 283.56846691842014 0.7454984049786394
15.894380835861703 287.231584384571 0.7506918061984765
15.89960839081512 286.706477030202 0.7506868335397864
15.904835945768536 289.3091019969943 0.7530254618660938
15.910063500721952 289.0496747396785 0.7516260207989952
15.915291055675368 286.0377869381337 0.7475458254602698
15.920518610628784 285.04850650397543 0.7464661735732829
15.9257461655822 284.7100863390848 0.7469334788963051
15.930973720535617 287.05892203304944 0.7491495049578214
15.936201275489033 286.91981155649995 0.7482171377526812
15.94142883044245 284.9805053561005 0.7428337738460259
15.946656385395865 281.656315568884 0.7385573467557027
15.951883940349282 281.143111099242 0.739171500870767
15.957111495302698 282.02027708103896 0.7402571359576552
15.962339050256114 284.8542803634266 0.7443612124062476
15.96756660520953 286.08812080663847 0.7445722551098257
15.972794160162946 286.05687801642324 0.7425801712336156
15.978021715116363 285.3937800679728 0.7414820671843256
15.983249270069779 285.9556693750342 0.74189547761552
15.988476825023195 288.06462386713736 0.7463363618542229
15.993704379976611 286.1494517976471 0.7462928113546984
15.998931934930027 285.03162291598625 0.7451932570229856
16.004159489883442 282.0113529284961 0.741850318315692
16.009387044836856 282.87718763427506 0.7413494528275387
16.01461459979027 283.43674718507026 0.7408895627445633
16.019842154743685 283.6661471525876 0.7411116646960823
16.0250697096971 282.4366706207774 0.7388582796142512
16.030297264650514 281.6297434120934 0.7378027926180497
16.03552481960393 281.66662716743673 0.7366598536120615
16.040752374557343 287.23934561821955 0.7439607832918816
16.045979929510757 293.078689333156 0.7512480840379598
16.05120748446417 295.8900824226123 0.7544947751397295
16.056435039417586 300.78359232695 0.7601440962288352
16.061662594371 304.23918324399415 0.7631253728728676
16.066890149324415 311.0325379908726 0.7704394933278066
16.07211770427783 315.4647632970306 0.775278269675612
16.077345259231244 318.79972357029305 0.7794702091415582
16.08257281418466 319.8095194094197 0.7811807655312463
16.087800369138073 320.69321948666555 0.7837833763693641
16.093027924091487 322.34511778581026 0.7857446891002079
16.0982554790449 322.33105207011 0.7848088662583119
16.103483033998316 323.14029925985074 0.7857802883200341
16.10871058895173 324.668192151605 0.7869788723306306
16.113938143905145 325.9862357506007 0.7896356420893278
16.11916569885856 326.17327010584404 0.7902971822413767
16.124393253811974 327.2411066632679 0.7922233204353564
16.129620808765388 327.4347580251445 0.7922670963031057
16.134848363718802 329.36426897906045 0.7937518494748563
16.140075918672217 329.58237391231296 0.7927616653890386
16.14530347362563 328.5126443984388 0.7915912995846265
16.150531028579046 328.3269313735917 0.7920653487198975
16.15575858353246 328.19250948454163 0.7930294020063284
16.160986138485875 328.42324965136515 0.7936709527499074
16.16621369343929 325.8831626778874 0.7911452792665136
16.171441248392703 321.5020836807149 0.7850751780973506
16.176668803346118 316.32932326509035 0.778017996316001
16.181896358299532 313.06012802981866 0.7733201639491771
16.187123913252947 309.85761719125435 0.7701156404090208
16.19235146820636 304.6309614829285 0.764273069846096
16.197579023159776 296.1910874185595 0.7533757710234301
16.20280657811319 289.01104034135557 0.7441241671419024
16.208034133066604 283.71401872070385 0.7375017791796384
16.21326168802002 279.0184679192374 0.7317290684179186
16.218489242973433 275.2355702503063 0.7269410297070974
16.223716797926848 272.3845493482671 0.7237520060223703
16.228944352880262 272.29102060069823 0.7238811471791053
16.234171907833677 271.51310445866915 0.7236372192389159
16.23939946278709 267.35496293554877 0.7185968740041324
16.244627017740505 263.46801005583984 0.7151658670890467
16.24985457269392 261.9495283718216 0.7135086525025269
16.255082127647334 265.2823381773051 0.7189729021489563
16.26030968260075 261.8153878569975 0.7139145881951818
16.265537237554163 259.7899180033778 0.709889277127258
16.270764792507578 256.1468658559085 0.7030456875370138
16.275992347460992 251.59019752661754 0.6963999590445309
16.281219902414406 248.93673493260007 0.69400211391298
16.28644745736782 247.82017289068617 0.6937110590418013
16.291675012321235 250.20843958167333 0.6988674714204014
16.29690256727465 251.4488804581724 0.6989484394138034
16.302130122228064 252.38317557943654 0.6999631822733183
16.30735767718148 251.45208123525248 0.6972624444172163
16.312585232134893 247.33589001380955 0.6906350658092314
16.317812787088307 247.98435734586843 0.6910165340942159
16.323040342041722 247.1614670218251 0.6884464769326689
16.328267896995136 248.89934869416987 0.6908688966459733
16.33349545194855 249.37248410259187 0.6915980825133711
16.338723006901965 251.42666411684615 0.6950366757656163
16.34395056185538 257.08680183275163 0.7016892578361957
16.349178116808794 258.6197100571609 0.7039950895669417
16.35440567176221 261.0684329890924 0.7065426508523955
16.359633226715623 262.68664916615774 0.7086401199506914
16.364860781669037 265.1178878649861 0.7126042590308407
16.37008833662245 269.1377748187166 0.7160241860966711
16.375315891575866 273.94229185170906 0.7208996657162192
16.38054344652928 279.2874740358647 0.7260145855527259
16.385771001482695 285.0042152629557 0.7319398349894638
16.39099855643611 289.28239252507257 0.7368029348309966
16.396226111389524 293.4756647149471 0.7415677132866159
16.401453666342938 292.1610434622704 0.7393617727452629
16.406681221296353 293.5887786339035 0.7418206656069034
16.411908776249767 292.98434069545857 0.7411858642167701
16.41713633120318 293.3214853348926 0.7422826068156487
16.422363886156596 290.2367580338764 0.7385602739458631
16.42759144111001 285.74364390449097 0.7328909378420189
16.432818996063425 282.3296458933894 0.727809188870262
16.43804655101684 278.2822595700556 0.7232603391757274
16.443274105970254 273.8302831407064 0.7168795674299732
16.448501660923668 273.06109303320164 0.7159543511191041
16.453729215877082 271.6151275974945 0.7128346874851873
16.458956770830497 272.610763278985 0.7154993127055493
16.46418432578391 272.217981601551 0.715142643445525
16.469411880737326 273.27712080261756 0.7167907346898715
16.47463943569074 273.07252664653964 0.7164152517876717
16.479866990644155 273.5063661657409 0.7174785538378979
16.48509454559757 273.4712057486724 0.717763830561865
16.490322100550983 275.1826849588084 0.7207002622422898
16.495549655504398 278.87939071292504 0.7251320436817493
16.500777210457812 280.10599524420593 0.72616953113993
16.506004765411227 280.5986119589551 0.7247600215684753
16.51123232036464 283.0532990111409 0.7260897635090359
16.516459875318056 280.4593666577901 0.7231370641209798
16.52168743027147 279.3775245359035 0.7214280315623799
16.526914985224884 277.8709151405152 0.7189974928318711
16.5321425401783 276.0386863407236 0.7167783737413163
16.537370095131713 275.07403597454197 0.7153938627014049
16.542597650085128 270.03090688245015 0.7109831671870644
16.547825205038542 267.6990798601226 0.7087408457032488
16.553052759991957 265.7841123913809 0.7064520356079823
16.55828031494537 262.0452563693969 0.7026888223778627
16.563507869898785 259.18630019020213 0.6983704959472035
16.5687354248522 256.07468088767604 0.6939235372917963
16.573962979805614 256.3923310796812 0.6956575466725123
16.57919053475903 255.41672031845934 0.694235633733878
16.584418089712443 254.4554504183412 0.6932740976023745
16.589645644665858 250.74134519301478 0.6867432840738934
16.594873199619272 248.5782744050635 0.6826702360158573
16.600100754572686 248.21215345014346 0.6834939469576227
16.6053283095261 247.79176587676037 0.6838530632524712
16.610555864479515 249.18215968634047 0.6863705725778235
16.61578341943293 247.6355808487687 0.6843549439078371
16.621010974386344 248.37647450701078 0.6849428132056943
16.62623852933976 248.90033022142515 0.6854707781515667
16.631466084293173 249.9511781172978 0.6863939681528964
16.636693639246587 253.08557965311326 0.6890620683117679
16.641921194200002 253.34091060636914 0.6891668267485656
16.647148749153416 255.6176496938468 0.6918073857351783
16.65237630410683 257.66321271456513 0.696081950841737
16.657603859060245 256.761595293522 0.6946416181503965
16.66283141401366 254.51439411095836 0.690652391549909
16.668058968967074 249.3057056049275 0.6820191212802273
16.67328652392049 243.54039253179553 0.6745152056553442
16.678514078873903 242.7975955365205 0.6742626861147811
16.683741633827317 245.85557882660927 0.680090188608439
16.68896918878073 247.05988164268314 0.6812475911437894
16.694196743734146 246.46854535866012 0.6804201160168775
16.69942429868756 243.30495423387808 0.6751433666047246
16.704651853640975 242.44762621823173 0.6737780967252405
16.70987940859439 241.44840478543682 0.6712003264931392
16.715106963547804 239.75325417789185 0.6683146302891542
16.720334518501218 238.09789758296913 0.6666956163328681
16.725562073454633 239.15257925596111 0.669420011235695
16.730789628408047 239.14694594157814 0.6698798422337068
16.73601718336146 240.16309207655556 0.6701592169543459
16.741244738314876 238.88999516181815 0.6677998465290556
16.74647229326829 235.5685388065924 0.6626994920489315
16.751699848221705 235.9347461197699 0.6639945215263423
16.75692740317512 232.73058005284224 0.66017838092908
16.762154958128534 231.9700059021897 0.6601361117418947
16.767382513081948 230.6262190491841 0.6588418649360067
16.772610068035362 230.37689759486733 0.6567119167644508
16.777837622988777 231.00140204355407 0.657718536134666
16.78306517794219 228.51129562542835 0.6530168707032873
16.788292732895606 227.46223102398977 0.6532231764331891
16.79352028784902 224.23827298186424 0.6496545890487158
16.798747842802435 224.38805228974257 0.6500156851219129
16.80397539775585 226.02320803310593 0.652486705949866
16.809202952709263 225.7751011604463 0.6525717134400398
16.814430507662678 222.38475333936663 0.6479207206249271
16.819658062616092 219.88261210034233 0.642935541352614
16.824885617569507 217.70416539937113 0.6397014045196082
16.83011317252292 217.42907271807368 0.638736394594967
16.835340727476336 219.31607372559745 0.6422545202115355
16.84056828242975 221.50124460252016 0.6474263867475241
16.845795837383164 225.3929680336239 0.6528125460112965
16.85102339233658 223.4495157189848 0.6499531049229683
16.856250947289993 221.53357731560936 0.6468308995226769
16.861478502243408 218.0807352523872 0.64219109349871
16.866706057196822 216.08442517112522 0.640347379226006
16.871933612150237 215.40415111956372 0.6389925741986553
16.87716116710365 216.14613494534876 0.6392340374755695
16.882388722057065 216.62238960589926 0.6396384916893267
16.88761627701048 216.0414545212124 0.6393172804915954
16.892843831963894 214.95209564286856 0.6378399082448335
16.89807138691731 214.71282180240408 0.6380896387075822
16.903298941870723 216.42955701825068 0.6427301675282754
16.908526496824138 218.64797695614 0.646198679763794
16.913754051777552 218.9720259162057 0.6457985266708938
16.918981606730966 218.14094170758258 0.6437531615619448
16.92420916168438 217.2035340452727 0.6415692033701268
16.929436716637795 213.1246826361668 0.6353461416413876
16.93466427159121 213.47920243958959 0.635178495096241
16.939891826544624 213.51767585558093 0.6342057027844575
16.94511938149804 218.04304854441264 0.6415078482360377
16.950346936451453 221.12111565526297 0.6474559575867556
16.955574491404867 221.10460662195894 0.6472445274072673
16.960802046358282 220.86560781481276 0.6467888934272876
16.966029601311696 218.33003998200158 0.6414526328524135
16.97125715626511 216.37531311402023 0.6391600129530453
16.976484711218525 214.7445839636315 0.6360767791982295
16.98171226617194 213.86493896229206 0.6354860838628932
16.986939821125354 213.5841703360522 0.635091820361632
16.99216737607877 215.10016317444547 0.6367196255575592
16.997394931032183 214.36841002586377 0.6349216015967408
17.002622485985597 215.45518843777396 0.6362024522887838
17.00785004093901 216.55267877879544 0.6369585020467005
17.013077595892426 219.95214318302655 0.6411339753185475
17.01830515084584 219.7421168720515 0.6396781706596101
17.023532705799255 216.74185198364523 0.6353756034445229
17.02876026075267 214.7298348293895 0.633829659104359
17.033987815706084 214.3139300853424 0.6326000961642934
17.039215370659498 217.818569827603 0.6394210364118279
17.044442925612913 222.19353519792998 0.6448787377639918
17.049670480566327 224.38548116399522 0.6475979917240706
17.05489803551974 222.99985285063843 0.6458330010571148
17.060125590473156 221.7614585368631 0.6434493496426694
17.06535314542657 219.5145893214768 0.6426327669762106
17.070580700379985 219.88350149806416 0.6427705657824965
17.0758082553334 220.6989963164332 0.6437044875575098
17.081035810286814 220.59008281765898 0.6425374546633297
17.086263365240228 222.71919344566487 0.646324219911162
17.091490920193642 222.24784063439893 0.6455313349419766
17.096718475147057 223.9414409377928 0.6492853810753003
17.10194603010047 226.0300627791795 0.6524973597783139
17.107173585053886 226.93693585145613 0.6533558076646702
17.1124011400073 226.39233472335056 0.6520811399490573
17.117628694960715 223.89376107132608 0.6467145357128485
17.12285624991413 224.823568845185 0.6470755988148592
17.128083804867543 226.72813972008038 0.6484700765050604
17.133311359820958 229.03712561908182 0.6491445602160031
17.138538914774372 228.0810586633065 0.6483589701653694
17.143766469727787 225.7043246422054 0.6444529673453763
17.1489940246812 224.43652551476774 0.6436404110856939
17.154221579634616 225.00913620183414 0.6456353758453214
17.15944913458803 228.37793233281948 0.6501199300045243
17.164676689541444 231.89237529800732 0.6549178506629311
17.16990424449486 234.3160537897388 0.6585538394715627
17.175131799448273 238.4262310195648 0.664308254382506
17.180359354401688 238.48989933361057 0.6651834229777012
17.185586909355102 238.39598446143253 0.6640830972537267
17.190814464308517 240.17723975374327 0.6659007873854467
17.19604201926193 242.62556734404143 0.6684890316060985
17.201269574215345 245.43745653551855 0.6713403848701688
17.20649712916876 247.6799428775928 0.6738819072396413
17.211724684122174 249.75680279699048 0.6778129454256161
17.21695223907559 250.22425006957147 0.6780260879193745
17.222179794029003 250.0562356872794 0.6789736193415543
17.227407348982418 249.9161775276398 0.6780652815706953
17.232634903935832 248.17629637228694 0.675992659346904
17.237862458889246 248.45508222597635 0.6766978929108591
17.24309001384266 247.94880347926252 0.676250061301551
17.248317568796075 247.38718695664426 0.6746454374328418
17.25354512374949 246.00979672333327 0.6731975537968559
17.258772678702904 243.4972620006183 0.6697660563953297
17.26400023365632 240.4283870697427 0.6664081078358209
17.269227788609733 240.11784558458308 0.6662533235329694
17.274455343563147 236.9233086875103 0.6609994534135178
17.279682898516562 236.48139135497965 0.6595199879629322
17.284910453469976 238.06027568395518 0.6616717505010059
17.29013800842339 238.60691463535443 0.6617886222553531
17.295365563376805 239.41574101750703 0.6625219142890587
17.30059311833022 240.67722864378928 0.6630717210953943
17.305820673283634 242.37626795641089 0.6658243250382643
17.31104822823705 244.18544828117584 0.6692482993818134
17.316275783190463 243.2529079657785 0.6696268821981237
17.321503338143877 240.1774297210172 0.6666174871173305
17.32673089309729 239.28359132530784 0.6660277107598666
17.331958448050706 237.4541478417901 0.6647103182001508
17.33718600300412 237.23716539927634 0.6637328457319422
17.342413557957535 233.8546946007382 0.6570855538665404
17.34764111291095 233.3232983092938 0.6554433351482081
17.352868667864364 234.22332944748572 0.6556330660257165
17.358096222817778 238.58947987984521 0.6618145856681773
17.363323777771193 238.7776654586684 0.6616976750004324
17.368551332724607 235.92268099398245 0.6586338137828607
17.37377888767802 233.38581102030258 0.655634981810044
17.379006442631436 233.0097569772109 0.6563081156025181
17.38423399758485 234.89559483678852 0.6588384736308724
17.389461552538265 234.031216748163 0.6577306800445671
17.39468910749168 233.4475157652203 0.6568333068562465
17.399916662445094 233.72378374274632 0.6551224326550208
17.405144217398508 235.74058523340094 0.6563481076009574
17.410371772351922 235.13475617210574 0.6542127736857986
17.415599327305337 234.29483389838117 0.6548334140893048
17.42082688225875 233.65739447015795 0.656291719207424
17.426054437212166 233.49792970428078 0.6582859142688235
17.43128199216558 235.09207864706363 0.6615648368054725
17.436509547118995 235.07930286495963 0.6617430083813275
17.44173710207241 238.47316018817264 0.6648122652829914
17.446964657025823 238.63422442293228 0.6635567853969846
17.452192211979238 239.303061169951 0.6652889510075493
17.457419766932652 236.7482526211297 0.6609260529803502
17.462647321886067 237.41691464497865 0.6626180769212872
17.46787487683948 238.76145989686165 0.663440551060311
17.473102431792896 239.75388565082238 0.6653856641469371
17.47832998674631 238.17807757392163 0.6626908550526716
17.483557541699724 236.56894809504914 0.659967050734895
17.48878509665314 233.478042480039 0.6547321163987071
17.494012651606553 234.52451371379706 0.6554057278520314
17.499240206559968 234.35940028722737 0.6552899144564669
17.504467761513382 236.5441770924921 0.6581248787406783
17.509695316466797 237.07642525144462 0.6579487500949864
17.51492287142021 238.56485659530492 0.6604570051218868
17.520150426373625 238.77647963013132 0.6611931660894382
17.52537798132704 238.88708127275055 0.6630308592372967
17.530605536280454 238.9981391731749 0.6631052008213899
17.53583309123387 238.89347875652751 0.6625363562965039
17.541060646187283 240.3858056343196 0.663250666120959
17.546288201140698 241.3679604803648 0.6636536666760623
17.551515756094112 240.23171053157307 0.6623723263013371
17.556743311047526 241.25268437109983 0.6643238324815782
17.56197086600094 242.82007914639476 0.6665798885426398
17.567198420954355 246.03248534517695 0.6709253037606311
17.57242597590777 246.79615017043386 0.6706723549379131
17.577653530861184 246.77642228515506 0.6708236301992879
17.5828810858146 245.3721480437602 0.6688879093881508
17.588108640768013 243.3370609159717 0.666886185056388
17.593336195721427 245.29992154876334 0.67014201652613
17.598563750674842 246.9437271655167 0.6724172493158221
17.603791305628256 248.4422550628399 0.6745510134395122
17.60901886058167 249.46644355898871 0.6755237970262745
17.614246415535085 251.48838739044425 0.6787872153907829
17.6194739704885 252.876968447033 0.6797275467822311
17.624701525441914 252.38272976057692 0.6791612944129738
17.62992908039533 251.19212357587526 0.6756382612562252
17.635156635348743 252.20881337421378 0.6774524967521338
17.640384190302157 252.29047708258602 0.6777511897482822
17.64561174525557 254.032769575963 0.6802389891550149
17.650839300208986 254.00540935718232 0.6800466235706013
17.6560668551624 254.66702093031986 0.6795058552463892
17.661294410115815 257.72323269881144 0.6828475645973849
17.66652196506923 261.4431001512506 0.688171009561429
17.671749520022644 265.0123063645395 0.6922913732047166
17.676977074976058 269.5265526082081 0.6976362194308188
17.682204629929473 274.6082543326736 0.7034483647254012
17.687432184882887 278.9477407623432 0.709700915330706
17.6926597398363 282.0048103204868 0.7140082839817756
17.697887294789716 284.7120907618466 0.7177034523657184
17.70311484974313 284.27559970277116 0.7163185360631485
17.708342404696545 286.79506442721697 0.7187196180097142
17.71356995964996 290.6319917613017 0.7226238552212771
17.718797514603374 296.0241812053148 0.7289617184030598
17.724025069556788 303.24689406251326 0.7370906736053654
17.729252624510202 306.4524812398317 0.7405229467164922
17.734480179463617 308.65414618945385 0.7427792254980999
17.73970773441703 310.47250677281045 0.7441027017291102
17.744935289370446 310.8016987186559 0.7446241235678503
17.75016284432386 313.1595877067016 0.7479014785491416
17.755390399277275 315.45910003017053 0.7505044061701158
17.76061795423069 319.40002573585616 0.7546339061488306
17.765845509184103 318.41942473349854 0.7522612489487687
17.771073064137518 321.2676285601546 0.7557640238200831
17.776300619090932 321.48954461344493 0.7559878955537305
17.781528174044347 322.7844178950511 0.7581458759209571
17.78675572899776 322.5454741812946 0.7584234447164809
17.791983283951176 319.948284079366 0.755219864398159
17.79721083890459 317.3669437713559 0.7526327056749592
17.802438393858004 313.9039172586871 0.7487896961875795
17.80766594881142 310.8653309672039 0.744755483533827
17.812893503764833 305.72294713249835 0.7391370682203329
17.818121058718248 300.28201307409483 0.732645188061588
17.823348613671662 296.87180352445444 0.7288736035476819
17.828576168625077 295.13530845901323 0.7281040880224526
17.83380372357849 293.6813622301745 0.7255819949933825
17.839031278531905 290.4953367649595 0.7214782181791652
17.84425883348532 288.77995012947804 0.7186344400652185
17.849486388438734 287.52695756159005 0.7171162511356594
17.85471394339215 286.8318908109374 0.7170812038036684
17.859941498345563 283.82240074050367 0.7137770489776863
17.865169053298978 282.4748197830494 0.7121878018935143
17.870396608252392 284.16833083796945 0.7141966041936358
17.875624163205806 284.4704777012544 0.713902455130691
17.88085171815922 286.7243962408009 0.7167794415332488
17.886079273112635 286.6446479991117 0.7170509760541128
17.89130682806605 288.22145820253064 0.7183456424928903
17.896534383019464 291.75270253825033 0.7226914993624398
17.90176193797288 298.11133459432983 0.7296035393449097
17.906989492926293 305.54079935123076 0.7384446599662629
17.912217047879707 310.59047685324623 0.7448445304997137
17.917444602833122 317.86444870168634 0.7531111191589405
17.922672157786536 319.88211666886815 0.7557452633252711
17.92789971273995 320.60438452439956 0.756504701024467
17.933127267693365 321.8518845150045 0.7574064649962714
17.93835482264678 321.5908469355597 0.757072901334029
17.943582377600194 318.21534463833694 0.7529928852730614
17.94880993255361 315.28798369103515 0.7496455482765163
17.954037487507023 310.1770911981385 0.744581591998987
17.959265042460437 306.93346100348805 0.7412619770521681
17.96449259741385 301.85702660143494 0.7363233647168682
17.969720152367266 294.10177723946174 0.7269597484650864
17.97494770732068 288.05924417371324 0.7193652621850748
17.980175262274095 281.8090120771678 0.7118328431432358
17.98540281722751 276.9178007932045 0.7057417212966323
17.990630372180924 271.66986166673325 0.6994463939406106
17.995857927134338 268.05442873604017 0.6944471732711675
18.001085482087753 267.7408712450303 0.6940878233723938
18.006313037041167 266.23263508702354 0.6925149196434519
18.01154059199458 264.39001717105856 0.6912965926068221
18.016768146947996 261.08408492473956 0.6864224394916543
18.02199570190141 260.79352758173656 0.6868029031353757
18.027223256854825 257.26252032070914 0.6815209784015601
18.03245081180824 254.22010903910885 0.6785174410730145
18.037678366761654 252.24457088848385 0.6768322210284258
18.042905921715068 251.97194336508358 0.6756068850781284
18.048133476668482 251.83741704156114 0.674953350797017
18.053361031621897 253.7346724356683 0.6761598599188617
18.05858858657531 254.51986099285378 0.6766834707533218
18.063816141528726 256.1330741019817 0.6804069451564899
18.06904369648214 255.70793895886763 0.6815436086583546
18.074271251435555 258.60325061665077 0.6855970161007922
18.07949880638897 260.7384970273216 0.6873018581992357
18.084726361342383 264.6511595602196 0.6904099059176827
18.089953916295798 264.11362911692055 0.6890865695252657
18.095181471249212 263.35510813622477 0.6877775565331191
18.100409026202627 265.33304600681276 0.6907360221601704
18.10563658115604 269.51720637355857 0.6963477764839516
18.110864136109456 275.28273635525574 0.7032547261736718
18.11609169106287 282.53008380775293 0.7115623549004477
18.121319246016284 285.2153730305958 0.7142227819652661
18.1265468009697 284.729846621392 0.7131435310044721
18.131774355923113 286.07390106562707 0.7151900710922633
18.137001910876528 287.84480272649586 0.7167896836295998
18.142229465829942 294.66025264752625 0.7242523105279774
18.147457020783357 304.96752040401714 0.7363579553466102
18.15268457573677 314.1091698335213 0.7471684156751489
18.157912130690185 325.8067174881038 0.7621025952001657
18.1631396856436 334.21490302783025 0.7718947402966012
18.168367240597014 349.04525339504187 0.7877917464972078
18.17359479555043 361.81116673653656 0.8019280094471558
18.178822350503843 374.1575602566161 0.8146188413036682
18.184049905457258 383.39308047302006 0.8245378559279817
18.189277460410672 390.31184184517355 0.8313438748174482
18.194505015364086 393.5022334889274 0.8343791511926419
18.1997325703175 392.8362723569102 0.8344237640331417
18.204960125270915 391.5910992666381 0.8330592116909884
18.21018768022433 386.9809804862717 0.827935800249533
18.215415235177744 382.4055325661732 0.8229668537831073
18.22064279013116 380.0066220655077 0.8199580119407827
18.225870345084573 379.700314513091 0.8195757313001121
18.231097900037987 381.6139864950448 0.8216897213340733
18.236325454991402 385.0235834772165 0.8253324992223271
18.241553009944816 385.9159546141315 0.8267459580152705
18.24678056489823 389.92629091476124 0.8307776642428254
18.252008119851645 391.45668202042384 0.8327815809049403
18.25723567480506 387.7555707618531 0.8290487683640386
18.262463229758474 382.77668764576714 0.8236453504369969
18.26769078471189 374.7860087095847 0.8146003847228603
18.272918339665303 367.16236997286046 0.8061477486177308
18.278145894618717 357.36659585343597 0.7955483573631471
18.28337344957213 349.33410542579986 0.786969963526419
18.288601004525546 342.2103739495268 0.7793774437653411
18.29382855947896 334.22639328985605 0.7703754444440961
18.299056114432375 327.5939206694585 0.7627636847302575
18.30428366938579 321.46927131344415 0.7563486048204268
18.309511224339204 314.9311870267618 0.7491746921825875
18.314738779292618 307.95918387048584 0.7409497314360194
18.319966334246033 301.63979917952025 0.7337523720763575
18.325193889199447 293.7516534970247 0.7235716592100752
18.33042144415286 286.73340625332145 0.7148269735943902
18.335648999106276 282.6807851712309 0.7096746497223549
18.34087655405969 280.9415320994786 0.7088707221965299
18.346104109013105 281.365655318511 0.7095500297039623
18.35133166396652 282.6539123303242 0.7116263039122886
18.356559218919934 281.4226169101468 0.7094589867855576
18.361786773873348 281.4666139605001 0.7099454409865171
18.367014328826762 283.58753706606933 0.7121953794911619
18.372241883780177 284.39441561685635 0.7132323616115136
18.37746943873359 286.3959754927213 0.7146383513048222
18.382696993687006 289.2890728517933 0.7179677101594095
18.38792454864042 294.5896198234233 0.7265185233129755
18.393152103593835 301.0454928014922 0.7463044122115178
18.39837965854725 306.3338246919653 0.7600063551947747
18.403607213500663 311.5537274818546 0.7719937136288395
18.408834768454078 320.5512720698475 0.787449593872083
18.414062323407492 332.13607127047914 0.8052559224269695
18.419289878360907 341.4947005713987 0.8199820678194186
18.42451743331432 344.03289535341077 0.8258589635867081
18.429744988267736 344.2819423505017 0.8298421762098648
18.43497254322115 339.31363307420685 0.8263477180212826
18.440200098174564 334.62200906287813 0.823892575016072
18.44542765312798 332.6458858288517 0.8254385377575838
18.450655208081393 329.39836242303585 0.8245519559367488
18.455882763034808 328.0113492323809 0.8265418858620776
18.461110317988222 326.00576991888437 0.8265027659808982
18.466337872941637 323.86626845589166 0.8259465017997111
18.47156542789505 321.77090055342813 0.825324286501494
18.476792982848465 316.1411868014806 0.8195303415620019
18.48202053780188 310.87520514444145 0.8154400911790461
18.487248092755294 307.43584677896774 0.8136263558570846
18.49247564770871 302.0624706749921 0.8093637464715169
18.497703202662123 298.45682901215537 0.8084182937577507
18.502930757615538 298.1168347952475 0.8102149012793451
18.508158312568952 296.3207307156409 0.810186234360188
18.513385867522366 298.1540401713674 0.8143788307191789
18.51861342247578 298.6286592398417 0.8166593390451683
18.523840977429195 295.1100784923668 0.8150735996260924
18.52906853238261 290.5626364668916 0.81136903804933
18.534296087336024 286.96249704566037 0.8080758955478642
18.53952364228944 285.6492639327007 0.8083138476565426
18.544751197242853 284.6551522791619 0.8082327086588262
18.549978752196267 285.76718055692703 0.8120977069463133
18.555206307149682 282.6960930687758 0.8098065460335789
18.560433862103096 281.54548901152214 0.8092351140283479
18.56566141705651 279.3924146550851 0.808725450398194
18.570888972009925 278.9642608649299 0.8106410168783792
18.57611652696334 281.0144880418835 0.8164219273021711
18.581344081916754 286.64822430661167 0.826606942770046
18.58657163687017 287.65006020810534 0.8289846198636198
18.591799191823583 288.56688262362695 0.8319699257782109
18.597026746776997 287.2979263568443 0.8304711648595909
18.60225430173041 286.3906736896566 0.8302019914312405
18.607481856683826 289.9161994956444 0.8368431528327378
18.61270941163724 292.9591848221141 0.8442086724074501
18.617936966590655 294.16982591553716 0.8477394720494225
18.62316452154407 297.7973436477007 0.8533762180445722
18.628392076497484 301.5578500439431 0.8415556949456914
18.633619631450898 308.11513624428403 0.8414503493505614
18.638847186404313 311.7737943788299 0.8386081256106087
18.644074741357727 313.73630379115235 0.835325776045228
18.64930229631114 313.76034429587406 0.831208479546617
18.654529851264556 321.06747388737284 0.8372500209602282
18.65975740621797 328.29194109589747 0.8451255106892124
18.664984961171385 333.048800665101 0.8484997551060574
18.6702125161248 336.68000997863214 0.8501133911139039
18.675440071078214 341.6678952193485 0.8538669247016634
18.680667626031628 344.09279736597233 0.8524763794554661
18.685895180985042 346.34609654389527 0.8522087344774518
18.691122735938457 346.10667318519404 0.8492282295714288
18.69635029089187 351.1655079200623 0.8530742673378073
18.701577845845286 354.48820301367084 0.8559811365242237
18.7068054007987 357.31088529162884 0.8577271526981596
18.712032955752115 358.1339919604673 0.856887422115361
18.71726051070553 358.9870409655434 0.8570166464752356
18.722488065658943 359.64431683030386 0.8561998964656421
18.727715620612358 357.76915236792263 0.8533409163572171
18.732943175565772 355.38980508959423 0.8498137612947688
18.738170730519187 355.40881184458897 0.8483346320143422
18.7433982854726 359.2210611703436 0.8518207476089362
18.748625840426016 361.9403155990901 0.8531158365569702
18.75385339537943 359.8917069331451 0.8501379496322484
18.759080950332844 356.7578367596914 0.8457773254986721
18.76430850528626 352.250696964407 0.8391500225087244
18.769536060239673 348.689682765899 0.833629890078043
18.774763615193088 346.97413661918904 0.8305679701293303
18.779991170146502 346.1931311339133 0.828278540303313
18.785218725099917 341.54888318015526 0.8219144771290111
18.79044628005333 337.03096037297723 0.8152625801862883
18.795673835006745 331.03425811185673 0.8062829767609287
18.80090138996016 324.6212769174214 0.7983580215319843
18.806128944913574 319.7489634962839 0.7916821285311759
18.81135649986699 317.7463564377259 0.7885895137290989
18.816584054820403 317.54167907554967 0.7881812566676503
18.821811609773818 315.01110878687746 0.7839138518433305
18.827039164727232 315.55668921779557 0.7853352201014662
18.832266719680646 315.2531672069108 0.7844995737841833
18.83749427463406 312.99181960621354 0.7813267258873091
18.842721829587475 311.1556780435308 0.7788762487937626
18.84794938454089 308.5549201429605 0.7752826609280545
18.853176939494304 307.57307672007556 0.7745033458517463
18.85840449444772 305.20294359973605 0.7713694330989025
18.863632049401133 303.06821768728037 0.767796405839203
18.868859604354547 300.3809220687828 0.7646015741592401
18.87408715930796 303.55101911046927 0.7682097750020641
18.879314714261376 302.8981207413911 0.7662860937411667
18.88454226921479 302.85954620738886 0.7664832065550213
18.889769824168205 297.44224045728697 0.7581715428535337
18.89499737912162 297.98951358383 0.7584304211457664
18.900224934075034 297.0301796121873 0.7567448986000089
18.90545248902845 295.4903944558357 0.7548068099324808
18.910680043981863 291.6862847251132 0.7499952432392585
18.915907598935277 290.9140087711073 0.7490727273865072
18.92113515388869 289.4490786355472 0.7473522459137831
18.926362708842106 287.3001906954293 0.7443326243170447
18.93159026379552 284.97235218791775 0.7422090803380853
18.936817818748935 281.94673976542214 0.7386893043719223
18.94204537370235 281.77088468819545 0.7384486858091218
18.947272928655764 281.52447684503494 0.7373403008164758
18.952500483609178 282.03079879539354 0.7370782093968206
18.957728038562593 279.2952298710183 0.7331648724775282
18.962955593516007 277.38754653176466 0.7303297974296906
18.96818314846942 274.97227587032046 0.7260439753499546
18.973410703422836 274.78398502850496 0.7249105655862044
18.97863825837625 274.70795287534605 0.7239546292554729
18.983865813329665 273.6948474587909 0.722621578095163
18.98909336828308 274.20730432006627 0.7238047313713772
18.994320923236494 275.03407355578423 0.7248892565270333
18.999548478189908 275.6097509547767 0.7253256004361446
19.004776033143322 273.4452034437686 0.7226138625022778
19.010003588096737 274.7924251555459 0.7239642909155299
19.01523114305015 278.08199902614683 0.7283783408043476
19.020458698003566 276.3544398138522 0.7255733291284382
19.02568625295698 277.7517945766341 0.7271050766510205
19.030913807910395 279.2213737250524 0.7297039225480898
19.03614136286381 281.2405537709654 0.7324087629608788
19.041368917817223 280.15282522797287 0.7297974926830386
19.046596472770638 277.18797906517074 0.7253414600491961
19.051824027724052 274.43700787882534 0.7213573074198941
19.057051582677467 277.6621616919711 0.7252523699959578
19.06227913763088 277.09415317997303 0.7237409803625301
19.067506692584296 275.3291065229764 0.7212008475481746
19.07273424753771 273.9091589978328 0.7180702276249211
19.077961802491124 274.45266971756735 0.7196497609411099
19.08318935744454 277.44071343364857 0.7238303104991588
19.088416912397953 276.3242381150977 0.7222868527294715
19.093644467351368 275.4588158802457 0.7216771990558948
19.098872022304782 271.9124677843916 0.7161105004728675
19.104099577258197 270.5675208144683 0.7146807473871112
19.10932713221161 270.76782446829156 0.7143718268072109
19.114554687165025 271.39923592188933 0.7154526487190911
19.11978224211844 269.18331884235903 0.7128224373431316
19.125009797071854 266.95760169213173 0.7089276676244289
19.13023735202527 266.1117456553038 0.7075326761208042
19.135464906978683 265.59493274363405 0.7076594378223651
19.140692461932098 265.9116618124431 0.7088460781976702
19.145920016885512 264.73385268059315 0.7074612726411764
19.151147571838926 264.49304450023067 0.706319034150955
19.15637512679234 264.07160849376055 0.705010668109788
19.161602681745755 262.17860612995554 0.7021196959933466
19.16683023669917 259.3699427252331 0.6979192979959431
19.172057791652584 258.6502412977941 0.6975231305187252
19.177285346606 259.4965914046668 0.6986843277315421
19.182512901559413 263.51824724889786 0.7029180033767188
19.187740456512827 265.46797735923724 0.7059083969390447
19.19296801146624 265.0594952526754 0.7050697334727652
19.198195566419656 261.53328705307405 0.7006692240785366
19.20342312137307 260.5813849517197 0.6987348493405874
19.208650676326485 260.0245753488653 0.6965430415410668
19.2138782312799 262.06610397024406 0.7004115415953924
19.219105786233314 263.2343461002294 0.7024030915427045
19.22433334118673 265.7022561536928 0.7062136604724616
19.229560896140143 267.2319990213816 0.7075818975201223
19.234788451093557 270.4163189560308 0.7099724760898963
19.24001600604697 271.2335665206806 0.7118727933281418
19.245243561000386 272.8153329478699 0.7142386115293596
19.2504711159538 272.2881828320266 0.7143324637411199
19.255698670907215 271.15812094699066 0.7132619434791123
19.26092622586063 268.37986742632677 0.7085480653362886
19.266153780814044 269.7048175949057 0.7098458074174223
19.271381335767458 270.1319838321337 0.7096431465062598
19.276608890720873 273.23100338053234 0.7125540699482926
19.281836445674287 275.5756638889006 0.7153993702904435
19.2870640006277 277.2131825057626 0.7171728182960285
19.292291555581116 280.7320406916958 0.7218971543603185
19.29751911053453 280.00191400306625 0.7208302118685476
19.302746665487945 279.10878034831353 0.7200641749342855
19.30797422044136 280.95793639507093 0.723051884703278
19.313201775394774 284.54064807399226 0.7273899445264519
19.318429330348188 290.1644888095461 0.7325261918218998
19.323656885301602 289.69928469615985 0.7308161106224131
19.328884440255017 292.38086328864034 0.7334948284368058
19.33411199520843 294.89118238210546 0.7365890248930137
19.339339550161846 298.03879190673103 0.7404163163745323
19.34456710511526 300.2936293828375 0.7415602604708763
19.349794660068675 301.4801804057132 0.7434800814856285
19.35502221502209 304.2893133096392 0.7471970476373321
19.360249769975503 307.7702486844332 0.7517751791294147
19.365477324928918 311.8103405452266 0.7573928705350892
19.370704879882332 314.82841649147605 0.7597386891891282
19.375932434835747 317.79961983576135 0.7631441341620026
19.38115998978916 318.5805719490574 0.7636327598723982
19.386387544742576 319.2462715451682 0.7634197803727657
19.39161509969599 320.18617182350874 0.7647140802281963
19.396842654649404 322.27726014441555 0.7675435850491558
19.40207020960282 326.93792651564854 0.773113631134905
19.407297764556233 328.1651790098475 0.7752142523122065
19.412525319509648 328.0497582756289 0.7745341660086804
19.417752874463062 326.78445358385886 0.7729565365180581
19.422980429416477 327.0814027391113 0.7727509303880166
19.42820798436989 326.6825842078068 0.7722841195681012
19.433435539323305 325.68479796588815 0.7719220718846116
19.43866309427672 323.3056055242885 0.7686260607629785
19.443890649230134 322.9814992770064 0.7684196381294232
19.44911820418355 322.7482836731653 0.7675611568783611
19.454345759136963 327.1479695127955 0.7722817738854127
19.459573314090377 328.35022658358145 0.7738386818339544
19.464800869043792 328.2596342474264 0.7734667331469857
19.470028423997206 327.59400996984505 0.7723433055336668
19.47525597895062 328.2267565469717 0.7735551675039566
19.480483533904035 325.963466569562 0.7705612359922972
19.48571108885745 325.05339697921096 0.7697337984700066
19.490938643810864 326.9487880963965 0.7717738944821851
19.49616619876428 331.2746661077798 0.7769113838900835
19.501393753717693 334.93455221001756 0.7814728869308191
19.506621308671107 332.23835946777706 0.7776397030338361
19.51184886362452 330.47571316382283 0.7755245333455933
19.517076418577936 331.0662060406591 0.7764937195096425
19.52230397353135 334.06272751631343 0.7796150841875008
19.527531528484765 339.0730661389648 0.7847912376003632
19.53275908343818 340.3020802777188 0.7854977974273205
19.537986638391594 341.13635643237814 0.7858017025715274
19.54321419334501 339.87340015851265 0.7849719773442824
19.548441748298423 343.5152685351611 0.7901029580928087
19.553669303251837 343.81570856552815 0.7910646163557323
19.55889685820525 342.83174877524823 0.7901644571524028
19.564124413158666 346.61544898408846 0.7934901757170847
19.56935196811208 350.0265001540282 0.7975336426603254
19.574579523065495 355.86527790384446 0.8041817648273794
19.57980707801891 357.2893026400908 0.8059286851286923
19.585034632972324 359.6091721660177 0.8082016547615893
19.590262187925738 359.9370083270559 0.8079496532726801
19.595489742879153 362.5372678805502 0.8102542454490159
19.600717297832567 366.08594522392997 0.8139668059238258
19.60594485278598 373.00229521745814 0.8211213618098357
19.611172407739396 374.5610698078983 0.8227826372641831
19.61639996269281 376.932350354554 0.8251633584423791
19.621627517646225 376.3009159696884 0.8246330885312327
19.62685507259964 376.926931025394 0.8256169434362047
19.632082627553054 376.27367340824856 0.8248142813522022
19.637310182506468 375.06802832389576 0.823678194337672
19.642537737459882 378.0887096994688 0.8268520337066233
19.647765292413297 381.1268493446306 0.8301174629705912
19.65299284736671 384.45513717447847 0.8334662696987438
19.658220402320126 385.66319423284136 0.8342707043016433
19.66344795727354 386.75154629719367 0.8354654650753336
19.668675512226955 387.43391699815544 0.8364938326578033
19.67390306718037 387.89400041814076 0.8369814925066617
19.679130622133783 389.35034692424665 0.8384133765299805
19.684358177087198 391.20764514414793 0.8399979972096657
19.689585732040612 395.3776592834122 0.8442061149674223
19.694813286994027 399.49779320950785 0.8487415807753553
19.70004084194744 398.76830255785416 0.8478977114970384
19.705268396900856 397.27793121348134 0.8458889702658973
19.71049595185427 396.1377461796365 0.8451458500065451
19.715723506807684 394.3980575949924 0.8431528377205213
19.7209510617611 393.63705098481586 0.8425956006129516
19.726178616714513 389.7292476025955 0.8378224850687325
19.731406171667928 388.50980151587333 0.8361283609792954
19.736633726621342 383.8564699778964 0.8319551725869636
19.741861281574757 378.72088727618103 0.8261855800250323
19.74708883652817 372.33151171719396 0.8193242906588558
19.752316391481585 368.00114776267134 0.814179447368269
19.757543946435 361.8849227637975 0.807237613223925
19.762771501388414 358.11475140187133 0.8031204993832288
19.76799905634183 356.76562526820294 0.8016229335584606
19.773226611295243 356.87832534484795 0.8013928603313687
19.778454166248657 353.28837414138945 0.7976667458415513
19.783681721202072 350.1275505850694 0.7935588515097722
19.788909276155486 349.670915764328 0.7934740811926584
19.7941368311089 347.50201183451 0.7915482795248983
19.799364386062315 345.58334149233644 0.7897609732600642
19.80459194101573 341.4204274555378 0.7852911654205621
19.809819495969144 338.67672946460425 0.7815510349329738
19.81504705092256 335.1540569307013 0.7777012620282513
19.820274605875973 329.7036211291105 0.7711438943183067
19.825502160829387 326.7542788996129 0.7679744207819867
19.8307297157828 324.7762492669543 0.765581368198388
19.835957270736216 322.5365551646796 0.7628072525316035
19.84118482568963 321.425595823231 0.7606889640769644
19.846412380643045 321.1464665128836 0.7601185023028354
19.85163993559646 321.7548219455289 0.760045062678427
19.856867490549874 323.7034515809344 0.7624608034926804
19.86209504550329 321.6945967653525 0.7605921577982463
19.867322600456703 319.5557236774116 0.7580906867666789
19.872550155410117 318.71367116175185 0.7579504449770084
19.87777771036353 321.1931512885436 0.7608194961491158
19.883005265316946 321.93757788374757 0.7624929530287956
19.88823282027036 321.4117866997322 0.7616670959346674
19.893460375223775 317.2538194707717 0.7555801685731087
19.89868793017719 316.84661538932085 0.7551393086327735
19.903915485130604 316.99727050043623 0.7555114663440788
19.909143040084018 313.5834480617318 0.7515767875430264
19.914370595037433 313.5477691598844 0.7523692720476269
19.919598149990847 310.17830349054293 0.7485749287022303
19.92482570494426 308.6982868868374 0.7471916510730361
19.930053259897676 307.945998531801 0.7462818440309441
19.93528081485109 305.31735048285907 0.7425022177569074
19.940508369804505 304.6703173138083 0.7422199632238683
19.94573592475792 301.94126928151724 0.7380610491038905
19.950963479711334 299.97813901863555 0.7357632583781376
19.956191034664748 299.4520552872675 0.7351451407009589
19.961418589618162 300.5608791153252 0.7364723238509844
19.966646144571577 299.9315098747151 0.7363498322120047
19.97187369952499 300.32192072246346 0.7367906323159036
19.977101254478406 303.0798552547592 0.7392013347971118
19.98232880943182 307.2474715943673 0.7443114914432525
19.987556364385235 307.02055508539365 0.7437273172279701
19.99278391933865 305.97732841334465 0.7426741274285151
19.998011474292063 306.9933164303761 0.7438176011317846
20.003239029245478 308.703846905984 0.7449230053025663
20.008466584198892 314.01478878980464 0.7517617319477439
20.013694139152307 317.63936504301313 0.7554562489388293
20.01892169410572 322.9028136429188 0.7615454452741135
20.024149249059136 325.5609404652665 0.7642365030614463
20.02937680401255 329.8460617256872 0.7686170417926833
20.034604358965964 332.7408618276089 0.7719758006240796
20.03983191391938 340.38562420756904 0.7806745546173487
20.045059468872793 345.7067126778954 0.786224059948182
20.050287023826208 347.0828171663116 0.7875033150869758
20.055514578779622 344.19147234807366 0.7837273223419187
20.060742133733036 340.51375646166156 0.7800233912065265
20.06596968868645 335.81911595499224 0.7746711172605547
20.071197243639865 333.82288975610885 0.7723472543883021
20.07642479859328 330.68051387567294 0.768830169466397
20.081652353546694 327.23745020998456 0.7659586780367867
20.08687990850011 321.3657990729864 0.7598632113793188
20.092107463453523 316.4276867251583 0.7540417791480145
20.097335018406937 314.78424715410745 0.7510094238600703
20.102562573360352 316.648291678529 0.7526949227987818
20.107790128313766 315.65985171525097 0.7517649101531805
20.11301768326718 316.5380539024546 0.7528687855800151
20.118245238220595 313.3879386302571 0.7496509059223138
20.12347279317401 311.977083039998 0.747931973250714
20.128700348127424 311.0487828447279 0.7468981049702959
20.13392790308084 310.9827209436801 0.7464065687883424
20.139155458034253 313.2460337897304 0.7492019894104291
20.144383012987667 315.0269987992099 0.7512159138504167
20.14961056794108 317.92491000363844 0.7545859320050748
20.154838122894496 318.6906593387906 0.7555072745870189
20.16006567784791 320.1157899159449 0.7572397808790533
20.165293232801325 320.2175373901167 0.7570762176004706
20.17052078775474 321.0676912387084 0.7579544035247835
20.175748342708154 319.7586302361144 0.7559974278202998
20.18097589766157 321.52036993038 0.757600188105226
20.186203452614983 322.37835607873507 0.7587983621960639
20.191431007568397 322.6686418590948 0.7586642059195258
20.19665856252181 319.36167221745734 0.7552810694553888
20.201886117475226 317.4761031202202 0.7535248141004851
20.20711367242864 313.70130069986897 0.749943528341438
20.212341227382055 311.2442133732837 0.747354148414711
20.21756878233547 305.9364500204892 0.7414874213883751
20.222796337288884 300.2272286670525 0.7339688138390368
20.228023892242298 297.9630266214929 0.7315368691029637
20.233251447195713 295.2539659528732 0.7279669454297136
20.238479002149127 292.73423615389316 0.7246387103188952
20.24370655710254 291.3118369419711 0.7233978546382478
20.248934112055956 291.6043170370193 0.7233700136976664
20.25416166700937 291.76533075333435 0.7237123260806808
20.259389221962785 293.5575789405096 0.7256216802749922
20.2646167769162 293.59280822752555 0.7254898865953592
20.269844331869614 293.16972483603126 0.7255762402982507
20.275071886823028 291.689981859326 0.7239428009673065
20.280299441776442 283.2926666286081 0.7148496805324865
20.285526996729857 279.9440946363158 0.7114398323961995
20.29075455168327 281.4761775020966 0.7137025131610588
20.295982106636686 285.8775611232112 0.7186775630629846
20.3012096615901 289.75887593351075 0.7217549271913677
20.306437216543515 290.1146109584589 0.7212688787393541
20.31166477149693 291.3026861356777 0.7222172782390298
20.316892326450343 291.76135945682967 0.7225423882078383
20.322119881403758 286.9981456948313 0.7170283049013441
20.327347436357172 284.6766919501038 0.7134854539948131
20.332574991310587 283.0161838892094 0.7114628480164815
20.337802546264 286.8555358716031 0.7168887784752322
20.343030101217416 291.41971805648734 0.7226086964201869
20.34825765617083 294.0224790479754 0.7252562043561083
20.353485211124244 292.92782929272175 0.7243880431787482
20.35871276607766 290.9807144621613 0.7220090175187772
20.363940321031073 289.64984900913134 0.7212281762224747
20.369167875984488 290.1729063408665 0.7216163678062146
20.374395430937902 287.0323745240237 0.7179659993238023
20.379622985891316 287.17521661172174 0.7178853878329591
20.38485054084473 285.9282823597749 0.7152244959898207
20.390078095798145 288.49527383490033 0.7182398710202125
20.39530565075156 291.9844868028355 0.722902808718284
20.400533205704974 294.3578132306242 0.7262505715201477
20.40576076065839 296.13940388852956 0.7282481319455455
20.410988315611803 293.9829655504789 0.7244221656593594
20.416215870565217 293.0098998158667 0.7234317975997198
20.421443425518632 292.66893194597185 0.7235973892220446
20.426670980472046 291.92400176775527 0.7241830033370222
20.43189853542546 290.8280780249658 0.7245064747707264
20.437126090378875 289.367739831311 0.7219539597029981
20.44235364533229 285.9192073668622 0.7160165171240087
20.447581200285704 284.27908421391675 0.7122672562319147
20.45280875523912 283.5846476459065 0.7105153127794173
20.458036310192533 285.16847882507074 0.7135965425327162
20.463263865145947 286.29726817072776 0.7153657065071699
20.46849142009936 287.6859236949983 0.7186165201612991
20.473718975052776 287.67852410915265 0.7188437645453771
20.47894653000619 287.05424536154396 0.7164751525594774
20.484174084959605 286.5090385198932 0.7153151793196847
20.48940163991302 289.0921988852407 0.7182563870241414
20.494629194866434 287.52285338093947 0.7168802459656093
20.49985674981985 284.0030739085253 0.7134719552459678
20.505084304773263 282.98247998846676 0.712092102414019
20.510311859726677 284.14904580202045 0.713818792870777
20.51553941468009 286.78901220432476 0.7165829661072707
20.520766969633506 286.4539011980125 0.7155591503991338
20.52599452458692 287.763287469707 0.7170434985490839
20.531222079540335 289.0264034869405 0.7174982870429517
20.53644963449375 288.48681994257 0.7174474041688864
20.541677189447164 286.57793844982075 0.7159698643030316
20.546904744400578 285.7853058444294 0.7164938750965986
20.552132299353993 288.6763626448568 0.7212533896280902
20.557359854307407 289.7714961227093 0.7210378833872669
20.56258740926082 289.64378149163883 0.7206084999719039
20.567814964214236 285.37853354019586 0.7152812277394213
20.57304251916765 282.1591727703228 0.7112824786741874
20.578270074121065 284.9929853116789 0.7150205184797128
20.58349762907448 286.475073068961 0.7149724845970838
20.588725184027894 289.68287755237776 0.7189080127428601
20.593952738981308 289.2084737177117 0.7184722106080401
20.599180293934722 286.50138671210146 0.7153978011979035
20.604407848888137 285.3930094313831 0.7143926233125465
20.60963540384155 283.9804286823719 0.7109131989063474
20.614862958794966 282.39914581904486 0.7085249501042268
20.62009051374838 280.62612504469143 0.7064065742320963
20.625318068701795 280.2530265901245 0.7053360479518856
20.63054562365521 282.32023469581236 0.7087651155456035
20.635773178608623 283.62598056288437 0.7112798054129305
20.641000733562038 285.10343412728696 0.7143667029118964
20.646228288515452 284.70748358131294 0.7141651666977157
20.651455843468867 286.3556714754809 0.7156937068275373
20.65668339842228 284.3868243880175 0.7134795332702539
20.661910953375695 282.4183375854979 0.710059209796144
20.66713850832911 280.36353666730105 0.7067104665510244
20.672366063282524 281.8275859978514 0.7093993196566324
20.67759361823594 284.13149267931624 0.7131705671897838
20.682821173189353 285.5186437830663 0.7157280190865647
20.688048728142768 283.7287118124118 0.7130020747070283
20.693276283096182 285.9386061256237 0.7140292975902002
20.698503838049596 283.1383454117704 0.7112457239497764
20.70373139300301 283.08648827928766 0.7111227397404499
20.708958947956425 282.991804149555 0.7113383277628739
20.71418650290984 284.8835881690361 0.7130646699493359
20.719414057863254 288.65484054957733 0.7174803539575073
20.72464161281667 291.6499142268741 0.7214008204077355
20.729869167770083 291.4126604124818 0.7206714694504769
20.735096722723497 292.42590884254344 0.7200192737259987
20.740324277676912 293.34579316493586 0.7213044797126265
20.745551832630326 291.695150364637 0.7194597312808806
20.75077938758374 288.7003941278779 0.717515284535924
20.756006942537155 286.9660355321058 0.7155487651362227
20.76123449749057 288.207463364816 0.7178161479142885
20.766462052443984 290.0759776954017 0.7198772163789904
20.7716896073974 292.4134673873398 0.722467034883091
20.776917162350813 296.56019114128225 0.7264080892762885
20.782144717304227 298.9757245080328 0.7291431413647311
20.78737227225764 298.602955076574 0.7282361730301947
20.792599827211056 295.78167705239156 0.7250964676348707
20.79782738216447 297.4598765586509 0.7270090438478003
20.803054937117885 297.4610321514942 0.7271385508316631
20.8082824920713 300.71243742396246 0.730749817017117
20.813510047024714 299.4696393211765 0.7286702562756284
20.81873760197813 301.7410604628874 0.7312986479016338
20.823965156931543 300.7908647834278 0.7300953722647601
20.829192711884957 301.90721477189544 0.7305367764592551
20.83442026683837 301.7898214701579 0.7298646016728804
20.839647821791786 304.86089811700754 0.7342511955284731
20.8448753767452 305.02586811287415 0.7356297281842994
20.850102931698615 307.42498489254723 0.7387454401349124
20.85533048665203 305.16213989181 0.7354645229647204
20.860558041605444 301.7770253620643 0.7312646573531552
20.865785596558858 301.27222548738115 0.7304735417768182
20.871013151512273 299.17627085313774 0.7276829804036786
20.876240706465687 300.61077815936363 0.7291657973124268
20.8814682614191 298.6564186919356 0.7267201966999307
20.886695816372516 293.9964678819549 0.721331565259371
20.89192337132593 291.9054074915104 0.7194564560632
20.897150926279345 291.088573159037 0.7184920084728823
20.90237848123276 294.90766281590794 0.7235990127000508
20.907606036186174 293.9577449775712 0.7224319008176661
20.912833591139588 293.6494927562754 0.7225028582744458
20.918061146093002 291.5865674183432 0.7202203964590023
20.923288701046417 290.6672840966825 0.7188944114461188
20.92851625599983 291.7859300145404 0.7198331564353894
20.933743810953246 292.2164195580125 0.7198938674511984
20.93897136590666 290.80066755838567 0.7179923172408521
20.944198920860075 288.64981526641924 0.7163823013587145
20.94942647581349 288.34529204441696 0.7172219709912075
20.954654030766903 291.8345825312467 0.7221438463459782
20.959881585720318 293.8420968166227 0.7238709853504117
20.965109140673732 292.41582680581473 0.7212841094905417
20.970336695627147 289.0864554831288 0.717267225599982
20.97556425058056 283.2522210345475 0.709198290352615
20.980791805533975 281.7958568175164 0.7078558607294679
20.98601936048739 278.84991947668334 0.7041193678029873
20.991246915440804 281.0130858341666 0.7075518377973313
20.99647447039422 278.23027690263035 0.7033978097896652
21.001702025347633 275.34910608061426 0.6992797901094685
21.006929580301048 276.49229979784957 0.7006794812509041
21.012157135254462 278.7046516619158 0.7050092161802904
21.017384690207876 280.1840703345167 0.7068522498900365
21.02261224516129 277.31920495144686 0.7022855658462267
21.027839800114705 277.19141461849824 0.7010433151298742
21.03306735506812 273.61617047787166 0.6968483303640238
21.038294910021534 271.6740362822262 0.6953432400251329
21.04352246497495 270.02060505269003 0.6934399937847634
21.048750019928363 272.9240235129955 0.6976591299389083
21.053977574881777 272.867371645199 0.6969043157076641
21.059205129835192 272.6449009949954 0.6967325918578591
21.064432684788606 273.7157394253507 0.6973157669350402
21.06966023974202 273.4268490913048 0.6959457646899336
21.074887794695435 272.4833642395915 0.6937960023519191
21.08011534964885 270.55218984458986 0.6914976943852298
21.085342904602264 266.98476731877344 0.6873946437306372
21.09057045955568 265.62415177360964 0.6858484739796762
21.095798014509093 268.6581456997888 0.6892486051526003
21.101025569462507 270.7505646927222 0.6910854206081455
21.10625312441592 273.8345441078641 0.6957785956148009
21.111480679369336 270.38255292424816 0.6908982650092149
21.11670823432275 269.971821334284 0.6903265897269418
21.121935789276165 265.1491920518756 0.6843614596033705
21.12716334422958 264.4297216570996 0.6838029986621824
21.132390899182994 267.950919076763 0.6883969381391298
21.13761845413641 273.86345976255274 0.6949659682547747
21.142846009089823 276.145837223852 0.6975504392161803
21.148073564043237 272.86749901705605 0.693248444742922
21.15330111899665 268.03498247352894 0.6866749111144488
21.158528673950066 270.4366305153905 0.6899606334693448
21.16375622890348 271.5695301411704 0.6919099987774742
21.168983783856895 272.06687470858196 0.6915552663710532
21.17421133881031 268.9266387846521 0.6863843518181622
21.179438893763724 266.1774490447878 0.6812506035696549
21.184666448717138 265.8648045570307 0.6810513983605297
21.189894003670553 267.4249646652817 0.6833779673486766
21.195121558623967 269.77239757810105 0.6865861990035477
21.20034911357738 273.6274734032909 0.6913547969486156
21.205576668530796 273.35490571194623 0.6909061495773975
21.21080422348421 272.171363602456 0.688876185279222
21.216031778437625 272.8054330353683 0.6887298682178385
21.22125933339104 276.07035486293574 0.692454551841543
21.226486888344454 275.80990557271116 0.6921586305731908
21.231714443297868 274.36356299738554 0.6897240090634915
21.236941998251282 274.69314831838193 0.6900666476635093
21.242169553204697 275.38944662946335 0.6917791564425977
21.24739710815811 276.9948701233184 0.6948467239769983
21.252624663111526 275.8334244169033 0.6938198034845614
21.25785221806494 275.97064981245336 0.6920671129558464
21.263079773018355 271.11463057810295 0.6853064585474306
21.26830732797177 267.58092813379005 0.6811537119412427
21.273534882925183 264.9985414452924 0.6783606614724789
21.278762437878598 264.2573683906261 0.6776148032727789
21.283989992832012 265.767778045313 0.6872062877687742
21.289217547785427 267.07914355459644 0.6985520644399578
21.29444510273884 265.80309948312305 0.704653574827318
21.299672657692255 263.6425213876426 0.7070359891197486
21.30490021264567 265.8909069133129 0.7143247185042552
21.310127767599084 267.7736534946815 0.719017028351756
21.3153553225525 267.91994496151676 0.7225677046679879
21.320582877505913 266.30755027430257 0.7257920485955478
21.325810432459328 262.2936861378982 0.7239451169620007
21.331037987412742 264.83446198068424 0.7314900451397699
21.336265542366156 265.0239243797776 0.7329669143946101
21.34149309731957 263.9122201555615 0.7349691082213202
21.346720652272985 260.9380391338984 0.7329573116554093
21.3519482072264 255.3754920770419 0.7272058703836095
21.357175762179814 256.5539898629303 0.730824255809042
21.36240331713323 258.0557766093653 0.7348015104013127
21.367630872086643 262.0433943312888 0.7426502839071392
21.372858427040057 264.67935826262385 0.7494609730557698
21.378085981993472 265.02365553438176 0.7520117186249778
21.383313536946886 264.2828612010505 0.753887046502845
21.3885410919003 261.660009480218 0.7511510575860144
21.393768646853715 261.175835011955 0.7528573212121006
21.39899620180713 262.14986136983663 0.7559812545964977
21.404223756760544 262.29228921270817 0.7583589898176155
21.40945131171396 262.3801779036148 0.7605838056423373
21.414678866667373 260.15962448868015 0.7588569005580563
21.419906421620787 260.97419610367757 0.7619094145085612
21.4251339765742 259.2051655022012 0.7617073962444475
21.430361531527616 259.56853394699783 0.7643927023794448
21.43558908648103 262.68233487830645 0.7706567505265728
21.440816641434445 262.2443052369482 0.7720388766574316
21.44604419638786 260.91551736914136 0.7711546735289936
21.451271751341274 260.3492653972784 0.7714819213732688
21.45649930629469 266.2494227545771 0.7799741746185166
21.461726861248103 269.9235936277306 0.7859283607334181
21.466954416201517 271.03454862531515 0.7903137409891097
21.47218197115493 265.3262457156451 0.783828655421834
21.477409526108346 262.5777647693301 0.7809815827912151
21.48263708106176 264.12798669875247 0.7849840996512449
21.487864636015175 267.7104254779569 0.7924431294194051
21.49309219096859 269.8445128612785 0.7990944726066372
21.498319745922004 270.442313665602 0.8014995519141586
21.503547300875418 268.34275207941795 0.7994563326892845
21.508774855828833 269.6981742991865 0.8003712464774634
21.514002410782247 268.6558689227949 0.7820306400803676
21.51922996573566 270.6122653956721 0.7771599074983032
21.524457520689076 270.14373892998395 0.7688669932684615
21.52968507564249 270.0116098075175 0.7634667163154468
21.534912630595905 269.11656128266935 0.7570935108980973
21.54014018554932 269.2999801996352 0.753626375850567
21.545367740502734 271.9555351885179 0.7545854320864547
21.550595295456148 272.6372093443781 0.7539647503578428
21.555822850409562 273.1464153168383 0.7535102907524531
21.561050405362977 273.65023957329095 0.7522893440790106
21.56627796031639 274.2189944771151 0.749406136309219
21.571505515269806 276.6709720763286 0.7512254881423219
21.57673307022322 279.94626335394867 0.7543536462711408
21.581960625176634 284.467282732575 0.7600067614215102
21.58718818013005 282.64963151747895 0.7553257878546312
21.592415735083463 279.9357840577553 0.7491752267511418
21.597643290036878 281.012131993823 0.7494720340723614
21.602870844990292 282.5825835278453 0.7504840487827629
21.608098399943707 286.95333030241756 0.754721732291103
21.61332595489712 286.8065654312519 0.7531165566013078
21.618553509850535 284.21738214701907 0.7477678620826923
21.62378106480395 282.7551640582845 0.7447402684071991
21.629008619757364 282.80181325084715 0.7438497801192996
21.63423617471078 283.758969381951 0.7452458809235959
21.639463729664193 285.0891151541329 0.74715609829309
21.644691284617608 283.4095956752986 0.7441180842013918
21.649918839571022 283.71689326761845 0.7432534734968052
21.655146394524436 282.00565415950797 0.7407802949165162
21.66037394947785 282.1428843891017 0.7402831024661665
21.665601504431265 281.54828090801954 0.7384488135727623
21.67082905938468 286.4698108314789 0.7439451713565124
21.676056614338094 286.385683121289 0.7430209952465204
21.68128416929151 285.2297891501046 0.7407901367825563
21.686511724244923 284.15056921981255 0.7389474956741325
21.691739279198337 287.493073817624 0.7427883482422711
21.696966834151752 291.58493727590087 0.7478432931550868
21.702194389105166 292.8004822961987 0.7494967537699809
21.70742194405858 291.3677358365932 0.7476600731974613
21.712649499011995 291.4076607036617 0.7476294077939851
21.71787705396541 296.344376028211 0.753646885284271
21.723104608918824 295.25749865910274 0.7507226353755958
21.72833216387224 293.20749154047644 0.746803794875254
21.733559718825653 288.84332927784766 0.7404497197034718
21.738787273779067 290.440658274159 0.7417552660863356
21.74401482873248 294.7148916811868 0.7467212974996543
21.749242383685896 297.3798914486824 0.7506189589137406
21.75446993863931 297.4448909694579 0.7513810702145398
21.759697493592725 298.1318543887724 0.752841994584534
21.76492504854614 297.0371043336804 0.7496131479225235
21.770152603499554 298.90287167774187 0.7513241013941033
21.77538015845297 301.37208433102353 0.7539925621887643
21.780607713406383 306.0585801030299 0.7596532329309982
21.785835268359797 310.60936922786334 0.7651784965102626
21.79106282331321 310.1577909299251 0.7649167087406329
21.796290378266626 311.38852090024585 0.7657273170287888
21.80151793322004 312.7429777901763 0.7670180617965352
21.806745488173455 314.80505352814333 0.7690249410416788
21.81197304312687 312.68694873159023 0.7658391581193704
21.817200598080284 312.0883374667232 0.7646652269557513
21.822428153033698 316.67986880254773 0.7703788453687233
21.827655707987113 317.8010267410871 0.7726238584147491
21.832883262940527 321.2520262763967 0.7769302342177828
21.83811081789394 321.1818261336679 0.7767395665578746
21.843338372847356 321.99464294966907 0.7774436094783157
21.84856592780077 321.22891930531586 0.7760650307926517
21.853793482754185 318.2356222981808 0.7724228588411698
21.8590210377076 320.90008841676246 0.7753740948259004
21.864248592661014 324.26200280786554 0.7786683135582978
21.869476147614428 328.0526907949774 0.7822311315483509
21.874703702567842 325.74648549411864 0.778487211024186
21.879931257521257 322.35599137935975 0.7750044232474724
21.88515881247467 319.26407532328756 0.7713496029131202
21.890386367428086 317.73835017834887 0.7696980004067188
21.8956139223815 318.7529683995258 0.7710490085871086
21.900841477334914 316.46574222162604 0.7674756677908753
21.90606903228833 314.4926913281303 0.7651636016769611
21.911296587241743 312.98753151313906 0.7626485964867455
21.916524142195158 312.2431573289413 0.7617694493110725
21.921751697148572 309.5671325140483 0.7592022830840898
21.926979252101987 307.0826180912843 0.7556678729782578
21.9322068070554 308.4567745827578 0.7572339992243167
21.937434362008815 309.96104080079994 0.7579777654935057
21.94266191696223 312.53145106712213 0.7615015926704941
21.947889471915644 310.10947179714617 0.7583694382158811
21.95311702686906 307.4237211795356 0.7556926945592801
21.958344581822473 307.5265757961909 0.7554537653335168
21.963572136775888 308.2951190407217 0.7564432540672691
21.968799691729302 307.94767695084386 0.7549459712441452
21.974027246682716 307.9467684597204 0.7540876904652389
21.97925480163613 307.40017954382284 0.7531731460842388
21.984482356589545 304.4303552567861 0.7487346096992831
21.98970991154296 304.5860553508467 0.7488997781574219
21.994937466496374 304.83363559891393 0.7483795437065648
22.00016502144979 305.3422701672769 0.7490715402570811
22.005392576403203 305.92044928204433 0.7498368569885268
22.010620131356617 302.9326988997975 0.7467154541448527
22.015847686310032 304.2570557981325 0.7479740825656814
22.021075241263446 307.05109096297093 0.7515555342669958
22.02630279621686 309.01307316964187 0.7544492862647931
22.031530351170275 311.7970110976623 0.7570947593852769
22.03675790612369 311.8579717065274 0.7565525893606915
22.041985461077104 311.7724449651878 0.7557262735558357
22.04721301603052 313.1890367831558 0.757678095220902
22.052440570983933 316.1662223632201 0.7617812888731088
22.057668125937347 318.2474718712291 0.7643411136816309
22.06289568089076 318.8129205257217 0.7650097874276269
22.068123235844176 317.97669404703146 0.7632291585101282
22.07335079079759 317.4151076504617 0.7626076616483053
22.078578345751005 313.5382291977594 0.7572714339347465
22.08380590070442 313.05069896705015 0.7562421675845448
22.089033455657834 311.6904667370661 0.7545829340718044
22.09426101061125 315.60102253902187 0.7595306728455012
22.099488565564663 317.61458298713757 0.7615158649248489
22.104716120518077 317.3942893212497 0.7608905439520169
22.10994367547149 315.7637513762968 0.7589090013463283
22.115171230424906 314.53002748879993 0.7582038634097281
22.12039878537832 314.5181653191381 0.7578858938858609
22.125626340331735 314.40777631694624 0.757096130749665
22.13085389528515 312.1373859902903 0.7535925462274988
22.136081450238564 309.1138234763348 0.7499899208088654
22.141309005191978 308.11529004144955 0.7484713814247066
22.146536560145393 308.24026663475985 0.7493197205864525
22.151764115098807 309.65020557040833 0.7505297899695456
22.15699167005222 310.9356509175347 0.7524077523399814
22.162219225005636 312.5541048884494 0.7531770214633973
22.16744677995905 311.8511131529313 0.7524155144583627
22.172674334912465 311.7306619954746 0.7524989859871767
22.17790188986588 314.26633989647956 0.7553408672040189
22.183129444819293 312.8340599112296 0.7535243001477012
22.188356999772708 312.9583536041639 0.7536862589953499
22.193584554726122 311.76392835937185 0.7522202086955293
22.198812109679537 312.78257699498 0.7534650177849873
22.20403966463295 311.95445925657145 0.7515168212826377
22.209267219586366 309.6949468506039 0.749467934094794
22.21449477453978 308.61073561899724 0.7481934096954869
22.219722329493194 309.99591189450626 0.749989223875702
22.22494988444661 309.83323033841185 0.7504614029122415
22.230177439400023 317.11044502652845 0.7586358769001311
22.235404994353438 317.3697638884968 0.7591414985156988
22.240632549306852 316.49459609802466 0.7566026877715654
22.245860104260267 313.7326933072399 0.7529897463638595
22.25108765921368 310.3340287014495 0.7493244870156428
22.256315214167095 310.074364393007 0.7486337806538753
22.26154276912051 310.37924267457 0.7496273990930221
22.266770324073924 315.7444711291391 0.7567904388579217
22.27199787902734 317.03599773090934 0.7583823009786336
22.277225433980753 318.2365367930422 0.7594263825476104
22.282452988934168 316.14984898958085 0.7556336540354822
22.287680543887582 313.3934560393634 0.7532283499194771
22.292908098840996 311.24286434856543 0.7499868564117017
22.29813565379441 307.8538642583208 0.7460482365549467
22.303363208747825 305.6680619732806 0.7432796250873167
22.30859076370124 305.03248133576267 0.7424177958312139
22.313818318654654 309.39853471965654 0.7479248059118828
22.31904587360807 311.22640177561533 0.7509553507606668
22.324273428561483 309.4133932253729 0.7482059501777086
22.329500983514897 304.99431632910154 0.7426633990763805
22.334728538468312 300.51724154296653 0.7367570018694147
22.339956093421726 297.55674501880037 0.732869094053606
22.34518364837514 295.22531359419 0.7305190858616156
22.350411203328555 294.8357517754818 0.7288748711010593
22.35563875828197 294.53061115224574 0.7285987346972052
22.360866313235384 296.2111884971946 0.7295545493551215
22.3660938681888 296.167063945787 0.7297075160402863
22.371321423142213 295.9251540387762 0.7295854658126808
22.376548978095627 292.2221854962799 0.7249310719267527
22.38177653304904 290.0219889255062 0.7224891564108621
22.387004088002456 288.0219466952938 0.7200519472759207
22.39223164295587 289.34446361277355 0.7213807215165756
22.397459197909285 288.8145977966257 0.7206994311005533
22.4026867528627 288.71713661685334 0.7203897862396101
22.407914307816114 287.33922291500875 0.7203477381803842
22.41314186276953 285.9927289083318 0.7180700608915204
22.418369417722943 286.9524436292118 0.7196791519992491
22.423596972676357 285.5132019893373 0.7179757858219274
22.42882452762977 283.4487384252711 0.7156588579368952
22.434052082583186 281.53246816590763 0.7133013451504866
22.4392796375366 279.83850050376833 0.7097814408531129
22.444507192490015 279.3806808409565 0.7098844273374888
22.44973474744343 275.1725869468968 0.7043061469115879
22.454962302396844 274.00259877027895 0.7026211909284991
22.460189857350258 274.58026940760595 0.7024583353109637
22.465417412303673 278.3970671734075 0.706968976277772
22.470644967257087 282.26974223694356 0.7119666238785068
22.4758725222105 282.32664169108506 0.7132160817981661
22.481100077163916 282.9168109718436 0.7164582348555371
22.48632763211733 283.3778426897067 0.7171366637548252
22.491555187070745 280.62313364905003 0.713450490271634
22.49678274202416 275.58064546164326 0.7052151693683849
22.502010296977573 272.70528956080125 0.7017323785124441
22.507237851930988 272.2575701992835 0.7012442494937344
22.512465406884402 272.1860054246984 0.7012913820634818
22.517692961837817 273.91738204760077 0.7026066174313736
22.52292051679123 276.5736578058897 0.7051037150856299
22.528148071744646 277.9196185566071 0.7063874994389198
22.53337562669806 276.5756151040846 0.7047054465652178
22.538603181651474 276.3084596103151 0.7054543609054806
22.54383073660489 274.56651900484184 0.7036758790842242
22.549058291558303 274.3890024641128 0.7031907664210222
22.554285846511718 274.75202925970643 0.7028869807448889
22.559513401465132 276.03436467193535 0.7035160916151034
22.564740956418547 271.76512981604407 0.6978748714027019
22.56996851137196 272.08570253867424 0.6981276153656222
22.575196066325375 271.804187668282 0.6984676941966041
22.58042362127879 272.2967225234713 0.6993676385624021
22.585651176232204 269.28537068206117 0.6956732712566778
22.59087873118562 267.9228751963816 0.693521894570156
22.596106286139033 267.36828514128956 0.6927327317853803
22.601333841092448 269.98851443601603 0.697162760120783
22.606561396045862 271.8961552948312 0.6993547944345414
22.611788950999276 271.9088882555129 0.6989183084057052
22.61701650595269 275.02353502247814 0.7024159548993094
22.622244060906105 277.79480592570576 0.7061564492450252
22.62747161585952 276.99239959772007 0.7059471954494875
22.632699170812934 271.6396266933197 0.6997130470693528
22.63792672576635 267.6365599650288 0.6945008616196028
22.643154280719763 267.9501166516592 0.6936746488172609
22.648381835673177 273.2372018460758 0.6992870327546167
22.653609390626592 275.37230937213 0.7025759653361026
22.658836945580006 275.23168219810685 0.7035718970919599
22.66406450053342 270.7557449709972 0.6990164653356395
22.669292055486835 269.5811374367709 0.6970962685306039
22.67451961044025 268.4922979786203 0.6948906477244786
22.679747165393664 271.9266397425295 0.6973312179280728
22.68497472034708 270.87015382674775 0.6960683122891276
22.690202275300493 272.2579133692406 0.698826075333918
22.695429830253907 272.28302103080716 0.6999894140742529
22.70065738520732 270.41489610749255 0.698517878196538
22.705884940160736 270.13733323050684 0.698340325341793
22.71111249511415 272.020017090851 0.700290381106218
22.716340050067565 276.6149431335088 0.7051756703212024
22.72156760502098 276.8072693641963 0.7033181642424641
22.726795159974394 274.4661560783885 0.7004579692246992
22.73202271492781 276.2828987451757 0.7037916730230903
22.737250269881223 277.0604560408141 0.705563995422739
22.742477824834637 279.7572792526304 0.7084630110341608
22.74770537978805 278.7291351531413 0.7060447813898886
22.752932934741466 280.4344333023417 0.7076276144355597
22.75816048969488 281.6020445652345 0.7081319755051879
22.763388044648295 282.5924466363392 0.7095488551933975
22.76861559960171 283.23410447926074 0.7103871904083798
22.773843154555124 281.90964749123316 0.7085677161501177
22.779070709508538 282.69304779055966 0.7102555302315238
22.784298264461952 281.9807232711389 0.7095572155981413
22.789525819415367 280.4115850029397 0.7071925556865936
22.79475337436878 280.9127537401117 0.706696394907192
22.799980929322196 283.042837672749 0.7085807186390611
22.80520848427561 286.94981880370335 0.7140443212479657
22.810436039229025 288.86383458989235 0.7165863386507163
22.81566359418244 287.3751656563579 0.7150548261039221
22.820891149135853 286.52083703504263 0.7139814380587846
22.826118704089268 284.92125760978365 0.7115831547166489
22.831346259042682 285.46854551987235 0.7124804121910802
22.836573813996097 287.5461775827706 0.7153777656175668
22.84180136894951 291.3377831906127 0.7206839154299965
22.847028923902926 294.5559508533456 0.7236170848431034
22.85225647885634 291.9171433247174 0.719850520161439
22.857484033809754 288.86918009651606 0.7168210218385351
22.86271158876317 287.89393788206536 0.7155106850046901
22.867939143716583 288.0260319200366 0.7151510829246774
22.873166698669998 289.33649605611805 0.7159440907878311
22.878394253623412 289.01593476614187 0.714758068998631
22.883621808576827 292.05006273534707 0.7179608150577684
22.88884936353024 292.84148123875406 0.7182032938063685
22.894076918483655 292.44474375602385 0.7187303782749699
22.89930447343707 291.2671006425587 0.7184308405773796
22.904532028390484 291.2714217771618 0.718741642441856
22.9097595833439 291.9403036236317 0.7195929903826074
22.914987138297313 291.166116113129 0.7175023961626972
22.920214693250728 289.6543765525527 0.7157268347305082
22.925442248204142 289.58260714337877 0.7156849821226791
22.930669803157556 290.22142270274236 0.7165796448935857
22.93589735811097 291.17519649217763 0.7183115805824449
22.941124913064385 291.7793125960899 0.7175131679221839
22.9463524680178 291.1103655786664 0.7169166597579336
22.951580022971214 290.6353530051973 0.7164555554172161
22.95680757792463 287.01160264826046 0.712377189799382
22.962035132878043 287.32017505093984 0.7131907586280788
22.967262687831457 287.9021405094905 0.7132149088059381
22.972490242784872 290.9714868558809 0.7165574913959514
22.977717797738286 290.32071642886353 0.715693946520952
22.9829453526917 288.6981447271455 0.7139415483053815
22.988172907645115 288.85102227315036 0.7148267989467979
22.99340046259853 289.4692050408353 0.7157543692112718
22.998628017551944 287.7702977983421 0.714151008702274
23.00385557250536 285.8223921528373 0.7115364031940283
23.009083127458773 286.2922925093721 0.711682836805584
23.014310682412187 286.2769854106157 0.7122989335209614
23.0195382373656 284.46208193114967 0.7088632484152873
23.024765792319016 286.0888578531476 0.7108196364416977
23.02999334727243 288.0900787766828 0.7128902943086114
23.035220902225845 289.83061739395026 0.715045946440426
23.04044845717926 287.0072368077307 0.7116881426931937
23.045676012132674 285.92453173246395 0.7101401388522114
23.05090356708609 286.35954933337604 0.7111638731671727
23.056131122039503 286.3563743052817 0.7110302143312042
23.061358676992917 284.50521286261187 0.7091955889024535
23.06658623194633 281.6420056720527 0.7066796671579386
23.071813786899746 280.32776235303373 0.7051265150181287
23.07704134185316 282.56633568813 0.7079955245394055
23.082268896806575 283.5267219208164 0.7084443943667466
23.08749645175999 285.4420942121607 0.7101049170239304
23.092724006713404 284.6201813837387 0.7083884344549962
23.097951561666818 288.47735424226 0.7136726507021871
23.103179116620232 287.9945222715331 0.7130042896203664
23.108406671573647 288.83087798594806 0.713410395791671
23.11363422652706 288.61687060831025 0.7124984414285552
23.118861781480476 287.0400310050805 0.7108396392784148
23.12408933643389 284.6935520510955 0.7082490627360479
23.129316891387305 285.85332532592327 0.7093445369506068
23.13454444634072 285.0047990108713 0.7091347607664517
23.139772001294133 284.82931739482257 0.7098958293599671
23.144999556247548 284.11225511471673 0.7095558365673911
23.150227111200962 284.9043919223149 0.7086265729440069
23.155454666154377 285.97818425894536 0.7093381818789763
23.16068222110779 287.87359852172824 0.7116418434201187
23.165909776061206 287.4565161633186 0.7109865593816638
23.17113733101462 284.5253932633086 0.7076196187391997
23.176364885968034 283.15888278355857 0.705975987992267
23.18159244092145 284.0733848796885 0.7085138929995459
23.186819995874863 283.8173334630027 0.7072026369313071
23.192047550828278 284.6083721744531 0.7082746404211614
23.197275105781692 284.8117258645028 0.7068825694106586
23.202502660735107 285.75589088517387 0.7085537920922307
23.20773021568852 284.1838566922583 0.7066498628344579
23.212957770641935 285.36470236992164 0.7075901377782466
23.21818532559535 285.8535771059273 0.7082753125432328
23.223412880548764 285.6285787424567 0.7085795815118399
23.22864043550218 288.52533220087236 0.7120087830198465
23.233867990455593 289.8858164635579 0.7132846288723997
23.239095545409008 288.93509803822053 0.7112295380501146
23.244323100362422 286.271458256363 0.7076734596421205
23.249550655315836 289.0231050743865 0.7120892952789987
23.25477821026925 290.5636273319241 0.7138088005175922
23.260005765222665 287.97093174714956 0.7120288587278846
23.26523332017608 284.49955057200145 0.7068275684990022
23.270460875129494 281.23020410101975 0.7022256604488557
23.27568843008291 283.973360599214 0.7056689377966102
23.280915985036323 284.39030602624854 0.7069895984668105
23.286143539989737 283.80459962407133 0.7073951854621724
23.291371094943152 283.24756514160333 0.7050080789833663
23.296598649896566 282.7802899057694 0.7035150391648524
23.30182620484998 283.9759268009475 0.7036728015383829
23.307053759803395 283.33333351388455 0.7031949810418886
23.31228131475681 283.8109282631057 0.7042258224765594
23.317508869710224 281.6464442375521 0.7014252186598617
23.32273642466364 283.04038203385124 0.7034748080834451
23.327963979617053 289.6192174234708 0.7112452776998589
23.333191534570467 288.4185315084753 0.7102494053600804
23.33841908952388 285.1272830132518 0.7065410139639243
23.343646644477296 282.49056089567983 0.7039501273485937
23.34887419943071 285.2676991054116 0.7065612963038587
23.354101754384125 287.74981504381515 0.709332118955142
23.35932930933754 288.1631426557262 0.7091117682124326
23.364556864290954 285.9032953215709 0.7070020895859344
23.369784419244368 287.68426171672763 0.7101343933990225
23.375011974197783 286.0824670491082 0.7087976888548294
23.380239529151197 285.16398612287986 0.7082044227101346
23.38546708410461 284.2822361442795 0.7059209263264304
23.390694639058026 289.42390614789025 0.7113429830724323
23.39592219401144 291.1812872470992 0.7117880003250339
23.401149748964855 289.8268416288721 0.7108025218031142
23.40637730391827 286.03967943767026 0.7067435437427066
23.411604858871684 283.6629422245323 0.7037173499330419
23.416832413825098 285.33454543346284 0.7056748386140942
23.422059968778512 284.7203640499108 0.7059436448781266
23.427287523731927 287.3192553913343 0.7100017086430943
23.43251507868534 286.52336350102786 0.7094224185574126
23.437742633638756 287.97299056460866 0.7100192274474624
23.44297018859217 286.8746030864661 0.7078004130035083
23.448197743545585 289.43403690582596 0.710240832578364
23.453425298499 291.1271774220539 0.7128155170666471
23.458652853452413 292.9293965608767 0.7152783745791366
23.463880408405828 292.388993131189 0.7147605906749073
23.469107963359242 290.4621142493401 0.7132252536691732
23.474335518312657 290.82627366152985 0.7132431929599166
23.47956307326607 290.2785985612668 0.7120466924588702
23.484790628219486 290.99807494529534 0.7122824523709154
23.4900181831729 290.167601488585 0.7104606861272164
23.495245738126314 290.74189427367077 0.7115713076476745
23.50047329307973 291.14939260064756 0.7117741400407607
23.505700848033143 292.4366041212031 0.7136891663648676
23.510928402986558 291.80599245511576 0.7126098347262392
23.516155957939972 290.1870454627088 0.7107908112563958
23.521383512893387 288.92901500416446 0.7104524608345105
23.5266110678468 287.47913347086075 0.708382353069588
23.531838622800215 289.12098734064966 0.709598605614894
23.53706617775363 290.7739187924214 0.7101079057008344
23.542293732707044 293.8636623331593 0.7121698859370463
23.54752128766046 294.6351458959083 0.7126161349595899
23.552748842613873 297.9747269708277 0.7167302428982998
23.557976397567288 299.0019209209996 0.7182718002020776
23.563203952520702 299.6088825220367 0.7190245048652708
23.568431507474116 298.5820782584156 0.7175531324249771
23.57365906242753 300.89807052059774 0.7205013319668349
23.578886617380945 300.1737970544075 0.7188838349840467
23.58411417233436 298.64145325022884 0.7173241796207662
23.589341727287774 296.88830740700564 0.7153090754328427
23.59456928224119 295.5802984411285 0.7135829466810989
23.599796837194603 294.2502581177217 0.7113587848924402
23.605024392148017 295.50064010096116 0.7118903538892348
23.610251947101432 300.18353397343054 0.7172095385931698
23.615479502054846 301.6078740368468 0.7190553953246883
23.62070705700826 301.3186294421789 0.7182195958757902
23.625934611961675 297.5408245483972 0.7131519105772905
23.63116216691509 297.3752157616344 0.7121814034159305
23.636389721868504 296.38159087868826 0.7116762539949804
23.64161727682192 294.12173738551417 0.710008822237869
23.646844831775333 293.78125657627686 0.7101079613965685
23.652072386728747 295.3064952994987 0.7111059441645545
23.65729994168216 296.40968953589726 0.7106871585710037
23.662527496635576 295.52167313961957 0.7094331337219925
23.66775505158899 293.3533528810295 0.7066640375249599
23.672982606542405 294.60767304575313 0.7084070202607754
23.67821016149582 295.3942202470103 0.7091027527820185
23.683437716449234 295.93316086509776 0.709614882313679
23.688665271402648 295.95953672817734 0.7094286417643026
23.693892826356063 297.21872854986907 0.7101888801931312
23.699120381309477 298.31100328862993 0.7110955559058219
23.70434793626289 298.7611333231268 0.7115478313638811
23.709575491216306 299.2265251588601 0.7110938310593229
23.71480304616972 299.9909210541269 0.7114770500265258
23.720030601123135 300.94466391965216 0.712239970589424
23.72525815607655 301.2465867191602 0.7129290637557353
23.730485711029964 301.61524194586485 0.7126607505693262
23.735713265983378 300.9341090274681 0.711555972546601
23.740940820936792 299.19933919936017 0.7100853478474801
23.746168375890207 299.50331323462734 0.710859750088912
23.75139593084362 298.82682623463825 0.7101624998652293
23.756623485797036 297.4097616724438 0.7081285859563309
23.76185104075045 299.95440717093214 0.7108106409152095
23.767078595703865 299.1133341602396 0.709147165308379
23.77230615065728 299.7701142761705 0.7092713572763915
23.777533705610693 297.49294086147614 0.7056888272964826
23.782761260564108 303.72632051108764 0.7132493816794858
23.787988815517522 307.5284740786624 0.7164678381948895
23.793216370470937 308.2613384455763 0.7170896998901111
23.79844392542435 304.62617772197 0.7127878068316774
23.803671480377766 301.30292245785813 0.7096786365155624
23.80889903533118 301.28701514109247 0.7101137906717896
23.814126590284594 305.8966047321455 0.7144084538770877
23.81935414523801 308.7341856876269 0.717456915496579
23.824581700191423 308.2526149368624 0.7158594669017778
23.829809255144838 303.78455147593235 0.7104907613213048
23.835036810098252 302.32253916464333 0.7072662340808091
23.840264365051667 303.6238012307949 0.7082979247671217
23.84549192000508 303.81191892050964 0.7088737879089807
23.850719474958495 308.0119593739979 0.7134518735164339
23.85594702991191 309.6158830594352 0.7148647731379777
23.861174584865324 312.2435797494229 0.7172694026490831
23.86640213981874 311.2946887336488 0.7164303365250895
23.871629694772153 309.13833134592454 0.7147613454610493
23.876857249725568 308.41795816847906 0.7141873871954822
23.882084804678982 311.52367162627877 0.7173803130943192
23.887312359632396 311.3830118185331 0.7169813929864292
23.89253991458581 313.74593681130114 0.718792509726319
23.897767469539225 313.1269056821017 0.7178872998479495
23.90299502449264 312.1345476037714 0.7160793073758908
23.908222579446054 309.4932683512105 0.7140852341826605
23.91345013439947 306.57914330830226 0.7108533752320212
23.918677689352883 306.5832544052571 0.7104153785149815
23.923905244306297 307.51153701470247 0.7110281171907511
23.929132799259712 308.2414136474664 0.7111958825957589
23.934360354213126 304.57041212544414 0.7077055891591132
23.93958790916654 302.09963006875165 0.7052634802111262
23.944815464119955 300.78176505241413 0.7035926505006928
23.95004301907337 302.2404892719653 0.7053412281603394
23.955270574026784 299.4712136321668 0.701443980684779
23.9604981289802 297.43513715338656 0.6993672758236406
23.965725683933613 297.34999592642254 0.6985655825707001
23.970953238887027 300.41666892762896 0.7022552454360731
23.97618079384044 301.21930645923646 0.7027069566647207
23.981408348793856 300.6158135215137 0.7020327170307801
23.98663590374727 299.9675331243634 0.7021425079734455
23.991863458700685 303.49879623947515 0.7060370639150706
23.9970910136541 305.52427138180366 0.7082198070828093
24.002318568607514 303.5688880820057 0.7055509668329267
24.007546123560928 302.0378529133502 0.7041186031846668
24.012773678514343 302.27052092325215 0.7042530674128121
24.018001233467757 303.9340672126678 0.7051595422294542
24.02322878842117 304.2413035291389 0.7053829513923963
24.028456343374586 302.47513656175613 0.7037171848462701
24.033683898328 302.62809775429383 0.7045428661041648
24.038911453281415 302.427886661288 0.7052714002247498
24.04413900823483 306.03507599512125 0.7087142230735161
24.049366563188244 304.37833026841594 0.7064455120268128
24.054594118141658 304.6485620373356 0.7066907381758512
24.059821673095072 302.08168039607045 0.7046338170903991
24.065049228048487 299.3054922038115 0.7026555145864719
24.0702767830019 298.0876622526834 0.7136666917486746
24.075504337955316 299.662416569639 0.7242439647724059
24.08073189290873 300.9200275535535 0.732132926067216
24.085959447862145 300.3182883098997 0.7370632195608399
24.09118700281556 299.53186848632123 0.7405976908083396
24.096414557768973 302.49746525225737 0.748285706097791
24.101642112722388 304.6325814206467 0.7553725689527735
24.106869667675802 305.8473803143967 0.76153071216092
24.112097222629217 304.23805852850165 0.7627323385314634
24.11732477758263 301.61759811884616 0.7622402127912794
24.122552332536046 301.1048582276114 0.7651609596939912
24.12777988748946 301.6012659791214 0.7701282765911895
24.133007442442874 303.54085020754616 0.7765270606968052
24.13823499739629 306.6074045051598 0.7836110827253171
24.143462552349703 305.2521986819863 0.7841699488183931
24.148690107303118 305.93320498676655 0.7876976342987633
24.153917662256532 305.63665330190565 0.7895944094647698
24.159145217209947 305.85456599224415 0.793848444969142
24.16437277216336 305.52828384403614 0.7963562172315816
24.169600327116775 305.1632986534087 0.7988648862015834
24.17482788207019 304.2003234105367 0.8002619710342633
24.180055437023604 304.79143845721177 0.8044541418016483
24.18528299197702 305.1804554772065 0.8071414926603239
24.190510546930433 305.6544055861089 0.8089664284051222
24.195738101883848 306.428000485462 0.8119305398898127
24.200965656837262 305.2134218781344 0.8133701958890618
24.206193211790676 305.92321749144014 0.8184851891439573
24.21142076674409 305.4172792533743 0.8208683684069275
24.216648321697505 306.1093337015488 0.8248003653939322
24.22187587665092 308.34968309689447 0.8299591194679157
24.227103431604334 307.2730110124842 0.8307233460716326
24.23233098655775 304.9748261582005 0.8298179935007902
24.237558541511163 304.1404052323389 0.8304805176383255
24.242786096464577 302.8683089309279 0.8308342215484931
24.248013651417992 306.13013456824405 0.837484484714112
24.253241206371406 301.51813380384004 0.8330240897591394
24.25846876132482 297.765768986486 0.8308484728675963
24.263696316278235 295.4622132056038 0.8303608961399149
24.26892387123165 297.2616730562445 0.8363423279623186
24.274151426185064 301.5977223830937 0.8434603645468323
24.27937898113848 302.0304543204895 0.8450015900031762
24.284606536091893 301.628513525127 0.8455995665216376
24.289834091045307 301.4248979537458 0.8482587377346439
24.29506164599872 299.5116860499573 0.8487102959467043
24.300289200952136 298.96346929434856 0.8500466552162091
24.30551675590555 296.55236143110653 0.8483261530738878
24.310744310858965 295.3158121301468 0.849584236807598
24.31597186581238 295.8953030929496 0.8530707176763354
24.321199420765794 293.29652340458944 0.8504327170746735
24.326426975719208 292.11961674255605 0.8502440804167438
24.331654530672623 293.63068511172844 0.8542625245714253
24.336882085626037 296.76110390805724 0.8604385988914774
24.34210964057945 299.85540165573315 0.8669097277894106
24.347337195532866 297.3321163241832 0.8649451211491099
24.35256475048628 293.5108293695027 0.862160945938763
24.357792305439695 291.2521222871847 0.8615067090264398
24.36301986039311 290.3870576331786 0.8615086155189818
24.368247415346524 292.1766727254052 0.8655397718707756
24.373474970299938 294.16837290855733 0.8695401455457352
24.378702525253352 294.16326827784764 0.8731011222600465
24.383930080206767 295.20062070666063 0.8774137355433631
24.38915763516018 296.0961148199746 0.8813372396142191
24.394385190113596 297.68640271657495 0.8852316913195457
24.39961274506701 296.9730994977114 0.8869267038853774
24.404840300020425 296.6551455848035 0.8880859117309851
24.41006785497384 299.95059001184836 0.8950378332757357
24.415295409927253 300.006369275037 0.8976776315681563
24.420522964880668 300.09596100979405 0.9002048464106602
24.425750519834082 297.7442262068923 0.8997725497216073
24.430978074787497 296.83261125474667 0.8992954416750032
24.43620562974091 301.3418532926764 0.9090179726017243
24.441433184694326 303.2656136665917 0.9143025138488854
24.44666073964774 303.11601539185267 0.9163856482764058
24.451888294601154 299.66693058260563 0.912556414759435
24.45711584955457 300.1917410779793 0.9154510486373689
24.462343404507983 301.02202031850084 0.9198691920801016
24.467570959461398 301.9457708388972 0.9232534994747339
24.472798514414812 301.59880456421627 0.9239316188519416
24.478026069368227 300.31868382876826 0.9238609257685421
24.48325362432164 301.1900332457947 0.9281450932826999
24.488481179275055 301.86011348815555 0.931882098808728
24.49370873422847 301.7116184932664 0.9343567496333633
24.498936289181884 299.77680554250105 0.9335513987637708
24.5041638441353 296.27428627275157 0.9300344258021602
24.509391399088713 300.5602063834615 0.9382533527627936
24.514618954042128 302.3578576493143 0.9437225275475507
24.519846508995542 304.18330134124005 0.9491332930344772
24.525074063948956 302.6542538289728 0.9500042380009389
24.53030161890237 298.6294957928539 0.9455395265955189
24.535529173855785 298.93336883516724 0.9497596497322165
24.5407567288092 297.17460178258835 0.9492900358164859
24.545984283762614 300.07970119026686 0.9553615833356568
24.55121183871603 303.5537270788837 0.962169466173979
24.556439393669443 304.2986127643331 0.9643927624526829
24.561666948622857 307.78956405056846 0.9726466245364449
24.566894503576272 307.113828032623 0.9734584928924388
24.572122058529686 310.7236416453794 0.98282235505817
24.5773496134831 310.2038682623811 0.984865046960549
24.582577168436515 308.2336538154723 0.985063247574396
24.58780472338993 305.7488490121005 0.9811878935463414
24.593032278343344 307.5983239457308 0.9859509008260328
24.59825983329676 310.26442590054404 0.9926863463842952
24.603487388250173 311.3247333585121 0.9975869280050407
24.608714943203587 308.99411590892134 0.9973162859255834
24.613942498157 310.3075410354689 1.0043781111808034
24.619170053110416 309.0757144551661 1.0054599812560219
24.62439760806383 301.7950543074097 0.9973661386853173
24.629625163017245 293.7649887096121 0.9837272939109541
24.63485271797066 292.9890564962736 0.9827584998858298
24.640080272924074 295.3690498701745 0.9877801496193348
24.645307827877488 297.9735038937468 0.9957672600654967
24.650535382830903 299.2187426157776 1.0032199673256483
24.655762937784317 301.0397054721806 1.010748090287417
24.66099049273773 303.54216751196907 1.0160566340263528
24.666218047691146 302.02542184448896 1.0157707377548009
24.67144560264456 299.9222417610306 1.01312160997833
24.676673157597975 298.3633045135016 1.0131005123447663
24.68190071255139 296.4393091239653 1.0114779274390104
24.687128267504804 295.4817144792187 1.0137486196987526
24.692355822458218 294.7615648116585 1.01421782552288
24.697583377411632 295.6774671937887 1.0185965789312226
24.702810932365047 294.9573000899312 1.0193887992556714
24.70803848731846 294.6994565722812 1.0228260100936903
24.713266042271876 291.016307387279 1.0187797496976527
24.71849359722529 293.1548238290049 1.0246797142928068
24.723721152178705 289.01606032181 1.0207059474247402
24.72894870713212 291.69267253507945 1.0278894338752846
24.734176262085533 288.7291711536172 1.0239640222336104
24.739403817038948 292.0466785384813 1.0307369425499235
24.744631371992362 292.9996533311299 1.0343080806166896
24.749858926945777 298.8605176843686 1.0463291744347472
24.75508648189919 298.5531565930601 1.0485668276378988
24.760314036852606 299.63227222902685 1.0539548573335877
24.76554159180602 298.6949346055188 1.0559643601815512
24.770769146759434 297.47110630728923 1.0581797988230506
24.77599670171285 296.50897259799416 1.0594263997155438
24.781224256666263 293.99697734097344 1.0578767578966186
24.786451811619678 295.3505258368202 1.0615887898299126
24.791679366573092 294.8068920335055 1.0636774120632029
24.796906921526507 296.36947086675923 1.0688951101573292
24.80213447647992 299.9688836618406 1.079451703858931
24.807362031433335 302.6458186819576 1.088169106779804
24.81258958638675 301.7375925348886 1.0882769675814938
24.817817141340164 299.87891701533886 1.0870284400763521
24.82304469629358 297.865401499994 1.0861085936384827
24.828272251246993 296.11050222692324 1.0870525026595612
24.833499806200408 295.5438732092783 1.090662462729609
24.838727361153822 294.1116509743673 1.0893599696444858
24.843954916107236 296.3725198498861 1.095197802192815
24.84918247106065 296.67168851967335 1.0964239626865286
24.854410026014065 297.26656189668944 1.0991225551903099
24.85963758096748 298.44836921045606 1.1045547773879012
24.864865135920894 299.5116923572201 1.1093842823644648
24.87009269087431 302.042981250238 1.1188903201768652
24.875320245827723 301.7843951290346 1.122318735620949
24.880547800781137 299.70496614193263 1.1215659038065586
24.885775355734552 299.31887812513787 1.1223665581097313
24.891002910687966 296.38093554882266 1.1182349340612254
24.89623046564138 299.0480709726403 1.126661238392242
24.901458020594795 295.9918055810087 1.1237996405299437
24.90668557554821 302.6227232004344 1.1407584365474035
24.911913130501624 305.66018886213135 1.151435777871032
24.91714068545504 309.07386214730934 1.1625845340378929
24.922368240408453 301.9664071651898 1.1542543360765332
24.927595795361867 297.4242927662206 1.1465999093544077
24.93282335031528 299.49010433517765 1.1519762421922903
24.938050905268696 303.67095209498933 1.1599305650233278
24.94327846022211 311.4359885937709 1.1796801570030517
24.948506015175525 307.73370648550485 1.1804422669856727
24.95373357012894 308.953183091006 1.1863877886212648
24.958961125082354 305.9501241538268 1.1830640225729467
24.964188680035768 310.2940294136591 1.1915824832242203
24.969416234989183 311.62734382057727 1.1982652061162917
24.974643789942597 313.2753868607178 1.2045710685738642
24.97987134489601 312.4490584081187 1.204276205869204
24.985098899849426 308.5536437711249 1.1996705830661216
24.99032645480284 307.431261441492 1.2007713015920196
24.995554009756255 304.67155510515175 1.2013937393353533
25.00078156470967 307.515315723383 1.2107261897953443
25.006009119663084 306.7927844210728 1.213328006336538
25.011236674616498 306.23877484381757 1.2171354151194447
25.016464229569912 304.8856903673348 1.2197338346751478
25.021691784523327 302.15360986558426 1.2170638957589184
25.02691933947674 302.123591761151 1.2193540777656648
25.032146894430156 300.2716778715105 1.2192035035063404
25.03737444938357 302.20062401405664 1.2287369577028209
25.042602004336985 301.27712333167415 1.231047571934264
25.0478295592904 306.7647007208379 1.2457230975387037
25.053057114243813 307.48308093209613 1.249536268306559
25.058284669197228 304.7343981881579 1.2470644313572585
25.063512224150642 300.9923561665892 1.2415919370433346
25.068739779104057 302.11832956689443 1.2459487610562345
25.07396733405747 306.67020033383784 1.260243650323854
25.079194889010886 310.3351781104552 1.270644869692259
25.0844224439643 308.8805894941444 1.2745488151203874
25.089649998917714 309.5832834440733 1.2814826832517423
25.09487755387113 310.20574126553316 1.2886892434228325
25.100105108824543 314.6647774948139 1.3018396273694604
25.105332663777958 316.44765284790105 1.309778624964034
25.110560218731372 318.46525157412685 1.3150018137885704
25.115787773684787 316.8990019369141 1.314427927723003
25.1210153286382 314.11511049415094 1.3106341393256817
25.126242883591615 314.85779870364144 1.3195154763301555
25.13147043854503 313.48427154671316 1.3215929020842816
25.136697993498444 314.6347600725791 1.3279072150684563
25.14192554845186 309.58012610836454 1.3178655508898756
25.147153103405273 306.3693442661736 1.3151765317824102
25.152380658358688 306.16564406157937 1.3178462854080517
25.157608213312102 307.17174196846247 1.327801892064118
25.162835768265516 309.2316225401576 1.3372194741408183
25.16806332321893 309.3507430409654 1.3417281996311006
25.173290878172345 310.1318424468731 1.347032324046938
25.17851843312576 310.36417888123293 1.3506006147288212
25.183745988079174 313.5927703242225 1.3659890327257331
25.18897354303259 311.9160134310893 1.3670498422741553
25.194201097986003 311.267702666789 1.3693450182409697
25.199428652939417 312.96145524590634 1.3741693745504815
25.204656207892832 313.3414119766879 1.3774019308280747
25.209883762846246 314.59605929717503 1.3861085239284539
25.21511131779966 313.1068009607733 1.3922967532992354
25.220338872753075 312.2441991431857 1.3991395478260216
25.22556642770649 312.08051803807814 1.404065724979244
25.230793982659904 313.5278754848536 1.4111496477969891
25.23602153761332 319.8008861818731 1.4259081058190957
25.241249092566733 321.2558623234583 1.4328026445540454
25.246476647520147 324.05873074116346 1.4419225374868876
25.25170420247356 323.96818271995994 1.446184127873135
25.256931757426976 327.44588449570415 1.4588365384747428
25.26215931238039 326.26870045067653 1.4654930541674114
25.267386867333805 319.1001842613202 1.4560623920841533
25.27261442228722 317.23687659781456 1.4611434252485194
25.277841977240634 317.2019581427635 1.464647735676663
25.283069532194048 319.2331683117688 1.4722245765385713
25.288297087147463 320.6017440317019 1.4814765803296583
25.293524642100877 321.7024225404519 1.4859740108265835
25.29875219705429 323.689341303885 1.4978448589386633
25.303979752007706 321.4091042404321 1.4954288330575218
25.30920730696112 322.5775533103697 1.5062547025718789
25.314434861914535 320.2478820468194 1.5062984876833276
25.31966241686795 320.181061650264 1.5114576556898167
25.324889971821364 315.17014367461417 1.5044318970416135
25.330117526774778 314.1868544702667 1.5080088087115244
25.335345081728192 314.6830656278418 1.5148554474025058
25.340572636681607 318.66123778591555 1.5317626108625024
25.34580019163502 325.3516140752859 1.5560831658839909
25.351027746588436 323.97790965397894 1.560094386362083
25.35625530154185 327.42212205491586 1.5783087852040383
25.361482856495265 324.4270302775463 1.5746672290557837
25.36671041144868 325.2060843108668 1.5815769889751599
25.371937966402093 320.2482914344262 1.570951082205323
25.377165521355508 320.9576735580784 1.578419440330123
25.382393076308922 326.92505295872195 1.602665087667663
25.387620631262337 329.0032712651573 1.6192314563495758
25.39284818621575 321.4228430191471 1.608585718512811
25.398075741169166 316.152773885559 1.6021750523483265
25.40330329612258 313.25373503629015 1.5983766216843622
25.408530851075994 317.54366765335925 1.6139389244397586
25.41375840602941 317.92978787583576 1.6252122480436781
25.418985960982823 321.0472998038466 1.640602432137378
25.424213515936238 317.3613121757313 1.639667883292467
25.429441070889652 312.1334318877476 1.633659856177963
25.434668625843067 312.0854510009081 1.6401190693535443
25.43989618079648 316.01002268687483 1.6609459459345801
25.445123735749895 318.1362516102454 1.6719534080603522
25.45035129070331 315.03421595570086 1.6739076408928601
25.455578845656724 316.12235059215345 1.681624957374651
25.46080640061014 321.0881871452098 1.6998720447378703
25.466033955563553 326.5392627076617 1.7163126252963943
25.471261510516968 325.5061010987608 1.7254356942049707
25.476489065470382 324.0887293511352 1.7286694487807173
25.481716620423796 315.76496946818236 1.717181572491007
25.48694417537721 320.0805412236191 1.730858144959348
25.492171730330625 324.3856865272559 1.7529452229344697
25.49739928528404 324.53594715062115 1.7639094478427257
25.502626840237454 324.4493259550287 1.774632034487672
25.50785439519087 318.03378039469254 1.7675820218061113
25.513081950144283 320.4850672558775 1.7824457082125924
25.518309505097697 323.05993161898925 1.8042549756008606
25.523537060051112 320.7821876358669 1.8098534940768043
25.528764615004526 322.79678930803055 1.8285321515752653
25.53399216995794 315.6939036750714 1.811866510083284
25.539219724911355 321.64435023152777 1.8354958280681124
25.54444727986477 328.5955311203032 1.8581670820106226
25.549674834818184 329.57904215600314 1.8721107250329698
25.5549023897716 330.5628912850093 1.8868907007812037
25.560129944725013 320.4373764339583 1.873631447651806
25.565357499678427 323.1464205329102 1.8930677379553453
25.57058505463184 322.0671063301374 1.8992272471477034
25.575812609585256 333.79574965294324 1.943270937515563
25.58104016453867 335.1392870902733 1.9565357204222846
25.586267719492085 335.2517683900842 1.9744145679378409
25.5914952744455 324.24037159956043 1.9503303767602556
25.596722829398914 320.46851054902476 1.952852238165098
25.601950384352328 322.89379936791374 1.9664919206700744
25.607177939305743 326.677746539903 1.9900220419327952
25.612405494259157 329.55142227038056 2.0084004370825297
25.61763304921257 322.34680672280456 2.00117254073355
25.622860604165986 318.4835736178888 2.000976222710367
25.6280881591194 316.9760613675169 2.012991252181991
25.633315714072815 318.8345482546755 2.033611485123436
25.63854326902623 323.1797724991493 2.0670055994223953
25.643770823979644 324.90679725167223 2.0882835524781624
25.648998378933058 329.4405002088647 2.10902250039057
25.654225933886472 328.83093191688636 2.117542635145698
25.659453488839887 327.25901502055933 2.1205635947940302
25.6646810437933 332.888606321243 2.1599023493779232
25.669908598746716 330.38086873372606 2.1629646309015045
25.67513615370013 323.8926093291849 2.1596175428703677
25.680363708653545 318.3254200471654 2.1506983052970234
25.68559126360696 319.9583948298013 2.1742703701157025
25.690818818560373 325.6900694352529 2.2085684232057847
25.696046373513788 330.1379274330299 2.24080254066891
25.701273928467202 330.7922519434624 2.260715880191068
25.706501483420617 329.75147602913853 2.273089507296316
25.71172903837403 328.44313281896484 2.289153731944763
25.716956593327446 321.1914829309122 2.279058711168049
25.72218414828086 322.4228747263181 2.3151506286558265
25.727411703234274 320.7562012264417 2.3340092570399484
25.73263925818769 310.55315316871213 2.3209334449309615
25.737866813141103 300.8807468392739 2.2998491625223747
25.743094368094518 299.60836581955425 2.306153763837082
25.748321923047932 311.31334563573665 2.3765887325457014
25.753549478001347 334.58855330288526 2.494448708923494
25.75877703295476 339.96468408311097 2.543193799293179
25.764004587908175 346.07744880209316 2.5849735530600206
25.76923214286159 333.5982678211213 2.5511559575285903
25.774459697815004 320.1829466049589 2.5117017603879694
25.77968725276842 322.34176162154984 2.5520466025394892
25.784914807721833 324.07869368095356 2.587016762808177
25.790142362675248 329.55328427153427 2.6508126313327947
25.795369917628662 319.66273105680455 2.633385638960132
25.800597472582076 319.99142754168 2.6601268416872452
25.80582502753549 314.51464693395224 2.6511492080079018
25.811052582488905 314.3604031285156 2.67824481185932
25.81628013744232 318.3063699276548 2.723591902569859
25.821507692395734 322.52997174496767 2.7748779588154573
25.82673524734915 330.0706832199496 2.848735331303278
25.831962802302563 326.1587067420923 2.867477717173661
25.837190357255977 339.72758936829723 2.972451196537817
25.84241791220939 337.62593380731784 2.9987054760585266
25.847645467162806 346.4755077474344 3.090882070504367
25.85287302211622 332.76791966914516 3.0666638815519547
25.858100577069635 331.35870795386904 3.111243988416017
25.86332813202305 323.27357091731966 3.113544010132516
25.868555686976464 327.16818589640434 3.190014220644245
25.87378324192988 323.2176231368349 3.1986433837619486
25.879010796883293 325.50018657237666 3.245437209842803
25.884238351836707 326.0067398096128 3.2876626686559716
25.88946590679012 321.886445764284 3.3195267283694414
25.894693461743536 331.55314399022024 3.4318878395901176
25.89992101669695 327.9655740252805 3.4657546745430245
25.905148571650365 320.5670773415583 3.4982425916198423
25.91037612660378 308.1470189331383 3.4849547506558936
25.915603681557194 302.4156020314874 3.5298518522079525
25.920831236510608 314.2211975944739 3.6628570060908134
25.926058791464023 319.81392552516365 3.809907343096332
25.931286346417437 326.8160954902565 3.9263782726277228
25.93651390137085 317.6031029250036 3.973672230968591
25.941741456324266 320.7667436221722 4.053584228661214
25.94696901127768 317.0693147142989 4.133142131409117
25.952196566231095 317.5459698272551 4.2553952030017825
25.95742412118451 310.2045585383952 4.353232543385726
25.962651676137924 295.3827479162076 4.351216361227185
25.967879231091338 301.5421503897287 4.470345483393191
25.973106786044752 302.5985607406523 4.506292264739265
25.978334340998167 304.20851797426104 4.586348486775805
25.98356189595158 309.33996862385027 4.723761779635032
25.988789450904996 326.5273120612164 4.970213108229215
25.99401700585841 355.25796326073925 5.304160031473285
25.999244560811825 348.88144203017913 5.324326634525464
26.00447211576524 355.4343023108228 5.449911459747859
26.009699670718653 348.0220287496827 5.529536365646319
26.014927225672068 355.9743381316949 5.761734534728434
26.020154780625482 335.03276941112597 5.691375264124941
26.025382335578897 334.90763466658757 5.785286411371672
26.03060989053231 333.0297578860391 5.863829158295354
26.035837445485726 333.0058715722926 6.017360167438143
26.04106500043914 322.0209600653644 6.079763891026702
26.046292555392554 313.6049278357764 6.1553708745530455
26.05152011034597 341.09727796260916 6.638697301144294
26.056747665299383 321.3156030153383 6.608043536102034
26.061975220252798 314.0813206735124 6.812068390784574
26.067202775206212 300.6170437682612 6.83166159018522
26.072430330159627 305.956090363897 7.2639415976549975
26.07765788511304 317.4539690408578 7.664277307639688
26.082885440066455 331.0335046168403 8.51560266635794
26.08811299501987 354.968058446535 9.207457591560978
26.093340549973284 349.797918044727 9.761787427365178
26.0985681049267 310.89074274495607 9.37446819805419
26.103795659880113 279.9981271744886 9.574027830503642
26.109023214833528 255.55333657151394 9.967778755118323
26.114250769786942 257.9526148134934 10.97225393981864
26.119478324740356 243.1188657879844 12.297107779099154
26.12470587969377 224.82539282933456 13.510091857778738
26.129933434647185 205.33402170767906 17.848073903440163
26.1351609896006 160.29501156391547 22.30762398120464
