# Supplementary material for: Unraveling metal effects on CO2 uptake in pyrene-based metal-organic frameworks
Source: Nat Commun. 2025 Feb 11;16:1516. doi: 10.1038/s41467-025-56296-w (PMC11814143; doi:10.1038/s41467-025-56296-w)
Supplement: Supplementary file 3 — Source Data [file 41467_2025_56296_MOESM3_ESM.zip › SourceCode/SuppInf/FigureS5_Ga-TBAPy_InSitu_VariableT_PXRD/Data/GaTBAPy_0121p.dat]

0.002613777476707968 13.65115520476061 4.158829996223438
0.007841332430123905 12.82712825898233 3.983576344569144
0.01306888738353984 15.165914277856443 3.756344513728035
0.018296442336955775 17.101438752166082 3.1208697029630317
0.02352399729037171 17.050733615639054 3.0290952081406286
0.028751552243787646 17.31828884898549 2.7723616571432657
0.03397910719720358 15.026486852604025 2.1346283091160814
0.03920666215061952 15.999262995888953 2.0137334608338886
0.04443421710403546 19.763617348436824 2.003546146338302
0.0496617720574514 20.995535167952706 1.9081133879460996
0.054889327010867336 22.400367341130437 2.114785727247522
0.060116881964283275 21.19692926666433 2.1602956641852464
0.06534443691769921 17.59715045934761 1.9411640654235618
0.07057199187111515 17.06528180814344 1.8599172006408977
0.07579954682453109 17.58820378370359 1.750443849145201
0.08102710177794703 17.105685682056126 1.6200972653864456
0.08625465673136297 14.326746704622243 1.4911052707239905
0.09148221168477891 15.306607059626987 1.431388613165434
0.09670976663819485 15.32116076839257 1.3454691787577457
0.10193732159161079 16.614065662602943 1.3509635928401382
0.10716487654502672 17.152103550836447 1.3553630703557225
0.11239243149844266 18.617496146442704 1.3886161520097469
0.1176199864518586 20.928619859207135 1.4607229479051105
0.12284754140527454 22.03193902069731 1.4060129265794747
0.12807509635869047 21.367134781115993 1.3335372579981117
0.1333026513121064 21.473949583916543 1.3306575635753137
0.13853020626552232 22.708032700035115 1.3326072288944941
0.14375776121893824 23.93533033378074 1.3882768971929431
0.14898531617235417 23.48101804478439 1.3927840107656122
0.1542128711257701 20.47976662025821 1.2468467635240192
0.15944042607918602 16.646060012463693 1.0574717491839067
0.16466798103260194 15.74712098877753 0.990303388398086
0.16989553598601786 17.835551967313915 1.0177866869510004
0.1751230909394338 18.626662581195813 1.0097207968003479
0.18035064589284971 19.6791753847065 1.040081236915194
0.18557820084626564 21.136396876209556 1.071733425566996
0.19080575579968156 20.733821945429316 1.081515952845598
0.1960333107530975 19.150601309187163 1.057921127564755
0.20126086570651341 18.133120288659086 1.0009721409404777
0.20648842065992934 15.958001786200606 0.8935807672095194
0.21171597561334526 15.349067085864625 0.8515371875761509
0.2169435305667612 16.61813818233822 0.8690481950082409
0.22217108552017711 17.070390823718416 0.8666815986257843
0.22739864047359304 17.340881873199226 0.9026583067041841
0.23262619542700896 18.245765614693727 0.9198885559047599
0.2378537503804249 17.368166338088063 0.8947168674636247
0.2430813053338408 17.808110536677773 0.905306044394474
0.24830886028725674 18.422911668006527 0.8916914497360985
0.25353641524067266 19.037474498594456 0.9074467356854027
0.2587639701940886 18.867426798270017 0.8922510733296337
0.2639915251475045 18.694473771163 0.8979346766176048
0.26921908010092044 18.010365823193823 0.8868751077997223
0.27444663505433636 16.85936429544689 0.86215179456615
0.2796741900077523 16.10624145743174 0.8393833223771229
0.2849017449611682 15.747333736551282 0.8236740467030259
0.29012929991458414 16.194718916629736 0.8005388834787616
0.29535685486800006 16.11518468807067 0.7622427427468245
0.300584409821416 16.749757625651927 0.7466438169820097
0.3058119647748319 16.83191181724416 0.7360888360826273
0.31103951972824784 16.912605677460977 0.7557772466390974
0.31626707468166376 16.84832389207985 0.773613163036836
0.3214946296350797 15.197880988688663 0.7414247904641542
0.3267221845884956 14.596067515703899 0.7214415937429467
0.33194973954191154 14.989620661289825 0.7471779209474121
0.33717729449532746 15.883021692194669 0.7746648438852753
0.3424048494487434 16.754272287824282 0.8015419335751747
0.3476324044021593 17.71828325607523 0.8329366419416756
0.35285995935557524 18.864152407922113 0.8228133324560459
0.35808751430899116 18.92417543163251 0.8145449852564487
0.3633150692624071 19.6333434369769 0.8135658525266708
0.368542624215823 19.202107127600037 0.8033084756788536
0.37377017916923894 18.18564771775661 0.7945147209593558
0.37899773412265486 18.295852012309748 0.8038974396425395
0.3842252890760708 16.671607734481398 0.7806044307495584
0.3894528440294867 16.489012637890433 0.7720801050968664
0.39468039898290264 17.5419158001937 0.8108543794868059
0.39990795393631856 19.578711312205243 0.8509657331612206
0.4051355088897345 21.14879883762413 0.8677176385702869
0.4103630638431504 21.85773466917557 0.8697126197437575
0.41559061879656634 22.62258485197617 0.8763262937904374
0.42081817374998226 21.438451974490732 0.8621384728025566
0.4260457287033982 20.39044007783236 0.8475199947173329
0.4312732836568141 20.04406881943191 0.8227815387050668
0.43650083861023004 19.980714527496662 0.8196312213458341
0.44172839356364596 20.715967725916947 0.8285893591699962
0.4469559485170619 20.792817812061557 0.8426425983344559
0.4521835034704778 20.8973522599732 0.8513301669653365
0.45741105842389373 20.063374807751174 0.8292023090006619
0.46263861337730966 19.406754814789377 0.8005889408943425
0.4678661683307256 19.343943562339827 0.7815828420117654
0.4730937232841415 18.634873256614114 0.7559091958756763
0.47832127823755743 17.73302889261539 0.7342308531963256
0.48354883319097336 17.57999340896523 0.7256988408659728
0.4887763881443893 16.725964114729734 0.7037486709400731
0.4940039430978052 17.146852334844542 0.7171902169099545
0.49923149805122113 17.512553982524878 0.723974889979459
0.5044590530046371 17.775317954587532 0.735813549688571
0.5096866079580531 17.467285892589913 0.7233121379609876
0.5149141629114691 17.136813976792894 0.7186246754481687
0.5201417178648851 17.18809135974184 0.7125307487967512
0.525369272818301 17.793842681887124 0.7297689446759665
0.530596827771717 18.44124626198449 0.7360400284238577
0.535824382725133 18.53572343338219 0.730230714636226
0.541051937678549 19.081679833983923 0.7220023484488087
0.546279492631965 19.235088752800237 0.7246821379267147
0.5515070475853809 18.668382328859842 0.7190634709897111
0.5567346025387969 18.44505421303722 0.7150196852368373
0.5619621574922129 18.391847601429028 0.7151096780681373
0.5671897124456289 18.974591341473715 0.7369061834981466
0.5724172673990449 18.882094318832713 0.7323475074375854
0.5776448223524608 19.02427264426229 0.7278052941010611
0.5828723773058768 19.320273500553228 0.741958894750781
0.5880999322592928 18.704410142999738 0.7320183532441505
0.5933274872127088 18.269259528314947 0.7468273012728902
0.5985550421661248 17.062070364833204 0.7341390680422555
0.6037825971195407 16.475354380570998 0.7127393333039393
0.6090101520729567 17.31276531618431 0.7209126897127538
0.6142377070263727 18.81675984653417 0.7267787347287343
0.6194652619797887 20.11317185079095 0.7464690729332574
0.6246928169332047 20.79666152400687 0.7712217084983893
0.6299203718866206 20.28130951696256 0.7429951021219671
0.6351479268400366 19.6034862758151 0.7321291480188998
0.6403754817934526 19.134221872980653 0.6996670575051034
0.6456030367468686 19.550527000424243 0.7048908013596868
0.6508305917002846 20.364048438560403 0.7202607086038902
0.6560581466537005 22.23805931036914 0.7369870103336046
0.6612857016071165 23.09536306182995 0.7495567738282468
0.6665132565605325 22.633968421280308 0.7271043267711047
0.6717408115139485 20.709685415009684 0.6953186610391726
0.6769683664673645 19.116181081086978 0.6671286912842129
0.6821959214207804 18.179332514698558 0.6549500126612781
0.6874234763741964 19.941514528869654 0.6872929573891524
0.6926510313276124 21.225413765075604 0.6984034515808529
0.6978785862810284 22.819650133642725 0.7181013921248631
0.7031061412344444 22.824462316009907 0.7250618619326643
0.7083336961878604 21.73330055639011 0.7069320247893226
0.7135612511412763 21.19275113775566 0.7133826112121983
0.7187888060946923 19.926467167745074 0.6964116760708338
0.7240163610481083 20.15018203809646 0.7050945902639191
0.7292439160015243 21.106758993777767 0.7380539218420467
0.7344714709549403 20.91237539105056 0.7247003202841084
0.7396990259083562 22.00585948925892 0.7393806560886639
0.7449265808617722 22.978845501290795 0.7481156122403193
0.7501541358151882 24.620638529565063 0.7739265071882027
0.7553816907686042 25.53382572629793 0.7852326299238337
0.7606092457220202 27.254015411718143 0.8033061572122676
0.7658368006754361 30.449261303783707 0.8501305101728369
0.7710643556288521 32.94809630560721 0.8797211383580282
0.7762919105822681 33.06754185461803 0.8691142527352642
0.7815194655356841 34.70074656308853 0.883479370998367
0.7867470204891001 32.19897146361088 0.8367213931258329
0.791974575442516 32.20405530797591 0.8480603812219262
0.797202130395932 32.04253205795592 0.8357561706823888
0.802429685349348 31.003967979459645 0.8176939966137508
0.807657240302764 31.67223987757913 0.8206340825035159
0.81288479525618 34.15434699156085 0.8541248725828217
0.8181123502095959 37.76997022467232 0.9150022047308097
0.8233399051630119 41.785154845600275 0.9848225271174428
0.8285674601164279 45.622025785074904 1.054707186899845
0.8337950150698439 47.585202228935636 1.0951671588498164
0.8390225700232599 49.848445633038835 1.1218536081044599
0.8442501249766758 52.0605230066883 1.1468704244600993
0.8494776799300918 54.45598973796257 1.1683609311786989
0.8547052348835078 58.77171073964684 1.2070161324060293
0.8599327898369238 64.14329339156352 1.2497142627453135
0.8651603447903398 68.32253268303847 1.3083003559698487
0.8703878997437557 70.43212044987868 1.3180831835590496
0.8756154546971717 70.6758710048837 1.3270190721490491
0.8808430096505877 72.51865996847883 1.327759455477524
0.8860705646040037 72.56114634096312 1.3036099641792749
0.8912981195574197 73.7713800410024 1.3166024197730541
0.8965256745108356 76.9550093280329 1.3489067534377586
0.9017532294642516 79.88656559434217 1.4100106630267903
0.9069807844176676 85.98277778230678 1.4768568309651997
0.9122083393710836 91.6367680360777 1.5399302679478544
0.9174358943244996 94.94449358278584 1.5657979635189514
0.9226634492779155 96.0955749948556 1.5517024157967578
0.9278910042313315 97.05505846535023 1.5576605827158874
0.9331185591847475 93.48012285528365 1.4994567685390066
0.9383461141381635 89.35118088412734 1.4338200329465163
0.9435736690915795 87.87936530853348 1.4127197630293988
0.9488012240449955 88.89429016848389 1.397987967391762
0.9540287789984114 88.82180092414812 1.3981450855054192
0.9592563339518274 91.05280579489593 1.4014741747166375
0.9644838889052434 94.34781763859652 1.4275829169267644
0.9697114438586594 96.60433105937318 1.4384032720338504
0.9749389988120754 101.1105834642841 1.4781734247356688
0.9801665537654913 105.39977269756977 1.523182692918273
0.9853941087189073 109.28470677016944 1.5399021847327428
0.9906216636723233 109.69915591173088 1.5276588190773064
0.9958492186257393 110.32706958350212 1.5298630111859983
1.0010767735791553 109.496440743841 1.5179711688200128
1.0063043285325712 108.29214723881833 1.508986919285645
1.0115318834859872 109.80990767995522 1.524239755429065
1.0167594384394032 112.59175465833869 1.5340094489368137
1.0219869933928192 122.52125182010879 1.610861887271834
1.0272145483462352 122.61633864140033 1.5946581496891332
1.0324421032996511 126.06027262285907 1.6117288030376478
1.0376696582530671 127.27811448542946 1.6058867253338092
1.042897213206483 128.31744145924088 1.6193560058754064
1.048124768159899 129.86633751279194 1.63175706637476
1.053352323113315 130.90321852897424 1.6557888610692357
1.058579878066731 132.56742658351692 1.672526387002251
1.063807433020147 126.84537738413398 1.642607057750691
1.069034987973563 126.86334702272549 1.6420545115059515
1.074262542926979 126.91919180423002 1.6240543349987626
1.079490097880395 127.71832199264871 1.6089192195672957
1.084717652833811 132.2914999779147 1.6419327917609792
1.089945207787227 131.0827046543229 1.6511915903664625
1.095172762740643 130.45114765222172 1.6503238112133376
1.1004003176940589 133.3822619586702 1.663267039034322
1.1056278726474749 132.65274960698758 1.6400132245411831
1.1108554276008908 133.326658287447 1.6420008925233163
1.1160829825543068 132.49872334601056 1.6295987402289622
1.1213105375077228 131.44026535296533 1.6124307786885783
1.1265380924611388 129.75658649009213 1.5956328590483164
1.1317656474145548 126.94870467268626 1.565967057999249
1.1369932023679707 131.54115531097364 1.6038216100244735
1.1422207573213867 137.62271242001427 1.6524644132897222
1.1474483122748027 138.81134130038382 1.6552248887412446
1.1526758672282187 138.09574627969292 1.6231916284749532
1.1579034221816347 134.75841320417868 1.5983471260148507
1.1631309771350506 134.48988020667392 1.6091063155912964
1.1683585320884666 138.80331950737627 1.6219024874636538
1.1735860870418826 141.2477416539323 1.6799934068758533
1.1788136419952986 141.19000052260643 1.7102910800357212
1.1840411969487146 144.26564981781698 1.7075382128610148
1.1892687519021305 142.94036128988125 1.7067024692698118
1.1944963068555465 147.5648009301721 1.7211408962046835
1.1997238618089625 153.2779092747671 1.7289826975232598
1.2049514167623785 154.63654050922884 1.7645152851790906
1.2101789717157945 155.07905360863623 1.7730425603507813
1.2154065266692105 154.25236685409055 1.7416427408328683
1.2206340816226264 150.09349304291996 1.7121262634206988
1.2258616365760424 145.01584402334132 1.6803927619735928
1.2310891915294584 153.31382106747515 1.73031861802183
1.2363167464828744 152.65287887165994 1.7424909339055823
1.2415443014362904 153.13424586664857 1.7230137457101047
1.2467718563897063 147.10141068359383 1.6957812729565356
1.2519994113431223 140.7022706767659 1.665492181419212
1.2572269662965383 140.15698900035707 1.653255053388827
1.2624545212499543 142.30739285013016 1.6503429194790529
1.2676820762033703 146.64279364925224 1.6800359753380327
1.2729096311567862 144.56464468749246 1.662591887056112
1.2781371861102022 143.27941354377788 1.6530223993130901
1.2833647410636182 143.4332192376042 1.659282587651358
1.2885922960170342 147.85110084595019 1.710534627141032
1.2938198509704502 152.26055135568654 1.7462914293949072
1.2990474059238661 145.77502205724807 1.703249128488142
1.3042749608772821 146.65954704508368 1.6879408536949405
1.309502515830698 143.49033279560004 1.6332586287842499
1.314730070784114 146.03654880794036 1.642692512369363
1.31995762573753 154.11934461927945 1.706115487270102
1.325185180690946 153.76010275523456 1.7304985655054823
1.330412735644362 152.44647391705888 1.7275422596331789
1.335640290597778 149.73695806935044 1.6995251378284442
1.340867845551194 141.43365569281227 1.623707009559705
1.34609540050461 141.99848923782892 1.6216045643883596
1.351322955458026 144.45150274812514 1.6303121449832545
1.356550510411442 142.46461027941285 1.6111603222780693
1.361778065364858 143.11496320890024 1.6231121125925179
1.3670056203182739 137.68946162004394 1.5835868672987856
1.3722331752716899 138.36747627988132 1.6091391645195166
1.3774607302251058 145.84665288567027 1.656818344907956
1.3826882851785218 154.6762274458645 1.7114037614780502
1.3879158401319378 163.0100759247674 1.7575441723486498
1.3931433950853538 157.75963914811564 1.7134241941524408
1.3983709500387698 148.97831216269083 1.6457692001285427
1.4035985049921857 143.78904278217533 1.6194908568277775
1.4088260599456017 140.633215742269 1.6204719046019773
1.4140536148990177 148.5957874375757 1.6862054703659912
1.4192811698524337 153.41154690214424 1.729774514854334
1.4245087248058497 152.79969269551242 1.7263962783864435
1.4297362797592656 153.5881756619542 1.722335385166215
1.4349638347126816 148.7719555400559 1.6851318334964585
1.4401913896660976 148.1060155672826 1.6723804391665091
1.4454189446195136 151.9204360047896 1.6919024151300315
1.4506464995729296 151.27381281384876 1.687436562725345
1.4558740545263456 146.2288075699924 1.6549024757581918
1.4611016094797615 144.70991765455813 1.6564470867868202
1.4663291644331775 141.295322835885 1.6575155636263796
1.4715567193865935 138.67741183205268 1.6283336310684167
1.4767842743400095 137.87614105334012 1.5959703419151088
1.4820118292934255 138.8692106155653 1.6044229461007338
1.4872393842468414 146.35542035943809 1.6754123541345638
1.4924669392002574 152.69179011950416 1.7467564948524925
1.4976944941536734 143.31554542435543 1.6991809094025496
1.5029220491070894 135.9334075149815 1.6459731287547428
1.5081496040605054 135.12042997316718 1.617864343863316
1.5133771590139213 135.16343491300847 1.620132750109277
1.5186047139673373 140.2375176342071 1.6550853504325111
1.5238322689207533 144.4895242054945 1.6639835050794711
1.5290598238741693 146.50371866778895 1.683633404928437
1.5342873788275853 148.92854763521385 1.6890456227004786
1.5395149337810012 145.7478415911922 1.6591532729005825
1.5447424887344172 147.30837117620942 1.6669018087536465
1.5499700436878332 144.87398303876168 1.6593684663124935
1.5551975986412492 146.69994568533232 1.6628420268226776
1.5604251535946652 147.73707546963172 1.6813960526868652
1.5656527085480811 143.89780176641264 1.6451556305200303
1.5708802635014971 149.3429482142557 1.6847655869318412
1.576107818454913 150.9777741070459 1.7014341552477021
1.581335373408329 150.123842784471 1.6972047259559968
1.586562928361745 144.53172463253807 1.6314577502898095
1.591790483315161 137.92122727541633 1.5991641686835414
1.597018038268577 142.46506611377947 1.6404618572352654
1.602245593221993 156.5750076434214 1.7223495314147155
1.607473148175409 164.66020657804998 1.7722720253117124
1.612700703128825 168.10341714652387 1.7585199507028633
1.617928258082241 161.12537020842362 1.6976324280044832
1.623155813035657 158.48495449047132 1.6808470270928075
1.628383367989073 161.5014471538458 1.7018700708613503
1.6336109229424889 170.22893966505364 1.7612859027132974
1.6388384778959049 178.31792989499928 1.8088875023080893
1.6440660328493208 179.48217765864578 1.8099946469287742
1.6492935878027368 182.1576368085896 1.820204769350465
1.6545211427561528 185.21888863043853 1.8410244110886782
1.6597486977095688 194.2148197072282 1.8977984976897397
1.6649762526629848 208.3559081901268 1.9737869506972154
1.6702038076164007 210.3426584121529 1.9618802903892427
1.6754313625698167 207.891753792078 1.9203732436124363
1.6806589175232327 203.82785428008935 1.902444927026132
1.6858864724766487 205.28249113089876 1.9093501091122127
1.6911140274300647 207.02295659804517 1.9065995763825572
1.6963415823834807 216.5790235020776 1.9414855871505998
1.7015691373368966 208.42097351482434 1.8862548511427228
1.7067966922903126 203.73277919596154 1.8573095014291716
1.7120242472437286 202.49401918685433 1.8696169762017114
1.7172518021971446 201.90250134757054 1.8465458576585627
1.7224793571505606 212.20699439463993 1.869610920928539
1.7277069121039765 216.35871739588745 1.8817219531687062
1.7329344670573925 220.46658956303904 1.9034432042403608
1.7381620220108085 216.8972286775748 1.8858553871120531
1.7433895769642245 220.48632052688708 1.9095007326723314
1.7486171319176405 219.6101657045543 1.8946081764465819
1.7538446868710564 232.98883756108077 1.9552253573371012
1.7590722418244724 242.87343028844313 1.9917126799097247
1.7642997967778884 251.7166361158547 2.044053711848986
1.7695273517313044 252.5099418900927 2.043507427987854
1.7747549066847204 245.19937430032752 1.9900919287581338
1.7799824616381363 239.30842756110164 1.9452239741195216
1.7852100165915523 240.72643470581346 1.9252668916380848
1.7904375715449683 248.76510311718627 1.9593351021647079
1.7956651264983843 252.02374819010979 1.9837294769974267
1.8008926814518003 257.6699530593457 1.983651334891577
1.8061202364052162 256.2943649579594 1.97511380701942
1.8113477913586322 247.81788380503534 1.919673663689424
1.8165753463120482 247.41447409952497 1.8902465948071223
1.8218029012654642 238.6856599742467 1.8494412641708766
1.8270304562188802 242.9089343702326 1.8712538753668435
1.8322580111722961 253.08814758002435 1.913533120154205
1.8374855661257121 257.08792358898677 1.949560228699104
1.842713121079128 260.3657364889473 1.9488856714725493
1.847940676032544 256.56414745252994 1.901475669448442
1.85316823098596 257.6755380716543 1.8896674415721044
1.858395785939376 255.4471941127979 1.878842631124217
1.863623340892792 267.12545721589146 1.9531572389848046
1.868850895846208 273.01144748360355 1.9917865873235052
1.874078450799624 270.1774604805697 1.9820374791466375
1.87930600575304 263.1962260977832 1.915821956601897
1.884533560706456 257.5433888415548 1.8606028760419444
1.889761115659872 249.78975700597513 1.8215360724516876
1.894988670613288 252.20824306775665 1.8222792347314225
1.9002162255667039 255.05798866562102 1.8329758179612519
1.9054437805201199 243.8380561180359 1.764099345594477
1.9106713354735358 244.86975700828225 1.7517817861803369
1.9158988904269518 237.43090359447731 1.7074778548234222
1.9211264453803678 235.18850635908444 1.7033349858403506
1.9263540003337838 238.6649010830916 1.7070662897023705
1.9315815552871998 240.6372415435853 1.7181667768605544
1.9368091102406157 243.27054636298593 1.7242612841027958
1.9420366651940317 249.5318922252034 1.7420067422565684
1.9472642201474477 248.26106720071155 1.7369336922468461
1.9524917751008637 247.53258179383735 1.7151686530471069
1.9577193300542797 251.79296151988183 1.728274696357855
1.9629468850076957 252.2057188567175 1.7247593428195562
1.9681744399611116 258.34037758730074 1.7522819770413918
1.9734019949145276 260.78678553951244 1.7609423484306452
1.9786295498679436 254.5176658796914 1.7333372402800693
1.9838571048213596 254.22293875592018 1.722219891420524
1.9890846597747756 245.63909302889098 1.6781610193811465
1.9943122147281915 238.36514974737455 1.6551717411910645
1.9995397696816075 237.859873865638 1.6394745426721626
2.0047673246350235 228.8342165825427 1.6147999961258674
2.0099948795884393 224.99396741304966 1.6088469727425019
2.015222434541855 225.82233543143724 1.609568734618659
2.0204499894952708 228.76473853287754 1.6347758172072908
2.0256775444486865 234.41427579208383 1.6578990070815434
2.0309050994021023 240.64656397818473 1.6647099886352705
2.036132654355518 242.83454675935945 1.670545658105624
2.041360209308934 234.07364322733463 1.6183202475262928
2.0465877642623496 230.97035678879715 1.6050911531375172
2.0518153192157653 221.440291940577 1.5704478125110206
2.057042874169181 213.5251137534997 1.5214546063907388
2.062270429122597 221.454293217674 1.5586589633727024
2.0674979840760126 224.6575144214664 1.5820543039366606
2.0727255390294284 231.85622355942434 1.6200359571451737
2.077953093982844 241.7649261866258 1.6789958976032318
2.08318064893626 235.64261994146898 1.6552440715124137
2.0884082038896756 232.61334952910212 1.6399025152023243
2.0936357588430914 222.43771959573962 1.5769372221430813
2.098863313796507 227.1923906141277 1.5905093327624067
2.104090868749923 229.6307440257619 1.610342942587623
2.1093184237033387 229.62219332526425 1.6121573272957894
2.1145459786567544 232.53921187452747 1.6266540977873463
2.11977353361017 221.31047410371124 1.5660432801377957
2.125001088563586 234.10044283559816 1.611845556126465
2.1302286435170017 231.49259049059185 1.5949686899747086
2.1354561984704175 233.44479319694415 1.6157847026055385
2.140683753423833 227.78215464063948 1.5992104885692568
2.145911308377249 220.81310389506848 1.567360838374354
2.1511388633306647 219.15544897927836 1.5466556359901464
2.1563664182840805 220.84452007683237 1.5316368514677705
2.1615939732374962 222.47898147337133 1.5449729366897575
2.166821528190912 220.59300036916054 1.5541262536850307
2.1720490831443278 221.76092004739135 1.5593503111855582
2.1772766380977435 214.52746762877146 1.5390805552808178
2.1825041930511593 218.42713736046034 1.54802731123689
2.187731748004575 227.7263908569513 1.5819945040531933
2.192959302957991 236.63064882684162 1.6390917148538946
2.1981868579114066 239.60742900463947 1.6465244631862688
2.2034144128648223 238.89946076070223 1.665670988307435
2.208641967818238 229.8525509258334 1.6249388507810085
2.213869522771654 233.6923209194422 1.647350145142757
2.2190970777250696 236.8995357104396 1.6637972318093621
2.2243246326784853 235.30719428164653 1.6426025435147358
2.229552187631901 234.1435494560467 1.646983579409702
2.234779742585317 232.67133354322445 1.623632197308595
2.2400072975387326 232.44656263984598 1.6196214343849098
2.2452348524921484 230.97504556158486 1.6236514949003147
2.250462407445564 231.04081802359792 1.6264386895701224
2.25568996239898 228.00514754741005 1.6337171126583
2.2609175173523957 227.22674867962778 1.6206846831992197
2.2661450723058114 226.07810510323577 1.6071354904686552
2.271372627259227 221.05589531468542 1.5842511896969487
2.276600182212643 223.102674736096 1.574875657853363
2.2818277371660587 225.418198984767 1.5814206713358185
2.2870552921194744 226.8366816369642 1.5899894162580992
2.29228284707289 227.5301701224387 1.589362708638772
2.297510402026306 228.04299907323443 1.5956728660371673
2.3027379569797217 227.86913432946403 1.590489917008147
2.3079655119331375 230.5862576806097 1.6018261132485563
2.3131930668865532 224.5362793797489 1.5617066091345484
2.318420621839969 219.48706582951928 1.5387325449636764
2.3236481767933848 213.79595542211268 1.515028362117877
2.3288757317468005 209.67003312806742 1.4898306248314048
2.3341032867002163 214.00257518291207 1.5137746490409445
2.339330841653632 222.0005686705473 1.5529106849659218
2.344558396607048 225.45560925292185 1.577541364391698
2.3497859515604635 224.67366083905978 1.5753563028595634
2.3550135065138793 217.77861973786096 1.5258948599551707
2.360241061467295 218.3661612078768 1.5244831463398598
2.365468616420711 216.80702444693304 1.5057311762768815
2.3706961713741266 225.51020717237827 1.5286890877576977
2.3759237263275423 228.7855973257116 1.538540438939235
2.381151281280958 227.12202059343792 1.532051475744247
2.386378836234374 224.59812129935935 1.5204221320279805
2.3916063911877896 224.72336791280267 1.5385905145145182
2.3968339461412054 218.57628844431756 1.508655139699029
2.402061501094621 221.99478712731644 1.5244381405833565
2.407289056048037 220.14633042157584 1.52911053834026
2.4125166110014526 213.7995505151015 1.4954139863258165
2.4177441659548684 213.15556502314547 1.5011268114524439
2.422971720908284 211.3593443129788 1.4838498051618556
2.4281992758617 216.13970680344278 1.4885480109725793
2.4334268308151157 222.26746791233825 1.51010206441359
2.4386543857685314 224.3734444140845 1.5049643695474286
2.443881940721947 219.7881249480413 1.4662104183061055
2.449109495675363 223.76546946028793 1.4691287833795659
2.4543370506287787 235.29649131399162 1.4890346290411143
2.4595646055821945 245.7560703204263 1.4964274807914473
2.4647921605356102 271.31545948273504 1.518739910130665
2.470019715489026 295.6552090243368 1.494844398450834
2.4752472704424417 366.4794488778636 1.571804121299251
2.4804748253958575 506.37886287869236 1.7643437231297319
2.4857023803492733 734.8755995100612 2.0527939848984813
2.490929935302689 1063.0195069008919 2.4388453034136988
2.496157490256105 1472.1379383048825 2.860871379664168
2.5013850452095205 1912.7899417706233 3.265707965905532
2.5066126001629363 2266.536610939211 3.553523663643733
2.511840155116352 2535.338657524881 3.7563828145144753
2.517067710069768 2713.8651572520157 3.8648341963281365
2.5222952650231836 2906.147053939084 3.9968778957160187
2.5275228199765993 3212.988543077957 4.1975294099517475
2.532750374930015 3640.30864179208 4.470078927362864
2.537977929883431 4265.501740162261 4.838975407401421
2.5432054848368466 5051.959565480327 5.2720061066595
2.5484330397902624 5851.00644749077 5.672067524484941
2.553660594743678 6421.304866946545 5.926273831649826
2.558888149697094 6727.835391095017 6.059385973715326
2.5641157046505096 6620.466832497707 5.993138638360977
2.5693432596039254 6240.691207457431 5.815268089762078
2.574570814557341 5709.4923059158145 5.562092374531097
2.579798369510757 5136.894181567092 5.266776050502212
2.5850259244641727 4709.057568306309 5.035069994697883
2.5902534794175884 4382.018416490333 4.839654623069542
2.595481034371004 4126.007395476592 4.676174613201308
2.60070858932442 3876.5294361152896 4.539086150799576
2.6059361442778357 3466.9845234839586 4.291720096533422
2.6111636992312515 2994.5628428946184 4.007429878383298
2.6163912541846672 2420.768731400203 3.6043881731904075
2.621618809138083 1837.3715937536715 3.1451321268410437
2.6268463640914987 1324.715386087208 2.6567938995375036
2.6320739190449145 925.0246438999931 2.2259963188123195
2.6373014739983303 661.1303291445752 1.9097538879565674
2.642529028951746 493.8309688253788 1.6896814902348911
2.6477565839051618 381.7291567699658 1.535179490793168
2.6529841388585775 325.1025017780497 1.4680115116990762
2.6582116938119933 294.781177100724 1.4498226992439263
2.663439248765409 271.49803489238286 1.4287451240599252
2.668666803718825 259.2008745257122 1.4314539206142023
2.6738943586722406 240.04339652944273 1.3830404495108926
2.6791219136256563 229.28700392032334 1.3584630197298133
2.684349468579072 225.30641765882154 1.3603977426201412
2.689577023532488 226.35924545965605 1.391876534064722
2.6948045784859036 227.74872624710002 1.4244599937128
2.7000321334393194 225.74235698567415 1.4466666579606096
2.705259688392735 227.82058621795827 1.4767667787522603
2.710487243346151 224.2977504952214 1.4654466065063132
2.7157147982995666 229.0404063565628 1.4812324006725472
2.7209423532529824 222.74053130177472 1.452245653218902
2.726169908206398 219.53357175786158 1.455960586803747
2.731397463159814 223.95255696732477 1.4768079582509994
2.7366250181132297 226.15049158216868 1.5085150750817518
2.7418525730666454 231.69541356518698 1.5428636801410422
2.747080128020061 232.78067462730948 1.5659938400270892
2.752307682973477 226.93500708710553 1.5383565587465788
2.7575352379268927 222.19312001002785 1.5066797788311588
2.7627627928803085 219.2144436209135 1.497162079185485
2.767990347833724 221.3004304658877 1.5026440109680168
2.77321790278714 219.59178507726068 1.506736337842101
2.7784454577405557 214.21279210570168 1.4896596883750461
2.7836730126939715 214.95540497135408 1.4805497516027406
2.7889005676473873 209.85313579942866 1.4489405886272844
2.794128122600803 213.94537099052846 1.4740991981057028
2.7993556775542188 223.35888453469008 1.5135412731413678
2.8045832325076345 226.12262578791362 1.5348458271545997
2.8098107874610503 231.12795120522281 1.5677768747011473
2.815038342414466 228.10665988679116 1.5445391788756908
2.820265897367882 226.26714754145408 1.5478974919947068
2.8254934523212976 224.78578464747443 1.5454576902279684
2.8307210072747133 221.48322770656466 1.5310105782176382
2.835948562228129 219.18651468121527 1.5297631574753527
2.841176117181545 213.07559126205072 1.5112470102187399
2.8464036721349606 215.3262507283335 1.5171128796798694
2.8516312270883764 219.74738436303977 1.5439174587351538
2.856858782041792 214.8242497478389 1.5084284807787007
2.862086336995208 220.8837183721658 1.5287544356151372
2.8673138919486236 218.4415247122088 1.5371013269604274
2.8725414469020394 215.06449185006014 1.529460856917203
2.877769001855455 217.46864228507593 1.5545487437569578
2.882996556808871 211.36385208140078 1.5259532419839092
2.8882241117622867 208.19602619792335 1.5148985996958724
2.8934516667157024 216.26189342585442 1.5412070513865719
2.898679221669118 219.32454108860995 1.5414702939035656
2.903906776622534 219.37855196691922 1.532615160862001
2.9091343315759497 215.91476951976287 1.5062556621872927
2.9143618865293655 212.51542613748867 1.4925030478595733
2.919589441482781 207.40770389547282 1.4696212059009037
2.924816996436197 202.76340556330356 1.429882355657757
2.9300445513896127 206.09047592937839 1.4360751950569657
2.9352721063430285 217.6064953337492 1.4874206065723647
2.9404996612964442 225.20937806431166 1.5258153755282335
2.94572721624986 228.64956305263166 1.5602179882982956
2.9509547712032758 230.52540299628595 1.5845955273724945
2.9561823261566915 229.71626628037507 1.5912621872312191
2.9614098811101073 221.5019752172572 1.535414611051801
2.966637436063523 218.45424076190875 1.505793350781293
2.971864991016939 219.65796456542523 1.5040768531032984
2.9770925459703546 215.10116930740648 1.4695444332678325
2.9823201009237703 219.10762564841465 1.4901662514191816
2.987547655877186 223.76675622136824 1.5126016704783491
2.992775210830602 222.07437326363933 1.4919694561793402
2.9980027657840176 219.00140577002887 1.479070396626096
3.0032303207374333 220.956413531864 1.4764554364160207
3.008457875690849 227.6381314563766 1.4860103076794402
3.013685430644265 235.89753340569072 1.5071733886938896
3.0189129855976806 230.62853843281684 1.4722858057351265
3.0241405405510964 214.5652893202212 1.4053914631759528
3.029368095504512 212.3143893920062 1.382027330045683
3.034595650457928 210.29613926865866 1.378948245742639
3.0398232054113437 215.0913348397796 1.4015445651871128
3.0450507603647594 220.96648478991472 1.4283745082492365
3.050278315318175 222.95302987051411 1.4482900782184114
3.055505870271591 227.02235720044504 1.4680258663735644
3.0607334252250067 225.1632507915985 1.4654076513235872
3.0659609801784224 228.9768084615446 1.4806705355611336
3.071188535131838 229.84787355058782 1.4833318090972487
3.076416090085254 231.74676155056193 1.4811649459766665
3.0816436450386697 226.61506625351473 1.4385732860010736
3.0868711999920855 222.20095958404286 1.3993903610791507
3.0920987549455012 225.3847973756796 1.3969950006692053
3.097326309898917 226.05388409074922 1.3898984558635514
3.1025538648523328 224.8936283104038 1.3802641970110439
3.1077814198057485 223.08427205829224 1.3784740124603012
3.1130089747591643 221.3611299297602 1.3635091698575512
3.11823652971258 221.8544372930795 1.3641590922671085
3.123464084665996 222.77957567124304 1.3564195819629001
3.1286916396194115 227.08031235194343 1.354868193744719
3.1339191945728273 228.35026162554414 1.333316512174212
3.139146749526243 239.37315599294507 1.3444709940413944
3.144374304479659 240.46705664979274 1.3385867509942793
3.1496018594330746 236.59878923122417 1.30752005341517
3.1548294143864903 236.0106323808994 1.2984266679707257
3.160056969339906 234.31783091175376 1.2732552032994768
3.165284524293322 241.57462961744002 1.2784914944195398
3.1705120792467376 255.55150420514013 1.3058429498233821
3.1757396342001534 264.3699195948311 1.29969476854446
3.180967189153569 269.26590345586817 1.2849254236550955
3.186194744106985 274.96369290069225 1.2734972766940174
3.1914222990604006 285.7813622477112 1.2720778587129045
3.1966498540138164 302.24185686395026 1.2977383981678077
3.201877408967232 320.7787318730361 1.3281784933984477
3.207104963920648 334.4595350600315 1.3348252958114997
3.2123325188740637 349.7800675848827 1.3487772667988998
3.2175600738274794 374.23935682041633 1.3832671011272857
3.222787628780895 396.85576791499386 1.415764430994067
3.228015183734311 421.2632340064778 1.4503511708021453
3.2332427386877267 445.7989787057038 1.4872417992314957
3.2384702936411425 480.04187289374414 1.5381981871143637
3.2436978485945582 515.4504108153726 1.593363805567705
3.248925403547974 551.8993768157209 1.6500361282289733
3.2541529585013897 585.3998366971739 1.6947445491663917
3.2593805134548055 613.0804520495549 1.7291110639409406
3.2646080684082213 642.3599343521124 1.7646496940014387
3.269835623361637 667.5046580143811 1.794511544005826
3.275063178315053 691.738787092596 1.8210550121295765
3.2802907332684685 710.7275402667266 1.8409030760219784
3.2855182882218843 734.9477976163676 1.8700669172335924
3.2907458431753 755.851627238471 1.8985024673590418
3.295973398128716 774.6452065456182 1.9196672856453096
3.3012009530821316 798.1783092864326 1.948246695713881
3.3064285080355473 815.8717088568617 1.9701989157203728
3.311656062988963 841.1140788745353 2.000560290155147
3.316883617942379 857.7190841519874 2.015926982795602
3.3221111728957946 871.9799318041931 2.031331909676247
3.3273387278492104 878.4412152356433 2.0346399526023298
3.332566282802626 870.1039213309313 2.0205058016202706
3.337793837756042 845.657716954222 1.989214345572471
3.3430213927094576 804.4324881310414 1.938390290373581
3.3482489476628734 753.6045701267 1.8750273407708387
3.353476502616289 691.2766151772166 1.793063227102779
3.358704057569705 626.5400715196495 1.7025132518093984
3.3639316125231207 563.9243343748448 1.620882908627497
3.3691591674765364 505.18501553077186 1.5436206910464163
3.374386722429952 452.4791335013974 1.473933541668844
3.379614277383368 409.79012601408806 1.4226265369686308
3.3848418323367837 372.681414710443 1.3742521825731109
3.3900693872901995 342.61469024995296 1.3376694402219653
3.3952969422436152 311.57918881307063 1.2842064300433067
3.400524497197031 289.8740829339164 1.2597813800616582
3.4057520521504467 268.2957633386509 1.2282048050876981
3.4109796071038625 256.35643997304743 1.2202156060172817
3.4162071620572783 249.64315327471525 1.2159139311946296
3.421434717010694 241.49714793451653 1.2065616004243374
3.4266622719641098 239.4642418438107 1.222043747880926
3.4318898269175255 236.84003012017263 1.2345948462512386
3.4371173818709413 231.84462273142267 1.2451918640378765
3.442344936824357 231.35828303164686 1.2528009748220754
3.447572491777773 227.326664588794 1.2430281435513764
3.4528000467311886 224.14556760417724 1.2514461998972015
3.4580276016846043 221.91608524678915 1.251624615659757
3.46325515663802 219.24498055366098 1.2427955638305654
3.468482711591436 213.78259687118793 1.2177788512159182
3.4737102665448516 210.60747030877394 1.2087244990845893
3.4789378214982674 211.85829688341326 1.2149636606268475
3.484165376451683 216.4126876067761 1.242987416011114
3.489392931405099 225.59572984467508 1.2938281143752748
3.4946204863585146 229.0484950379204 1.3067592826611538
3.4998480413119304 233.79388960826353 1.298701748493576
3.505075596265346 237.21965159397084 1.2841185204742789
3.510303151218762 240.2773329626058 1.2714019699765113
3.5155307061721777 245.21607610793825 1.262461149574268
3.5207582611255934 246.0233612501721 1.253883772951905
3.525985816079009 249.03881983319977 1.2396683134931152
3.531213371032425 252.7602570152431 1.2251620363200733
3.5364409259858407 258.77513830532666 1.2132348769958257
3.5416684809392565 270.6167109641118 1.2087473423651132
3.546896035892672 291.1965138455665 1.2270637284065995
3.552123590846088 329.2094823459279 1.2778625155663
3.5573511457995037 403.0606406846313 1.3876915701879644
3.5625787007529195 532.175439211744 1.5729866864826736
3.5678062557063353 756.154668728599 1.8646041672453812
3.573033810659751 1175.8322502564486 2.3223825849205295
3.5782613656131668 1907.1654586986965 2.956550157936966
3.5834889205665825 3208.129091897624 3.8356737786223634
3.5887164755199983 5403.373894494874 4.977618213469617
3.593944030473414 8633.62230538035 6.235861100938194
3.59917158542683 12336.475618289218 7.4068675602028184
3.6043991403802456 16062.630605535112 8.423327427628152
3.6096266953336613 18505.95695945023 9.02844416215212
3.614854250287077 19018.484590766435 9.157320752373808
3.620081805240493 17522.835827641302 8.7838034760583
3.6253093601939086 14539.723240940444 8.017449345543408
3.6305369151473244 11193.091570153307 7.03164101891708
3.63576447010074 7826.599914183241 5.865944869680225
3.640992025054156 5268.843254603233 4.805299909832898
3.6462195800075716 3357.6472926118195 3.8230410665946604
3.6514471349609874 2123.4132275328343 3.0342289792079735
3.656674689914403 1349.9871452944908 2.416976091288834
3.661902244867819 918.4708458079191 1.994669667011691
3.6671297998212347 671.548504499084 1.7094760975440735
3.6723573547746504 539.4871808398856 1.5370391775856633
3.677584909728066 454.10769370846106 1.4170298623094906
3.682812464681482 401.7033381511227 1.3398868825977277
3.6880400196348977 367.18833330596163 1.2921163558916402
3.6932675745883135 343.0819396573594 1.2548639116250468
3.698495129541729 322.5050518247423 1.2226803412386564
3.703722684495145 307.2006975323369 1.1941104843862749
3.7089502394485607 293.8397888971458 1.1727627290572376
3.7141777944019765 281.9454738618667 1.1433828466712523
3.7194053493553922 276.4703593579204 1.1381627164898156
3.724632904308808 271.7767896439084 1.1393512350136987
3.7298604592622238 268.137551656627 1.140863543005356
3.7350880142156395 264.702063061562 1.1510216073880761
3.7403155691690553 260.6424345338761 1.144304004738915
3.745543124122471 256.14509796220653 1.1392562709719816
3.750770679075887 254.20422868880112 1.1352471488709646
3.7559982340293026 251.2529795339114 1.1274374946557089
3.7612257889827183 249.74383288087932 1.131170567226043
3.766453343936134 249.22388708775745 1.1391900588965234
3.77168089888955 250.27392210722664 1.1414089651007806
3.7769084538429656 249.13568333683844 1.145563903869078
3.7821360087963813 243.88980303373842 1.1342004564523933
3.787363563749797 242.61077175879464 1.1340889073667686
3.792591118703213 240.2815829449175 1.1290290352569925
3.7978186736566286 239.74076672198282 1.1196347942008067
3.8030462286100444 243.9041173439307 1.1133819903151216
3.80827378356346 250.6912625253922 1.1141707985008886
3.813501338516876 257.5776690271701 1.1159365868223305
3.8187288934702917 259.8620651275874 1.1105970295742864
3.8239564484237074 258.05328018422136 1.0975768461244577
3.829184003377123 259.4823315776375 1.08646594838742
3.834411558330539 269.39265922492575 1.0988109025361077
3.8396391132839547 281.0412660325263 1.1135718734783082
3.8448666682373704 289.00311016416634 1.1231384146930152
3.850094223190786 291.8129740955365 1.1234890413451053
3.855321778144202 293.68604597236146 1.1254621390065909
3.8605493330976177 299.14944604292714 1.132577343512744
3.8657768880510335 302.2804008655606 1.139264859726858
3.8710044430044492 299.35790820308847 1.1389807501155755
3.876231997957865 298.7296254479915 1.1408042750217355
3.8814595529112808 297.887990230629 1.1422535087622492
3.8866871078646965 300.75682622101124 1.1510069256770326
3.8919146628181123 300.3206627520826 1.1510751836313255
3.897142217771528 297.9120568335147 1.147149758336532
3.902369772724944 297.24389744082794 1.1428762902055853
3.9075973276783595 304.95265955915494 1.1584195438617226
3.9128248826317753 323.9470479073545 1.190473937041281
3.918052437585191 360.62777922890206 1.2532775474361968
3.923279992538607 410.06198238750613 1.3287522024702143
3.9285075474920226 507.74055204186214 1.4669538489007954
3.9337351024454383 608.1573818957886 1.6085232792335173
3.938962657398854 720.7753945466203 1.7512339551589755
3.94419021235227 890.5144372267179 1.932687028358004
3.9494177673056856 939.343968371554 1.9829608759944806
3.9546453222591014 968.507069337809 2.0046150052116514
3.959872877212517 881.4457740109054 1.9065635312161395
3.965100432165933 748.0237940398388 1.7529211191133252
3.9703279871193486 625.9811877923377 1.5985606070833194
3.9755555420727644 507.8334045731787 1.4300068026625283
3.98078309702618 461.88281824622834 1.3574784323896358
3.986010651979596 443.45977207209734 1.3197435518620908
3.9912382069330117 426.9113697231035 1.2926570906761492
3.9964657618864274 434.8090842800445 1.3057962642551026
4.001693316839844 448.6279524386837 1.3244905397429447
4.00692087179326 473.12369690591873 1.356101276302543
4.012148426746676 494.2416276059114 1.3867916056070988
4.017375981700092 514.342201463142 1.4295101393049006
4.0226035366535084 544.1457061547997 1.4774568199419398
4.027831091606925 579.7692415298023 1.5301842761512816
4.033058646560341 628.4018270963871 1.59708085720869
4.038286201513757 686.9813255458157 1.6693970544221726
4.043513756467173 750.1511317095473 1.748119260913009
4.0487413114205895 825.575919864215 1.8332481022628893
4.053968866374006 915.2331472935406 1.932399995092446
4.059196421327422 1008.5727635230062 2.0320280564101845
4.064423976280838 1122.9991812641713 2.146744046145226
4.069651531234254 1259.8890083302304 2.272370314841122
4.0748790861876705 1416.0568543022757 2.4132812569276982
4.080106641141087 1589.2305399065572 2.55611242533783
4.085334196094503 1777.8869886876785 2.6983975922465477
4.090561751047919 1990.9807405584272 2.8585060561042157
4.095789306001335 2237.7086210169027 3.0322292569248965
4.1010168609547515 2541.051186332914 3.2418775751390236
4.106244415908168 2841.4417795794207 3.4334549590484
4.111471970861584 3169.540952519841 3.6211003709446294
4.116699525815 3505.1384560378383 3.7982663991874017
4.121927080768416 3834.9651463155824 3.922001783149833
4.1271546357218325 4186.92251749387 4.0560871990362335
4.132382190675249 4536.928594530134 4.202496239745897
4.137609745628665 4916.517457542985 4.360539999340573
4.142837300582081 5300.236238597128 4.517354557606698
4.148064855535497 5635.801846910583 4.655495127104732
4.1532924104889135 5952.745591732225 4.7735338071207805
4.15851996544233 6229.684453339425 4.870551254881302
4.163747520395746 6436.245562304156 4.943144399259175
4.168975075349162 6593.968950009124 4.991286270980709
4.174202630302578 6690.867057533431 5.021744948019616
4.1794301852559945 6694.129525806151 5.02828714282008
4.184657740209411 6600.788691552323 4.9858319232663915
4.189885295162827 6377.838425092605 4.89750796120032
4.195112850116243 6074.21624675314 4.778143896183662
4.200340405069659 5684.5843921394 4.613978417595236
4.2055679600230755 5229.828701878833 4.4192332802255905
4.210795514976492 4772.058859655644 4.222842912541114
4.216023069929908 4305.599674669228 4.0095879092090225
4.221250624883324 3826.985884399805 3.775039322495331
4.22647817983674 3406.7992614523673 3.5604978447246656
4.2317057347901565 2998.1573139792945 3.3341256431611446
4.236933289743573 2638.8105669911906 3.1227662771101254
4.242160844696989 2325.6599242724074 2.9273493137570017
4.247388399650405 2046.3645035437914 2.7434149217349515
4.252615954603821 1801.6130158618955 2.5751829257444854
4.257843509557238 1604.6690609799753 2.432443572994398
4.263071064510654 1420.6871927167933 2.2861461797387883
4.26829861946407 1256.1007113837845 2.144982237283365
4.273526174417486 1121.6435556187864 2.021869237757065
4.278753729370902 1010.0081167570038 1.9197986898175632
4.283981284324319 903.8523125792028 1.8177734297139188
4.289208839277735 813.2691033191185 1.724577669677023
4.294436394231151 726.8460533874174 1.6281561010539243
4.299663949184567 656.9159781657132 1.5464484436780719
4.304891504137983 601.8073026842434 1.4794426517300254
4.3101190590914 559.7005948173743 1.4264037161470957
4.315346614044816 513.1149358693311 1.365270362238771
4.320574168998232 471.41828824998674 1.305660251762011
4.325801723951648 437.41668687899266 1.25919990804999
4.331029278905064 407.73348035049116 1.220064501297161
4.336256833858481 391.310876862915 1.1975638605941628
4.341484388811897 375.06406198869905 1.1744204499037854
4.346711943765313 358.9360403446436 1.1501664314109772
4.351939498718729 340.6274188338057 1.1233301054420246
4.357167053672145 322.99515539927734 1.098505601361985
4.362394608625562 306.96120687595675 1.0781221912981962
4.367622163578978 300.15048938327163 1.0718226875638124
4.372849718532394 291.6134615094352 1.0598151134307516
4.37807727348581 283.95884763016176 1.0535195489347216
4.383304828439226 280.7441034509309 1.0552837591845508
4.388532383392643 273.80726113542977 1.0471798853486871
4.393759938346059 265.785908303222 1.036936436594349
4.398987493299475 257.39720168289836 1.0280115431718058
4.404215048252891 247.45352641637487 1.0166577566294392
4.409442603206307 238.15719709688162 1.00480923435833
4.414670158159724 226.7479363691638 0.9893821653797521
4.41989771311314 217.7357665193485 0.9815893652084988
4.425125268066556 214.75631915051528 0.9882849872410053
4.430352823019972 210.08750729392744 0.9862798175783287
4.435580377973388 210.03647812528064 0.9912408139277322
4.440807932926805 208.28017224273853 0.9918451301497878
4.446035487880221 204.1534735099631 0.9908258697135751
4.451263042833637 197.32059984493122 0.9808896420973523
4.456490597787053 194.46755498814218 0.9778999035707837
4.4617181527404695 188.9854865540239 0.9686410959385305
4.466945707693886 187.29941971846407 0.9667123449873496
4.472173262647302 186.53717287326697 0.9692049115351783
4.477400817600718 186.39573550851958 0.9718623257182968
4.482628372554134 179.9395531354204 0.9514011013298256
4.4878559275075505 179.98987162090265 0.9563557673206335
4.493083482460967 179.59621900705443 0.9563953310224549
4.498311037414383 180.07056195466262 0.9627501538166449
4.503538592367799 181.88099998674986 0.9804838300976372
4.508766147321215 177.2639945401021 0.9733574083069811
4.5139937022746315 173.8501208799982 0.9746973128717372
4.519221257228048 172.28527576183726 0.9754019827818926
4.524448812181464 171.37910217978768 0.9641781251224465
4.52967636713488 169.77404257230498 0.9640961851857204
4.534903922088296 174.31467270090084 0.9787626495797539
4.5401314770417125 175.21577184434463 0.9813624502385953
4.545359031995129 174.41709888073098 0.9846725446095234
4.550586586948545 175.44031214801075 0.988769912094627
4.555814141901961 172.6154660049307 0.9808292267192663
4.561041696855377 171.02251532657482 0.9797096335145875
4.5662692518087935 174.4627046716934 0.9835482664885695
4.57149680676221 170.61069235676206 0.9699934418607444
4.576724361715626 170.0432135015258 0.9736040326120572
4.581951916669042 169.617986492427 0.9711706841299075
4.587179471622458 167.7967748253663 0.9661695291121409
4.5924070265758745 170.86471899429745 0.9879770960322721
4.597634581529291 170.89541062415122 0.9973116502970848
4.602862136482707 167.65241394751808 0.9958941559117922
4.608089691436123 167.64984494204464 1.0063991397303351
4.613317246389539 168.3196358750375 1.0124460663712624
4.6185448013429555 170.28219435699404 1.015424169911479
4.623772356296372 171.62210318756462 1.017781715308948
4.628999911249788 169.04455612633637 1.0086093368823443
4.634227466203204 165.4032596859996 1.0043740343686114
4.63945502115662 165.49426973082456 1.0048036544126209
4.6446825761100365 162.63537175690334 0.9953829837650459
4.649910131063453 165.7585372754563 0.998947065584842
4.655137686016869 170.64345653873227 1.012135231245641
4.660365240970285 173.1526933453498 1.0311699978423867
4.665592795923701 170.4030858904502 1.0251025098820303
4.6708203508771176 168.66003345768004 1.0266568650264223
4.676047905830534 164.67978261423104 1.0050587241085223
4.68127546078395 161.7130814405486 0.9899524565175135
4.686503015737366 160.33070898395493 0.9855246166730733
4.691730570690782 159.32508516523563 0.985880048974622
4.696958125644199 158.42667645188533 0.9882981974851075
4.702185680597615 159.27186405429538 0.9871579701144853
4.707413235551031 158.87024588446647 0.9773249874425033
4.712640790504447 160.2243539620086 0.9762149079023762
4.717868345457863 160.74147449159997 0.98478101409049
4.72309590041128 158.01003009877238 0.9811999332345069
4.728323455364696 157.02508027592464 0.9841524002408185
4.733551010318112 160.23724899388097 0.9950002289390392
4.738778565271528 162.342903441513 0.9946150960236911
4.744006120224944 163.0928428129304 0.9899525033886853
4.749233675178361 160.13517382702418 0.9805537623563099
4.754461230131777 158.74015725572576 0.9881028952975964
4.759688785085193 152.23064898609178 0.9589868501872028
4.764916340038609 152.79033898499736 0.9591437253547318
4.770143894992025 151.70016224933588 0.9601452462471546
4.775371449945442 153.77251394677086 0.9531759323119899
4.780599004898858 153.24507495470374 0.9493417654526605
4.785826559852274 154.22220368170804 0.954735227415652
4.79105411480569 153.45543432612135 0.9491499513510607
4.796281669759106 152.94101830094542 0.9535577746272383
4.801509224712523 156.34631302478795 0.9618657817443688
4.806736779665939 161.57936267549326 0.9694276541058559
4.811964334619355 166.63731224048877 0.9817693290133473
4.817191889572771 165.84654963954335 0.9891819749929006
4.822419444526187 162.6763139620519 0.9863848202733996
4.827646999479604 154.8666692971116 0.9590622440496832
4.83287455443302 149.54779674030962 0.943354630895982
4.838102109386436 150.02181771822487 0.939763942683688
4.843329664339852 153.4944695787368 0.955989222253294
4.848557219293268 154.34385265179176 0.9705807992383207
4.853784774246685 154.34749436254728 0.9745220332361016
4.859012329200101 153.1621333659813 0.9673125100854792
4.864239884153517 155.58989140185508 0.9665163326673738
4.869467439106933 153.4540395730751 0.9439999128813238
4.8746949940603495 151.59851160828455 0.9329996659882585
4.879922549013766 148.76286737105985 0.9169632642799821
4.885150103967182 147.64824838452955 0.9030528376166126
4.890377658920598 152.66802575327955 0.909981468251478
4.895605213874014 153.3835095193818 0.9267837508968105
4.9008327688274305 157.1263539319893 0.9526198580446505
4.906060323780847 156.52402463976142 0.9583004443499641
4.911287878734263 154.06862144650407 0.949248581516834
4.916515433687679 155.19430977459552 0.9511475200147582
4.921742988641095 154.70762510233806 0.9446484572094669
4.9269705435945115 157.8412139834123 0.9582743629987255
4.932198098547928 156.68445102908248 0.9537316400905905
4.937425653501344 153.44910093072096 0.9322100447634895
4.94265320845476 148.9605709402221 0.9154874094768243
4.947880763408176 149.9132546129012 0.9185922598831119
4.9531083183615925 153.03838544253472 0.9311925416564707
4.958335873315009 157.97665212718735 0.9534415008385067
4.963563428268425 157.07369548131214 0.9447210230336918
4.968790983221841 156.27351241263625 0.9345186246826437
4.974018538175257 154.50421542828465 0.9187304591289231
4.9792460931286735 156.17369970426876 0.9135944487373275
4.98447364808209 157.09029681258536 0.9122857797452514
4.989701203035506 158.14011150005595 0.8996110908056701
4.994928757988922 160.86776949116663 0.889579715899463
5.000156312942338 161.41302391324706 0.8671520992036728
5.0053838678957545 163.77396801377728 0.8531394855427934
5.010611422849171 172.59857583177836 0.8651343436291166
5.015838977802587 177.30515014334892 0.8697867808581583
5.021066532756003 182.40900234800688 0.8718644810573489
5.026294087709419 180.22516358891946 0.8560266440122729
5.0315216426628355 181.74372245324483 0.8622725091426073
5.036749197616252 182.0911429088603 0.8690113849301008
5.041976752569668 180.94275144654472 0.8696342316944607
5.047204307523084 182.02565455323122 0.8756383772560165
5.0524318624765 182.6737279240105 0.8716849425440341
5.0576594174299165 185.7174604950159 0.8709172832591868
5.062886972383333 188.28938014380088 0.8704035351775384
5.068114527336749 189.5886039756119 0.8653466298544311
5.073342082290165 199.1633293515243 0.8822440176568114
5.078569637243581 212.20029582990398 0.8973004920636797
5.0837971921969975 224.32437785355512 0.903219831972957
5.089024747150414 237.1354985623961 0.9133099492296485
5.09425230210383 246.4154082211261 0.9157717574186599
5.099479857057246 262.69326442196564 0.9337995701249833
5.104707412010662 280.4591396115947 0.949590770833109
5.109934966964079 303.56076034866845 0.9748412368827647
5.115162521917495 329.9061406871238 1.0068397076366196
5.120390076870911 349.0414802814171 1.0308455629726858
5.125617631824327 361.54608096896084 1.0465472883378912
5.130845186777743 364.7410923421526 1.0516764594406973
5.13607274173116 359.07742418404564 1.0473151834329608
5.141300296684576 340.08697859352435 1.0288276770549696
5.146527851637992 317.4590939669931 1.0070576705320602
5.151755406591408 289.06554556997395 0.9775325094996399
5.156982961544824 262.3704552206556 0.952495964047446
5.162210516498241 243.3385754048798 0.9435921872374643
5.167438071451657 221.14062866828326 0.9216881738278317
5.172665626405073 205.48960284615006 0.9121636678507846
5.177893181358489 191.54795175305426 0.8927767950122558
5.183120736311905 182.7757159253079 0.8868571051637232
5.188348291265322 179.68001610835137 0.8909048300748222
5.193575846218738 179.1781820460507 0.8930252004378175
5.198803401172154 178.48105465829875 0.9026538091774459
5.20403095612557 178.0806916186429 0.9007365619718319
5.209258511078986 175.74392116903272 0.8979280213105314
5.214486066032403 172.3921742456613 0.894221785884797
5.219713620985819 171.57961867062107 0.8972621248011885
5.224941175939235 170.4144785630738 0.8977773314974687
5.230168730892651 165.8615222817157 0.8906714110667199
5.235396285846067 165.94846420353943 0.8988939585503002
5.240623840799484 162.63396592989906 0.8966155655702998
5.2458513957529 159.56837860169296 0.8891492919965872
5.251078950706316 158.0876588986405 0.8875758060870108
5.256306505659732 158.2603546966633 0.8837092199273188
5.261534060613148 160.32765330965168 0.8930678870933171
5.266761615566565 158.37485191305106 0.8880991075340908
5.271989170519981 152.29823514255543 0.8708992074374595
5.277216725473397 151.59862033165487 0.8769423160535148
5.282444280426813 151.17417995239342 0.8889630514854509
5.2876718353802294 156.61127257859567 0.9213483323245018
5.292899390333646 152.81150109151145 0.9058816721241916
5.298126945287062 148.44098425644154 0.8860664325518768
5.303354500240478 143.695747060229 0.8582434240180801
5.308582055193894 145.08430399409926 0.8581415631642919
5.3138096101473105 151.01667720137152 0.8785437397209396
5.319037165100727 153.64775310096877 0.8852718334330489
5.324264720054143 154.11248242330203 0.889557472056524
5.329492275007559 152.0848596153558 0.8829556282981429
5.334719829960975 150.69494290778087 0.8812110856329542
5.3399473849143915 151.88338982483606 0.8856533542331867
5.345174939867808 152.25615434616552 0.8849532506730432
5.350402494821224 153.83858333475817 0.8892236842177461
5.35563004977464 153.817542211158 0.8926392838084718
5.360857604728056 155.82433815950066 0.8909686910872097
5.3660851596814725 156.89572465019458 0.8909866341232019
5.371312714634889 161.1683879014183 0.8934976998442264
5.376540269588305 159.73749357858173 0.8768858482212344
5.381767824541721 158.65498799350297 0.8687261288110039
5.386995379495137 152.01260119575633 0.8491167928416311
5.3922229344485535 152.02532422148687 0.8543386746845295
5.39745048940197 153.09996161764303 0.8589245861708269
5.402678044355386 158.04671002474518 0.8697737884343597
5.407905599308802 162.35193338582673 0.8738629671950122
5.413133154262218 166.36118612428243 0.8718084935123587
5.4183607092156345 167.564501548054 0.8594863364875036
5.423588264169051 171.11926416954333 0.8517403035828128
5.428815819122467 169.22141928073313 0.8287119392960237
5.434043374075883 168.8840688808147 0.8164567295423906
5.439270929029299 167.75313922271272 0.8073589007205698
5.4444984839827155 172.39952247255155 0.8218798601728513
5.449726038936132 175.0896161143503 0.8274894350468518
5.454953593889548 180.85809140752448 0.8471723230631826
5.460181148842964 182.15880029675418 0.8539670982811245
5.46540870379638 179.61608449826065 0.8579990486551364
5.4706362587497965 176.9044253497428 0.8596975878596711
5.475863813703213 174.21967344522415 0.8579323238244342
5.481091368656629 172.08283003392322 0.8506554700335401
5.486318923610045 169.9732032416486 0.8442888077487799
5.491546478563461 167.34323829512988 0.8412546504721633
5.4967740335168775 165.00661314920507 0.8372592848910315
5.502001588470294 164.68737129326524 0.840232692372683
5.50722914342371 162.82757792620032 0.836793064910289
5.512456698377126 165.75048321210383 0.8551291627894264
5.517684253330542 169.5509814434824 0.8690044525966264
5.522911808283959 169.7690283116265 0.8730886409490373
5.528139363237375 169.02414603591458 0.8735334307853131
5.533366918190791 167.48015618400618 0.8782959293773479
5.538594473144207 163.7022221604812 0.868956932968966
5.543822028097623 162.6202521992646 0.8573594788852451
5.54904958305104 160.9161366271981 0.845479918950188
5.554277138004456 159.820189869582 0.8329309033674667
5.559504692957872 161.4723443628749 0.8405496320867002
5.564732247911288 162.64482736596864 0.8463944637798013
5.569959802864704 163.7020751186432 0.8425551054574502
5.575187357818121 164.51606574896422 0.8420252293812048
5.580414912771537 163.55343991906594 0.8256185235373733
5.585642467724953 166.02663995193572 0.835038045618132
5.590870022678369 168.17023697073316 0.8443172352031613
5.596097577631785 165.66681848474067 0.8370695001845222
5.601325132585202 163.9392511450677 0.8259651246656713
5.606552687538618 165.36279644032672 0.81708559451694
5.611780242492034 171.0027215941778 0.8101340800379304
5.61700779744545 178.51775489640062 0.8089027306096029
5.622235352398866 189.40037458308112 0.813677548584608
5.627462907352283 209.65387721640084 0.8295127444314544
5.632690462305699 248.84836245248837 0.8770677553807203
5.637918017259115 308.9206113652178 0.9525196482662626
5.643145572212531 394.09097439471964 1.0484151887381408
5.648373127165947 493.53114552507174 1.1567118627362247
5.653600682119364 597.8148760677808 1.264607410564207
5.65882823707278 687.4176886551169 1.3498547734501916
5.664055792026196 751.9265142078575 1.4083357019755283
5.669283346979612 792.046566557552 1.4442318863131403
5.674510901933028 801.4303226052127 1.4514302869956488
5.679738456886445 797.3380117573241 1.4497510500598454
5.684966011839861 781.3878129656056 1.4346990667080477
5.690193566793277 766.3414998456792 1.4186704210224543
5.695421121746693 760.6837138473908 1.4104307791582522
5.700648676700109 758.6223862621026 1.4073536821837853
5.705876231653526 758.5845207456654 1.408176218045584
5.711103786606942 756.1486643410243 1.4063793839741416
5.716331341560358 755.0768935257163 1.4048704594296906
5.721558896513774 753.5716639289205 1.40139000251423
5.7267864514671905 762.1210900328273 1.4089447957017256
5.732014006420607 768.150487573819 1.414506338807867
5.737241561374023 772.6502894539537 1.4174628025580487
5.742469116327439 789.2017913964999 1.4306629388719627
5.747696671280855 820.3430302098424 1.4576646837601337
5.7529242262342715 867.2689084697516 1.4977549507280743
5.758151781187688 929.2465909694189 1.5506471882382804
5.763379336141104 1005.5331851373506 1.6128228905961401
5.76860689109452 1091.0361383542593 1.681091173861065
5.773834446047936 1172.763709820797 1.7407812191910141
5.7790620010013525 1238.1757108152685 1.7882486200870327
5.784289555954769 1264.4214252723352 1.8073744684899151
5.789517110908185 1252.8064051219683 1.7983974265259577
5.794744665861601 1180.6215111121994 1.7439579957911857
5.799972220815017 1060.8860062654767 1.6481984068187077
5.8051997757684335 919.5927674772706 1.5337972735569498
5.81042733072185 763.3692780079584 1.3967615576978634
5.815654885675266 627.1149366490887 1.2700379763019738
5.820882440628682 503.0392548035973 1.143998822231948
5.826109995582098 412.0566150002007 1.051418607327007
5.8313375505355145 348.7526943790588 0.9884319342977823
5.836565105488931 298.52220363261756 0.9299779826378451
5.841792660442347 263.8279690818004 0.8876265135139564
5.847020215395763 242.91988554401595 0.8611136813714997
5.852247770349179 229.3088548131659 0.8463395219778432
5.8574753253025955 221.56607976209276 0.8401944178608488
5.862702880256012 214.55275119302365 0.8351800740894736
5.867930435209428 206.94650960338697 0.8236631367127458
5.873157990162844 197.63078013566775 0.8059565714664318
5.87838554511626 194.11180767924623 0.8013996034963317
5.8836131000696765 189.23271324947765 0.7877480730235471
5.888840655023093 189.227984342896 0.787754670569538
5.894068209976509 189.0710065005067 0.7849868520320644
5.899295764929925 191.39671360363673 0.7876759210985508
5.904523319883341 194.20426990881543 0.7981725147702183
5.9097508748367575 198.7913364981018 0.8074047705356393
5.914978429790174 200.71206446217772 0.8095072622345573
5.92020598474359 199.13533806410297 0.7996264890761664
5.925433539697006 201.63471827386212 0.7969348470753445
5.930661094650422 205.15695714726326 0.8008341322357185
5.9358886496038386 209.47739882135122 0.8059890402272624
5.941116204557255 211.95993101244045 0.8047010938668846
5.946343759510671 214.80644266388637 0.8037661686579899
5.951571314464087 216.81477703467863 0.8076235076251749
5.956798869417503 223.487574944841 0.8200161467137838
5.96202642437092 234.4361585920375 0.8402624346117302
5.967253979324336 244.7099752774559 0.8586490952248524
5.972481534277752 255.63527459184425 0.8716140436784113
5.977709089231168 263.3212580846779 0.8796932805613433
5.982936644184584 272.1022206176576 0.8888141670543342
5.988164199138001 291.3745483372579 0.9123085066737244
5.993391754091417 309.58740697209396 0.9347739063608108
5.998619309044833 333.5664954300976 0.9660863247312892
6.003846863998249 367.40901517651866 1.0116244655445892
6.009074418951665 407.29612139594326 1.065018242627476
6.014301973905082 449.37230665356014 1.1189986986083755
6.019529528858498 504.91069421390426 1.1849241380557305
6.024757083811914 572.2001740941607 1.2609388222129236
6.02998463876533 653.7615654014305 1.3474507354876508
6.035212193718746 768.9408073412042 1.4633845055907035
6.040439748672163 899.3094842741068 1.5846896449337693
6.045667303625579 1049.3087413834683 1.7125853178503976
6.050894858578995 1233.6161892706311 1.8572045045099856
6.056122413532411 1416.2122227614389 1.9939264643913328
6.061349968485827 1598.1199675120804 2.120667045355854
6.066577523439244 1752.4732404275992 2.220899315020916
6.07180507839266 1851.4980130492725 2.2830779055675676
6.077032633346076 1901.133043586229 2.314467593968146
6.082260188299492 1903.9692267901762 2.3200283726631943
6.087487743252908 1854.1678543503174 2.2908098786296525
6.092715298206325 1766.3798600846944 2.238826679344457
6.097942853159741 1652.7593919735573 2.166575398298626
6.103170408113157 1525.8017224032083 2.0865254407211005
6.108397963066573 1393.2881773712838 1.9957442089860018
6.113625518019989 1255.0398179315414 1.8958540089695592
6.118853072973406 1132.2307926232538 1.803348990809011
6.124080627926822 1014.3996579203864 1.7065776171053935
6.129308182880238 907.0446422085718 1.6166742054300975
6.134535737833654 807.6071449715438 1.5269235842156497
6.1397632927870704 715.9594763962289 1.4385112824602013
6.144990847740487 635.2390595503657 1.3581132280375694
6.150218402693903 568.9955541732406 1.28877154163835
6.155445957647319 508.5527212976615 1.2193031136183936
6.160673512600735 456.5065546762242 1.1589859079150815
6.1659010675541515 415.6099046412624 1.1124027391611475
6.171128622507568 385.563617680986 1.0768839593834238
6.176356177460984 355.488868251167 1.0391341138166492
6.1815837324144 332.42778223696456 1.0092302619627869
6.186811287367816 311.92069289048766 0.9845993302797451
6.1920388423212325 296.6549122054818 0.9663915741779101
6.197266397274649 286.0417287722518 0.9570123870118039
6.202493952228065 278.9749542749252 0.9488000755013644
6.207721507181481 266.32362493211997 0.9199361747914114
6.212949062134897 259.1388546030047 0.9051897435219692
6.2181766170883135 248.03199342353295 0.8855378353991228
6.22340417204173 239.9487598860393 0.8736776075990947
6.228631726995146 233.67929344017068 0.864675368743362
6.233859281948562 231.8213136620852 0.8643903068835611
6.239086836901978 229.18926831963498 0.8602043539568569
6.2443143918553945 225.97730839519696 0.8529507798244012
6.249541946808811 222.8957279028584 0.8476913986295013
6.254769501762227 220.89422618633935 0.8453098793413948
6.259997056715643 219.63754955925788 0.8453932579813674
6.265224611669059 216.17528283372283 0.840594071711388
6.2704521666224755 208.9062242027856 0.826687270551701
6.275679721575892 204.72433528647838 0.8164807495427177
6.280907276529308 203.61573098574382 0.8135407332221477
6.286134831482724 202.27724306606999 0.8121555978583721
6.29136238643614 201.53704412464987 0.814194358279753
6.2965899413895565 200.4316090158356 0.8126862423337722
6.301817496342973 198.41264123622477 0.8116715522388773
6.307045051296389 199.67134704951653 0.8129317750832677
6.312272606249805 199.59923714910738 0.8130498843017245
6.317500161203221 199.41676812732672 0.8104970690084626
6.3227277161566375 198.5609618492919 0.8065855297931399
6.327955271110054 200.00248965757174 0.8130100048732736
6.33318282606347 201.44593919538815 0.8182184832688588
6.338410381016886 202.86833720694898 0.8273353443235646
6.343637935970302 207.9394914350009 0.8410975488676432
6.3488654909237185 204.2196245136324 0.8267876095953149
6.354093045877135 200.83467249547803 0.8197529280690488
6.359320600830551 198.9900727631212 0.8146800367021306
6.364548155783967 197.92492577440436 0.8137893355979061
6.369775710737383 195.8479833463611 0.8087408248546589
6.3750032656908 192.7452703708845 0.7974290248215838
6.380230820644216 195.20769115486277 0.8018863928445702
6.385458375597632 197.65302414007513 0.8048638593311392
6.390685930551048 203.19340226463032 0.8157741280309855
6.395913485504464 206.45988132620047 0.8174727542839451
6.401141040457881 200.7882897539939 0.8056779004820226
6.406368595411297 198.54898734666597 0.7986075797031617
6.411596150364713 198.05303425039403 0.7939879405408118
6.416823705318129 199.91747453552048 0.7986608099847368
6.422051260271545 201.20208556668345 0.7999372618013793
6.427278815224962 202.73613787379276 0.8092995555770159
6.432506370178378 201.6103156164076 0.8128722917047584
6.437733925131794 199.92405136942943 0.8065631693703802
6.44296148008521 202.01483422252372 0.8060927034201546
6.448189035038626 200.55104807586073 0.7948075912238676
6.453416589992043 203.39303391644532 0.7934659615515894
6.458644144945459 204.41782314680432 0.7907326188095576
6.463871699898875 206.1204523757204 0.7926004076448309
6.469099254852291 209.52437671713025 0.7996419434538578
6.474326809805707 211.0707285268894 0.8027300071794858
6.479554364759124 214.4789766970231 0.8089020767838205
6.48478191971254 215.5447942892317 0.8052354576837469
6.490009474665956 216.92857247684768 0.8001955409643008
6.495237029619372 220.48528386876072 0.8006016308578282
6.500464584572788 225.301754339033 0.7989905597692796
6.505692139526205 228.60478529776537 0.7999171990713402
6.510919694479621 237.3681145644423 0.8132778465471233
6.516147249433037 241.90076409039463 0.8173197223110639
6.521374804386453 253.08371670777467 0.8302708977007158
6.526602359339869 264.3002649907209 0.8410368057998112
6.531829914293286 282.7926829198839 0.8602640775744885
6.537057469246702 302.38564069284655 0.8775945261114177
6.542285024200118 328.84215271402525 0.9071124605718428
6.547512579153534 362.28455507414327 0.9471941247077362
6.55274013410695 394.1659320837008 0.9840178254807805
6.557967689060367 432.5896191651157 1.028480307295626
6.563195244013783 463.37206626794244 1.0612684583084937
6.568422798967199 495.5318368582331 1.0976451486476508
6.573650353920615 513.3684651769819 1.1150989799110116
6.5788779088740315 521.5797380611028 1.1227274612454983
6.584105463827448 518.5881916527802 1.1191075211901964
6.589333018780864 502.6287762897476 1.1014151629230025
6.59456057373428 481.53842058565385 1.0770214740046005
6.599788128687696 459.5656334392121 1.0526462124178422
6.6050156836411125 431.22610393403687 1.020065250021635
6.610243238594529 401.0294704692705 0.9863501964557927
6.615470793547945 373.93910356510713 0.9545963755391723
6.620698348501361 349.99839035016447 0.9264995195234433
6.625925903454777 330.92377228838234 0.9038606484427096
6.6311534584081935 316.7341523897426 0.8906237719385195
6.63638101336161 302.228612287824 0.8746681337613353
6.641608568315026 291.4584885899646 0.8598838162257101
6.646836123268442 283.89957424429775 0.8528252493960716
6.652063678221858 272.44016432455606 0.8343509826605695
6.6572912331752745 264.6337384111635 0.8267640038056436
6.662518788128691 260.6984823983989 0.8242416314468713
6.667746343082107 254.64860737188965 0.8158525118809845
6.672973898035523 252.0809656500377 0.8145961403372196
6.678201452988939 245.4757988119205 0.8081214432303865
6.6834290079423555 241.13147092308478 0.8043612861708072
6.688656562895772 241.18449065074518 0.8060466258623133
6.693884117849188 240.0906657619226 0.8076870909136284
6.699111672802604 238.80642278252347 0.8053542720130884
6.70433922775602 231.93756800448267 0.7936153181298083
6.7095667827094365 227.52944234772121 0.7829005864350878
6.714794337662853 227.79078598503534 0.783485291792464
6.720021892616269 227.54281863659796 0.7841169498972628
6.725249447569685 225.94153727456882 0.7838497308067205
6.730477002523101 224.75720881065442 0.786095614234378
6.7357045574765175 226.79622927281994 0.7905782468233628
6.740932112429934 227.22904761593418 0.7951897820596111
6.74615966738335 226.31982377206316 0.7918850918535654
6.751387222336766 224.62478650370988 0.7895313849407648
6.756614777290182 225.33494311368992 0.7871668093380596
6.7618423322435985 227.3883716549277 0.7880876663104905
6.767069887197015 227.53776411265176 0.785793049638231
6.772297442150431 225.70412749165575 0.7840546149989902
6.777524997103847 221.6230181351106 0.7754314925449313
6.782752552057263 220.12769423218424 0.7743640556149681
6.7879801070106796 220.99413864912333 0.7750012957090526
6.793207661964096 223.28128195802478 0.7779446396082699
6.798435216917512 221.9669544360385 0.7731325112389065
6.803662771870928 225.44547958135718 0.7760901241045662
6.808890326824344 225.1732578294718 0.7735787852954843
6.814117881777761 229.4023796636608 0.7815695918329127
6.819345436731177 226.44523884575713 0.7778066235985299
6.824572991684593 226.06130301203447 0.7795339514030742
6.829800546638009 227.84163060135197 0.7826733709320289
6.835028101591425 229.73275636025198 0.7835494233122355
6.840255656544842 232.61916189544553 0.7885129946893291
6.845483211498258 235.02607185352457 0.7920194300343822
6.850710766451674 236.11251259117003 0.7916812673285744
6.85593832140509 238.8859147366006 0.7937511290192996
6.861165876358506 235.73245530919644 0.7819769351779536
6.866393431311923 237.68813009080102 0.7822789685003972
6.871620986265339 241.86320017560672 0.7879713632338027
6.876848541218755 244.48038609110984 0.7959457412776928
6.882076096172171 248.2586648245573 0.8074601211107025
6.887303651125587 248.24998376454542 0.8046136510701015
6.892531206079004 248.54647102545707 0.7996876857748
6.89775876103242 250.12432404211162 0.795103833692079
6.902986315985836 253.76377246171117 0.7958835989589813
6.908213870939252 259.63161013184543 0.8022828047298184
6.913441425892668 260.5116075510512 0.7980331753851896
6.918668980846085 262.73418999575455 0.8013463152540581
6.923896535799501 265.1263461181333 0.8040544308037433
6.929124090752917 269.27953299048664 0.8081619305467836
6.934351645706333 273.85915005959214 0.8132920266656585
6.939579200659749 277.84347666000144 0.8159130596668112
6.944806755613166 281.72384743804344 0.8188528100830171
6.950034310566582 285.33916733781064 0.8204217399193738
6.955261865519998 291.1118812736126 0.8244073388895506
6.960489420473414 300.25399785312624 0.8329189197900252
6.96571697542683 312.4603439232274 0.8471734671834054
6.970944530380247 325.7167683134501 0.8641718872381701
6.976172085333663 338.0280777322089 0.8793559621834847
6.981399640287079 354.1340317728781 0.8975545064066315
6.986627195240495 375.3974741449348 0.9186532987819301
6.9918547501939114 399.64034641916464 0.9436656220740508
6.997082305147328 443.81533405170603 0.9908681933698169
7.002309860100744 499.36397507280157 1.04779758634054
7.00753741505416 587.5042737490267 1.1350289841638443
7.012764970007576 708.3203186058659 1.2449002810632017
7.0179925249609925 857.4624197938505 1.3686317600291102
7.023220079914409 1021.8219789341152 1.4925288576935414
7.028447634867825 1169.0537067392884 1.593293214413311
7.033675189821241 1283.6307320129872 1.6685035175854064
7.038902744774657 1347.0105934512292 1.7073993322240624
7.0441302997280735 1342.155636649172 1.7037424260902398
7.04935785468149 1292.9544488579825 1.6723713185724385
7.054585409634906 1211.865502712513 1.6169028520809345
7.059812964588322 1115.278219018013 1.5505223538967823
7.065040519541738 1017.4371559721733 1.479609646364854
7.0702680744951545 922.9067028868714 1.4097309606949577
7.075495629448571 835.2012232627161 1.3412639916468085
7.080723184401987 763.1955390265601 1.2822320005018668
7.085950739355403 705.7249340383473 1.232721721127455
7.091178294308819 662.1128510986659 1.1926925580909302
7.0964058492622355 630.7007603428606 1.1635726113294893
7.101633404215652 605.4488384261095 1.1406355850556853
7.106860959169068 588.4433478791113 1.1243925468088167
7.112088514122484 571.0081447036138 1.1081899497242786
7.1173160690759 551.6740510625566 1.0891248934225595
7.1225436240293165 537.648667350762 1.0779486507400193
7.127771178982733 519.7070987148129 1.0604671966883148
7.132998733936149 507.8326076150401 1.0496529184167922
7.138226288889565 492.7285660351729 1.03286417677775
7.143453843842981 479.1663604679173 1.0181226536906758
7.1486813987963975 468.7972630738081 1.0069559351671908
7.153908953749814 461.77594245113414 0.998595460332152
7.15913650870323 456.8149566790495 0.9923445650763645
7.164364063656646 455.31685533033385 0.9903510288881471
7.169591618610062 458.6769274592731 0.9922703215712627
7.1748191735634785 466.8010371181226 1.0003969832341109
7.180046728516895 487.85342237481495 1.0216552746467564
7.185274283470311 519.2697232954941 1.0537496957211125
7.190501838423727 568.9871630628897 1.1019506895893463
7.195729393377143 642.2372009456162 1.169030508004781
7.2009569483305595 749.0066413399221 1.2608406201546336
7.206184503283976 889.9265739833908 1.372387364590502
7.211412058237392 1077.9727535698114 1.5080667484108932
7.216639613190808 1315.112274380599 1.6653084669958873
7.221867168144224 1620.4763196348108 1.8475489223619217
7.227094723097641 1978.2109139622887 2.0391308497761544
7.232322278051057 2328.2479410417245 2.2118320051147347
7.237549833004473 2598.5924582519724 2.3339606599872837
7.242777387957889 2704.739486189942 2.377472133416302
7.248004942911305 2639.9330369764566 2.3454936046446213
7.253232497864722 2413.9380573234257 2.240435697880265
7.258460052818138 2083.472992631433 2.0838293758764213
7.263687607771554 1721.6491512353105 1.893468220627495
7.26891516272497 1370.253727590198 1.688405954889767
7.274142717678386 1076.6611688852608 1.4965695296860286
7.279370272631803 845.2293582279592 1.3281052841317194
7.284597827585219 666.1783179332723 1.1809814808923154
7.289825382538635 550.0911298937209 1.0742546032126001
7.295052937492051 474.78871710226394 1.000436842932691
7.300280492445467 426.35731243849176 0.9512004426216875
7.305508047398884 388.0032870738349 0.9096174476004646
7.3107356023523 366.33381887636165 0.8857813192462947
7.315963157305716 353.78708782151193 0.8721354245949408
7.321190712259132 345.24627933039517 0.8610761574658987
7.326418267212548 341.21610546495447 0.8558940033010544
7.331645822165965 335.6645882921909 0.8495283477250514
7.336873377119381 330.7841860661055 0.8453378246344351
7.342100932072797 325.7053250188243 0.8379696503230688
7.347328487026213 321.62823491286395 0.8327381936910514
7.352556041979629 315.9127692651291 0.825114146370826
7.357783596933046 313.19007423535487 0.8208463079018417
7.363011151886462 313.1112120433143 0.8209787955482083
7.368238706839878 311.13026785703255 0.8185411417621299
7.373466261793294 313.5500359661073 0.8211239827569032
7.37869381674671 311.2997718122454 0.8213334174577649
7.383921371700127 307.55270122786675 0.8189785032769615
7.389148926653543 303.85739164281983 0.8155002785801577
7.394376481606959 301.40504906085954 0.8120092625764779
7.399604036560375 302.9851726164658 0.8118905399961505
7.4048315915137914 303.82268570271157 0.8117259796109972
7.410059146467208 306.13709976426355 0.8128694606807862
7.415286701420624 311.0061310552509 0.820569319377866
7.42051425637404 316.0649541598481 0.8270258152310113
7.425741811327456 317.85202719147674 0.828108464580124
7.4309693662808725 320.3619747852336 0.8344029771005077
7.436196921234289 318.80610686140125 0.8327958228183041
7.441424476187705 316.30548940075533 0.828686943278371
7.446652031141121 319.93085119970806 0.8318982916583095
7.451879586094537 325.42882250905546 0.8368985697212981
7.4571071410479535 331.94943288507113 0.8428837910240177
7.46233469600137 337.1478571130748 0.8477966623713823
7.467562250954786 340.4229267567079 0.8509266936645645
7.472789805908202 341.79052222760936 0.8489870990807182
7.478017360861618 347.81391670984357 0.8544917955466114
7.4832449158150345 354.2664828511242 0.8587644181705776
7.488472470768451 364.33505930251187 0.87074857725557
7.493700025721867 375.443654360636 0.8842855339484086
7.498927580675283 388.75427987422955 0.8984905004075133
7.504155135628699 403.5088188604414 0.9121870415599312
7.5093826905821155 423.5266886788445 0.9310417678558274
7.514610245535532 441.2746271837889 0.9489311602563381
7.519837800488948 460.48732705631113 0.9675650066505113
7.525065355442364 477.3619264814783 0.9843532348370081
7.53029291039578 490.589751035331 0.9967497766346556
7.5355204653491965 499.6195588439281 1.0062629536099732
7.540748020302613 504.7916205764782 1.011507539627859
7.545975575256029 504.71203991766714 1.010046903409259
7.551203130209445 505.3254977498967 1.010432546526897
7.556430685162861 503.56344549485357 1.008679489738039
7.5616582401162775 494.0803101875924 0.9994495918917882
7.566885795069694 480.404052709642 0.9857412149664192
7.57211335002311 464.1820593437499 0.9683283662163777
7.577340904976526 448.8469238967134 0.950664267309561
7.582568459929942 437.7448535396814 0.9389254276577702
7.5877960148833585 431.3293330508382 0.9340426350549896
7.593023569836775 419.79720602065925 0.9224093599013984
7.598251124790191 414.27547077188797 0.9162772521308296
7.603478679743607 409.1764407202122 0.9102232419406935
7.608706234697023 405.03106281144755 0.9063639432365505
7.6139337896504395 404.968223764589 0.9052288628376358
7.619161344603856 406.5932214996959 0.9077753695063329
7.624388899557272 407.70939012967915 0.9086708734235113
7.629616454510688 404.95541326104257 0.9045850759836503
7.634844009464104 400.75771766168344 0.8992549544698148
7.6400715644175206 399.57418739599257 0.8970619579473506
7.645299119370937 405.76931589864347 0.9023008871743352
7.650526674324353 418.0012805572496 0.9140586774812579
7.655754229277769 429.80989689645213 0.9279629675998498
7.660981784231185 435.5455296989444 0.9340724635390193
7.666209339184602 446.1129180072843 0.9437591184513164
7.671436894138018 455.01885319512013 0.9525521919426033
7.676664449091434 468.4423422215437 0.9642777222384225
7.68189200404485 479.7756456673691 0.9746108485622804
7.687119558998266 489.7818944560596 0.9839333690224887
7.692347113951683 501.394026055073 0.9947578154450158
7.697574668905099 507.92677923438106 1.0003831636041254
7.702802223858515 515.6391806990315 1.0065501036237003
7.708029778811931 522.5727206037864 1.0139936180240865
7.713257333765347 525.8070036993336 1.0174036840427465
7.718484888718764 523.2424850081551 1.0153008287172853
7.72371244367218 516.2333465929574 1.0076929507574521
7.728939998625596 510.29114140020147 0.9982737770452768
7.734167553579012 505.041530356114 0.9931765851216203
7.739395108532428 502.15855305412276 0.990220438523924
7.744622663485845 500.64664260349184 0.9887671271938586
7.749850218439261 498.065664435458 0.985723672633288
7.755077773392677 502.6570816627587 0.9896466879262101
7.760305328346093 501.72083085655436 0.9899676465889563
7.765532883299509 498.2866180159113 0.9870877877437733
7.770760438252926 491.81359717340416 0.9795932712996612
7.775987993206342 480.2540452449288 0.9663156880780257
7.781215548159758 471.54510645568575 0.956866606858935
7.786443103113174 465.0571430550628 0.9501129118556045
7.79167065806659 460.01559037633365 0.9459896355787879
7.796898213020007 450.76666641127554 0.9378219378839291
7.802125767973423 444.70952700338364 0.9315379956109362
7.807353322926839 437.12058174142254 0.9252328572292257
7.812580877880255 429.418333549431 0.9166510391643263
7.817808432833671 422.2596775503609 0.9070384691039657
7.823035987787088 418.6386685459301 0.9031651141315584
7.828263542740504 415.0380293016436 0.898882385203915
7.83349109769392 417.0773713983371 0.9010156945456833
7.838718652647336 417.8900105812159 0.9027580447257253
7.8439462076007525 415.402328618154 0.8996123059676834
7.849173762554169 416.55006874153105 0.9015392335147211
7.854401317507585 414.25705613786903 0.8984392363758652
7.859628872461001 414.1810484621293 0.8974230383548052
7.864856427414417 417.58902493259666 0.8991726433925956
7.8700839823678335 417.84189664152296 0.8974371756681881
7.87531153732125 423.65470696212077 0.9041884452372976
7.880539092274666 424.4833280580248 0.9043622452111859
7.885766647228082 430.02229968888685 0.9110103079241304
7.890994202181498 437.83545273471873 0.9191942923617878
7.8962217571349145 445.9786779091958 0.9270225356693865
7.901449312088331 454.56318597874224 0.9348760738929819
7.906676867041747 460.4108387941255 0.9409154615685987
7.911904421995163 467.2648686106215 0.9487649338616967
7.917131976948579 475.25571266762734 0.9561353410306958
7.9223595319019955 489.2516216037381 0.9689770226107132
7.927587086855412 494.38710530436924 0.9729663809709566
7.932814641808828 497.4139643196183 0.9736245274444133
7.938042196762244 507.5801364994105 0.9820876809133595
7.94326975171566 513.6953042092708 0.9873688345388608
7.9484973066690765 523.5926883483004 0.9962383532580572
7.953724861622493 535.3531660339227 1.0066277735784324
7.958952416575909 549.1476522063651 1.0185436605883473
7.964179971529325 567.6820076745134 1.0359876114560755
7.969407526482741 584.2331806578644 1.0499982190276727
7.9746350814361575 599.5516741878872 1.0626834282845041
7.979862636389574 612.9178471601244 1.0748028645611796
7.98509019134299 625.8345555135428 1.0851259236325566
7.990317746296406 636.7260187851765 1.0941242615352138
7.995545301249822 644.2683194296059 1.1000968312930988
8.000772856203238 650.4988373166229 1.1045511521233375
8.006000411156654 655.02968334541 1.1085295239808644
8.01122796611007 663.5172058989299 1.1158058523415104
8.016455521063486 668.3320304300485 1.1178698174147084
8.021683076016902 671.2106436849986 1.1196818653757825
8.026910630970319 671.5562078455342 1.1184250301461802
8.032138185923735 674.1442841255728 1.1203702192385558
8.037365740877151 677.3789974494988 1.1231027893397127
8.042593295830567 683.0711706315218 1.127605182096296
8.047820850783983 681.571538802649 1.1273016920557104
8.0530484057374 678.9827121969215 1.1236761913714464
8.058275960690816 671.2817855630128 1.116503205903909
8.063503515644232 668.3993503228548 1.1136984388758668
8.068731070597648 661.8547375647503 1.1077716436426586
8.073958625551064 656.8376234037771 1.1030958386258098
8.07918618050448 652.9768378911865 1.0994864506249302
8.084413735457897 649.3545151950344 1.0961835890926825
8.089641290411313 650.255306585716 1.097732134677401
8.09486884536473 644.4788557122173 1.0925205629109045
8.100096400318145 640.7865247868444 1.0892586218237537
8.105323955271562 631.2467974932255 1.0800717412530845
8.110551510224978 620.445450353734 1.0703343176739308
8.115779065178394 612.9011686590113 1.06284750606936
8.12100662013181 603.0318471251578 1.0533898483807733
8.126234175085226 604.8150019878279 1.0553004268192432
8.131461730038643 610.8645213129349 1.0616034398480918
8.136689284992059 621.8740865473046 1.0702731388067144
8.141916839945475 625.1144109952653 1.0724935364285628
8.147144394898891 634.4284628342612 1.079636668313801
8.152371949852308 649.6273900394693 1.0917599323386036
8.157599504805724 670.8947469393438 1.109825820701226
8.16282705975914 696.4243581057614 1.12980214401351
8.168054614712556 718.1881538797892 1.147321818550183
8.173282169665972 733.327518369532 1.158249704961786
8.178509724619389 737.9876293200903 1.1611046205457278
8.183737279572805 740.8513249350101 1.1624778360917538
8.188964834526221 737.1810246856166 1.1585655619902215
8.194192389479637 732.4671926799939 1.1544394539279639
8.199419944433053 725.5427090525454 1.1479889507836933
8.20464749938647 715.8489849053288 1.1400809987851699
8.209875054339886 705.9341723834708 1.1319937118721604
8.215102609293302 692.0062470253933 1.1201224138237393
8.220330164246718 682.1315844718706 1.1105222430579356
8.225557719200134 676.0719902527131 1.1058635727631925
8.23078527415355 667.7993354920297 1.099110698076575
8.236012829106967 665.5140148382145 1.0979095437373723
8.241240384060383 659.5573325690871 1.0929885951675968
8.2464679390138 656.6246347949286 1.0911690545981239
8.251695493967215 656.7921007839792 1.090955502829455
8.256923048920632 656.2256614989519 1.0894968863020797
8.262150603874048 655.0382422123369 1.0882121096598216
8.267378158827464 655.2181303381699 1.0886288153293342
8.27260571378088 652.7078867009759 1.085270032901683
8.277833268734296 651.4635478964441 1.084286858077127
8.283060823687713 647.8732150216476 1.0813181965315926
8.288288378641129 644.9445224307619 1.077911137942944
8.293515933594545 638.3292198576676 1.0713298136373683
8.298743488547961 635.1447826439216 1.0668817139195463
8.303971043501377 639.8056549530148 1.0706426162162963
8.309198598454794 642.7655544479326 1.0730902443131147
8.31442615340821 645.8205178679143 1.0756787407365316
8.319653708361626 649.1327905332207 1.0792308127661991
8.324881263315042 646.2520694889505 1.0772880836659746
8.330108818268458 649.5689263675673 1.0796065893271212
8.335336373221875 653.3666227610527 1.0813181021641465
8.34056392817529 659.570495248139 1.084659365943806
8.345791483128707 663.3912517899095 1.0871693148043062
8.351019038082123 667.8052185335904 1.0908613506596747
8.35624659303554 666.6330708199728 1.0899493736185428
8.361474147988956 668.8142148165826 1.0915729815757098
8.366701702942372 676.0996844484872 1.0971629027766934
8.371929257895788 685.9236497167841 1.104147747244675
8.377156812849204 696.369590493805 1.1126628803367584
8.38238436780262 705.9893010863273 1.1205524628362853
8.387611922756037 704.0431721401314 1.1183061984301241
8.392839477709453 701.0082092581818 1.1141483807056178
8.398067032662869 697.2191873824208 1.111366866494343
8.403294587616285 694.1583040046038 1.1089253466006006
8.408522142569701 690.8001166677302 1.1067502153573787
8.413749697523118 684.3167637713852 1.1002615444921477
8.418977252476534 677.002027359386 1.0946785988837822
8.42420480742995 665.4306106759768 1.0845986587260434
8.429432362383366 656.6054913572216 1.0781588122703145
8.434659917336782 648.2138792376618 1.0711360038234217
8.439887472290199 635.9864324982701 1.058862884680114
8.445115027243615 618.8988342103089 1.0435191046433365
8.450342582197031 602.9534489527891 1.0298280053105329
8.455570137150447 596.7168268797762 1.0253440863448127
8.460797692103863 590.5900496077413 1.0200761589516074
8.46602524705728 586.6198108118444 1.01569564735727
8.471252802010696 580.8016414398649 1.009570949717242
8.476480356964112 576.9128822558287 1.0059798326245677
8.481707911917528 565.8897647367917 0.9958641328270766
8.486935466870944 556.4965879317323 0.988603456926398
8.49216302182436 548.2416984081813 0.9810388483409976
8.497390576777777 542.1325911203037 0.9750115555593306
8.502618131731193 541.5904984361118 0.9740456541776934
8.50784568668461 541.797279088277 0.9735195920362958
8.513073241638025 540.2982800795213 0.9728408643924187
8.518300796591442 536.9984881815379 0.9702295686873105
8.523528351544858 531.25924937149 0.9645380743893092
8.528755906498274 526.4454844281979 0.9589090049749135
8.53398346145169 520.117114404482 0.9522940807286513
8.539211016405106 520.0896641396989 0.9530090941478356
8.544438571358523 519.7233694779769 0.9524462797993906
8.549666126311939 516.7853037045619 0.949805833979104
8.554893681265355 513.9845080807685 0.9464213672883369
8.560121236218771 505.2019838917349 0.9362162554232425
8.565348791172188 505.5615799744098 0.9357656940896887
8.570576346125604 508.92817100071585 0.9383175298590956
8.57580390107902 511.0139783215283 0.9400739915709182
8.581031456032436 516.3345988428732 0.9464021513283085
8.586259010985852 515.044986169563 0.9458914331368536
8.591486565939269 516.9447914513654 0.9491951726672245
8.596714120892685 520.2855858534239 0.9508702117197669
8.601941675846101 521.8266373083311 0.9509277263806876
8.607169230799517 521.1700136150555 0.9484105204377107
8.612396785752933 523.5404323856307 0.9500827538559455
8.61762434070635 525.7172824366677 0.9524779514830352
8.622851895659766 530.535128563552 0.9576045532897663
8.628079450613182 536.5617031385563 0.9627347660667682
8.633307005566598 541.1433510115259 0.9662520427591557
8.638534560520014 546.3510045380349 0.9700028620746519
8.64376211547343 554.8174082715158 0.9767357879495042
8.648989670426847 559.7741059718124 0.9805252395670094
8.654217225380263 567.6582583070428 0.9871633282542126
8.65944478033368 574.5105910698214 0.9920222161237098
8.664672335287095 578.0222948739346 0.9943972387905965
8.669899890240512 587.3625690254612 1.0025907775522922
8.675127445193928 595.3379942701398 1.009028648462778
8.680355000147344 606.6894248412164 1.0178391959199273
8.68558255510076 614.028550275033 1.0235885529371114
8.690810110054176 622.837958519489 1.0309002089050048
8.696037665007593 635.270396981425 1.0404954953926104
8.701265219961009 653.3110559212645 1.0547620727209768
8.706492774914425 673.3949723620296 1.0703572431571187
8.711720329867841 688.0555339691953 1.0818722915164367
8.716947884821257 692.2762588178778 1.0836921983540746
8.722175439774674 691.6296996647286 1.0824476505478697
8.72740299472809 688.6211305243773 1.0795804708815824
8.732630549681506 684.5128181365236 1.0767728450395515
8.737858104634922 685.1850383446634 1.0774468577146785
8.743085659588338 682.7448804666745 1.0762200273815634
8.748313214541755 676.7431667509093 1.072818745582872
8.75354076949517 666.6971948516383 1.0646836107949609
8.758768324448587 658.6314308966776 1.0568509261255856
8.763995879402003 646.8062504803644 1.0459722633673008
8.76922343435542 633.1605570668344 1.034319585131071
8.774450989308836 623.8479067244317 1.0269306902474291
8.779678544262252 610.6959739033763 1.015119281141498
8.784906099215668 604.366000901311 1.008961609017165
8.790133654169084 596.0169906636492 1.0021866105106016
8.7953612091225 584.7747479188116 0.9930397752470672
8.800588764075917 578.5215389693172 0.9877919380460285
8.805816319029333 574.6350828011109 0.984400414558926
8.811043873982749 569.7212797331381 0.9809422796302276
8.816271428936165 563.2346735637516 0.9748872027983787
8.821498983889581 561.523422640929 0.9738088859545596
8.826726538842998 559.057647400677 0.9720359623319494
8.831954093796414 559.6317171410498 0.9713416384753838
8.83718164874983 554.4056768493881 0.9653302824004636
8.842409203703246 550.7865448248673 0.9609294230461508
8.847636758656662 546.0085736745207 0.9557100897683068
8.852864313610079 544.888808862383 0.9544788534747423
8.858091868563495 546.8062592782578 0.9554781302774665
8.863319423516911 548.0566777657821 0.9566676469914698
8.868546978470327 549.1467304855069 0.9578488512191039
8.873774533423743 545.3484303535803 0.9547527295190524
8.87900208837716 542.1421662072754 0.9515390642328119
8.884229643330576 542.8599836256378 0.9515651688518105
8.889457198283992 545.8781312021816 0.9541004768020513
8.894684753237408 547.7751821568529 0.9559488021983196
8.899912308190824 548.6438235455835 0.957477183627042
8.90513986314424 550.5536635257098 0.9584089354738794
8.910367418097657 552.3113001171212 0.9584198977373627
8.915594973051073 558.4432428811382 0.9634193589308108
8.92082252800449 566.0795047087049 0.9703095848745602
8.926050082957905 570.4392115858319 0.9744133789231951
8.931277637911322 575.1872607315731 0.9787720484817825
8.936505192864738 572.1530850733199 0.9735479543091589
8.941732747818154 567.0727776072371 0.9677082819275786
8.94696030277157 562.2577060193119 0.9624543982839776
8.952187857724986 564.6541792050466 0.9656062871209062
8.957415412678403 570.0740791412906 0.9701224562381182
8.962642967631819 579.0660705695888 0.9780240025120539
8.967870522585235 587.8409023389435 0.9850335666411879
8.973098077538651 593.381947804302 0.9890271205739332
8.978325632492067 592.0996677606623 0.9868539456450744
8.983553187445484 595.8571100995376 0.9893328784848979
8.9887807423989 598.0541435938298 0.9900811715779777
8.994008297352316 600.9330385688822 0.9930129095686834
8.999235852305732 602.9625699172127 0.9954171479444421
9.004463407259149 601.2812088922627 0.9935220654705924
9.009690962212565 606.7569649861517 0.9980715441571841
9.014918517165981 616.8955981726789 1.0054244212914254
9.020146072119397 626.8769622702383 1.0130331548467164
9.025373627072813 634.7111533981936 1.018409924663499
9.03060118202623 645.2521721525067 1.0250482677043027
9.035828736979646 660.3173921633737 1.0367675229249307
9.041056291933062 676.2655634656082 1.0489399497222431
9.046283846886478 694.6981053335439 1.063047998462939
9.051511401839894 711.5172748753168 1.0756487390791005
9.05673895679331 731.6107919459101 1.0900609775899228
9.061966511746727 756.4943166653328 1.1079093949087773
9.067194066700143 782.8793525913608 1.1265965843676569
9.07242162165356 808.8287356225273 1.1440396832759376
9.077649176606975 831.705813302266 1.1595709344608058
9.082876731560392 847.2615690725822 1.1698744229109828
9.088104286513808 860.2324504512535 1.179355564477612
9.093331841467224 866.7422239684527 1.1831357021825037
9.09855939642064 866.6062285653044 1.1826360897738069
9.103786951374056 859.7883458272696 1.1770957321993836
9.109014506327473 847.5699113977774 1.167314445149497
9.114242061280889 837.875453257169 1.1607795307797224
9.119469616234305 827.5229946590465 1.1528686433368387
9.124697171187721 828.6254037020934 1.1533305179902842
9.129924726141137 825.3770424213948 1.150739963684913
9.135152281094554 827.6645754252545 1.152402422913104
9.14037983604797 833.438721438877 1.1568516396028077
9.145607391001386 848.4436336339527 1.1664588990724731
9.150834945954802 878.000913209853 1.1861088042095045
9.156062500908218 913.8608853786817 1.210339486253508
9.161290055861635 952.2041257263534 1.2443791602148626
9.16651761081505 992.8150322134999 1.2773315962049945
9.171745165768467 1023.976471371172 1.3023579165184362
9.176972720721883 1049.1984525481437 1.3237830273826503
9.1822002756753 1061.3912308005283 1.3348261380653246
9.187427830628716 1065.2781751293937 1.3404684666438937
9.192655385582132 1057.5665465171369 1.337394736480478
9.197882940535548 1042.9118261782025 1.3307789715783704
9.203110495488964 1025.87011015383 1.321974930564507
9.20833805044238 1008.3921322242248 1.3131459133827283
9.213565605395797 991.6743795276308 1.3035389667541184
9.218793160349213 977.9511728488301 1.296685103243257
9.224020715302629 965.9429336993096 1.292294777694017
9.229248270256045 953.5142362306112 1.2854394884037008
9.234475825209461 941.5506172052259 1.2795485644732523
9.239703380162878 927.1293814159668 1.2699993837324477
9.244930935116294 920.7505984894254 1.2664539979324292
9.25015849006971 918.0784733243677 1.265705302272577
9.255386045023126 915.7874384201359 1.265645270783443
9.260613599976542 918.7226532036358 1.2686328795532178
9.265841154929959 921.56572897553 1.273686706067611
9.271068709883375 928.4680352365159 1.2783210160162142
9.276296264836791 952.4402840829752 1.2964115536356435
9.281523819790207 975.5039456877973 1.3134020322392104
9.286751374743623 1002.2380890008911 1.3323171873907853
9.29197892969704 1031.4105273231291 1.3532937651252734
9.297206484650456 1054.0529565900495 1.3678131317392275
9.302434039603872 1069.596673250673 1.3777846069245716
9.307661594557288 1077.2619925527872 1.3846382364281766
9.312889149510704 1068.7170937019678 1.382693973703567
9.31811670446412 1045.8151501914676 1.3692221071559378
9.323344259417537 1008.8564336742081 1.3465984569285216
9.328571814370953 961.9415467933445 1.313628556175944
9.33379936932437 912.8994467209468 1.2804040252858606
9.339026924277785 857.5063959595126 1.242105989764124
9.344254479231202 806.3628037454266 1.2058528581141368
9.349482034184618 763.4059876560319 1.1736769059053966
9.354709589138034 730.4180650055902 1.1494687581833676
9.35993714409145 710.734448173402 1.1368283108950699
9.365164699044866 693.1414154675642 1.124040057330167
9.370392253998283 676.349494217181 1.1111167471819916
9.375619808951699 665.3930331109672 1.10255852821061
9.380847363905115 658.4355858043418 1.0977693966857416
9.386074918858531 649.9856527471032 1.0916252780290754
9.391302473811947 649.8155765274446 1.092222409479763
9.396530028765364 645.8690756196456 1.0895347317026256
9.40175758371878 643.80932556336 1.0884422750165599
9.406985138672196 641.8144305905759 1.0870586496035335
9.412212693625612 641.6264022954535 1.0856646346157106
9.417440248579029 636.4600113164038 1.070339334353821
9.422667803532445 638.9545504394544 1.067323199769791
9.427895358485861 636.912149117114 1.0620169456148125
9.433122913439277 635.1341167837996 1.058762991890011
9.438350468392693 636.1793557305215 1.0565320094464157
9.44357802334611 634.5659734452644 1.0528889366196534
9.448805578299526 633.3318134113765 1.0489781000212288
9.454033133252942 633.1299929447152 1.047054770852442
9.459260688206358 633.4999239887752 1.0456225002938149
9.464488243159774 634.2707946897086 1.0457678142541502
9.46971579811319 639.1942987338829 1.048164853527198
9.474943353066607 635.4231361070905 1.043551312813081
9.480170908020023 634.725021996711 1.0408370115140586
9.48539846297344 629.7141303445605 1.035330618331264
9.490626017926855 627.3416822378513 1.0313181844781751
9.495853572880272 628.0049488634867 1.0316400114831499
9.501081127833688 629.5538804678284 1.0317681898859088
9.506308682787104 632.6582551048339 1.0333055908986313
9.51153623774052 630.7888518625347 1.0292856083526385
9.516763792693936 624.9576539309362 1.0234570012118114
9.521991347647353 621.6599213246162 1.018592300589421
9.527218902600769 624.3513766109467 1.019894821723947
9.532446457554185 629.6541969903521 1.024185152805849
9.537674012507601 632.6652233480705 1.0275989523583935
9.542901567461017 632.4982656835803 1.026854864273515
9.548129122414434 634.6045617235959 1.0278155475748265
9.55335667736785 636.2021337242684 1.027882012865786
9.558584232321266 634.8703273607812 1.026247214082939
9.563811787274682 636.4080575607824 1.0273187753489568
9.569039342228098 637.1118246809333 1.0277371590104178
9.574266897181515 632.1983633627209 1.0232950526972806
9.57949445213493 631.4167096614556 1.0211976930795792
9.584722007088347 624.8695365036667 1.0147624201983811
9.589949562041763 624.3161506732373 1.013375349411855
9.59517711699518 627.7299749757686 1.0149899175942316
9.600404671948596 632.146154282399 1.017907016644171
9.605632226902012 630.6925905180263 1.0151863593840984
9.610859781855428 628.0894623793403 1.0123966635266926
9.616087336808844 628.2060342269881 1.0125807186864844
9.62131489176226 629.7842924012161 1.0133702131414422
9.626542446715677 632.8868434167164 1.0150122483451038
9.631770001669093 636.1596512033652 1.017530463284615
9.636997556622509 634.3156256246083 1.0152008947387874
9.642225111575925 636.6642749630421 1.01605502530122
9.647452666529341 633.6994918083153 1.0130130768641474
9.652680221482758 635.357758060626 1.0139230147382514
9.657907776436174 638.623141370207 1.0159092386645447
9.66313533138959 640.1250766488217 1.0155506941852994
9.668362886343006 645.881588897012 1.0205492010350117
9.673590441296422 644.8020684300425 1.019231255409224
9.678817996249839 647.3460128400413 1.0200803421365332
9.684045551203255 642.3287284966888 1.0149956314091413
9.689273106156671 640.4181861209814 1.012320009598637
9.694500661110087 640.1586634134458 1.011339607995144
9.699728216063503 648.9983935195223 1.0185262342678463
9.70495577101692 656.687698765373 1.0241405745705603
9.710183325970336 661.5635680619562 1.0279606823624658
9.715410880923752 663.5703680780655 1.028690221470057
9.720638435877168 661.8250019347644 1.0262683833079553
9.725865990830584 664.5032619532548 1.0280505884111772
9.731093545784 667.2512161323757 1.029438563840152
9.736321100737417 670.42367991978 1.0315244495073532
9.741548655690833 675.4021828815668 1.0351782139309775
9.74677621064425 674.2561895657085 1.0340085934903809
9.752003765597665 673.3799753085515 1.03403137611208
9.757231320551082 675.5233949567063 1.0357329119882621
9.762458875504498 678.4833306031059 1.0376947807941048
9.767686430457914 685.2536822368141 1.0417807706031852
9.77291398541133 684.9379352210136 1.0405145100544115
9.778141540364746 679.7718800330211 1.033266357607596
9.783369095318163 674.8892570090886 1.0286930591683312
9.788596650271579 670.4387546034988 1.02498353175079
9.793824205224995 674.5074653485162 1.0302798825742734
9.799051760178411 675.6579084925547 1.0302292162042659
9.804279315131827 675.327823088969 1.0287919498614266
9.809506870085244 673.6429009850904 1.025176353730698
9.81473442503866 679.0543594347978 1.0288019008609666
9.819961979992076 685.8517740082048 1.0331169649680747
9.825189534945492 687.6423558406988 1.0345334029657594
9.830417089898909 693.6402543310594 1.0385952288137001
9.835644644852325 690.5734853040767 1.0348034185967507
9.840872199805741 685.0773963578104 1.0297551286568023
9.846099754759157 683.5639246031022 1.028724258320998
9.851327309712573 684.8806040811693 1.0297786531983832
9.85655486466599 689.0611090615923 1.0330514243615625
9.861782419619406 690.5953766594886 1.033912078212052
9.867009974572822 692.5329614857261 1.0344723398866014
9.872237529526238 693.8509235970878 1.0346794312348169
9.877465084479654 694.8605563359788 1.0352099498268956
9.88269263943307 694.3555060461797 1.034213036230532
9.887920194386487 693.1695302766034 1.0329952788381946
9.893147749339903 694.8072039885491 1.0344443368007772
9.89837530429332 696.6989828351066 1.0343454155622778
9.903602859246735 699.3913730085891 1.0355327978567137
9.908830414200152 698.9934394924371 1.0341268511599067
9.914057969153568 703.9741856581805 1.0370221827162183
9.919285524106984 706.9914985140076 1.0390463567830726
9.9245130790604 709.038709078742 1.040655860135493
9.929740634013816 717.6871195916909 1.0480500681009457
9.934968188967233 721.4756184549487 1.0502933483066261
9.940195743920649 718.2584852341624 1.0469328916001417
9.945423298874065 721.7094912666927 1.0487078165289083
9.950650853827481 720.0499024090888 1.0471875150216687
9.955878408780897 725.610236886615 1.0508745311366243
9.961105963734314 726.0965238677805 1.0502945505276162
9.96633351868773 725.793543911774 1.0499553807655215
9.971561073641146 722.8947075748596 1.047471922080581
9.976788628594562 723.7973467567599 1.0478705672101838
9.982016183547978 720.9998676356723 1.0454262306247706
9.987243738501395 714.8769565653864 1.0393297310979461
9.99247129345481 711.6662014717194 1.0364422030669378
9.997698848408227 710.9472129206528 1.0355320872899423
10.002926403361643 709.0373668945974 1.0339655558532377
10.00815395831506 707.1986692800657 1.032398168501639
10.013381513268476 698.791928502488 1.0254853987704682
10.018609068221892 695.546512301877 1.0223993249687136
10.023836623175308 691.1633645593062 1.0188421269948715
10.029064178128724 690.7230685613988 1.0180967075499223
10.03429173308214 692.9820722522721 1.0202675329268647
10.039519288035557 694.1573034482471 1.0213528078485328
10.044746842988973 698.3885597931719 1.0240122864131658
10.049974397942389 700.4565812558378 1.0247674062887868
10.055201952895805 702.6788541646866 1.0265249182790102
10.060429507849221 699.2507634024045 1.0236053727654082
10.065657062802638 692.8514954788217 1.0189689892605582
10.070884617756054 692.7722195681449 1.0187380392272913
10.07611217270947 694.0890243076523 1.0190187927110577
10.081339727662886 696.3905813168126 1.0202448279351257
10.086567282616302 695.4796792245129 1.0193684176279245
10.091794837569719 685.767302885439 1.0113023372804837
10.097022392523135 681.2800384992479 1.00728964217824
10.102249947476551 683.7694669933364 1.0092266287594718
10.107477502429967 682.6543540071737 1.0073075233546853
10.112705057383383 681.3063103132491 1.0056892279889356
10.1179326123368 678.1830279981638 1.0037589656623138
10.123160167290216 672.5803358609032 0.9997201855545834
10.128387722243632 670.5955631544161 0.997755477980398
10.133615277197048 671.5215687591489 0.9975025245796318
10.138842832150464 678.5786979208391 1.002521718179864
10.14407038710388 681.8199020803792 1.0048934605725073
10.149297942057297 683.427755576738 1.0059236548264257
10.154525497010713 682.6240842631679 1.0054302389140708
10.15975305196413 683.1234579122469 1.005513051865304
10.164980606917545 685.8457286544093 1.006663783314415
10.170208161870962 683.0487023773309 1.0040219493803069
10.175435716824378 679.4486837909186 1.0014198628176088
10.180663271777794 676.4235104431208 0.9982769664197
10.18589082673121 676.2405037719973 0.9977490112202752
10.191118381684626 677.6754218136724 0.9987427520300629
10.196345936638043 677.324382318749 0.9980427643553866
10.201573491591459 675.3913191431263 0.9963361313772693
10.206801046544875 673.7734150264278 0.9955184088853531
10.212028601498291 673.1495987231224 0.9943359859417108
10.217256156451707 669.4959888956565 0.9914798686082147
10.222483711405124 668.5277708440162 0.9907604672336277
10.22771126635854 666.7885550477833 0.9896702753976441
10.232938821311956 667.2604372847703 0.9898010396619586
10.238166376265372 666.2983545955296 0.9879726894877802
10.243393931218788 668.8543727413111 0.9891724578744171
10.248621486172205 665.6823331703868 0.9868878780248738
10.253849041125621 666.0007004574336 0.9873673348528563
10.259076596079037 661.0881083199085 0.984596864759695
10.264304151032453 655.3577501495442 0.9801611999619183
10.26953170598587 653.6488535864671 0.9777585692807841
10.274759260939286 650.4610527118161 0.974797258621401
10.279986815892702 651.7409750585764 0.9758185657143075
10.285214370846118 649.5627857131636 0.9745948889786622
10.290441925799534 649.3163570475808 0.9734232459754922
10.29566948075295 646.9675366033883 0.9711982955581464
10.300897035706367 641.7135273981852 0.9660955063543444
10.306124590659783 641.5637651785261 0.9655991785201691
10.3113521456132 639.8994285175004 0.9647686146246706
10.316579700566615 640.9481713793699 0.9662259468636631
10.321807255520032 637.1040549554832 0.9628328443891183
10.327034810473448 635.2964288753673 0.96099470862796
10.332262365426864 630.4398741128286 0.9557392717861155
10.33748992038028 632.4229995337923 0.9572112990615858
10.342717475333696 630.549701495903 0.9551691302958879
10.347945030287113 629.5251262114865 0.9530221010809481
10.353172585240529 634.4213742982885 0.9563705026788726
10.358400140193945 635.7759777399626 0.9574569759163678
10.363627695147361 638.2849263133375 0.9593784477550656
10.368855250100777 640.2391329502449 0.9610197568243721
10.374082805054194 646.8402380366769 0.9666063637984967
10.37931036000761 651.6982922356157 0.9694140935283774
10.384537914961026 654.3210587922748 0.9710384142599396
10.389765469914442 655.5697738729259 0.9704698218566259
10.394993024867858 659.4347926983438 0.9730547936142189
10.400220579821275 662.6383431784782 0.975640747745809
10.40544813477469 662.1655401583465 0.9748089615564695
10.410675689728107 654.602027416388 0.9690962915075868
10.415903244681523 649.4322394583147 0.964599893890958
10.42113079963494 644.4490748255213 0.9600597232181199
10.426358354588356 637.1150744277555 0.9543095007092459
10.431585909541772 628.8535495397713 0.9486690527572527
10.436813464495188 621.1068576737329 0.944340067568981
10.442041019448604 610.5295527451377 0.9365116074826177
10.44726857440202 603.6963857650402 0.9303922805265944
10.452496129355437 599.3983025430675 0.9260288793443489
10.457723684308853 595.5110252904967 0.9228266185365812
10.462951239262269 595.2186741157228 0.9216139381224806
10.468178794215685 590.636084476058 0.9178301367223689
10.473406349169101 584.6259574531514 0.9132531304608388
10.478633904122518 580.863265943605 0.910632322853412
10.483861459075934 576.6401479145383 0.9070986856122087
10.48908901402935 573.3102298298005 0.9040890154228726
10.494316568982766 569.2210185909747 0.9001134819647891
10.499544123936182 562.8158105281477 0.8941597000788584
10.504771678889599 557.9706199701697 0.8906218659083798
10.509999233843015 558.7916673821644 0.8921656097786135
10.515226788796431 556.9851032569469 0.8900958207038816
10.520454343749847 552.824199569639 0.8858642473580306
10.525681898703263 547.2630347352526 0.8803820517180182
10.53090945365668 542.8184571175937 0.8761820315359106
10.536137008610096 541.481005875719 0.875638213612437
10.541364563563512 544.1667237734642 0.8786459151304188
10.546592118516928 543.0632637955832 0.8776644565763211
10.551819673470344 543.8262770100886 0.8780299706984229
10.55704722842376 539.924678157468 0.8750704158523211
10.562274783377177 532.6016394269003 0.8686333366519335
10.567502338330593 523.8384987042751 0.8618443882957146
10.57272989328401 522.7710371050573 0.8606226831374341
10.577957448237425 527.2727293203984 0.8642823833750686
10.583185003190842 529.6366869264348 0.8655646113850123
10.588412558144258 531.9489387497229 0.8669242597891479
10.593640113097674 529.7071490891963 0.8648250026325315
10.59886766805109 529.2025007350464 0.8635971021781303
10.604095223004506 529.4021667271784 0.8627401388139072
10.609322777957923 532.7826036714349 0.865726136374844
10.614550332911339 531.6055576280904 0.864417813019388
10.619777887864755 527.0071347015516 0.8598343062329568
10.625005442818171 524.1510535382931 0.8580413448758005
10.630232997771587 520.8241480233816 0.855076451572629
10.635460552725004 519.7338332379879 0.8545146176614437
10.64068810767842 518.4060922139802 0.8531873734097646
10.645915662631836 519.4332403100586 0.8536356398355024
10.651143217585252 521.5288283131531 0.855326297440781
10.656370772538668 523.304344712267 0.856280015676697
10.661598327492085 524.9466872127391 0.8567496526613599
10.666825882445501 527.9351057339037 0.8592194172993646
10.672053437398917 528.5066465060222 0.8582343366505569
10.677280992352333 529.1791831354723 0.8586898966110484
10.68250854730575 529.4972672861793 0.8591825521165444
10.687736102259166 537.0854521469969 0.8659957980615294
10.692963657212582 543.480531041158 0.8717060942536917
10.698191212165998 551.3278182163972 0.8774577726366589
10.703418767119414 551.2452962149271 0.8747881541684094
10.70864632207283 553.9189270527949 0.8756535901819579
10.713873877026247 556.4978252946835 0.8763430408665231
10.719101431979663 562.711735809043 0.8806514302288714
10.72432898693308 574.368799804088 0.8896344719600843
10.729556541886495 585.551352096339 0.8986264169326802
10.734784096839912 598.1588415413612 0.9092988113235076
10.740011651793328 607.1458888394877 0.9158512269654461
10.745239206746744 614.6166423440172 0.920410949960038
10.75046676170016 619.7722424726068 0.9234243678069769
10.755694316653576 617.771367650616 0.921420438066422
10.760921871606993 616.4722047910242 0.9200940593159246
10.766149426560409 616.6445916936609 0.9199128995364196
10.771376981513825 612.7519429943828 0.9169182427619822
10.776604536467241 605.7518596924324 0.9117265843211837
10.781832091420657 602.9156708659257 0.9092449123669754
10.787059646374074 598.1208597283096 0.9056869217330248
10.79228720132749 597.2066888731621 0.904384200561572
10.797514756280906 597.3178452408282 0.9040115059435346
10.802742311234322 596.7810727904445 0.9035417608276631
10.807969866187738 599.5925872067438 0.905132607143
10.813197421141155 598.8573808546722 0.9042453066730036
10.81842497609457 599.7264240446985 0.9049097550381113
10.823652531047987 600.491400048773 0.9048564231448931
10.828880086001403 600.7309200856142 0.9046161319480679
10.83410764095482 605.9902550744445 0.9083946655736083
10.839335195908236 616.5487990684849 0.9155451376195509
10.844562750861652 629.0188640404999 0.9246890848621115
10.849790305815068 645.8545611677531 0.9365113941186168
10.855017860768484 664.5595805000734 0.9496104629940855
10.8602454157219 684.6936576134476 0.9639556479660358
10.865472970675317 710.6254947459266 0.9820468481128777
10.870700525628733 734.5938380213415 0.9984389886725094
10.875928080582149 755.7412639935509 1.0126448434349407
10.881155635535565 761.1055568609145 1.0148658082700208
10.886383190488981 758.1956076736552 1.012184253031636
10.891610745442398 743.4354507534762 1.0025142786978523
10.896838300395814 727.1306094754793 0.9913211320799068
10.90206585534923 707.992490021905 0.978171092200213
10.907293410302646 692.581965162783 0.9673790900790034
10.912520965256062 669.160580436759 0.9504235158872745
10.917748520209479 655.4799120226959 0.9404845778714381
10.922976075162895 641.986368465947 0.9306167664954681
10.928203630116311 630.1213001398177 0.9221377491640156
10.933431185069727 619.639724560192 0.9144178148380208
10.938658740023143 607.0858667141067 0.9044623710622256
10.94388629497656 594.7396668202504 0.894437002369651
10.949113849929976 585.773655286743 0.8874770454730007
10.954341404883392 581.4033829140836 0.8837811507000415
10.959568959836808 577.0046351596686 0.8808681735861909
10.964796514790224 571.7852475259234 0.8770587096887474
10.97002406974364 568.8441314661222 0.8766706697772265
10.975251624697057 562.6243263096811 0.8738420033892033
10.980479179650473 554.099974439339 0.8687491419993415
10.98570673460389 545.5828695175319 0.8629358494369497
10.990934289557305 541.667026142209 0.861001287990246
10.996161844510722 536.1132253053631 0.8570309780213233
11.001389399464138 535.0924443500346 0.857396373874854
11.006616954417554 532.5287204949458 0.856020074450581
11.01184450937097 524.594842684284 0.849949021489891
11.017072064324386 524.6867916233338 0.8504622303332068
11.022299619277803 520.3333199999822 0.8473106215158918
11.027527174231219 520.7487487538415 0.8481486850411415
11.032754729184635 520.4051036116823 0.8485510293932164
11.037982284138051 515.8967923092217 0.8455505747003926
11.043209839091467 512.5130233395511 0.8429107838185196
11.048437394044884 512.2933574744702 0.8427270598136528
11.0536649489983 510.1768691134916 0.8414261280952532
11.058892503951716 510.3613982994229 0.8416996614811981
11.064120058905132 507.31013615564 0.8397131048481304
11.069347613858548 507.3618259113031 0.8407073135964231
11.074575168811965 504.87147738391883 0.8389505131688003
11.079802723765381 501.0024501464696 0.8356918969336882
11.085030278718797 499.21610015007184 0.8348112569754325
11.090257833672213 495.97743988466743 0.8319040400723037
11.09548538862563 495.42453269033035 0.8312160547816516
11.100712943579046 494.4612003225522 0.8309996572476732
11.105940498532462 493.28740043304987 0.8298750823013534
11.111168053485878 492.085566945136 0.8288788047039025
11.116395608439294 491.4873405417527 0.8288862150104662
11.12162316339271 490.26220338087893 0.8282119701792144
11.126850718346127 490.06087415586546 0.8285984595854874
11.132078273299543 489.1425255039007 0.8284923517481975
11.13730582825296 485.4916119289706 0.825739238594558
11.142533383206375 485.6924197145825 0.8259286628299715
11.147760938159792 488.75049742482787 0.8288170267389495
11.152988493113208 490.39541565041196 0.829826627227656
11.158216048066624 491.5705535347418 0.8310836304945568
11.16344360302004 489.2976631657176 0.8288097129010605
11.168671157973456 484.697577215421 0.8254788620996142
11.173898712926873 485.3119180764407 0.8266181882341301
11.179126267880289 481.47500687375856 0.8239148410317039
11.184353822833705 485.38456908774333 0.8274703203996117
11.189581377787121 483.1961618071693 0.8250719821118964
11.194808932740537 481.5948485329222 0.8231937714717454
11.200036487693954 481.9852590527483 0.8236100718578221
11.20526404264737 481.26329946133615 0.8233593707328059
11.210491597600786 482.28999821740666 0.8244534550526724
11.215719152554202 482.64035107628433 0.8250698923846012
11.220946707507618 482.50420799477337 0.8242496706899829
11.226174262461035 483.7176572832892 0.8240809935547336
11.23140181741445 483.8542082117314 0.824749833919171
11.236629372367867 483.01900560714205 0.8244811421673657
11.241856927321283 479.517077715306 0.8220992836687491
11.2470844822747 477.7276137418333 0.821307354968199
11.252312037228116 480.44581693692686 0.8231577304583718
11.257539592181532 479.9202335318994 0.8221872773878203
11.262767147134948 484.08011455535484 0.8258104452993983
11.267994702088364 480.3826584945937 0.8225909950041984
11.27322225704178 478.35619795240535 0.8213291106749252
11.278449811995197 476.4698184517527 0.8198872287067904
11.283677366948613 477.3504575902734 0.8206509123959095
11.288904921902029 483.37345468564155 0.826072907257741
11.294132476855445 483.1044776501291 0.8250944079519087
11.299360031808861 479.0513841636393 0.8217770877684952
11.304587586762278 472.04089740717507 0.8151912941098451
11.309815141715694 467.4144024586831 0.810646711651611
11.31504269666911 465.6395480114587 0.809326723876817
11.320270251622526 468.18256699058577 0.8111057014354266
11.325497806575942 468.4572078265316 0.8111411840285607
11.330725361529359 469.5389193708823 0.8117883685214676
11.335952916482775 470.49606305036315 0.8122699116750471
11.341180471436191 468.6714488175224 0.8109672066575436
11.346408026389607 467.0495145101208 0.8095831356780756
11.351635581343023 467.42851476535344 0.8103146987660755
11.35686313629644 467.20256369918445 0.8101043612711375
11.362090691249856 463.5978519728689 0.8065857207560954
11.367318246203272 460.0055987590377 0.8039563776258566
11.372545801156688 454.8291022474002 0.8000451096914802
11.377773356110104 451.57866550927235 0.7974623567164875
11.38300091106352 450.88954792603175 0.797217310137735
11.388228466016937 451.5595970648825 0.7977855150165195
11.393456020970353 450.64872288762786 0.7963873914206063
11.39868357592377 449.5423459382215 0.7961710616666638
11.403911130877185 445.56389974072647 0.7922765637942037
11.409138685830602 442.3316460613837 0.7893726212442854
11.414366240784018 439.05274982985145 0.7859791371186036
11.419593795737434 435.62527436697536 0.782569950030867
11.42482135069085 433.0106074334501 0.7803728297970468
11.430048905644266 430.5856030641597 0.779604283344493
11.435276460597683 425.65129289409776 0.775613190487484
11.440504015551099 421.4308570572366 0.7728721193067589
11.445731570504515 419.03998141548914 0.7694955380687879
11.450959125457931 418.9841442293841 0.7675235853928872
11.456186680411347 422.5779384181109 0.7709743159233313
11.461414235364764 425.31194183469944 0.77448996585536
11.46664179031818 419.6509393476599 0.7697479949746358
11.471869345271596 416.8394576522834 0.7677411632077497
11.477096900225012 412.7961149427775 0.7648009657542215
11.482324455178428 411.4707744566811 0.7693796515261341
11.487552010131845 410.1478634881636 0.7706788007784388
11.49277956508526 408.0553973921108 0.7703289294336849
11.498007120038677 409.68476310644496 0.7738452191693318
11.503234674992093 410.3429002691915 0.7756183256022198
11.50846222994551 412.6069882488354 0.7784810754245968
11.513689784898926 414.7673508339036 0.7811445940970522
11.518917339852342 414.7507470045141 0.7813468354766121
11.524144894805758 410.3569749283424 0.7786318475284282
11.529372449759174 406.6412053688425 0.7760369070317665
11.53460000471259 402.2394326289118 0.7729646922270972
11.539827559666007 407.41296962793115 0.7794426372936119
11.545055114619423 410.2469370227031 0.781587276087522
11.550282669572839 413.25377945676854 0.7845829641996649
11.555510224526255 415.8089363453312 0.786601799094929
11.560737779479672 414.02873300449784 0.785225746822634
11.565965334433088 415.0664511368267 0.7869562349129242
11.571192889386504 414.94817596662335 0.7875331913407838
11.57642044433992 413.29545634339115 0.7869053788350253
11.581647999293336 413.914433362781 0.788202449519208
11.586875554246753 413.2235179351303 0.7886585833707936
11.592103109200169 411.7102505703143 0.7874245186142413
11.597330664153585 413.0119322717088 0.7887418056272198
11.602558219107001 414.2255152128502 0.7904992842130228
11.607785774060417 414.1890026524632 0.7910652001532512
11.613013329013834 413.9401786804204 0.7919883404060643
11.61824088396725 409.2179786199591 0.7884412674708279
11.623468438920666 408.24038224887175 0.7869385625448463
11.628695993874082 407.15517822123206 0.7854353166025696
11.633923548827498 405.1648943888847 0.7845318068645317
11.639151103780915 403.0204224233545 0.783180964000948
11.64437865873433 398.757775221576 0.7804122512511978
11.649606213687747 394.45548002311443 0.7768845244221863
11.654833768641163 386.8515734318756 0.7699739495122876
11.66006132359458 381.7257185064878 0.7646119331595937
11.665288878547996 379.18180782515583 0.7619900470488306
11.670516433501412 382.4260231338143 0.7654132567887963
11.675743988454828 385.44089501637535 0.7702637296007542
11.680971543408244 388.6891816105043 0.7750252012886616
11.68619909836166 391.88789104113346 0.7796371645938123
11.691426653315077 389.49590817497653 0.777690588527314
11.696654208268493 384.66454532230773 0.7715030253963246
11.701881763221909 378.9195350615759 0.7650264403596875
11.707109318175325 374.57525170291905 0.7608222571421676
11.712336873128741 376.43132392466515 0.7629766499956642
11.717564428082158 380.0041360645799 0.7672903668741241
11.722791983035574 380.69108173535716 0.7686684917039346
11.72801953798899 382.1488880287173 0.7709732389161381
11.733247092942406 381.86280322281425 0.770705163258942
11.738474647895822 380.8470824471377 0.7688480864039069
11.743702202849239 380.35441714566963 0.7689749886500632
11.748929757802655 380.71185454672644 0.7705888437846844
11.754157312756071 379.9029013601706 0.7701023665079814
11.759384867709487 379.01467641766703 0.770245333852372
11.764612422662903 382.8261147350073 0.7746584876568331
11.76983997761632 385.2975103841962 0.7769480352913759
11.775067532569736 386.7600908149482 0.7783260922955988
11.780295087523152 391.1602664445346 0.7820363412723138
11.785522642476568 387.7146000731698 0.7778638528420155
11.790750197429984 386.6570013655117 0.7768078503742136
11.7959777523834 387.93436763132587 0.778054694640042
11.801205307336817 390.2188259999072 0.7802111366733049
11.806432862290233 394.6085045663876 0.7848909206058111
11.81166041724365 399.06964680440353 0.7887650903424789
11.816887972197065 401.26568998942554 0.790709821517085
11.822115527150482 400.61778276290266 0.7897077837594397
11.827343082103898 398.37456164565054 0.7868999353219283
11.832570637057314 397.1352682562186 0.7853984828129077
11.83779819201073 395.8423432822351 0.784824330298197
11.843025746964146 393.1525835793532 0.7834407418182635
11.848253301917563 392.23529118498783 0.7832685740614459
11.853480856870979 391.15588158390153 0.7828972437657676
11.858708411824395 387.7753315721573 0.7790775474653293
11.863935966777811 385.25648081503743 0.775916918671081
11.869163521731227 382.191376007557 0.7748564745422218
11.874391076684644 378.1816577645503 0.7715309493863104
11.87961863163806 376.46536884638203 0.7703164064223645
11.884846186591476 373.392325425848 0.7670973932193305
11.890073741544892 370.41055752897006 0.7626248027950862
11.895301296498308 370.27346783162193 0.7622718046296827
11.900528851451725 368.3641874994131 0.7611122208573622
11.90575640640514 369.25043804187305 0.761272606207035
11.910983961358557 368.47800674381466 0.7609155816827456
11.916211516311973 367.2188798793092 0.7601804971915744
11.92143907126539 364.31892784239693 0.7580109187713904
11.926666626218806 362.27186576037957 0.7576600103099875
11.931894181172222 360.6510389997815 0.7572218128391095
11.937121736125638 356.62867695342607 0.7530413870714748
11.942349291079054 352.74545657810927 0.7495783158645677
11.94757684603247 352.94430153237687 0.7502902438118118
11.952804400985887 355.19920195495473 0.7539082692902744
11.958031955939303 359.26201518549357 0.7591101505408623
11.963259510892719 360.05657102848147 0.7587504769410718
11.968487065846135 358.71426659037814 0.7565547914382995
11.973714620799552 356.9344719952511 0.7546029740755261
11.978942175752968 357.50174434400043 0.7550372215748304
11.984169730706384 355.383986576757 0.7526250305160438
11.9893972856598 356.0186364862515 0.7536479236338788
11.994624840613216 357.0868439266414 0.7554322506868444
11.999852395566633 354.8223841830255 0.7531182913137348
12.005079950520049 357.16298912735266 0.7554710557133039
12.010307505473465 356.20241354367107 0.754610207345916
12.015535060426881 355.3770365139704 0.75381003390407
12.020762615380297 354.8600264145441 0.7532718386416127
12.025990170333714 356.6863830276258 0.7560189153063027
12.03121772528713 357.20652031937453 0.7566497682386567
12.036445280240546 358.55110370525443 0.7570731176664766
12.041672835193962 356.9770163804085 0.7557732964703435
12.046900390147378 354.29195043241566 0.7527120235956564
12.052127945100795 352.09405378007307 0.7500118723467184
12.05735550005421 355.2873312177202 0.7544435939729933
12.062583055007627 359.91080177479313 0.7596131843515272
12.067810609961043 361.87974918636974 0.7626083349504545
12.07303816491446 361.3810305625452 0.7623434365167513
12.078265719867876 361.13383857756867 0.7622695921159782
12.083493274821292 365.08260140568973 0.7657785693287127
12.088720829774708 371.53853107962453 0.7726555772352874
12.093948384728124 377.6802796810008 0.7781119190018155
12.09917593968154 383.1178874692562 0.7832696399041513
12.104403494634957 390.46175305393655 0.7895100778149696
12.109631049588373 399.1490589007425 0.7969841188445159
12.114858604541789 415.1961395067645 0.8126863942591327
12.120086159495205 435.54621502318975 0.8330105657285489
12.125313714448621 452.6508809860415 0.8491789251830465
12.130541269402038 471.36862904642794 0.8666775423877713
12.135768824355454 488.28428477524284 0.8817074776451791
12.14099637930887 503.73279836757484 0.8946483374612485
12.146223934262286 518.4464677742532 0.9077325518292155
12.151451489215702 530.9295210492636 0.9183618814706231
12.156679044169119 534.0887181436724 0.9211043268302946
12.161906599122535 536.4117506720964 0.9235585194075691
12.167134154075951 533.6562851307037 0.9214578674414923
12.172361709029367 526.0415478621603 0.9155788733547457
12.177589263982783 516.6970645833636 0.9079949290123586
12.1828168189362 505.41803574192596 0.8976931815199255
12.188044373889616 493.04118656182067 0.8866453145430264
12.193271928843032 481.5305190014919 0.8767440534273547
12.198499483796448 471.7066710033944 0.8678078352375447
12.203727038749864 463.0365934592337 0.8608835746460611
12.20895459370328 455.318277167969 0.8539386265382918
12.214182148656697 445.7502326122169 0.8446982574037749
12.219409703610113 439.8194252341576 0.8401472910028269
12.22463725856353 433.8125501916485 0.8348865156938742
12.229864813516945 421.9569814302846 0.8248992857289612
12.235092368470362 414.5856790540337 0.8182231882922336
12.240319923423778 403.89714893642525 0.8072043844731729
12.245547478377194 393.2523960577325 0.7967764576538462
12.25077503333061 386.54032906656136 0.7903393689914203
12.256002588284026 380.0873615804435 0.785036534121107
12.261230143237443 376.1231964220426 0.7821256525595158
12.266457698190859 371.82040233532183 0.7784885814267136
12.271685253144275 370.68245935627937 0.7768067612993077
12.276912808097691 363.85753648314676 0.7701956885003072
12.282140363051107 361.9992325375344 0.7687067936923886
12.287367918004524 359.1962718859092 0.7659836872139538
12.29259547295794 353.2694719627445 0.7606286768912562
12.297823027911356 350.50801886361967 0.7573045995313991
12.303050582864772 344.76581606552156 0.751106596083145
12.308278137818188 346.50778385645066 0.752479866018522
12.313505692771605 348.21823481340056 0.7568057188408976
12.31873324772502 348.42241911297793 0.7650746292895091
12.323960802678437 348.48747605804107 0.7710767944898376
12.329188357631853 347.704353957299 0.773950116086947
12.33441591258527 345.0508094474585 0.7739321687294474
12.339643467538686 345.65062066997336 0.7778884562469093
12.344871022492102 342.3820765994094 0.7771058315510713
12.350098577445518 340.75398538386486 0.7783435447047996
12.355326132398934 340.5030502549634 0.7815346514906789
12.36055368735235 337.381518671798 0.7815001112393507
12.365781242305767 336.15934290309457 0.7827064830695346
12.371008797259183 335.5595530800671 0.7832080053448353
12.376236352212599 333.35674274782565 0.7802489172056922
12.381463907166015 331.70840761095445 0.7783894286755229
12.386691462119432 332.01286380857255 0.7814565675073374
12.391919017072848 331.1321097854762 0.784263150219844
12.397146572026264 330.70816741534844 0.7876501345232229
12.40237412697968 331.5768942838184 0.7905126517937123
12.407601681933096 327.73656915174166 0.7879124690014485
12.412829236886513 327.69060976185074 0.7891667240380318
12.418056791839929 329.35750281264205 0.7924929741739777
12.423284346793345 329.69684542328963 0.794634266650751
12.428511901746761 330.4595120020449 0.7975649760905954
12.433739456700177 329.4294063290596 0.7965056032817678
12.438967011653594 325.6109365032755 0.7925691299233727
12.44419456660701 324.9164391621882 0.7931776200262464
12.449422121560426 323.98510183824357 0.7923445858525123
12.454649676513842 322.44751349274316 0.7913042980297791
12.459877231467258 324.8389553072142 0.7943521624677065
12.465104786420675 325.1269737447543 0.7963382027661786
12.47033234137409 322.4115436265619 0.7950132008375671
12.475559896327507 321.4866605181437 0.7946944723439717
12.480787451280923 318.46955280809425 0.7922354227277357
12.48601500623434 315.91699019426983 0.7894991346563323
12.491242561187756 317.46174584587123 0.7926507702935554
12.496470116141172 319.4101423253469 0.797760001742146
12.501697671094588 319.59957161133894 0.798799427810739
12.506925226048004 320.33461343046696 0.8003204979446659
12.51215278100142 317.4646632841099 0.7976567506231772
12.517380335954837 313.94195440372636 0.794040309084826
12.522607890908253 314.1730966252795 0.7964944323873354
12.527835445861669 312.28735015936184 0.7953630789380361
12.533063000815085 313.81999028274134 0.7993646617813466
12.538290555768501 312.884298074101 0.7982283510073777
12.543518110721918 310.5738017117669 0.7943392589761257
12.548745665675334 310.09330738377673 0.7953954849885658
12.55397322062875 306.7424052880846 0.7913596416323933
12.559200775582166 307.71877088072983 0.7956214406088155
12.564428330535582 306.6023379787652 0.7909325349590974
12.569655885488999 303.8152190883467 0.7802233315331509
12.574883440442415 305.6439691239627 0.7804018423063557
12.580110995395831 305.41268123983565 0.7772718421681692
12.585338550349247 304.59109879438176 0.7749130690726701
12.590566105302663 302.60608073842457 0.7710799491378665
12.59579366025608 301.415973916012 0.7668377252836167
12.601021215209496 300.73922637015227 0.7643868638987502
12.606248770162912 299.7563958160524 0.7603708457497561
12.611476325116328 303.7242319673401 0.7638068004060786
12.616703880069744 306.53204425772327 0.7657272300233471
12.62193143502316 311.5729203359586 0.7708214487846451
12.627158989976577 315.73955067108466 0.7742255866958273
12.632386544929993 312.9442726692336 0.768658449877718
12.63761409988341 310.86603307149795 0.7650993940592241
12.642841654836825 307.593423364888 0.7602896295546344
12.648069209790242 309.0564657793249 0.7623457297252861
12.653296764743658 313.5173506131278 0.768572558485139
12.658524319697074 317.7753403451344 0.7727088635719557
12.66375187465049 322.34919498062015 0.7770144280995349
12.668979429603906 324.0572670472048 0.776270829592719
12.674206984557323 328.166670887279 0.779471406808403
12.679434539510739 332.41610924047626 0.7846885706970838
12.684662094464155 336.96095687887924 0.7880815592523456
12.689889649417571 339.64256504540816 0.7910010075316867
12.695117204370987 346.24526069333467 0.7971788819091717
12.700344759324404 356.44260493241745 0.8076273524780653
12.70557231427782 363.9481924867088 0.8161420285757706
12.710799869231236 374.12524730511103 0.8269117493926174
12.716027424184652 381.3586499732131 0.834195593067752
12.721254979138068 388.06762278092583 0.8412843186485801
12.726482534091485 396.1991219170376 0.8488184814950731
12.7317100890449 403.54986571510875 0.8556691014688735
12.736937643998317 412.11203134792987 0.8637869149719938
12.742165198951733 415.27880489563415 0.8660228077700648
12.74739275390515 421.413963158197 0.871723956575366
12.752620308858566 426.07351492948084 0.8762018256512878
12.757847863811982 428.5264675178421 0.8782447185394815
12.763075418765398 429.2765426781279 0.8789487112491245
12.768302973718814 427.25899140486234 0.8770427354128184
12.77353052867223 424.6954576168401 0.8743897763192486
12.778758083625647 413.5832411981757 0.8624894846796969
12.783985638579063 403.99855542850025 0.8518997218880662
12.789213193532479 395.92647438445766 0.8428429626634307
12.794440748485895 389.3379276740802 0.8358451848133357
12.799668303439312 387.27084431323635 0.8329080548887855
12.804895858392728 384.0706996116475 0.8299104836973301
12.810123413346144 376.9083840023732 0.8224018428560321
12.81535096829956 369.3011932076171 0.8142476322857307
12.820578523252976 363.2900944487663 0.8077094418573956
12.825806078206393 361.9077105456566 0.8057019913582466
12.831033633159809 364.03070950213294 0.8079595730342845
12.836261188113225 366.1915102419184 0.8112529662948595
12.841488743066641 370.5090038063346 0.8175187236533764
12.846716298020057 372.7111281087127 0.8204873004075397
12.851943852973474 374.6244690737928 0.8222053042150722
12.85717140792689 374.4094595032171 0.8208238328183856
12.862398962880306 378.74051476852037 0.8235819699883304
12.867626517833722 380.9504428343449 0.8250897593169809
12.872854072787138 388.32647220023694 0.8324163050393486
12.878081627740555 396.8689379604054 0.840227755100259
12.88330918269397 401.0418968171806 0.8438293036233174
12.888536737647387 407.4651728806297 0.8496160143656206
12.893764292600803 409.529618009838 0.8511078902133306
12.89899184755422 409.8813907900966 0.8513564863904374
12.904219402507636 408.9084118861249 0.8506023574465648
12.909446957461052 402.07274970784124 0.8444653274191897
12.914674512414468 393.8471527591543 0.8360210229293704
12.919902067367884 380.08954480071793 0.8216313006745499
12.9251296223213 370.0828119088138 0.8113011693257273
12.930357177274717 359.5498332558193 0.7993799375152908
12.935584732228133 350.194585491632 0.789265237155447
12.940812287181549 344.6407804559413 0.7836255965889523
12.946039842134965 337.15969483992296 0.7746467968786388
12.951267397088381 329.79373142510957 0.7659424424782302
12.956494952041798 324.95947224235675 0.7595615544367055
12.961722506995214 319.7816029970469 0.7513362114842708
12.96695006194863 318.03638701839037 0.7498996960778674
12.972177616902046 318.6068974161772 0.7521074624756254
12.977405171855462 320.2353814913455 0.7555426463225834
12.982632726808879 319.90284151306196 0.7555652937206819
12.987860281762295 323.62656007069876 0.7597303173298082
12.993087836715711 324.7769978040178 0.7598331476588246
12.998315391669127 324.861592871915 0.7591121977465415
13.003542946622543 325.39535463457673 0.7597854642706023
13.00877050157596 328.4257428613616 0.7634174690238595
13.013998056529376 332.8720358724247 0.7687494546017948
13.019225611482792 336.2707631313613 0.7722128946043381
13.024453166436208 333.1369114163145 0.7681310846023233
13.029680721389624 330.96602291318754 0.766219440213568
13.03490827634304 328.51908270745275 0.7640587506689167
13.040135831296457 330.99611187179335 0.7673904297868185
13.045363386249873 338.69236465718154 0.775540638657201
13.05059094120329 344.46164161140143 0.7813179981929476
13.055818496156705 346.25399011175216 0.783693250070754
13.061046051110122 349.67152363254877 0.7884459806069689
13.066273606063538 349.45742073427346 0.7879675437502798
13.071501161016954 351.95818518093864 0.7899848542955609
13.07672871597037 352.14611817978323 0.7896032924502259
13.081956270923786 349.6544172595288 0.7871180024796317
13.087183825877203 343.9907088683517 0.780885663618274
13.092411380830619 337.97337513354705 0.7734301106829854
13.097638935784035 334.73345031563895 0.7684651146128447
13.102866490737451 332.9150458651446 0.7672804598285757
13.108094045690867 330.50296684585476 0.7660972443474946
13.113321600644284 329.2831171938415 0.765914922910528
13.1185491555977 327.83356186063736 0.7649773130787024
13.123776710551116 329.7638045077683 0.7660448509398725
13.129004265504532 328.1462806232274 0.7636468658245902
13.134231820457948 326.3795507495743 0.7604422042264285
13.139459375411365 330.44634016283277 0.765524621383633
13.14468693036478 333.62358921456166 0.7689327336876236
13.149914485318197 339.8736142462674 0.7761894646989308
13.155142040271613 342.77289889393825 0.7792341036991423
13.16036959522503 344.97525795762806 0.782086461793891
13.165597150178446 347.40993421637626 0.7847692093835917
13.170824705131862 348.8445760884444 0.7871498869255926
13.176052260085278 350.9786767518387 0.7900077084530677
13.181279815038694 349.667615164527 0.7880800465605725
13.18650736999211 346.4354017337092 0.7831691570391851
13.191734924945527 343.02408197177795 0.778772087123254
13.196962479898943 344.07210862939235 0.7798512164040221
13.202190034852359 345.37705002590263 0.7809342603791155
13.207417589805775 347.9283008912521 0.784237231844128
13.212645144759191 349.0550507932784 0.7856440748527455
13.217872699712608 348.45446590405 0.7858826307535387
13.223100254666024 350.06351262504603 0.7885410164425827
13.22832780961944 348.54930898590516 0.7862093681737053
13.233555364572856 346.2174140480832 0.7840935837032018
13.238782919526273 345.34066095579095 0.7828617998654842
13.244010474479689 339.68960697240874 0.7766511059340079
13.249238029433105 336.2484992425003 0.7728218919825349
13.254465584386521 336.4826665645077 0.7726482521640434
13.259693139339937 333.7253181632659 0.7697566312011518
13.264920694293354 333.14266942991725 0.7703576604052428
13.27014824924677 325.6299492444191 0.7620444828231606
13.275375804200186 324.0732675153807 0.7617621154967519
13.280603359153602 322.5648081492816 0.761170229826132
13.285830914107018 319.17012694425154 0.7571110109088038
13.291058469060435 315.6278181613742 0.7535131776763131
13.29628602401385 313.5540220105053 0.750962642056688
13.301513578967267 312.72916086213786 0.7491793742863603
13.306741133920683 312.12086292638537 0.750296588376629
13.3119686888741 309.2862487103145 0.7483319718594923
13.317196243827516 306.4825852192543 0.744643731509235
13.322423798780932 304.8340545862742 0.7423660310446031
13.327651353734348 305.02528257535187 0.7403121453472488
13.332878908687764 304.3397883778944 0.7390394552038999
13.33810646364118 303.7109816765213 0.7386685439403291
13.343334018594597 300.4203973258824 0.7346219792473389
13.348561573548013 298.664086545898 0.7319982922828441
13.353789128501429 296.92438655182156 0.7300388334145682
13.359016683454845 294.2037579568636 0.726394563503524
13.364244238408261 296.44495070198116 0.7303657817713127
13.369471793361678 298.2724799965738 0.7319729313861385
13.374699348315094 301.7814240245327 0.7366781555729472
13.37992690326851 307.22381787383375 0.7451642482719
13.385154458221926 311.031085572165 0.7495742261619183
13.390382013175342 313.21704296095214 0.753148570007432
13.395609568128759 313.138425366814 0.7526971556457503
13.400837123082175 314.07654664556094 0.7520477223023884
13.406064678035591 311.27033548748113 0.7478112270809167
13.411292232989007 310.40234878609186 0.74605970372558
13.416519787942423 311.9068419228045 0.7479794805451266
13.42174734289584 311.7454853982788 0.74779391661688
13.426974897849256 314.0461557878666 0.7509956233842267
13.432202452802672 314.968187720883 0.7515516542088714
13.437430007756088 316.7582365129144 0.7533411340132992
13.442657562709504 317.59106055371996 0.7534802362212607
13.44788511766292 319.048064793099 0.7542816571580672
13.453112672616337 319.5259196734927 0.755502769637485
13.458340227569753 321.52849636685517 0.7563276189389602
13.46356778252317 321.8516005260299 0.7571970963882673
13.468795337476585 322.7567425743138 0.7585878219320565
13.474022892430002 323.4844114169387 0.7587567045496892
13.479250447383418 326.2057085029514 0.7630791520658478
13.484478002336834 328.03627440677786 0.7655134752126744
13.48970555729025 330.05114591955873 0.7674824193591597
13.494933112243666 328.65299853503984 0.7674531276775891
13.500160667197083 325.1037913849143 0.7627149411184806
13.505388222150499 320.88107776148877 0.7571965437766932
13.510615777103915 316.83865235191814 0.751909111249853
13.515843332057331 315.309185163259 0.7504422722518184
13.521070887010747 315.4652589852999 0.7513941046835446
13.526298441964164 315.22588579448484 0.7513555457659362
13.53152599691758 314.41827346227205 0.7502301166618516
13.536753551870996 310.1277009045034 0.7446777932639969
13.541981106824412 306.4430116133096 0.7416778611502662
13.547208661777828 300.93381820587416 0.7358930658153344
13.552436216731245 298.256155645939 0.7339045448149676
13.55766377168466 296.29136864728224 0.7314263703372594
13.562891326638077 293.75219851362215 0.728139906588691
13.568118881591493 292.15489269181097 0.7260557878379538
13.57334643654491 289.3376764725136 0.724715920602561
13.578573991498326 284.612250741888 0.7205025684508788
13.583801546451742 280.3611852854273 0.7163059080675698
13.589029101405158 279.8859974589221 0.7160078923160813
13.594256656358574 279.2238225470244 0.7147039433580276
13.59948421131199 278.0424218438894 0.7137360115950733
13.604711766265407 276.86423289723115 0.7124078366788417
13.609939321218823 273.79788214483915 0.7082914358503984
13.615166876172239 272.1793704534206 0.7062394017860804
13.620394431125655 273.7807280992876 0.7073087025314742
13.625621986079071 273.8004714342799 0.7060689291174856
13.630849541032488 271.9333737637691 0.7050959561574268
13.636077095985904 270.26638664786645 0.7031271342524449
13.64130465093932 270.0360116001993 0.7039178964973065
13.646532205892736 271.1512831920087 0.7046061355321671
13.651759760846153 273.25923290765724 0.7080280821227238
13.656987315799569 274.0053204754661 0.7100569233322107
13.662214870752985 272.65313314506085 0.7083742233269914
13.667442425706401 271.6201237881694 0.7082067903402015
13.672669980659817 267.5229764692765 0.7026964444657434
13.677897535613234 265.9593113426708 0.6994508954833568
13.68312509056665 265.32644773133205 0.6994970431989237
13.688352645520066 266.1443278318289 0.700002978131813
13.693580200473482 267.64566392004224 0.7016431314779794
13.698807755426898 266.46124836233264 0.699654063215931
13.704035310380315 266.5123494832257 0.7001924956704904
13.70926286533373 263.5592075894267 0.6982368276344139
13.714490420287147 263.20947835811876 0.6990598702840816
13.719717975240563 264.7112632447814 0.7018417050997362
13.72494553019398 268.58627727844475 0.7065704473362172
13.730173085147396 266.5749527363214 0.7036471892770397
13.735400640100812 265.5657963699821 0.6992800264036316
13.740628195054228 262.59754320394165 0.6946414156847376
13.745855750007644 264.61058263450366 0.6966161224978152
13.75108330496106 269.4325108642758 0.7021663246430665
13.756310859914477 268.59209893999196 0.7014659806457032
13.761538414867893 265.50594274496626 0.6986332270574833
13.766765969821309 263.44044253572656 0.6971847740320254
13.771993524774725 264.6377164756003 0.698625773428134
13.777221079728141 265.8776058678928 0.7000605391529907
13.782448634681558 265.3243766054494 0.6967243452298629
13.787676189634974 262.0184405339141 0.693046826180343
13.79290374458839 261.5982340327945 0.6919487319504034
13.798131299541806 265.58243141426755 0.6974072007650732
13.803358854495222 266.26180874102505 0.699879399703475
13.808586409448639 266.680876315804 0.7001620730836964
13.813813964402055 266.00173676728207 0.7000894216546658
13.819041519355471 264.40500984632104 0.6982232666495612
13.824269074308887 265.2383933817756 0.6985599957317982
13.829496629262303 265.78941692192456 0.6989128117788015
13.83472418421572 266.7870413973863 0.7011115693526885
13.839951739169136 268.85974189504367 0.702408839016696
13.845179294122552 270.4455299771319 0.7050622825968326
13.850406849075968 270.5652937341376 0.7051949578184864
13.855634404029384 270.8589923162394 0.706186155742018
13.8608619589828 268.6473293375076 0.7035131049779821
13.866089513936217 264.79642413734894 0.6968342036723757
13.871317068889633 265.587908936434 0.6973426854207223
13.87654462384305 268.9894747082883 0.702036603115104
13.881772178796465 268.97801678460854 0.7008202665917599
13.886999733749882 273.4258715036411 0.7065634647073475
13.892227288703298 273.9516736602522 0.7073981386891176
13.897454843656714 277.4647647527563 0.7115987559340371
13.90268239861013 281.67896683650116 0.7169298298162948
13.907909953563546 281.49328029062735 0.7158081557896907
13.913137508516963 284.0617177084284 0.7182060127961387
13.918365063470379 285.08048156521807 0.7194434724519005
13.923592618423795 285.9492144541076 0.7207326702155205
13.928820173377211 286.9686301048873 0.722296813065984
13.934047728330627 288.1668688094146 0.7244682327358996
13.939275283284044 288.6950093838736 0.724490264048366
13.94450283823746 288.9005055755104 0.7253205100310494
13.949730393190876 289.1170325042863 0.7257623498204546
13.954957948144292 289.13795596822814 0.7252065365624887
13.960185503097708 290.8841612456384 0.7276773015015354
13.965413058051125 289.4506710023072 0.7256697843415091
13.97064061300454 288.03268011953617 0.7236778389083564
13.975868167957957 283.2430070629389 0.7177199041053753
13.981095722911373 278.6054061593108 0.7109060706437857
13.98632327786479 277.7751337189402 0.709509524701034
13.991550832818206 273.38851297522797 0.7043315046734365
13.996778387771622 269.3666734623299 0.7017891668488591
14.002005942725038 268.6812116205934 0.7031551667043893
14.007233497678454 268.40307728793164 0.7030016615988849
14.01246105263187 271.5965209534087 0.7070169071804759
14.017688607585287 272.9288400811686 0.7095637753399984
14.022916162538703 273.4399958126384 0.7097232659151576
14.028143717492119 273.2114216620612 0.7083567778062908
14.033371272445535 273.7724480617023 0.7077569130166327
14.038598827398951 275.7942454414825 0.7093093399196303
14.043826382352368 277.24654634628763 0.7109978164854186
14.049053937305784 279.898373033853 0.7146269535307889
14.0542814922592 276.58451046483 0.7105778058089504
14.059509047212616 275.3288789536262 0.7092194707192183
14.064736602166032 275.1289560588701 0.7093504381356288
14.069964157119449 277.4996825774725 0.7121152312482826
14.075191712072865 282.2889066341268 0.7188861533665798
14.080419267026281 284.3546571672655 0.7204332559386588
14.085646821979697 287.7037761286476 0.7232578652732438
14.090874376933114 293.4049725194103 0.7289752349814255
14.09610193188653 298.5843803123289 0.7351072785258731
14.101329486839946 303.1417751543305 0.738909261972853
14.106557041793362 305.26701941360966 0.7415237754159866
14.111784596746778 304.342318446215 0.7386325278267248
14.117012151700195 303.0344888305638 0.7380265171098396
14.12223970665361 300.1277161858948 0.7354443323771069
14.127467261607027 296.12653165348786 0.731643006170597
14.132694816560443 292.3080882752193 0.7282463828943013
14.13792237151386 290.36612653623035 0.7265938658679794
14.143149926467276 288.6510954115559 0.7238211794169452
14.148377481420692 288.92267215700224 0.7248527999555344
14.153605036374108 288.2667114361843 0.7240869630208956
14.158832591327524 287.09838518417826 0.722143433309184
14.16406014628094 287.37123721576796 0.7219255095790705
14.169287701234357 286.6090843312698 0.720308564782898
14.174515256187773 285.5426158958122 0.7183796379088473
14.179742811141189 282.2241140384674 0.714344367147621
14.184970366094605 281.47426798246215 0.7118793237222268
14.190197921048021 278.64926430768674 0.7074831254918379
14.195425476001438 277.7650094513247 0.7071099493051126
14.200653030954854 278.5111552400952 0.708554046878311
14.20588058590827 281.5239687144241 0.7143928465631229
14.211108140861686 285.62065699702805 0.7197268570488765
14.216335695815102 288.3396065873685 0.7220638563052503
14.221563250768519 294.52692361275086 0.7306182242993254
14.226790805721935 294.50551247766526 0.7301315645106662
14.232018360675351 293.27843458946717 0.7284866518177249
14.237245915628767 292.321966086554 0.7274001638366819
14.242473470582183 287.816477062157 0.7209356934825808
14.2477010255356 289.2755303789358 0.7221509630279217
14.252928580489016 288.18915115387694 0.7190032251930982
14.258156135442432 289.2188923895659 0.7186718931787623
14.263383690395848 293.54636853704875 0.7240986135385405
14.268611245349264 297.74421872270295 0.7296357310529732
14.27383880030268 299.0202693534208 0.7319408440913194
14.279066355256097 300.52308832634236 0.7349267725677697
14.284293910209513 298.5935852667655 0.7324650134711465
14.28952146516293 297.7937551151289 0.7302045054647138
14.294749020116345 297.3976959552702 0.7284534588318358
14.299976575069762 296.88630349937415 0.7266631223870197
14.305204130023178 299.6580955296663 0.7303362606753624
14.310431684976594 301.51965903033164 0.732958546468852
14.31565923993001 308.0915369646211 0.7400890419842306
14.320886794883426 312.01995493421015 0.7440292264680014
14.326114349836843 316.691778115578 0.7498534788670145
14.331341904790259 319.1383714569712 0.7518520477912305
14.336569459743675 320.24421174042584 0.7537137912754744
14.341797014697091 320.8962212588485 0.7541096980265619
14.347024569650507 323.81850831393456 0.758203460051208
14.352252124603924 323.49560904571496 0.7583227821958137
14.35747967955734 321.5048731961853 0.7556556435294274
14.362707234510756 318.4571304490486 0.7518675261162711
14.367934789464172 320.623270848921 0.7537235807165115
14.373162344417588 324.20948925659195 0.7578518305782905
14.378389899371005 325.53794153381546 0.7603091834886776
14.38361745432442 325.7746048947312 0.7607767720600247
14.388845009277837 322.1397593764249 0.755437393339922
14.394072564231253 322.8697954093898 0.7566184068755522
14.39930011918467 323.47646694075587 0.7565961123066917
14.404527674138086 324.7019826491519 0.7574865345639661
14.409755229091502 328.916466073668 0.7636149603285977
14.414982784044918 328.0056258903636 0.7626717732291894
14.420210338998334 329.21137770426606 0.7646449974788796
14.42543789395175 330.57693140984514 0.7669284512437877
14.430665448905167 330.22577965728533 0.7665219108002238
14.435893003858583 330.9939334548574 0.767237679752329
14.441120558811999 331.7723790994737 0.7679611009007283
14.446348113765415 333.7100495385314 0.7684109387771736
14.451575668718831 336.12528222063895 0.770613150315028
14.456803223672248 337.23074298295415 0.7718397194053269
14.462030778625664 341.14348790203945 0.7773255706594658
14.46725833357908 342.1172546931433 0.7793611101165753
14.472485888532496 343.75612778397056 0.7807325312599471
14.477713443485912 343.8130320602461 0.7800215209438326
14.482940998439329 348.7970884918257 0.7841556184507512
14.488168553392745 352.5272406116249 0.7877059449955123
14.493396108346161 360.9847554671011 0.7969548671579668
14.498623663299577 366.270542433012 0.8028841329492391
14.503851218252994 372.0289771611185 0.8086030799431206
14.50907877320641 377.49631829248693 0.8139773381831782
14.514306328159826 382.3934587648466 0.8187478578750282
14.519533883113242 383.2604790711375 0.81953438707055
14.524761438066658 384.58202120631233 0.8212276806827744
14.529988993020075 379.2348775795416 0.8164356790569497
14.53521654797349 376.2559588153008 0.8135908768700704
14.540444102926907 367.2225333934674 0.8042839149022547
14.545671657880323 355.28928162709644 0.7916589851747091
14.55089921283374 340.5678883025858 0.7750575238313251
14.556126767787156 329.6545124339089 0.7637329236118677
14.561354322740572 321.72564804784594 0.7545984853522157
14.566581877693988 315.71843685525675 0.7477256977500942
14.571809432647404 313.2169150468252 0.7463990259165875
14.57703698760082 308.25449082283643 0.7405664753360577
14.582264542554237 304.8015380941179 0.7366082401714965
14.587492097507653 303.5196611695766 0.7339691292882748
14.592719652461069 306.3447092733896 0.7366088359085515
14.597947207414485 309.09220733277476 0.7403902096778328
14.603174762367901 311.565072434158 0.7424089246785884
14.608402317321318 317.7186974752862 0.7489546172476632
14.613629872274734 319.4209007055319 0.7501138591593323
14.61885742722815 324.9838696436433 0.7555723071177065
14.624084982181566 328.9938690585566 0.7600826885126115
14.629312537134982 335.46388362060134 0.7675641745726762
14.634540092088399 344.43996231496703 0.7775567169889436
14.639767647041815 347.49659011568684 0.7810833777556132
14.644995201995231 347.9295756730671 0.7817547152014159
14.650222756948647 346.14725386375903 0.7787280952476807
14.655450311902063 345.5491655139757 0.777789173843433
14.66067786685548 344.998950180997 0.7761460438795198
14.665905421808896 348.18211732700956 0.7792147677388209
14.671132976762312 346.7537539627564 0.7775592590962019
14.676360531715728 345.6447681026314 0.7764442212900785
14.681588086669144 341.84676987319875 0.7721283610640154
14.68681564162256 340.1939327719629 0.771068663082632
14.692043196575977 341.1132601338593 0.7714161861716927
14.697270751529393 341.8388863474764 0.7721319843782031
14.70249830648281 344.24464652901946 0.7750461083875879
14.707725861436225 344.9850355988153 0.7750579647953127
14.712953416389642 344.6142468295738 0.7750916913221647
14.718180971343058 345.4589026914962 0.7756811672288347
14.723408526296474 347.84165308732696 0.7789683861102866
14.72863608124989 349.7331149218857 0.7821403661496803
14.733863636203306 352.753361031915 0.7849587972841628
14.739091191156723 354.7444222184748 0.7865962989294958
14.744318746110139 352.7604964218104 0.7841539450642546
14.749546301063555 350.2247331814133 0.7819183498229056
14.754773856016971 342.0497019509951 0.7730687303615301
14.760001410970387 334.29352459566394 0.76457430506547
14.765228965923804 330.5315116954394 0.7595204616016635
14.77045652087722 328.7249762812987 0.7573250394201779
14.775684075830636 327.9070125289236 0.7563277477757827
14.780911630784052 325.23543324127604 0.7528679654043197
14.786139185737468 323.7148474717974 0.7520996110560186
14.791366740690885 324.079439127036 0.7530472345818221
14.7965942956443 322.1883233028163 0.7514203991286598
14.801821850597717 319.87692569990077 0.7487347079792125
14.807049405551133 319.09693461849577 0.7474395343623674
14.81227696050455 320.26720412301427 0.7498781465011743
14.817504515457966 324.92394623293416 0.7550724253576415
14.822732070411382 330.0910372710706 0.7599601660876417
14.827959625364798 333.3933898233002 0.7632172600195118
14.833187180318214 340.01952808822455 0.7702144773274793
14.83841473527163 343.7988868891556 0.7742796015576315
14.843642290225047 349.6582535736116 0.7812527341336539
14.848869845178463 355.4617897730999 0.7873619933663082
14.854097400131879 358.6304311591315 0.7903444399927569
14.859324955085295 360.14823185058617 0.7923417576198684
14.864552510038711 362.47341359802834 0.7949515634945725
14.869780064992128 361.6710775565753 0.7947849348701558
14.875007619945544 363.3146592972826 0.7973467429184538
14.88023517489896 364.7708810929581 0.7985447596924922
14.885462729852376 366.03944547552777 0.7995264741661374
14.890690284805792 365.2469084018133 0.7979960400353083
14.895917839759209 362.88396861621794 0.7951924589881109
14.901145394712625 364.5508686213 0.7978608548752414
14.906372949666041 362.23204380050487 0.794877515504934
14.911600504619457 359.4675224933756 0.7918549351145852
14.916828059572873 355.9512795185142 0.7881758500398445
14.92205561452629 348.4890342856623 0.7792152713875606
14.927283169479706 343.2320943167245 0.7741857892117836
14.932510724433122 339.7894548068557 0.7712517909386525
14.937738279386538 337.2270362547903 0.7679986205875513
14.942965834339955 332.1382406151181 0.7625887054796371
14.94819338929337 327.0047506528766 0.7566340246218214
14.953420944246787 317.12631835947377 0.7444570931087787
14.958648499200203 312.13463669606847 0.738863146284765
14.96387605415362 306.8950182495223 0.7334536024529462
14.969103609107036 303.85985691952004 0.730369391792404
14.974331164060452 304.787053585866 0.7316894590879928
14.979558719013868 306.4809935859039 0.7344797134868536
14.984786273967284 306.02475975260427 0.7346285210732073
14.9900138289207 304.6983624975569 0.7346483759720451
14.995241383874117 305.17205750460124 0.7358449755251089
15.000468938827533 306.2961482561026 0.7373277660077964
15.005696493780949 308.9901908348087 0.7402948820078264
15.010924048734365 307.02481244150533 0.7361329431349409
15.016151603687781 307.7402504505012 0.7368711186639778
15.021379158641198 308.48288247078415 0.73772040277722
15.026606713594614 307.11065258310254 0.735355210025302
15.03183426854803 307.7008008354054 0.7363116914572807
15.037061823501446 309.3166129662428 0.736928282621593
15.042289378454862 312.0886556792942 0.7399638143115714
15.047516933408279 310.7689626247468 0.7396750605511268
15.052744488361695 309.95117048486196 0.7381523245265502
15.057972043315111 313.95737304557946 0.7437822739432107
15.063199598268527 314.6383958878732 0.744895745926142
15.068427153221943 319.4578799385885 0.7504897926565547
15.07365470817536 320.0888803847905 0.7515771692125304
15.078882263128776 318.39339109362373 0.7486130448610299
15.084109818082192 316.830406308697 0.746190616233106
15.089337373035608 318.26720804078826 0.748501118771479
15.094564927989024 318.4176879797958 0.7484228851658173
15.09979248294244 319.080648838312 0.7494635705567253
15.105020037895857 319.53883090505474 0.7501190985624171
15.110247592849273 316.3091200225116 0.7467877889422826
15.11547514780269 313.8466228645674 0.7445139975645374
15.120702702756105 311.4686257635476 0.7419934828973259
15.125930257709522 309.83313412903055 0.7400680945963437
15.131157812662938 308.98269014234927 0.7393525984346108
15.136385367616354 307.323357470822 0.7372716398561326
15.14161292256977 302.7148374600965 0.7315753240182666
15.146840477523186 300.0998688184665 0.7288620324487705
15.152068032476603 296.64390115905985 0.7238382435144755
15.157295587430019 295.364748110309 0.7223432990965059
15.162523142383435 292.9073666680994 0.7197654736650252
15.167750697336851 288.0228910519563 0.7138639806713192
15.172978252290267 284.5388146234182 0.709517416905207
15.178205807243684 280.63150425862057 0.7062619938013545
15.1834333621971 276.8295249270325 0.7029536526170904
15.188660917150516 271.8946550703372 0.6976589131244575
15.193888472103932 268.02131650321724 0.6936999211011879
15.199116027057348 264.1589580918099 0.6877769699802776
15.204343582010765 264.8646094090468 0.6888816925944932
15.20957113696418 270.30249019502224 0.6948768302922711
15.214798691917597 274.6508203739239 0.6993523808982599
15.220026246871013 276.2092174228722 0.7013927438260801
15.22525380182443 273.91533738026595 0.6986425528199944
15.230481356777846 270.32514925308743 0.695348771204644
15.235708911731262 271.73846506603707 0.6980517486429173
15.240936466684678 273.15317141757754 0.6995014600766755
15.246164021638094 272.9047595955957 0.7002790812449801
15.25139157659151 274.40204422597014 0.7010923739615748
15.256619131544927 273.8344566285183 0.6998439077431959
15.261846686498343 271.47631989537587 0.6980831950624036
15.267074241451759 269.3087583099511 0.6958497405102174
15.272301796405175 265.9999187568551 0.6921707096246803
15.277529351358591 266.7377662489142 0.6944769923124064
15.282756906312008 265.9504438442541 0.6930291726399262
15.287984461265424 268.4692435891197 0.6957501111917114
15.29321201621884 271.4212448469074 0.698357930632855
15.298439571172256 271.1561626095049 0.6965244946825156
15.303667126125672 274.46528450958294 0.7004906093533092
15.308894681079089 274.0089766236181 0.69903550522589
15.314122236032505 275.1113178737064 0.6986875273076485
15.319349790985921 275.0217922196016 0.6984996588527944
15.324577345939337 276.325004099084 0.6991978385740345
15.329804900892753 278.6590467510382 0.7032983262391229
15.33503245584617 279.81725274072824 0.705604856534272
15.340260010799586 278.6979049633948 0.7046325045455647
15.345487565753002 278.96097546745426 0.7045046850816282
15.350715120706418 279.8723619296825 0.7052774949479429
15.355942675659835 282.8641826416997 0.7080626393988995
15.36117023061325 287.1881018489368 0.7136983454231403
15.366397785566667 287.7015645479347 0.7139511619490353
15.371625340520083 289.6961541292217 0.7167681466420891
15.3768528954735 291.0151555385752 0.7188002166088624
15.382080450426916 291.78840394179184 0.7205185737018465
15.387308005380332 293.3203210058404 0.7229030317080652
15.392535560333748 294.26423261526656 0.7246222906805049
15.397763115287164 293.47509624009814 0.7322868381246708
15.40299067024058 294.8546688582811 0.7402169617945671
15.408218225193997 294.16676921930423 0.7440326086101741
15.413445780147413 293.48274405275464 0.7460331321013347
15.418673335100829 293.6182208846762 0.7497313464521174
15.423900890054245 293.6018071069006 0.7525862157769431
15.429128445007661 295.3343312182306 0.7578195625507701
15.434355999961078 296.4159842435859 0.7619794037236666
15.439583554914494 296.27358511101744 0.7652925056850424
15.44481110986791 297.2511738434772 0.7688023250853314
15.450038664821326 296.9238366967127 0.7705968284373297
15.455266219774742 294.5198896630083 0.770018771191692
15.460493774728159 289.6516322655373 0.7667266275841502
15.465721329681575 291.5577397175263 0.7708722825935433
15.470948884634991 293.4199048169726 0.7749646028766675
15.476176439588407 296.26698951256066 0.7794750578475084
15.481403994541823 295.6062293226326 0.7798730214688155
15.48663154949524 294.7084721263165 0.7809643018304903
15.491859104448656 295.4676968267381 0.7833734199713037
15.497086659402072 293.4171998594183 0.7823249397957848
15.502314214355488 294.9083934976805 0.7860546986458322
15.507541769308904 294.9499389784243 0.7869112349489016
15.51276932426232 292.98808925072626 0.7869102932280074
15.517996879215737 294.9306741419927 0.7915425018768388
15.523224434169153 294.8473911657168 0.7929253987223033
15.52845198912257 298.21519070682876 0.7987525501770375
15.533679544075985 299.6868942943258 0.8026965902650627
15.538907099029402 302.1087964024971 0.8083363938670829
15.544134653982818 305.0931757382383 0.814082285808434
15.549362208936234 308.6750594794598 0.8206133747625005
15.55458976388965 306.3569428918626 0.8194210543817384
15.559817318843066 302.9400913860921 0.8162470013600374
15.565044873796483 298.3494284860644 0.81196049401937
15.570272428749899 299.887641460014 0.8158105711298457
15.575499983703315 302.20080332404433 0.8211779427213514
15.580727538656731 301.73738754449073 0.822125158595508
15.585955093610147 300.3910984048857 0.8227396111398081
15.591182648563564 295.7409692933191 0.8158754973672618
15.59641020351698 293.04445377098125 0.8127614772813281
15.601637758470396 293.36517505982164 0.8153023445451408
15.606865313423812 290.30029656915775 0.8137918155546287
15.612092868377228 290.3482151294586 0.816571519148629
15.617320423330645 289.6115742859237 0.8169994402603662
15.62254797828406 287.71478866923434 0.8146777552906099
15.627775533237477 286.6665027949192 0.8145259417420989
15.633003088190893 284.3002096521521 0.8145112946665537
15.63823064314431 281.4726095372884 0.8095217316293942
15.643458198097726 274.2750466016061 0.7880324351980539
15.648685753051142 274.91219303208493 0.7824046272763544
15.653913308004558 274.9305935298147 0.777311194534448
15.659140862957974 277.4718771437339 0.7779235518975609
15.66436841791139 279.3141616627827 0.7771711430654487
15.669595972864807 277.3457447576508 0.7719699634146012
15.674823527818223 274.722688057725 0.7662422711741979
15.680051082771639 272.2350789091747 0.7613607153635581
15.685278637725055 271.9194618272848 0.7592813088590131
15.690506192678471 274.19543291344144 0.7608270780385424
15.695733747631888 278.465692927553 0.7647915712803935
15.700961302585304 278.4134791080483 0.764101127542753
15.70618885753872 278.7434667217456 0.7643345791096157
15.711416412492136 276.3415147989185 0.7591577288025707
15.716643967445552 275.49960517452905 0.7566703535618436
15.721871522398969 274.18036537983045 0.7533997686434611
15.727099077352385 272.0751866583579 0.750202688179259
15.732326632305801 271.48019995053863 0.7487074553441605
15.737554187259217 271.13223342325995 0.7472101292500541
15.742781742212633 271.0683542740095 0.7470234602183377
15.74800929716605 273.23289006694387 0.7495514015809539
15.753236852119466 276.8833128414454 0.7544856818198811
15.758464407072882 281.79787983901133 0.7596654760011079
15.763691962026298 284.569897549738 0.7613922057755776
15.768919516979715 284.55452535762697 0.7588963735383006
15.77414707193313 282.93568538279953 0.7551980601838452
15.779374626886547 281.90007817100286 0.7535299818099392
15.784602181839963 282.7601158246499 0.7527679491516943
15.78982973679338 284.6957975525935 0.7547699783299726
15.795057291746796 286.0238097300827 0.7562880455173255
15.800284846700212 287.15772230095627 0.7581746152351128
15.805512401653628 288.17851019864776 0.7601882592927082
15.810739956607044 289.6331302266914 0.7600950937048514
15.81596751156046 289.02591877393985 0.757760051696549
15.821195066513877 290.5525532415046 0.760519197727472
15.826422621467293 291.47237837769035 0.7618107042630812
15.831650176420709 293.86822843533815 0.765234959320537
15.836877731374125 293.227036876229 0.7634274366523904
15.842105286327541 292.11357036557206 0.7616016025838525
15.847332841280958 290.3059996849107 0.7579704189685615
15.852560396234374 286.3136706375426 0.7530037961727657
15.85778795118779 284.1813264147404 0.7500898998323349
15.863015506141206 283.8454907422019 0.7497417485389548
15.868243061094622 282.31618657389373 0.7469809955193838
15.873470616048039 282.15143292659315 0.7452859416457029
15.878698171001455 280.8487154625171 0.7426989771208373
15.883925725954871 280.1417240622169 0.7406068212652306
15.889153280908287 282.8795620887095 0.7450595094469463
15.894380835861703 284.3690007400686 0.7477461737002676
15.89960839081512 286.09073766353276 0.7496991103911271
15.904835945768536 289.1835439677635 0.7531729644762104
15.910063500721952 289.20622431792674 0.7535808103475902
15.915291055675368 286.69278801461076 0.7497037528092597
15.920518610628784 285.6417951580706 0.7481371745738493
15.9257461655822 283.9676914427774 0.7453267409975871
15.930973720535617 283.70241125322144 0.7442232619865918
15.936201275489033 281.3964081716001 0.7413447183699805
15.94142883044245 281.17096926717517 0.7402592341802926
15.946656385395865 282.3670414967942 0.7413742091958443
15.951883940349282 282.14163092615325 0.7410180125155214
15.957111495302698 283.46948384738255 0.7419452702546475
15.962339050256114 282.41680925928483 0.7406324311044737
15.96756660520953 281.6618159294484 0.7395120841566005
15.972794160162946 281.65190461459514 0.7399510159344515
15.978021715116363 283.5868186294767 0.7423310368829418
15.983249270069779 284.47257829528917 0.7434368411191159
15.988476825023195 285.33905132385956 0.7445303785894144
15.993704379976611 283.6344552855826 0.7418174930255717
15.998931934930027 284.8273257325817 0.7429875358243474
16.004159489883442 285.30970569494383 0.7453090858595
16.009387044836856 285.7951960837826 0.7465260950892799
16.01461459979027 284.11970163807354 0.7451038470635868
16.019842154743685 282.8264498792384 0.7427953838130996
16.0250697096971 282.5173503400893 0.7408941986546477
16.030297264650514 284.08750451579584 0.7415823936090938
16.03552481960393 286.9725410092251 0.7435122745734646
16.040752374557343 293.7861953330454 0.7518651767373941
16.045979929510757 299.707836880777 0.7588284755069354
16.05120748446417 300.41850748997496 0.7593504830886673
16.056435039417586 302.247475756437 0.7610078384121454
16.061662594371 304.07535622439235 0.7624409556979223
16.066890149324415 312.0052839418066 0.7715792392139592
16.07211770427783 315.72824331607444 0.77615865531751
16.077345259231244 319.4398547507694 0.7807386801313685
16.08257281418466 322.19019420308456 0.7841226657441568
16.087800369138073 324.7147688506231 0.7866637231281002
16.093027924091487 323.9306437463459 0.7854061401375947
16.0982554790449 322.5746001128566 0.7831849755697583
16.103483033998316 324.77912593387896 0.7862811193640631
16.10871058895173 327.3426832071595 0.7895984256543773
16.113938143905145 328.4457330642953 0.7909518197233212
16.11916569885856 327.8852441226128 0.7898408112242007
16.124393253811974 327.6407111153245 0.789615780307359
16.129620808765388 330.0743419093431 0.7930327622459398
16.134848363718802 331.18644352866283 0.7946686283328716
16.140075918672217 329.3024702166207 0.7934985429683772
16.14530347362563 326.9293113876113 0.7910684490865136
16.150531028579046 324.20473554794813 0.7872491554118408
16.15575858353246 325.02757753609876 0.7873417918043312
16.160986138485875 328.0336714837771 0.7904318966675568
16.16621369343929 326.6544029640906 0.7890086297918967
16.171441248392703 324.1595778858404 0.786362386146879
16.176668803346118 316.96422815115193 0.7773451939323051
16.181896358299532 312.22221691919833 0.7715078981551493
16.187123913252947 307.461566390543 0.766358907947239
16.19235146820636 302.5552283481387 0.7610566492783002
16.197579023159776 298.0965171514364 0.7559517043513773
16.20280657811319 294.07058878303155 0.75222260359079
16.208034133066604 291.26435058870806 0.7508854111123426
16.21326168802002 285.31072020184365 0.7424576232368759
16.218489242973433 282.87011135080314 0.7395118713362524
16.223716797926848 276.1398062793769 0.7292933940124704
16.228944352880262 269.67838228697065 0.7194125347891418
16.234171907833677 267.99996858591203 0.7185413834843405
16.23939946278709 264.0912609414759 0.7141410076513534
16.244627017740505 261.44436792763247 0.7117628263813799
16.24985457269392 260.3728580228605 0.7107855049661228
16.255082127647334 259.51139168809283 0.7083697529117401
16.26030968260075 255.9286980742119 0.7029168838406363
16.265537237554163 255.95222948461657 0.703520919631881
16.270764792507578 255.76201226795706 0.7020472352739779
16.275992347460992 254.70036550128995 0.7023756790279525
16.281219902414406 253.20538209289413 0.7015493600558088
16.28644745736782 252.0543855518133 0.6992473056637223
16.291675012321235 252.55214463494687 0.7003327528024027
16.29690256727465 253.69321610288353 0.7008119469915272
16.302130122228064 251.89327527357332 0.6968105095807253
16.30735767718148 253.81791977662598 0.6975386875732853
16.312585232134893 253.49328086066473 0.6981468522725346
16.317812787088307 255.3998242721172 0.7018412199581665
16.323040342041722 255.76932816079398 0.7034629788827963
16.328267896995136 253.35975645432538 0.6999838790604279
16.33349545194855 251.041587411335 0.6951235804777576
16.338723006901965 250.68967305799822 0.6949492967395747
16.34395056185538 254.5742101600106 0.7002601400498252
16.349178116808794 256.0893010037738 0.7019311039435895
16.35440567176221 260.30679516228867 0.7061752512473156
16.359633226715623 263.1756949882429 0.7098632343689628
16.364860781669037 265.05915507804957 0.7125695435707646
16.37008833662245 269.43553189276184 0.7166839751400952
16.375315891575866 271.71625028241107 0.7184329229319497
16.38054344652928 275.71287074082926 0.7226020310272749
16.385771001482695 280.15826387023884 0.7270964932563365
16.39099855643611 286.34855595609804 0.7343848087246562
16.396226111389524 289.36448420632837 0.7356447791415195
16.401453666342938 293.0591971314318 0.73919124506935
16.406681221296353 291.75195637675984 0.739030863996573
16.411908776249767 290.26388603588634 0.7388254019872099
16.41713633120318 288.6659825094138 0.7390069999520906
16.422363886156596 284.84050669976665 0.7338353423204889
16.42759144111001 283.1894277387918 0.7301211593358458
16.432818996063425 280.2723991792264 0.7261934570446547
16.43804655101684 279.6102494908778 0.7243601391717542
16.443274105970254 276.7270228586422 0.721034606519877
16.448501660923668 274.19292548967024 0.7170956575216576
16.453729215877082 271.9696862751232 0.7130003126532618
16.458956770830497 272.68598093966887 0.715102089416858
16.46418432578391 272.26216986362186 0.7147071172150222
16.469411880737326 273.46426451435667 0.7169384927189891
16.47463943569074 275.7887981194446 0.7204333348436703
16.479866990644155 273.8602288639747 0.7177426937811039
16.48509454559757 275.81376657835455 0.7198357179354354
16.490322100550983 276.1459989276816 0.719954773422979
16.495549655504398 278.7849454463185 0.7221800241201844
16.500777210457812 278.6754753953629 0.7227404255450941
16.506004765411227 284.3658903888869 0.7301392565401457
16.51123232036464 286.5503949088663 0.731443033031063
16.516459875318056 285.8080512075342 0.7309754818891808
16.52168743027147 281.81112498020536 0.7252025158518253
16.526914985224884 277.89573924031043 0.7203827909115942
16.5321425401783 276.8007256668015 0.7198761546412855
16.537370095131713 273.3734091871627 0.7150588000802223
16.542597650085128 268.38176873936806 0.7090579709021184
16.547825205038542 266.68462657889165 0.7067176049338919
16.553052759991957 264.681450389295 0.7044381590776064
16.55828031494537 263.4284685920248 0.7050941996223907
16.563507869898785 258.2521187436776 0.6978347336225512
16.5687354248522 255.4734319210039 0.693943234234241
16.573962979805614 252.82422045423675 0.6909257669569497
16.57919053475903 253.11503691470244 0.691027732211147
16.584418089712443 252.76278913887097 0.6930352014618837
16.589645644665858 251.982335412551 0.6924502015759836
16.594873199619272 251.4718234179627 0.6912812059183812
16.600100754572686 251.3446446227249 0.6911963504754433
16.6053283095261 250.24577314283138 0.6897229014474128
16.610555864479515 250.64164362362004 0.6904506100205136
16.61578341943293 246.67565928722198 0.6846064879152213
16.621010974386344 244.61193517018077 0.6801336609339688
16.62623852933976 244.00364805994258 0.6780813867615062
16.631466084293173 246.40423708472045 0.68080273343919
16.636693639246587 250.29383763076106 0.6850402767177979
16.641921194200002 252.73062833088508 0.6881062867482111
16.647148749153416 254.96922392230044 0.6911062398451919
16.65237630410683 255.4848763967729 0.6922037410611805
16.657603859060245 255.5329098895477 0.6926704986206578
16.66283141401366 250.90172427940433 0.6862393892478301
16.668058968967074 247.42843389662886 0.6816599373682874
16.67328652392049 242.97402877213312 0.6748387875081607
16.678514078873903 244.2747616894259 0.676099792695661
16.683741633827317 247.80167720298996 0.6815690423886969
16.68896918878073 248.87087379231798 0.682360548957408
16.694196743734146 246.919704917929 0.679485454196286
16.69942429868756 245.42230818598617 0.6776879885364498
16.704651853640975 244.27111713347557 0.6766395655407895
16.70987940859439 248.71104387210414 0.6833090069390985
16.715106963547804 247.39225623829068 0.6823001325233236
16.720334518501218 242.73035633784278 0.6751211143428067
16.725562073454633 237.0064447741183 0.6671467177899132
16.730789628408047 236.34772495235967 0.6647475650847818
16.73601718336146 236.9178469769873 0.6649896822051443
16.741244738314876 236.18731221167056 0.662104157936809
16.74647229326829 232.99588645387837 0.6582572217058799
16.751699848221705 231.85155079039058 0.6555057885079818
16.75692740317512 228.2806539910308 0.6517346492322874
16.762154958128534 230.39997078159638 0.6551063169358072
16.767382513081948 227.6043845662584 0.6521475244528507
16.772610068035362 226.39655348103534 0.65277812472147
16.777837622988777 225.58086026105025 0.6516098941463081
16.78306517794219 225.3613442147718 0.6507224261581991
16.788292732895606 224.31782635842634 0.6494446648830763
16.79352028784902 224.18765028782906 0.6491306205213251
16.798747842802435 224.32957130907036 0.6486747652827988
16.80397539775585 226.84561178057322 0.6519735631026418
16.809202952709263 228.61961102502318 0.6550466682205135
16.814430507662678 225.38803801166074 0.6522607269731054
16.819658062616092 223.3836242077427 0.6500612268917325
16.824885617569507 221.20268728128582 0.6474447500874468
16.83011317252292 216.78426726170193 0.6405205253635126
16.835340727476336 216.98606295723812 0.6410075416125735
16.84056828242975 214.79235606384643 0.6370829618356948
16.845795837383164 215.9255801981754 0.6370250374543867
16.85102339233658 216.60168680014257 0.6385192952430645
16.856250947289993 220.44754927484462 0.6451203254397202
16.861478502243408 220.6315781643879 0.6477209776581903
16.866706057196822 221.40939283837517 0.6491326141266547
16.871933612150237 219.93993416598516 0.6469242857444075
16.87716116710365 220.26609533915573 0.6470227009850192
16.882388722057065 221.54204695502855 0.6485353305388974
16.88761627701048 220.28751552645738 0.647049251164204
16.892843831963894 220.45249537671077 0.64725385047236
16.89807138691731 218.20915599102264 0.6457155661077584
16.903298941870723 218.39469399824597 0.6455248193290215
16.908526496824138 218.0667858429621 0.6430318918071645
16.913754051777552 216.18734543477328 0.6392717090232575
16.918981606730966 213.80564845207763 0.6347696744246222
16.92420916168438 213.02611301786146 0.6341675536601316
16.929436716637795 212.88472525213882 0.634246582236722
16.93466427159121 215.01247401967893 0.6357242961948358
16.939891826544624 213.8792433643664 0.6347169909570528
16.94511938149804 213.0911847310325 0.6325484072951929
16.950346936451453 212.7031659759023 0.6322872678399079
16.955574491404867 214.7541481640367 0.6358181167896162
16.960802046358282 218.5863657702041 0.6430808695576712
16.966029601311696 221.71634662296103 0.648934445928964
16.97125715626511 220.71200570740902 0.6475604305029854
16.976484711218525 215.61863533299532 0.6392220259500502
16.98171226617194 212.851785787142 0.6349824816210027
16.986939821125354 211.44804118122173 0.6344989511382654
16.99216737607877 212.23637496953594 0.6351766980404981
16.997394931032183 213.42325019892957 0.6358137537861068
17.002622485985597 215.45291011459005 0.6380532197346405
17.00785004093901 216.3975892187598 0.6386672968064273
17.013077595892426 219.79898017966252 0.6434924266311597
17.01830515084584 221.13608520977039 0.6444899971513143
17.023532705799255 220.73120192601704 0.6425458136653551
17.02876026075267 219.46870070091376 0.6394007147592051
17.033987815706084 219.12547514047498 0.6389394092793094
17.039215370659498 219.11585706686427 0.6412487282306942
17.044442925612913 219.1253531666546 0.6423793511409259
17.049670480566327 218.37026754861134 0.6428367637053056
17.05489803551974 216.81520793680428 0.6394822416046608
17.060125590473156 218.54926376846603 0.6400967458053751
17.06535314542657 219.31002341332317 0.6418180707493139
17.070580700379985 223.701456463808 0.6483773961837859
17.0758082553334 224.2374939475912 0.6511109383938122
17.081035810286814 223.34588063844174 0.6490709289901342
17.086263365240228 224.57114656811518 0.6498911403298484
17.091490920193642 223.04807504686963 0.644990568658228
17.096718475147057 221.76911509105165 0.643029707463836
17.10194603010047 220.96762046993038 0.6426914741601703
17.107173585053886 221.78383904834266 0.645296481691797
17.1124011400073 224.95164669765882 0.6499649680607424
17.117628694960715 224.8461466914538 0.6492930516801093
17.12285624991413 226.25915557007207 0.651289324339365
17.128083804867543 227.90881822669414 0.6526839456164328
17.133311359820958 230.48782014418478 0.6543177891593748
17.138538914774372 229.257959243977 0.652223449899724
17.143766469727787 230.17770003934137 0.6539356309390252
17.1489940246812 229.77181970616306 0.6535042207769229
17.154221579634616 228.83634371948096 0.6511980812893526
17.15944913458803 228.2165165405308 0.650212423555733
17.164676689541444 231.53308157461066 0.6538915492435199
17.16990424449486 236.96697937981867 0.6614095827285048
17.175131799448273 241.89383476855758 0.6677075478539658
17.180359354401688 242.49557937804786 0.668120214245957
17.185586909355102 241.43456212830407 0.6665154155492836
17.190814464308517 239.86039663223758 0.6634382679164401
17.19604201926193 241.00909208124014 0.663578792657468
17.201269574215345 242.4760234346535 0.6643458841416073
17.20649712916876 242.84111534825814 0.6639900006455689
17.211724684122174 242.65343018668952 0.6648181194156819
17.21695223907559 241.4082765207931 0.6640854493577638
17.222179794029003 245.47533313287892 0.6720414101681327
17.227407348982418 246.65808769344508 0.674191076647971
17.232634903935832 248.49198124231592 0.6766856293203148
17.237862458889246 248.8766318337292 0.6755970388742569
17.24309001384266 246.99675501026448 0.6737717869040251
17.248317568796075 247.17957233331956 0.674437499126211
17.25354512374949 245.70602339586654 0.6729892316896158
17.258772678702904 243.79316589440364 0.6696007288219245
17.26400023365632 243.38939372767734 0.668739325324076
17.269227788609733 242.99971974134033 0.6680773247647532
17.274455343563147 241.07894319012365 0.6663486685265155
17.279682898516562 238.52251579343246 0.6632922759458597
17.284910453469976 236.36595499983716 0.6602429909235235
17.29013800842339 236.56238732860814 0.660471825690008
17.295365563376805 237.73507126254603 0.6611910210051771
17.30059311833022 238.86186986368452 0.6625282930384228
17.305820673283634 239.73113552153885 0.6636654285277923
17.31104822823705 239.88015348645834 0.6638395047871825
17.316275783190463 239.62277887533085 0.6636273045782598
17.321503338143877 240.01370593291904 0.6644337313924392
17.32673089309729 240.4844240847482 0.6652818633805209
17.331958448050706 241.70072401773575 0.6676290737833487
17.33718600300412 240.67377307823534 0.6652570119622379
17.342413557957535 239.41968315420715 0.6619542316615846
17.34764111291095 238.24140535093494 0.6598935370414972
17.352868667864364 238.39026983888908 0.6613557545102163
17.358096222817778 239.5399455552853 0.6638126699608364
17.363323777771193 238.69211192887715 0.664009049291553
17.368551332724607 237.02035093215378 0.6612668646472091
17.37377888767802 236.16686108254999 0.6598579597428557
17.379006442631436 237.11811581028164 0.6613858674302346
17.38423399758485 238.1738601261284 0.6628333953733742
17.389461552538265 236.47734346679988 0.6606642583216081
17.39468910749168 234.46784763362393 0.6569635425571091
17.399916662445094 235.3970166489618 0.6579493625689491
17.405144217398508 235.57871834328932 0.6584927264147818
17.410371772351922 232.48362099263167 0.6547172509432883
17.415599327305337 231.74297614709914 0.6531129024649212
17.42082688225875 231.02288774814141 0.6508452430612763
17.426054437212166 234.64302424527625 0.6553314944942511
17.43128199216558 238.70582438406402 0.6617991853070817
17.436509547118995 238.15089099110892 0.6632008672186717
17.44173710207241 237.4162804757699 0.6622138004055997
17.446964657025823 235.58717391224147 0.6601241350813614
17.452192211979238 232.64379628235565 0.65607571231503
17.457419766932652 231.36292462713948 0.653604346454617
17.462647321886067 229.94070905789505 0.6518024590733112
17.46787487683948 228.9542628404711 0.6501640868323278
17.473102431792896 229.97517015740877 0.6526290055338644
17.47832998674631 230.08662830503323 0.6538441270912542
17.483557541699724 232.00390622399766 0.6564984561746418
17.48878509665314 235.59342340709108 0.6599327960325153
17.494012651606553 239.50821424699694 0.6636476627318462
17.499240206559968 242.28168006412446 0.66707405039536
17.504467761513382 243.12158486747973 0.6673318107990646
17.509695316466797 242.65083267021112 0.6672795718720507
17.51492287142021 242.01736187025534 0.667713731070765
17.520150426373625 237.9081653638336 0.6624965381447998
17.52537798132704 237.56962804735085 0.6617780477110844
17.530605536280454 237.162812006368 0.6603172753562622
17.53583309123387 239.96255673708748 0.6639258780919776
17.541060646187283 241.3724708438077 0.6652488422158669
17.546288201140698 241.95090308159538 0.6659695597516944
17.551515756094112 242.41077361059988 0.6672814255963371
17.556743311047526 241.67722002892995 0.6653083110688711
17.56197086600094 241.8590200297189 0.6646040212530943
17.567198420954355 240.98430693383713 0.6634432207605199
17.57242597590777 240.26957215066975 0.6631827617551015
17.577653530861184 240.68803390839585 0.6639083379072375
17.5828810858146 241.71718288553373 0.6658726220983511
17.588108640768013 240.7643005289189 0.6633951268848672
17.593336195721427 242.8014174606714 0.6655347898163306
17.598563750674842 246.7854139167878 0.6709634782261842
17.603791305628256 247.90892154836254 0.672682016075463
17.60901886058167 250.64596283030096 0.6755273871970571
17.614246415535085 249.4204965767383 0.6735684230023231
17.6194739704885 249.95206618032918 0.6745623730526502
17.624701525441914 247.62805144060195 0.6706105387788333
17.62992908039533 247.671756836396 0.6700849686199556
17.635156635348743 250.37748895677836 0.6738835553406421
17.640384190302157 252.15982773524203 0.6763556414843549
17.64561174525557 253.34703298801705 0.6788934004240008
17.650839300208986 249.61329350016217 0.6740746229587994
17.6560668551624 249.5360690396957 0.6727840531282046
17.661294410115815 251.0065745131643 0.6745740907153651
17.66652196506923 257.88336066467 0.6836467394309005
17.671749520022644 263.3405834942949 0.6907776216725062
17.676977074976058 267.5581509354888 0.6963280048241127
17.682204629929473 271.7365529530458 0.7005539799968529
17.687432184882887 274.5136395829985 0.7043045637414009
17.6926597398363 276.8747830222978 0.7065052798618071
17.697887294789716 283.2869755500784 0.7139782426617494
17.70311484974313 286.77310690045425 0.7175198558334863
17.708342404696545 291.9370521627554 0.7235189767171113
17.71356995964996 294.90311865701824 0.7260015784370555
17.718797514603374 295.0631471398339 0.7258113812808272
17.724025069556788 299.35763596444974 0.7308006782638375
17.729252624510202 303.25509419929136 0.7360066356950558
17.734480179463617 305.43414181870656 0.7386072404652639
17.73970773441703 307.7128632496973 0.7414516596343421
17.744935289370446 308.90017209989827 0.7432610867618058
17.75016284432386 310.4822514136621 0.7446800647150335
17.755390399277275 314.5162936218563 0.7490428474753748
17.76061795423069 319.5846759883101 0.7546447198800283
17.765845509184103 326.608472044951 0.7625108409517395
17.771073064137518 329.87159295210523 0.7667108090185333
17.776300619090932 330.27513166914883 0.7670784187892408
17.781528174044347 325.26118570447284 0.7610303589020749
17.78675572899776 322.78460107996324 0.7577300220080578
17.791983283951176 320.41550569874477 0.754960071899941
17.79721083890459 314.33031108542855 0.7480614539916476
17.802438393858004 307.5183531949453 0.7407345719063552
17.80766594881142 303.3485853627478 0.7359190915465292
17.812893503764833 299.61974297465923 0.732382746846444
17.818121058718248 301.1814235176776 0.7348435602097203
17.823348613671662 295.7987969960966 0.728580043918882
17.828576168625077 292.5056808597361 0.7251750156145574
17.83380372357849 290.4573595443632 0.7234359708885693
17.839031278531905 287.4108583707008 0.7204849358576613
17.84425883348532 286.6419739527194 0.7193830959908641
17.849486388438734 284.1418861417501 0.7136002268668636
17.85471394339215 282.36887988082003 0.7108364884813593
17.859941498345563 279.11907110671245 0.707455041431513
17.865169053298978 278.55289818589836 0.707216131938534
17.870396608252392 280.0802961946463 0.7110280417391973
17.875624163205806 284.6097552050155 0.7155074839541815
17.88085171815922 288.5304365560076 0.720582275393315
17.886079273112635 289.6715076743154 0.7213761412084848
17.89130682806605 291.7938969607462 0.7226515871893107
17.896534383019464 292.27894359409515 0.7233119910440283
17.90176193797288 298.8914823552518 0.7319873153949931
17.906989492926293 304.6760378381655 0.7396692461136107
17.912217047879707 314.35103868653323 0.7511781072936341
17.917444602833122 319.76295941964503 0.7549453312309634
17.922672157786536 321.36802545955703 0.7563196209902784
17.92789971273995 319.4868553829695 0.7544656160830219
17.933127267693365 316.71757589464573 0.751311558504611
17.93835482264678 315.9410458618485 0.7514384285790922
17.943582377600194 312.7640368819746 0.7469502424522768
17.94880993255361 313.49127966711796 0.7483195611751012
17.954037487507023 310.32049555037247 0.7448109437039766
17.959265042460437 308.98306006368705 0.7438503358927037
17.96449259741385 300.5542869243612 0.7339542227079534
17.969720152367266 292.3013441765853 0.7244591505977466
17.97494770732068 287.2613122911903 0.7176822937211204
17.980175262274095 284.86512100279776 0.7154694103874771
17.98540281722751 280.0612865521535 0.7089745639465362
17.990630372180924 274.36542250245174 0.7020553736020062
17.995857927134338 269.193012232896 0.6955328290937096
18.001085482087753 268.7147786066018 0.6944938143533971
18.006313037041167 266.65127472665245 0.6931394993818868
18.01154059199458 265.7252014034002 0.6920709060672467
18.016768146947996 263.1674289501838 0.6896141812514113
18.02199570190141 260.3383054947536 0.6869049564691485
18.027223256854825 256.1903279209688 0.6815707346197365
18.03245081180824 251.91208692769717 0.6764538093204234
18.037678366761654 253.3286760134694 0.6788075922347466
18.042905921715068 255.58029552153928 0.6820466540415732
18.048133476668482 255.375279256361 0.6830458726447376
18.053361031621897 257.37933752223466 0.6853305551957443
18.05858858657531 256.6798708660359 0.6836810386924588
18.063816141528726 255.1144185525282 0.680492506908941
18.06904369648214 251.39186085143834 0.676404187874147
18.074271251435555 255.2181188325693 0.6813796759813247
18.07949880638897 258.33129666651337 0.6845386175010809
18.084726361342383 266.53665794143643 0.6924848106848477
18.089953916295798 269.3494264939404 0.6959668221235755
18.095181471249212 268.74530522007353 0.6959182810449831
18.100409026202627 268.68228621368326 0.6960331970527674
18.10563658115604 268.6949305474637 0.696606278438853
18.110864136109456 271.30842390845066 0.6984942122910035
18.11609169106287 276.10212614528194 0.7046225846903268
18.121319246016284 280.3221952979608 0.7093089794364488
18.1265468009697 283.68297094259833 0.7125972958475111
18.131774355923113 288.2183940459766 0.7179697582848673
18.137001910876528 291.4089206118151 0.7207088923669048
18.142229465829942 297.44615618925206 0.727573918420888
18.147457020783357 302.66080801711064 0.7332530568778125
18.15268457573677 311.0162701833483 0.7437946030526825
18.157912130690185 321.87504481224175 0.7572552826027751
18.1631396856436 328.720175351086 0.7652533433352854
18.168367240597014 342.6163686476939 0.7805347318297002
18.17359479555043 355.1535451395665 0.7942377713471085
18.178822350503843 368.8005781008546 0.8085853176716132
18.184049905457258 377.08003404809676 0.817926409357393
18.189277460410672 383.915305124344 0.8250652860774186
18.194505015364086 389.3391960512518 0.8302085337572953
18.1997325703175 390.47174944732535 0.8313164144674894
18.204960125270915 390.72619726618086 0.8319050489315433
18.21018768022433 386.5718119767538 0.827534685814677
18.215415235177744 383.2299026107683 0.8242698607762676
18.22064279013116 381.8688077565055 0.8225778166768648
18.225870345084573 380.8956194385255 0.8218343919270932
18.231097900037987 379.792287628076 0.8204899530910109
18.236325454991402 380.6304150874405 0.8211957233364179
18.241553009944816 381.5177619306945 0.8226921956067687
18.24678056489823 383.54709578604957 0.8244596384566514
18.252008119851645 382.68122483361606 0.8238375527226254
18.25723567480506 380.7730430626639 0.8209096641660214
18.262463229758474 377.77769461544585 0.8177447576210443
18.26769078471189 374.38307211081457 0.8143090587890804
18.272918339665303 368.04286042430317 0.8073312474414501
18.278145894618717 356.4696400717951 0.794310807953992
18.28337344957213 344.43983987166723 0.7811212010715567
18.288601004525546 337.0261244906079 0.7729784135358423
18.29382855947896 330.9127632724418 0.7662844712076246
18.299056114432375 326.17725947164695 0.7613166376909768
18.30428366938579 317.49386818521265 0.75177861849796
18.309511224339204 309.4270945560896 0.7426729022455617
18.314738779292618 301.85919313569366 0.7335246935947007
18.319966334246033 298.33371884693446 0.7297099579406804
18.325193889199447 295.02039182047235 0.7253852245861886
18.33042144415286 290.58882838803055 0.7204597271634486
18.335648999106276 287.96400307005206 0.7174404309518831
18.34087655405969 285.49535391419136 0.7157155056574745
18.346104109013105 284.18117344310036 0.7137724689850004
18.35133166396652 283.52118770009935 0.7126272293395601
18.356559218919934 282.18583728536663 0.7104902090828066
18.361786773873348 282.0325108827874 0.7111195354450425
18.367014328826762 282.77790662570413 0.7124352727402646
18.372241883780177 283.21937461239327 0.7133657100834443
18.37746943873359 285.13864436071947 0.7147494139590941
18.382696993687006 288.3240587847037 0.7186184604648013
18.38792454864042 292.14153370261664 0.7255966381007403
18.393152103593835 296.7125273772879 0.7423300035393741
18.39837965854725 304.68577385552436 0.7579533743901137
18.403607213500663 313.0866304561571 0.7724652693431263
18.408834768454078 320.4979425679185 0.7852858272744901
18.414062323407492 326.64783753178364 0.7969343844216686
18.419289878360907 336.0914023083812 0.8129677941374527
18.42451743331432 342.05388600352256 0.8237472984365134
18.429744988267736 346.49145577354955 0.8331139166222244
18.43497254322115 343.61216731395507 0.831926477080794
18.440200098174564 336.02752841486216 0.8257439535410319
18.44542765312798 328.31940161389383 0.819665535247717
18.450655208081393 324.6778334371045 0.8178218997286233
18.455882763034808 321.2472492364811 0.8172820522133273
18.461110317988222 319.911402415621 0.8186899297740482
18.466337872941637 315.9996688389932 0.8162126327825459
18.47156542789505 314.41460445475514 0.8167620896536011
18.476792982848465 308.42985322347215 0.8105601011039334
18.48202053780188 304.96289181210574 0.8077888385171271
18.487248092755294 303.95019916531663 0.808594668792255
18.49247564770871 306.4906453580622 0.8143433718362586
18.497703202662123 304.00344969392455 0.814265719044665
18.502930757615538 303.83372225332135 0.8172943231384195
18.508158312568952 302.0146622425836 0.8181624507043339
18.513385867522366 298.9706507801145 0.8172958237022047
18.51861342247578 298.5595006479594 0.8176167263335185
18.523840977429195 298.99579249685115 0.8209512481561677
18.52906853238261 302.31454931490475 0.8273060215429459
18.534296087336024 301.03651488455404 0.828695647838142
18.53952364228944 295.8363817330148 0.8246383765526746
18.544751197242853 289.9467914994468 0.8181325489145373
18.549978752196267 288.5033474861511 0.8182605772048854
18.555206307149682 285.7393547969837 0.8152810085598792
18.560433862103096 284.6265709578303 0.8150177840818612
18.56566141705651 282.9190952625148 0.8144857716171583
18.570888972009925 283.43255740287356 0.8160233758381755
18.57611652696334 285.045126652058 0.8200820542498756
18.581344081916754 287.24348675340394 0.8240036884394043
18.58657163687017 288.83707615051947 0.8277637971079275
18.591799191823583 288.37134600551394 0.8300780737169754
18.597026746776997 289.53454042832635 0.8331127341761027
18.60225430173041 290.82969399464116 0.8374985133989872
18.607481856683826 293.22430383142387 0.8422534020282835
18.61270941163724 293.2038922722861 0.8441106623861184
18.617936966590655 295.9438579861474 0.8507365065047395
18.62316452154407 297.7585265028083 0.8525113984938031
18.628392076497484 300.90837382499944 0.8403691353230398
18.633619631450898 306.75939559997124 0.8393309137575833
18.638847186404313 311.7095104284096 0.8392103516834224
18.644074741357727 315.34028609567446 0.8393857356621688
18.64930229631114 316.17132799103564 0.8364760334291641
18.654529851264556 318.6409335070104 0.8347676850366863
18.65975740621797 323.89005296885483 0.83874285728121
18.664984961171385 329.63512214413885 0.8426293077278728
18.6702125161248 335.1746447185172 0.8463922705868596
18.675440071078214 340.29967179973147 0.8504626647256
18.680667626031628 343.08051571260984 0.8503961136769054
18.685895180985042 345.97419845842296 0.8516519661572058
18.691122735938457 347.89695084195114 0.8517291190621604
18.69635029089187 348.3721044626629 0.8496979444228856
18.701577845845286 351.0232416407507 0.8514941363075866
18.7068054007987 353.64687234317404 0.8530605285817834
18.712032955752115 356.14939329174643 0.8543689161579076
18.71726051070553 358.8037187618496 0.8566401147722383
18.722488065658943 359.55112627156245 0.8562648840833333
18.727715620612358 357.2239876113966 0.8534474007158666
18.732943175565772 355.05675943569173 0.8498482371803937
18.738170730519187 355.1432398004405 0.8484870444750683
18.7433982854726 356.56935980472235 0.848676644401892
18.748625840426016 358.3261491338606 0.8487329977288995
18.75385339537943 355.15576736213393 0.8438561977846494
18.759080950332844 354.26210004636397 0.8423328281175008
18.76430850528626 353.6683087932389 0.8403401281514676
18.769536060239673 353.71695566500233 0.8395804116296548
18.774763615193088 351.67400091606504 0.8357107446237656
18.779991170146502 347.540717184187 0.8288737352003777
18.785218725099917 341.475725135277 0.8208297704793678
18.79044628005333 337.1521462477128 0.8144975331861828
18.795673835006745 330.926262769408 0.8065650230330871
18.80090138996016 325.81748300449664 0.8000776403741465
18.806128944913574 323.4111039573487 0.7963416194650527
18.81135649986699 322.0291924689119 0.7937435717765258
18.816584054820403 321.698725366779 0.7935941883794739
18.821811609773818 321.09154928386965 0.7914439209983448
18.827039164727232 318.50522461688075 0.7876753070719749
18.832266719680646 314.3636333279277 0.7821884311283532
18.83749427463406 309.86338855266104 0.7766976671129745
18.842721829587475 306.36312158428484 0.7723039861273956
18.84794938454089 302.98995461526283 0.7675262459858523
18.853176939494304 303.0959456248321 0.7671460737915703
18.85840449444772 304.227736760029 0.7692976986577564
18.863632049401133 304.15490686946066 0.7689858646666181
18.868859604354547 304.13632053485117 0.7688515039766817
18.87408715930796 305.8250518549435 0.7694479224760078
18.879314714261376 304.83457987970297 0.7670245398498724
18.88454226921479 299.96886275737535 0.7616458974718606
18.889769824168205 294.7343504584699 0.7549218088410402
18.89499737912162 292.43965872725914 0.7525750750674395
18.900224934075034 292.8366970048377 0.75187846449775
18.90545248902845 292.0228149345961 0.7496971067369527
18.910680043981863 290.7420387871582 0.7477118192600964
18.915907598935277 290.5525439297517 0.7476488542151883
18.92113515388869 288.0119958575955 0.7459287756056527
18.926362708842106 284.8098374170858 0.7421257360573776
18.93159026379552 282.48854821801854 0.7396573315357693
18.936817818748935 280.36372700323057 0.7371842844851508
18.94204537370235 279.7567999522778 0.7357537901839151
18.947272928655764 280.28764373956886 0.7364307300349864
18.952500483609178 282.54464000559057 0.7376522958560412
18.957728038562593 280.34937799326383 0.7336804194713769
18.962955593516007 278.21037490839655 0.7309852898268999
18.96818314846942 275.40070267906714 0.7273466708833378
18.973410703422836 274.4127212054529 0.7264430776982336
18.97863825837625 276.6299200531018 0.7278187497163936
18.983865813329665 275.3314760748022 0.7252930648524696
18.98909336828308 275.38903385246874 0.7253616708089968
18.994320923236494 273.88619517960376 0.7240090014152729
18.999548478189908 276.0997381575546 0.7268751826294331
19.004776033143322 276.5302826397601 0.726267664885375
19.010003588096737 280.252233361361 0.7299345102299122
19.01523114305015 283.0759507944349 0.7342727312970175
19.020458698003566 281.52294666581776 0.7324008305689673
19.02568625295698 278.73461289163623 0.7284699440709386
19.030913807910395 275.1244126769928 0.7226104811466342
19.03614136286381 276.66035079451626 0.7237586845781587
19.041368917817223 277.94427318140447 0.7249331304646772
19.046596472770638 277.4663284155791 0.7237423059109447
19.051824027724052 275.23261843730097 0.7212069878643109
19.057051582677467 274.5906324336063 0.7199236283587056
19.06227913763088 272.95748578448365 0.7174475912931225
19.067506692584296 273.2841745492622 0.7171699662600851
19.07273424753771 272.9322859023272 0.7166854018751948
19.077961802491124 270.73015759727826 0.7139747333734768
19.08318935744454 271.6417836554783 0.7151142712367641
19.088416912397953 271.9788155815929 0.7167448390586499
19.093644467351368 272.7285594540268 0.7180243766868734
19.098872022304782 272.88398410207475 0.7180481764104042
19.104099577258197 269.1538910280678 0.7116952602113253
19.10932713221161 267.0888649633897 0.7085625457968386
19.114554687165025 264.0742284611266 0.7037850076831429
19.11978224211844 263.4893851717548 0.7039983182563172
19.125009797071854 264.7992988004227 0.7056204938848186
19.13023735202527 264.871021416733 0.7062787431502051
19.135464906978683 265.26966402971436 0.7073398105399674
19.140692461932098 260.7986122055491 0.702272486530493
19.145920016885512 260.64111436270076 0.7028255303926527
19.151147571838926 259.72039111112514 0.7011985298491542
19.15637512679234 261.0179211260203 0.7021363170988206
19.161602681745755 259.7851313464978 0.6998784552919484
19.16683023669917 259.63382449309603 0.6998275689376419
19.172057791652584 261.83796781389685 0.703155549916368
19.177285346606 265.75745331682714 0.7077506551492093
19.182512901559413 266.1435907567518 0.7064771224560895
19.187740456512827 263.78332315406186 0.7028536000631312
19.19296801146624 261.44447696846237 0.6990648744097715
19.198195566419656 260.44057771502355 0.6976864486987844
19.20342312137307 262.8216648754685 0.7020620345692845
19.208650676326485 264.0647844214019 0.7038936083526569
19.2138782312799 264.7532055805143 0.7052422966377075
19.219105786233314 264.14579696708273 0.7041257441715453
19.22433334118673 264.4630972722226 0.703019454817744
19.229560896140143 264.77390236662706 0.7032268392724096
19.234788451093557 269.5851464897111 0.7084463046110486
19.24001600604697 267.1695938304876 0.7051263413053244
19.245243561000386 266.6453084961738 0.7043523563250409
19.2504711159538 264.32011221134536 0.7015002568786739
19.255698670907215 265.038325023537 0.7033418762689979
19.26092622586063 265.9798938168914 0.7051017169649578
19.266153780814044 267.7460818932051 0.7061411989569885
19.271381335767458 269.5345270869625 0.7083325245328104
19.276608890720873 270.21684982797717 0.7077541420341483
19.281836445674287 272.38411419235314 0.7114259139356243
19.2870640006277 275.8085550759402 0.7162799393494833
19.292291555581116 279.80470284226703 0.7219899608593092
19.29751911053453 282.9702348058107 0.7268657619301856
19.302746665487945 283.20538168175557 0.7263119887673937
19.30797422044136 284.4569868484425 0.7272477267247841
19.313201775394774 285.7046130572414 0.7282355274143381
19.318429330348188 290.75225232324567 0.7350078802847922
19.323656885301602 292.2549484442817 0.7372233053964562
19.328884440255017 294.34709035557415 0.7384538970428977
19.33411199520843 296.63918167473065 0.7400403016150131
19.339339550161846 298.1476258644023 0.7409637130706318
19.34456710511526 299.8632717433032 0.7425539591089264
19.349794660068675 300.54604878096643 0.7435647051776902
19.35502221502209 303.0091032827048 0.7465331163289638
19.360249769975503 303.63313150667847 0.7457488279372955
19.365477324928918 306.3002217055557 0.7491696870969433
19.370704879882332 308.2348858933148 0.7521234744538061
19.375932434835747 312.9261033942676 0.7584957107035324
19.38115998978916 317.98885477099816 0.7646763150683921
19.386387544742576 321.976044701596 0.7680254128117223
19.39161509969599 325.0584786041024 0.7712001687197171
19.396842654649404 325.5554312548341 0.7715936514824905
19.40207020960282 329.15655420327545 0.7753233101202721
19.407297764556233 328.6951519853776 0.7747658070773012
19.412525319509648 327.79798941074904 0.7724431700369428
19.417752874463062 327.80961973118207 0.7730900276549764
19.422980429416477 326.072470997659 0.7710000273873218
19.42820798436989 323.87457623749754 0.768464902667095
19.433435539323305 323.65541859409404 0.7689178148781182
19.43866309427672 323.6618868140202 0.7688997294955254
19.443890649230134 323.81740202256833 0.7698945389475955
19.44911820418355 322.40389424393595 0.7683954453300972
19.454345759136963 322.25128802353584 0.7678659828093553
19.459573314090377 326.1593924971221 0.7722336279542726
19.464800869043792 328.58569469711176 0.7741426210981537
19.470028423997206 328.54898133660515 0.7740652407181244
19.47525597895062 327.72790137541995 0.7729528602241894
19.480483533904035 325.33674056871035 0.7697062524236447
19.48571108885745 323.4038494048425 0.7675212334445436
19.490938643810864 326.16425665899885 0.7707489811381039
19.49616619876428 327.04752287940386 0.7717000215043397
19.501393753717693 329.28950761777384 0.7738524607975229
19.506621308671107 329.1437882741442 0.7733510013242605
19.51184886362452 330.398220229364 0.7750260552664928
19.517076418577936 333.3888848536974 0.7787848057391891
19.52230397353135 333.2293232227478 0.7787154801628418
19.527531528484765 334.89816591709604 0.7810845328551396
19.53275908343818 332.68308079272003 0.7779298776925702
19.537986638391594 334.34468755598965 0.7795889511863199
19.54321419334501 335.41939762030586 0.7807635289613616
19.548441748298423 340.6925899763922 0.7873003108134626
19.553669303251837 344.4301414428802 0.7912793049055535
19.55889685820525 347.30457503305115 0.7941116641777334
19.564124413158666 348.73677811702424 0.7953428444496085
19.56935196811208 349.93554072473023 0.7966843003269919
19.574579523065495 354.7257190292971 0.8019362520820781
19.57980707801891 357.65333596036925 0.8051189227928119
19.585034632972324 361.87936979703 0.8100963678980021
19.590262187925738 362.63755243141344 0.8110391913463676
19.595489742879153 364.4125810733676 0.8130564386946603
19.600717297832567 366.102715768803 0.8142278951884869
19.60594485278598 369.97077895142263 0.8177848577899942
19.611172407739396 369.1639986620661 0.8166994097745917
19.61639996269281 371.10354553493033 0.8187201612748976
19.621627517646225 373.6108067480274 0.8215403821544678
19.62685507259964 374.84854555905315 0.823119850252843
19.632082627553054 377.60042935745986 0.8258258969010567
19.637310182506468 373.6166141881222 0.8216129555454256
19.642537737459882 372.4543897710243 0.8206439345388418
19.647765292413297 372.6771005104319 0.8204085488256043
19.65299284736671 377.7581358192182 0.8260323258663357
19.658220402320126 384.4029512736917 0.8329535770941732
19.66344795727354 387.6461556556981 0.8362139292600578
19.668675512226955 386.3111596127502 0.834713763887586
19.67390306718037 384.6939082649565 0.8327880393263346
19.679130622133783 384.8953262380121 0.8332545004169719
19.684358177087198 387.89223331958476 0.8365452328696507
19.689585732040612 394.9779095724108 0.8440429236669872
19.694813286994027 397.9798921029511 0.8471725353823539
19.70004084194744 399.5841122535921 0.8486784946365855
19.705268396900856 397.3049867896787 0.8458190766386017
19.71049595185427 395.9427373174512 0.8446893096708836
19.715723506807684 393.1839365919015 0.8415902020337352
19.7209510617611 390.5600994518223 0.8394826959091162
19.726178616714513 383.40090948348944 0.8318790289045317
19.731406171667928 382.37279092557225 0.8303372119309316
19.736633726621342 380.73615716508976 0.8284368395236127
19.741861281574757 380.94849198513236 0.8286419657015055
19.74708883652817 375.78165645316676 0.8229671362495762
19.752316391481585 371.44671245985415 0.8180164009067303
19.757543946435 368.6092489187002 0.8140186121061994
19.762771501388414 363.0868023275857 0.8083053036230755
19.76799905634183 359.59940484863444 0.8050075821897523
19.773226611295243 357.05044323849455 0.8028068089456608
19.778454166248657 352.95495369032 0.7982627992102398
19.783681721202072 348.5702488067541 0.7921475610800676
19.788909276155486 343.7926612891893 0.7866667822686768
19.7941368311089 341.06931639487874 0.7832334149090923
19.799364386062315 341.8075703744964 0.7844119380917188
19.80459194101573 340.14049802590625 0.7830811028094325
19.809819495969144 336.6629153047779 0.7789469211882655
19.81504705092256 333.3839821747769 0.7752214693532353
19.820274605875973 331.8453667370798 0.773739625077382
19.825502160829387 332.56397651275523 0.7742377528381343
19.8307297157828 332.199215688696 0.7739903729032849
19.835957270736216 330.7734950871965 0.7723002938485077
19.84118482568963 329.1718245504731 0.770198036373736
19.846412380643045 328.9463890441165 0.7699991633471572
19.85163993559646 327.53366036165204 0.767928595106788
19.856867490549874 325.91731373445117 0.7661396363110327
19.86209504550329 323.73526026842114 0.7640738293114292
19.867322600456703 322.67806188428244 0.7626025570557331
19.872550155410117 319.8091975227816 0.759688100059446
19.87777771036353 316.76157384226536 0.755759645291504
19.883005265316946 314.61173870786223 0.7530430848301983
19.88823282027036 313.9738465689555 0.7522978393843666
19.893460375223775 311.9494849755961 0.7494022730702801
19.89868793017719 312.9448619347714 0.7508543853268841
19.903915485130604 314.326129046676 0.7528718657912162
19.909143040084018 314.4446645171133 0.7528031735317084
19.914370595037433 314.7408004676033 0.7531447392705667
19.919598149990847 313.9134966696242 0.7520429196303339
19.92482570494426 311.220650397997 0.7487369548996436
19.930053259897676 307.28974668328533 0.7443992807611888
19.93528081485109 301.8023718706673 0.7374299999516115
19.940508369804505 300.48584778323215 0.7360933151512953
19.94573592475792 301.3816879484709 0.7369959919406142
19.950963479711334 300.7598117720785 0.7360708971292673
19.956191034664748 301.2784341385216 0.7370303457670165
19.961418589618162 301.2267447531455 0.7365256452214092
19.966646144571577 299.7167239016292 0.7346949170248763
19.97187369952499 297.06326186226727 0.7306621672683707
19.977101254478406 296.40858654958316 0.7296493284861407
19.98232880943182 298.7729255185055 0.7326200862472282
19.987556364385235 299.776581640793 0.7340629722274018
19.99278391933865 304.03471159643897 0.7402283107252211
19.998011474292063 304.53333689084815 0.7409939687168718
20.003239029245478 307.0832876726273 0.7440223099281372
20.008466584198892 305.3532194291604 0.7421529808691739
20.013694139152307 309.96808256758874 0.7477378263968296
20.01892169410572 313.3359377043666 0.7513399559311565
20.024149249059136 321.7087963678542 0.7609627182532496
20.02937680401255 326.68721592616134 0.7657588475931949
20.034604358965964 330.87873499166346 0.7700598788318431
20.03983191391938 336.85709351959366 0.7762411380215868
20.045059468872793 340.50675528797854 0.7807708871070925
20.050287023826208 342.109435961932 0.7828710226406789
20.055514578779622 337.5369676900245 0.7772119645055422
20.060742133733036 335.37039457202604 0.7751516504343017
20.06596968868645 332.44918397474174 0.7722184010714762
20.071197243639865 330.02358509013055 0.7692599128004666
20.07642479859328 326.789862769577 0.7652258922093491
20.081652353546694 324.99021332548585 0.7626131883396472
20.08687990850011 319.5205181314332 0.7568954671053474
20.092107463453523 315.45982309730437 0.7525294067774346
20.097335018406937 313.6595952777833 0.7506167006583842
20.102562573360352 313.3857515343383 0.7501995436493578
20.107790128313766 315.2932964076298 0.7525473651629545
20.11301768326718 312.4711235993079 0.7488653571488606
20.118245238220595 312.0260275564706 0.7481943062998941
20.12347279317401 310.562856909645 0.7465959752511079
20.128700348127424 312.2394962243559 0.7495497778092152
20.13392790308084 312.77648945509134 0.7494747398909469
20.139155458034253 314.5319647559093 0.7511594127360529
20.144383012987667 316.944358929689 0.753458822525649
20.14961056794108 316.3401925036299 0.753025794930073
20.154838122894496 319.45960078168974 0.7574636956428289
20.16006567784791 320.96323204293446 0.7590273932684172
20.165293232801325 323.1562384474649 0.7614544362086318
20.17052078775474 321.5815144712798 0.7596133799696247
20.175748342708154 318.7374510932671 0.756094250975405
20.18097589766157 317.9943949899714 0.7545961593083981
20.186203452614983 322.1051204895513 0.7596581934795117
20.191431007568397 320.7373133468865 0.7578693809862466
20.19665856252181 316.7966101402849 0.7530380456932843
20.201886117475226 310.32034324789475 0.7454215525240905
20.20711367242864 305.04661135520126 0.7388148866484492
20.212341227382055 302.18101200708344 0.7354353520251068
20.21756878233547 298.9262584839658 0.7322549224844672
20.222796337288884 295.3534345428163 0.7281613837127592
20.228023892242298 289.48147379304356 0.7215979358991188
20.233251447195713 287.35956406590344 0.718578746866044
20.238479002149127 289.0873348062459 0.7206303634867769
20.24370655710254 290.28374313270086 0.7226603425216501
20.248934112055956 291.60634935609085 0.7237649876122491
20.25416166700937 291.2303476002626 0.7227110114650043
20.259389221962785 292.34063735071095 0.7230061685492754
20.2646167769162 292.25937859762973 0.723019872365938
20.269844331869614 291.1800657999335 0.7223156870364202
20.275071886823028 288.0689424427346 0.7189151827963709
20.280299441776442 283.7831462695146 0.7136808187918355
20.285526996729857 284.3905909396836 0.7144746221619589
20.29075455168327 287.6173325304424 0.7196401336870156
20.295982106636686 289.38696533071004 0.7228190949645571
20.3012096615901 292.51506186155297 0.7264390201619195
20.306437216543515 292.20380040833015 0.7259092237100992
20.31166477149693 294.01181625265673 0.7273577386406369
20.316892326450343 292.72751464698916 0.725569767146576
20.322119881403758 288.93108595248356 0.7205522229829263
20.327347436357172 287.2353316130511 0.717121527635553
20.332574991310587 288.37248199218004 0.7180396938435126
20.337802546264 290.7847038572918 0.7213748794646395
20.343030101217416 290.16851664268216 0.7213516204872948
20.34825765617083 287.66865577939257 0.7181427772216092
20.353485211124244 286.71780057765415 0.7166517486420464
20.35871276607766 288.71581491393187 0.7187735601077765
20.363940321031073 290.61849277852457 0.7212648201260681
20.369167875984488 289.30658742031846 0.7188524198342227
20.374395430937902 289.7213487094092 0.7195559488956944
20.379622985891316 292.6379376670529 0.7234409930813268
20.38485054084473 292.7471122579383 0.7247765735351908
20.390078095798145 293.38945667588314 0.7254102020509707
20.39530565075156 291.76195224678224 0.7224113402814034
20.400533205704974 292.8364020987338 0.7236821844047876
20.40576076065839 293.26656538139497 0.7248897830181176
20.410988315611803 292.19229698484185 0.7231783074490881
20.416215870565217 292.63219795499924 0.7236152947615908
20.421443425518632 291.1369269944094 0.7211742898778308
20.426670980472046 289.5832111066751 0.7202500983322381
20.43189853542546 290.28563858195156 0.7220156931164985
20.437126090378875 291.85625722061036 0.7238340069112145
20.44235364533229 290.88777892045306 0.7225952880184573
20.447581200285704 290.07973258240594 0.721448369171605
20.45280875523912 287.8898134678511 0.7192059446895694
20.458036310192533 288.8974839090706 0.7204533136210358
20.463263865145947 288.86418938645795 0.7201603741323627
20.46849142009936 288.0079882823347 0.7194389387810589
20.473718975052776 286.1686860403186 0.7166962862504538
20.47894653000619 285.07918020565756 0.7149162842348299
20.484174084959605 286.04796511267995 0.7155695730266549
20.48940163991302 288.2005699666764 0.7175277253822663
20.494629194866434 291.11508589813195 0.7216286647410967
20.49985674981985 289.9087473196783 0.7209089265574482
20.505084304773263 288.7343155726822 0.7187293200736959
20.510311859726677 288.3967385906102 0.7183001439031578
20.51553941468009 290.14573386703546 0.7196243088034016
20.520766969633506 292.24996797054484 0.7223096305332579
20.52599452458692 289.9996607145294 0.7206233043555023
20.531222079540335 288.84653814523904 0.7186884849669661
20.53644963449375 287.8676964172966 0.7176306129769656
20.541677189447164 287.0149074167113 0.7163502774714704
20.546904744400578 285.15934470519886 0.7134042720784042
20.552132299353993 283.51553333157557 0.7116849926223762
20.557359854307407 286.1532034187705 0.7144027625334234
20.56258740926082 288.8071705028911 0.7179033994676733
20.567814964214236 290.0318785769097 0.7200511308092619
20.57304251916765 283.9377368687519 0.7131876433517932
20.578270074121065 281.8487070134193 0.7112091682709528
20.58349762907448 280.78095594101603 0.7104933138181484
20.588725184027894 281.8593610108927 0.7117572032311275
20.593952738981308 285.81439477073496 0.7161528465849691
20.599180293934722 287.25561074574085 0.7165714685394109
20.604407848888137 284.8199467014021 0.7129405603959427
20.60963540384155 284.10702774315035 0.7117024857928396
20.614862958794966 279.2031754062046 0.7049703899714552
20.62009051374838 278.8160502240009 0.7048054279622243
20.625318068701795 280.6485612377465 0.7067067908481097
20.63054562365521 285.71670099753925 0.713749149312786
20.635773178608623 287.16937113664574 0.7153753738140848
20.641000733562038 282.76582332254776 0.7093470006900406
20.646228288515452 282.39018706830433 0.7086839141052339
20.651455843468867 281.8186070939193 0.708075484709327
20.65668339842228 282.3568135020392 0.7100240255672399
20.661910953375695 282.27893892636496 0.7102225269047479
20.66713850832911 280.0895170530458 0.7067182969146149
20.672366063282524 279.51268679644517 0.7053413767024346
20.67759361823594 280.5827087764793 0.7060538746191513
20.682821173189353 280.5839868415656 0.706122872157748
20.688048728142768 282.54943714883177 0.7086102407628828
20.693276283096182 282.7905650538716 0.7086009540040384
20.698503838049596 283.9198999243306 0.7109276676076882
20.70373139300301 286.27958011772245 0.7139759979962333
20.708958947956425 286.25142105189667 0.7143253202609523
20.71418650290984 288.01297691429494 0.715815890659472
20.719414057863254 288.7646959440898 0.7173703703420753
20.72464161281667 287.82094911136045 0.7172563329777683
20.729869167770083 285.82814523408894 0.7148643086487373
20.735096722723497 286.24808044647284 0.7143147348745592
20.740324277676912 286.3659992166613 0.7139647034453726
20.745551832630326 286.1900490976172 0.7129963513597906
20.75077938758374 288.01590353307716 0.7167894921349592
20.756006942537155 291.07425271546003 0.7210307269668143
20.76123449749057 292.1773946204399 0.7228054353142457
20.766462052443984 292.9099846313758 0.7233682888905808
20.7716896073974 294.8399940140577 0.7250435061817588
20.776917162350813 295.5664603781079 0.724671693931045
20.782144717304227 296.82800979042463 0.725292542153882
20.78737227225764 297.87040815775686 0.7262491196511408
20.792599827211056 297.45810972857913 0.7268709812120389
20.79782738216447 301.3413168448287 0.7327421168820342
20.803054937117885 303.2519403297705 0.7349678148239157
20.8082824920713 304.5471051071655 0.736421848192072
20.813510047024714 303.7556553090556 0.7343411582862908
20.81873760197813 301.9035498513388 0.7322502657451299
20.823965156931543 301.0012767293483 0.7311419437374103
20.829192711884957 304.26604276525387 0.7344890451086781
20.83442026683837 305.0689210613245 0.7351556078231123
20.839647821791786 308.0923835694462 0.7377581059159924
20.8448753767452 307.3073697682336 0.7374262682580537
20.850102931698615 304.746880737095 0.734304817347268
20.85533048665203 302.75285807462564 0.73275351712048
20.860558041605444 299.9237987065931 0.7293178821146782
20.865785596558858 298.9723135042784 0.727698653476072
20.871013151512273 294.65775637763085 0.7222401484641743
20.876240706465687 293.25930916720824 0.720421035301226
20.8814682614191 294.27928141779927 0.7210993515567081
20.886695816372516 294.8379818853528 0.7216020512195613
20.89192337132593 295.63169061158294 0.722266292586223
20.897150926279345 296.86891710172006 0.7248037513381742
20.90237848123276 297.25909825970433 0.7261515193568407
20.907606036186174 293.9231412265705 0.7224948089869769
20.912833591139588 292.7048138339965 0.7204842029009885
20.918061146093002 291.1478216374757 0.7180398928047121
20.923288701046417 288.91687307059794 0.7149054642510624
20.92851625599983 288.4946768514729 0.7145460013778131
20.933743810953246 291.69587745487945 0.7197938013962285
20.93897136590666 294.48502687464105 0.7238150692789389
20.944198920860075 289.2789805618821 0.7175069238441656
20.94942647581349 285.0319462986893 0.7121746003034011
20.954654030766903 281.1049280423864 0.7068565811233612
20.959881585720318 283.01697422854227 0.709090997358739
20.965109140673732 283.9746053414243 0.7098203591986145
20.970336695627147 285.53805789731086 0.7118241956520098
20.97556425058056 283.66600456791315 0.7087625006116095
20.980791805533975 283.94041754732285 0.7093607524056332
20.98601936048739 279.8788993587845 0.7043886272348984
20.991246915440804 281.0914716436474 0.7063354897802183
20.99647447039422 279.87463130667913 0.705271530575083
21.001702025347633 281.05946420052805 0.707825827272134
21.006929580301048 281.3784183917407 0.7088040663643775
21.012157135254462 280.37339594522865 0.7074457593734215
21.017384690207876 277.3582031540207 0.7023089884977782
21.02261224516129 275.19511525311134 0.6989951207468185
21.027839800114705 273.8568522952491 0.6978065845078819
21.03306735506812 273.1940151932176 0.6972344195014614
21.038294910021534 271.58517024907655 0.6958620071257428
21.04352246497495 270.79467230287446 0.6952853411849593
21.048750019928363 270.34822418078306 0.6951868002881113
21.053977574881777 270.76129551589327 0.6953248972120827
21.059205129835192 270.9925971639947 0.6943650409462546
21.064432684788606 274.46615297303686 0.69792490619863
21.06966023974202 275.3155085843129 0.6989009323473921
21.074887794695435 272.49190139614024 0.695650061318469
21.08011534964885 267.5040277302222 0.6899089874095595
21.085342904602264 263.8930716724351 0.6846945789152417
21.09057045955568 266.30198345927755 0.6874854974192677
21.095798014509093 271.061589892773 0.6934116416727069
21.101025569462507 274.2132629642833 0.696496632685634
21.10625312441592 272.82237696415064 0.6948438550463911
21.111480679369336 272.3223357974054 0.6939075885292623
21.11670823432275 272.38041361042866 0.6945704362341144
21.121935789276165 270.6119784744427 0.6927791534433103
21.12716334422958 267.6005900525319 0.6885125287615506
21.132390899182994 267.68901128501886 0.6878805136512944
21.13761845413641 270.13648997191535 0.6896024907113116
21.142846009089823 275.08815490244604 0.6959342387420571
21.148073564043237 273.2072127177608 0.6931754659681236
21.15330111899665 269.582669081826 0.6879647364201462
21.158528673950066 266.151489984384 0.6824998327384485
21.16375622890348 269.2285382040119 0.6866892550043503
21.168983783856895 273.8832402179352 0.6922034523509936
21.17421133881031 273.042632858642 0.6897867248979551
21.179438893763724 268.7848652311523 0.6848148335841969
21.184666448717138 265.12975455450453 0.6813340316480632
21.189894003670553 265.02275361878384 0.6815293434081614
21.195121558623967 266.44294396162934 0.6824534242237206
21.20034911357738 270.29205067660956 0.6868030632223988
21.205576668530796 268.89571191340315 0.6842091160403423
21.21080422348421 266.13715449486455 0.6806812546185723
21.216031778437625 265.47275864958686 0.6801134117529984
21.22125933339104 269.34303177300285 0.6842286453439342
21.226486888344454 272.0083375522829 0.6878584333472275
21.231714443297868 273.75763132130237 0.6882390288513212
21.236941998251282 270.72688738875877 0.684808522824048
21.242169553204697 270.36869273296264 0.6851528991008029
21.24739710815811 273.1410201019 0.6902561753889533
21.252624663111526 272.649894844411 0.6905666072686868
21.25785221806494 275.60187331686114 0.6940245595433663
21.263079773018355 272.2245971714087 0.6888705101013116
21.26830732797177 269.9080691938277 0.6854264591603418
21.273534882925183 265.265737269426 0.6790782301156401
21.278762437878598 263.01663194435275 0.6758201096138369
21.283989992832012 264.3130561555828 0.6853498995131252
21.289217547785427 265.3697117714176 0.6968718450209563
21.29444510273884 266.1535016339656 0.705303272048866
21.299672657692255 263.825520925713 0.705921742561406
21.30490021264567 263.5391323657151 0.7089587162818586
21.310127767599084 262.5810286648339 0.7097217997355493
21.3153553225525 262.7371236406971 0.7140399436750006
21.320582877505913 261.48181326893075 0.7166300392729822
21.325810432459328 261.1194152400595 0.719934802458348
21.331037987412742 262.64683179542146 0.725348916382313
21.336265542366156 264.94092804927334 0.7311843683376745
21.34149309731957 266.58902882597806 0.7364131283408604
21.346720652272985 266.58160959543557 0.7390701478465495
21.3519482072264 264.1743172566142 0.7385018740594426
21.357175762179814 262.7200289439572 0.739435234524439
21.36240331713323 260.24300526230206 0.7375016379739433
21.367630872086643 260.63069146223904 0.7391593716358561
21.372858427040057 261.8034553054949 0.7437211177854466
21.378085981993472 264.4831126165301 0.750659421496175
21.383313536946886 264.78802903685346 0.75442825592517
21.3885410919003 263.6296081858533 0.7540093358372285
21.393768646853715 265.13654607450775 0.7567243371909557
21.39899620180713 265.48782851161167 0.7587899595448272
21.404223756760544 267.7599789856611 0.7630709394328563
21.40945131171396 265.95793423562617 0.7638673209216993
21.414678866667373 263.8124580060094 0.7621671499857335
21.419906421620787 257.19026113640183 0.7551169887473317
21.4251339765742 255.9385604703648 0.755622494927667
21.430361531527616 254.52948634286446 0.7546190875883685
21.43558908648103 259.18066936958144 0.7637478164056816
21.440816641434445 260.2642677079566 0.7671742970351674
21.44604419638786 261.71712559501213 0.7713518819114779
21.451271751341274 262.78478034865276 0.7750242272077836
21.45649930629469 265.60550450340094 0.7795500953375462
21.461726861248103 269.55164246491836 0.7858872413623433
21.466954416201517 271.68289540463206 0.7908953495206904
21.47218197115493 273.85930680353283 0.7942992469320838
21.477409526108346 272.2230688811162 0.7936726426208693
21.48263708106176 269.7009837335302 0.7922554098695913
21.487864636015175 268.01572733804653 0.7926312904099887
21.49309219096859 265.16268090715323 0.7913452204807486
21.498319745922004 264.17873949376497 0.7904778849949928
21.503547300875418 263.24333769798005 0.7908718870503059
21.508774855828833 264.94917117929145 0.7919469474650674
21.514002410782247 264.25934219037765 0.7748117826124601
21.51922996573566 264.96425187080325 0.7685050018114188
21.524457520689076 266.49096172258595 0.7634159512213463
21.52968507564249 271.6299664153894 0.7667422528211576
21.534912630595905 274.01660173988677 0.7649844287720461
21.54014018554932 277.91265091508194 0.767986246657387
21.545367740502734 280.385902915665 0.7686073901330646
21.550595295456148 277.850338146619 0.7616397311434772
21.555822850409562 274.88354328120386 0.7561767661985642
21.561050405362977 272.88446864730753 0.7506033089950215
21.56627796031639 276.2630879788289 0.752736474590529
21.571505515269806 278.7191140556392 0.753984984678564
21.57673307022322 280.9537922758474 0.7554955723045118
21.581960625176634 279.7379105357085 0.7533905863331114
21.58718818013005 280.3027514311375 0.7536807614767173
21.592415735083463 280.81362730907193 0.7525970852181488
21.597643290036878 281.29056087683125 0.7508385247674755
21.602870844990292 279.0145186298716 0.7450938984876214
21.608098399943707 279.2740965920162 0.7440037728153293
21.61332595489712 279.9267968289747 0.7435737004042206
21.618553509850535 280.9447823042938 0.7436243119763654
21.62378106480395 283.2853204964028 0.7456371180830063
21.629008619757364 284.42537260800657 0.74694276698361
21.63423617471078 281.67535313086705 0.743131338367533
21.639463729664193 281.3539773841144 0.7416468367166981
21.644691284617608 279.98944178108434 0.7390392653324019
21.649918839571022 281.6771960278455 0.7398861946834062
21.655146394524436 283.82719863884006 0.7423802966304318
21.66037394947785 283.2469379157419 0.7405675323589817
21.665601504431265 282.2434680412585 0.7386330136992016
21.67082905938468 282.60918288403064 0.7380816381543528
21.676056614338094 285.80784262265826 0.741908938973304
21.68128416929151 287.8193379609459 0.7447478842770372
21.686511724244923 290.4786586272979 0.7478118187826289
21.691739279198337 292.4752499315425 0.749503551459444
21.696966834151752 292.8654109920558 0.7487974457400364
21.702194389105166 291.2021342970912 0.7463449061572022
21.70742194405858 288.5240252358697 0.743291037286609
21.712649499011995 288.16127562508484 0.7420576025345774
21.71787705396541 291.28977425251475 0.7451309866871826
21.723104608918824 293.16305165380425 0.7465663357672266
21.72833216387224 293.90662427859644 0.7465690614547422
21.733559718825653 292.0885817693421 0.7453400024895181
21.738787273779067 292.9185030161826 0.7449312689883085
21.74401482873248 295.3014910720879 0.7476215193167673
21.749242383685896 296.4741031342335 0.7489932868513213
21.75446993863931 296.76671941905124 0.7496011569504715
21.759697493592725 297.1871861225172 0.7505276523838695
21.76492504854614 297.48919973973386 0.7499663896655057
21.770152603499554 302.10790661133507 0.755882222566155
21.77538015845297 303.1398586458318 0.7582153709874508
21.780607713406383 306.23186000729385 0.7614255327115799
21.785835268359797 307.7183960702599 0.7623921737088553
21.79106282331321 311.3773179310375 0.7653165915337891
21.796290378266626 313.3604610805798 0.7666243415783538
21.80151793322004 313.78753089508245 0.7668178893874652
21.806745488173455 315.23210707474715 0.7680177092637711
21.81197304312687 314.5632802430444 0.7672740516962183
21.817200598080284 315.0550950904743 0.7682230874462843
21.822428153033698 315.8757915191637 0.7689823320074521
21.827655707987113 317.23482098896517 0.770732318930492
21.832883262940527 317.75850340287843 0.7705995148970788
21.83811081789394 320.1268485821092 0.7737633964226152
21.843338372847356 321.4955917856949 0.7753038059221626
21.84856592780077 322.68288866830267 0.7764499340723373
21.853793482754185 323.3062622962142 0.7778540810644835
21.8590210377076 326.10499974597536 0.7812778471263754
21.864248592661014 329.55236083102864 0.7858174811041516
21.869476147614428 327.69174613873383 0.7830104431190912
21.874703702567842 325.12594042126506 0.7784786669968488
21.879931257521257 322.4177538574844 0.774186861886689
21.88515881247467 321.1532788316942 0.7729535227660903
21.890386367428086 319.18873874119055 0.7707680039324155
21.8956139223815 314.96698002379776 0.7659706699513272
21.900841477334914 310.89693036252027 0.7606136007997952
21.90606903228833 308.55396032494366 0.7582670224626703
21.911296587241743 305.87775010710675 0.7541422416837923
21.916524142195158 305.8653288775099 0.7540261189271146
21.921751697148572 304.4060489652391 0.7519244188941849
21.926979252101987 304.53002772993926 0.7523387074538934
21.9322068070554 306.99348729036797 0.7551368261108465
21.937434362008815 311.2112276981975 0.7591452741558002
21.94266191696223 310.94297906456654 0.7575651152683323
21.947889471915644 306.9782499103728 0.7529708760866242
21.95311702686906 302.0512649894169 0.7465930508820475
21.958344581822473 301.4848264057666 0.7464635843253847
21.963572136775888 305.5254264011282 0.751308799421163
21.968799691729302 308.46378654824275 0.7551463291971148
21.974027246682716 310.0795072417273 0.7570444153669235
21.97925480163613 306.59573279322495 0.7531744789915814
21.984482356589545 304.6341746841509 0.7510978578252842
21.98970991154296 306.06913616340046 0.7523677272664986
21.994937466496374 308.8608970917077 0.7554070651630084
22.00016502144979 310.145602396231 0.756141447877031
22.005392576403203 308.5860211922384 0.7538841784744093
22.010620131356617 306.7984539543581 0.7512373866895098
22.015847686310032 307.46364927678974 0.7519071386275543
22.021075241263446 311.1693394101929 0.7557887778269576
22.02630279621686 314.19724699953093 0.7592912066317515
22.031530351170275 315.4440080091576 0.7601111325168888
22.03675790612369 315.1765380480545 0.7598763328794091
22.041985461077104 315.2810966615542 0.7597437639812451
22.04721301603052 316.6530263856012 0.7613741446101817
22.052440570983933 316.346600010037 0.761869303305673
22.057668125937347 313.72015750980813 0.7581222045309034
22.06289568089076 312.92651193031566 0.7571833860081859
22.068123235844176 313.31460629491716 0.7564411665551065
22.07335079079759 314.72728213651317 0.7575678887862406
22.078578345751005 315.8632070207624 0.7593633600035935
22.08380590070442 313.94737988363806 0.7577366048638597
22.089033455657834 314.22368614472686 0.7592624243627233
22.09426101061125 312.84997365461214 0.7575563662119835
22.099488565564663 315.21185087281395 0.7596857790778551
22.104716120518077 316.2939726931099 0.7601750197686292
22.10994367547149 319.1105296355257 0.7632373040608122
22.115171230424906 317.0206269715996 0.7597600444859309
22.12039878537832 313.58377726754185 0.7554464672576895
22.125626340331735 310.91610494016663 0.7517979871978122
22.13085389528515 309.4559496256592 0.7504982752775415
22.136081450238564 309.5507037824414 0.7511609316984132
22.141309005191978 311.8295739762668 0.7537458102788529
22.146536560145393 308.3176071720766 0.7495758216924476
22.151764115098807 306.35241666659374 0.7464994008080089
22.15699167005222 306.0208636258014 0.7459668509135087
22.162219225005636 307.98942070096786 0.7482429465228798
22.16744677995905 308.0688979206347 0.7479671914688586
22.172674334912465 308.17920077618885 0.7485871281425039
22.17790188986588 309.0239798693852 0.7491355017438637
22.183129444819293 312.5408075099056 0.7536018459013589
22.188356999772708 313.0323735893306 0.7532897543577104
22.193584554726122 313.45534613600785 0.7537478362161756
22.198812109679537 311.46975009410835 0.7520239004997376
22.20403966463295 314.40894764533226 0.7557149960362657
22.209267219586366 317.23179285875744 0.7588776922323545
22.21449477453978 318.4966535748632 0.7605729121725975
22.219722329493194 318.6595000806497 0.7599354393067549
22.22494988444661 318.3676110449987 0.7604065702187484
22.230177439400023 319.8236442954173 0.7614216506111547
22.235404994353438 318.2184585322342 0.7595816158633096
22.240632549306852 320.3928215412422 0.7617862803235745
22.245860104260267 319.09905338425773 0.7600939326988448
22.25108765921368 318.7153476050138 0.7596892706467459
22.256315214167095 315.13922529606566 0.7542887432410432
22.26154276912051 312.96340370079395 0.752324796288808
22.266770324073924 313.3173363194392 0.7525712991751405
22.27199787902734 314.5621173337507 0.7537403264902719
22.277225433980753 317.53214354280993 0.7576392666091951
22.282452988934168 315.49853887834024 0.7546468459581104
22.287680543887582 311.6888569775414 0.7503090813936646
22.292908098840996 306.3280631776839 0.7437209383658059
22.29813565379441 307.22010426212057 0.7444332752904868
22.303363208747825 308.376051076701 0.7466277346325959
22.30859076370124 309.170540063461 0.7481683084450458
22.313818318654654 308.90588364449115 0.7488599585369838
22.31904587360807 309.684431191359 0.7492674986910406
22.324273428561483 308.00371368282873 0.7457317754170742
22.329500983514897 306.00505279622047 0.7436765684793973
22.334728538468312 302.9593973870528 0.7400532121539483
22.339956093421726 299.7737990540882 0.7368299245392629
22.34518364837514 296.55768512411083 0.7322146867080385
22.350411203328555 295.88532100390717 0.7312179961597313
22.35563875828197 295.74675549847296 0.7311173903724313
22.360866313235384 295.71602137940533 0.7308200542595574
22.3660938681888 295.40511758590986 0.730042059917894
22.371321423142213 294.59931900539067 0.7287908526794517
22.376548978095627 294.13351133164787 0.728554424746737
22.38177653304904 292.9267147397044 0.7278861112205314
22.387004088002456 291.6695019007404 0.7255158050061388
22.39223164295587 290.81511247241355 0.7252178264029304
22.397459197909285 288.24642392945225 0.72216334105227
22.4026867528627 287.77430212126626 0.7225830465858254
22.407914307816114 287.8607962066765 0.7222045966227782
22.41314186276953 287.9296228888749 0.7209235614251857
22.418369417722943 287.7451850489715 0.7196611055771819
22.423596972676357 284.61639692052086 0.7160365350652388
22.42882452762977 283.7924023656995 0.7135833014395084
22.434052082583186 283.0810630790857 0.7133559471216149
22.4392796375366 285.07163865810566 0.7157892036180409
22.444507192490015 283.5254484653025 0.7144325587039784
22.44973474744343 278.67287570000013 0.7081547680386927
22.454962302396844 274.4859288344874 0.702418965460073
22.460189857350258 272.7774760811306 0.7010870824933595
22.465417412303673 273.2968308120007 0.7016474681120449
22.470644967257087 277.1122130145834 0.7072644539985178
22.4758725222105 277.4301017468425 0.7074448649382147
22.481100077163916 279.3027832257809 0.7112695935723662
22.48632763211733 281.7794267144364 0.7143383049240476
22.491555187070745 281.2510470691782 0.7144388262450114
22.49678274202416 279.2312593571629 0.7106267033987512
22.502010296977573 279.6100128577558 0.7105498022091377
22.507237851930988 276.1026675426362 0.7052307830487705
22.512465406884402 277.6487000657246 0.707886879334974
22.517692961837817 278.04102892526726 0.7073283521727027
22.52292051679123 275.6401593712598 0.7039787555577632
22.528148071744646 274.3337185669472 0.7024667855462428
22.53337562669806 273.99811763162717 0.7021093460472777
22.538603181651474 276.45245693731715 0.70567142405459
22.54383073660489 274.96332309973394 0.7030402466339749
22.549058291558303 276.27048933108296 0.705136268608195
22.554285846511718 276.48129222956777 0.7042092453269945
22.559513401465132 276.1102388750407 0.7028991405965874
22.564740956418547 273.0200465476763 0.699297451763309
22.56996851137196 271.4021848520044 0.6977972134140008
22.575196066325375 273.38187489467 0.7021985166619868
22.58042362127879 275.5021533946767 0.7044593949693385
22.585651176232204 273.4354674650169 0.7026258990963657
22.59087873118562 272.6483489023193 0.7011758300842135
22.596106286139033 271.6662317565799 0.6992084135634345
22.601333841092448 273.07322124529236 0.7006043198081201
22.606561396045862 273.03141452397193 0.7012323803207535
22.611788950999276 271.951157725985 0.6998098479613539
22.61701650595269 273.955079925154 0.7026319874250007
22.622244060906105 272.9037524307265 0.7007100526596568
22.62747161585952 273.71291247028813 0.7032380344206681
22.632699170812934 268.7334543925181 0.6958612507211875
22.63792672576635 268.2071734801317 0.6945470852385172
22.643154280719763 267.25870437018455 0.6919483668230796
22.648381835673177 271.3935739058096 0.6966709530654981
22.653609390626592 271.2502207881677 0.6958277248458706
22.658836945580006 271.70959436684876 0.6967601628315139
22.66406450053342 268.3915700334304 0.6929730748979546
22.669292055486835 270.0817182925551 0.6953150013428391
22.67451961044025 272.13705184208357 0.6984630207709347
22.679747165393664 272.4594716897101 0.6983671687430542
22.68497472034708 271.9311207732462 0.6971908415078499
22.690202275300493 271.16201980544463 0.69492131284655
22.695429830253907 269.6526633201244 0.6940851043590919
22.70065738520732 269.7488854880971 0.6942661049076774
22.705884940160736 266.37703908907906 0.6899236795387221
22.71111249511415 266.7882777936011 0.6906118669587147
22.716340050067565 269.458006609373 0.6952366860232455
22.72156760502098 274.15063693678985 0.7006869855028135
22.726795159974394 274.37991659422545 0.7005919209661959
22.73202271492781 276.73519500467467 0.7024441730982841
22.737250269881223 274.0264726884834 0.6996644993844511
22.742477824834637 275.06462081548534 0.7008342945754383
22.74770537978805 277.1290813078986 0.7031369172467828
22.752932934741466 277.86671309736005 0.7029895666306374
22.75816048969488 278.53558468616313 0.7041468892497084
22.763388044648295 277.5937332980514 0.7034795721775693
22.76861559960171 280.9118185279666 0.7079280351353242
22.773843154555124 284.15624330700723 0.7108965501381213
22.779070709508538 286.2290062257218 0.7134692915976737
22.784298264461952 284.7153276088081 0.7118003241694154
22.789525819415367 281.23572873895125 0.7072913036580815
22.79475337436878 280.9194501742787 0.7066453988132674
22.799980929322196 284.18213111213504 0.7098976334152418
22.80520848427561 287.9651510695539 0.7153530455904245
22.810436039229025 290.09523643913616 0.7175368061463191
22.81566359418244 288.1749322275006 0.7159290405819624
22.820891149135853 288.30480714377063 0.7159081932735473
22.826118704089268 287.3332460819493 0.7139472285418291
22.831346259042682 289.7275267165452 0.7165766207837637
22.836573813996097 288.28592358958764 0.715162002857967
22.84180136894951 292.0876022464412 0.7203262532428399
22.847028923902926 290.4706954711797 0.7180635743714846
22.85225647885634 290.2215334962911 0.716258025444674
22.857484033809754 290.55467149516454 0.7163916662820606
22.86271158876317 294.13228027538406 0.7209486345044861
22.867939143716583 294.1457558656686 0.7218258192309824
22.873166698669998 291.38368831098273 0.7188135185425208
22.878394253623412 290.63014091232145 0.7182303250472993
22.883621808576827 291.8033609702159 0.7192454257161265
22.88884936353024 292.41094118175306 0.7188479622956447
22.894076918483655 289.7061782049081 0.7159615586757153
22.89930447343707 289.5728009178908 0.7172061921398003
22.904532028390484 292.1025311725746 0.7214298307449926
22.9097595833439 294.0013624455577 0.7233875336068601
22.914987138297313 293.50857711900704 0.7216378805984818
22.920214693250728 292.39513029483754 0.720306770291504
22.925442248204142 290.83650108947006 0.7175063446230352
22.930669803157556 291.6277093534529 0.7181830747596895
22.93589735811097 291.3232221696655 0.7173148072519167
22.941124913064385 292.34070018233723 0.718315606333331
22.9463524680178 293.79935673150084 0.720274450230999
22.951580022971214 294.3900575149747 0.7214955630492474
22.95680757792463 289.56881026057476 0.7153948068300919
22.962035132878043 286.2472118170357 0.7124839240657448
22.967262687831457 286.24185402680587 0.7112937103389685
22.972490242784872 291.5055903590727 0.7176952921390809
22.977717797738286 293.98149452568344 0.7200653696631216
22.9829453526917 291.7756291490384 0.7178154666236379
22.988172907645115 285.3585327875675 0.7103281377771846
22.99340046259853 282.04314145134964 0.7058834668644957
22.998628017551944 279.76170988911093 0.7030092427980038
23.00385557250536 281.41342330234875 0.7053141685911722
23.009083127458773 279.47882509447436 0.7026390814278333
23.014310682412187 282.2357970754064 0.706958205279482
23.0195382373656 282.6815897613567 0.7068390379143344
23.024765792319016 285.8032088966705 0.7115024835415641
23.02999334727243 285.7703202890958 0.7110059727302913
23.035220902225845 282.34777003777106 0.7064924522268345
23.04044845717926 282.3837238879581 0.7061765369369623
23.045676012132674 284.0649873498821 0.7078440054620001
23.05090356708609 286.27052564839676 0.710782664703233
23.056131122039503 285.8245717444187 0.7095689921870384
23.061358676992917 285.771881511372 0.7089459529572637
23.06658623194633 286.17542641608026 0.7100345334797039
23.071813786899746 285.94899655010846 0.7107675941614728
23.07704134185316 285.64623500680915 0.7105084519759649
23.082268896806575 283.3104975916662 0.7066179047310036
23.08749645175999 282.9341494446321 0.7054278465857051
23.092724006713404 280.41242802643603 0.7029816632465543
23.097951561666818 281.27384537916095 0.703981455612379
23.103179116620232 279.43479084424683 0.7030561786432177
23.108406671573647 280.59992243080404 0.704978553367267
23.11363422652706 282.9222010355836 0.7086521977856142
23.118861781480476 282.9554444974044 0.7086708336441786
23.12408933643389 284.1114702858426 0.7093417087618512
23.129316891387305 285.801880103723 0.7105800531437417
23.13454444634072 286.97241329482284 0.7112915389456511
23.139772001294133 285.9025612570149 0.7105113325230357
23.144999556247548 284.10739032337926 0.7079960698290467
23.150227111200962 288.1407206318502 0.7122071634863109
23.155454666154377 289.3033819071377 0.7133030865704182
23.16068222110779 287.4063079909283 0.7106233501585272
23.165909776061206 286.8763729408778 0.7097534800964153
23.17113733101462 288.10605767541165 0.7116283128847714
23.176364885968034 288.5196595644525 0.711552912579512
23.18159244092145 285.4335064370148 0.7086376530412306
23.186819995874863 284.2801599800338 0.7071487506277702
23.192047550828278 288.4077116290069 0.7137735696444294
23.197275105781692 288.5709562646814 0.7135406199403056
23.202502660735107 285.0182883308892 0.708540945681132
23.20773021568852 284.50805490773985 0.7074247689866594
23.212957770641935 286.08272762652473 0.7101751583743783
23.21818532559535 287.7304148547749 0.7121915716089485
23.223412880548764 286.1391905740017 0.71032801963942
23.22864043550218 287.09891069638644 0.7112541387890631
23.233867990455593 284.6434791762278 0.7090365607695404
23.239095545409008 286.4903431633531 0.7108348197054757
23.244323100362422 286.3286339449737 0.7097404906426602
23.249550655315836 287.89773958668127 0.711645650887582
23.25477821026925 287.47776232759253 0.7101149496328507
23.260005765222665 286.5985426193301 0.7099580484430145
23.26523332017608 287.2377159975172 0.7102482848057045
23.270460875129494 287.32377291531844 0.7111841604747685
23.27568843008291 288.8252491633659 0.7127075926525647
23.280915985036323 287.8422647654844 0.7113082855113219
23.286143539989737 287.7206501390126 0.7117238539522854
23.291371094943152 285.805131229862 0.7083684520479284
23.296598649896566 284.04660872452064 0.7054602107220227
23.30182620484998 284.30964488903686 0.7057658898434666
23.307053759803395 286.12143804969696 0.7082263495039319
23.31228131475681 287.9509944497535 0.7100617512589006
23.317508869710224 285.80833319101606 0.7066696031063594
23.32273642466364 285.40930907522574 0.7053817054709987
23.327963979617053 286.58173643142777 0.7075654405421632
23.333191534570467 285.8583403753623 0.7068304731568024
23.33841908952388 284.04960310259156 0.7059739255012931
23.343646644477296 285.7158403541391 0.7087105051791175
23.34887419943071 288.91411412597836 0.7123873845684114
23.354101754384125 290.0291554571026 0.7134952161241954
23.35932930933754 288.97274830557717 0.7119448896878361
23.364556864290954 286.651762253864 0.7096178902732239
23.369784419244368 286.09172783384946 0.7077149129404592
23.375011974197783 286.65794739020185 0.707759778884868
23.380239529151197 285.8794705909166 0.7066530072458614
23.38546708410461 286.4720183429132 0.7083774998973896
23.390694639058026 287.90953037739837 0.7099556448701221
23.39592219401144 288.0618102609763 0.7107760499484146
23.401149748964855 286.92446127486335 0.7095533329942547
23.40637730391827 284.4948725404832 0.7078702841144074
23.411604858871684 284.62641813770506 0.70740511310539
23.416832413825098 283.9143456404052 0.7062268709775491
23.422059968778512 286.18201019311454 0.707694877141431
23.427287523731927 284.2684173756468 0.7053119716899487
23.43251507868534 284.6173151057426 0.7060337980617426
23.437742633638756 286.67505968712913 0.7084068569802237
23.44297018859217 287.6212832974793 0.7094387989001353
23.448197743545585 289.0705464740106 0.7108500658528328
23.453425298499 289.8918351227049 0.7111373356258763
23.458652853452413 292.744812818302 0.7144486348399931
23.463880408405828 293.7438456139458 0.7150819810340585
23.469107963359242 292.34234409744255 0.7149912013197071
23.474335518312657 291.57772477803303 0.7147457773984739
23.47956307326607 291.50587028597135 0.7156814048518644
23.484790628219486 289.49738085849054 0.712172374883107
23.4900181831729 288.27726656569894 0.7098222586770723
23.495245738126314 288.46448783694865 0.7104220077851116
23.50047329307973 292.3457144013731 0.7147531346693798
23.505700848033143 295.0618500395992 0.7179836460628288
23.510928402986558 294.3866021005019 0.7159185416112399
23.516155957939972 290.24107813210543 0.7117959240417027
23.521383512893387 286.6396321114181 0.7080313890156361
23.5266110678468 287.9855926328463 0.7091059815829096
23.531838622800215 288.54968876797886 0.7084042952047401
23.53706617775363 290.4620787078714 0.7093662812695621
23.542293732707044 290.51880638623453 0.7087590659571176
23.54752128766046 294.439293739874 0.7131804088529391
23.552748842613873 296.2475348459312 0.714713516840486
23.557976397567288 299.04577162198495 0.7180081570188561
23.563203952520702 297.3685541722205 0.7159069188532813
23.568431507474116 297.46806665713837 0.7158660299953732
23.57365906242753 298.77840582057706 0.7174047300780062
23.578886617380945 301.4159636215868 0.7200145249116019
23.58411417233436 298.7200067384234 0.717627646526619
23.589341727287774 298.6370152943576 0.717520303574678
23.59456928224119 298.48762335639884 0.7168495658638587
23.599796837194603 299.32518915802984 0.7176926264759642
23.605024392148017 299.07266204578985 0.7167483150326384
23.610251947101432 298.87925723091524 0.7160227630325341
23.615479502054846 298.42630452822675 0.7147319220224153
23.62070705700826 297.477225574453 0.7138437648718536
23.625934611961675 293.7379252354284 0.7095756965065776
23.63116216691509 291.58655561995266 0.7061242610396922
23.636389721868504 291.03926042593935 0.7052439130554049
23.64161727682192 291.51911306120445 0.7065666254750567
23.646844831775333 290.8864426955062 0.7059367751515792
23.652072386728747 293.32176470646857 0.7078852948103086
23.65729994168216 296.1329459343991 0.7096568536120984
23.662527496635576 297.6559835077227 0.7117316515873688
23.66775505158899 295.3346187164595 0.7091989355750588
23.672982606542405 297.3313299156872 0.711011979086216
23.67821016149582 299.24315192026563 0.7125131871534375
23.683437716449234 296.8458267466086 0.7089332769367955
23.688665271402648 293.80141028652406 0.7056340314606923
23.693892826356063 296.069889211453 0.708018318186512
23.699120381309477 298.07377035302835 0.7097283643662665
23.70434793626289 300.98756039390304 0.7128154676084696
23.709575491216306 304.7899500858423 0.717410601016675
23.71480304616972 308.6146561341562 0.722616918834847
23.720030601123135 309.16825650254293 0.7231057439448092
23.72525815607655 308.03489950269403 0.7218834863184961
23.730485711029964 308.2566147656703 0.7221530017367936
23.735713265983378 306.02710470104313 0.7195879618428201
23.740940820936792 301.5591314510022 0.7135256686946805
23.746168375890207 302.42220967037383 0.7138201152826704
23.75139593084362 305.59959112447837 0.7170013500230753
23.756623485797036 304.51223625451587 0.7158310535318426
23.76185104075045 303.10688834728757 0.7134118729243794
23.767078595703865 299.86064008167847 0.7096424657445897
23.77230615065728 299.871559465785 0.7088228140434374
23.777533705610693 298.7374776891901 0.7073920122726183
23.782761260564108 302.719632477369 0.7120412745734548
23.787988815517522 306.8624882939981 0.716866286529411
23.793216370470937 308.4198991527874 0.71856402340979
23.79844392542435 307.09459603405116 0.7155174079648078
23.803671480377766 306.768309159689 0.7143498328202105
23.80889903533118 307.13260716582727 0.7147078711072382
23.814126590284594 305.69125450248686 0.7122857428647735
23.81935414523801 306.09992897459165 0.714190867365026
23.824581700191423 305.60634221605926 0.713043454925017
23.829809255144838 305.34454956148903 0.7137736597571227
23.835036810098252 305.3619129738436 0.7135674092479374
23.840264365051667 306.6801754246603 0.7137752799492558
23.84549192000508 307.07504236835035 0.7131557854531657
23.850719474958495 308.9486196862129 0.7143218617957299
23.85594702991191 307.877260152395 0.7133141931461654
23.861174584865324 308.2994184999684 0.7135540290968077
23.86640213981874 309.032140753486 0.7144236005800295
23.871629694772153 308.8350913285745 0.7143446382335507
23.876857249725568 307.14386869867917 0.7118819648143759
23.882084804678982 307.1872876004926 0.7113009014220262
23.887312359632396 306.88225081860315 0.7103873845100179
23.89253991458581 309.21805165067684 0.7126169786435176
23.897767469539225 309.2258637649937 0.7134828530334227
23.90299502449264 309.14035783509826 0.7125551495377912
23.908222579446054 307.60636381745246 0.7108356846992193
23.91345013439947 305.2819863270842 0.7084752147961833
23.918677689352883 304.6324375757051 0.7078539080269782
23.923905244306297 303.53311268070325 0.706464071647585
23.929132799259712 303.69825812416525 0.705775471223342
23.934360354213126 302.7345708956846 0.7049801157630077
23.93958790916654 303.350849161992 0.7050913428877112
23.944815464119955 302.7914362661538 0.7046526777078629
23.95004301907337 303.43549972248616 0.706080899235188
23.955270574026784 302.8039011302319 0.7057332323220635
23.9604981289802 305.02769633514225 0.708630587553423
23.965725683933613 305.025603631345 0.7081625264196865
23.970953238887027 304.0824129992916 0.7073687919290528
23.97618079384044 305.09771481569317 0.7077163916111607
23.981408348793856 307.10302855391353 0.7095588811404447
23.98663590374727 306.6601422879396 0.7089679921579717
23.991863458700685 305.2086314873483 0.7074804721233726
23.9970910136541 302.17610930315647 0.7045525943435619
24.002318568607514 301.1126180257751 0.7039831896958517
24.007546123560928 299.8871334782594 0.7019158508489458
24.012773678514343 302.58023939074764 0.7048373834845604
24.018001233467757 303.8668252893902 0.7056107396853025
24.02322878842117 305.8015617527971 0.7088825332826089
24.028456343374586 304.41013057355707 0.706859182304604
24.033683898328 305.5433345610297 0.7074157544357439
24.038911453281415 305.119872698684 0.7068856022403194
24.04413900823483 307.87320281528656 0.7103962567485066
24.049366563188244 303.85614999043213 0.7071744021533571
24.054594118141658 303.39593537777887 0.7063421706978427
24.059821673095072 298.21153803857317 0.6992237306824662
24.065049228048487 297.94080173146943 0.6990923134737285
24.0702767830019 299.679741642218 0.7147303140476208
24.075504337955316 304.91687452951567 0.7300369288840831
24.08073189290873 308.69666557036857 0.7405255525343536
24.085959447862145 306.8088641905282 0.7433918531654505
24.09118700281556 304.4557455873161 0.7462286335649978
24.096414557768973 301.80117482010996 0.7484036139267126
24.101642112722388 302.77748567927404 0.7532959772031673
24.106869667675802 300.98872447772567 0.7547013468561895
24.112097222629217 300.89221578845917 0.7581630131399395
24.11732477758263 300.2639192903832 0.7614010457146886
24.122552332536046 299.3962256722975 0.7645967039626258
24.12777988748946 300.6771373456204 0.7697993271843936
24.133007442442874 300.2642098862371 0.7725536829142069
24.13823499739629 301.66979172460003 0.7772688876776738
24.143462552349703 302.13586280792913 0.7804167317807135
24.148690107303118 301.53561320697514 0.782428947339059
24.153917662256532 304.75989377002776 0.7892879160927994
24.159145217209947 305.074031194546 0.7929683779916648
24.16437277216336 307.9434576488628 0.800241259896284
24.169600327116775 306.0061521658151 0.8005500883226224
24.17482788207019 305.7595055008493 0.8028406634489011
24.180055437023604 306.6012776563094 0.8054174239587829
24.18528299197702 307.74925876365853 0.8089048574989225
24.190510546930433 308.1110678858471 0.8122294017561068
24.195738101883848 305.44416080192985 0.811509537669912
24.200965656837262 304.68170834865253 0.813960391153337
24.206193211790676 305.7333021172782 0.8178204926085482
24.21142076674409 308.81863199629396 0.8245255945983431
24.216648321697505 309.4491849993758 0.8271999537781912
24.22187587665092 307.78076340057606 0.8271928344244684
24.227103431604334 303.2673210597992 0.8233767984654325
24.23233098655775 301.8156362893141 0.8236994013159499
24.237558541511163 305.6801978884588 0.8317754113081058
24.242786096464577 306.69031044031334 0.8362856245850613
24.248013651417992 305.46149333696076 0.8374819035124625
24.253241206371406 300.25871436424177 0.8328645035831009
24.25846876132482 298.5622492881145 0.8326569169375371
24.263696316278235 299.65505921169165 0.8361788681154914
24.26892387123165 300.1841620327726 0.8401898877135026
24.274151426185064 302.93536787101493 0.8455970646690465
24.27937898113848 304.14955234259406 0.8491152997090269
24.284606536091893 305.4489173732567 0.8532033414027376
24.289834091045307 303.53939189721893 0.8539456742048767
24.29506164599872 299.5197411724941 0.8517065268711679
24.300289200952136 298.2256663270826 0.8513956982152033
24.30551675590555 294.3420596067923 0.8483969769899115
24.310744310858965 292.1217242082198 0.8462883753531846
24.31597186581238 294.3599596543981 0.8508780584188244
24.321199420765794 297.1991882890819 0.855929972183566
24.326426975719208 300.3604261926625 0.863406206056972
24.331654530672623 299.46894362348183 0.8650860860624976
24.336882085626037 299.80184260808795 0.8670386251072985
24.34210964057945 300.65346557894304 0.8681422377149991
24.347337195532866 297.25647154925 0.8633519196371273
24.35256475048628 296.106075086043 0.86455244937636
24.357792305439695 292.08052395704146 0.8613388755707213
24.36301986039311 291.20840841324565 0.8633853691273874
24.368247415346524 290.1015354033151 0.8641757536369578
24.373474970299938 292.4507750033875 0.8703519933819296
24.378702525253352 295.3428867827472 0.8766513528588109
24.383930080206767 299.5214267865041 0.8843067656952582
24.38915763516018 301.1236189615665 0.8883472232895223
24.394385190113596 299.93026452316917 0.8882432020710486
24.39961274506701 295.33231197583683 0.8835324266752945
24.404840300020425 295.0140086361671 0.8845371257168553
24.41006785497384 298.1764613679294 0.8914028070532033
24.415295409927253 302.61842859799145 0.9010716626162144
24.420522964880668 303.92621973778756 0.9065723829683396
24.425750519834082 299.87907781767336 0.9032717370766319
24.430978074787497 299.6480846304343 0.9043607785192594
24.43620562974091 300.26139883247396 0.9064912399513829
24.441433184694326 302.66310591720685 0.9124548920095369
24.44666073964774 302.298973320898 0.9147858001022016
24.451888294601154 301.68270184321796 0.9167817384591801
24.45711584955457 303.9819934296974 0.9222259863685401
24.462343404507983 302.4817616876047 0.920415448722527
24.467570959461398 298.5749572539826 0.9156064462407537
24.472798514414812 293.4359307760916 0.9097471932765183
24.478026069368227 292.95042505345947 0.9131716349111357
24.48325362432164 293.8527162526747 0.9174977677007955
24.488481179275055 294.9948046429196 0.9212285596338031
24.49370873422847 297.9365866533291 0.9266301133289758
24.498936289181884 302.6828853953421 0.9372368782077762
24.5041638441353 303.61229751574854 0.9410664877401314
24.509391399088713 306.56088002617713 0.9494343487426359
24.514618954042128 305.35485790303744 0.9490396663199648
24.519846508995542 307.5143421137854 0.9559839551782524
24.525074063948956 304.8217987510754 0.9545878634837457
24.53030161890237 302.9328322770658 0.9527081941850527
24.535529173855785 302.76643107412355 0.9548306226096617
24.5407567288092 301.13895861730634 0.9533432477641528
24.545984283762614 301.8496175112371 0.9570085067777923
24.55121183871603 301.436767939935 0.9575641481373722
24.556439393669443 303.0133080785806 0.9619999846157338
24.561666948622857 307.6702877036116 0.9724691960977326
24.566894503576272 309.92283657552696 0.978858143179312
24.572122058529686 308.0155074851914 0.9779862861947038
24.5773496134831 305.4891726876395 0.9763107718120562
24.582577168436515 301.95512297813275 0.9740705558218999
24.58780472338993 304.7824506166634 0.9812218604822963
24.593032278343344 304.5963903844591 0.9830367472230787
24.59825983329676 308.38200820860203 0.9898477125804035
24.603487388250173 307.65642409859146 0.9926899263025137
24.608714943203587 306.34514757944595 0.9943843815195099
24.613942498157 307.114284367072 0.9977555103413048
24.619170053110416 306.8364148644661 0.998125408252386
24.62439760806383 305.405208112198 0.9975032726037484
24.629625163017245 300.35630141558687 0.9936437812540214
24.63485271797066 301.71195172543617 0.9991471320572121
24.640080272924074 300.2458846306607 0.9986915921079353
24.645307827877488 302.75519124762957 1.0062135214456502
24.650535382830903 299.58063428252365 1.0046496057535994
24.655762937784317 297.93538225711035 1.0059587778666088
24.66099049273773 296.0160493532997 1.0034770354390274
24.666218047691146 296.35897054307844 1.003893680000974
24.67144560264456 295.5370090612166 1.0053028771294428
24.676673157597975 296.03812185331606 1.0086972575856
24.68190071255139 298.96322412329033 1.0169401514726473
24.687128267504804 300.53965066017963 1.0213684697304115
24.692355822458218 299.0308958973639 1.020266074686496
24.697583377411632 295.2721146319212 1.0168841097931587
24.702810932365047 293.130707729181 1.016168073962495
24.70803848731846 293.4665814892624 1.0197628114327497
24.713266042271876 290.94879791434516 1.017565222524865
24.71849359722529 292.89749868188676 1.0222212934836004
24.723721152178705 294.81189816649135 1.029209045320104
24.72894870713212 296.53098823929776 1.0370636029294678
24.734176262085533 295.07402524903534 1.038850469596418
24.739403817038948 295.3991958382015 1.042134626871614
24.744631371992362 296.2057714401936 1.0460122298275794
24.749858926945777 296.05488608962577 1.0479844952851254
24.75508648189919 292.70628935460843 1.0443395029624412
24.760314036852606 292.11324207244587 1.04369193271832
24.76554159180602 293.89455405150017 1.0479635742932676
24.770769146759434 295.6091825398385 1.052438643034739
24.77599670171285 297.2863826926234 1.056981001896038
24.781224256666263 295.2002905213635 1.0565952118421398
24.786451811619678 296.6660349769953 1.0624103364227695
24.791679366573092 297.86472846168175 1.068914846734781
24.796906921526507 300.2298228850603 1.0775422493371059
24.80213447647992 302.20451401459553 1.0847841974816541
24.807362031433335 301.06353927629124 1.0838615357864556
24.81258958638675 299.1182272802155 1.082348142597796
24.817817141340164 297.49316048204184 1.080749199527757
24.82304469629358 296.0437956516075 1.0820444373023512
24.828272251246993 297.27567218171754 1.0874953765891728
24.833499806200408 297.4345316458459 1.0918278060052133
24.838727361153822 295.3650540013043 1.0915593602417553
24.843954916107236 293.12732624812674 1.0901345912783844
24.84918247106065 294.4303335727292 1.0945901112228156
24.854410026014065 298.73099428122157 1.1048865072685916
24.85963758096748 301.20971338496224 1.1111273233563104
24.864865135920894 300.938105011774 1.1130771157318275
24.87009269087431 298.8225950611269 1.111287734771901
24.875320245827723 296.12585919073985 1.1088847513238818
24.880547800781137 298.1843287447589 1.117145015710059
24.885775355734552 298.16807902779016 1.119865463106811
24.891002910687966 299.0201169853869 1.1256541032690917
24.89623046564138 299.8806557574952 1.1300051310959487
24.901458020594795 301.91848630354366 1.139745837706401
24.90668557554821 307.9926778818544 1.154871129557148
24.911913130501624 306.82497819701246 1.156596451024374
24.91714068545504 311.7807139318689 1.1677536104168664
24.922368240408453 307.2198627901281 1.16220469055286
24.927595795361867 308.9537005313197 1.168263249534477
24.93282335031528 301.6048212133513 1.154612244351488
24.938050905268696 301.7484280153345 1.1566994645373743
24.94327846022211 300.25778033193166 1.1562242492257304
24.948506015175525 300.20019117289223 1.1625083166661596
24.95373357012894 301.03842171146874 1.1691377791528756
24.958961125082354 297.95520017150477 1.1667208764389008
24.964188680035768 300.2554460817647 1.1753723703714354
24.969416234989183 299.9088578278708 1.178957651541689
24.974643789942597 304.4263067701159 1.1937355403684418
24.97987134489601 306.2330754596165 1.1986001369716854
24.985098899849426 308.7767403193495 1.205131126778869
24.99032645480284 308.68278684107156 1.2061931666250072
24.995554009756255 310.9342233056934 1.2137397633487663
25.00078156470967 311.0840547569475 1.2185732669725786
25.006009119663084 309.11401811007397 1.2188929644419941
25.011236674616498 306.708563069509 1.2200293262860806
25.016464229569912 303.8194611187342 1.2191652371552946
25.021691784523327 308.5951967695647 1.229998031899776
25.02691933947674 312.632981135808 1.2384571261389137
25.032146894430156 312.83404362118534 1.241573805706048
25.03737444938357 310.45394564703355 1.2434554047655175
25.042602004336985 308.8124641868787 1.2471748513196916
25.0478295592904 309.8561421418997 1.252324186705345
25.053057114243813 313.65685385262964 1.2621857347001717
25.058284669197228 306.2378642355078 1.2495276632103913
25.063512224150642 305.52156887190745 1.2528751776282068
25.068739779104057 302.1202982034978 1.249350779104354
25.07396733405747 305.5399933443224 1.2591434027768413
25.079194889010886 305.6082690927533 1.2622660114847528
25.0844224439643 305.92865132550344 1.2675742398485437
25.089649998917714 307.8169029222254 1.2756003150358073
25.09487755387113 310.06686878817743 1.2834205365280447
25.100105108824543 311.23501688773376 1.288915700634227
25.105332663777958 310.97223466845855 1.2951950016299578
25.110560218731372 312.55906288652824 1.3030634992119323
25.115787773684787 314.6520100921355 1.3105011517454292
25.1210153286382 313.45843621956755 1.3120263898133162
25.126242883591615 312.81709449848404 1.3155404375611817
25.13147043854503 307.82950016821616 1.3103340243159767
25.136697993498444 309.79710790431693 1.318753889482752
25.14192554845186 308.70114987324075 1.3223329806756952
25.147153103405273 309.0075565545959 1.3290281585662644
25.152380658358688 311.910469382885 1.3365863937839821
25.157608213312102 317.0559673448515 1.3491932850408437
25.162835768265516 320.82829978191097 1.3604316469091047
25.16806332321893 324.0961806157931 1.3707881151228032
25.173290878172345 320.6960642118112 1.3694178302891848
25.17851843312576 316.48568724471164 1.36529628923294
25.183745988079174 310.5230333799776 1.3576125835374357
25.18897354303259 309.67690358652106 1.3629000162643254
25.194201097986003 312.4937585786745 1.37246352468014
25.199428652939417 313.7059474790794 1.378738936508672
25.204656207892832 311.5464238817502 1.376803622822969
25.209883762846246 308.61658265150595 1.3751544106136022
25.21511131779966 310.34118034690516 1.3846929861499382
25.220338872753075 311.0159186760089 1.390448749657691
25.22556642770649 314.55706400157396 1.4056245879536051
25.230793982659904 318.3085488785357 1.423409134379477
25.23602153761332 319.7759915490691 1.4304070542866973
25.241249092566733 318.6692170902341 1.434330986833575
25.246476647520147 318.5614639044975 1.434564121782744
25.25170420247356 326.1106843609095 1.4572321966017134
25.256931757426976 333.1373849146381 1.476575390596943
25.26215931238039 332.51027330129904 1.4797359934308814
25.267386867333805 326.51362455746283 1.4705905580819318
25.27261442228722 316.84483126178253 1.4526569603783348
25.277841977240634 322.03060188181183 1.470456688170448
25.283069532194048 323.51812689396127 1.4805648160008118
25.288297087147463 329.23725655464136 1.500588382519012
25.293524642100877 326.5995279884228 1.4999445842349204
25.29875219705429 322.65480676370254 1.497459194654837
25.303979752007706 313.80031265795645 1.4819236810603906
25.30920730696112 310.45378888887456 1.4802845130937208
25.314434861914535 306.3927232222189 1.474086929373073
25.31966241686795 308.03118521262587 1.4844487961636148
25.324889971821364 313.777464316404 1.506264206696942
25.330117526774778 316.06206040332563 1.516847603913199
25.335345081728192 324.79292530463414 1.544586273104957
25.340572636681607 322.4077633929353 1.5429474684679654
25.34580019163502 325.83021844458517 1.5592299124511306
25.351027746588436 315.6146261252887 1.5403723693461095
25.35625530154185 316.1619587800293 1.5486401846546056
25.361482856495265 317.0335276363229 1.557445669816209
25.36671041144868 321.4127032859143 1.5745854458794561
25.371937966402093 325.0256741641163 1.5882815607599863
25.377165521355508 324.7918758310905 1.5957783473629203
25.382393076308922 324.48528132136744 1.6085107860046068
25.387620631262337 322.7523326909496 1.6156530918606193
25.39284818621575 315.6715440837006 1.6014330642163985
25.398075741169166 319.09102438416755 1.6113103115840373
25.40330329612258 319.0310024714964 1.6177370998719953
25.408530851075994 328.3353451983387 1.6456578290147517
25.41375840602941 332.116440639215 1.6619825675735165
25.418985960982823 327.7577248759196 1.651091115149135
25.424213515936238 320.5992691017656 1.6428539273271014
25.429441070889652 313.95074630386836 1.6350926695100205
25.434668625843067 313.843258276618 1.6445074751023907
25.43989618079648 309.3999076890733 1.638550218575315
25.445123735749895 312.2870403386529 1.6522907674563319
25.45035129070331 316.75712084897094 1.6742470440144672
25.455578845656724 320.42275077406265 1.6908510345770706
25.46080640061014 315.45024215996256 1.6852518001100736
25.466033955563553 311.30142127136423 1.680055767336272
25.471261510516968 316.3860591390966 1.7063787379532571
25.476489065470382 320.9388749844828 1.7277186201455121
25.481716620423796 319.5585121873065 1.732885824303084
25.48694417537721 312.3998546191245 1.7136852599465144
25.492171730330625 307.77333204393256 1.7072161373728674
25.49739928528404 302.2810641606252 1.7006471228377804
25.502626840237454 303.4120372142854 1.7134945560809738
25.50785439519087 303.7816707889896 1.7259363371448841
25.513081950144283 308.8652625756961 1.7492341246801206
25.518309505097697 308.08602375007945 1.7564044895000785
25.523537060051112 308.7994810245079 1.7639621337704872
25.528764615004526 312.69925585319345 1.7836770278051126
25.53399216995794 319.90395157615245 1.8135170572313133
25.539219724911355 327.44226810475465 1.847910792933714
25.54444727986477 328.90395365615876 1.8591599431362642
25.549674834818184 327.3271219027033 1.8651491187347256
25.5549023897716 321.27975633543195 1.8557866804924879
25.560129944725013 318.7514217244989 1.868354984079121
25.565357499678427 323.7367005254303 1.8949024300265942
25.57058505463184 328.9109785298998 1.9237095386977878
25.575812609585256 328.72173557562945 1.9272394609726902
25.58104016453867 323.32488211034865 1.9241750522025172
25.586267719492085 316.982834469419 1.915474490397565
25.5914952744455 320.17147638264305 1.9332825319285363
25.596722829398914 327.92811087721816 1.9669039802841184
25.601950384352328 336.5294836478323 2.0108273161511923
25.607177939305743 344.0463516163206 2.058896572636013
25.612405494259157 334.72683724690273 2.047398435725742
25.61763304921257 329.9700898249802 2.0427091981629784
25.622860604165986 332.4646772201253 2.0522509447904924
25.6280881591194 334.18468354222546 2.0717087855567637
25.633315714072815 337.410394092659 2.092024151528187
25.63854326902623 333.7953334694923 2.0967923960083183
25.643770823979644 333.74509765146433 2.104097364620104
25.648998378933058 332.4267976073005 2.1145544172866018
25.654225933886472 335.15574723295947 2.1455599248171935
25.659453488839887 331.24251229530125 2.151136205466747
25.6646810437933 330.3570703728738 2.1666094058576606
25.669908598746716 325.4093175791563 2.161789595065017
25.67513615370013 317.45276216231497 2.1498485211811134
25.680363708653545 321.3844782654215 2.171025422901773
25.68559126360696 325.3902990283056 2.200052732300419
25.690818818560373 333.4123651441076 2.246117200760378
25.696046373513788 332.1376345794027 2.268284180993381
25.701273928467202 326.6054183715411 2.2650618576401675
25.706501483420617 326.4206402625649 2.2729593071791228
25.71172903837403 329.35644163390793 2.299680129297773
25.716956593327446 334.5722165886869 2.3320952736255363
25.72218414828086 341.3431082190327 2.381309212148072
25.727411703234274 349.96618332456603 2.426635104814597
25.73263925818769 343.48886339912605 2.427560925680361
25.737866813141103 339.2795633659601 2.431369577836387
25.743094368094518 329.54322242166455 2.4185596042550763
25.748321923047932 322.819934167969 2.4151983448488785
25.753549478001347 322.8092826775006 2.440506963662585
25.75877703295476 329.1086845615275 2.4812569790282493
25.764004587908175 338.6550681074837 2.538113988978351
25.76923214286159 342.33724079979834 2.5735440784196792
25.774459697815004 336.0307224842442 2.5704712291646836
25.77968725276842 331.6606204505853 2.584155619779644
25.784914807721833 318.20321631818234 2.559067265697927
25.790142362675248 325.87672742964804 2.631276179241807
25.795369917628662 322.23648642889833 2.6383558249762973
25.800597472582076 333.220754396255 2.725308948170694
25.80582502753549 325.5319551555812 2.7107439544700433
25.811052582488905 326.68421873388536 2.7555975858213
25.81628013744232 329.94834206146027 2.810425969787161
25.821507692395734 330.09363029830985 2.8501914008251745
25.82673524734915 336.54350225909707 2.9108695152394355
25.831962802302563 330.9651994297333 2.9067980714487933
25.837190357255977 336.83453812184814 2.978096194945712
25.84241791220939 328.38138918162605 2.9753466315670463
25.847645467162806 339.10451776005374 3.059765288652314
25.85287302211622 342.31440472915585 3.0890426652863554
25.858100577069635 347.8823997659304 3.154412682543191
25.86332813202305 344.06927051026224 3.173802643744933
25.868555686976464 342.584291897976 3.220791910947782
25.87378324192988 338.63300694674484 3.2441156794581016
25.879010796883293 331.93978926804317 3.268101726174794
25.884238351836707 332.36271536646666 3.3370783863913274
25.88946590679012 324.0151900809967 3.3486409385494382
25.894693461743536 343.94696128982207 3.5152222582423684
25.89992101669695 338.00855964536294 3.51874082963988
25.905148571650365 338.0435243803913 3.59233454563999
25.91037612660378 327.9857074133508 3.5953867835628626
25.915603681557194 326.25648579845574 3.708478153715274
25.920831236510608 330.43570545799514 3.8061270402612535
25.926058791464023 322.08206793179454 3.8637880909677063
25.931286346417437 315.3130130120609 3.89103831655808
25.93651390137085 300.2244255273872 3.894124015781114
25.941741456324266 297.8728259714298 3.959003584061065
25.94696901127768 298.22748957445225 4.027716927926513
25.952196566231095 322.19124288146094 4.286407569094626
25.95742412118451 328.8276036160165 4.482000628576293
25.962651676137924 330.45007499652 4.602258865797455
25.967879231091338 333.5607608458553 4.7016960755062565
25.973106786044752 331.17046766247654 4.714240417958183
25.978334340998167 327.53682743370445 4.758953208840854
25.98356189595158 308.0820690242303 4.703793569893982
25.988789450904996 303.8218452050496 4.737705178304518
25.99401700585841 294.8668679713052 4.772683926070133
25.999244560811825 300.43105960636206 4.8809740530739205
26.00447211576524 304.1637608173483 5.041543423321037
26.009699670718653 320.6175805658253 5.24908489200581
26.014927225672068 308.4891262738102 5.286082988144107
26.020154780625482 309.5680328476538 5.388809793700241
26.025382335578897 298.15190716828005 5.509401836787654
26.03060989053231 302.84245872444427 5.685793723493543
26.035837445485726 310.8870756507048 5.917196056584358
26.04106500043914 320.13034602461914 6.0861648908251045
26.046292555392554 322.70547989579853 6.244044020862225
26.05152011034597 312.38899570683844 6.353186488239907
26.056747665299383 295.3165760657102 6.335062446605716
26.061975220252798 298.70540830633416 6.64323305191204
26.067202775206212 310.4456165016968 6.942442818448126
26.072430330159627 300.0900896128504 7.193969944313686
26.07765788511304 308.3245702164508 7.506091384370279
26.082885440066455 324.5708806902216 8.153414891032455
26.08811299501987 335.7398040494837 8.633393110399348
26.093340549973284 317.2216032648206 8.941298257850958
26.0985681049267 290.965284101847 9.069082079194155
26.103795659880113 283.4072369802674 9.63213565461148
26.109023214833528 303.5586719150893 10.863729266346818
26.114250769786942 273.395547951592 11.295919846253902
26.119478324740356 248.97614785663094 12.44435869313395
26.12470587969377 206.47631627203498 12.947047553205186
26.129933434647185 196.9704144892785 17.48080379331432
26.1351609896006 160.52280506365997 22.32346891499996
