# Supplementary material for: Unraveling metal effects on CO2 uptake in pyrene-based metal-organic frameworks
Source: Nat Commun. 2025 Feb 11;16:1516. doi: 10.1038/s41467-025-56296-w (PMC11814143; doi:10.1038/s41467-025-56296-w)
Supplement: Supplementary file 3 — Source Data [file 41467_2025_56296_MOESM3_ESM.zip › SourceCode/SuppInf/FigureS5_Ga-TBAPy_InSitu_VariableT_PXRD/Data/GaTBAPy_0122p.dat]

0.002613777476707968 17.061168749895604 4.6493351623929176
0.007841332430123905 18.812824985159683 5.022564002452176
0.01306888738353984 19.8018749573308 4.5940393111675935
0.018296442336955775 24.337333642759223 4.242233782173727
0.02352399729037171 27.614052768617427 4.612746183359404
0.028751552243787646 22.3208869731182 3.615843931202612
0.03397910719720358 18.430705979826456 2.562584845813729
0.03920666215061952 19.007110123217075 2.470938040198974
0.04443421710403546 18.33733618224 2.157321442729818
0.0496617720574514 18.567815247381393 1.989585051588917
0.054889327010867336 16.688537939591292 1.8107566910219894
0.060116881964283275 13.420130069656205 1.5536036530483952
0.06534443691769921 13.329292770608035 1.5263146591777286
0.07057199187111515 13.488833881205771 1.5693680897314233
0.07579954682453109 15.360563101563773 1.734476502232187
0.08102710177794703 18.85276685855431 1.8391027291793862
0.08625465673136297 18.90553893186675 1.7609245804835985
0.09148221168477891 18.631468026835005 1.5343447919241033
0.09670976663819485 17.451304696058592 1.3621711261834517
0.10193732159161079 16.663186172985043 1.311209851944924
0.10716487654502672 17.07734980809668 1.316143277692315
0.11239243149844266 17.652175553250864 1.331246071951306
0.1176199864518586 18.12590608347383 1.3700644613549064
0.12284754140527454 17.502567321017874 1.2713512848541895
0.12807509635869047 17.55788710984641 1.1988393492642695
0.1333026513121064 16.47271631406531 1.1423392484193928
0.13853020626552232 15.020591270597807 1.0503676480398825
0.14375776121893824 16.497742282577736 1.1046415520183217
0.14898531617235417 16.832848710629634 1.1188087722961357
0.1542128711257701 19.099388835063447 1.1582362890625444
0.15944042607918602 20.47481668584705 1.1848282910053618
0.16466798103260194 18.890516626364743 1.0934416579047563
0.16989553598601786 17.86607747110722 1.0246281991716484
0.1751230909394338 18.709070009741072 1.0332576918612701
0.18035064589284971 19.272246653830308 1.0205090672162538
0.18557820084626564 20.535790353030382 1.0518484423176575
0.19080575579968156 20.63758038088079 1.0396995655964854
0.1960333107530975 19.8730335864104 1.0133994885111355
0.20126086570651341 19.528145208958218 0.9983490675252517
0.20648842065992934 19.320947894067736 0.9866848002123134
0.21171597561334526 19.04822214090897 0.997416977500792
0.2169435305667612 17.524338144991262 0.949399331290889
0.22217108552017711 16.577832199990414 0.9368346147648111
0.22739864047359304 16.83839822027708 0.9553986952667834
0.23262619542700896 16.57039271476379 0.9193619995925625
0.2378537503804249 18.254268187395514 0.9783951953681143
0.2430813053338408 18.881920603158974 0.9619147562276542
0.24830886028725674 19.623454826095916 0.947465830390679
0.25353641524067266 20.551361654321454 0.9424454076714888
0.2587639701940886 19.567961940096442 0.902369335309501
0.2639915251475045 18.621670474880922 0.8760893235923082
0.26921908010092044 17.98137177536451 0.8481955897238482
0.27444663505433636 17.151192225382648 0.8400978147132965
0.2796741900077523 16.97008580229834 0.828749389566855
0.2849017449611682 15.877770344934051 0.8059205355951838
0.29012929991458414 15.699541585214094 0.7967453772311365
0.29535685486800006 15.22138158434832 0.7615025024505513
0.300584409821416 15.72853222060024 0.7731038328560594
0.3058119647748319 17.306190841856992 0.7820915329343775
0.31103951972824784 19.380517358408113 0.8228185997483708
0.31626707468166376 21.748865464294152 0.8790322413711222
0.3214946296350797 21.111212991946594 0.8706974622424918
0.3267221845884956 20.77110392456102 0.8782768480577691
0.33194973954191154 20.184647860889847 0.8898617942525147
0.33717729449532746 18.79072457317758 0.8526865900086827
0.3424048494487434 18.78114024567282 0.854397747518998
0.3476324044021593 18.416348354694463 0.8455424657630091
0.35285995935557524 17.974934103927747 0.8261054013955371
0.35808751430899116 18.670296310121106 0.8310262738282491
0.3633150692624071 19.450932244815338 0.8533996064929152
0.368542624215823 19.351431337598807 0.8375948187364877
0.37377017916923894 19.95054602201355 0.8469648515640117
0.37899773412265486 19.73667098550239 0.8460152565753328
0.3842252890760708 18.485924944848918 0.8298159530459822
0.3894528440294867 18.39631415048014 0.8229831237798465
0.39468039898290264 18.085519340234818 0.8119927214578748
0.39990795393631856 18.25321280212565 0.7976797762462127
0.4051355088897345 18.721642540864647 0.8015956543162809
0.4103630638431504 18.432895313247847 0.7891190575061111
0.41559061879656634 18.096261672453224 0.7794171699507537
0.42081817374998226 18.421856803840505 0.791315932114913
0.4260457287033982 18.54017522739629 0.7898581896352783
0.4312732836568141 19.457698769252687 0.789320552361154
0.43650083861023004 20.141444998068106 0.7906807578027027
0.44172839356364596 20.424775694161255 0.7864963621327831
0.4469559485170619 20.6067476772173 0.7935597413181179
0.4521835034704778 19.31602453051436 0.7809356990282996
0.45741105842389373 18.93942834510992 0.7780947271758257
0.46263861337730966 18.987042486025135 0.791144684422918
0.4678661683307256 19.87281652306293 0.8025605218040153
0.4730937232841415 21.266055408234106 0.8293708306773682
0.47832127823755743 21.032851978883947 0.8138500592816964
0.48354883319097336 20.879147470372914 0.7751859527109636
0.4887763881443893 20.387728678774252 0.7481638459226824
0.4940039430978052 20.057862121363563 0.7346585582416826
0.49923149805122113 19.444217803326115 0.7272600182005691
0.5044590530046371 18.908054936483516 0.7405483742174335
0.5096866079580531 20.848800709379134 0.7831479599400955
0.5149141629114691 21.657107425704304 0.8140496820941341
0.5201417178648851 21.920975538766314 0.8139382796701021
0.525369272818301 21.048810389194852 0.7934569293557091
0.530596827771717 19.439254633909652 0.7740704849344044
0.535824382725133 19.0217259705955 0.7463976612426497
0.541051937678549 18.840801990426822 0.7353350051324256
0.546279492631965 19.124928313109162 0.7269454473184718
0.5515070475853809 18.504384588470767 0.7169377878075417
0.5567346025387969 19.02305238357487 0.7126980494038411
0.5619621574922129 19.070024454671128 0.7126616933617212
0.5671897124456289 19.210799205507666 0.7136399068623822
0.5724172673990449 19.24753087512222 0.7001018800337095
0.5776448223524608 19.189993418058297 0.7002410167742432
0.5828723773058768 19.151323479665784 0.706602569891573
0.5880999322592928 18.85931562193203 0.7143527054083622
0.5933274872127088 18.544190130528555 0.7321930911945906
0.5985550421661248 18.502065093779724 0.7524793865848948
0.6037825971195407 17.523089233697196 0.7268510070688959
0.6090101520729567 17.394679803570938 0.7354059026532523
0.6142377070263727 17.58320674341707 0.7301692102105131
0.6194652619797887 17.547676127582772 0.6976376553404608
0.6246928169332047 17.299943745877766 0.6765153608998642
0.6299203718866206 17.953944726052534 0.6682918003751619
0.6351479268400366 18.023015774975438 0.6666383540322944
0.6403754817934526 18.863594129197928 0.6860833726029796
0.6456030367468686 18.858691340632454 0.6841200473575573
0.6508305917002846 19.898430481649292 0.6922569660644153
0.6560581466537005 20.33473327363905 0.682789213833696
0.6612857016071165 20.905021146726995 0.698281925034559
0.6665132565605325 19.672196810670467 0.6815612440055172
0.6717408115139485 19.411065263408684 0.6944297072096915
0.6769683664673645 19.690869282489455 0.7003632497131572
0.6821959214207804 19.648089938021972 0.6959044535473584
0.6874234763741964 19.713549072448963 0.7091452921527692
0.6926510313276124 20.81828490842281 0.7157235460774396
0.6978785862810284 21.144247632856057 0.7187316794283706
0.7031061412344444 22.09672369247492 0.7339686027403156
0.7083336961878604 21.930897338037113 0.717632029430337
0.7135612511412763 19.988747282209815 0.6933905653791622
0.7187888060946923 19.378833795263223 0.6828808021250162
0.7240163610481083 19.824099595979753 0.6783472333570603
0.7292439160015243 20.68377772817389 0.6977475008095116
0.7344714709549403 22.538382547280257 0.7166631012420734
0.7396990259083562 23.294897938271827 0.7295470898383989
0.7449265808617722 23.607057311413293 0.7438658722899717
0.7501541358151882 24.177053727742685 0.7641973649716941
0.7553816907686042 25.61998400959275 0.7971467115720212
0.7606092457220202 29.07044949991249 0.838989192738464
0.7658368006754361 29.63382476161497 0.8306646565233669
0.7710643556288521 29.58300484165481 0.7969102333298125
0.7762919105822681 28.704916328872734 0.7830549510499459
0.7815194655356841 28.223839168790185 0.7820283349773491
0.7867470204891001 29.283961280927148 0.8172242215132803
0.791974575442516 29.275125118080307 0.8224262738730194
0.797202130395932 28.879265528630352 0.807490061804189
0.802429685349348 30.700224599726877 0.8352627315613059
0.807657240302764 31.583154840970607 0.8310690144829939
0.81288479525618 35.674781774108425 0.8790423679649102
0.8181123502095959 38.36500626615491 0.9095705586754615
0.8233399051630119 41.05347437816156 0.9455951520623905
0.8285674601164279 46.665692748564275 1.0371485789638142
0.8337950150698439 49.79576822708062 1.0899987973956013
0.8390225700232599 53.791113226143565 1.1456793097072164
0.8442501249766758 55.225921062253605 1.1766533941446935
0.8494776799300918 56.6369541135042 1.2103228812496392
0.8547052348835078 60.40609282078135 1.252332878583156
0.8599327898369238 63.178328070337706 1.2692822432651998
0.8651603447903398 65.43682019187814 1.2787337307295237
0.8703878997437557 67.02800681551071 1.3011114372855828
0.8756154546971717 69.4511861403541 1.2912931093824322
0.8808430096505877 70.57782942845299 1.295378055747808
0.8860705646040037 69.22541346129117 1.2655643949333035
0.8912981195574197 66.84801724397468 1.2343608680922264
0.8965256745108356 67.44699498041098 1.2549752861980727
0.9017532294642516 66.95842870786159 1.2605529366726917
0.9069807844176676 70.29157007535012 1.3039422438784347
0.9122083393710836 77.17064760837852 1.369171513756904
0.9174358943244996 86.59610682727461 1.4561786741411038
0.9226634492779155 92.22281986726202 1.4855439814876614
0.9278910042313315 97.11987299800847 1.508029642709479
0.9331185591847475 94.38034800300068 1.4656570117589272
0.9383461141381635 92.41447108189584 1.4483472483464468
0.9435736690915795 92.25300494031116 1.464757438936879
0.9488012240449955 94.86362036539116 1.4978060511373243
0.9540287789984114 95.38659541904084 1.5125063008229986
0.9592563339518274 99.63515796869935 1.537401225873454
0.9644838889052434 96.51502761839173 1.4849688850920095
0.9697114438586594 97.41681091897414 1.4679281611807646
0.9749389988120754 98.28414640505655 1.4525907077928493
0.9801665537654913 96.93032760260998 1.4363292002399248
0.9853941087189073 100.63921457144995 1.4855463515518903
0.9906216636723233 104.37252474729837 1.5191554004621621
0.9958492186257393 107.84576496977176 1.546417903585993
1.0010767735791553 113.076987826303 1.5804709290882442
1.0063043285325712 114.04560669334742 1.5725347531808758
1.0115318834859872 112.70247546564734 1.5433444770612155
1.0167594384394032 113.75843983691601 1.534698999022983
1.0219869933928192 113.095986947049 1.547844227687115
1.0272145483462352 114.06171700473548 1.5483761828005391
1.0324421032996511 116.77235601358778 1.5826922787060442
1.0376696582530671 116.43017905510514 1.5678249838016487
1.042897213206483 117.13842182628318 1.582234990402907
1.048124768159899 119.54097981507847 1.6029955937120715
1.053352323113315 123.76294216319535 1.6409470496985064
1.058579878066731 122.6868858461186 1.614493208793834
1.063807433020147 124.58423320791931 1.597615711300186
1.069034987973563 124.0475504154876 1.575227864215059
1.074262542926979 121.68777450289242 1.5574075145053428
1.079490097880395 124.97553455434105 1.5994967731877827
1.084717652833811 128.1288803385044 1.6494836562954975
1.089945207787227 128.19687299784115 1.6628302925776923
1.095172762740643 131.6808872491359 1.6587513148036537
1.1004003176940589 130.01582468042193 1.6297372206146017
1.1056278726474749 129.70443040203236 1.6178772065464289
1.1108554276008908 132.63184014401745 1.6467205321251734
1.1160829825543068 136.46389616301082 1.686261380812592
1.1213105375077228 136.5279903944689 1.6603777010241692
1.1265380924611388 137.53003577488516 1.6727711954369804
1.1317656474145548 132.16361769069266 1.632441794156203
1.1369932023679707 134.61181662083257 1.65293060426869
1.1422207573213867 134.69309861946954 1.6775622917777913
1.1474483122748027 136.6974321732399 1.6989436564180633
1.1526758672282187 142.78634537832392 1.7152555513404106
1.1579034221816347 144.01837765129684 1.7365191348690976
1.1631309771350506 143.26124181069997 1.7223158003902779
1.1683585320884666 144.36871434506475 1.7181981616506499
1.1735860870418826 139.50657436656954 1.6953123122917337
1.1788136419952986 137.7763555556289 1.671352192291334
1.1840411969487146 137.43854003371902 1.652417751016269
1.1892687519021305 140.76466520222846 1.672469872495549
1.1944963068555465 145.33917067767558 1.6866901500964653
1.1997238618089625 143.53475085706992 1.645249119870094
1.2049514167623785 143.7205923161461 1.650432121053311
1.2101789717157945 141.1689525632423 1.630703227357127
1.2154065266692105 138.57346633017212 1.6122445037587891
1.2206340816226264 138.90319765061412 1.6122876957526366
1.2258616365760424 140.8691434808992 1.6342401896292105
1.2310891915294584 145.76788545125902 1.655046080646895
1.2363167464828744 146.16759177987674 1.6691440333132537
1.2415443014362904 147.85567232024317 1.6786965400772844
1.2467718563897063 142.98378929500504 1.6490620727698457
1.2519994113431223 139.97726755181327 1.6370529379373966
1.2572269662965383 134.2258689213849 1.5782091287424806
1.2624545212499543 135.69439944577687 1.5944319432683476
1.2676820762033703 136.85223855968644 1.6119020255193197
1.2729096311567862 135.72395775654994 1.6174032088774273
1.2781371861102022 146.1923553587027 1.6980949812374533
1.2833647410636182 147.34401699520257 1.703315265439231
1.2885922960170342 147.5157322947241 1.6891768201232926
1.2938198509704502 151.20670068256277 1.7070961921039864
1.2990474059238661 152.95860142346555 1.7102227608950733
1.3042749608772821 158.2509680045441 1.7376357720846944
1.309502515830698 163.6885191748744 1.7803650916201421
1.314730070784114 162.49976337425093 1.7777949284761645
1.31995762573753 158.63793134827546 1.7484378536744094
1.325185180690946 147.72137745533993 1.6880295100604246
1.330412735644362 144.77800914090528 1.666005725068542
1.335640290597778 144.42094076776192 1.6577342293509452
1.340867845551194 145.05274874777666 1.650840460744285
1.34609540050461 145.3651823305068 1.6575723088606453
1.351322955458026 147.07442520009798 1.668026294336847
1.356550510411442 141.8187735862699 1.6585651129178618
1.361778065364858 138.1649355375913 1.654731093227911
1.3670056203182739 133.93780030870724 1.626178782840342
1.3722331752716899 131.83203996510096 1.6052887224521157
1.3774607302251058 136.5935467207583 1.6174594663649962
1.3826882851785218 140.4785783815533 1.5996304595073674
1.3879158401319378 137.75362507266883 1.558810177844095
1.3931433950853538 139.3498477044782 1.5663272761182903
1.3983709500387698 136.71061649512086 1.5503378317577374
1.4035985049921857 134.56504501130902 1.5484674498877493
1.4088260599456017 133.59477074449535 1.5732144190402537
1.4140536148990177 139.8926374281472 1.6429742672017116
1.4192811698524337 142.45115652483452 1.6892621149103326
1.4245087248058497 139.06716673462492 1.6567429404536944
1.4297362797592656 139.8218086689001 1.624126783937916
1.4349638347126816 140.31959910494 1.6325426412984227
1.4401913896660976 139.1557224351216 1.6198021561300182
1.4454189446195136 145.43350047529162 1.6570144771434405
1.4506464995729296 145.4756752117895 1.6602133091120785
1.4558740545263456 143.65249412117203 1.643999460782874
1.4611016094797615 142.2863688605116 1.6450950799934465
1.4663291644331775 134.50217102892316 1.6052795367037296
1.4715567193865935 133.5117212477868 1.6049279761414068
1.4767842743400095 136.4968551458313 1.618259437698642
1.4820118292934255 138.55725018957747 1.6234148484088002
1.4872393842468414 137.32334395552033 1.6075081969641665
1.4924669392002574 137.60120604932666 1.6095515656157044
1.4976944941536734 135.87152630946585 1.6054258484225277
1.5029220491070894 137.40488838913905 1.6233489475887206
1.5081496040605054 137.2699273417519 1.6053823505215956
1.5133771590139213 137.52495181472474 1.631827488347676
1.5186047139673373 136.42316230512645 1.6330166161134096
1.5238322689207533 135.71078831593533 1.6196054777291065
1.5290598238741693 139.3267404395341 1.6365290399605137
1.5342873788275853 139.50571731994995 1.6021257581033759
1.5395149337810012 142.1385847817884 1.636794952850962
1.5447424887344172 141.8925281008345 1.6538287594087595
1.5499700436878332 144.76064043680347 1.6815276340966137
1.5551975986412492 142.61832968541418 1.653752957876085
1.5604251535946652 149.04786544088745 1.6918044203943787
1.5656527085480811 155.27380731755113 1.75065151828674
1.5708802635014971 158.10142150139794 1.7893709813375513
1.576107818454913 155.56294076091035 1.790781535829123
1.581335373408329 150.86156244808566 1.7272809909293687
1.586562928361745 147.96675793575884 1.6902794833258235
1.591790483315161 150.0809817284725 1.7013377131677874
1.597018038268577 152.4792213087075 1.7075246851295856
1.602245593221993 151.35169355999537 1.6829490392133097
1.607473148175409 158.15611355417718 1.7006935738844007
1.612700703128825 159.37863035921055 1.699315836504966
1.617928258082241 160.28035265737344 1.7086175576481883
1.623155813035657 159.45149798632244 1.7153367165612696
1.628383367989073 165.08826019728983 1.7558374103910788
1.6336109229424889 165.0960224030817 1.7501321872574105
1.6388384778959049 174.4220911506856 1.789011726549492
1.6440660328493208 177.9201445212661 1.8028756025612003
1.6492935878027368 187.64217549430245 1.8621435034799376
1.6545211427561528 189.94153251708818 1.8768287090467168
1.6597486977095688 193.71563101660178 1.890498121833067
1.6649762526629848 199.51829682967272 1.904490434903623
1.6702038076164007 198.6755106543384 1.872060521624911
1.6754313625698167 200.1830754814253 1.8541902606683707
1.6806589175232327 197.74630080032819 1.824234030436637
1.6858864724766487 196.1602672493397 1.8366326117505802
1.6911140274300647 193.47466294244288 1.843144459653229
1.6963415823834807 189.9448699266627 1.8220468755480301
1.7015691373368966 188.58749706319773 1.808138842449226
1.7067966922903126 194.0489300933168 1.8155937634855612
1.7120242472437286 203.94214379815972 1.8726974725543997
1.7172518021971446 208.6250856193371 1.880516613475558
1.7224793571505606 213.4266647837916 1.907596187313121
1.7277069121039765 213.80109762378098 1.8948534944631403
1.7329344670573925 218.65165824964592 1.8973948053325802
1.7381620220108085 224.90172791289777 1.9232326477043782
1.7433895769642245 229.55732432204243 1.939829738538314
1.7486171319176405 225.743564467688 1.9090780224455006
1.7538446868710564 234.32666471496654 1.93693861571639
1.7590722418244724 235.85213685957808 1.9449126225211373
1.7642997967778884 237.79813142629916 1.9594586119719446
1.7695273517313044 238.0367740886203 1.9659989475480995
1.7747549066847204 239.64275386795572 1.9751878827423617
1.7799824616381363 240.78454389666607 1.976383601936518
1.7852100165915523 242.9280705085915 1.9478106186538007
1.7904375715449683 253.80258618507264 1.988890918141936
1.7956651264983843 258.17039287939525 2.0206068762604437
1.8008926814518003 252.75370861685226 1.9727769961651258
1.8061202364052162 242.22180880110545 1.9136092034827334
1.8113477913586322 231.68468524707296 1.8297034938386383
1.8165753463120482 233.94419652419367 1.8244551523440296
1.8218029012654642 236.3672437811884 1.838745395732969
1.8270304562188802 239.61729763334833 1.857593941106064
1.8322580111722961 250.47594523539004 1.8967439221380205
1.8374855661257121 243.43720683758212 1.8454154713028592
1.842713121079128 244.3631627215386 1.8395911414393726
1.847940676032544 243.9425155732361 1.8352316530247976
1.85316823098596 246.86490066374284 1.8413652288578164
1.858395785939376 248.17087602452366 1.8521302095189316
1.863623340892792 251.26870736404464 1.877482347282757
1.868850895846208 245.73364974708466 1.8372405742528362
1.874078450799624 244.7575285024885 1.8329357031015894
1.87930600575304 251.2806933639155 1.869591528513466
1.884533560706456 248.4921164370638 1.8478419493353866
1.889761115659872 245.78615702214643 1.8277098300318173
1.894988670613288 243.6700657862953 1.8017620004420047
1.9002162255667039 253.34845129824362 1.8151942349165067
1.9054437805201199 253.34210474818812 1.7923032898923879
1.9106713354735358 266.0363343358023 1.8377569052789333
1.9158988904269518 261.8392219577915 1.8051028129240265
1.9211264453803678 251.82048564173215 1.7580522427912701
1.9263540003337838 249.3838069403871 1.7508393859746445
1.9315815552871998 243.72085745631225 1.735870467251006
1.9368091102406157 243.00334753414347 1.7411147385554941
1.9420366651940317 244.91957796068039 1.7530349464321584
1.9472642201474477 239.4336783286234 1.739653270056618
1.9524917751008637 239.39364538175627 1.7183427485769298
1.9577193300542797 244.73563509756073 1.724599702424611
1.9629468850076957 248.813138570147 1.7362871183735225
1.9681744399611116 253.35174832265471 1.7473174344975044
1.9734019949145276 255.17864292882618 1.7574275980633811
1.9786295498679436 251.74414203758312 1.754960878684233
1.9838571048213596 243.45500391052025 1.6859423360343415
1.9890846597747756 242.4158865095129 1.6873284099691424
1.9943122147281915 237.42833711226012 1.6776874113795912
1.9995397696816075 235.17629738672395 1.672549567342694
2.0047673246350235 228.67998141298023 1.6628298604713245
2.0099948795884393 223.40797289263784 1.6344307535242777
2.015222434541855 224.9807338826909 1.6071546154550265
2.0204499894952708 222.70627055252325 1.5669618027370007
2.0256775444486865 224.8315399181921 1.5691302239438043
2.0309050994021023 226.4531170224838 1.5734293219547038
2.036132654355518 227.55797507706203 1.5912998608164974
2.041360209308934 228.3774521277548 1.6174040213310323
2.0465877642623496 229.5152333485764 1.6391594216393253
2.0518153192157653 221.91268716314082 1.5969316452962012
2.057042874169181 215.27321238210195 1.5433897342297365
2.062270429122597 220.99904852896464 1.5594187852202854
2.0674979840760126 222.95617172015045 1.5738425363594677
2.0727255390294284 229.74341217579598 1.6158432987232576
2.077953093982844 226.87293418039727 1.602132242622227
2.08318064893626 222.46942558564507 1.5931299238368546
2.0884082038896756 216.77891345725703 1.5596951394235234
2.0936357588430914 215.02582425534487 1.5595102971160026
2.098863313796507 221.76768355170128 1.5984545099059146
2.104090868749923 222.3183225515323 1.6047183799399307
2.1093184237033387 227.63288699066436 1.632592435672655
2.1145459786567544 220.06913665133192 1.5865485541372157
2.11977353361017 208.86284298464435 1.5223965641495136
2.125001088563586 210.54625071311818 1.5247068869443061
2.1302286435170017 209.44979678471668 1.5313889095575852
2.1354561984704175 214.49047673676728 1.5633386175780213
2.140683753423833 218.04340102897476 1.5807976816083105
2.145911308377249 219.06740480242036 1.585247149513719
2.1511388633306647 219.60178392885678 1.5706150014617002
2.1563664182840805 234.8393676004555 1.6343396969238002
2.1615939732374962 241.06736508757828 1.667102315774187
2.166821528190912 245.80564081661015 1.692430366534298
2.1720490831443278 248.49178305023497 1.7141713288292941
2.1772766380977435 232.55478762240455 1.6485283693323
2.1825041930511593 228.38119569211503 1.6307163413817944
2.187731748004575 228.53382361258497 1.6180531424109736
2.192959302957991 232.49638794128367 1.6505614333443122
2.1981868579114066 241.16086809497426 1.6899474139363413
2.2034144128648223 243.3961446863424 1.7068815615870259
2.208641967818238 238.61688160350332 1.687919095361873
2.213869522771654 235.55273330501132 1.65364892147251
2.2190970777250696 230.49030476732815 1.629764072729498
2.2243246326784853 225.7906318983464 1.6095626762794766
2.229552187631901 225.44538697465285 1.6206138193781485
2.234779742585317 225.48431873022614 1.6065016900544227
2.2400072975387326 223.03781058101737 1.5852646196655327
2.2452348524921484 223.53349339451157 1.5849727724963734
2.250462407445564 225.52934482706002 1.6064154180042598
2.25568996239898 216.81504297413832 1.5796575982526615
2.2609175173523957 216.72504048125518 1.58692251971543
2.2661450723058114 216.15190847438978 1.582019963222108
2.271372627259227 217.1852982160405 1.5826008362820734
2.276600182212643 227.0403478098272 1.6326840016077389
2.2818277371660587 231.79498596508816 1.6594417199121732
2.2870552921194744 228.09677468783553 1.6441852425199255
2.29228284707289 230.6604325098975 1.6455831486805337
2.297510402026306 233.09521906661095 1.6406377383401005
2.3027379569797217 227.9092847357418 1.6061870644199816
2.3079655119331375 229.89932659938324 1.6119637832047995
2.3131930668865532 226.40726024990548 1.5945095446986581
2.318420621839969 225.3195994227708 1.5952221045650417
2.3236481767933848 225.9512799030331 1.595481255035009
2.3288757317468005 223.0713867362278 1.5934858786669501
2.3341032867002163 214.9409498237957 1.5428254788536975
2.339330841653632 211.62051446778435 1.5154130208819863
2.344558396607048 216.25451046133537 1.5430519649600205
2.3497859515604635 215.269008192765 1.5207346504022132
2.3550135065138793 220.69032547364137 1.5351639824747825
2.360241061467295 223.3284803512028 1.5523730376645308
2.365468616420711 224.09900611510238 1.5777471793928206
2.3706961713741266 222.80797665973824 1.5515494211961824
2.3759237263275423 218.07131472698435 1.518450057456431
2.381151281280958 213.2563320064687 1.4826012689550956
2.386378836234374 212.72299098394458 1.4717805789879137
2.3916063911877896 216.8509417429047 1.4867841898278604
2.3968339461412054 215.21084714632963 1.4889121740197535
2.402061501094621 220.31625259053692 1.5249688083260173
2.407289056048037 218.14635284195558 1.5213483141510395
2.4125166110014526 215.47310375403637 1.512862322368242
2.4177441659548684 215.43669635282026 1.5026141855729755
2.422971720908284 212.05701451254123 1.4694217508629024
2.4281992758617 211.22822228958893 1.4532208431652527
2.4334268308151157 212.5658524792566 1.4523243881780432
2.4386543857685314 220.44197633100347 1.4751044961905606
2.443881940721947 224.63438193226926 1.4783275361662591
2.449109495675363 228.95768844881013 1.4862865650756711
2.4543370506287787 237.05065394645297 1.5088022924589821
2.4595646055821945 239.55563894293246 1.4756356372472084
2.4647921605356102 257.4952152708338 1.4792609151997753
2.470019715489026 282.5925797621769 1.4622195870297978
2.4752472704424417 350.80429188519327 1.5372620551543157
2.4804748253958575 491.30329710854625 1.7377947550145485
2.4857023803492733 732.8111121676025 2.063394712896032
2.490929935302689 1067.2239706376115 2.4552190744863744
2.496157490256105 1483.4175568316712 2.886464538231867
2.5013850452095205 1912.1353693582869 3.2708310594615173
2.5066126001629363 2243.7190127552676 3.5254952011950182
2.511840155116352 2514.0073217149984 3.7385452639768926
2.517067710069768 2687.4620174928978 3.8472540857293764
2.5222952650231836 2883.614516243008 3.9813552758585815
2.5275228199765993 3177.1373301901217 4.174569264196984
2.532750374930015 3580.7814581667 4.416952606872611
2.537977929883431 4224.546615544531 4.805325403670445
2.5432054848368466 4976.517357427895 5.206112486684131
2.5484330397902624 5756.7736811145905 5.589354226129386
2.553660594743678 6327.971331632494 5.8465815205286775
2.558888149697094 6647.6126057261345 5.996715577139761
2.5641157046505096 6587.104908536109 5.974672726991783
2.5693432596039254 6220.084315574915 5.812835598510738
2.574570814557341 5660.592336295113 5.5370522228790655
2.579798369510757 5102.659807918377 5.248269958896158
2.5850259244641727 4688.192451806923 5.026772754870383
2.5902534794175884 4393.320287701112 4.861596521720587
2.595481034371004 4140.8141284029 4.706262951560928
2.60070858932442 3890.9474315341186 4.571622925123759
2.6059361442778357 3485.7085818088967 4.3278753882346095
2.6111636992312515 2986.0793448211816 4.008940139862903
2.6163912541846672 2410.104643363728 3.6015994937516607
2.621618809138083 1818.4863601307256 3.122557969014875
2.6268463640914987 1326.4345773182092 2.6660127961738835
2.6320739190449145 928.6596840144124 2.242854509787152
2.6373014739983303 667.2408308037145 1.935739859947517
2.642529028951746 497.3403348518005 1.7106873812312555
2.6477565839051618 378.0896189978234 1.534158925831082
2.6529841388585775 312.1008348347045 1.4212034915553857
2.6582116938119933 279.02658544840693 1.3893437878153971
2.663439248765409 257.7946669126172 1.366131180996027
2.668666803718825 253.12906136931065 1.3995084235163742
2.6738943586722406 243.04091190352403 1.3958127029337137
2.6791219136256563 235.2641871190629 1.4007550494897452
2.684349468579072 228.16054134997498 1.4037273922818658
2.689577023532488 226.70167243110737 1.4216123122313544
2.6948045784859036 224.10285924719528 1.419190973041221
2.7000321334393194 223.10323154246746 1.4337291040659748
2.705259688392735 218.0462690227098 1.4078925572444179
2.710487243346151 220.05211225313676 1.4276023961923263
2.7157147982995666 224.63247140711118 1.4631451590083655
2.7209423532529824 228.94460878552306 1.4970463473219495
2.726169908206398 235.09596785908752 1.547635890876393
2.731397463159814 232.82908075180816 1.5309992965017998
2.7366250181132297 231.0011301405285 1.5414776279271432
2.7418525730666454 222.83853472554853 1.508794111170647
2.747080128020061 222.67067685569654 1.5128599208068778
2.752307682973477 220.68847009439727 1.504327578242019
2.7575352379268927 217.84447273715477 1.4772776769770373
2.7627627928803085 219.28950120168034 1.4853474670181555
2.767990347833724 217.25973331478508 1.4845061035244302
2.77321790278714 213.0312728202633 1.4751449465316495
2.7784454577405557 214.44718702061638 1.5032339828886576
2.7836730126939715 219.0026128732412 1.5251682156014275
2.7889005676473873 220.68837233568047 1.5337667222688878
2.794128122600803 221.73208624040169 1.536939498094917
2.7993556775542188 220.28501887566534 1.5141120330743643
2.8045832325076345 219.25841851580728 1.5167027728427076
2.8098107874610503 217.70043937010772 1.5033209931620872
2.815038342414466 222.35726910200566 1.5337221321697259
2.820265897367882 232.7140842651133 1.6035365970172717
2.8254934523212976 227.17798081753602 1.5608857000661729
2.8307210072747133 223.52559654699354 1.5471981646160258
2.835948562228129 220.49902943592357 1.5343821983744625
2.841176117181545 217.19152245267352 1.5321545255313056
2.8464036721349606 220.90726108521295 1.5577249510314994
2.8516312270883764 225.06155592149358 1.5811463455985242
2.856858782041792 221.16647561445834 1.5662205140168717
2.862086336995208 220.8343332291164 1.5619022669115343
2.8673138919486236 212.68327217894594 1.5493325407954333
2.8725414469020394 206.40577834710973 1.510782424788937
2.877769001855455 206.51833419012831 1.4842801763344562
2.882996556808871 204.57725950773195 1.4631420177655998
2.8882241117622867 202.94825923522654 1.4480045622853448
2.8934516667157024 206.55691239964827 1.46757769269509
2.898679221669118 211.2326556677162 1.4808893627415423
2.903906776622534 211.33896098169336 1.4752525054311072
2.9091343315759497 215.26283774089566 1.4949467884328613
2.9143618865293655 211.5016497150684 1.4748643052857455
2.919589441482781 212.14201262195456 1.4843743233704065
2.924816996436197 221.68592829284398 1.52971566085127
2.9300445513896127 222.5579309705147 1.5291741596601292
2.9352721063430285 226.52443172594803 1.5453669051849197
2.9404996612964442 228.0116727055908 1.5578214964810035
2.94572721624986 225.65113372831198 1.5415304401063825
2.9509547712032758 228.51488716248605 1.5547570841077225
2.9561823261566915 227.57882418620252 1.5607862382552777
2.9614098811101073 228.8041748419564 1.5602842930471965
2.966637436063523 228.50396307954568 1.5670999567668034
2.971864991016939 226.39319693660062 1.5603688740369475
2.9770925459703546 221.90390580152777 1.5063386087698099
2.9823201009237703 223.02478926390137 1.506726032129501
2.987547655877186 222.40698277944992 1.4885357817474485
2.992775210830602 217.14488069440998 1.4590418219068158
2.9980027657840176 209.22394740220093 1.4374728545703264
3.0032303207374333 208.2376306369585 1.4348403872004973
3.008457875690849 210.9542520671188 1.4421796544467993
3.013685430644265 217.85564239109155 1.4472207742509227
3.0189129855976806 225.49068138258912 1.4851585452270057
3.0241405405510964 221.36714121383181 1.4806403958655872
3.029368095504512 219.1094790996134 1.4755647929988214
3.034595650457928 219.88228888810343 1.4754168133115955
3.0398232054113437 221.6369896550711 1.4880569835285384
3.0450507603647594 221.3132887121 1.485876395359802
3.050278315318175 222.5949959544699 1.4909039377103634
3.055505870271591 213.7177508912229 1.4444881944874268
3.0607334252250067 213.33221258747335 1.4377461206702549
3.0659609801784224 220.9081096156275 1.458613328847759
3.071188535131838 223.3645042521296 1.4704299316737068
3.076416090085254 229.57998207423336 1.4866436516341908
3.0816436450386697 225.76992170778922 1.457648969037305
3.0868711999920855 221.26867863090817 1.4236397055521084
3.0920987549455012 219.79173180349832 1.3980683411342707
3.097326309898917 216.7758390945946 1.3754811717252282
3.1025538648523328 220.92122871841642 1.3855803347054596
3.1077814198057485 222.12441439215806 1.3854412883636542
3.1130089747591643 224.3150268806055 1.375644688263798
3.11823652971258 225.6533598055385 1.3723112516531746
3.123464084665996 228.11543953978935 1.3830133372655364
3.1286916396194115 227.95636651280125 1.3667950473205008
3.1339191945728273 229.75544560379626 1.3580164733654108
3.139146749526243 231.38798979093892 1.340977142623903
3.144374304479659 228.22036306406778 1.3002895286797636
3.1496018594330746 226.0907861383207 1.2779132652907563
3.1548294143864903 233.0016035856848 1.3074709028582532
3.160056969339906 237.6655950798666 1.3071057986000565
3.165284524293322 243.426001559099 1.3063091872181363
3.1705120792467376 248.24699829253066 1.2941146994838293
3.1757396342001534 252.94876492122614 1.2724647206013693
3.180967189153569 258.18798897137043 1.2641162993424828
3.186194744106985 269.0193343651152 1.2661721038191496
3.1914222990604006 288.4129657308711 1.2957663678671028
3.1966498540138164 302.1975122238052 1.3076959013889533
3.201877408967232 321.72648839169995 1.3336197914137553
3.207104963920648 341.76978280647353 1.3552770864989339
3.2123325188740637 357.56784403207547 1.3685884458731292
3.2175600738274794 379.2541968918499 1.3930511695176853
3.222787628780895 400.5767728188757 1.4202815292443478
3.228015183734311 422.5901580159945 1.4526730837738684
3.2332427386877267 446.7923891433479 1.4869199927163597
3.2384702936411425 475.74176995598117 1.5302674827782647
3.2436978485945582 505.2043934241794 1.5709150461674095
3.248925403547974 537.0088994987057 1.6192221123829058
3.2541529585013897 569.3762691688676 1.6628196783886837
3.2593805134548055 595.5392663606015 1.6978568907145204
3.2646080684082213 623.646311567139 1.7332580572565073
3.269835623361637 651.9557933623486 1.769554165898181
3.275063178315053 679.3191174816677 1.8073182835433759
3.2802907332684685 705.3764398199324 1.8383659791323828
3.2855182882218843 729.05116772858 1.8674010588359227
3.2907458431753 752.590769458404 1.8962297265199946
3.295973398128716 775.4347197005939 1.922750888531948
3.3012009530821316 798.8852819120409 1.9486721548763002
3.3064285080355473 822.5041385293935 1.976361496213813
3.311656062988963 840.1720380222287 1.9957754566938357
3.316883617942379 850.6990319384008 2.0059987843653246
3.3221111728957946 861.622861680041 2.0164568743561597
3.3273387278492104 864.1661639094845 2.016549201405195
3.332566282802626 854.5215408853751 2.0014177231116803
3.337793837756042 834.9744468164241 1.9772797449481
3.3430213927094576 796.6315748048759 1.928284983566267
3.3482489476628734 750.2000503211267 1.8729440577041392
3.353476502616289 691.5598779606719 1.7978839490677962
3.358704057569705 633.1746989283844 1.719721338032355
3.3639316125231207 565.2802253304718 1.622710226998374
3.3691591674765364 503.766889848888 1.5359626196891012
3.374386722429952 452.8733157530598 1.4654508339487051
3.379614277383368 405.02852017254963 1.3971464639076374
3.3848418323367837 360.49540347832306 1.3305086630910365
3.3900693872901995 327.64070487297283 1.284612939611105
3.3952969422436152 296.47594709057415 1.2395807054807229
3.400524497197031 280.34163673866 1.2250281254454243
3.4057520521504467 264.05553097805523 1.202330560051692
3.4109796071038625 253.96864087123052 1.2099411735382068
3.4162071620572783 249.24754860664808 1.2249531979142965
3.421434717010694 243.00491240632445 1.237593002414312
3.4266622719641098 238.48632061262924 1.2362291642846506
3.4318898269175255 235.12693097492237 1.2308978608178818
3.4371173818709413 226.92981462562864 1.223478572310523
3.442344936824357 224.17098417776546 1.222245757728832
3.447572491777773 223.0045881583168 1.235660032726976
3.4528000467311886 218.16107661587967 1.2260256197613097
3.4580276016846043 214.37114671963258 1.2151195605198786
3.46325515663802 213.05530495964265 1.1982297178028702
3.468482711591436 211.69758012787358 1.198327608713003
3.4737102665448516 214.46649293952166 1.2148376537269099
3.4789378214982674 210.88433229201166 1.211468298401694
3.484165376451683 214.2867922852501 1.228481259739157
3.489392931405099 218.27302886278133 1.2521168876677529
3.4946204863585146 219.60585413222393 1.248835295319713
3.4998480413119304 228.42404879987888 1.2692874436805748
3.505075596265346 229.13388915273583 1.2653089489038276
3.510303151218762 233.35357890672321 1.2568537929930017
3.5155307061721777 235.34766318802025 1.2418914661272342
3.5207582611255934 236.1700546842058 1.2298960393196228
3.525985816079009 241.8178663042831 1.2229167472048699
3.531213371032425 247.7471194407426 1.221342159010783
3.5364409259858407 257.6117057854462 1.2152728986963608
3.5416684809392565 269.60893999096163 1.2023933365016757
3.546896035892672 290.56737288455366 1.2190614696902398
3.552123590846088 328.87082222918787 1.2695313905103742
3.5573511457995037 400.26283399830845 1.3801951330845126
3.5625787007529195 525.3301161267859 1.5664340722234935
3.5678062557063353 744.2256364096901 1.8515708282377794
3.573033810659751 1154.3330387622912 2.3002381648484187
3.5782613656131668 1890.6370256843127 2.944579746785474
3.5834889205665825 3192.820693035591 3.8265113919133555
3.5887164755199983 5395.872673194671 4.974161930027817
3.593944030473414 8630.328757812087 6.237040522132664
3.59917158542683 12323.498897686304 7.408444313805403
3.6043991403802456 16055.1522214742 8.432914132526465
3.6096266953336613 18502.416357034068 9.040742805406698
3.614854250287077 19010.947165130186 9.165231245457424
3.620081805240493 17489.3061234504 8.77735800428589
3.6253093601939086 14545.026483759468 8.028359417490151
3.6305369151473244 11171.085301897836 7.02788601273823
3.63576447010074 7822.662506656195 5.871530852793597
3.640992025054156 5247.108930783013 4.792583713087689
3.6462195800075716 3360.1695889267726 3.829091784229485
3.6514471349609874 2124.141314437332 3.038765874601786
3.656674689914403 1345.7806509523173 2.4135717577237052
3.661902244867819 919.1688598725781 1.9927709920770769
3.6671297998212347 673.5645256012349 1.7055389026219423
3.6723573547746504 547.2550838100226 1.5496127010118392
3.677584909728066 460.7821070171255 1.4295433922910508
3.682812464681482 408.5566086295788 1.3554699051570325
3.6880400196348977 374.43136650552475 1.3145552272949241
3.6932675745883135 345.3907654566642 1.2672020011904248
3.698495129541729 319.4998198822723 1.2241775152002066
3.703722684495145 295.8009069153438 1.1782426755825264
3.7089502394485607 282.6853848453431 1.1542186667582635
3.7141777944019765 277.31401989180944 1.1464320145856195
3.7194053493553922 276.67997980571096 1.1556799416053736
3.724632904308808 274.65581853951 1.1546956175642615
3.7298604592622238 269.4641849647965 1.1524146904904669
3.7350880142156395 260.70817692714616 1.1417373594394555
3.7403155691690553 252.95713615123805 1.1298445180724415
3.745543124122471 247.92490289673796 1.1317544145129113
3.750770679075887 246.40740166490528 1.1321896463464811
3.7559982340293026 246.21162359320297 1.13296103679167
3.7612257889827183 246.74615901719784 1.1353803634141404
3.766453343936134 246.667272863385 1.1342307309242745
3.77168089888955 248.82035714997374 1.1355310879363931
3.7769084538429656 242.83240843574566 1.1209720427500305
3.7821360087963813 237.92410434618785 1.1075596161976977
3.787363563749797 237.1521274931269 1.1039277945672565
3.792591118703213 234.92135843079674 1.0964455486334728
3.7978186736566286 237.408981925088 1.0972386833706047
3.8030462286100444 240.36015740989433 1.0931446146678203
3.80827378356346 245.91838000406213 1.0935182677717923
3.813501338516876 253.64544755997983 1.1067431406628625
3.8187288934702917 260.1532381493524 1.117269578349236
3.8239564484237074 263.8291188022963 1.1201626432041245
3.829184003377123 265.9889148968794 1.1152119687539153
3.834411558330539 270.0770836911364 1.1158408628430074
3.8396391132839547 278.24344195919457 1.1174729105084564
3.8448666682373704 288.63204489043204 1.1262092017273437
3.850094223190786 297.5181690629194 1.1392550742903562
3.855321778144202 304.8096783162197 1.1598045538876487
3.8605493330976177 306.16003617756695 1.158393511063564
3.8657768880510335 306.4203096606914 1.1556773750250828
3.8710044430044492 304.4448782611301 1.145369486143692
3.876231997957865 305.6525231936027 1.1440069761424285
3.8814595529112808 302.5580449590381 1.1442232832754857
3.8866871078646965 301.13157215074466 1.1497280125046694
3.8919146628181123 299.9326181652502 1.1473007685007723
3.897142217771528 303.0871900354662 1.1529410884145268
3.902369772724944 315.1075771756554 1.1724283662367898
3.9075973276783595 340.8879303816951 1.2162297865914384
3.9128248826317753 385.052134993464 1.2918420837005296
3.918052437585191 446.8049562462542 1.390699529745047
3.923279992538607 531.3113786047161 1.5173321683616763
3.9285075474920226 650.0643715636013 1.6755433455319748
3.9337351024454383 735.8894123598651 1.777061789406882
3.938962657398854 804.4270072963404 1.8464144676938004
3.94419021235227 865.7460519126414 1.8990360277931047
3.9494177673056856 850.1459135819703 1.8738194685815204
3.9546453222591014 815.3317723758911 1.8283111996981352
3.959872877212517 712.1286089360478 1.7015967248375161
3.965100432165933 603.4086175253958 1.5625130384932888
3.9703279871193486 519.3698622499385 1.446489485258073
3.9755555420727644 450.7347648564956 1.3407488238773693
3.98078309702618 424.08300648733365 1.295532669744958
3.986010651979596 418.1864048585762 1.2833835176371509
3.9912382069330117 412.13566223019626 1.2716181811550007
3.9964657618864274 418.0392199622361 1.280954926373267
4.001693316839844 432.1111014297259 1.296805633197059
4.00692087179326 457.06759615549845 1.3290683402538312
4.012148426746676 481.0646091544709 1.3640435743556647
4.017375981700092 506.37795528198825 1.417689900086243
4.0226035366535084 538.7177928639043 1.472714833088181
4.027831091606925 572.9861209670144 1.5252108182940305
4.033058646560341 621.4907805178525 1.5932909427158652
4.038286201513757 682.4029278338253 1.6690227940005684
4.043513756467173 751.807091440892 1.756402596221386
4.0487413114205895 828.2425689581592 1.8430938275645032
4.053968866374006 912.736016310624 1.9316850741197422
4.059196421327422 1002.6947155023817 2.0257878034027317
4.064423976280838 1108.4021570149241 2.130947824822365
4.069651531234254 1242.5599289748905 2.256841224269546
4.0748790861876705 1396.787703619345 2.3976727341435358
4.080106641141087 1566.8481228510511 2.5371264713207426
4.085334196094503 1763.366021343556 2.688542217358175
4.090561751047919 1979.2112176982957 2.854007151681456
4.095789306001335 2232.870504434421 3.0367727619475975
4.1010168609547515 2518.6685551194073 3.229584065847984
4.106244415908168 2818.6051375442325 3.420588838853911
4.111471970861584 3150.0365077341435 3.611224331989613
4.116699525815 3502.9355725347937 3.8059552690415788
4.121927080768416 3822.6069203265747 3.9190038180336724
4.1271546357218325 4167.616654784902 4.0502576392524325
4.132382190675249 4526.447727599811 4.207427257931702
4.137609745628665 4902.40618510408 4.3640508110273615
4.142837300582081 5281.0497149132225 4.517718915489908
4.148064855535497 5615.0155283361955 4.653495503193549
4.1532924104889135 5937.993309271726 4.775057479605591
4.15851996544233 6235.291540167821 4.882173430264038
4.163747520395746 6437.180155691241 4.946253498798177
4.168975075349162 6630.497868771503 5.021506039384369
4.174202630302578 6721.51118576415 5.051270644815835
4.1794301852559945 6713.250804821722 5.053544576269387
4.184657740209411 6607.1228070941615 5.003228320846959
4.189885295162827 6380.8594556337275 4.90984116101994
4.195112850116243 6079.791534697045 4.787677330064832
4.200340405069659 5680.510831846959 4.613450783874656
4.2055679600230755 5213.554930232664 4.408908652397115
4.210795514976492 4754.039275865484 4.20833557388029
4.216023069929908 4284.997689695714 3.994969778941478
4.221250624883324 3817.7846252144222 3.768820396865592
4.22647817983674 3400.489119241012 3.5572418627675924
4.2317057347901565 2997.165387008741 3.3355094138946324
4.236933289743573 2641.655848310862 3.129901870200325
4.242160844696989 2325.2018749806125 2.9354483601228765
4.247388399650405 2037.397488905748 2.7440979941072894
4.252615954603821 1781.2791399163239 2.561730712507803
4.257843509557238 1574.054116338799 2.4046473719714148
4.263071064510654 1390.2003493555912 2.255987465694935
4.26829861946407 1232.8733411609182 2.1211450748900047
4.273526174417486 1102.252049884549 2.004301389401221
4.278753729370902 995.2027648308382 1.9057124266298344
4.283981284324319 894.0990568496065 1.8077303679638166
4.289208839277735 806.2711733369597 1.7146044713087552
4.294436394231151 731.123894008287 1.6338245287118631
4.299663949184567 655.9402310661344 1.5431260391293835
4.304891504137983 597.6588789015777 1.471075863733202
4.3101190590914 546.2889806881462 1.4035990820693462
4.315346614044816 501.7905667588296 1.344422646340278
4.320574168998232 468.5925867769646 1.2982597737895385
4.325801723951648 437.64739058193317 1.2591224647373538
4.331029278905064 416.59744336236156 1.234663572506049
4.336256833858481 396.7170673530482 1.206748397682051
4.341484388811897 371.38137794496225 1.16884457547441
4.346711943765313 352.7360512735536 1.1427504856929394
4.351939498718729 335.09075613498624 1.1169551164255935
4.357167053672145 322.52138510343525 1.1005904344395647
4.362394608625562 312.23610353248375 1.0902849886583228
4.367622163578978 304.4373201920703 1.0813644929722956
4.372849718532394 296.05398733110144 1.0712966015116439
4.37807727348581 287.4721354534422 1.0582186350137204
4.383304828439226 278.1652301786169 1.0502887466502666
4.388532383392643 266.37138415924665 1.0340310921598133
4.393759938346059 255.97351912314753 1.028024590427561
4.398987493299475 246.81916692159237 1.0181131817250682
4.404215048252891 235.26035362608764 1.001368948393203
4.409442603206307 232.7047154789936 1.0048891806893638
4.414670158159724 228.33811010779235 0.997607410899352
4.41989771311314 221.2203593357383 0.9896625289241053
4.425125268066556 212.41183816836838 0.9765592247969269
4.430352823019972 205.1089950659721 0.9684009574977127
4.435580377973388 200.5834318997936 0.9655257631581358
4.440807932926805 202.93855096779942 0.9769042265011398
4.446035487880221 204.63952110530735 0.9897970293273783
4.451263042833637 197.76039110071733 0.9749026002771268
4.456490597787053 193.72419129571398 0.9671178780389221
4.4617181527404695 185.1770204202327 0.9557004178210828
4.466945707693886 182.4761176857554 0.9557766536485933
4.472173262647302 181.4838255861336 0.9595593006594919
4.477400817600718 181.56735999240993 0.9610639179620217
4.482628372554134 182.5555026791977 0.9634975515183342
4.4878559275075505 186.7655872541184 0.9833007898868441
4.493083482460967 184.34150878894252 0.9809266671326593
4.498311037414383 178.43698747301428 0.9712676935177231
4.503538592367799 175.20928864589106 0.9675366141860886
4.508766147321215 172.51090824727612 0.9674527759228552
4.5139937022746315 169.31092806769107 0.9664182569780703
4.519221257228048 172.60196002991515 0.9878344571174077
4.524448812181464 176.3474257150922 1.0039641259011756
4.52967636713488 178.38803695525817 1.0130800595359268
4.534903922088296 182.5122570487179 1.0232869449872157
4.5401314770417125 180.48141936623878 1.0077798478010547
4.545359031995129 179.06693648983997 1.0031610287212647
4.550586586948545 177.01977995689958 0.9983296886186445
4.555814141901961 172.26133494040891 0.9781387200057039
4.561041696855377 170.114686766285 0.9710208232541768
4.5662692518087935 170.6396402908937 0.9695242563003805
4.57149680676221 169.86227258834492 0.9702861383356431
4.576724361715626 170.5658152397043 0.9910779240671392
4.581951916669042 169.3002831517463 0.9963655254897675
4.587179471622458 169.22329414165296 1.0120667011856455
4.5924070265758745 167.36713722285444 1.018165258100143
4.597634581529291 165.08142047239255 1.0022242033815145
4.602862136482707 167.70292096368482 1.0112881573816812
4.608089691436123 168.92420930599823 1.014972930708492
4.613317246389539 167.22052479118423 1.0088140067893965
4.6185448013429555 165.83224081231324 1.0189928954540823
4.623772356296372 164.31021370295548 1.0157941806678192
4.628999911249788 164.30335346894634 1.006332947150552
4.634227466203204 160.74432350799 0.9823602058945834
4.63945502115662 161.96248077798987 0.9793335180909122
4.6446825761100365 159.22675144412435 0.9664033598846591
4.649910131063453 161.63527261658263 0.9738313782110782
4.655137686016869 163.5398747930805 0.982909317425461
4.660365240970285 164.72282379411902 1.0013286458975872
4.665592795923701 161.86671008152047 1.0064593499126873
4.6708203508771176 159.38875753399188 1.010405431302945
4.676047905830534 163.64241220627943 1.0331229582553945
4.68127546078395 164.8007548456963 1.042160765477189
4.686503015737366 168.65814995975535 1.045852332872946
4.691730570690782 169.63052236997072 1.0434664283908641
4.696958125644199 168.6450380149124 1.0192061838810018
4.702185680597615 166.28190982646188 1.0107362829529902
4.707413235551031 165.44028763621495 1.0120487103861862
4.712640790504447 164.12267700262618 1.014774298933037
4.717868345457863 158.6755198015841 1.0062971350490504
4.72309590041128 153.27715763262228 0.9834876088418751
4.728323455364696 152.9602707926013 0.9873952866482945
4.733551010318112 154.63095073383266 0.9794979960979555
4.738778565271528 160.7752584005141 0.995990793779936
4.744006120224944 163.37931100408468 1.0018221704294752
4.749233675178361 162.01176801220745 0.9990858923499323
4.754461230131777 161.91902515202725 1.0114533230603069
4.759688785085193 154.51797324420383 0.9820125660076058
4.764916340038609 150.97594523059897 0.9758392286718348
4.770143894992025 146.66214400638577 0.9577376579356188
4.775371449945442 145.9511119469378 0.9381273749673948
4.780599004898858 148.49173794927955 0.939055485831024
4.785826559852274 149.7578629744009 0.9443253689012492
4.79105411480569 148.4754501595685 0.9391478626208941
4.796281669759106 150.21664795774066 0.9568457829118938
4.801509224712523 157.4487500205657 0.9835420739417576
4.806736779665939 157.5052217204242 0.9853035308314888
4.811964334619355 159.6044122997252 0.9993189203901698
4.817191889572771 153.05999018196982 0.9833361120902795
4.822419444526187 149.97149223891546 0.9741253470564831
4.827646999479604 152.04466742305513 0.9794539807467338
4.83287455443302 152.86821069173746 0.9853180889134583
4.838102109386436 152.19176186347855 0.9669769500772115
4.843329664339852 155.7124146495285 0.9714785116754521
4.848557219293268 156.82192125520763 0.9765848480823954
4.853784774246685 156.32130931113727 0.9725000144743374
4.859012329200101 160.46910281883794 0.9840224164551162
4.864239884153517 159.50746106719347 0.9775703736319178
4.869467439106933 158.45920614216146 0.9708644898431033
4.8746949940603495 153.27347631518379 0.9530283102396061
4.879922549013766 151.35243220428583 0.9572528160293017
4.885150103967182 148.35027405532801 0.9411265154768486
4.890377658920598 150.50273208762155 0.9336721807434691
4.895605213874014 149.96475715068507 0.9293541378922437
4.9008327688274305 150.05830348743962 0.930559606165238
4.906060323780847 147.71514643497267 0.9274485284151732
4.911287878734263 144.82950600688636 0.9179367996295543
4.916515433687679 142.69164704465052 0.9102820673292715
4.921742988641095 145.42237520269038 0.9272142666969269
4.9269705435945115 149.6144444600346 0.9457592336947357
4.932198098547928 150.0259626624832 0.9399969936895575
4.937425653501344 148.56470968508341 0.9295546328795958
4.94265320845476 143.86895608733926 0.9064281005825303
4.947880763408176 143.45438255719114 0.8913044133674662
4.9531083183615925 147.2649018159717 0.9113244393573435
4.958335873315009 151.62572769385253 0.9269931952916554
4.963563428268425 152.68371345366134 0.937871888928229
4.968790983221841 153.288944909245 0.9420272404615977
4.974018538175257 152.9652827934604 0.9345298586918984
4.9792460931286735 158.55427825340072 0.9493872703535875
4.98447364808209 158.3695572775232 0.9330346447100817
4.989701203035506 163.62052541238856 0.9357353551364982
4.994928757988922 165.01798621188794 0.9182216650587869
5.000156312942338 171.20639052014147 0.9175192952953432
5.0053838678957545 170.696167838008 0.8968380619888496
5.010611422849171 178.981084424085 0.9007259603917576
5.015838977802587 182.74703041226823 0.8979569309309903
5.021066532756003 182.84154361636777 0.8865381360490507
5.026294087709419 185.9798444099287 0.8873547752947828
5.0315216426628355 183.59410231922914 0.8791006665857201
5.036749197616252 186.7186351902764 0.897761375889666
5.041976752569668 186.11999518053767 0.8979170509167783
5.047204307523084 184.05886742296403 0.893570557804856
5.0524318624765 182.0268731848203 0.8878030076003603
5.0576594174299165 180.4264293358131 0.872684813749013
5.062886972383333 181.93635254157948 0.8693538799576846
5.068114527336749 187.21963835187805 0.8764783725667813
5.073342082290165 195.11934683828025 0.8799667040096955
5.078569637243581 205.24791159412703 0.8878311465599479
5.0837971921969975 215.18268920071327 0.8913367081303704
5.089024747150414 228.4506288385985 0.9025341736802147
5.09425230210383 238.98635294301374 0.9084937794538663
5.099479857057246 256.6593307257533 0.9295401518419499
5.104707412010662 280.13991747739277 0.9559735226288157
5.109934966964079 305.8544964089751 0.9857591321653315
5.115162521917495 331.1952451697017 1.0154795906297678
5.120390076870911 351.9337143873029 1.0398034520003197
5.125617631824327 365.6236101529478 1.0561400472031273
5.130845186777743 363.5845986285156 1.0498502685399365
5.13607274173116 351.80159807054474 1.0345606738309787
5.141300296684576 330.7032107657241 1.0123733082728865
5.146527851637992 307.3990796140612 0.9906330446887825
5.151755406591408 283.11895855431834 0.9708123069794764
5.156982961544824 261.43131364979854 0.9587914098492454
5.162210516498241 240.985266105448 0.9434221174471922
5.167438071451657 222.6982671369776 0.9282160573835959
5.172665626405073 204.70591159415318 0.9110756735718105
5.177893181358489 192.48867342423603 0.9026872700414037
5.183120736311905 187.3762682334169 0.9088660032839663
5.188348291265322 185.7229964738453 0.9174806488142581
5.193575846218738 179.53461529010903 0.9026878291154071
5.198803401172154 173.47608854902802 0.8901466847289432
5.20403095612557 173.30812172058356 0.8972900210112068
5.209258511078986 173.36909927692287 0.8992217948236597
5.214486066032403 171.8339150500784 0.8960138836611052
5.219713620985819 170.24455072186387 0.8952103660938019
5.224941175939235 166.247811939501 0.8846349494171039
5.230168730892651 163.6363586290707 0.8809150275712717
5.235396285846067 160.12117756558305 0.873029513633331
5.240623840799484 155.60592015250987 0.8592118282157062
5.2458513957529 158.79896137143933 0.8773227949821092
5.251078950706316 160.0269206505678 0.8960782976726215
5.256306505659732 162.77888311558547 0.9090282357099333
5.261534060613148 161.92911769754613 0.9123684358067524
5.266761615566565 161.66812156162217 0.9110376547102385
5.271989170519981 158.338427887909 0.8961571258344051
5.277216725473397 159.36234071121993 0.9037771487552184
5.282444280426813 155.9693427586676 0.9081059574082321
5.2876718353802294 153.99652681775933 0.907446147595814
5.292899390333646 152.45905482372146 0.8954355886549579
5.298126945287062 149.5570484697922 0.8824606859721076
5.303354500240478 151.05140574788243 0.8732124798747358
5.308582055193894 151.72501104204076 0.8725415539646634
5.3138096101473105 150.61701094948046 0.8735860054433732
5.319037165100727 149.6495747077234 0.8680864731617436
5.324264720054143 147.29924248616197 0.8656369059213894
5.329492275007559 151.80405733915202 0.8855832972241653
5.334719829960975 152.38429233783725 0.899152079517598
5.3399473849143915 147.84574283410225 0.889323290024303
5.345174939867808 145.9394041241456 0.8913762916642487
5.350402494821224 141.6605434053557 0.8598167859910889
5.35563004977464 142.57596824674994 0.8506131462302781
5.360857604728056 150.6969218379057 0.8708860793659108
5.3660851596814725 153.12710166720888 0.869896857038048
5.371312714634889 156.88004789861066 0.8802212067671374
5.376540269588305 154.14665098688442 0.8661842899894506
5.381767824541721 153.41380173032493 0.8721751272687784
5.386995379495137 152.31735092434937 0.8697776717656552
5.3922229344485535 155.4735889912668 0.8735448150541419
5.39745048940197 154.7845898890291 0.8681585221771057
5.402678044355386 154.00858989195194 0.8456193330455131
5.407905599308802 154.76245006332016 0.8410803187221495
5.413133154262218 157.62764380544382 0.8402615104051308
5.4183607092156345 162.9686400681522 0.8553800470753076
5.423588264169051 164.94922461680025 0.8522536122392352
5.428815819122467 168.53965606574525 0.855378283141624
5.434043374075883 171.78118051181679 0.8514692319708649
5.439270929029299 174.73114886974798 0.8469494284105472
5.4444984839827155 174.9649850186433 0.8365647193541317
5.449726038936132 174.52281662814866 0.8298986091158486
5.454953593889548 172.15276769849052 0.8240089004951338
5.460181148842964 172.59933955477254 0.834618894055248
5.46540870379638 169.912399067798 0.8444499725586989
5.4706362587497965 170.2469478541809 0.8501285507972469
5.475863813703213 167.3736477949662 0.8501843739505087
5.481091368656629 167.91766397474026 0.8533071522016571
5.486318923610045 162.60252190118595 0.8440496724428858
5.491546478563461 161.53677954010595 0.8432860756074603
5.4967740335168775 160.72207996942888 0.838428121125785
5.502001588470294 161.43799428039554 0.8442090766563832
5.50722914342371 158.51095305382387 0.8430745920057863
5.512456698377126 157.20322989897502 0.8360573057832176
5.517684253330542 156.40695188477773 0.8397178329935454
5.522911808283959 156.76303354080446 0.8393893357405007
5.528139363237375 159.62188328541188 0.8476644403159673
5.533366918190791 161.55648200765773 0.856586475692463
5.538594473144207 158.90821814485344 0.8510582477291236
5.543822028097623 158.89656983629877 0.8446316823259056
5.54904958305104 159.0815950573636 0.8408427682043138
5.554277138004456 155.81022432825526 0.8284262629436207
5.559504692957872 155.20700763021475 0.8314010716745025
5.564732247911288 154.37750350172772 0.8328799850272611
5.569959802864704 153.793416485822 0.8273622957961488
5.575187357818121 157.40156053638145 0.8346759731074697
5.580414912771537 159.5851268560798 0.828537128256568
5.585642467724953 160.39091515380034 0.8256434964621261
5.590870022678369 161.3107026590425 0.8244581492253187
5.596097577631785 163.3490461921821 0.8296991038708036
5.601325132585202 164.70309640803205 0.8294860663021904
5.606552687538618 174.23808441808015 0.8453719747629329
5.611780242492034 177.77642595581696 0.8360799325016739
5.61700779744545 183.75001623808006 0.8400367502041729
5.622235352398866 192.90423218994968 0.8360538795180884
5.627462907352283 211.79689500953944 0.8452495991080096
5.632690462305699 246.89437006694345 0.8805743592888008
5.637918017259115 302.69485543457137 0.9378554572573853
5.643145572212531 387.73061113656235 1.0403708688429714
5.648373127165947 488.99554492589635 1.1535296025426405
5.653600682119364 593.7928794019067 1.2604009628923036
5.65882823707278 682.1290828136125 1.346308606393826
5.664055792026196 741.0399357166142 1.4007319452876663
5.669283346979612 776.9216737312937 1.4337269105265107
5.674510901933028 785.6801493155937 1.4388380036552315
5.679738456886445 781.7801639125006 1.433843927750683
5.684966011839861 773.2576154959645 1.42396647461104
5.690193566793277 761.2162560486397 1.411995679003779
5.695421121746693 752.3713728193125 1.4028987515783795
5.700648676700109 748.3874074436483 1.3990532418356225
5.705876231653526 744.6488539227082 1.3947787552111424
5.711103786606942 743.8802615114137 1.3934333644731844
5.716331341560358 745.8531542534041 1.3943937133252258
5.721558896513774 741.4266732616586 1.388321696771155
5.7267864514671905 743.7335382792425 1.389848834691629
5.732014006420607 745.502543364089 1.391034435060687
5.737241561374023 752.5613828272456 1.398775209734227
5.742469116327439 777.7999725593306 1.4236350037768364
5.747696671280855 817.2728932215729 1.459238786604347
5.7529242262342715 872.9531953203488 1.509314549300732
5.758151781187688 935.3878656659276 1.5596822442165057
5.763379336141104 1015.9779209330818 1.62508589324568
5.76860689109452 1090.9254848991163 1.6798323827849782
5.773834446047936 1165.3680381099036 1.7338233940808654
5.7790620010013525 1227.499630546801 1.7780472438913404
5.784289555954769 1248.3828343846174 1.7903703502938813
5.789517110908185 1246.99279836224 1.7895430655686064
5.794744665861601 1181.491040157466 1.741103117682295
5.799972220815017 1068.5943723867879 1.657247326182652
5.8051997757684335 918.7959882755432 1.5359549426006738
5.81042733072185 757.332805034633 1.393506935826906
5.815654885675266 614.9782456263856 1.2591964510453146
5.820882440628682 498.24502008616963 1.1414622183323562
5.826109995582098 410.4382232957198 1.0485254974481117
5.8313375505355145 346.03363229805916 0.9777126773304485
5.836565105488931 291.22854575726126 0.9131532345591861
5.841792660442347 253.15831416956507 0.8641987917764817
5.847020215395763 229.77249013523735 0.834376904836709
5.852247770349179 214.50737043645273 0.811253056432429
5.8574753253025955 207.62971411202005 0.8012884401063398
5.862702880256012 202.3112203475512 0.799820528967668
5.867930435209428 197.88161159987214 0.7936514232393924
5.873157990162844 194.7327022132755 0.7918946888626905
5.87838554511626 194.59883528317212 0.7928156529892414
5.8836131000696765 191.23987290402602 0.7843446607886762
5.888840655023093 192.37426351839588 0.790380072190749
5.894068209976509 191.97386336560314 0.7898129659975777
5.899295764929925 192.4600836740543 0.7874439528978346
5.904523319883341 192.82393727657893 0.790908612054272
5.9097508748367575 194.42214694391558 0.7956801240973524
5.914978429790174 197.75048410129423 0.7984825868419871
5.92020598474359 198.12600585836068 0.7958984488542973
5.925433539697006 201.28712219852693 0.801332726756587
5.930661094650422 204.07738897177572 0.8002261168157093
5.9358886496038386 206.8955506529966 0.8017353916728553
5.941116204557255 210.778555193191 0.8029388483562014
5.946343759510671 214.401411617256 0.8053859663822706
5.951571314464087 217.86125846907555 0.814050428916097
5.956798869417503 221.29384791860096 0.8149363339128423
5.96202642437092 229.20045833348718 0.8270430994124361
5.967253979324336 236.70239514835131 0.841552467359708
5.972481534277752 245.35324803145025 0.8531465896233533
5.977709089231168 256.1745106872438 0.8695268294706828
5.982936644184584 268.3171433054332 0.8874057337696252
5.988164199138001 285.098861955499 0.9083420372028641
5.993391754091417 306.0239816998512 0.9356968061895163
5.998619309044833 327.8184040122526 0.9619813106335117
6.003846863998249 360.1536065569518 1.0055245807451165
6.009074418951665 399.5118889231247 1.056611593650956
6.014301973905082 444.42296556031664 1.116720698138326
6.019529528858498 502.2055617615778 1.1861883507463262
6.024757083811914 572.2299657460312 1.2648593487202977
6.02998463876533 653.6892512856185 1.3483032615636643
6.035212193718746 761.806660388359 1.4562342527866923
6.040439748672163 893.8799106400662 1.5792561802702465
6.045667303625579 1044.7043453916872 1.710457601535891
6.050894858578995 1220.9586139521114 1.8502695772231363
6.056122413532411 1398.7156541313464 1.9793906738944445
6.061349968485827 1564.076805554409 2.0915248953358865
6.066577523439244 1719.1012822944929 2.1933864026395122
6.07180507839266 1825.385783036151 2.264790029617312
6.077032633346076 1878.202140536389 2.300955837098412
6.082260188299492 1880.2720891579456 2.3047251700672633
6.087487743252908 1828.5924566682424 2.273778414118017
6.092715298206325 1737.431400320503 2.2171510385644075
6.097942853159741 1634.5273506077774 2.1535214797676496
6.103170408113157 1514.5719507880817 2.0791929087426917
6.108397963066573 1385.3620178845506 1.992289396252044
6.113625518019989 1246.1994726488465 1.8905582949152135
6.118853072973406 1120.2369110958039 1.7959255269069154
6.124080627926822 1001.5298072344348 1.6974962137700684
6.129308182880238 896.6690136909898 1.6092115791313666
6.134535737833654 799.4104567797153 1.5196234874206986
6.1397632927870704 708.3819051355979 1.431792278197095
6.144990847740487 625.5183407903926 1.3475360199105888
6.150218402693903 554.9639387599268 1.2696646296207235
6.155445957647319 495.3097288079785 1.2010357212260137
6.160673512600735 451.59878108677333 1.1511137835848517
6.1659010675541515 416.21070859612945 1.1132147817308962
6.171128622507568 388.9843887707547 1.0862049907155937
6.176356177460984 362.28713887903416 1.0574796123446477
6.1815837324144 335.35007431955717 1.023486520097189
6.186811287367816 310.27671418618405 0.9914428302730307
6.1920388423212325 292.5643655722111 0.9681213002984422
6.197266397274649 280.73331546649985 0.9519606196516474
6.202493952228065 273.36667965221716 0.9416847694738738
6.207721507181481 264.2511967658368 0.9206878420216087
6.212949062134897 255.99745266953846 0.9054151236886824
6.2181766170883135 243.88431013345783 0.8821466123147598
6.22340417204173 235.97972486288683 0.8662725252488235
6.228631726995146 231.1566944853753 0.8544607269421022
6.233859281948562 229.28030079686644 0.8510319319253895
6.239086836901978 226.04823327495248 0.8490241927598451
6.2443143918553945 224.9149934846694 0.8542012124392848
6.249541946808811 222.12264925536473 0.8502825776363885
6.254769501762227 213.8115089597914 0.8279706634376113
6.259997056715643 211.70772444962537 0.817190817852343
6.265224611669059 207.09003119166593 0.8111723516085162
6.2704521666224755 200.87099222358788 0.803844771541447
6.275679721575892 200.62248922156863 0.8082387966113581
6.280907276529308 199.06519997752252 0.8118571403228346
6.286134831482724 202.16143788646522 0.8192695611590923
6.29136238643614 201.73557328241216 0.8215550028291224
6.2965899413895565 195.53819312379756 0.8071342085035603
6.301817496342973 197.18089207109816 0.8104440361111273
6.307045051296389 198.80621260008164 0.8138793052562071
6.312272606249805 198.92297019488217 0.8127379003674249
6.317500161203221 198.99079401969317 0.8143129285391507
6.3227277161566375 196.5740915203772 0.8096822214134248
6.327955271110054 196.3932660623056 0.8070599535304676
6.33318282606347 196.4690724301422 0.8100084126602871
6.338410381016886 193.55474301313026 0.8048577109419697
6.343637935970302 195.29609955888 0.8077019822499542
6.3488654909237185 193.72881134258796 0.8023713761273211
6.354093045877135 194.31478924833553 0.8047477401138302
6.359320600830551 195.53514164292213 0.8004866533370038
6.364548155783967 194.3437877607376 0.7967037301183969
6.369775710737383 195.3432945204957 0.7963387981294113
6.3750032656908 192.1195298325366 0.7893077842146631
6.380230820644216 193.81718493546165 0.7951090293662765
6.385458375597632 195.46172956551817 0.7984843049773974
6.390685930551048 192.998639295027 0.790726044593184
6.395913485504464 199.2236711288914 0.8040489095808295
6.401141040457881 197.24733889537123 0.8016661197502248
6.406368595411297 195.08188055438555 0.7973909210147073
6.411596150364713 198.68388116107414 0.8040679502651839
6.416823705318129 198.20794201232758 0.797476672781313
6.422051260271545 200.30347737231995 0.8052896556139361
6.427278815224962 200.89358219973425 0.8033387039605624
6.432506370178378 197.1467565307088 0.7929185935634534
6.437733925131794 197.17738868186498 0.7908503216457103
6.44296148008521 200.79733171211302 0.7947092331627026
6.448189035038626 203.67627153997512 0.8011320797684142
6.453416589992043 203.72789771704458 0.8014914150090753
6.458644144945459 204.91201952205648 0.8039660972562234
6.463871699898875 204.4458642563963 0.7967207681963203
6.469099254852291 207.61300139126692 0.8029767542409846
6.474326809805707 207.84511703821954 0.8025813534268134
6.479554364759124 207.90345861544262 0.7960126737786213
6.48478191971254 206.19260350283722 0.787520775318484
6.490009474665956 208.94327845048042 0.7887082310024169
6.495237029619372 211.97841314153874 0.7915692955271736
6.500464584572788 219.0287277413062 0.7984708864475241
6.505692139526205 226.60523871382145 0.8038435837560991
6.510919694479621 234.43882586857066 0.8114026375182449
6.516147249433037 239.94216999538048 0.816528548193567
6.521374804386453 250.98264473573164 0.8323571026639939
6.526602359339869 262.2960939359702 0.8446635853971152
6.531829914293286 277.29080819939986 0.8591202038215565
6.537057469246702 299.65385602020706 0.8827728018723013
6.542285024200118 326.9461744881489 0.9143251837402245
6.547512579153534 361.6155558389153 0.9546788039772461
6.55274013410695 392.0974654031075 0.9874474802649841
6.557967689060367 423.07947103043165 1.020958339705855
6.563195244013783 451.8826509448797 1.0517170143059515
6.568422798967199 481.73434835267267 1.084203311838425
6.573650353920615 499.6959340782863 1.1015168391676842
6.5788779088740315 510.5131002799037 1.1101007668899616
6.584105463827448 505.86159443328694 1.1040035895001739
6.589333018780864 491.4703457264741 1.086807520640376
6.59456057373428 473.6354573842519 1.0667626849032656
6.599788128687696 450.2099117579646 1.0412796220697296
6.6050156836411125 425.37365183070085 1.0137920951145671
6.610243238594529 397.9284864624492 0.9851313054141893
6.615470793547945 375.9985256453618 0.9599712016031767
6.620698348501361 354.2054757863243 0.9345979632855242
6.625925903454777 333.09528682460154 0.9091884407270816
6.6311534584081935 314.99649081774754 0.888335147679927
6.63638101336161 303.69588083966494 0.8798567572292
6.641608568315026 291.93524570468463 0.866995166653772
6.646836123268442 286.8666014292097 0.8639373027262119
6.652063678221858 276.7547656023687 0.8494709158210008
6.6572912331752745 267.36402287087196 0.8381171466104355
6.662518788128691 255.91503021480625 0.8217255494471728
6.667746343082107 250.1435847827311 0.8141356729002451
6.672973898035523 246.8194474931675 0.8074476612170853
6.678201452988939 242.83130009963097 0.7995965347963185
6.6834290079423555 239.8333567637826 0.796662745942402
6.688656562895772 237.84866700587233 0.7972168190934233
6.693884117849188 234.47717974369476 0.7952146050662854
6.699111672802604 232.93959004646135 0.7968877261296482
6.70433922775602 228.11829290744464 0.7914090402385465
6.7095667827094365 227.53924620475232 0.7902696184005259
6.714794337662853 230.89912135916435 0.8011419731340542
6.720021892616269 231.14700951626406 0.8016611670580732
6.725249447569685 228.25236687670298 0.7953783467655049
6.730477002523101 223.265876097946 0.7831010761495096
6.7357045574765175 222.2918472970752 0.7814479138096441
6.740932112429934 221.47629067886615 0.7789360519156059
6.74615966738335 221.05080719387118 0.781124975925295
6.751387222336766 220.67300389325808 0.7826728057493414
6.756614777290182 219.93368447302294 0.7830949499313924
6.7618423322435985 219.99635378464137 0.7874591936812246
6.767069887197015 224.986794796993 0.7955002486287541
6.772297442150431 223.55251478422733 0.7920957316837516
6.777524997103847 221.96139297223826 0.7860813643907304
6.782752552057263 219.48077802732925 0.7781187464426772
6.7879801070106796 215.76105811121863 0.7698334609647046
6.793207661964096 213.5936556288457 0.7658627348876978
6.798435216917512 216.71029590346237 0.7733972517315302
6.803662771870928 220.60427145481862 0.7765224572073072
6.808890326824344 226.11401277461152 0.7847944404537123
6.814117881777761 229.7950545087994 0.7874789169950651
6.819345436731177 227.87236280546148 0.7811447225523422
6.824572991684593 227.38844279950413 0.7760190186617159
6.829800546638009 226.28208082924357 0.775305487525797
6.835028101591425 225.7593422514133 0.7750484813556643
6.840255656544842 225.67149094155627 0.7753778576197917
6.845483211498258 227.4155001145357 0.7832603652282579
6.850710766451674 229.19904104233686 0.7850162303674705
6.85593832140509 232.7873189959664 0.7878170263788639
6.861165876358506 234.03386542251133 0.7877746267510473
6.866393431311923 233.98707997622108 0.7847695473498396
6.871620986265339 236.28037740976498 0.7866304626787807
6.876848541218755 237.26254200877852 0.7870519898859664
6.882076096172171 242.38310642943617 0.7967354994371085
6.887303651125587 246.16522537522533 0.8020277392530458
6.892531206079004 244.06907586217343 0.7950784745146496
6.89775876103242 245.82470431536333 0.7919320094622939
6.902986315985836 247.60266195718307 0.7893164870035982
6.908213870939252 247.81250521734506 0.7840093361859424
6.913441425892668 253.56091314545242 0.7919652284861167
6.918668980846085 259.6101602398164 0.8009299492649912
6.923896535799501 262.49930041871966 0.804678006438311
6.929124090752917 265.45880079295347 0.8076347346632484
6.934351645706333 265.9503602706662 0.8082801648007267
6.939579200659749 269.9180011913374 0.8137294680634215
6.944806755613166 272.9154481899744 0.8144860228376415
6.950034310566582 278.46515109866743 0.8191604289901155
6.955261865519998 289.4348543305027 0.8306897504929904
6.960489420473414 299.18434769710007 0.8398343855168879
6.96571697542683 310.02158642161106 0.8509862905715226
6.970944530380247 320.91697376076894 0.8608239144441248
6.976172085333663 332.7086334722401 0.871311342462595
6.981399640287079 347.10006044513693 0.8869355379470829
6.986627195240495 370.02580847261845 0.9116173272881022
6.9918547501939114 398.83241988216827 0.9448806763227088
6.997082305147328 441.3390987583343 0.9909998839588822
7.002309860100744 499.979043582856 1.053014039609694
7.00753741505416 590.0895663633802 1.1409431820750997
7.012764970007576 707.1396260260324 1.2457602527198786
7.0179925249609925 855.515163309514 1.3680107768702865
7.023220079914409 1017.0163263784306 1.4905146650162768
7.028447634867825 1165.0768087143406 1.593571714896536
7.033675189821241 1276.9014440671635 1.6667775757212608
7.038902744774657 1337.731186786654 1.7030666448770293
7.0441302997280735 1331.8185021724282 1.6979624192307479
7.04935785468149 1285.0450674847832 1.6673685406426753
7.054585409634906 1202.3068598927168 1.6116221898196073
7.059812964588322 1101.0599206022976 1.5415885639951974
7.065040519541738 1001.0165762438361 1.4686947688699508
7.0702680744951545 905.3377361334374 1.3956716136721128
7.075495629448571 822.126766955015 1.3292029930733849
7.080723184401987 749.5305961275133 1.2686084505871673
7.085950739355403 696.8267254827775 1.2236378772089482
7.091178294308819 657.6252166085573 1.1898164905615862
7.0964058492622355 630.3068828213135 1.1649373962525982
7.101633404215652 604.9966647263642 1.1415689758521133
7.106860959169068 587.4334603866964 1.12325086415853
7.112088514122484 567.1001486177277 1.1053524079658636
7.1173160690759 548.3727897931404 1.0878598722355415
7.1225436240293165 530.5118427912688 1.0714928191998896
7.127771178982733 511.49136624829265 1.051537268539942
7.132998733936149 497.8363463079153 1.0366109985729512
7.138226288889565 484.1930103009149 1.0221020207498046
7.143453843842981 471.3471224148502 1.009080598285173
7.1486813987963975 463.530781918321 1.0005893654217952
7.153908953749814 454.9285142003135 0.9928189043351394
7.15913650870323 449.645793256917 0.98624876136388
7.164364063656646 448.2859684432177 0.9846904428424617
7.169591618610062 449.2054717380962 0.9821761395338086
7.1748191735634785 458.2169483448245 0.9906947409422773
7.180046728516895 480.95743791953606 1.0141670951385666
7.185274283470311 516.0313586484423 1.0506938397549848
7.190501838423727 564.1956531979961 1.0971882680652674
7.195729393377143 639.7377979319502 1.1663126103529051
7.2009569483305595 745.1222330431199 1.2575269296713363
7.206184503283976 887.3624486511176 1.3708520479586843
7.211412058237392 1069.1966135637854 1.501681694725793
7.216639613190808 1300.1199901797647 1.655225169318228
7.221867168144224 1603.2535780691373 1.8367662793928332
7.227094723097641 1964.9335532893876 2.0338594836379995
7.232322278051057 2313.3758701590873 2.204697931752882
7.237549833004473 2578.9517100953562 2.324478883309945
7.242777387957889 2684.459821608815 2.3682312516309407
7.248004942911305 2622.149027859324 2.3378022828164484
7.253232497864722 2404.20706089594 2.2367401414774006
7.258460052818138 2074.5794642791475 2.0779605944512256
7.263687607771554 1713.1529073813047 1.8886391990444915
7.26891516272497 1361.4678876471733 1.682955826144641
7.274142717678386 1063.6539168952568 1.4861930794980782
7.279370272631803 832.2511231820623 1.3149347850041884
7.284597827585219 657.2859501677824 1.1704807790796463
7.289825382538635 547.3686707164738 1.0716024260549137
7.295052937492051 475.6225598133427 1.002032955648733
7.300280492445467 424.4054383325153 0.9497069921165726
7.305508047398884 387.6861230710394 0.9091433571634554
7.3107356023523 362.58611290298245 0.8798070451735013
7.315963157305716 343.690431152724 0.8589007008324033
7.321190712259132 333.18137515786276 0.8484616021083742
7.326418267212548 328.38775808022433 0.8450879181566132
7.331645822165965 321.9561525142853 0.8379406919718472
7.336873377119381 317.8580558379841 0.834016177749858
7.342100932072797 313.6166023135083 0.8245816005693983
7.347328487026213 312.6922445991829 0.8220507384068434
7.352556041979629 312.9002998890582 0.8248883244003172
7.357783596933046 314.48122682660687 0.8276970938443375
7.363011151886462 316.8412965377125 0.8304068403592855
7.368238706839878 312.7053228832842 0.8277002526605051
7.373466261793294 313.88196383670703 0.8272814617662283
7.37869381674671 309.81334876855743 0.8244991627970186
7.383921371700127 303.6235158697047 0.8166328111788337
7.389148926653543 298.294390591288 0.8111312802589979
7.394376481606959 299.6165562319922 0.8119649771887854
7.399604036560375 304.808102659946 0.8189638564138717
7.4048315915137914 312.4061632434347 0.827880350420696
7.410059146467208 310.07481880093275 0.8224265223059447
7.415286701420624 309.6147696237917 0.8210747061192621
7.42051425637404 307.4621607879549 0.8169077971937273
7.425741811327456 306.12777034896845 0.8160351529683649
7.4309693662808725 308.2862957109159 0.818292056808081
7.436196921234289 309.2560900478399 0.8196095023844459
7.441424476187705 310.9788257723221 0.8191871368506854
7.446652031141121 314.44910337413876 0.8180989301350791
7.451879586094537 316.21144065344237 0.8198733980868329
7.4571071410479535 320.114535958131 0.8239174246589228
7.46233469600137 319.9990314758939 0.8248591157168436
7.467562250954786 327.81278551728974 0.8374599256940943
7.472789805908202 334.0840662554217 0.8426307840290667
7.478017360861618 340.75013769147256 0.8493220900867248
7.4832449158150345 349.63737046762105 0.856142288137555
7.488472470768451 358.5892731421145 0.8632611563378597
7.493700025721867 370.0230936775072 0.8758123436615401
7.498927580675283 384.5295254754133 0.8911399637214066
7.504155135628699 397.34218755219405 0.9041596741497615
7.5093826905821155 417.41645265968606 0.9252531939623565
7.514610245535532 438.9648661820348 0.9473781949272886
7.519837800488948 460.2828991816364 0.9695538979278557
7.525065355442364 476.52902717510966 0.9853528849681485
7.53029291039578 489.39854730054753 0.9970722734337153
7.5355204653491965 497.4232598910821 1.0035210896286277
7.540748020302613 505.5554893393597 1.0116110661919748
7.545975575256029 500.3786745857472 1.0053434918561144
7.551203130209445 495.90480087164684 1.0008186750266048
7.556430685162861 490.1794319344635 0.9951567672608405
7.5616582401162775 484.17075405396724 0.9879657417405823
7.566885795069694 475.04538753971167 0.978891302852439
7.57211335002311 463.53930460174246 0.9666728400670671
7.577340904976526 450.39975681097474 0.9521963211654587
7.582568459929942 434.7894102505568 0.9361702028672388
7.5877960148833585 426.83418659603484 0.9284161079654811
7.593023569836775 417.0628445253359 0.9181435553459056
7.598251124790191 411.46453914154665 0.9117717582727146
7.603478679743607 404.4808633924027 0.9043236634603977
7.608706234697023 403.0302877452757 0.9037553984455241
7.6139337896504395 397.99163312354693 0.8992710491676243
7.619161344603856 396.4840068889599 0.8976569216414069
7.624388899557272 394.74949574824853 0.8931773074194462
7.629616454510688 391.82459439467414 0.888537380188793
7.634844009464104 392.91906872059434 0.8897485810395191
7.6400715644175206 396.3007952116624 0.8939270446752965
7.645299119370937 403.77481971821925 0.9020261977312922
7.650526674324353 411.2694458919198 0.9079290289296243
7.655754229277769 419.1758867418666 0.9154381212481016
7.660981784231185 427.3263691008866 0.923606491049139
7.666209339184602 437.93503034694993 0.9345244045122869
7.671436894138018 452.64736142728384 0.9484921251894427
7.676664449091434 466.30888196880284 0.9611882584208512
7.68189200404485 476.9445777052221 0.9703513301779849
7.687119558998266 488.3854005783005 0.9814475048841121
7.692347113951683 496.59798251194246 0.989666328585804
7.697574668905099 506.2060982876951 1.000382102982173
7.702802223858515 514.0528718521673 1.0069072264704533
7.708029778811931 516.179894647452 1.0082077025589364
7.713257333765347 519.6646152487522 1.0091052041653121
7.718484888718764 517.3273609641648 1.0066085775054476
7.72371244367218 515.1450564558296 1.0055978133074233
7.728939998625596 511.2056912354107 1.0017749258445185
7.734167553579012 505.6119007336988 0.9964964987274677
7.739395108532428 500.50767817671255 0.9907619581705313
7.744622663485845 501.3269493089393 0.9902600944975308
7.749850218439261 504.17648997355394 0.9928879371360987
7.755077773392677 503.141501657427 0.9919109257841713
7.760305328346093 499.68592643453553 0.9888723184198668
7.765532883299509 491.59642337406893 0.9799308995805932
7.770760438252926 485.9765846921852 0.9734739529508758
7.775987993206342 477.3117782098133 0.9638734681027925
7.781215548159758 470.21228298902986 0.9568469814626921
7.786443103113174 462.9181799880561 0.948889485925348
7.79167065806659 452.96569131914 0.9403684447415027
7.796898213020007 443.3192615704316 0.9314433155377673
7.802125767973423 432.2582081458125 0.9201330170162707
7.807353322926839 422.69746642721367 0.9095765692362323
7.812580877880255 417.6373405674605 0.9036813310889759
7.817808432833671 413.68766917750247 0.9006562286842716
7.823035987787088 414.67947071558615 0.9019416113667208
7.828263542740504 413.1789799100678 0.9017995384140053
7.83349109769392 412.61798736409446 0.9000135156268585
7.838718652647336 410.4425734685652 0.8957090150707568
7.8439462076007525 407.0950437533291 0.891561578051185
7.849173762554169 408.21048321661806 0.8915721517482654
7.854401317507585 410.3158237949552 0.8942772397844662
7.859628872461001 413.93742702044136 0.8980965754833797
7.864856427414417 420.5163410194131 0.904888091906313
7.8700839823678335 421.16261349604457 0.904401794321174
7.87531153732125 424.919694022908 0.9078757006817016
7.880539092274666 429.1057277800059 0.9110777157440232
7.885766647228082 437.4788550329889 0.9197437989646089
7.890994202181498 439.68485868000715 0.92117295467849
7.8962217571349145 443.7176038386764 0.9239707564520356
7.901449312088331 445.7363511523372 0.926004642347268
7.906676867041747 450.47026370095756 0.9305715071281282
7.911904421995163 453.7402246953493 0.9339482039524147
7.917131976948579 457.01968388261594 0.9365278497337803
7.9223595319019955 470.9790063251418 0.9502301837509795
7.927587086855412 482.54486875651094 0.9609508592503313
7.932814641808828 493.54380030875603 0.9713317606752815
7.938042196762244 501.0348813225826 0.9778665895801391
7.94326975171566 506.87468035758656 0.9819470353489878
7.9484973066690765 514.7657251680274 0.9890341915791168
7.953724861622493 528.2833907661253 1.0001708890679926
7.958952416575909 544.4854210541516 1.013978888911386
7.964179971529325 562.4736726509423 1.0296926129663648
7.969407526482741 577.0523948077633 1.0426047999166326
7.9746350814361575 591.400520288231 1.055164626079475
7.979862636389574 607.2688925626484 1.0702989256774729
7.98509019134299 619.4401848517897 1.0798163762751527
7.990317746296406 632.8502944689865 1.0917542326370955
7.995545301249822 641.115153202811 1.0984561193904128
8.000772856203238 649.0732435130776 1.1045172561584928
8.006000411156654 651.2364113760538 1.1064638948485221
8.01122796611007 655.3728484963731 1.1092843336065576
8.016455521063486 654.4331991986679 1.1066847682736314
8.021683076016902 655.6763413184135 1.1064857854357888
8.026910630970319 661.5461855902935 1.1103693971072333
8.032138185923735 666.2947748753252 1.1133945235012006
8.037365740877151 672.0569288992293 1.1191457727651315
8.042593295830567 680.8999918949696 1.126429999062049
8.047820850783983 683.5691195397303 1.1292993647084963
8.0530484057374 681.7791053571268 1.1261921136919113
8.058275960690816 675.6698663366386 1.1203279409606954
8.063503515644232 665.1123592970267 1.1101677689507454
8.068731070597648 657.9988424572336 1.1034968086476282
8.073958625551064 653.8256802170619 1.1002685516281951
8.07918618050448 646.7177077139355 1.0956915260031876
8.084413735457897 640.521087955739 1.090399407577967
8.089641290411313 635.6616746258583 1.0862935283854933
8.09486884536473 629.8009047106821 1.0809175672968094
8.100096400318145 623.2540632615243 1.074403104017157
8.105323955271562 616.8697429144767 1.0684426990511864
8.110551510224978 612.355346302474 1.0643084014760038
8.115779065178394 609.848626675547 1.0623408118773212
8.12100662013181 603.7624827566784 1.0557894182168743
8.126234175085226 599.1120659850847 1.0507136619127695
8.131461730038643 599.6798596012794 1.0509197546489026
8.136689284992059 609.2649891356966 1.0586330692980743
8.141916839945475 617.279477219057 1.0653019414356935
8.147144394898891 630.1677305288895 1.0758969289848792
8.152371949852308 645.4592216919681 1.0879808347337676
8.157599504805724 661.2431232486987 1.1011955966352744
8.16282705975914 683.8616072267616 1.1194249669796275
8.168054614712556 705.7712753843101 1.1368596173473442
8.173282169665972 720.2797558786345 1.1475792744323887
8.178509724619389 726.2879107585698 1.1517501581811265
8.183737279572805 735.3253317994688 1.1588200934152362
8.188964834526221 735.0150565786806 1.1575657161013515
8.194192389479637 734.6218921030184 1.1564151678717034
8.199419944433053 723.9122419870469 1.1464966448709393
8.20464749938647 712.8943674600265 1.137721294581067
8.209875054339886 701.6849013375966 1.1288195177419122
8.215102609293302 690.979836581712 1.1202689458770503
8.220330164246718 681.1623006274957 1.1120833825604017
8.225557719200134 673.2976384951901 1.1060155823283349
8.23078527415355 668.3332267443117 1.1017479555133083
8.236012829106967 663.7910482945405 1.097993579114063
8.241240384060383 660.9325816161282 1.09549467002027
8.2464679390138 655.1198519919107 1.0901767272733474
8.251695493967215 649.5943895654735 1.0854109529317453
8.256923048920632 646.6655426761957 1.080602740030704
8.262150603874048 642.0585959988684 1.0760711247960122
8.267378158827464 642.0689884775973 1.0758799020348593
8.27260571378088 643.6809912344935 1.0780257609179933
8.277833268734296 645.605737513876 1.0795539713604534
8.283060823687713 642.7642154442834 1.0765499447127964
8.288288378641129 636.4357212194261 1.069881343410017
8.293515933594545 628.5542674068596 1.0621789876392285
8.298743488547961 625.0962289652375 1.0584473305704685
8.303971043501377 632.6302306307208 1.0653383248925425
8.309198598454794 635.5358194560939 1.0686708098120175
8.31442615340821 638.7947586464348 1.0711080837545919
8.319653708361626 642.2455447603661 1.0740587246896152
8.324881263315042 644.2561863637014 1.075461382560738
8.330108818268458 646.8566707675683 1.077397763670974
8.335336373221875 645.5244245303327 1.0745893067820682
8.34056392817529 648.5224077030188 1.0749474698958918
8.345791483128707 650.1229904846522 1.075425792726952
8.351019038082123 653.2893709353876 1.0780196338352241
8.35624659303554 659.9932638560531 1.0844754741788807
8.361474147988956 664.8595350497982 1.0879196081171394
8.366701702942372 670.8432397102697 1.092760066962141
8.371929257895788 678.1317764986666 1.0979402117975152
8.377156812849204 684.8870432494485 1.1027562977538128
8.38238436780262 688.2347291531133 1.10559802081515
8.387611922756037 689.4423219916681 1.1070257426196528
8.392839477709453 689.1255581694885 1.1065099143150972
8.398067032662869 683.7408549714045 1.1027452693545878
8.403294587616285 680.1759520516139 1.0998524530008829
8.408522142569701 674.4293997586932 1.0948161928646236
8.413749697523118 669.4819621930359 1.089359675421913
8.418977252476534 664.2871367168559 1.0845755720518233
8.42420480742995 656.6305849422014 1.0776156509633177
8.429432362383366 648.0962652520951 1.0702878773506932
8.434659917336782 640.0112173929764 1.063209377252868
8.439887472290199 632.5167606688598 1.05597177343887
8.445115027243615 619.8618375837843 1.0451975772970854
8.450342582197031 609.2869156662238 1.036351495388521
8.455570137150447 601.4348632969923 1.0301464171330101
8.460797692103863 591.6572252035195 1.0216825320908014
8.46602524705728 583.5799277664331 1.014215367943782
8.471252802010696 569.7671883556864 1.0015200427952944
8.476480356964112 561.5585874874001 0.9935893083515114
8.481707911917528 553.9005552109613 0.985819265088413
8.486935466870944 542.8308832181834 0.9762217323786697
8.49216302182436 539.627418764325 0.9727697942705965
8.497390576777777 537.8043840028738 0.9710907512810251
8.502618131731193 538.0030662903404 0.9718233256645988
8.50784568668461 537.7171869338337 0.9710969607173983
8.513073241638025 536.4480290794227 0.9682819092676017
8.518300796591442 531.7948456746575 0.9636555641347179
8.523528351544858 528.4088047917767 0.9602418699137041
8.528755906498274 523.3942099425626 0.9566440715249405
8.53398346145169 514.8587395978338 0.9488619063510222
8.539211016405106 508.39325430600525 0.9434855824210877
8.544438571358523 507.9542629107055 0.9431993706426077
8.549666126311939 510.756636147141 0.9463684583539002
8.554893681265355 512.7057153851302 0.9485557650163438
8.560121236218771 511.6715665027286 0.9456558720079633
8.565348791172188 509.80832841167404 0.9423547918417544
8.570576346125604 511.9644513219168 0.9430056862016767
8.57580390107902 513.1096582497844 0.9433594998049926
8.581031456032436 512.4784009865285 0.9429316998190219
8.586259010985852 510.50759297697476 0.9414074429832247
8.591486565939269 506.395594238124 0.9375861912924693
8.596714120892685 508.873813319216 0.9392995422023036
8.601941675846101 510.01525062287243 0.9400824955850521
8.607169230799517 515.648700101389 0.9445402210708094
8.612396785752933 517.1037224704742 0.9465453430697037
8.61762434070635 515.3855889260512 0.9447680886548026
8.622851895659766 517.9580380889354 0.9479471562249562
8.628079450613182 522.1049746626531 0.9516181464007621
8.633307005566598 529.5469306874703 0.9573356454093026
8.638534560520014 541.7496519402265 0.9690036032450291
8.64376211547343 546.1200984767414 0.9715073581181948
8.648989670426847 551.8340817714218 0.9749345051655961
8.654217225380263 559.905711880498 0.9815484203185783
8.65944478033368 566.1720580943987 0.985618787145714
8.664672335287095 573.4382243345024 0.9913127851344161
8.669899890240512 578.0451083429765 0.9942358186550972
8.675127445193928 583.7644735774782 0.9990362619408761
8.680355000147344 591.2902816013309 1.0062912979346277
8.68558255510076 597.6159348793565 1.011844154887847
8.690810110054176 607.9676435188409 1.0201899214328265
8.696037665007593 622.7756125597843 1.0302022639281943
8.701265219961009 640.8591931654993 1.0443676014173453
8.706492774914425 664.0017877019901 1.0623918365560177
8.711720329867841 673.1660307507872 1.0692118756749793
8.716947884821257 676.962607334736 1.071206713536008
8.722175439774674 679.4757809444013 1.0729176637383702
8.72740299472809 679.7772164967663 1.0727428741269167
8.732630549681506 676.3524223515019 1.0703540944599848
8.737858104634922 672.9460731859467 1.0678616019539442
8.743085659588338 672.6479490802012 1.0681149216091623
8.748313214541755 670.7321974245484 1.067009612300714
8.75354076949517 664.8186029699709 1.0622153416257136
8.758768324448587 659.215885397486 1.05789592818312
8.763995879402003 644.1382171044371 1.0452618291867282
8.76922343435542 627.1210799635019 1.0303887094368354
8.774450989308836 613.7565975661946 1.0176364939713178
8.779678544262252 598.7840192979961 1.0040330832645663
8.784906099215668 589.5524563234687 0.9959851926693366
8.790133654169084 586.6374386786088 0.9950319572204985
8.7953612091225 578.4159905447103 0.9882922975939886
8.800588764075917 575.3297328752521 0.9857151040528404
8.805816319029333 572.1543415062754 0.9827118913701247
8.811043873982749 567.4313676985166 0.9789422757057336
8.816271428936165 558.2040948380769 0.969702820085686
8.821498983889581 553.0613150854039 0.965065963476383
8.826726538842998 548.0651333015034 0.9607105292266295
8.831954093796414 548.1607642670832 0.9608309122802124
8.83718164874983 545.2308707032341 0.9582237241686018
8.842409203703246 543.5243542627003 0.9571709594298633
8.847636758656662 541.2492295344991 0.9553234893776024
8.852864313610079 539.4726880489931 0.9532416654592051
8.858091868563495 542.320647237384 0.9547218580771738
8.863319423516911 541.7013057307901 0.9531351356595698
8.868546978470327 538.3947092937547 0.9502464529897171
8.873774533423743 536.7746336594723 0.9487151087799414
8.87900208837716 533.1690314736159 0.9461277402400889
8.884229643330576 537.0605712154069 0.9498410694690911
8.889457198283992 538.806616124709 0.9513002631888784
8.894684753237408 536.8028618333464 0.948000758156101
8.899912308190824 538.3352849589719 0.9485325564066917
8.90513986314424 537.1359557585333 0.9454202737888147
8.910367418097657 539.9543620212511 0.9458998032161411
8.915594973051073 545.9609203840268 0.9506754018368814
8.92082252800449 550.5099627345871 0.9552644832703039
8.926050082957905 554.8058621984674 0.9602104230954865
8.931277637911322 558.4694218943807 0.963665558385777
8.936505192864738 559.0307374964153 0.9631680673096701
8.941732747818154 562.0774706434696 0.9646390436026738
8.94696030277157 561.1445303231922 0.9625141125772217
8.952187857724986 559.2118603017689 0.9598755923017995
8.957415412678403 562.2700160276155 0.9623439743168332
8.962642967631819 565.9717332061617 0.9652685413792603
8.967870522585235 575.4076244645702 0.9739244231603509
8.973098077538651 583.8217465569722 0.980295226988977
8.978325632492067 583.6974381720629 0.9795488728494777
8.983553187445484 585.2960703395837 0.9804624386432513
8.9887807423989 586.9669792646285 0.9811107609788682
8.994008297352316 591.9625593955171 0.9857595130264365
8.999235852305732 598.0753078940044 0.9907575152927075
9.004463407259149 600.1017489920586 0.9912615109393645
9.009690962212565 602.7445472036221 0.9930280078473243
9.014918517165981 610.6057801665131 0.9992356444470087
9.020146072119397 619.6741693428168 1.0068311477780187
9.025373627072813 632.4678831800103 1.0166935699998318
9.03060118202623 641.7535114314524 1.023411615532066
9.035828736979646 656.4716786275106 1.0348040942486334
9.041056291933062 671.2763035630949 1.0453514498524723
9.046283846886478 689.7748550722768 1.0596651118314617
9.051511401839894 705.869455560535 1.0715707733970767
9.05673895679331 722.0747467714848 1.0828285306807595
9.061966511746727 744.3043366212746 1.098958853863666
9.067194066700143 769.6493601662099 1.1169992084683542
9.07242162165356 794.6056179389552 1.1336206468450252
9.077649176606975 814.4493252291591 1.1470821026961693
9.082876731560392 830.4258555389814 1.1580024657520442
9.088104286513808 844.9759317871446 1.1683962469510083
9.093331841467224 852.1235992618015 1.172193665923284
9.09855939642064 853.2286595956299 1.1726905957579101
9.103786951374056 850.9965314546388 1.171899272894095
9.109014506327473 842.8525496393165 1.1654320556807356
9.114242061280889 833.3245667909265 1.159081213123895
9.119469616234305 823.5564823305558 1.1515132110895665
9.124697171187721 815.1981976490703 1.1451398293443986
9.129924726141137 810.0324537464944 1.140155223069148
9.135152281094554 813.3610547944493 1.141839573969382
9.14037983604797 828.2982732249751 1.1526338720792015
9.145607391001386 850.2811873052727 1.1680129341940804
9.150834945954802 877.1988098582867 1.1867956712119536
9.156062500908218 912.7925998521362 1.2109459908438587
9.161290055861635 947.9094815915669 1.243690514021625
9.16651761081505 984.8286568819228 1.2737160600848243
9.171745165768467 1022.0766753500038 1.3026069984099502
9.176972720721883 1044.65293834531 1.321515788763007
9.1822002756753 1055.9804436135973 1.3313481126930116
9.187427830628716 1058.7392042840622 1.3363969620912675
9.192655385582132 1046.160343821493 1.3298521714514735
9.197882940535548 1033.6724559920885 1.3245746971366463
9.203110495488964 1012.1682675592898 1.312863801625314
9.20833805044238 992.1249489568203 1.303264923813185
9.213565605395797 975.0947263565829 1.2940418197068524
9.218793160349213 960.2599961245552 1.286438108167538
9.224020715302629 951.6544869745474 1.2821608387291445
9.229248270256045 943.0193403400905 1.2772346499281182
9.234475825209461 933.248567616015 1.2725123171212747
9.239703380162878 920.3477553076973 1.2646810324664897
9.244930935116294 910.7677274988299 1.2588360206060183
9.25015849006971 903.4059775803713 1.2546009422977695
9.255386045023126 900.7573149497781 1.2536692243165268
9.260613599976542 902.673402377056 1.2563881985509018
9.265841154929959 905.8917314340922 1.2616952739710299
9.271068709883375 915.2076972553789 1.2699354777216794
9.276296264836791 933.433079768674 1.2837866626009327
9.281523819790207 957.4026852369291 1.3015414818470663
9.286751374743623 984.4533870838795 1.3202230893450457
9.29197892969704 1012.5965278604896 1.3409369231946842
9.297206484650456 1036.185587253615 1.3570651046208233
9.302434039603872 1050.087648905672 1.3663719370787113
9.307661594557288 1057.5883673046699 1.3731739704458008
9.312889149510704 1048.4021424712912 1.368903565955634
9.31811670446412 1022.5762928883859 1.3522959956950522
9.323344259417537 989.1131349616455 1.3317262633676645
9.328571814370953 948.3178428704704 1.304373414185072
9.33379936932437 900.6792976061645 1.2729621192117453
9.339026924277785 851.8337221131727 1.2393146122550132
9.344254479231202 804.601268839973 1.2054169329212794
9.349482034184618 758.1203585104279 1.170279937028235
9.354709589138034 720.0605362175717 1.1407007799414766
9.35993714409145 692.62593113029 1.119560661629749
9.365164699044866 673.4765298464068 1.1050332959313416
9.370392253998283 662.4684293327232 1.0981664418044579
9.375619808951699 654.8711150122764 1.0931615543919153
9.380847363905115 649.0233148329452 1.0892898671861602
9.386074918858531 641.2940865637801 1.0840884958923551
9.391302473811947 639.4145428800588 1.0836921926169747
9.396530028765364 635.4444602727525 1.0812435479077678
9.40175758371878 636.2249960462258 1.0823399389626898
9.406985138672196 637.3917880405583 1.0832518044741437
9.412212693625612 636.0049058434527 1.0809349316502865
9.417440248579029 632.8003363360186 1.0668997487454457
9.422667803532445 629.2460723845622 1.057839371157872
9.427895358485861 628.5332753460422 1.0541528671452614
9.433122913439277 630.7292949376366 1.0536674172996463
9.438350468392693 628.1137005129119 1.0488637091302693
9.44357802334611 628.0638864165709 1.0466777579526854
9.448805578299526 625.9195060260727 1.0427758023419686
9.454033133252942 627.5825605415798 1.042153631993405
9.459260688206358 629.6232404693193 1.0419963425937004
9.464488243159774 630.4927719818543 1.0411893298396924
9.46971579811319 629.856996714009 1.0391910620124536
9.474943353066607 622.7120292006823 1.0321020399908507
9.480170908020023 620.4282181567435 1.0289247643159911
9.48539846297344 621.4548210313998 1.0285207763752233
9.490626017926855 622.8230602721565 1.028389390060123
9.495853572880272 626.6596923850731 1.0303945668835928
9.501081127833688 625.9963790710467 1.0286892642674028
9.506308682787104 622.1435683399891 1.0239752769810966
9.51153623774052 622.8854791264106 1.0241092168041717
9.516763792693936 622.7778649576524 1.0234081340864734
9.521991347647353 624.5282907472277 1.023483056015089
9.527218902600769 625.3458877504536 1.0224402040588707
9.532446457554185 622.4108342837633 1.0188535420164968
9.537674012507601 622.1021317334363 1.0180271662195173
9.542901567461017 625.230838063925 1.0192446040345073
9.548129122414434 628.7773359190247 1.021540909875318
9.55335667736785 633.6709573325712 1.025009741568491
9.558584232321266 633.623285074824 1.0246494581033396
9.563811787274682 634.9432849666946 1.0252686538312166
9.569039342228098 629.4587520598907 1.0195582714882097
9.574266897181515 625.8045114879163 1.0161266715128863
9.57949445213493 626.3245758313859 1.0160341011543714
9.584722007088347 626.1414599631534 1.0163127238847829
9.589949562041763 628.0224333192615 1.0173129249066786
9.59517711699518 623.5370784636563 1.0136774424724355
9.600404671948596 624.5721902675871 1.014659119696913
9.605632226902012 623.6342734627143 1.0126642609469294
9.610859781855428 623.8709454201729 1.0101142061620074
9.616087336808844 622.2468295692175 1.0068607721655511
9.62131489176226 624.4027964584022 1.0074718685520148
9.626542446715677 622.2103068885428 1.0052649159429767
9.631770001669093 625.4240738323393 1.0081392021290516
9.636997556622509 624.0557665737999 1.0060835385337865
9.642225111575925 628.5265469210639 1.0085845086483254
9.647452666529341 626.3142844737766 1.0061851350919762
9.652680221482758 627.3667035732211 1.0068341913114196
9.657907776436174 627.8320573267939 1.0067138433817824
9.66313533138959 628.6724848943278 1.007025887981259
9.668362886343006 631.4778275891912 1.0090289578195597
9.673590441296422 630.737458462364 1.0090168317359631
9.678817996249839 637.0808343331075 1.0133033110405174
9.684045551203255 634.6052823697663 1.0108875714860874
9.689273106156671 638.6675974419171 1.0136926334786067
9.694500661110087 639.0741636153255 1.0129264715441848
9.699728216063503 641.9331392436626 1.0147447549312971
9.70495577101692 643.8200794364776 1.016079035443801
9.710183325970336 648.5393024200495 1.019818478722548
9.715410880923752 654.7536373349556 1.0236046877984364
9.720638435877168 656.8058774544652 1.0236850493130236
9.725865990830584 659.1078781288217 1.0245043477255935
9.731093545784 656.6689468041283 1.0209067319973602
9.736321100737417 660.6316084861667 1.0236156005105537
9.741548655690833 666.1276410341055 1.0277047046463066
9.74677621064425 667.2524625429703 1.0282831557143155
9.752003765597665 665.4833139787148 1.0270543365683842
9.757231320551082 659.7260382206664 1.022450118347388
9.762458875504498 660.2261999976844 1.0220879482886933
9.767686430457914 662.0205921730908 1.0223290687568243
9.77291398541133 667.5176687865279 1.025693569240379
9.778141540364746 671.3544962521706 1.027026989629279
9.783369095318163 671.627904648065 1.0265430462836642
9.788596650271579 668.1622707040418 1.0235272790632537
9.793824205224995 667.0601286864695 1.0239029682681189
9.799051760178411 666.5283287166292 1.0226096120816277
9.804279315131827 665.5621359525177 1.0207617343477904
9.809506870085244 668.1039144070056 1.0207634633703349
9.81473442503866 667.8227876163303 1.019382745363673
9.819961979992076 673.7084943734982 1.0231847772785378
9.825189534945492 678.0233661626572 1.027095443264618
9.830417089898909 682.0695119028362 1.0299459220022458
9.835644644852325 682.8771722314934 1.029891515588645
9.840872199805741 681.1258726115253 1.0276128982266877
9.846099754759157 679.0317056460202 1.0258150183331136
9.851327309712573 679.8791146966536 1.026001736697572
9.85655486466599 675.2719621644209 1.0218079163707827
9.861782419619406 672.4349135304517 1.0193392148088494
9.867009974572822 674.3984558030879 1.020619023875404
9.872237529526238 677.6959233002528 1.0229495127867196
9.877465084479654 681.6147088080577 1.0256649326536782
9.88269263943307 683.4611325139172 1.0262833396366424
9.887920194386487 685.7530151789472 1.0269321173899768
9.893147749339903 688.0568567358001 1.0286100925070933
9.89837530429332 688.3614894215333 1.027911817119416
9.903602859246735 688.6610662995367 1.0278199360147091
9.908830414200152 690.1047583066244 1.028946807975636
9.914057969153568 694.9577939887654 1.0324615169026368
9.919285524106984 699.0459836322508 1.0352823843568981
9.9245130790604 700.6582095534114 1.0353963508473958
9.929740634013816 700.997361045782 1.0353740214276625
9.934968188967233 706.4949519340325 1.0387588634752252
9.940195743920649 706.199493517336 1.038489204726606
9.945423298874065 712.875921636956 1.042903707160278
9.950650853827481 711.8440198071037 1.041525824755711
9.955878408780897 714.752129284888 1.0428460711171366
9.961105963734314 716.0877486169446 1.043111040074002
9.96633351868773 713.3199945819449 1.0412887095833654
9.971561073641146 709.0377371348757 1.0374777840157734
9.976788628594562 709.6463184525973 1.037599007820161
9.982016183547978 707.5071598242462 1.0354819940736388
9.987243738501395 709.1490303105404 1.035498059878318
9.99247129345481 706.171433239553 1.032089022501612
9.997698848408227 699.2565993638641 1.0271118922167044
10.002926403361643 694.9530306198874 1.0234014061340815
10.00815395831506 691.7411788160874 1.0203001896504413
10.013381513268476 684.7636487732676 1.0142639300899785
10.018609068221892 687.9484811300015 1.0168253983592839
10.023836623175308 686.0332510325244 1.0154146235211612
10.029064178128724 689.5296269374861 1.0182257193928526
10.03429173308214 692.5692985180299 1.02081129439313
10.039519288035557 695.0990403379311 1.022529313360555
10.044746842988973 693.8410322103564 1.020393092485243
10.049974397942389 691.2463501664577 1.0176885927850878
10.055201952895805 688.0324066306481 1.0147802611199985
10.060429507849221 685.58259786559 1.0136217845094881
10.065657062802638 683.758658034021 1.0125641843526207
10.070884617756054 686.7287290219695 1.0148692977773848
10.07611217270947 680.8966675670056 1.0094051301161866
10.081339727662886 683.5232252146266 1.010593648194806
10.086567282616302 681.7755763533781 1.0092510597283124
10.091794837569719 678.8644651760609 1.0057490134868685
10.097022392523135 677.1442603615872 1.003815588221484
10.102249947476551 679.0464794080389 1.005008283486746
10.107477502429967 680.5286241740613 1.0056803864973365
10.112705057383383 682.7355773196161 1.0064419518604921
10.1179326123368 678.8523916226039 1.0037069357619235
10.123160167290216 676.4502663663161 1.002050010207562
10.128387722243632 671.6544297610816 0.9982811822495752
10.133615277197048 669.4296263990377 0.9959848708907542
10.138842832150464 668.8427484343355 0.9946286783345619
10.14407038710388 669.3072082972543 0.9950183862200945
10.149297942057297 670.3894363421902 0.9960188637477764
10.154525497010713 669.6568691959042 0.9960039673673513
10.15975305196413 671.3076409302486 0.9970046431590167
10.164980606917545 672.9891654668803 0.9971979519750837
10.170208161870962 677.3668655116248 0.9995253895834649
10.175435716824378 678.9552448451542 1.0007865084149379
10.180663271777794 675.4687734285569 0.9983539304780329
10.18589082673121 675.6717842638132 0.9987641904756899
10.191118381684626 671.9803856816044 0.9961827696551718
10.196345936638043 670.9733569953572 0.994428831379738
10.201573491591459 665.9850140263501 0.9902656105203159
10.206801046544875 663.6556468370056 0.9882512374884468
10.212028601498291 660.9144276485396 0.9851578560416636
10.217256156451707 657.6235538767083 0.982126368910582
10.222483711405124 658.5029226300228 0.9826815775996105
10.22771126635854 658.1688083246596 0.9834422824296223
10.232938821311956 656.3280988182404 0.9819320805112319
10.238166376265372 657.4596181833695 0.9822244438903849
10.243393931218788 658.4433805122694 0.9832085422175575
10.248621486172205 653.5177212055934 0.979117784603682
10.253849041125621 655.5794680024325 0.9801996852842918
10.259076596079037 653.0781899812808 0.979256700626348
10.264304151032453 648.6295491205598 0.9754613869070139
10.26953170598587 646.8210338101673 0.9734778144171817
10.274759260939286 643.2119032107372 0.9696427290364984
10.279986815892702 644.1646329437192 0.9696720353237058
10.285214370846118 641.2127084684952 0.9681998329969347
10.290441925799534 639.0296556412521 0.9664433914753174
10.29566948075295 638.0795693393554 0.9656163204834528
10.300897035706367 634.4548273524362 0.9620762034853302
10.306124590659783 634.634030251654 0.9612756733331711
10.3113521456132 628.4541399953899 0.9564208687225723
10.316579700566615 626.2494524797864 0.9539212479419453
10.321807255520032 622.4850162486122 0.9504536790868482
10.327034810473448 623.4272212354529 0.9509674745076542
10.332262365426864 624.7610239927451 0.9516728340360445
10.33748992038028 624.4515013879601 0.9511267063338261
10.342717475333696 621.7005358917742 0.9491787463744663
10.347945030287113 619.914534743476 0.9471377152034688
10.353172585240529 620.2198895414681 0.9471304863420951
10.358400140193945 624.6473159527071 0.9503654268594754
10.363627695147361 632.9212956404381 0.9564386607453293
10.368855250100777 636.9208242458272 0.9593041007069607
10.374082805054194 638.3359975652756 0.9594615006032
10.37931036000761 640.4839809840555 0.9603203928081416
10.384537914961026 640.0257116711825 0.9601826865512261
10.389765469914442 644.9558099436548 0.9632542305240924
10.394993024867858 649.3798762831725 0.9665540391517484
10.400220579821275 649.3289256673706 0.9666282809033391
10.40544813477469 647.3606987298627 0.9644633876763501
10.410675689728107 641.2260452630572 0.9590936648426062
10.415903244681523 638.1779143401799 0.9562858730233538
10.42113079963494 630.3824497076355 0.9496703639536502
10.426358354588356 620.2725515863799 0.9420098938103241
10.431585909541772 614.998389700649 0.9384240451010829
10.436813464495188 610.3473171154046 0.9354613425831112
10.442041019448604 605.0962295191559 0.9316698441890663
10.44726857440202 599.4874660815927 0.926796872726975
10.452496129355437 594.155747945904 0.92209676942045
10.457723684308853 592.7331870517738 0.9206073971465395
10.462951239262269 591.5779532027702 0.9189990901053623
10.468178794215685 588.1178001446411 0.9162521974720429
10.473406349169101 581.8583210846125 0.9120587720904632
10.478633904122518 574.7594271549776 0.906194461425032
10.483861459075934 571.3899294511575 0.9036643056782524
10.48908901402935 565.549143580655 0.8986567168815126
10.494316568982766 559.5388770693684 0.8923818064007976
10.499544123936182 551.3235219756629 0.8849509926732648
10.504771678889599 546.1978280262329 0.8804424779641942
10.509999233843015 546.409345613389 0.8806604947631557
10.515226788796431 548.4986348529945 0.881963042632301
10.520454343749847 544.3480814087901 0.8787581448529079
10.525681898703263 541.3429572295829 0.8768358546380017
10.53090945365668 536.203339188905 0.8722897797479752
10.536137008610096 535.2224471771339 0.8712944136747396
10.541364563563512 534.7805805665124 0.8699378793825099
10.546592118516928 533.4402543810612 0.8688490273072406
10.551819673470344 530.5123168886723 0.8659512628032416
10.55704722842376 530.6869736537875 0.8670302983673778
10.562274783377177 529.985851818798 0.8668518684742439
10.567502338330593 528.7284353559533 0.8655365877335179
10.57272989328401 529.0117717137902 0.8649616711483165
10.577957448237425 528.8279821306472 0.8642655311411099
10.583185003190842 524.997983762795 0.8605776905458626
10.588412558144258 520.7530403854984 0.8563862150021028
10.593640113097674 519.4778381270618 0.8552016611904889
10.59886766805109 517.8868504524078 0.8535622295446277
10.604095223004506 516.7991910226112 0.8517139481261018
10.609322777957923 512.3490398372743 0.8483223450377689
10.614550332911339 510.6149976985728 0.8464180231669237
10.619777887864755 508.7795053138984 0.8449244248298107
10.625005442818171 510.44075836875726 0.8472729639030453
10.630232997771587 509.54728643998214 0.8463962424185097
10.635460552725004 510.4952511421641 0.8469907373237581
10.64068810767842 512.7762036314931 0.8482330184446787
10.645915662631836 516.6482084182636 0.8516445861624986
10.651143217585252 516.3334266499515 0.8507748480961314
10.656370772538668 516.2072240144369 0.8509157222574552
10.661598327492085 517.46879205488 0.8518582933035914
10.666825882445501 522.662091380619 0.8561097054847937
10.672053437398917 525.9033542235694 0.8569273060418822
10.677280992352333 531.2444312080648 0.8608112015093731
10.68250854730575 530.2507811305317 0.8599720341787852
10.687736102259166 532.6115392158413 0.8615657777165797
10.692963657212582 534.930430201345 0.8633572756841047
10.698191212165998 541.8289285581535 0.8687204266947426
10.703418767119414 547.4595295273449 0.8723865849311483
10.70864632207283 550.6764334679652 0.8743883765806635
10.713873877026247 557.6833956662457 0.8793764267091616
10.719101431979663 564.3672041862667 0.8839137408977926
10.72432898693308 573.6974761769518 0.8900630444887746
10.729556541886495 588.8875373100116 0.9017562795896075
10.734784096839912 601.5507793410397 0.9111885352112258
10.740011651793328 606.6791613680118 0.9145633134883083
10.745239206746744 607.7814552248136 0.9147009811494657
10.75046676170016 605.6469947367707 0.9126700202242332
10.755694316653576 604.6333619064046 0.9117017325427595
10.760921871606993 606.8026370063081 0.9130447874861453
10.766149426560409 609.0670758929432 0.9141185911098417
10.771376981513825 608.8930104907851 0.9138242676681596
10.776604536467241 606.6165030545378 0.912418276309704
10.781832091420657 606.6074022516905 0.9122198920584081
10.787059646374074 604.6417860245022 0.9108217559441968
10.79228720132749 601.2588734209376 0.9068963431616558
10.797514756280906 597.2282152036287 0.9036026509432133
10.802742311234322 591.3811619475424 0.8991180930000992
10.807969866187738 588.6685283271318 0.8975118226427539
10.813197421141155 587.8940088275153 0.8964485095211424
10.81842497609457 590.1568199737258 0.8978610952445292
10.823652531047987 593.7691837097921 0.8996720307570107
10.828880086001403 597.646648310768 0.902339275916531
10.83410764095482 604.4568961835205 0.9081675810706427
10.839335195908236 612.2579408014378 0.9138173870578609
10.844562750861652 621.9468196238687 0.9209325615558303
10.849790305815068 636.9118665984097 0.9316015873119651
10.855017860768484 655.9886905315486 0.9446770584922226
10.8602454157219 678.57838234488 0.9606826659786291
10.865472970675317 702.7795533230251 0.9765681997092887
10.870700525628733 724.4705687148133 0.9907594201832158
10.875928080582149 738.1912593268959 1.0002006042057576
10.881155635535565 744.2093787694996 1.002941828205671
10.886383190488981 742.0481137070498 1.001116826923265
10.891610745442398 730.7402861961785 0.9934878205840332
10.896838300395814 715.5224959122846 0.9826084480739773
10.90206585534923 695.366440813655 0.9686066932077656
10.907293410302646 675.2120327869836 0.9542203871813544
10.912520965256062 656.0879261422468 0.940604310314282
10.917748520209479 639.2603266020396 0.9282798175031751
10.922976075162895 624.3014377023798 0.9169832987698957
10.928203630116311 615.9402289849454 0.9106255012885042
10.933431185069727 608.0435015611648 0.9046347646356002
10.938658740023143 601.4906548891464 0.8997191646191766
10.94388629497656 593.9464992983442 0.8948490486820418
10.949113849929976 584.4531570262193 0.8876915164623712
10.954341404883392 576.2911552673193 0.8810603937520851
10.959568959836808 567.7344102163895 0.8740164363037918
10.964796514790224 562.6306142597052 0.8705579928550502
10.97002406974364 560.0167336307559 0.8696713302324351
10.975251624697057 553.9368599374413 0.8667907560135458
10.980479179650473 545.736981121764 0.8617611184477133
10.98570673460389 537.857195989907 0.8563584761109506
10.990934289557305 532.7692484976449 0.8536626581898096
10.996161844510722 528.6409706290534 0.8516328397013269
11.001389399464138 526.3843861245804 0.8506699092339208
11.006616954417554 522.1372997644847 0.847837160985595
11.01184450937097 519.2971211611448 0.846304492730552
11.017072064324386 516.1492844103611 0.8442154928883682
11.022299619277803 516.2507867214404 0.8443962224382926
11.027527174231219 513.2279283695291 0.8421222014234597
11.032754729184635 511.88485689736325 0.8416062351947823
11.037982284138051 506.73020777402064 0.8386326748756839
11.043209839091467 501.7598280143474 0.83484942223491
11.048437394044884 500.49721143102477 0.8340593137813733
11.0536649489983 500.02827060842037 0.8333680542555058
11.058892503951716 500.9364831762267 0.8345345149998877
11.064120058905132 501.06176973286875 0.835095922755088
11.069347613858548 500.1249997081502 0.8347314312026533
11.074575168811965 496.0821222639967 0.8312273298882262
11.079802723765381 492.0990616641028 0.8282320380806609
11.085030278718797 489.7018670910375 0.8262395747159319
11.090257833672213 488.41025228937303 0.8255558073077823
11.09548538862563 489.3819436489393 0.8271598761961332
11.100712943579046 488.6757405764042 0.8265981118801128
11.105940498532462 486.49415224671765 0.8248142570451883
11.111168053485878 485.2971609581529 0.8235204619642141
11.116395608439294 479.64691288859143 0.8192385937028532
11.12162316339271 476.8376488323782 0.8173506760003227
11.126850718346127 475.98897370622683 0.8169067988838785
11.132078273299543 477.32528832401897 0.81810214817044
11.13730582825296 476.578536879692 0.8178342007989773
11.142533383206375 479.8678857388908 0.8211179960485341
11.147760938159792 480.0917185265117 0.8210593854561155
11.152988493113208 482.81068426797464 0.8232478947582721
11.158216048066624 484.64757583235155 0.8254937810611974
11.16344360302004 482.2350499169112 0.8234679112683726
11.168671157973456 476.7709683824503 0.819200850404106
11.173898712926873 478.64745084857736 0.821368678122374
11.179126267880289 476.1836838601991 0.8191494840180359
11.184353822833705 478.39048868450857 0.8209860568316288
11.189581377787121 474.80808868863824 0.8181707292940473
11.194808932740537 472.51141173445933 0.816088483766929
11.200036487693954 472.3961921701553 0.8164730334596135
11.20526404264737 472.88937601634836 0.8170606870329205
11.210491597600786 474.7296816221061 0.8191883627803374
11.215719152554202 474.74558545976396 0.8195392067990989
11.220946707507618 475.32034285060956 0.8193297792861682
11.226174262461035 477.94341483910824 0.8211483202988555
11.23140181741445 480.4610526866474 0.8231395845770663
11.236629372367867 479.3010270107077 0.821555651098643
11.241856927321283 475.09939658787977 0.8182614064673663
11.2470844822747 472.3136399932246 0.8160221162184276
11.252312037228116 473.2360053292068 0.8164639271047059
11.257539592181532 472.0628579378804 0.8148975445504617
11.262767147134948 474.1026377717208 0.8169501768390175
11.267994702088364 473.4083980538878 0.8161581244109337
11.27322225704178 469.92024454308626 0.8134800829295903
11.278449811995197 470.6531402415113 0.8140243458316159
11.283677366948613 470.31898273614115 0.8137143012299807
11.288904921902029 471.22460786718773 0.8145899749686171
11.294132476855445 470.76024349708 0.8141999347134472
11.299360031808861 467.05608425274215 0.8120568868143961
11.304587586762278 463.58117833738925 0.8087432676504607
11.309815141715694 461.2456075539502 0.8063010890928318
11.31504269666911 462.3429698898267 0.8068362269159903
11.320270251622526 465.2925647474984 0.8086149685383661
11.325497806575942 463.28526968387985 0.8066879372449278
11.330725361529359 461.50015028139234 0.8051145282573855
11.335952916482775 459.6507204205741 0.8034999684697479
11.341180471436191 458.4532715074656 0.802274585773344
11.346408026389607 458.5901034573452 0.8025162461545776
11.351635581343023 459.9943856155899 0.8041486383543264
11.35686313629644 457.01700848219014 0.8021992132733284
11.362090691249856 456.06007930992206 0.8010295477531022
11.367318246203272 451.14316385682446 0.7966889465641994
11.372545801156688 451.1299246065147 0.7968651237569843
11.377773356110104 452.0514572671335 0.797466244813285
11.38300091106352 452.6618523882028 0.7977660620897075
11.388228466016937 453.4914803827523 0.7980044999134703
11.393456020970353 447.69035954047973 0.7930468174933989
11.39868357592377 441.9245162875215 0.7884311111012257
11.403911130877185 436.6890024576094 0.7837919883777588
11.409138685830602 433.3256504980782 0.7803417792774441
11.414366240784018 432.22432335459195 0.7794725836216326
11.419593795737434 430.7511803288083 0.778108385685943
11.42482135069085 429.64668176511026 0.7779200822737438
11.430048905644266 429.0127913476305 0.7776137220292565
11.435276460597683 425.04843602554655 0.773418637957492
11.440504015551099 422.19152564914015 0.7716244749648579
11.445731570504515 417.8456050078944 0.7673683817965798
11.450959125457931 415.1873471735662 0.7649866083071698
11.456186680411347 416.13619958490216 0.7662436002932146
11.461414235364764 417.11484186992834 0.7673073482386514
11.46664179031818 413.0174063008089 0.7640031691168996
11.471869345271596 412.215441181107 0.7640953618041676
11.477096900225012 410.19096804409475 0.7624432899682085
11.482324455178428 408.1735734027194 0.7667050211658464
11.487552010131845 408.6026143367776 0.7688460670055789
11.49277956508526 405.9525580674848 0.7684893290782981
11.498007120038677 406.571337428914 0.7714169535576096
11.503234674992093 406.2663942850361 0.7731729300425768
11.50846222994551 407.46680384143747 0.7755711545829934
11.513689784898926 408.59171451347197 0.7763854234963502
11.518917339852342 408.0457517518995 0.7762301919238478
11.524144894805758 402.6723691505004 0.7715119820630352
11.529372449759174 398.12604004300636 0.7685713620602541
11.53460000471259 399.15784981591054 0.7703993806402023
11.539827559666007 403.0898867278522 0.7745206949191875
11.545055114619423 407.4075929646401 0.7781115041560486
11.550282669572839 407.2707662179794 0.7779385734028493
11.555510224526255 405.15610063619806 0.7765913521870202
11.560737779479672 403.3562721253745 0.775591411956682
11.565965334433088 406.2545907639106 0.7796625898468535
11.571192889386504 406.2555532366803 0.7804001860279106
11.57642044433992 406.0606582050828 0.7815827385100149
11.581647999293336 405.67457895995693 0.7821299598073002
11.586875554246753 403.99259991913885 0.7810122493563544
11.592103109200169 404.4963859129254 0.7824069202931715
11.597330664153585 404.50769721557896 0.7831696094122076
11.602558219107001 405.64088944475543 0.7846771646196653
11.607785774060417 407.51180684851005 0.7854690599346972
11.613013329013834 407.7481826175312 0.7855598499554078
11.61824088396725 404.0843696270971 0.7829352728441387
11.623468438920666 400.76063916527903 0.7800896965050058
11.628695993874082 398.5780206759879 0.7788725219231097
11.633923548827498 398.2165711853776 0.7793411418154463
11.639151103780915 397.4914900280344 0.7787608049881146
11.64437865873433 396.42967673638196 0.7788233236164923
11.649606213687747 394.390168941506 0.7782418769375121
11.654833768641163 385.24198087849425 0.7690739294057456
11.66006132359458 379.8530000984648 0.7649073220258313
11.665288878547996 378.653401401843 0.7633457902018843
11.670516433501412 378.6164150086616 0.7634953773468038
11.675743988454828 377.05578052131057 0.7633464683448657
11.680971543408244 377.5941684575109 0.7633258277065255
11.68619909836166 377.3708224340173 0.7638684749994724
11.691426653315077 380.32407493575715 0.7673347711009694
11.696654208268493 382.90276905045187 0.7695807967841082
11.701881763221909 383.1645594639079 0.7708974660113528
11.707109318175325 380.45535282609893 0.7679170950350547
11.712336873128741 375.30364715076627 0.7626347683952325
11.717564428082158 371.8319266135552 0.7586254295006752
11.722791983035574 370.2487279065504 0.7572670107074173
11.72801953798899 370.904076499577 0.7592843277086722
11.733247092942406 374.1648041930581 0.763514904579696
11.738474647895822 374.5194594046284 0.7645353726628034
11.743702202849239 371.32772965009946 0.762128145772507
11.748929757802655 372.5355964729914 0.7641684046281149
11.754157312756071 373.09716260485703 0.7646924052036111
11.759384867709487 376.34859805596074 0.7679390243214187
11.764612422662903 379.626878272167 0.770724288524872
11.76983997761632 380.72246600246746 0.7707610467545328
11.775067532569736 380.64718242567585 0.7710587166894654
11.780295087523152 383.04530158036425 0.7745288726816643
11.785522642476568 386.7819003433098 0.778006922157997
11.790750197429984 388.45739385091844 0.7796476736834862
11.7959777523834 390.645849283177 0.781078219363997
11.801205307336817 390.51246681006336 0.7799319062170903
11.806432862290233 390.8873593940398 0.7807791572541357
11.81166041724365 393.3565735278634 0.7833673241779529
11.816887972197065 392.527728612851 0.782861480667277
11.822115527150482 392.0777169008623 0.7834828434952326
11.827343082103898 389.1820884283985 0.7793305092390658
11.832570637057314 388.48949048357116 0.777823526052352
11.83779819201073 388.7693020212482 0.7782337974714066
11.843025746964146 386.7631620189743 0.7763192798679572
11.848253301917563 388.02224841676707 0.7779609398148118
11.853480856870979 388.5239996993423 0.7789045740443565
11.858708411824395 386.4444032174788 0.775780404357705
11.863935966777811 382.9690327729699 0.772653803206653
11.869163521731227 378.682427786814 0.7694029516445147
11.874391076684644 371.766504894471 0.7629390066066073
11.87961863163806 369.62297677305173 0.7618971448794521
11.884846186591476 368.2092191825911 0.7609927313493737
11.890073741544892 362.8500291700148 0.7561038297133515
11.895301296498308 362.679596021626 0.7561228630194773
11.900528851451725 361.9604517970965 0.7555617062587424
11.90575640640514 362.8312407981958 0.7572142332112599
11.910983961358557 364.2820060861915 0.7597711080230672
11.916211516311973 361.0603089940967 0.7564807818614158
11.92143907126539 357.0996162985857 0.7526347476078921
11.926666626218806 354.44317385687543 0.7502292873946986
11.931894181172222 350.80559587779857 0.7469244472273812
11.937121736125638 353.5974773226613 0.7511438450701181
11.942349291079054 355.4070816342631 0.7530990086997625
11.94757684603247 354.61625615810215 0.7516522935472747
11.952804400985887 356.25532171872214 0.7528992320378434
11.958031955939303 354.86121179740644 0.7517137607612221
11.963259510892719 350.40827016955825 0.7477661464253347
11.968487065846135 346.15089770475186 0.7436748345506415
11.973714620799552 344.5780333305897 0.7427427858730867
11.978942175752968 347.0443107490805 0.7458962133298708
11.984169730706384 350.9010494382897 0.750684897303526
11.9893972856598 351.5849073206346 0.7516922328565057
11.994624840613216 351.18864966574563 0.7506821265181595
11.999852395566633 347.9096188593649 0.7471127432410294
12.005079950520049 349.23981652158693 0.7484232025051308
12.010307505473465 350.9596241664945 0.7500227818724207
12.015535060426881 351.46887134518977 0.7506760432221105
12.020762615380297 351.40856949800366 0.7509097531694021
12.025990170333714 351.93910264186223 0.7515597867369069
12.03121772528713 349.3114632235604 0.7484008563198195
12.036445280240546 348.80935531000375 0.7475721085073251
12.041672835193962 347.4532061922694 0.7462041038464313
12.046900390147378 346.2166402371702 0.7453494600266887
12.052127945100795 347.31379698153467 0.7476791244821973
12.05735550005421 353.53863331437174 0.7547579557447079
12.062583055007627 357.6260462800619 0.7592344446608199
12.067810609961043 359.27073325768185 0.7603499778059071
12.07303816491446 358.50410478708886 0.7585650159391402
12.078265719867876 359.5195554899253 0.7588523954771423
12.083493274821292 363.7019655136136 0.7622771549463567
12.088720829774708 370.6214955171738 0.7695502851376037
12.093948384728124 375.2115971513157 0.7741395302623587
12.09917593968154 382.4979528025285 0.7820048370896143
12.104403494634957 388.76932605520096 0.7889049088494239
12.109631049588373 399.00181816429074 0.7987799809941486
12.114858604541789 411.90382871191696 0.8108053207186159
12.120086159495205 428.54826586532937 0.8267272519396792
12.125313714448621 440.8831878924755 0.8374997678433012
12.130541269402038 459.8187086042831 0.8550553078484826
12.135768824355454 476.1064054218319 0.8695524302258996
12.14099637930887 492.2628203133598 0.8837576657110148
12.146223934262286 510.2510962770058 0.9001365553385621
12.151451489215702 521.7384474609876 0.9103836252644231
12.156679044169119 528.2711506536593 0.9163131464941473
12.161906599122535 531.4318131059636 0.9198705037452277
12.167134154075951 526.5085232636302 0.915492014614937
12.172361709029367 518.6588111618483 0.9087596944445208
12.177589263982783 509.8693950863697 0.902099919811243
12.1828168189362 497.8138842591303 0.8912309875035819
12.188044373889616 486.15694990075457 0.8814784473349355
12.193271928843032 475.74138007713964 0.8720411683827134
12.198499483796448 465.6761516614748 0.8623707922818117
12.203727038749864 456.88303281356576 0.8551566845893721
12.20895459370328 451.4452736675719 0.8505922631214271
12.214182148656697 441.3280845624463 0.8413645017962827
12.219409703610113 431.0429085454321 0.8321882679948227
12.22463725856353 420.0053585802283 0.8210698717147845
12.229864813516945 410.3309315011686 0.8121544691544682
12.235092368470362 403.9105224023955 0.8069723677960102
12.240319923423778 395.629154198614 0.799463995250176
12.245547478377194 387.2750463864672 0.7917950452958756
12.25077503333061 382.4027939963012 0.7870668473213347
12.256002588284026 376.59991516471985 0.7811099204566179
12.261230143237443 370.74214065091655 0.7763389979616879
12.266457698190859 365.9597311236284 0.7719203323340341
12.271685253144275 363.1224367029686 0.7688372806092658
12.276912808097691 357.24882438819674 0.7636023234836917
12.282140363051107 354.9648849136162 0.7614098414863727
12.287367918004524 349.78162431591477 0.7568487820651615
12.29259547295794 345.581168659889 0.7536429061996098
12.297823027911356 343.9909117690934 0.7523006044891001
12.303050582864772 343.00805720172264 0.7517144589475703
12.308278137818188 345.06082471419404 0.7534065456895854
12.313505692771605 347.1775038623667 0.7587088735795154
12.31873324772502 347.82796761584785 0.7664533431084488
12.323960802678437 349.05115394208786 0.7715406533025463
12.329188357631853 348.9255621000012 0.7741500128101512
12.33441591258527 342.3880804007086 0.7700670659338352
12.339643467538686 339.5084835920804 0.7702743640765691
12.344871022492102 336.16135013571323 0.770050550503878
12.350098577445518 336.75575861921556 0.7726995708703737
12.355326132398934 338.422915831158 0.7771390169219518
12.36055368735235 338.83715787267454 0.781069270412007
12.365781242305767 335.43810500631247 0.7807842577915193
12.371008797259183 329.37143993703944 0.7769570553148982
12.376236352212599 326.97210833418444 0.776199000435887
12.381463907166015 323.20119306018273 0.7723559780346685
12.386691462119432 325.83294166472757 0.7775699850549214
12.391919017072848 324.29311283350154 0.7760519899317492
12.397146572026264 322.7868134309684 0.7760926288501002
12.40237412697968 322.1622025685961 0.7771291736822765
12.407601681933096 320.4686095607647 0.7762055578947358
12.412829236886513 321.31758413999717 0.779948679716147
12.418056791839929 324.57938094955557 0.7854059984958909
12.423284346793345 323.1317091717992 0.7862178332433886
12.428511901746761 320.8722460486028 0.7858081510785812
12.433739456700177 318.1894011311917 0.7838842634394431
12.438967011653594 316.3044566644746 0.782244471938468
12.44419456660701 315.23972347486614 0.7812913809383356
12.449422121560426 316.0620413943332 0.7838369017860554
12.454649676513842 317.3098739442768 0.7856930073221188
12.459877231467258 321.2084514929567 0.7916824408557889
12.465104786420675 322.77845774823004 0.7938953784035224
12.47033234137409 323.3021265057978 0.7957474379955
12.475559896327507 322.66363054922925 0.7962173629297288
12.480787451280923 318.94934440454 0.7924378186184426
12.48601500623434 315.0033253838037 0.7886172673771542
12.491242561187756 314.2398728415847 0.7889271944342594
12.496470116141172 314.40135276812117 0.7911678247393138
12.501697671094588 316.6038731642322 0.7950144152138757
12.506925226048004 319.9002384971878 0.7993661482834288
12.51215278100142 318.5185993647408 0.7988274348541398
12.517380335954837 314.87143610965666 0.796495565820752
12.522607890908253 311.7730454454765 0.7937873330143465
12.527835445861669 308.26873135317555 0.7922911303747634
12.533063000815085 309.1036548683842 0.7939679756374728
12.538290555768501 307.3261781344456 0.791352675315789
12.543518110721918 306.23836478278713 0.7922997597208606
12.548745665675334 306.3488195559177 0.7929869924781914
12.55397322062875 304.2060690002936 0.7934450841312095
12.559200775582166 306.3972268967228 0.7990727955914814
12.564428330535582 301.51454636476404 0.7869996137578584
12.569655885488999 295.8319018291511 0.7719067619271938
12.574883440442415 296.88094739466163 0.7696777481995013
12.580110995395831 295.93217500375255 0.7657440261474607
12.585338550349247 295.85693643953397 0.7629467886147256
12.590566105302663 294.00461160583745 0.757317970587539
12.59579366025608 292.34203654341593 0.7526441471999495
12.601021215209496 294.28201623697737 0.7526337924819781
12.606248770162912 297.855943169802 0.7572756461289025
12.611476325116328 299.6160018902142 0.7575101884434848
12.616703880069744 303.97318402352886 0.7612591497948801
12.62193143502316 306.8684461134068 0.7639321186595864
12.627158989976577 310.6327436665058 0.7671060191377715
12.632386544929993 306.83393502991623 0.7625480163294924
12.63761409988341 307.12287293827006 0.7624646091146621
12.642841654836825 308.0962046692228 0.7622365305106032
12.648069209790242 311.17136892300834 0.7656292293621806
12.653296764743658 315.36542266753247 0.7696070271325136
12.658524319697074 317.42970337372867 0.7724867501528447
12.66375187465049 319.27534968820834 0.7768593500395337
12.668979429603906 321.986676467132 0.7790488053362341
12.674206984557323 328.52073241135685 0.7849170231155981
12.679434539510739 334.0596587758406 0.788883267689202
12.684662094464155 340.5207683546126 0.7945634559480054
12.689889649417571 343.3646264416988 0.7968708504495879
12.695117204370987 346.9332260598226 0.7998600778213566
12.700344759324404 354.1530282359422 0.8065490337481985
12.70557231427782 360.5545380563971 0.8125417443116688
12.710799869231236 364.2670184952657 0.81558664999511
12.716027424184652 370.5581356518215 0.8215851403124207
12.721254979138068 377.6111352378042 0.8293775279176004
12.726482534091485 387.1252203654119 0.8382801730688951
12.7317100890449 397.9195352785197 0.8493742699900404
12.736937643998317 405.3871049540458 0.8568148059769279
12.742165198951733 410.6682871873385 0.8612825994604318
12.74739275390515 418.04443668833346 0.8682458141489419
12.752620308858566 423.60455300226124 0.8743152572507288
12.757847863811982 425.83020091983803 0.8757440422582397
12.763075418765398 426.1924948141601 0.8760319704641909
12.768302973718814 420.9760559575996 0.8704409396029719
12.77353052867223 415.63641787049016 0.8641869106522998
12.778758083625647 407.28061888407603 0.8555041225828063
12.783985638579063 397.404524958938 0.8447918559792162
12.789213193532479 392.21083987018676 0.8383483245625478
12.794440748485895 387.8302714172309 0.833501854941102
12.799668303439312 385.4908391057866 0.830994805663072
12.804895858392728 381.0581772278371 0.8270920336391094
12.810123413346144 375.2537104060413 0.8214950341050419
12.81535096829956 368.9220692956305 0.8145190161996722
12.820578523252976 364.7710506285341 0.810745349989877
12.825806078206393 363.4380162587378 0.8088069449174664
12.831033633159809 358.67452157439 0.8035701466183442
12.836261188113225 360.0027392785181 0.8046596330144691
12.841488743066641 365.0061960027048 0.8090022649542544
12.846716298020057 368.56525646488944 0.8127361418889101
12.851943852973474 375.20469948297875 0.8205040056343214
12.85717140792689 377.47184654236275 0.8230442540681636
12.862398962880306 383.280315855994 0.8288328092303866
12.867626517833722 382.35276819798787 0.8276481642569782
12.872854072787138 384.91131404156965 0.8286217198354285
12.878081627740555 390.7115278045044 0.8333212299370357
12.88330918269397 398.8361641536586 0.8411030799170639
12.888536737647387 407.63239967817515 0.849401510879077
12.893764292600803 404.03289306532685 0.8456443200687869
12.89899184755422 403.1214163811158 0.8454202103882301
12.904219402507636 401.547819528795 0.8434638884356361
12.909446957461052 397.77507905627823 0.8390488803507706
12.914674512414468 391.8318402070738 0.8330132824588354
12.919902067367884 379.8805690962137 0.8211886178604983
12.9251296223213 366.0901159581312 0.8057667767890381
12.930357177274717 356.273849931836 0.7954292408769942
12.935584732228133 348.32160808119454 0.7870284668111011
12.940812287181549 340.6574486911214 0.77788791437445
12.946039842134965 332.82887245125517 0.7686870787838516
12.951267397088381 325.3042083457234 0.7601474898351261
12.956494952041798 321.79135842944805 0.7562170337567312
12.961722506995214 322.94897132274554 0.7575576591257782
12.96695006194863 323.0706705557184 0.7582990406452219
12.972177616902046 321.0582971328195 0.7569755242794661
12.977405171855462 316.37356338807336 0.7502854488020312
12.982632726808879 314.2319896301402 0.7483530233893311
12.987860281762295 315.4592955378972 0.7488535741708441
12.993087836715711 317.63071702575866 0.750389167609953
12.998315391669127 318.5279370658394 0.7523141064960801
13.003542946622543 318.9098137214596 0.7525699195500118
13.00877050157596 318.9016559354821 0.7536304223689474
13.013998056529376 321.9898509016626 0.757407898792173
13.019225611482792 324.8744070756814 0.7601881803413193
13.024453166436208 325.0553589558787 0.760750173033071
13.029680721389624 322.9547148786339 0.7594526921868291
13.03490827634304 323.5711469775335 0.7603517283758466
13.040135831296457 327.1625656711012 0.76571795071311
13.045363386249873 332.8845286177382 0.7714752533974091
13.05059094120329 337.6716423194631 0.7753181009530127
13.055818496156705 338.76959683272753 0.7759139109879664
13.061046051110122 341.2266691891455 0.7773759002079516
13.066273606063538 343.85742598808775 0.7797635867618117
13.071501161016954 345.62679424897425 0.7816042900762156
13.07672871597037 347.8720999125058 0.7838731735337107
13.081956270923786 343.68371879875184 0.7794842283873891
13.087183825877203 338.76796885904093 0.773229780894992
13.092411380830619 333.29341821186324 0.7671692877333899
13.097638935784035 330.67100339340584 0.7643746857379217
13.102866490737451 330.03027696125514 0.7647270576826366
13.108094045690867 326.2357030089898 0.7610062401640589
13.113321600644284 322.5401964740347 0.7576031394839926
13.1185491555977 321.08312286411723 0.7560483602104394
13.123776710551116 322.26801661145134 0.7576330333088288
13.129004265504532 323.25485600863163 0.7591730047984027
13.134231820457948 325.32286042881793 0.7613645971163722
13.139459375411365 327.63679974143696 0.7648529527309584
13.14468693036478 329.36812877895807 0.766423412765733
13.149914485318197 332.90154115881717 0.770687148911885
13.155142040271613 336.1937369959419 0.7745514576539181
13.16036959522503 342.7728950842768 0.7813060139487892
13.165597150178446 344.75004086941055 0.7831397764878505
13.170824705131862 344.3279584860886 0.783229472728965
13.176052260085278 345.542319439925 0.7847580430030545
13.181279815038694 343.845640747803 0.7821878787991041
13.18650736999211 344.4868824623969 0.7817561013778328
13.191734924945527 340.29133800584356 0.7770737607788233
13.196962479898943 342.88453099492955 0.7797805308392737
13.202190034852359 343.76876000808426 0.781386231119139
13.207417589805775 344.949913766101 0.7824020868373271
13.212645144759191 343.1838236009991 0.7802514523870461
13.217872699712608 340.85335213995484 0.7779416538697455
13.223100254666024 338.3327220568725 0.774987617056307
13.22832780961944 338.3719499968442 0.7749024671991698
13.233555364572856 335.5545883976525 0.7724961819601773
13.238782919526273 336.58160562373536 0.7734614113822647
13.244010474479689 334.75141128937673 0.7717026848424985
13.249238029433105 331.6914667162247 0.7690910734488721
13.254465584386521 332.5462117508539 0.7697246786663828
13.259693139339937 330.2791006712291 0.7676197107328883
13.264920694293354 331.9107697592365 0.7707829166275522
13.27014824924677 327.95849330331276 0.7656547248168614
13.275375804200186 325.4645989470098 0.7625835029695515
13.280603359153602 319.82709327097064 0.7557271262632187
13.285830914107018 315.89878025736783 0.7509601457891003
13.291058469060435 312.92067978468896 0.7478905722307918
13.29628602401385 310.7617439011902 0.7458552161208425
13.301513578967267 311.2572319607959 0.7467615052478789
13.306741133920683 309.56959371901195 0.7470007944732903
13.3119686888741 305.8081320632573 0.74277586509151
13.317196243827516 302.13801929099617 0.7392259087821389
13.322423798780932 303.92297658196907 0.7412546918726052
13.327651353734348 303.37148393071254 0.7391301434085165
13.332878908687764 303.5008279541984 0.7385701879972081
13.33810646364118 302.76195570458987 0.7385472132212636
13.343334018594597 299.4770191930996 0.734870868000464
13.348561573548013 298.8165733105432 0.7351708387671767
13.353789128501429 296.0218298727327 0.731657185849105
13.359016683454845 295.6853375387351 0.7318013730190597
13.364244238408261 295.53042579458 0.7306993337661634
13.369471793361678 300.94802429735466 0.7360412072665796
13.374699348315094 302.1554535266106 0.7357046015130047
13.37992690326851 300.03813363911854 0.7340485191104504
13.385154458221926 301.5002195489519 0.7366845368532979
13.390382013175342 299.8496445068628 0.7349515857810023
13.395609568128759 302.0964895197538 0.7378960388329665
13.400837123082175 301.94637224758026 0.7374547291256557
13.406064678035591 302.93230031460513 0.7392944161294791
13.411292232989007 307.0316781802577 0.7448519533390792
13.416519787942423 312.1793229378012 0.7503182356492878
13.42174734289584 315.24972969897135 0.752816395097367
13.426974897849256 315.0691586437039 0.7510824389502853
13.432202452802672 315.29934872718474 0.7505294208025294
13.437430007756088 315.30662508928987 0.7502418690829731
13.442657562709504 315.2318922647764 0.751225240843122
13.44788511766292 315.306208336026 0.7524712228587098
13.453112672616337 314.3708623385619 0.7507477178053634
13.458340227569753 315.52447970463885 0.7510975700421335
13.46356778252317 315.0770934914179 0.7507682896468584
13.468795337476585 316.3621362002648 0.7523558129229183
13.474022892430002 317.01231858448165 0.7532517268424258
13.479250447383418 321.4019835305165 0.7590102102162806
13.484478002336834 324.9159938771918 0.7629675254695946
13.48970555729025 325.1386664885622 0.7626976788628617
13.494933112243666 321.91646279324783 0.758714662349625
13.500160667197083 318.1395086963051 0.7539723636261857
13.505388222150499 316.580589466065 0.7517694646496668
13.510615777103915 318.43301508970023 0.7543035138596081
13.515843332057331 316.24272611606835 0.751814603276153
13.521070887010747 315.5528149965571 0.7523471125307661
13.526298441964164 312.69310687642457 0.7502783163546037
13.53152599691758 309.5544743609507 0.7464012642035592
13.536753551870996 308.45142370210596 0.7450811407748039
13.541981106824412 302.27881138838495 0.737462326216133
13.547208661777828 298.1141740417784 0.7315137638002567
13.552436216731245 296.60259843915566 0.7299614049831061
13.55766377168466 294.0403581376612 0.7273664218610567
13.562891326638077 288.27168988910194 0.7205171171209542
13.568118881591493 285.3028738008019 0.7184272906104301
13.57334643654491 279.2454729614158 0.7119868763807851
13.578573991498326 280.1727770885102 0.714905992044909
13.583801546451742 281.8981058726057 0.7185188706696412
13.589029101405158 279.6626082841569 0.7157943218345422
13.594256656358574 277.0395914499134 0.711971208050437
13.59948421131199 274.57141748817435 0.7094795566246223
13.604711766265407 270.7885102582087 0.704459687873622
13.609939321218823 266.7740196011888 0.6988240986980346
13.615166876172239 264.1872497283521 0.6952089821523756
13.620394431125655 263.33340313856525 0.693929320944354
13.625621986079071 262.61197910618046 0.6934089947776173
13.630849541032488 266.2489419060538 0.6992307474863839
13.636077095985904 268.31041938018467 0.7020881232538405
13.64130465093932 269.6653907593548 0.7041722938339425
13.646532205892736 267.9402122877957 0.7006293394256925
13.651759760846153 263.8798720566708 0.695893983982714
13.656987315799569 261.27408387570176 0.690864137809875
13.662214870752985 260.27980771045685 0.6904489265112026
13.667442425706401 260.65802172016697 0.6918042434185817
13.672669980659817 261.196793861151 0.6939910271775794
13.677897535613234 259.2210885242347 0.6903158121613308
13.68312509056665 260.60953337824463 0.6927083412643591
13.688352645520066 261.24062223578477 0.6945145845556928
13.693580200473482 259.6183067510553 0.6914169342162293
13.698807755426898 261.78275653052253 0.6959262498433992
13.704035310380315 261.4275611403337 0.6954024145992285
13.70926286533373 259.415511171622 0.6935583930147012
13.714490420287147 261.8251638481668 0.6981267674489847
13.719717975240563 258.83483653265444 0.6931966907898587
13.72494553019398 259.3921186512712 0.6934880020756615
13.730173085147396 256.76691735156993 0.6891984152285833
13.735400640100812 260.94728866559876 0.6927648787534049
13.740628195054228 263.93500359367937 0.695293320519807
13.745855750007644 265.8194107739939 0.6979893498775717
13.75108330496106 266.5085434558485 0.6994021402644035
13.756310859914477 265.72423003218864 0.7004048092999196
13.761538414867893 264.48674499354996 0.7005924316329617
13.766765969821309 263.85487250223633 0.6986555148062993
13.771993524774725 265.91489500392436 0.7002168797004359
13.777221079728141 263.05065036601417 0.6951267129335787
13.782448634681558 262.79722599759754 0.694766637995865
13.787676189634974 262.08941523107836 0.6965703015576434
13.79290374458839 260.6902152204395 0.6952263916428705
13.798131299541806 263.35815642496596 0.6985986955315697
13.803358854495222 264.08009844438357 0.6987227540546447
13.808586409448639 264.4579258781616 0.6978530293313605
13.813813964402055 265.5609910480076 0.7001333800704507
13.819041519355471 263.38411814421147 0.6985638833396713
13.824269074308887 263.8644036904008 0.6996969552321732
13.829496629262303 264.4995694242514 0.7006099944645823
13.83472418421572 265.9682384980701 0.7041663385363461
13.839951739169136 269.8579298206005 0.7074726253370914
13.845179294122552 268.702024766006 0.704557819894243
13.850406849075968 270.51075352821204 0.7071965552093296
13.855634404029384 270.9307550035703 0.7058509172771602
13.8608619589828 272.08370129156157 0.7072302224156574
13.866089513936217 269.8303637775547 0.7023500357479435
13.871317068889633 270.05173207519914 0.7022909045993714
13.87654462384305 269.99111389724845 0.7025128398670512
13.881772178796465 270.7629788694971 0.7039179974242856
13.886999733749882 272.6491398399497 0.7065767585935933
13.892227288703298 273.1077039902919 0.7065184047878108
13.897454843656714 276.21990903169615 0.7111180551307538
13.90268239861013 277.37722101532665 0.7124891181858816
13.907909953563546 277.40454222183587 0.7116673386053038
13.913137508516963 280.7793258815 0.7150685877201439
13.918365063470379 281.3972514518199 0.7153696842010038
13.923592618423795 283.1419293023703 0.7171335722439169
13.928820173377211 284.8860560473658 0.7195061811199885
13.934047728330627 282.49285673318235 0.7174924228351627
13.939275283284044 284.16974853476086 0.7201045474989852
13.94450283823746 285.82416162203054 0.723497746887955
13.949730393190876 284.7208123656768 0.7215986122062247
13.954957948144292 284.61831056166267 0.7210391714050286
13.960185503097708 283.7138808920497 0.719341074440054
13.965413058051125 279.70922226069587 0.7131996168048068
13.97064061300454 280.28781002380595 0.7139768811370389
13.975868167957957 276.6590258069821 0.7095978514481253
13.981095722911373 275.31689856038366 0.7090590114026691
13.98632327786479 273.74158025342723 0.7083057028036935
13.991550832818206 269.41797025771046 0.7024222854282173
13.996778387771622 267.7816730346399 0.7014580424670365
14.002005942725038 266.3919751816278 0.6999174288698363
14.007233497678454 268.2507533703936 0.7031345264491837
14.01246105263187 269.7285592541077 0.7055176848020612
14.017688607585287 267.0185033474851 0.7011897732626308
14.022916162538703 266.8792201896208 0.6996234284342258
14.028143717492119 266.0730174842913 0.6981064104785057
14.033371272445535 267.1050861515019 0.6990412614673859
14.038598827398951 270.04544801443666 0.7017480004333906
14.043826382352368 272.9747237444572 0.7061278079580989
14.049053937305784 275.117364264189 0.7093179171805506
14.0542814922592 274.21843094181435 0.7084198508206346
14.059509047212616 274.32029567558806 0.7093318124245561
14.064736602166032 274.91952049985986 0.7092056491964627
14.069964157119449 274.9915255412456 0.7080536947688398
14.075191712072865 277.2101039808488 0.7101442208757907
14.080419267026281 278.68493081400817 0.7112461801937835
14.085646821979697 283.2652632198619 0.7165196395033414
14.090874376933114 285.92698135429913 0.7201080572721681
14.09610193188653 289.7453980971225 0.7242055990685603
14.101329486839946 294.24041257923176 0.7297874086297234
14.106557041793362 299.77274896115443 0.7364719478507847
14.111784596746778 301.8451084133583 0.7382542209205412
14.117012151700195 301.30367293385996 0.738033312365821
14.12223970665361 298.18380279779956 0.7348303909360453
14.127467261607027 293.6082381451139 0.7297034694801281
14.132694816560443 290.5140681595064 0.7280486653545437
14.13792237151386 289.4546155558896 0.7268518022859543
14.143149926467276 286.45933005568145 0.7226610694729835
14.148377481420692 286.9233240173798 0.7217656576944648
14.153605036374108 284.3448998144356 0.7162213197372932
14.158832591327524 284.11613077134945 0.715525505591131
14.16406014628094 285.80959900318567 0.7178761938408443
14.169287701234357 283.8392128016945 0.7170262047851472
14.174515256187773 282.46023609222846 0.7160117211247704
14.179742811141189 279.74498916667943 0.7134612034048479
14.184970366094605 280.80070417221174 0.7126899850077228
14.190197921048021 281.3573650980803 0.7136169971409938
14.195425476001438 279.87963015672545 0.7121046797916486
14.200653030954854 276.4307054046653 0.7076850132697243
14.20588058590827 278.48035204424315 0.7107148685446434
14.211108140861686 281.1092325273207 0.7134116296797689
14.216335695815102 284.0960934539316 0.7171297337658977
14.221563250768519 286.49241766396227 0.7213098444496159
14.226790805721935 287.0342958352554 0.7209332856367674
14.232018360675351 287.597271786849 0.7209248256668817
14.237245915628767 287.57445970308964 0.7200960221645223
14.242473470582183 286.9357669031672 0.7182271042055715
14.2477010255356 284.9700510912955 0.7160260322972097
14.252928580489016 284.29264090632984 0.715222815043146
14.258156135442432 284.0825409330569 0.7139763682691566
14.263383690395848 286.06565317738887 0.716408062419679
14.268611245349264 291.0704669829692 0.7230730903149803
14.27383880030268 293.0570091230627 0.7263730201877172
14.279066355256097 294.0248300487016 0.7289966356620475
14.284293910209513 293.607405056115 0.7270592196893428
14.28952146516293 297.127896029183 0.7301329693593034
14.294749020116345 297.93676716496594 0.7301286731919321
14.299976575069762 299.0744581082547 0.7313733629946395
14.305204130023178 299.6586185556358 0.7330748998899037
14.310431684976594 301.5795003361268 0.7351827529166394
14.31565923993001 304.45758432408496 0.7368487307516995
14.320886794883426 307.1638917072734 0.7393548133373024
14.326114349836843 310.37287972596994 0.7441234399994684
14.331341904790259 314.50601578809153 0.7487291518956206
14.336569459743675 318.9685457650437 0.7541977098168199
14.341797014697091 317.2328800198609 0.7504305647131627
14.347024569650507 316.7520454369247 0.7491014465917774
14.352252124603924 313.8323949524071 0.7459195410991456
14.35747967955734 315.7781771612301 0.7494348854114601
14.362707234510756 317.4443453141025 0.7520097438979252
14.367934789464172 316.257049666714 0.7511452205378374
14.373162344417588 318.0127521637992 0.7517791571805272
14.378389899371005 318.4039860028736 0.7516835339687193
14.38361745432442 321.9344183194296 0.7559659434710002
14.388845009277837 325.37248244197053 0.7604329693857081
14.394072564231253 323.49326979722474 0.7594495290733903
14.39930011918467 321.681665526739 0.7585081090939317
14.404527674138086 320.94368480862374 0.7572483399378118
14.409755229091502 321.45466863989685 0.7579394307459125
14.414982784044918 323.55713797909436 0.7584231349314365
14.420210338998334 326.6707391134752 0.7616483774288446
14.42543789395175 326.3627308373354 0.7606906090522068
14.430665448905167 323.51458955272966 0.757115283918371
14.435893003858583 321.7545919073983 0.7546029948276817
14.441120558811999 324.179501764554 0.7576872983363828
14.446348113765415 328.4769591702504 0.7620286071541262
14.451575668718831 330.0260406691725 0.7652553163539937
14.456803223672248 328.95820112841346 0.7640408269772165
14.462030778625664 329.44376355665787 0.7640916942895428
14.46725833357908 331.780051868966 0.7669530472829446
14.472485888532496 336.6109702879381 0.771285267957191
14.477713443485912 341.3687410677493 0.7764556191133203
14.482940998439329 345.8315617162852 0.7812026957063892
14.488168553392745 350.6896961787481 0.7862072657906162
14.493396108346161 352.9306446002225 0.7889619131735417
14.498623663299577 357.7475859153701 0.7938156564005746
14.503851218252994 363.3732616354296 0.8003420382479073
14.50907877320641 370.8735415410858 0.8089059723566848
14.514306328159826 374.38467478556123 0.8125958036396878
14.519533883113242 375.9119164734527 0.8140438473669895
14.524761438066658 373.2713229615387 0.81045553310103
14.529988993020075 368.0066964691552 0.8048808818645279
14.53521654797349 363.9342536290313 0.8000446528955265
14.540444102926907 355.67420310230125 0.7914047143240239
14.545671657880323 348.36152378621296 0.7840948236439388
14.55089921283374 336.95023077047694 0.7711860703198871
14.556126767787156 326.0020598143803 0.7586977726406806
14.561354322740572 319.174225646536 0.7509120242850865
14.566581877693988 311.61976669194456 0.7433011310799266
14.571809432647404 308.0399772425351 0.7391936357093237
14.57703698760082 305.07103898548417 0.7371500465256847
14.582264542554237 305.75404395751303 0.7380164603396927
14.587492097507653 306.26826383556653 0.7393978083021011
14.592719652461069 308.23159394218396 0.7408387794126488
14.597947207414485 309.57501514678546 0.7418782549754831
14.603174762367901 312.57401119301187 0.744955680533611
14.608402317321318 317.16839563904574 0.7504827935319022
14.613629872274734 318.35797282336375 0.7509743615966772
14.61885742722815 321.28751003690024 0.7535188483034243
14.624084982181566 322.2805268129999 0.7548087268480727
14.629312537134982 327.3258261080161 0.7608909073337418
14.634540092088399 333.5671858125958 0.7677418473971411
14.639767647041815 339.13236065944847 0.7728833971415318
14.644995201995231 342.788562064757 0.7762459744138618
14.650222756948647 344.1743912194341 0.7764080892606203
14.655450311902063 343.0995063847117 0.7761345868486368
14.66067786685548 342.4496140415498 0.7751062401556708
14.665905421808896 340.2950091974446 0.7735891447454348
14.671132976762312 340.45062414960023 0.7729307003718427
14.676360531715728 339.625317439094 0.7717912431043004
14.681588086669144 338.7675983468185 0.7702156095944072
14.68681564162256 340.816658593404 0.7731190884438277
14.692043196575977 338.3233616795295 0.7697664375795874
14.697270751529393 338.5334690618666 0.769560403660511
14.70249830648281 342.4610988819192 0.7746156447742902
14.707725861436225 344.95015078974626 0.7765738696744147
14.712953416389642 347.81447847145256 0.7803425090013731
14.718180971343058 347.7793807538431 0.7805171865372402
14.723408526296474 344.6051236012929 0.7769159067217644
14.72863608124989 346.5259599292571 0.7798085061830974
14.733863636203306 349.771312800298 0.7825958051938161
14.739091191156723 351.2294119618429 0.783900158117879
14.744318746110139 348.33045403993646 0.7805914606134067
14.749546301063555 343.96868581530623 0.7750062942781097
14.754773856016971 334.66787337832534 0.7646073281145146
14.760001410970387 328.6619322198215 0.7582228122637321
14.765228965923804 324.0655219703191 0.752845791976618
14.77045652087722 320.5506765034244 0.7491455094891588
14.775684075830636 319.8804901502754 0.7477011298125714
14.780911630784052 317.6093312996958 0.7441738472764589
14.786139185737468 315.73760610603256 0.7425398359088433
14.791366740690885 314.3502393814759 0.7424018062451733
14.7965942956443 313.65874852826505 0.7418013358343364
14.801821850597717 315.0804502857233 0.7439090291148005
14.807049405551133 315.6395399727618 0.7428141295615197
14.81227696050455 319.7257102723524 0.7475265620400993
14.817504515457966 324.89312428074385 0.7540412801221393
14.822732070411382 331.81842409713244 0.7623721764731906
14.827959625364798 339.07646551145604 0.7716046095229178
14.833187180318214 341.83459258359085 0.7737489603252844
14.83841473527163 346.06135617609783 0.7770065136963267
14.843642290225047 345.0193784557972 0.7758949355067544
14.848869845178463 350.27615295392025 0.7819738002953276
14.854097400131879 353.1741014103365 0.785334248153716
14.859324955085295 354.88835146466346 0.7882527774537468
14.864552510038711 356.976135849714 0.7898921359075246
14.869780064992128 358.35388263978945 0.7908515263748448
14.875007619945544 360.42255391317684 0.7928363581624339
14.88023517489896 359.21525526978786 0.7906852737340982
14.885462729852376 357.8340263473302 0.7897180221228037
14.890690284805792 357.3153016496216 0.7902575373264314
14.895917839759209 358.7937582025908 0.792245891914456
14.901145394712625 359.35018803171334 0.792747497585936
14.906372949666041 359.7988918548178 0.7919104295341471
14.911600504619457 356.4220701126632 0.7873028037096219
14.916828059572873 353.6242089820872 0.7847212430915973
14.92205561452629 348.82880350544195 0.7803578421420261
14.927283169479706 342.31159333994805 0.7744070618712884
14.932510724433122 337.3004569246028 0.7697285515525758
14.937738279386538 333.7157137919759 0.7658280833566168
14.942965834339955 329.1020103764404 0.7605168148234244
14.94819338929337 323.74962901779446 0.7549365365440315
14.953420944246787 317.2225793819354 0.7473216295290827
14.958648499200203 313.0439799559337 0.743188227451277
14.96387605415362 310.34636537523465 0.7405094651065407
14.969103609107036 303.92769349170567 0.7332559713623192
14.974331164060452 300.9417174314747 0.7298030282081244
14.979558719013868 297.5493179007072 0.7250944472742143
14.984786273967284 297.65312357710076 0.7242806560343903
14.9900138289207 298.5388372886189 0.7255195348813253
14.995241383874117 301.2040632685689 0.7286178325602468
15.000468938827533 302.1798513624357 0.7306139085365394
15.005696493780949 301.39912048115394 0.7293536768817043
15.010924048734365 302.2515483716084 0.7305624540990456
15.016151603687781 302.2483569144313 0.7308024475280415
15.021379158641198 304.20093809116236 0.7324901645178251
15.026606713594614 304.62375306153257 0.732896977816149
15.03183426854803 307.1378762092895 0.7345008776607179
15.037061823501446 308.6884163427141 0.7358973845518239
15.042289378454862 310.8662078714675 0.7378071432690145
15.047516933408279 310.6656699153385 0.7391488218507634
15.052744488361695 309.945627684527 0.7391684628468492
15.057972043315111 311.11381180585306 0.7415861817224334
15.063199598268527 313.06909806241805 0.7436837052525189
15.068427153221943 316.94016745683393 0.7478433636811983
15.07365470817536 319.8629752516099 0.7511239748457136
15.078882263128776 319.8619616048724 0.7506806993123388
15.084109818082192 315.4717305453891 0.7456464882981064
15.089337373035608 314.02132982778494 0.7443661503834424
15.094564927989024 313.8328671536853 0.7445800054391658
15.09979248294244 314.1225183388239 0.7451262190223547
15.105020037895857 310.7818107813272 0.7403713082724782
15.110247592849273 306.04389400050076 0.7346974613464636
15.11547514780269 303.1487943517361 0.7314015448433597
15.120702702756105 304.79382515193987 0.7337278062667478
15.125930257709522 306.24860519930377 0.7346976002724922
15.131157812662938 307.11308710787455 0.7350900905565693
15.136385367616354 304.79824371210907 0.73183387813364
15.14161292256977 298.90931757411204 0.7250016295496008
15.146840477523186 294.9708670970848 0.7221130819045384
15.152068032476603 290.55191089994605 0.7173055907231929
15.157295587430019 288.2195401356166 0.7146237469016922
15.162523142383435 288.1203077002515 0.7142173845186652
15.167750697336851 285.00582904264604 0.709942388250131
15.172978252290267 283.81607824009797 0.708952677681938
15.178205807243684 278.5643141260552 0.7038233391320393
15.1834333621971 273.48361504797896 0.6974165816258764
15.188660917150516 266.7639560754491 0.6909266707023299
15.193888472103932 262.77387903411847 0.6865411486908075
15.199116027057348 263.55190780875347 0.6881473625654445
15.204343582010765 265.8364779833067 0.6895691311947704
15.20957113696418 270.8536138225216 0.6959668171316092
15.214798691917597 272.81479260873635 0.6976911531386523
15.220026246871013 271.8118074600811 0.6977890302020197
15.22525380182443 269.2656237861423 0.6958038046474735
15.230481356777846 265.8947475641916 0.6911953060368031
15.235708911731262 265.83968987263125 0.6904444004145266
15.240936466684678 265.68617380342806 0.6893271497276191
15.246164021638094 266.42861081721674 0.6883001117025532
15.25139157659151 267.8477660020102 0.689957997990954
15.256619131544927 267.5419294212098 0.6897305792921434
15.261846686498343 269.0404527974882 0.693118773446423
15.267074241451759 269.8534506281865 0.6968368639081072
15.272301796405175 267.63862603341926 0.6963168313623335
15.277529351358591 265.3919150996155 0.6944072151811792
15.282756906312008 264.8806285344568 0.6924825963733738
15.287984461265424 264.7807792907159 0.6911518748573763
15.29321201621884 266.2062185803269 0.6916689672508672
15.298439571172256 266.88972069865605 0.6922362944781437
15.303667126125672 268.4527323277837 0.6947853598990262
15.308894681079089 269.27382551193796 0.6952605834368251
15.314122236032505 271.5239695330509 0.6970798513743212
15.319349790985921 269.97382977265795 0.6942635469809009
15.324577345939337 272.31779600250275 0.6959045846805328
15.329804900892753 275.15248980278193 0.6993756650829863
15.33503245584617 279.9545060950108 0.7050265017945053
15.340260010799586 281.50648532108653 0.7089574306715599
15.345487565753002 282.68133255067795 0.710826726917931
15.350715120706418 282.7205325016059 0.711250528702166
15.355942675659835 284.1787570129244 0.7128506104287876
15.36117023061325 284.5582240624034 0.7125035111283665
15.366397785566667 283.6118257719059 0.7107707949420835
15.371625340520083 286.513236059567 0.7128387438812217
15.3768528954735 288.86741027747945 0.7149662799614301
15.382080450426916 292.19801015682623 0.7187652378705699
15.387308005380332 292.70043638815656 0.7197919446763253
15.392535560333748 289.92895165308806 0.7169168922182002
15.397763115287164 288.50785725158346 0.7243506997958525
15.40299067024058 289.7456187851166 0.7329989350229288
15.408218225193997 288.81612097944634 0.7365572724349793
15.413445780147413 289.8807454918442 0.7408639216725991
15.418673335100829 288.786556411247 0.742544011007854
15.423900890054245 290.27533972593864 0.7480196333275902
15.429128445007661 292.64500063056147 0.7537803926034281
15.434355999961078 291.2945529851744 0.7542385193909672
15.439583554914494 292.5031347062952 0.7580168399322725
15.44481110986791 292.0701000310409 0.7608919006918627
15.450038664821326 293.93800279044666 0.7661701941458124
15.455266219774742 292.3616568590118 0.7670990333087264
15.460493774728159 289.2686437684197 0.7656101889046281
15.465721329681575 288.9513183362874 0.7670466860545087
15.470948884634991 291.03326672924106 0.7723228376599595
15.476176439588407 294.0079555338156 0.777840499138566
15.481403994541823 296.87809884384046 0.7834286381261782
15.48663154949524 296.9822254990933 0.7865238423968213
15.491859104448656 297.7929144782229 0.7899654720319366
15.497086659402072 295.76344960345654 0.7894479221271739
15.502314214355488 295.8646030934135 0.7908748005967796
15.507541769308904 294.44102451620904 0.7889437930448416
15.51276932426232 291.44272559263976 0.7861534942396341
15.517996879215737 292.4833534296401 0.7887292979337157
15.523224434169153 291.8634855370048 0.7888913405762282
15.52845198912257 295.1184331870861 0.7953418810149705
15.533679544075985 298.2044839277353 0.8013134543340302
15.538907099029402 300.57528217662315 0.8057908265218449
15.544134653982818 302.8718669120029 0.810377106999913
15.549362208936234 302.5266614092306 0.8111325798573771
15.55458976388965 300.75444789245796 0.8117900393169597
15.559817318843066 299.17441987921967 0.8118521065774376
15.565044873796483 297.46851892581503 0.8121823724834119
15.570272428749899 297.1155022427873 0.8123298922854866
15.575499983703315 299.2403045427146 0.816945544400762
15.580727538656731 297.7111513383965 0.8161599127699878
15.585955093610147 296.0652444610823 0.8168118404570417
15.591182648563564 294.28619638009656 0.8165529205269999
15.59641020351698 293.07027892413623 0.8171021741660959
15.601637758470396 295.1587287318601 0.8218572597549901
15.606865313423812 292.3327908859578 0.8193233669921757
15.612092868377228 288.1958109049552 0.8144911660827707
15.617320423330645 286.4022286994531 0.8124983307209444
15.62254797828406 284.30402827023596 0.8108409883353653
15.627775533237477 283.7537084031457 0.8118016879393074
15.633003088190893 277.91670902403825 0.8063871050260729
15.63823064314431 277.1207686038517 0.8025859583897423
15.643458198097726 274.36701287060345 0.7873524137931641
15.648685753051142 277.4376151852769 0.785932897786636
15.653913308004558 279.08039241722406 0.7840981726667118
15.659140862957974 278.9109163738012 0.7831785848846575
15.66436841791139 276.94328575251984 0.77704448171153
15.669595972864807 274.2455192141057 0.769546759128203
15.674823527818223 271.8949016394312 0.7638114241669576
15.680051082771639 270.31648998824517 0.7602332322955627
15.685278637725055 270.66796384605897 0.7599565388007749
15.690506192678471 273.46122136068004 0.7620892657612729
15.695733747631888 274.83320411967765 0.7617809924631409
15.700961302585304 272.1293510537112 0.7539082008315495
15.70618885753872 269.331072324535 0.7478142254646752
15.711416412492136 267.00268875845325 0.7443645647433282
15.716643967445552 266.4337769418544 0.7433202570378941
15.721871522398969 268.84022486406764 0.7476012470071945
15.727099077352385 270.94208888074456 0.7486406930222761
15.732326632305801 272.8515507077969 0.7489480150815461
15.737554187259217 272.92443004519265 0.7473904628611753
15.742781742212633 272.6922840901696 0.745762483517547
15.74800929716605 274.85447117291204 0.7487687291888442
15.753236852119466 276.7725733633102 0.7524190211057846
15.758464407072882 280.41834302009534 0.755720489529782
15.763691962026298 281.0481230553568 0.754853256883984
15.768919516979715 281.1814024699625 0.7524208693778346
15.77414707193313 280.6600500722224 0.7499508816716962
15.779374626886547 277.9645501533034 0.745630268832223
15.784602181839963 277.4476029878976 0.7444197040392738
15.78982973679338 276.8143415324652 0.743011974676844
15.795057291746796 276.054110538114 0.7426574240702293
15.800284846700212 277.94539243054606 0.7459331925661439
15.805512401653628 278.0858171130791 0.7458231909645943
15.810739956607044 280.37392975402764 0.7477310583139234
15.81596751156046 280.7467419868158 0.7468463804631712
15.821195066513877 280.994557779651 0.7479301247846196
15.826422621467293 282.82113952510963 0.7485157155584373
15.831650176420709 286.2902441206315 0.7527247668906172
15.836877731374125 286.56458899972904 0.7528548934311489
15.842105286327541 284.16557990268154 0.7491958501751045
15.847332841280958 280.95634100430345 0.7453360257057028
15.852560396234374 275.1527977848352 0.7369126499553578
15.85778795118779 273.94779931031906 0.735401194785873
15.863015506141206 274.2296469124206 0.7366051712893829
15.868243061094622 277.8996933363433 0.7405621571747567
15.873470616048039 278.8939360026303 0.7422534373257242
15.878698171001455 279.04625410726936 0.7413360550791396
15.883925725954871 279.1519146507685 0.7418504683615825
15.889153280908287 279.5834015888728 0.7419783118240285
15.894380835861703 282.5137905489384 0.7446355743217962
15.89960839081512 281.3502596043522 0.7427816562756586
15.904835945768536 280.7451338949897 0.7417538580541944
15.910063500721952 278.7556003044826 0.7397363960573762
15.915291055675368 274.9532112127452 0.7353989133666355
15.920518610628784 273.8178163840462 0.7343251176283756
15.9257461655822 277.88181229372213 0.7392732054070068
15.930973720535617 279.13114622556145 0.7392236071717158
15.936201275489033 276.9322178494111 0.7359663740560517
15.94142883044245 275.98865882793297 0.7345523983305553
15.946656385395865 277.54310140689614 0.735496216241328
15.951883940349282 279.2941665943524 0.7368169894438477
15.957111495302698 283.33889722314416 0.7410248743394127
15.962339050256114 283.6458448444562 0.741168414859317
15.96756660520953 283.7844765610469 0.7419110662672396
15.972794160162946 281.03967592889313 0.7384437716811748
15.978021715116363 279.69670489811233 0.7363459350797509
15.983249270069779 280.1616522246155 0.7361865220676101
15.988476825023195 283.2224957692784 0.7399620449533751
15.993704379976611 284.7068226593303 0.7425246430788426
15.998931934930027 284.67474920838345 0.7432501983776753
16.004159489883442 282.47411099725207 0.7403230374022363
16.009387044836856 281.82940168237855 0.7394019904959732
16.01461459979027 281.21493650134676 0.7379795004383001
16.019842154743685 283.19987269455464 0.7402875013950119
16.0250697096971 282.6553760972543 0.7381024458967238
16.030297264650514 285.4507170336103 0.7422371598658437
16.03552481960393 287.970153428668 0.7446835034080037
16.040752374557343 288.76073672301345 0.745102005226366
16.045979929510757 291.71236278634234 0.7490051391055448
16.05120748446417 295.1327493565596 0.7523259503347284
16.056435039417586 298.044713248889 0.7557098866769462
16.061662594371 299.5311954711933 0.7570691777166252
16.066890149324415 302.1744140713414 0.7598558775487096
16.07211770427783 305.92854596109163 0.7646221837155933
16.077345259231244 307.56351155654943 0.7661622963820464
16.08257281418466 311.347895496364 0.7706878491939965
16.087800369138073 315.88000190002356 0.7762411948488894
16.093027924091487 316.5579560355968 0.7767226911934245
16.0982554790449 318.78517265699475 0.7795667644668469
16.103483033998316 325.8683259833193 0.788935875058275
16.10871058895173 329.75347738761917 0.7940351606672028
16.113938143905145 331.2708073071148 0.7973291158095863
16.11916569885856 327.68426763438595 0.7928476859904238
16.124393253811974 325.5268843551245 0.7904051474414137
16.129620808765388 326.0030769819618 0.7910324358619982
16.134848363718802 326.66121374092177 0.7921878968901724
16.140075918672217 327.40814319784363 0.7923844820622653
16.14530347362563 327.7796570003135 0.7923200540557662
16.150531028579046 328.2174826615333 0.7918266975483185
16.15575858353246 331.1247206723257 0.7943444003919553
16.160986138485875 328.57795869162686 0.791463379789605
16.16621369343929 325.12796106645277 0.7867888087935379
16.171441248392703 318.9690395794704 0.7797243791707035
16.176668803346118 311.81544167290724 0.7722573254680977
16.181896358299532 306.398375619935 0.7652239170353213
16.187123913252947 301.20314726343827 0.758721028022211
16.19235146820636 294.22166163423924 0.7495659279364755
16.197579023159776 289.427847240112 0.744215683808942
16.20280657811319 285.36951439121515 0.7400571553869395
16.208034133066604 282.96615171586603 0.7376743423408547
16.21326168802002 279.1578721912091 0.7334520928540915
16.218489242973433 274.8029687504197 0.72807904851835
16.223716797926848 272.28715807415074 0.7249407609334461
16.228944352880262 269.49713864960734 0.7214393762173557
16.234171907833677 267.59942225465466 0.720449133369515
16.23939946278709 264.5686596288595 0.7174217829930113
16.244627017740505 260.7989798139769 0.7119627864217885
16.24985457269392 256.2456072090741 0.7070461950247692
16.255082127647334 253.83968867677964 0.7037665045346277
16.26030968260075 251.6048495377676 0.7005360067922752
16.265537237554163 251.78302723191354 0.7005401597363623
16.270764792507578 251.2254064948534 0.6981630685015664
16.275992347460992 249.6922397163571 0.6958407381745044
16.281219902414406 248.99671548477448 0.6943774398526391
16.28644745736782 246.6826496406925 0.6900068541299271
16.291675012321235 246.01613880419225 0.6898139963818678
16.29690256727465 247.107846888832 0.6928099432451533
16.302130122228064 246.17784110583216 0.6933476637350225
16.30735767718148 248.23046535333754 0.6961501277352717
16.312585232134893 245.37772300869 0.6896584127706922
16.317812787088307 246.54163579259617 0.6899309227320698
16.323040342041722 246.48183527111578 0.6891946226222577
16.328267896995136 246.25176619688412 0.6888105053612912
16.33349545194855 247.16392106401835 0.689013615469758
16.338723006901965 248.85396340822348 0.6909481848437962
16.34395056185538 252.37072306476063 0.6946670310130071
16.349178116808794 254.33636659717263 0.6992378572465852
16.35440567176221 255.53726771468314 0.7010946319594638
16.359633226715623 260.07198621341 0.7072184332097828
16.364860781669037 265.35831209020495 0.7143672996526308
16.37008833662245 272.4843421432761 0.7206832483343669
16.375315891575866 275.5908988314185 0.7231670198978037
16.38054344652928 278.40864572240366 0.7248466809737292
16.385771001482695 280.56960652104283 0.7263368166715034
16.39099855643611 283.7141286572463 0.7298429995324259
16.396226111389524 285.661020575607 0.7303730065175662
16.401453666342938 287.4363141554951 0.731633633019934
16.406681221296353 287.8100366146804 0.7328203792111672
16.411908776249767 284.1244311913003 0.7286158139815362
16.41713633120318 284.48726283841603 0.7302509056040493
16.422363886156596 281.01673936278115 0.7262516266118443
16.42759144111001 282.26119520511514 0.7276314619207191
16.432818996063425 280.6471311882085 0.725482914656167
16.43804655101684 280.3499306962821 0.7249132212999013
16.443274105970254 276.74737423551835 0.7214043958352944
16.448501660923668 275.41231400168925 0.7207156242591349
16.453729215877082 272.9358815251211 0.7168504475137498
16.458956770830497 271.8523041475944 0.7152042176408686
16.46418432578391 268.1792795014516 0.7103531742689352
16.469411880737326 264.75236145407416 0.7068679938739583
16.47463943569074 263.631536975662 0.7067727596203961
16.479866990644155 264.37092723501104 0.7069600298617083
16.48509454559757 268.93822234032734 0.7126349770884988
16.490322100550983 272.1020448478133 0.7157941708477877
16.495549655504398 273.51803935362574 0.7172336680462239
16.500777210457812 274.4536905740055 0.7181369730470907
16.506004765411227 276.33364559689807 0.7197004954634407
16.51123232036464 277.3318439248534 0.7194304814986237
16.516459875318056 277.47264949942115 0.7191405093885134
16.52168743027147 274.4722200075991 0.7149262314653579
16.526914985224884 275.5385007071828 0.7157216637902389
16.5321425401783 275.3919646123681 0.7162953344736669
16.537370095131713 275.05617246196704 0.7167011831580965
16.542597650085128 270.4339020407046 0.7130150987345346
16.547825205038542 265.2022145230544 0.7066149517439172
16.553052759991957 261.43110947981523 0.7018744728890859
16.55828031494537 255.5570584738224 0.6949112661224061
16.563507869898785 254.02480387478732 0.6927648505970916
16.5687354248522 256.5058295721334 0.6958813054324722
16.573962979805614 257.6314988398129 0.6981877100878349
16.57919053475903 255.9499225732645 0.6962947460531517
16.584418089712443 253.265943468425 0.6937785109880545
16.589645644665858 247.66887481425792 0.6843628470721097
16.594873199619272 247.30821350771905 0.6816281080253461
16.600100754572686 245.1241063343404 0.6788390164287027
16.6053283095261 245.51762607058814 0.6791327354143011
16.610555864479515 245.53899684819493 0.6800425776002382
16.61578341943293 243.868735789849 0.6782127363093573
16.621010974386344 244.5900376920106 0.6791162676633843
16.62623852933976 247.3548120360749 0.6832317419521419
16.631466084293173 248.48832383579594 0.6842046839246131
16.636693639246587 249.32992487869802 0.6833848772551383
16.641921194200002 246.99363985048913 0.6798237642872158
16.647148749153416 247.9323898218967 0.6791529578733687
16.65237630410683 249.5493731368699 0.6819037149905302
16.657603859060245 251.48830252636697 0.6863755671466382
16.66283141401366 247.91133466910244 0.6833666195663504
16.668058968967074 245.05976723981243 0.6813301050491899
16.67328652392049 240.30857372401996 0.6736441937337562
16.678514078873903 240.0556000797761 0.6721749995740641
16.683741633827317 243.30307742218977 0.6759416063356232
16.68896918878073 247.56068500855187 0.6811768068322996
16.694196743734146 245.88506427567873 0.679026948880082
16.69942429868756 245.09294265239157 0.6765704785015862
16.704651853640975 243.5550801823938 0.6737900569147025
16.70987940859439 243.85105142349997 0.6738052147904235
16.715106963547804 241.8768149201323 0.6719634186549109
16.720334518501218 238.58288219451038 0.6678275297956665
16.725562073454633 237.71999413573838 0.6668111103196213
16.730789628408047 238.5573571464307 0.6683117620948239
16.73601718336146 238.2785321132905 0.6695718040667538
16.741244738314876 236.47558663710257 0.6663220123602647
16.74647229326829 232.7542727897317 0.6612845534609619
16.751699848221705 232.91707351299507 0.6608961737146005
16.75692740317512 231.42599543589827 0.6586108091782813
16.762154958128534 229.6066155739152 0.6538409506865589
16.767382513081948 227.94931615751292 0.6514772786422867
16.772610068035362 226.38411331711308 0.6490418876382836
16.777837622988777 226.10100096797163 0.650536610217902
16.78306517794219 226.29052288923353 0.6515560599176903
16.788292732895606 226.19647843799174 0.6507946798394029
16.79352028784902 225.12950932659078 0.6497773569306031
16.798747842802435 224.33489222754955 0.6485310608965854
16.80397539775585 223.97825229993418 0.6494487298092804
16.809202952709263 223.51342520141614 0.6490949400008503
16.814430507662678 221.70011324054062 0.6473015660355681
16.819658062616092 220.38037122363951 0.6446347322740273
16.824885617569507 220.39132037618424 0.6468174974848715
16.83011317252292 220.10952515653116 0.6461813774555396
16.835340727476336 220.8405404866154 0.6463388564481661
16.84056828242975 221.02013092877468 0.6460377867903162
16.845795837383164 222.2133326357324 0.648047030906334
16.85102339233658 218.54281979969457 0.6446404810152766
16.856250947289993 218.00740498529677 0.6433186126518461
16.861478502243408 216.040069821054 0.6405777443459544
16.866706057196822 214.6167038627587 0.6384943730429268
16.871933612150237 215.79593886675985 0.6405150225305237
16.87716116710365 217.47047009623483 0.6429299658911091
16.882388722057065 218.1581067635323 0.6424102522644183
16.88761627701048 218.053768187536 0.6423445967158357
16.892843831963894 215.64075213125022 0.6389811150684389
16.89807138691731 213.3074448428733 0.6369919411699018
16.903298941870723 213.4341876317693 0.6388579659140003
16.908526496824138 216.3541363610297 0.6434764434446063
16.913754051777552 217.42215268124974 0.6439079662776365
16.918981606730966 215.46175378809147 0.6395214461778768
16.92420916168438 212.8715951951938 0.635472955773463
16.929436716637795 210.02261546568096 0.6335876213621021
16.93466427159121 209.44332891418424 0.6326135429600177
16.939891826544624 209.7889651528569 0.6326992083034035
16.94511938149804 211.44623189236816 0.6326837106696186
16.950346936451453 214.1298186227581 0.6356328657379707
16.955574491404867 214.43180259090616 0.6362059184918556
16.960802046358282 213.65158230849585 0.6360264716839108
16.966029601311696 213.311164441599 0.6351250529217615
16.97125715626511 212.14904111290133 0.6331555688169125
16.976484711218525 212.77171937074783 0.6335791763673616
16.98171226617194 211.3815163192834 0.6339369578877952
16.986939821125354 210.62305368265388 0.6337089915278028
16.99216737607877 207.73364174374086 0.6291868088812966
16.997394931032183 209.03564270439716 0.6280393132854096
17.002622485985597 210.31033404707762 0.6288154120531714
17.00785004093901 212.67227638610328 0.6302811376139268
17.013077595892426 215.647261339114 0.6350612256635463
17.01830515084584 216.25501231454885 0.6374428288432256
17.023532705799255 217.57139048909826 0.6403268636757549
17.02876026075267 215.31487650322055 0.6365480280629752
17.033987815706084 216.40990001570782 0.6361132515719516
17.039215370659498 215.89749667602158 0.6340720245122387
17.044442925612913 217.47764406677646 0.6355043436986197
17.049670480566327 217.20446342249377 0.6361969455564125
17.05489803551974 216.26194287251153 0.6365619957945542
17.060125590473156 216.4274844757525 0.6375590499784816
17.06535314542657 216.6898955559255 0.6400098957706138
17.070580700379985 216.42406683064578 0.6384587057082124
17.0758082553334 216.87689593471728 0.6375698732304226
17.081035810286814 217.4760599902337 0.6366697739044923
17.086263365240228 220.36157359435185 0.6407432025224321
17.091490920193642 221.08907699247206 0.6418504581010145
17.096718475147057 221.10537681248584 0.6436167025227032
17.10194603010047 217.391433939105 0.6390452835461836
17.107173585053886 216.50117645691898 0.6370276521255455
17.1124011400073 217.48585642571948 0.6386136634301627
17.117628694960715 219.04817817025642 0.640184771975479
17.12285624991413 220.69377763591817 0.6429399789056063
17.128083804867543 220.65632524242383 0.6423160412706713
17.133311359820958 223.08327173114276 0.6440868811470122
17.138538914774372 225.74508759523786 0.6493348815266428
17.143766469727787 227.0803066376618 0.6501233288788795
17.1489940246812 227.75061810139647 0.6505596664674193
17.154221579634616 225.0235823581474 0.6453075949541642
17.15944913458803 224.20583004943936 0.6448004666418738
17.164676689541444 223.30537785884673 0.6433090614883745
17.16990424449486 229.9473502422213 0.6536564435275986
17.175131799448273 236.65278502550981 0.6625064594449654
17.180359354401688 239.24882660481776 0.6661223643003124
17.185586909355102 241.12930220315351 0.6673618912977181
17.190814464308517 242.62769204879353 0.6684699075028626
17.19604201926193 243.35697534275417 0.6697577482766497
17.201269574215345 244.77184722478057 0.6720208190495821
17.20649712916876 245.62256488598143 0.6754496258141433
17.211724684122174 245.87704292688207 0.6773145050089316
17.21695223907559 246.25599704993604 0.6768902883904989
17.222179794029003 245.89956852255088 0.6730258655840088
17.227407348982418 244.4250950763155 0.6700871770915983
17.232634903935832 244.0879886143754 0.6702818217711839
17.237862458889246 246.86338488507883 0.674565703479745
17.24309001384266 245.69057096515323 0.6741145214659389
17.248317568796075 245.67589684172304 0.6747724691305208
17.25354512374949 242.63327973233694 0.6699334861664937
17.258772678702904 242.22220985958018 0.668532542273276
17.26400023365632 241.37139448840347 0.6670703901380765
17.269227788609733 240.0180252895827 0.6637980283787074
17.274455343563147 234.93651303895902 0.6577765760139982
17.279682898516562 234.77031951336897 0.6593087992971159
17.284910453469976 233.46822655296145 0.6572038524257735
17.29013800842339 236.02352522390237 0.6604004615444352
17.295365563376805 235.82474766017518 0.6582753922918984
17.30059311833022 236.2958503039656 0.658485757705761
17.305820673283634 235.73622927784183 0.6591131105685364
17.31104822823705 235.702538501392 0.6584789641345024
17.316275783190463 235.705436628881 0.6568780078136534
17.321503338143877 238.5374972354388 0.661717039437804
17.32673089309729 236.32740229975914 0.6583066841137468
17.331958448050706 234.75836535318632 0.6561557468880275
17.33718600300412 233.42287084827123 0.6541205344525584
17.342413557957535 233.45665100059313 0.6540743671070329
17.34764111291095 235.46896236104732 0.6572315064268611
17.352868667864364 237.01243728289194 0.6606488519589468
17.358096222817778 236.5268185731067 0.6598309161192842
17.363323777771193 233.3440893587469 0.6557058620325177
17.368551332724607 231.07693529548226 0.6532580111366222
17.37377888767802 229.40718625787594 0.6496771893237967
17.379006442631436 230.99286165821886 0.6534514049727884
17.38423399758485 231.56560251469904 0.6545598260163177
17.389461552538265 229.14432838797094 0.6512357055561155
17.39468910749168 229.69374497352683 0.6511190639840561
17.399916662445094 231.8947541037951 0.6540755813405369
17.405144217398508 235.87337705590642 0.6599551695494992
17.410371772351922 235.63853952746808 0.6601822101441814
17.415599327305337 234.5878248688471 0.6580397301434546
17.42082688225875 233.2169298780661 0.6557912182872839
17.426054437212166 234.05186620446926 0.6575118594665488
17.43128199216558 235.26043471711387 0.6614373184940251
17.436509547118995 236.23735563488825 0.6630069011242363
17.44173710207241 238.07325804450994 0.6639983286229466
17.446964657025823 238.8208374866534 0.6646026104001269
17.452192211979238 235.30695683770782 0.6607647274939656
17.457419766932652 230.81664462125957 0.6553326040731315
17.462647321886067 228.4972233785891 0.6503091084502689
17.46787487683948 230.0223605728517 0.6510132514032636
17.473102431792896 230.80060204505662 0.652461068919082
17.47832998674631 232.9389225811907 0.6559050095575991
17.483557541699724 232.0672806363849 0.6560555841947209
17.48878509665314 233.37715834996547 0.6568461745262156
17.494012651606553 236.84640845508235 0.6617774808003672
17.499240206559968 238.2530949118091 0.663502868625659
17.504467761513382 239.25633271640095 0.6636249474162863
17.509695316466797 241.21005290100567 0.6659802387466657
17.51492287142021 239.73775867116638 0.6631059662405284
17.520150426373625 238.0961431181148 0.6624333610022686
17.52537798132704 236.94316330333965 0.6611202014563299
17.530605536280454 236.8498564664037 0.660982970506961
17.53583309123387 239.20914067327462 0.6640977902360167
17.541060646187283 239.64290387570742 0.6637664250481138
17.546288201140698 240.36886209466988 0.6647757888262121
17.551515756094112 240.53883682177556 0.663646190056897
17.556743311047526 243.55940175502974 0.6673769738131419
17.56197086600094 245.4226862837144 0.6702888929727194
17.567198420954355 247.27852008047938 0.673102614319255
17.57242597590777 246.730835784472 0.6723786236172484
17.577653530861184 243.47987379292027 0.6669009987475714
17.5828810858146 241.1694427922897 0.6643524900623791
17.588108640768013 242.10955600354748 0.667503256904984
17.593336195721427 244.40240987855893 0.6720230319751109
17.598563750674842 246.103035845697 0.6742682245114306
17.603791305628256 244.72965246141024 0.6704525730167613
17.60901886058167 245.2513086855435 0.6703364321223838
17.614246415535085 247.76549791826156 0.6717262291654938
17.6194739704885 250.45388797573028 0.6752784179603535
17.624701525441914 250.3359838896777 0.6749707443021967
17.62992908039533 250.9100164607104 0.6762963328092408
17.635156635348743 249.87122693390998 0.6749339105855664
17.640384190302157 249.7510556239374 0.6745519559266011
17.64561174525557 249.06576339932417 0.6731512176783168
17.650839300208986 250.38947154321448 0.6755526874917643
17.6560668551624 254.0959482016845 0.6799534557857172
17.661294410115815 257.19438239767777 0.6835255987313357
17.66652196506923 259.92679587086604 0.685925096064014
17.671749520022644 261.3118320406175 0.6875016380408927
17.676977074976058 264.5032456786322 0.6916431587347102
17.682204629929473 267.6502428817211 0.6947144851777476
17.687432184882887 270.4348929126008 0.6970622612666776
17.6926597398363 275.7052678730642 0.7033775391053428
17.697887294789716 281.77754357423777 0.7112627119319217
17.70311484974313 287.19978372810596 0.719293672811846
17.708342404696545 290.1000429617793 0.7230147420462179
17.71356995964996 293.61391414132527 0.7265519630752284
17.718797514603374 296.6319948645679 0.7300596785447643
17.724025069556788 300.72986096807307 0.7343545947237645
17.729252624510202 305.2567586254298 0.7396146507450546
17.734480179463617 308.57303777178277 0.7430146737818117
17.73970773441703 311.5916269015056 0.7462256613466745
17.744935289370446 309.51609601118224 0.7442501432419032
17.75016284432386 309.7235037908132 0.7445445153870104
17.755390399277275 311.8098671605027 0.7466309424775529
17.76061795423069 315.6010591877212 0.7505017024233188
17.765845509184103 319.0500431594132 0.7537126748365605
17.771073064137518 321.6321259178745 0.7567626896770826
17.776300619090932 324.56945568575964 0.7604050426983034
17.781528174044347 322.68742869455775 0.7586486795639932
17.78675572899776 321.048343437823 0.7581035109293963
17.791983283951176 317.08915722628484 0.7531098832601055
17.79721083890459 310.8328041585847 0.7451996252233571
17.802438393858004 305.4552427039322 0.7385981406779908
17.80766594881142 303.69084939006467 0.7362543349790212
17.812893503764833 299.4353841064558 0.732133147791635
17.818121058718248 297.37633583878295 0.7298405388518138
17.823348613671662 292.44940024720626 0.7242149703054619
17.828576168625077 290.9268634869966 0.7234394627181648
17.83380372357849 286.4608574607863 0.718115956810037
17.839031278531905 284.35579643814174 0.7150336740612289
17.84425883348532 281.5517230995131 0.7103373042597685
17.849486388438734 277.8337830488904 0.7047592428225802
17.85471394339215 277.9127902611548 0.7053192375606037
17.859941498345563 275.2912358624254 0.7025732624533944
17.865169053298978 275.2645352483225 0.7031355004082214
17.870396608252392 276.86182298533606 0.7060077587851076
17.875624163205806 278.6933869570829 0.7081290858243102
17.88085171815922 282.0501981651151 0.7127616743347205
17.886079273112635 286.51495087321604 0.71849546595635
17.89130682806605 287.7690032997344 0.7191275418847073
17.896534383019464 292.32620675513095 0.724124049234242
17.90176193797288 296.89044059369013 0.7288342242031246
17.906989492926293 303.5565754851696 0.7359133359682435
17.912217047879707 310.0424952372747 0.7435410047208134
17.917444602833122 317.1077505282895 0.7511753535096867
17.922672157786536 322.50853876044357 0.7579739817652016
17.92789971273995 324.3879009217499 0.7608775853502575
17.933127267693365 325.5527719142537 0.7612205703213389
17.93835482264678 323.8253204831488 0.7600752654242511
17.943582377600194 319.6159218393203 0.7553102525932884
17.94880993255361 314.3582268161758 0.749457927710244
17.954037487507023 307.655247593287 0.7425476483853484
17.959265042460437 302.2222043539774 0.7350268110809147
17.96449259741385 297.401487969546 0.7299892293883432
17.969720152367266 292.83412010187516 0.7248120191061647
17.97494770732068 287.5817909715425 0.7185245045272793
17.980175262274095 283.83684563392916 0.7148258335316463
17.98540281722751 279.31456638450635 0.708384385889115
17.990630372180924 272.7063347692418 0.7013384399347012
17.995857927134338 269.5761117385774 0.6976519673093579
18.001085482087753 268.2700518900866 0.6956957211763047
18.006313037041167 266.3002342381312 0.6935479916367862
18.01154059199458 262.3301685519756 0.6883111838637457
18.016768146947996 261.024558886702 0.6860199097003822
18.02199570190141 259.3751293084397 0.6845851714202374
18.027223256854825 257.92713455060664 0.6836374398643582
18.03245081180824 252.58946299833303 0.6772545567447155
18.037678366761654 249.73765384192205 0.673625036563972
18.042905921715068 249.22082074558702 0.6713467235927618
18.048133476668482 250.78267484501123 0.6740412702575278
18.053361031621897 252.2716233723475 0.6771201733727608
18.05858858657531 250.74746662791625 0.6750823017569278
18.063816141528726 250.09240007377218 0.6738469811510336
18.06904369648214 250.0812816990185 0.6732335261381849
18.074271251435555 252.9183949027545 0.6767619501023981
18.07949880638897 255.69929846923048 0.6812784448090548
18.084726361342383 258.62784937365046 0.6843088028679681
18.089953916295798 259.4700533895404 0.6847277641662112
18.095181471249212 260.27833962317845 0.6848990026349618
18.100409026202627 261.39857488463537 0.6858427620078961
18.10563658115604 263.7543286554239 0.689258862727968
18.110864136109456 267.2594362955222 0.6926163373171533
18.11609169106287 272.01306610846757 0.6972684435226679
18.121319246016284 277.916208448742 0.7046034080434771
18.1265468009697 280.9843972076917 0.7083116926837635
18.131774355923113 285.3261584018409 0.7152617434680456
18.137001910876528 290.3049296944384 0.7217573073296504
18.142229465829942 296.755046624337 0.729260875598073
18.147457020783357 305.19951372404034 0.739312664110204
18.15268457573677 311.7596597109493 0.7456709560213662
18.157912130690185 319.1459868898546 0.7544358958201719
18.1631396856436 325.55406284197335 0.7610909637043654
18.168367240597014 336.6037111389478 0.7737386280414575
18.17359479555043 350.83749752746667 0.7896901691806206
18.178822350503843 364.50146617180917 0.8042671505258798
18.184049905457258 373.62765635980264 0.814241621408703
18.189277460410672 380.22155437006035 0.8211030506456837
18.194505015364086 386.1606258766218 0.8272228300750576
18.1997325703175 388.2024803029973 0.8293498688919764
18.204960125270915 389.54175103549574 0.8303422569662928
18.21018768022433 385.1445864119018 0.8257081941113685
18.215415235177744 378.84971119009055 0.8196024112296149
18.22064279013116 376.1539703337376 0.8167474587118851
18.225870345084573 374.95440447951825 0.815927474836353
18.231097900037987 371.36033329053186 0.8114746004481949
18.236325454991402 373.785379457796 0.81363364183802
18.241553009944816 377.7298516151562 0.8180004744551944
18.24678056489823 384.094465436096 0.824305948906694
18.252008119851645 385.0617899010044 0.8255871463087726
18.25723567480506 381.1906759712705 0.8210299604318696
18.262463229758474 376.4481592401125 0.8161407021919146
18.26769078471189 370.0586267514133 0.8092284176030546
18.272918339665303 362.55434758291034 0.8015160212018311
18.278145894618717 352.24079112186405 0.7902049494514787
18.28337344957213 341.6240334429068 0.7785736727858618
18.288601004525546 334.4283141460763 0.7701513593091003
18.29382855947896 327.6059866274075 0.7626326242053754
18.299056114432375 320.72626974888533 0.7545918216992121
18.30428366938579 315.493330476925 0.749413966020341
18.309511224339204 308.89751540900187 0.7416436157661993
18.314738779292618 303.5773747716425 0.7350609586246298
18.319966334246033 296.3607372892283 0.7262685960155755
18.325193889199447 291.98771758571905 0.7211393945177776
18.33042144415286 289.93693132581717 0.7198001660158151
18.335648999106276 287.55130155392203 0.7176434079120348
18.34087655405969 284.4947340356866 0.7139275808451319
18.346104109013105 280.45927565392304 0.7091209778774855
18.35133166396652 278.0597525914523 0.7055068637467954
18.356559218919934 278.0266979200281 0.705452392435515
18.361786773873348 278.3335018262343 0.7057346504933888
18.367014328826762 277.5964732040994 0.7048425443390737
18.372241883780177 277.5554539694017 0.7058692621584457
18.37746943873359 279.5882272344004 0.7080986371464103
18.382696993687006 281.2651141337382 0.7100068349519114
18.38792454864042 286.5067005199281 0.7180283768237375
18.393152103593835 293.82902375041516 0.7382594039805715
18.39837965854725 299.4899036143982 0.7510063787064372
18.403607213500663 308.0904075351745 0.7673441483060349
18.408834768454078 317.8090675585147 0.7842798447028485
18.414062323407492 328.55381080741137 0.8015381473111306
18.419289878360907 334.8996120643239 0.812342608844891
18.42451743331432 338.0518581403615 0.8182949722489659
18.429744988267736 337.7876323555988 0.8216626237697351
18.43497254322115 336.48745351039764 0.823189246230759
18.440200098174564 332.5221127739008 0.8218538097634199
18.44542765312798 329.6851182499204 0.822318301770466
18.450655208081393 327.2487118217754 0.8216144321010204
18.455882763034808 323.0853460152978 0.8192133000205244
18.461110317988222 320.60255009035683 0.8184316140750969
18.466337872941637 314.4026087235499 0.8124859200207004
18.47156542789505 314.36860938024 0.8156652838899675
18.476792982848465 311.32772066334957 0.8152009585714812
18.48202053780188 307.9961869551506 0.8139011726473543
18.487248092755294 307.8614242994996 0.816925586441405
18.49247564770871 302.5444570229442 0.8114824338231675
18.497703202662123 299.51082267771983 0.8109099370840087
18.502930757615538 298.68476108997464 0.8120437959302079
18.508158312568952 295.74268987050357 0.8096525208672458
18.513385867522366 295.4454750316707 0.8112413436071048
18.51861342247578 293.8521365984295 0.8099807245089496
18.523840977429195 291.64244163493726 0.8104264915175718
18.52906853238261 292.6801902475888 0.8138422128683571
18.534296087336024 292.9163610006226 0.8168617667345782
18.53952364228944 289.65265835740473 0.8150230812275836
18.544751197242853 284.52444342370035 0.8096464025936579
18.549978752196267 281.2106656669743 0.8078863277297087
18.555206307149682 279.18395588342497 0.8075557677450828
18.560433862103096 281.8946198996267 0.8124790963399325
18.56566141705651 282.0350484154484 0.813999468884915
18.570888972009925 283.49513281781674 0.8165868309303456
18.57611652696334 284.4076210016321 0.8211319407005113
18.581344081916754 285.79708378435566 0.8258990624589242
18.58657163687017 286.16627708656483 0.8283971313229384
18.591799191823583 285.9766350162274 0.8293908594352636
18.597026746776997 287.2148194935272 0.8322849957794981
18.60225430173041 286.68190971023336 0.8323910138695614
18.607481856683826 289.76355709854306 0.8385022521933999
18.61270941163724 290.21504168313885 0.8397805007087626
18.617936966590655 293.8380590089209 0.8469753593411365
18.62316452154407 292.8048762931046 0.8458872308543286
18.628392076497484 297.1441721895485 0.8356376803413055
18.633619631450898 303.0169579900196 0.8342776716780295
18.638847186404313 308.2506463520848 0.8340149640484826
18.644074741357727 312.6042699101771 0.8351261809616769
18.64930229631114 312.9248087280974 0.8320226053373304
18.654529851264556 316.26401481172564 0.8319059260973185
18.65975740621797 323.20900891149364 0.8382836784017472
18.664984961171385 329.25210205379796 0.842119768831935
18.6702125161248 331.2303781899724 0.8413565863465822
18.675440071078214 333.62202124853326 0.8425162540112598
18.680667626031628 335.35088978058815 0.8416285907838957
18.685895180985042 341.59158800721116 0.8469727154617385
18.691122735938457 345.9047135996888 0.8499315127860684
18.69635029089187 349.93200469869606 0.8520764017911389
18.701577845845286 352.4267863935653 0.8541230794195298
18.7068054007987 356.0018781141679 0.8572731649552002
18.712032955752115 358.5548279048993 0.8591197628455067
18.71726051070553 360.04374058661097 0.8598182323752434
18.722488065658943 359.14600398797467 0.8572518629258934
18.727715620612358 354.12702598795573 0.8495453242189224
18.732943175565772 352.3974958006402 0.8462832791323164
18.738170730519187 352.00122500592846 0.8437239140503835
18.7433982854726 353.77528023910986 0.8448005686935935
18.748625840426016 352.4945604829394 0.8414773269100865
18.75385339537943 353.01081519937907 0.8410080467630904
18.759080950332844 355.62159330731174 0.8433545283106253
18.76430850528626 355.73619996092424 0.8422169110571889
18.769536060239673 351.51993777085187 0.8366091739205641
18.774763615193088 345.7507753794085 0.8284489770437499
18.779991170146502 343.675722159134 0.8244882655808322
18.785218725099917 338.2438052055654 0.8171820364700554
18.79044628005333 333.5016162266047 0.8105852758146155
18.795673835006745 327.748268976846 0.8030035501058674
18.80090138996016 322.6439819909842 0.796475994141923
18.806128944913574 320.4970559149654 0.7929915376031917
18.81135649986699 318.8033548817342 0.7896983728213661
18.816584054820403 316.93227665917993 0.7873466276417639
18.821811609773818 316.9438483083661 0.7865082610073197
18.827039164727232 314.88807527247087 0.7839355061150185
18.832266719680646 311.92103762712463 0.7801621271196462
18.83749427463406 305.43318839935966 0.7720029725396353
18.842721829587475 302.60787328736865 0.7686045943279612
18.84794938454089 299.00113208509015 0.7635070870073463
18.853176939494304 301.1830933479816 0.7663613182248542
18.85840449444772 300.34564817078893 0.7649631234223763
18.863632049401133 300.325029107364 0.7645852879589723
18.868859604354547 299.0228850265081 0.7628082610147797
18.87408715930796 299.01207297477015 0.7628112170376152
18.879314714261376 299.70224213759735 0.7629987305575313
18.88454226921479 296.0774415457909 0.7590763138920995
18.889769824168205 292.93901351699583 0.7535538778611195
18.89499737912162 291.0754757391762 0.7505108190831934
18.900224934075034 293.08948644733084 0.7524975705421046
18.90545248902845 294.78836212941434 0.7532303698696983
18.910680043981863 292.5519069726709 0.7502196194122099
18.915907598935277 288.7988764178057 0.7450223713038352
18.92113515388869 285.2334420941526 0.7417862666461991
18.926362708842106 283.24851199061226 0.7397218737838142
18.93159026379552 282.28811848126503 0.7379824397334156
18.936817818748935 279.67609984730916 0.7343860288103052
18.94204537370235 276.59867515941255 0.7299036428760491
18.947272928655764 275.723099101085 0.7295666154685365
18.952500483609178 275.25376979254423 0.727996074593154
18.957728038562593 276.231802413237 0.7292008528765948
18.962955593516007 275.8745273042638 0.7280090896252291
18.96818314846942 272.70751277145996 0.7228478493710032
18.973410703422836 271.7705441593421 0.7207437536345461
18.97863825837625 270.73180015488737 0.7194782007835071
18.983865813329665 269.0060494682927 0.7174319591682167
18.98909336828308 269.6473526879952 0.7187642022138007
18.994320923236494 270.678296486908 0.7200279858935785
18.999548478189908 272.5338995931133 0.722282837626918
19.004776033143322 270.9824337716138 0.7199533984240287
19.010003588096737 274.10905685073476 0.7241002388821156
19.01523114305015 275.39173765241867 0.7269506632882443
19.020458698003566 272.5725609230287 0.7220965855987423
19.02568625295698 271.9898226348522 0.7218762277503629
19.030913807910395 267.9258416794633 0.715172105378729
19.03614136286381 272.4729193843399 0.7208955751635697
19.041368917817223 273.9795879063139 0.7216447027227508
19.046596472770638 275.41549591590666 0.7223312847515913
19.051824027724052 274.52018586805383 0.7219627651226108
19.057051582677467 272.02904005875894 0.7171082274467855
19.06227913763088 270.99884923616287 0.7149643034979476
19.067506692584296 271.3924142186306 0.7147966792718834
19.07273424753771 270.17483482301293 0.7139334594938652
19.077961802491124 269.4119686861124 0.7149529744619699
19.08318935744454 272.45380238906716 0.7189102267907894
19.088416912397953 273.3217358276131 0.71964275756464
19.093644467351368 273.3469263563007 0.719585540005212
19.098872022304782 271.06804739207905 0.7153226069642186
19.104099577258197 267.3208441207812 0.7103242272897846
19.10932713221161 265.88427290818856 0.7065585196855098
19.114554687165025 266.3578232638919 0.7072381201632767
19.11978224211844 263.97178630286 0.7043736430430481
19.125009797071854 265.8411496111042 0.7073559238053911
19.13023735202527 265.7201776062175 0.7080524295618803
19.135464906978683 265.779773505439 0.7079595703482843
19.140692461932098 262.6381310026293 0.7034464549248555
19.145920016885512 259.97007269136714 0.7004518285879524
19.151147571838926 258.4564672743217 0.6985978292665297
19.15637512679234 259.04060019607294 0.6983118178315775
19.161602681745755 258.5267657839894 0.6984185024506733
19.16683023669917 257.427747529068 0.6952943147248911
19.172057791652584 256.3953064396241 0.6944391649887638
19.177285346606 256.2313818467689 0.6938416326806567
19.182512901559413 256.66055713716014 0.6943999045627055
19.187740456512827 256.59740087113266 0.6945623345256435
19.19296801146624 257.40495803449767 0.6951452660480499
19.198195566419656 257.95277410508993 0.6968880635784808
19.20342312137307 261.1844322106142 0.7009414286233427
19.208650676326485 261.5088674848231 0.7006781896787256
19.2138782312799 262.0717539553908 0.7016303364268415
19.219105786233314 262.55942360942987 0.7018300207035415
19.22433334118673 263.6233437175419 0.7038397288316048
19.229560896140143 263.3394948533737 0.7026412084401689
19.234788451093557 262.4088669814358 0.7007982734019036
19.24001600604697 263.1116536620003 0.702189033954987
19.245243561000386 263.11183645944334 0.701582958728549
19.2504711159538 265.9964025272211 0.7054841866579751
19.255698670907215 269.8954206086091 0.7098479261771629
19.26092622586063 268.2472309753981 0.7074694110355233
19.266153780814044 269.4512992650652 0.7084833669781349
19.271381335767458 266.5497352343157 0.705988347208257
19.276608890720873 266.2804331483983 0.704614311989457
19.281836445674287 269.90493527134726 0.7098981953281439
19.2870640006277 272.3599642242656 0.7123765049447587
19.292291555581116 275.8632689675035 0.7155296779361244
19.29751911053453 274.53744555985486 0.7137278497080508
19.302746665487945 272.63358394389326 0.7102525838072643
19.30797422044136 276.40556022633467 0.7154711972165833
19.313201775394774 281.60899158413173 0.7225572234227607
19.318429330348188 287.5656625835441 0.7293976593373368
19.323656885301602 290.28510713583904 0.733187131532617
19.328884440255017 290.6641024721271 0.732534048325959
19.33411199520843 293.4141534491468 0.7358087592813893
19.339339550161846 293.6592557677437 0.7362875122839031
19.34456710511526 295.32218396570505 0.7378397209544268
19.349794660068675 296.01911831525496 0.7392789584719981
19.35502221502209 301.09975368878355 0.7459264449709517
19.360249769975503 305.70715892538215 0.7514376392164457
19.365477324928918 307.84235571268636 0.7529475700227959
19.370704879882332 306.88835087487337 0.7498980132998333
19.375932434835747 310.277968169265 0.7542432480651992
19.38115998978916 315.4656338117992 0.7601056360498922
19.386387544742576 320.33071173269605 0.7662246848919332
19.39161509969599 324.02763536979796 0.7708774632343729
19.396842654649404 324.10070555994054 0.7707390165339486
19.40207020960282 326.6247489270823 0.773390595775941
19.407297764556233 325.7696134412606 0.7725313855214058
19.412525319509648 326.4897641635696 0.7727295924483988
19.417752874463062 328.3911178906388 0.7749244074493609
19.422980429416477 325.0001472144106 0.7707805735732837
19.42820798436989 323.1290767988251 0.7678373079830952
19.433435539323305 320.9457373732896 0.7656387238114488
19.43866309427672 319.8444763231643 0.7639182568586288
19.443890649230134 320.6793244314738 0.7653362083872919
19.44911820418355 318.37736396629737 0.7627054523508325
19.454345759136963 317.15797486437606 0.7610768596529959
19.459573314090377 318.88271487091254 0.7630247272957259
19.464800869043792 321.81245962499787 0.766257420523791
19.470028423997206 322.8608475590129 0.7674126677954848
19.47525597895062 322.18863818084253 0.7669986146955041
19.480483533904035 320.55112139951103 0.764229223271423
19.48571108885745 320.94849182369717 0.7643648749599691
19.490938643810864 325.28612952554647 0.7693345521218267
19.49616619876428 326.7262252074847 0.7715460605148969
19.501393753717693 327.6058766883269 0.7725758151038482
19.506621308671107 325.03430968978967 0.7691152742198503
19.51184886362452 324.7992455068181 0.768303814429833
19.517076418577936 325.7339511315257 0.7695459559744051
19.52230397353135 325.7183994429988 0.769566047847684
19.527531528484765 330.36652051621803 0.7754832427732684
19.53275908343818 331.33168589610307 0.7764497342855295
19.537986638391594 336.27717775591753 0.781710815398406
19.54321419334501 337.53516505299564 0.782911252044517
19.548441748298423 340.6876857041169 0.7864331856582084
19.553669303251837 344.16768604543 0.7904830941468665
19.55889685820525 344.9868247575546 0.7912041935777063
19.564124413158666 346.2061871260016 0.7922245422412252
19.56935196811208 348.9671465421724 0.7956961646653501
19.574579523065495 351.9712226107476 0.7993585495216259
19.57980707801891 353.2032585029391 0.8008279950174778
19.585034632972324 353.38627278633606 0.8009331205071392
19.590262187925738 357.4025798585345 0.8045045226960208
19.595489742879153 361.35814697944414 0.8085632811544895
19.600717297832567 363.6369263613067 0.811048685555369
19.60594485278598 367.84923699698055 0.8156470715673754
19.611172407739396 370.06180680953304 0.8179332185430537
19.61639996269281 374.43670994194724 0.8227845793799451
19.621627517646225 375.53398574928406 0.8236676513594985
19.62685507259964 374.84096513002487 0.8228437174403023
19.632082627553054 374.959655202394 0.82239799267119
19.637310182506468 373.8912366050781 0.821130005400525
19.642537737459882 375.9647217265731 0.8234753917347709
19.647765292413297 377.03387799241904 0.8247226900850178
19.65299284736671 382.19762143714115 0.8307800613611762
19.658220402320126 384.2668734326094 0.8329216077788711
19.66344795727354 383.89800743711095 0.8325640821625179
19.668675512226955 381.77758083670216 0.8296544250305103
19.67390306718037 381.9442094551318 0.8298932263678702
19.679130622133783 385.5357038359056 0.8339737288876183
19.684358177087198 389.2096993610608 0.8379607157306275
19.689585732040612 394.82811924777826 0.8436895308021037
19.694813286994027 394.8070999495993 0.8434552861158944
19.70004084194744 394.25070571162036 0.8428005440182769
19.705268396900856 390.58013447875027 0.8391742579325924
19.71049595185427 390.13833076895327 0.8391067916395253
19.715723506807684 389.0962534779472 0.8378971260125176
19.7209510617611 385.9887281474125 0.8346147393794098
19.726178616714513 382.763822315916 0.8307374828329718
19.731406171667928 377.8624559572879 0.8247499906763541
19.736633726621342 374.5999394880261 0.8214127733870638
19.741861281574757 371.433040371094 0.8174815693464214
19.74708883652817 368.76057679106486 0.8149136835966811
19.752316391481585 367.8668762974786 0.8138509661340887
19.757543946435 364.9811810964489 0.8107211026672577
19.762771501388414 360.9048720872455 0.8062800545087122
19.76799905634183 355.3563448241123 0.8004582077875241
19.773226611295243 353.69826825458506 0.7984798374266274
19.778454166248657 349.22806190899377 0.7937803572913109
19.783681721202072 347.6118429471196 0.7917154084747041
19.788909276155486 345.1755394936365 0.789395070506615
19.7941368311089 342.6506665717646 0.7865750490260747
19.799364386062315 340.4494648299838 0.7842939541933638
19.80459194101573 338.1836008347574 0.7818663951562598
19.809819495969144 337.6176036810732 0.7802439672823194
19.81504705092256 335.904448623137 0.7777646044374131
19.820274605875973 333.3063695058031 0.7745930294205989
19.825502160829387 329.12481731825983 0.7698023328702996
19.8307297157828 325.4245369666399 0.7658809479816768
19.835957270736216 323.4092168924024 0.763177664429063
19.84118482568963 323.75889054295857 0.7637141757500344
19.846412380643045 323.3239985845143 0.7638507011524269
19.85163993559646 325.33433692629535 0.7656683769367026
19.856867490549874 322.93295775867864 0.763004854952836
19.86209504550329 319.6236849853017 0.7585770193902563
19.867322600456703 314.90118507353475 0.7527616550718401
19.872550155410117 312.7413317574615 0.7504822425968534
19.87777771036353 314.1795585600223 0.7521862424596467
19.883005265316946 315.5460138911867 0.7547174910204609
19.88823282027036 315.2342167554573 0.7557746602693076
19.893460375223775 315.25990581751824 0.7558016009079118
19.89868793017719 314.28101681524663 0.7539325605105606
19.903915485130604 314.30014323331596 0.7528150271034347
19.909143040084018 309.9481136316106 0.747509952808716
19.914370595037433 309.1066306031642 0.7471179273981742
19.919598149990847 304.8894351545349 0.7412460526252792
19.92482570494426 305.08253618497764 0.7414572249226022
19.930053259897676 306.0498627258093 0.742366188492926
19.93528081485109 305.4668784353938 0.7415263783898806
19.940508369804505 301.3505263223761 0.7370673228933161
19.94573592475792 298.1813672589978 0.7332119111313729
19.950963479711334 297.5377834191224 0.7321144523378957
19.956191034664748 297.1713232244662 0.7321891833548319
19.961418589618162 294.96340586116565 0.728940322543598
19.966646144571577 294.11661197089836 0.7287029642426053
19.97187369952499 294.90242612040186 0.7293210249382756
19.977101254478406 299.6053631454081 0.7350019561075625
19.98232880943182 304.64760936076294 0.7404748505023351
19.987556364385235 303.91968412348996 0.7386284815068077
19.99278391933865 303.8229237215308 0.7392593601620898
19.998011474292063 300.87414114655337 0.7353199079493726
20.003239029245478 303.9653431448604 0.7391664757446154
20.008466584198892 304.2599142248749 0.73922421573369
20.013694139152307 309.6346815344187 0.7457167857289044
20.01892169410572 313.1813704050973 0.7499984158329774
20.024149249059136 319.6803303754309 0.7579940806458557
20.02937680401255 325.03986021158926 0.7637072425845609
20.034604358965964 330.5830517557204 0.7696851523241314
20.03983191391938 337.01198807331 0.7763496203620893
20.045059468872793 341.3874067364515 0.781102904999699
20.050287023826208 345.7136849044836 0.7862726435807394
20.055514578779622 344.5538565904007 0.7851138424164547
20.060742133733036 340.4781885440543 0.7811042053435431
20.06596968868645 333.5797557054998 0.7740279403540221
20.071197243639865 328.39043514385384 0.7680313283203712
20.07642479859328 321.8506499181103 0.7604437667462907
20.081652353546694 320.1814848989151 0.7583402320016748
20.08687990850011 319.5321089194275 0.7568950648611845
20.092107463453523 313.83807289982514 0.750021093185978
20.097335018406937 308.93894103003043 0.7438532297278541
20.102562573360352 308.0561631386821 0.7434422839252457
20.107790128313766 307.92397228828656 0.7434777042725167
20.11301768326718 311.50535919637497 0.7473248997801483
20.118245238220595 309.0964734434401 0.7443230870872076
20.12347279317401 307.2822136524433 0.7420203905251858
20.128700348127424 305.3022844585739 0.7401786947879639
20.13392790308084 304.18289847393066 0.7399162960248626
20.139155458034253 307.64746502601815 0.7435856465685857
20.144383012987667 309.2176327447674 0.7450549693124109
20.14961056794108 313.0025204328205 0.7490721345260891
20.154838122894496 313.1687224181252 0.7493089439915251
20.16006567784791 313.80334501225474 0.7500467789911216
20.165293232801325 311.8089744430486 0.747048629720544
20.17052078775474 311.10403173314074 0.7459287441472099
20.175748342708154 311.87482170009827 0.747140017097257
20.18097589766157 315.5491062209469 0.7513203921308684
20.186203452614983 315.7534070302637 0.7518113449312422
20.191431007568397 316.4084531730181 0.7527528772958452
20.19665856252181 312.60073002053645 0.7479251338912237
20.201886117475226 310.73261952907336 0.746023197266193
20.20711367242864 310.1769375230602 0.7458038261573939
20.212341227382055 308.10308316206743 0.7436694522809257
20.21756878233547 304.6955609025388 0.7403454404865635
20.222796337288884 297.2997398778607 0.7313101211061943
20.228023892242298 293.1016554695871 0.7263970479118477
20.233251447195713 290.5268060141049 0.723307787476183
20.238479002149127 289.9334968813434 0.7229491479453999
20.24370655710254 290.1366349519561 0.7235955443607374
20.248934112055956 287.96925458514454 0.7209438071189997
20.25416166700937 286.775834543437 0.7192167810430191
20.259389221962785 289.6531646007257 0.7223784083733311
20.2646167769162 289.59956657583007 0.7215884136210553
20.269844331869614 287.9066826452745 0.7186945287679088
20.275071886823028 284.4630382132686 0.7136106608846694
20.280299441776442 280.8248134421215 0.7086635830544498
20.285526996729857 279.43553848296904 0.7072554715387721
20.29075455168327 279.2703223519352 0.7070519054316691
20.295982106636686 284.03749221376694 0.7134627198194187
20.3012096615901 287.0266657166282 0.7168260334818587
20.306437216543515 290.5875076338056 0.7215301598847893
20.31166477149693 292.896225968287 0.7240930380007099
20.316892326450343 295.10725967855626 0.726602112957699
20.322119881403758 290.50870252409965 0.7218229574058436
20.327347436357172 285.3687326410834 0.7157536266606422
20.332574991310587 279.6166423665191 0.7095436831016274
20.337802546264 283.30763187870537 0.7136543591764966
20.343030101217416 286.8975357837006 0.7178144601595476
20.34825765617083 290.13712613285696 0.7211442277029145
20.353485211124244 290.7005883237328 0.7225098343311334
20.35871276607766 290.0487446362409 0.7224867329727338
20.363940321031073 288.9767150091191 0.721125678319432
20.369167875984488 288.0760153968833 0.7187332091812234
20.374395430937902 287.99106378997044 0.718004750864186
20.379622985891316 290.9182947815759 0.7217817560771046
20.38485054084473 292.061426222843 0.7231309481118973
20.390078095798145 292.7634313408897 0.7238641511504749
20.39530565075156 292.9550178563966 0.7238286907879798
20.400533205704974 291.96081798946204 0.7222338949621612
20.40576076065839 289.88345492153644 0.7192206553832742
20.410988315611803 289.17911594660313 0.7179956293597082
20.416215870565217 288.1845449601785 0.717743352456743
20.421443425518632 288.19847247833553 0.7183874813523611
20.426670980472046 287.1282730817924 0.7174364727940173
20.43189853542546 287.5332156194603 0.7180874636251874
20.437126090378875 287.0982898322826 0.7168573775241204
20.44235364533229 286.3792055270378 0.7167317234614027
20.447581200285704 285.0904045126506 0.7146137592163962
20.45280875523912 286.1247213964024 0.7153513348027453
20.458036310192533 285.88388154874315 0.7152598169823723
20.463263865145947 284.6474936036204 0.7128284623537606
20.46849142009936 280.6428540234231 0.7080343260262977
20.473718975052776 278.9056039171379 0.7049789405987142
20.47894653000619 278.7279221266345 0.704209131129412
20.484174084959605 281.5474951778016 0.7084640927471618
20.48940163991302 286.5886770653878 0.7147648887681166
20.494629194866434 285.925547226518 0.7147940410860888
20.49985674981985 288.45957910401376 0.7183295349347028
20.505084304773263 287.2187975140739 0.7156171573750758
20.510311859726677 287.05903943844004 0.7151677810347121
20.51553941468009 284.5931603189256 0.711735268679658
20.520766969633506 283.7747341060751 0.7112641473067784
20.52599452458692 279.9366852957918 0.7072517617932597
20.531222079540335 280.51420990221914 0.7078660455895555
20.53644963449375 281.86295488432904 0.7113963984231245
20.541677189447164 282.2357421691634 0.7128027953417279
20.546904744400578 282.45551941015617 0.713410825628892
20.552132299353993 282.8953810829216 0.7139356180547748
20.557359854307407 285.131032302556 0.715097991975916
20.56258740926082 286.4453462174648 0.7162181426283917
20.567814964214236 285.45010517427994 0.7147785596683175
20.57304251916765 282.38801009446826 0.7103757128299696
20.578270074121065 281.26199474857646 0.7102292245884122
20.58349762907448 279.46862160393124 0.7072369393152057
20.588725184027894 277.36465016446874 0.7054875948130886
20.593952738981308 277.416116875758 0.7045096056508791
20.599180293934722 278.4042013059951 0.7063840463640302
20.604407848888137 279.42599484800155 0.7083554589831632
20.60963540384155 279.2780552085934 0.7073861396001866
20.614862958794966 279.126620671882 0.7060044939789728
20.62009051374838 279.39065076892297 0.706096907540521
20.625318068701795 278.6133227559939 0.7054176183942064
20.63054562365521 279.4082167126418 0.7067016119613926
20.635773178608623 278.8046686007257 0.7061619474358878
20.641000733562038 278.973287138078 0.7057598395438248
20.646228288515452 278.405402172589 0.7062026679376743
20.651455843468867 278.3828879114661 0.7053323789610578
20.65668339842228 276.2037892554318 0.7030629757854708
20.661910953375695 280.84681843660957 0.7088490461782068
20.66713850832911 283.500848311375 0.7121080587171953
20.672366063282524 284.52607542369503 0.7146257483404641
20.67759361823594 284.5522612881117 0.7148625252345947
20.682821173189353 281.75752028126135 0.711372327310475
20.688048728142768 280.35504990909476 0.7090151636920631
20.693276283096182 280.4899915101495 0.7086468480041562
20.698503838049596 278.03509967651325 0.7068561847354683
20.70373139300301 277.13454130703974 0.7047249989346376
20.708958947956425 279.7092776418027 0.7092670800681378
20.71418650290984 282.7972115679676 0.7125081441695589
20.719414057863254 286.6206116385897 0.7159411440681362
20.72464161281667 285.3300122103024 0.71404653665033
20.729869167770083 283.7105609385313 0.7106368376628194
20.735096722723497 283.3555862235749 0.7110317752210259
20.740324277676912 285.08168344444897 0.7126729867611532
20.745551832630326 286.13843884428536 0.7138420113647277
20.75077938758374 284.9488615383233 0.7123513014969718
20.756006942537155 285.81618108964255 0.7130199003233819
20.76123449749057 286.6825777397541 0.7134822838975986
20.766462052443984 286.5738007733874 0.7132139788401252
20.7716896073974 288.5969396271846 0.7156803099686455
20.776917162350813 292.83697267571023 0.7213445140589142
20.782144717304227 294.65124042489845 0.7233208700433591
20.78737227225764 291.6276945806168 0.7194183214703538
20.792599827211056 290.27837271040744 0.7187641142224471
20.79782738216447 292.270581252758 0.721832982310856
20.803054937117885 296.1820144268957 0.7266651106912546
20.8082824920713 300.4639664583291 0.7310545542534627
20.813510047024714 300.6540970564624 0.7306941406328391
20.81873760197813 301.36378620370647 0.7316235635512298
20.823965156931543 300.9252476776308 0.7315204482183376
20.829192711884957 303.1606311957121 0.7340802779872333
20.83442026683837 304.17216714514285 0.7352588685884198
20.839647821791786 302.9550329205394 0.7327297892177459
20.8448753767452 301.4447426501062 0.7313352228316896
20.850102931698615 303.592185446694 0.7343491153617885
20.85533048665203 303.03988398360076 0.7351001614295942
20.860558041605444 301.3039197105873 0.7336732730581572
20.865785596558858 297.15380402671207 0.7279658944818017
20.871013151512273 294.96892854368184 0.724183805380042
20.876240706465687 296.4497205835041 0.725304609447839
20.8814682614191 296.8961763220511 0.7249529512867077
20.886695816372516 296.2833109553694 0.7243744525470884
20.89192337132593 294.0915344582357 0.7222771860325446
20.897150926279345 293.2597357272223 0.7219545241166063
20.90237848123276 290.6640584971066 0.7190472001704055
20.907606036186174 289.0907825230752 0.7168907976709842
20.912833591139588 288.0077514604059 0.7152852498392948
20.918061146093002 288.3310331574118 0.7146837493379661
20.923288701046417 287.27938640828097 0.7139915486150649
20.92851625599983 286.7158382792368 0.7134878816618361
20.933743810953246 287.65482384484625 0.7155481897313638
20.93897136590666 290.90811861128424 0.7199431329122364
20.944198920860075 288.5345945303919 0.7170095444073582
20.94942647581349 286.81898300490576 0.714124351839814
20.954654030766903 283.44616515048966 0.7092570982262165
20.959881585720318 284.85471742553375 0.7110158190189123
20.965109140673732 284.42650426588665 0.7101176275441703
20.970336695627147 286.12042064732134 0.7116975676949132
20.97556425058056 284.1910211292862 0.7093822435950764
20.980791805533975 281.82880791744464 0.7075450280774712
20.98601936048739 277.73246115216 0.7033565382462696
20.991246915440804 276.9456972141934 0.7019572221964879
20.99647447039422 276.7644421277151 0.7022829037084934
21.001702025347633 276.73262321919964 0.7023559981796546
21.006929580301048 276.51398441220596 0.7014004929466305
21.012157135254462 277.25489560033066 0.7026838926896158
21.017384690207876 275.2283917559037 0.7004413179634488
21.02261224516129 274.6960692755803 0.7004209476033331
21.027839800114705 273.4271994217472 0.6992778441355921
21.03306735506812 274.6658580073995 0.7003389290772235
21.038294910021534 273.39219299597903 0.6986752908865613
21.04352246497495 273.01205847477416 0.6989310895935217
21.048750019928363 272.52112041589993 0.6989312024024907
21.053977574881777 272.12836974558485 0.6988114655289435
21.059205129835192 272.96087830990894 0.6982521717100358
21.064432684788606 275.6747362587161 0.7016106249434534
21.06966023974202 273.44624362366284 0.6983943778663719
21.074887794695435 269.41682487649996 0.6934618952784831
21.08011534964885 263.8211140631577 0.6857466668006471
21.085342904602264 262.67738185776994 0.6832025458774281
21.09057045955568 263.8927925782522 0.6832257865685426
21.095798014509093 268.1124832461311 0.6889738147523292
21.101025569462507 268.9612606595326 0.6897855570259436
21.10625312441592 269.1772618568854 0.6906680650101295
21.111480679369336 267.8858279976166 0.6876292138727419
21.11670823432275 267.85478480427 0.6871853099105611
21.121935789276165 268.6071142239513 0.6881725907041224
21.12716334422958 267.38820017819586 0.6863022760605163
21.132390899182994 266.6421613812895 0.6857034807774204
21.13761845413641 267.1302914737485 0.6866339311986466
21.142846009089823 270.3273511453722 0.6909011495912789
21.148073564043237 269.89608557430256 0.6897268564628954
21.15330111899665 268.5238849534103 0.6861636161700673
21.158528673950066 265.7875377948216 0.6819092197855369
21.16375622890348 265.5984164297092 0.6812447255519365
21.168983783856895 268.7925364026561 0.685402514620473
21.17421133881031 268.9898369823735 0.6868087513486801
21.179438893763724 265.9923550696001 0.6829804416187626
21.184666448717138 264.31445930991 0.6808911023833792
21.189894003670553 265.46851297827857 0.6819624514364826
21.195121558623967 269.67324257588496 0.6865801714183566
21.20034911357738 273.88405302605224 0.6917378444874606
21.205576668530796 272.78755099656667 0.6903205158106367
21.21080422348421 270.4817997901448 0.6871714165322335
21.216031778437625 267.2263818380052 0.6831421729169618
21.22125933339104 266.0839916273865 0.6809585241141851
21.226486888344454 266.7446534074512 0.6826819962736328
21.231714443297868 269.40664070914266 0.6856099144115511
21.236941998251282 271.47309489372844 0.6881586685143459
21.242169553204697 273.5931249331511 0.6907215526731457
21.24739710815811 273.35787580666516 0.6904032438641774
21.252624663111526 272.4152910504367 0.6891134773381501
21.25785221806494 271.4653113718443 0.6866900008078438
21.263079773018355 269.9909136390505 0.6841702613887982
21.26830732797177 268.2476230271439 0.6812774444506136
21.273534882925183 263.9544571806842 0.6767378323908181
21.278762437878598 261.154068040812 0.6741301046788195
21.283989992832012 260.9533543279925 0.6813336727730448
21.289217547785427 263.22249901167584 0.6931632736184208
21.29444510273884 263.1165874580535 0.6990340294431803
21.299672657692255 257.9559907631703 0.6971999023978487
21.30490021264567 257.2967524083834 0.7013488159942564
21.310127767599084 259.82501848371044 0.7081865266522192
21.3153553225525 262.1709239845108 0.7147930797718158
21.320582877505913 260.65680981967085 0.7172341920453125
21.325810432459328 259.54104775470097 0.7196345134833372
21.331037987412742 261.88550707624347 0.7265456768298135
21.336265542366156 261.3668039334709 0.7282454594932404
21.34149309731957 260.08280345246885 0.7287449923005345
21.346720652272985 257.5004103812276 0.7272406169065255
21.3519482072264 256.8006232126523 0.7283317112848441
21.357175762179814 259.0534029769235 0.7349361702421926
21.36240331713323 260.67434178166934 0.7397150157916511
21.367630872086643 263.00724047582787 0.7445380594469986
21.372858427040057 262.82277423081496 0.744719148537122
21.378085981993472 262.36060290761384 0.7479277985921333
21.383313536946886 260.15390505153687 0.7471331034401935
21.3885410919003 255.85983845236257 0.7433903509381914
21.393768646853715 255.30032103652084 0.7417534337225474
21.39899620180713 255.02741250966938 0.7431093543616627
21.404223756760544 256.37583437040746 0.7468075656814634
21.40945131171396 257.3418202113959 0.7518388592165162
21.414678866667373 258.0615312654664 0.7552112577382174
21.419906421620787 258.6344560772814 0.7575570042374612
21.4251339765742 257.9108944850415 0.7587684101068128
21.430361531527616 259.5799613531326 0.7636213087028523
21.43558908648103 262.91800915791197 0.7699793250383736
21.440816641434445 263.91648464351465 0.7726093505731957
21.44604419638786 266.1964047053582 0.7770100376376258
21.451271751341274 269.10557188124454 0.7837760070687535
21.45649930629469 271.61802688572726 0.7886497184170559
21.461726861248103 271.6950525171922 0.790095403628153
21.466954416201517 266.9656223403256 0.7838938364496747
21.47218197115493 264.89028566217837 0.7824724765487321
21.477409526108346 264.02531749053946 0.7839808421672798
21.48263708106176 263.4693556482981 0.7852379818456136
21.487864636015175 263.5943389547318 0.7884760688055974
21.49309219096859 264.18873533075526 0.7906101221776112
21.498319745922004 265.6940248807253 0.7934136328711006
21.503547300875418 266.85826049286226 0.7970776567565974
21.508774855828833 266.6924928002862 0.7960585155971371
21.514002410782247 267.0131300191537 0.7813069095633707
21.51922996573566 265.42386582594827 0.7697766917238817
21.524457520689076 265.1457111873903 0.7610488533146949
21.52968507564249 264.2648767422554 0.7531393063988315
21.534912630595905 265.701778983211 0.7502216755896931
21.54014018554932 267.5911562940914 0.7505709765012167
21.545367740502734 270.1971762052175 0.7518883093859974
21.550595295456148 271.2921431611846 0.7517664889257074
21.555822850409562 269.78249256588066 0.7479145598993863
21.561050405362977 270.5943873316115 0.7471821844720313
21.56627796031639 273.460430179334 0.7483034212023882
21.571505515269806 275.9750689909478 0.7504625984780479
21.57673307022322 279.08644223592864 0.7530949430215952
21.581960625176634 281.2537665193146 0.7547646770883448
21.58718818013005 283.56489229659815 0.7574557103125391
21.592415735083463 281.3374948971058 0.7523421704647612
21.597643290036878 279.1111919764449 0.7482974051685891
21.602870844990292 274.7359296095529 0.7394301816354965
21.608098399943707 278.141264999763 0.7427262881893232
21.61332595489712 278.9497313905353 0.7425060558268007
21.618553509850535 280.6540041102655 0.7443281414160187
21.62378106480395 279.50520858207784 0.7424626131637279
21.629008619757364 279.90570477303885 0.7430364273260811
21.63423617471078 279.66094864319655 0.7415444658555118
21.639463729664193 281.5455501332943 0.7430450104388089
21.644691284617608 281.1536587802267 0.7424144084631547
21.649918839571022 283.7379464286002 0.7447262178963011
21.655146394524436 282.58300236019693 0.7425079518674393
21.66037394947785 279.30222128785397 0.7364497758620979
21.665601504431265 278.5959769287879 0.7346887682732928
21.67082905938468 281.39926475505723 0.7367812617120417
21.676056614338094 286.4179910076843 0.7416413348688327
21.68128416929151 287.6699789050451 0.7421941943097647
21.686511724244923 288.1750673111625 0.742646759068912
21.691739279198337 288.3329464691774 0.7433366928542628
21.696966834151752 289.02481032784505 0.744800685179861
21.702194389105166 287.8131231579062 0.7435092712587597
21.70742194405858 283.1737826700893 0.7366897959652021
21.712649499011995 284.8959161664488 0.7380406764041927
21.71787705396541 288.84908829981134 0.7428017532931036
21.723104608918824 291.6329311477594 0.7466159436238864
21.72833216387224 290.0872943941875 0.7430425520320493
21.733559718825653 285.8314305231434 0.7373507111772433
21.738787273779067 284.71820409797726 0.7336987461094344
21.74401482873248 287.4467403357867 0.7370506771532976
21.749242383685896 291.4325526008171 0.7429742344036774
21.75446993863931 292.990732962392 0.7461355807679986
21.759697493592725 293.01323203435635 0.7462721561734814
21.76492504854614 294.79386061838755 0.7469371837155819
21.770152603499554 298.83358414490283 0.7516809651002094
21.77538015845297 298.6878802805833 0.7514100955659958
21.780607713406383 297.9531031087839 0.7505303962226441
21.785835268359797 301.16395412496587 0.7535384056425447
21.79106282331321 304.9499664660193 0.7572428285183368
21.796290378266626 307.4115148828813 0.7593900622160255
21.80151793322004 307.77608371959207 0.7593733985659172
21.806745488173455 310.4787336457516 0.76239064430751
21.81197304312687 313.4206428411046 0.765879813182245
21.817200598080284 316.34287402250385 0.7689935917809019
21.822428153033698 315.94421404336236 0.7683155331736137
21.827655707987113 316.5127030723509 0.7698374638026272
21.832883262940527 316.58972923999846 0.7704709037835817
21.83811081789394 318.4107728065915 0.7729779158123563
21.843338372847356 318.24606611422774 0.771855796886259
21.84856592780077 316.77134173216956 0.7698278176719332
21.853793482754185 317.5230557651338 0.7704670696988537
21.8590210377076 319.2663470127972 0.7716646194813229
21.864248592661014 321.87205296477816 0.7742997517273482
21.869476147614428 321.0661900812778 0.7723091826257177
21.874703702567842 319.5234010417763 0.770391029289407
21.879931257521257 317.70260563263446 0.7683070779688713
21.88515881247467 316.2603290405135 0.7665040414723632
21.890386367428086 319.3682788020356 0.7702653620886488
21.8956139223815 318.2536031740574 0.768724652344619
21.900841477334914 315.10292816358003 0.7649595884032167
21.90606903228833 309.9104623730556 0.7587634808804024
21.911296587241743 306.6431704782237 0.7545479784437238
21.916524142195158 305.89317660117104 0.7544023824796894
21.921751697148572 305.4882181429011 0.7540001862055287
21.926979252101987 304.2308466529967 0.7519090031362431
21.9322068070554 302.1964241635387 0.7481178440355529
21.937434362008815 303.81152135468074 0.7490675253467001
21.94266191696223 306.44623223852176 0.7520986122397536
21.947889471915644 305.4146439552186 0.7520773949267618
21.95311702686906 304.45164220154646 0.7511482789149212
21.958344581822473 304.76004257271325 0.7517219377815059
21.963572136775888 306.53389286609666 0.752117459722664
21.968799691729302 304.35899842219186 0.7491724154596205
21.974027246682716 304.8339384614921 0.7498427342833074
21.97925480163613 304.0591871077918 0.748961842669003
21.984482356589545 304.721157055489 0.7499586333124233
21.98970991154296 303.79583853298976 0.7483874931053959
21.994937466496374 303.3068544986714 0.7473139681524148
22.00016502144979 304.8769901570693 0.7491528743716369
22.005392576403203 302.0507775111335 0.7452384056469028
22.010620131356617 300.2703352668641 0.7429684037865976
22.015847686310032 297.95775276640154 0.7394321229898542
22.021075241263446 299.624918659325 0.7413971659533237
22.02630279621686 301.73165185182205 0.7445298861886299
22.031530351170275 305.8073135830598 0.7491645765000385
22.03675790612369 307.9866384830206 0.7520316851192216
22.041985461077104 308.0183383485871 0.7511235674129183
22.04721301603052 312.7940252747109 0.7569450706586615
22.052440570983933 315.50691741558063 0.7608835852781055
22.057668125937347 318.75340485137536 0.7646178160115248
22.06289568089076 318.478873111256 0.7635344711716362
22.068123235844176 317.61119874495296 0.7624267218434003
22.07335079079759 314.72433392266134 0.7597659624936547
22.078578345751005 309.9784438619144 0.7540848006477647
22.08380590070442 309.898126096042 0.7531604005292846
22.089033455657834 308.26950178470054 0.7500055219003643
22.09426101061125 310.8096209682385 0.7529875148686093
22.099488565564663 311.5176392136367 0.7531719109109665
22.104716120518077 314.8003776612783 0.7578822774751013
22.10994367547149 318.28838176398466 0.7622967304012704
22.115171230424906 316.43967298342244 0.7599757090412266
22.12039878537832 314.18008531989955 0.7571247348811323
22.125626340331735 310.46899806357885 0.7527045616172285
22.13085389528515 308.4163564087572 0.7516428295409537
22.136081450238564 305.27356115080426 0.7479072759317665
22.141309005191978 303.9010138831553 0.7454304796211185
22.146536560145393 304.1853498776936 0.7455839504638125
22.151764115098807 304.715779076511 0.7450055471986122
22.15699167005222 307.22292575318056 0.7480920758869503
22.162219225005636 308.14806339144764 0.7486269861008019
22.16744677995905 307.92148534783723 0.7491563702798267
22.172674334912465 309.1367777956879 0.751157864571723
22.17790188986588 310.95768935289925 0.7521568354961542
22.183129444819293 308.6500547554232 0.7489425590753699
22.188356999772708 304.663298962322 0.7434873237563558
22.193584554726122 300.3646297847243 0.738345654003241
22.198812109679537 301.7179416925424 0.7400532941848946
22.20403966463295 306.63976964537073 0.745438908676815
22.209267219586366 312.25497922914855 0.752147731512693
22.21449477453978 313.0740810496568 0.7529607133780111
22.219722329493194 315.6606046659193 0.756678581875347
22.22494988444661 315.6692784728705 0.7570470831757684
22.230177439400023 314.39662128150155 0.7553127338455443
22.235404994353438 312.65476540066646 0.753068416255071
22.240632549306852 310.32082570928895 0.7497422749319028
22.245860104260267 312.17433542973316 0.7515937312712242
22.25108765921368 312.2095948429159 0.7515435796716424
22.256315214167095 314.1421530087959 0.7530072754436035
22.26154276912051 311.7439572277005 0.7500226882153103
22.266770324073924 311.7683829578919 0.7501463786154757
22.27199787902734 313.4420559582271 0.7523766672493312
22.277225433980753 314.43503754369874 0.754447084004276
22.282452988934168 315.16351649632105 0.755428495735243
22.287680543887582 310.2429045476343 0.74968974375218
22.292908098840996 308.7670955322553 0.7476894723361267
22.29813565379441 306.1279289881072 0.7448081992029724
22.303363208747825 300.68888628315364 0.7388983521954922
22.30859076370124 299.98295609247583 0.7383778890096233
22.313818318654654 302.72235934873754 0.7410199940156694
22.31904587360807 308.4415724112465 0.7469318762465046
22.324273428561483 306.9417171945193 0.743746145667865
22.329500983514897 304.1503678734945 0.7405132279271888
22.334728538468312 299.8106776740598 0.7359059025159228
22.339956093421726 296.18329946334893 0.7321636584594094
22.34518364837514 295.4953290337725 0.7311637435448011
22.350411203328555 294.7844238662846 0.7299661236702283
22.35563875828197 294.41736301383946 0.7298673367424088
22.360866313235384 293.8898120643597 0.7289164610894655
22.3660938681888 291.0509135232904 0.7250711864898215
22.371321423142213 291.0597771590152 0.7245030228334144
22.376548978095627 291.74095974388007 0.7255602056927615
22.38177653304904 294.1829321091399 0.7283330019623803
22.387004088002456 291.0938961872667 0.7241147677591192
22.39223164295587 288.7164154100756 0.7212089229677044
22.397459197909285 287.68265563803027 0.7209424072994257
22.4026867528627 289.0506335764201 0.7233264779247066
22.407914307816114 289.485884380843 0.7248079392924734
22.41314186276953 286.1610315476261 0.7198957023975768
22.418369417722943 285.5274168282875 0.7184804603983865
22.423596972676357 281.4348853962927 0.7128680533166326
22.42882452762977 277.6527030212411 0.707925077443704
22.434052082583186 275.10686275921967 0.7041904377415034
22.4392796375366 276.3210961028766 0.7051027670411347
22.444507192490015 280.4301888121133 0.7101456421405399
22.44973474744343 279.0911635923295 0.7087563469303348
22.454962302396844 278.6969909178309 0.7087047228458355
22.460189857350258 274.4605847127365 0.7040378699912966
22.465417412303673 272.43982104651076 0.7020186374038058
22.470644967257087 274.4473467251766 0.7050878781197085
22.4758725222105 278.7447490852011 0.7100424750466747
22.481100077163916 282.4306637029794 0.7140665760674321
22.48632763211733 283.7150803581641 0.7152965675961043
22.491555187070745 278.48268614818676 0.7091177269699223
22.49678274202416 273.12262110495885 0.7011414103635166
22.502010296977573 270.632786770148 0.6980739533399036
22.507237851930988 270.871630447541 0.6970826214943894
22.512465406884402 269.6035545487274 0.69565772340891
22.517692961837817 271.2425619104657 0.6973426052593784
22.52292051679123 273.964192268364 0.7014786454550495
22.528148071744646 275.68337163317346 0.7039322951062775
22.53337562669806 277.23651231814284 0.7060872312240919
22.538603181651474 278.1323596082318 0.7077428790439741
22.54383073660489 277.6853069439795 0.706720978625783
22.549058291558303 271.79167831293273 0.6990481102496949
22.554285846511718 270.3886143386319 0.696951030049637
22.559513401465132 271.23291303979556 0.6982411995736323
22.564740956418547 270.8616183523094 0.6982545096984363
22.56996851137196 267.97107730325564 0.6950730783467404
22.575196066325375 266.8474947108923 0.6932454514285127
22.58042362127879 265.9704507933128 0.69080654777371
22.585651176232204 267.8525349256893 0.6933499762422661
22.59087873118562 268.16228208573773 0.6940683612188064
22.596106286139033 269.36357689356083 0.6962747519408199
22.601333841092448 266.8751362064615 0.6920883653984246
22.606561396045862 267.26803532189973 0.6923748589675816
22.611788950999276 264.63241235366996 0.6888516170872117
22.61701650595269 264.0648489795817 0.6873097824008535
22.622244060906105 264.8249496372704 0.6885590938742339
22.62747161585952 268.14846977506494 0.6929661797111444
22.632699170812934 269.95657012790855 0.6955320300225819
22.63792672576635 267.2142740079379 0.6925564250665689
22.643154280719763 264.35672197684033 0.6883947781461635
22.648381835673177 265.6624945030887 0.6894336195785375
22.653609390626592 265.73248973443805 0.6887159293453156
22.658836945580006 266.90556476785235 0.6905034677698976
22.66406450053342 263.72789940308246 0.6872142748719388
22.669292055486835 267.9038575431171 0.6937595512775
22.67451961044025 269.3280961405216 0.6946776610062365
22.679747165393664 272.998428043859 0.6991453457633622
22.68497472034708 271.6391141616739 0.6977253041281305
22.690202275300493 269.4119270046083 0.6959397287345497
22.695429830253907 267.5700239654119 0.6940745722471443
22.70065738520732 268.6511821119191 0.6952434711211255
22.705884940160736 267.7772509187801 0.6925340944170754
22.71111249511415 268.77857237841874 0.693032143149794
22.716340050067565 271.6376326302038 0.6966111779976523
22.72156760502098 273.5114418725526 0.6992157722877704
22.726795159974394 273.12171099104256 0.7001658983357317
22.73202271492781 274.04003446684953 0.701849376426941
22.737250269881223 276.8497017398233 0.7050946351146098
22.742477824834637 276.9747580617973 0.7037184161341319
22.74770537978805 277.58444251500015 0.7041452589866228
22.752932934741466 277.18251510789105 0.7030509185779222
22.75816048969488 279.31928334129935 0.705424804916119
22.763388044648295 280.7815874767161 0.7070343030735787
22.76861559960171 281.9390904203602 0.7085989415528626
22.773843154555124 282.3245763576851 0.7085299047398758
22.779070709508538 282.9000861195476 0.7088821554765858
22.784298264461952 284.6791782891161 0.7117212042438191
22.789525819415367 284.83358635015054 0.712379774399048
22.79475337436878 282.584757601981 0.709958317815613
22.799980929322196 283.2614331389329 0.7102347909983189
22.80520848427561 285.18349347550617 0.7126797953979213
22.810436039229025 286.7573943268344 0.7142074668165509
22.81566359418244 286.88264639636765 0.7149659370281459
22.820891149135853 285.2472355009867 0.7120252025241219
22.826118704089268 284.83612850133665 0.7118772200032489
22.831346259042682 287.37055954233074 0.7155549577692868
22.836573813996097 289.56811537098343 0.7188937793832567
22.84180136894951 291.6309082718219 0.7212318398193746
22.847028923902926 290.8919407723392 0.7202448605123668
22.85225647885634 288.70415912413955 0.7173462661359585
22.857484033809754 288.7035981791758 0.7156884907675647
22.86271158876317 288.28495599784077 0.7138414518927909
22.867939143716583 285.4864122988396 0.7104289469859861
22.873166698669998 284.8954098688036 0.7104192063483172
22.878394253623412 289.7023279026415 0.7164099221284265
22.883621808576827 296.1257621323219 0.7241662888453143
22.88884936353024 295.59342527147726 0.723688252806387
22.894076918483655 290.5085837468 0.7172575392046013
22.89930447343707 287.72170926772566 0.7146621066884042
22.904532028390484 289.29419381207623 0.7163519558634409
22.9097595833439 288.8650497356781 0.7156502659296206
22.914987138297313 287.7262682963704 0.7136176372873273
22.920214693250728 287.62328233931964 0.713240040766542
22.925442248204142 287.1310140554466 0.7127587943665435
22.930669803157556 288.2007944832786 0.7139964585754843
22.93589735811097 287.0458901379841 0.7133888260052648
22.941124913064385 289.4703369098987 0.7163777203703511
22.9463524680178 288.7887662343762 0.7166022476110313
22.951580022971214 290.0795629685308 0.719222682170331
22.95680757792463 286.78016828319096 0.7155027222403375
22.962035132878043 281.99191947599843 0.7094673843307158
22.967262687831457 279.72241505460244 0.7044244370370462
22.972490242784872 283.7297331255755 0.7082482314217561
22.977717797738286 288.2047577729147 0.7131972426714079
22.9829453526917 286.5036495624114 0.7108961404054966
22.988172907645115 283.4670369522934 0.706360434944226
22.99340046259853 281.9550983152398 0.7048264219911005
22.998628017551944 280.2818268511578 0.704510993201305
23.00385557250536 279.30607200456524 0.7038854892319106
23.009083127458773 278.6645512946203 0.7031126870879119
23.014310682412187 278.8019615386904 0.7022619396908759
23.0195382373656 281.17699608859715 0.7044753031100726
23.024765792319016 280.7815856238478 0.7039941434399475
23.02999334727243 282.2867565137514 0.7068684230909549
23.035220902225845 283.4038996010585 0.7082295893805469
23.04044845717926 281.8001162736984 0.7060075160251267
23.045676012132674 280.62484055627453 0.7032406543214569
23.05090356708609 280.24624231728797 0.7032651283341702
23.056131122039503 281.1357004042565 0.7035545511401123
23.061358676992917 281.7766922554751 0.7046785776535016
23.06658623194633 282.55394560034415 0.7056467866648055
23.071813786899746 280.988158370056 0.7046038376760675
23.07704134185316 282.80099167969627 0.7067116673544958
23.082268896806575 280.00498666702725 0.7033622750391814
23.08749645175999 280.37096346591244 0.703403636142829
23.092724006713404 277.76869366425626 0.7003614811908606
23.097951561666818 281.8543867933353 0.7052406399392869
23.103179116620232 283.6138686717435 0.7081971902662946
23.108406671573647 285.9275786833732 0.710870467621893
23.11363422652706 285.5241440812648 0.7097204570816741
23.118861781480476 283.1854929451591 0.7068927378591439
23.12408933643389 280.2005004443281 0.7035413255978435
23.129316891387305 281.89769414264055 0.7063444284183404
23.13454444634072 281.6749081488024 0.7051968471972365
23.139772001294133 283.8696525811023 0.7061586579504353
23.144999556247548 283.9367829447126 0.7059728587369154
23.150227111200962 286.05203639135067 0.7085428768080998
23.155454666154377 286.1730603000559 0.7092332676092762
23.16068222110779 285.06258987506976 0.7081484984486328
23.165909776061206 284.7456135310331 0.7072161114766792
23.17113733101462 286.54151459734834 0.7099412190963194
23.176364885968034 285.27327664723845 0.707565318744807
23.18159244092145 284.0292194551559 0.7065188418222134
23.186819995874863 282.81194852220466 0.7053897208077051
23.192047550828278 283.3977296463826 0.706799326128715
23.197275105781692 283.9153985172531 0.7080644449847789
23.202502660735107 282.2416909899183 0.7056332736560313
23.20773021568852 284.30569358835845 0.7081624661237044
23.212957770641935 282.36750838803664 0.7048921586269835
23.21818532559535 283.9201393565421 0.7062241648052882
23.223412880548764 278.8951190049351 0.7003225451166232
23.22864043550218 277.2751661215961 0.6980844919628861
23.233867990455593 275.4963392112812 0.6968015048310885
23.239095545409008 279.3294611316547 0.7019067546343761
23.244323100362422 282.2059898409406 0.7058445677693753
23.249550655315836 283.7507198231696 0.7077513089368161
23.25477821026925 287.13333479890804 0.7108786783649303
23.260005765222665 286.42113899880513 0.7106144193384881
23.26523332017608 286.39251143989526 0.7096032355808595
23.270460875129494 288.02994071460415 0.7111545115603423
23.27568843008291 289.6062424554927 0.7118136988275179
23.280915985036323 287.2649401980551 0.7086189639418891
23.286143539989737 283.38201641007635 0.7043144073388287
23.291371094943152 285.2890953815933 0.7070026385999948
23.296598649896566 285.91949904741585 0.7087550524744295
23.30182620484998 288.7800291907706 0.7123008380722499
23.307053759803395 285.76019379527855 0.7086270177453339
23.31228131475681 282.7621906691452 0.7043870741095514
23.317508869710224 280.89062905673467 0.7019787667508972
23.32273642466364 284.5885524358201 0.7065013797627183
23.327963979617053 285.7731376033128 0.7077790734993327
23.333191534570467 282.896316388823 0.7028784751266833
23.33841908952388 278.21085617219256 0.6968026192354315
23.343646644477296 279.628603595405 0.698345362240281
23.34887419943071 282.7951636756081 0.7027779829175947
23.354101754384125 282.96651519187236 0.7043625912878976
23.35932930933754 283.91112936379363 0.7061796821540507
23.364556864290954 283.96911054136723 0.7066220564245471
23.369784419244368 284.19968827479516 0.7058913376155689
23.375011974197783 284.13713025426244 0.7059561197066166
23.380239529151197 283.7559696628955 0.7056402305567102
23.38546708410461 283.0560692186937 0.7040380123724259
23.390694639058026 285.6615732435135 0.7072576767845022
23.39592219401144 286.3337123849818 0.7064859836132786
23.401149748964855 285.08062132337005 0.7057620093122553
23.40637730391827 281.4270802009619 0.7011984877043844
23.411604858871684 281.2512303492539 0.7020888434660768
23.416832413825098 285.29678066475975 0.7063700678234257
23.422059968778512 285.9101526346432 0.707402584838529
23.427287523731927 287.4496172536927 0.7093953967750677
23.43251507868534 286.120271359495 0.7084516689694618
23.437742633638756 285.4528343633177 0.7078116921004193
23.44297018859217 284.6268023258398 0.7076283018760902
23.448197743545585 288.66984086106777 0.7123777097874449
23.453425298499 293.4396818203492 0.717871294551564
23.458652853452413 294.0003580181846 0.7180629567701035
23.463880408405828 290.83159118608563 0.7131996635484449
23.469107963359242 288.2945358683833 0.7100676694856666
23.474335518312657 286.6053256628566 0.7072274782936858
23.47956307326607 285.73695831347385 0.706355282614013
23.484790628219486 285.91191833750287 0.7062881397671611
23.4900181831729 287.25394725313413 0.7076320054462063
23.495245738126314 291.3436377459376 0.7135215613166288
23.50047329307973 292.2968651615644 0.7142492674343853
23.505700848033143 292.59650481558896 0.714615290808934
23.510928402986558 293.1035747244927 0.7136401202100564
23.516155957939972 290.4906971834785 0.7110750209998753
23.521383512893387 289.3423515312523 0.7097137076621707
23.5266110678468 288.02658113451616 0.7083689205968481
23.531838622800215 290.78534682915284 0.7112251191993108
23.53706617775363 292.94266185665083 0.7137194842082571
23.542293732707044 295.47826127430864 0.7160938840365574
23.54752128766046 297.0502582803722 0.7179312240927744
23.552748842613873 297.6768333557582 0.717914519728401
23.557976397567288 295.74808637900674 0.7153773077019568
23.563203952520702 293.9463767592049 0.7131787980031531
23.568431507474116 294.8342218784981 0.7141422624741138
23.57365906242753 296.61030381575824 0.7163891225209476
23.578886617380945 297.6806058303908 0.7163165663162241
23.58411417233436 296.0789664928999 0.71434549224319
23.589341727287774 293.0871745278415 0.7107134629314551
23.59456928224119 290.2613538714023 0.70704749399507
23.599796837194603 290.4537606534355 0.7066589486773325
23.605024392148017 291.8676162173202 0.7069791870631497
23.610251947101432 292.4615545945575 0.70738079545604
23.615479502054846 293.0828774973799 0.7089763944674635
23.62070705700826 292.0424782896582 0.7086114256540614
23.625934611961675 291.18744478554544 0.7079911725175251
23.63116216691509 293.93651522477217 0.7107403385745841
23.636389721868504 293.7629595935969 0.709512605478705
23.64161727682192 292.0893091062534 0.7064042150160003
23.646844831775333 288.5727288971099 0.7002889972758124
23.652072386728747 290.17188985036887 0.7016662840802917
23.65729994168216 290.4439144411551 0.7024076377678126
23.662527496635576 290.613130355317 0.7048163186546034
23.66775505158899 288.5953457465586 0.7030282951080411
23.672982606542405 288.72079862924664 0.7018974852728285
23.67821016149582 290.1575355051459 0.7026758813263889
23.683437716449234 290.1716194104065 0.7022486455317763
23.688665271402648 290.745840686293 0.7033027254496336
23.693892826356063 291.95333535947134 0.7041346389035525
23.699120381309477 292.9978416757731 0.7051703974084899
23.70434793626289 297.45876225257575 0.7107377512553814
23.709575491216306 301.42947580639617 0.7145732997790318
23.71480304616972 301.49866022271715 0.7145283214567545
23.720030601123135 300.0465629672382 0.712213839725221
23.72525815607655 298.0692077089483 0.7094321694678256
23.730485711029964 300.77102884563953 0.712981995399524
23.735713265983378 301.28726855336106 0.7132617229675003
23.740940820936792 300.21149752568965 0.7124411452952594
23.746168375890207 301.002507603922 0.7125387926387048
23.75139593084362 303.843357355511 0.7156900133156209
23.756623485797036 303.28369600103343 0.7145939694692143
23.76185104075045 301.84405799879755 0.7122287560689631
23.767078595703865 299.3221622992119 0.7093954420705241
23.77230615065728 296.6383466643407 0.7068597807149449
23.777533705610693 292.72316144992493 0.7022848693789235
23.782761260564108 294.34449492128937 0.7040736941068465
23.787988815517522 296.19624323891924 0.7048196467263635
23.793216370470937 300.24765097443395 0.7093715268097248
23.79844392542435 303.6872314791416 0.7128943808498606
23.803671480377766 305.49523171136315 0.7157088373693564
23.80889903533118 304.0278365743481 0.7135464375204725
23.814126590284594 302.852059802875 0.711121606691379
23.81935414523801 303.92251788566256 0.7120919812124307
23.824581700191423 304.3096130193114 0.7112940910086398
23.829809255144838 305.75107046433885 0.7131962350663096
23.835036810098252 304.5391861401465 0.7116961266698751
23.840264365051667 306.05777671777525 0.7133729862286589
23.84549192000508 308.39035730391623 0.7156342522696321
23.850719474958495 311.3403300090121 0.718268922448989
23.85594702991191 312.91952905155324 0.720619468737684
23.861174584865324 315.82760237404494 0.7234476754314467
23.86640213981874 315.7595541246313 0.7225731249119902
23.871629694772153 313.1982004460019 0.7186304767352469
23.876857249725568 307.476989512363 0.7121363237748768
23.882084804678982 307.1626055040006 0.7119932047939808
23.887312359632396 306.1514754455024 0.7103989722942957
23.89253991458581 307.19253147072567 0.711372507607482
23.897767469539225 304.78923217097366 0.7089276944505986
23.90299502449264 304.96571649270965 0.7091887454392534
23.908222579446054 302.3881533219081 0.7070798547468159
23.91345013439947 298.9722722665462 0.7025954271589733
23.918677689352883 297.8836975270368 0.7010781686157691
23.923905244306297 302.0223916796392 0.7050426086918683
23.929132799259712 309.26044707388763 0.7127969451895471
23.934360354213126 309.835691564083 0.713828899787205
23.93958790916654 309.5859453179522 0.713834449850475
23.944815464119955 302.2473053167661 0.7051394224653467
23.95004301907337 298.0331626335846 0.6998936836517825
23.955270574026784 292.53255251384024 0.693925729554065
23.9604981289802 289.9389053417426 0.6909676660490429
23.965725683933613 290.51226413798656 0.6911376663690539
23.970953238887027 291.5434178495433 0.6922169975175811
23.97618079384044 294.69567865958436 0.6960725623225885
23.981408348793856 298.7087367554175 0.7013760478755149
23.98663590374727 300.65720993701797 0.704046426642227
23.991863458700685 304.0802693026357 0.7090267506303486
23.9970910136541 303.9022493420143 0.7085038343746584
24.002318568607514 301.5863599839662 0.7061811729862894
24.007546123560928 299.687695313824 0.703355123392704
24.012773678514343 298.2670701850865 0.7015684120727343
24.018001233467757 298.5950825826867 0.7004794762362567
24.02322878842117 298.8315683805189 0.6998467493736321
24.028456343374586 297.3440946177 0.6978552230577016
24.033683898328 298.1092606612242 0.699144773873203
24.038911453281415 296.6322993622486 0.6984333596895291
24.04413900823483 298.3086140714399 0.6995318418439114
24.049366563188244 297.2619112587422 0.6991040609661895
24.054594118141658 302.3622837108083 0.7056019570716671
24.059821673095072 303.18064559398067 0.7070031224672497
24.065049228048487 300.33389029560055 0.7029726985248678
24.0702767830019 297.1356651122613 0.7112839056631882
24.075504337955316 298.3341569197128 0.7226681102444271
24.08073189290873 301.12775865719703 0.7327528677958557
24.085959447862145 302.4771061861686 0.7387808965795489
24.09118700281556 299.7169042728478 0.7397285380702405
24.096414557768973 296.66112136056256 0.7412238598662828
24.101642112722388 295.32607340156005 0.7448755849251337
24.106869667675802 296.1126673198803 0.750770386187733
24.112097222629217 298.6976457321097 0.7576784466896402
24.11732477758263 301.1694240253857 0.7636235984496457
24.122552332536046 302.87105973203495 0.767967605776627
24.12777988748946 303.1029571790325 0.7716205770682814
24.133007442442874 305.46936392490034 0.7777225772107673
24.13823499739629 308.5796707029545 0.7855236959041941
24.143462552349703 307.6309932138352 0.7867497980956107
24.148690107303118 303.6333871512665 0.7844678216063586
24.153917662256532 297.49609533225794 0.779020031860444
24.159145217209947 296.3418435273603 0.780097720256996
24.16437277216336 297.90880805589126 0.7860994718067653
24.169600327116775 298.6892075671483 0.790255860639335
24.17482788207019 301.6582790428147 0.7973458053181673
24.180055437023604 304.1365648736224 0.8021191453384455
24.18528299197702 306.65170741663474 0.8076033844176818
24.190510546930433 305.00707854175477 0.8080425767386124
24.195738101883848 302.96559163799407 0.80782683265883
24.200965656837262 303.9343588887477 0.8120358561232074
24.206193211790676 303.08261781535924 0.8139027403689175
24.21142076674409 305.75954447008326 0.8197197754953434
24.216648321697505 304.28823409153387 0.8198561419539644
24.22187587665092 306.20673047412987 0.8242408599200698
24.227103431604334 304.9505955507577 0.8269672694716771
24.23233098655775 302.75283938235873 0.8276623838991596
24.237558541511163 298.2965182837921 0.8241914218170665
24.242786096464577 298.030527836281 0.8247073349911883
24.248013651417992 298.538387013256 0.8267431357225583
24.253241206371406 300.7736282516781 0.83318248344953
24.25846876132482 296.28808369801806 0.8310269248854133
24.263696316278235 293.3053243985472 0.8298949360859217
24.26892387123165 288.6026185059669 0.8236994435982009
24.274151426185064 290.4879310585204 0.826056436394174
24.27937898113848 293.30890478674814 0.8320564558256947
24.284606536091893 297.8551968512349 0.8410156962709131
24.289834091045307 298.45526195551923 0.8452031890532385
24.29506164599872 295.0795174391086 0.8433669339668824
24.300289200952136 294.8090772831912 0.8455021449427219
24.30551675590555 293.9740356516588 0.846695611051221
24.310744310858965 292.8157459119541 0.8453852384663096
24.31597186581238 291.65641590884843 0.8457360417780205
24.321199420765794 289.4773285382479 0.8451328728182929
24.326426975719208 288.2520112277888 0.8466996048115767
24.331654530672623 290.27918306623184 0.8515293005537038
24.336882085626037 293.19858043438893 0.8567805086668158
24.34210964057945 296.7300183238458 0.8626085680576612
24.347337195532866 293.4327533438057 0.860142177812209
24.35256475048628 291.2260034119583 0.8586808315598031
24.357792305439695 288.0762459165687 0.8557354626040596
24.36301986039311 288.1545271033555 0.858272625422042
24.368247415346524 289.43953494913563 0.8619119346330287
24.373474970299938 292.96492375731907 0.8703329753157666
24.378702525253352 296.7207481832242 0.8783147960061402
24.383930080206767 297.4086809241594 0.8807821757226256
24.38915763516018 299.3753545316888 0.8850031316838592
24.394385190113596 297.9991277066633 0.8849276943319639
24.39961274506701 295.37341725686906 0.8851908659257967
24.404840300020425 293.4987830127519 0.8849486577967867
24.41006785497384 295.9812643966518 0.890847675312821
24.415295409927253 297.06688881490544 0.8940286719291143
24.420522964880668 296.4904100683471 0.8958855615418289
24.425750519834082 294.150063053083 0.8943967380194432
24.430978074787497 294.8033417703952 0.896864911096848
24.43620562974091 297.1503120696711 0.901340886436566
24.441433184694326 298.6990987466346 0.9071404727813918
24.44666073964774 300.5318659520619 0.9141112453916524
24.451888294601154 300.84395352525286 0.917889604091817
24.45711584955457 299.22612986592236 0.9176906798859752
24.462343404507983 297.94431188502693 0.915182268592557
24.467570959461398 297.6422853083358 0.9163262529352272
24.472798514414812 301.3079356291748 0.9231194667964907
24.478026069368227 302.00757896418355 0.9270869926467593
24.48325362432164 298.5046721337757 0.9244474180819217
24.488481179275055 297.03896700418824 0.9252849316024099
24.49370873422847 297.75602446969407 0.9290033767127142
24.498936289181884 300.3509710290319 0.9341648976110992
24.5041638441353 304.76448776563956 0.9424340825423826
24.509391399088713 306.0471714686236 0.9459669891110353
24.514618954042128 305.05602581551466 0.9482032621494
24.519846508995542 304.3752276536894 0.9497960510936061
24.525074063948956 300.6865169279925 0.94720119158754
24.53030161890237 300.70395761840166 0.9484703965468619
24.535529173855785 299.9635999381707 0.9492132847780481
24.5407567288092 297.8368840071417 0.949361714231356
24.545984283762614 297.28618989460136 0.952046490412108
24.55121183871603 302.30617645330153 0.9638034454398374
24.556439393669443 307.79253609503854 0.9743399115410817
24.561666948622857 314.0941685877161 0.9854316525596177
24.566894503576272 310.4396879303612 0.9808383977806274
24.572122058529686 306.6864180334121 0.9764704461618909
24.5773496134831 305.12953899753023 0.9769872869062034
24.582577168436515 303.6453576537146 0.9768912435906856
24.58780472338993 305.30559365845346 0.9817805056279301
24.593032278343344 304.49111559913916 0.9822574512028429
24.59825983329676 306.49209809886105 0.987905373534801
24.603487388250173 304.85527351493266 0.9881861699762158
24.608714943203587 303.76899762888087 0.9890910796513265
24.613942498157 302.7028365171246 0.9889916291528232
24.619170053110416 301.0652827957313 0.9883490552183796
24.62439760806383 295.3588361177567 0.9813585079353109
24.629625163017245 290.2427775275983 0.9757880864309413
24.63485271797066 291.0677861910201 0.9801040312418641
24.640080272924074 292.4742808467214 0.9851689560754678
24.645307827877488 297.32853771678646 0.9966186522944506
24.650535382830903 296.13858322993667 0.9977798446060681
24.655762937784317 299.3076602743748 1.0066159865546385
24.66099049273773 298.19066451199984 1.0089535748019411
24.666218047691146 298.5139937676566 1.012431212512456
24.67144560264456 298.4713501310715 1.0135354908782495
24.676673157597975 299.98714273456727 1.0165260791843165
24.68190071255139 302.6742965565778 1.023341528842025
24.687128267504804 301.5888610421831 1.0252382547484937
24.692355822458218 296.6151492834073 1.0197122834871846
24.697583377411632 290.81557314479005 1.011733043801827
24.702810932365047 292.89461278313627 1.0169501711742546
24.70803848731846 296.7504690579659 1.0253917346710288
24.713266042271876 300.1244139482869 1.0330165207512347
24.71849359722529 300.27811896498537 1.0365281934355373
24.723721152178705 294.0436527800728 1.0308973932883654
24.72894870713212 294.6191911736258 1.0354299050520515
24.734176262085533 291.50995451110816 1.0318575713919882
24.739403817038948 298.3368369754541 1.044129688731922
24.744631371992362 295.8533864458471 1.0411732018480249
24.749858926945777 296.3786954766595 1.0435193368464586
24.75508648189919 291.1727496264476 1.0364718384147027
24.760314036852606 291.2989944484914 1.039556748728476
24.76554159180602 293.0513024133301 1.0468492664441602
24.770769146759434 293.7670083108035 1.0523964604750737
24.77599670171285 292.69649643922287 1.0543002277111315
24.781224256666263 289.2620092568993 1.0501017046898444
24.786451811619678 292.49854425069344 1.0593274307852723
24.791679366573092 292.1588195564562 1.0614829386524394
24.796906921526507 295.7521253713698 1.0725764529168798
24.80213447647992 294.2330942033893 1.0720842408022446
24.807362031433335 290.2988503766718 1.065858702910427
24.81258958638675 290.7706149143755 1.0677935186597969
24.817817141340164 289.95425406980434 1.0674713536661942
24.82304469629358 291.76776007829625 1.0758308655778785
24.828272251246993 290.74315104448215 1.0762882446549742
24.833499806200408 289.1454232681657 1.0767354812595973
24.838727361153822 287.9134826118146 1.0752037039516125
24.843954916107236 283.86783797914757 1.0713571012323235
24.84918247106065 283.7908480120836 1.073063713215652
24.854410026014065 286.59284846673245 1.0829467246454112
24.85963758096748 291.8962469660612 1.099387123310674
24.864865135920894 293.83807753013105 1.1091703386981426
24.87009269087431 297.4662945427525 1.1189904802828379
24.875320245827723 303.3586186978131 1.1283611765816168
24.880547800781137 307.4648010588569 1.1370173116208213
24.885775355734552 304.11918239213065 1.1320121009183997
24.891002910687966 299.9459299398428 1.128157341196417
24.89623046564138 301.34024066067775 1.133775740280923
24.901458020594795 301.3552389120681 1.138429253683098
24.90668557554821 300.33830069333476 1.141423341974592
24.911913130501624 296.0588641582406 1.1363035797726213
24.91714068545504 303.1395528629434 1.1528805319756936
24.922368240408453 303.731533267122 1.1581076331172426
24.927595795361867 304.3207625099546 1.165654161699407
24.93282335031528 300.2396933991557 1.1598397116327301
24.938050905268696 302.411467351807 1.1662391541140604
24.94327846022211 304.81508314760646 1.1713745381874237
24.948506015175525 303.6408939086508 1.17524380549868
24.95373357012894 299.4477961923279 1.16808273726444
24.958961125082354 295.3257908966517 1.160734995950568
24.964188680035768 291.93607797616295 1.1549708087981103
24.969416234989183 294.82989912086055 1.1646899954170196
24.974643789942597 296.4851373361035 1.1732326867758067
24.97987134489601 303.5115916860324 1.1920536175560972
24.985098899849426 303.51047882899405 1.1977516921323756
24.99032645480284 304.5439574400583 1.2055167154248774
24.995554009756255 304.11168607835396 1.2075893333167371
25.00078156470967 306.5807031026079 1.21402487949626
25.006009119663084 307.7922432383897 1.2200115668704397
25.011236674616498 305.5633613051925 1.2204504535473863
25.016464229569912 303.02265127527147 1.2211769607870553
25.021691784523327 303.6779177750334 1.2229560685367777
25.02691933947674 307.1311060656979 1.2318727856701737
25.032146894430156 312.72183268062497 1.2455731832922603
25.03737444938357 311.4129676708928 1.2466897839835216
25.042602004336985 307.6950769973737 1.2409727727798117
25.0478295592904 305.413958057513 1.237503821199669
25.053057114243813 309.41186764645533 1.2493274581886804
25.058284669197228 312.69961634221187 1.2601838578361761
25.063512224150642 310.88330271583567 1.2611172200609133
25.068739779104057 303.65472365630296 1.2502184135590217
25.07396733405747 301.17307619828875 1.2499032974236475
25.079194889010886 298.99282379363177 1.2483393543972177
25.0844224439643 297.3156368624933 1.2489067759770256
25.089649998917714 296.8033923133122 1.2526646271972923
25.09487755387113 302.4228587759731 1.2711961999142258
25.100105108824543 309.81907454942126 1.2914966216604657
25.105332663777958 312.6758021430308 1.3011603081353906
25.110560218731372 314.068321885715 1.3046501765362242
25.115787773684787 314.09471548666215 1.309417896890615
25.1210153286382 308.58863011669644 1.3011206096128405
25.126242883591615 306.9376114921379 1.303883018888071
25.13147043854503 303.9691691007529 1.2986096118526576
25.136697993498444 309.9620772684308 1.3136793076868396
25.14192554845186 312.9997509218147 1.3219347945431763
25.147153103405273 312.95545746475386 1.329659621446972
25.152380658358688 312.11763304309443 1.335530186500261
25.157608213312102 309.01553519945014 1.3324212116195377
25.162835768265516 307.76557484972074 1.3309377619688734
25.16806332321893 307.0868747659293 1.330107083686097
25.173290878172345 306.5053643196657 1.3354367925895976
25.17851843312576 306.8830222423692 1.340223506748161
25.183745988079174 308.79476876367005 1.3507674266788479
25.18897354303259 308.6193811871527 1.3530910038621975
25.194201097986003 310.8104789974564 1.363963110733343
25.199428652939417 314.25962699301505 1.374573235384283
25.204656207892832 313.711370033389 1.3786759437537761
25.209883762846246 315.40697235282704 1.387698180136261
25.21511131779966 311.28959067186696 1.3821856005968516
25.220338872753075 309.3090094179385 1.382140239331559
25.22556642770649 307.9326642787251 1.3837533436176257
25.230793982659904 310.01343164995683 1.3947829747764269
25.23602153761332 313.5441073946542 1.4086862954667376
25.241249092566733 316.961173788785 1.4240411972130933
25.246476647520147 324.629297976183 1.4462651993324804
25.25170420247356 326.4360838505697 1.4545362101977948
25.256931757426976 328.17542233524784 1.4613668082656297
25.26215931238039 319.67255287345455 1.4518438514051182
25.267386867333805 312.0442379063612 1.4391714411419745
25.27261442228722 310.106043954204 1.4403711993313544
25.277841977240634 311.6548006474923 1.447692962219211
25.283069532194048 318.0445659891734 1.4703469451466327
25.288297087147463 326.465166936202 1.4948365646580322
25.293524642100877 328.12462464034894 1.5014226550366503
25.29875219705429 325.67306561996276 1.5003907788291722
25.303979752007706 317.44183886242934 1.4851184416637224
25.30920730696112 316.8356507920858 1.4908241565832063
25.314434861914535 319.5083673306245 1.5027907433516867
25.31966241686795 317.99879651219595 1.5081688060324503
25.324889971821364 312.5073089618884 1.4990108374737416
25.330117526774778 308.0890146935941 1.4922383169649125
25.335345081728192 309.4667407157951 1.5000264704767619
25.340572636681607 313.8338376900136 1.5185936275400014
25.34580019163502 321.2102545538415 1.5461295247959734
25.351027746588436 322.1325391901107 1.5590952937008886
25.35625530154185 322.74163126390255 1.5708819307018729
25.361482856495265 319.70309400939595 1.566413103802466
25.36671041144868 323.2734630748692 1.5822375877904784
25.371937966402093 325.8811534340597 1.590324252897465
25.377165521355508 324.84667618097745 1.597324305908453
25.382393076308922 317.3339775471506 1.5831710946815174
25.387620631262337 310.032574923958 1.5708450225977935
25.39284818621575 301.99663722860885 1.5553673256390623
25.398075741169166 305.04667298880526 1.570105020415493
25.40330329612258 312.4105253502335 1.6003527501642234
25.408530851075994 319.9047341204692 1.631253240911785
25.41375840602941 324.9595115105901 1.652276458797344
25.418985960982823 320.4257012394837 1.6460991472036626
25.424213515936238 316.98298684644647 1.6403145431045574
25.429441070889652 307.83155124234264 1.6215309294613
25.434668625843067 300.22041604999015 1.605670699867224
25.43989618079648 298.8762425317252 1.6086191026720438
25.445123735749895 300.5605643027418 1.625073653793502
25.45035129070331 307.6239490826239 1.65282203818719
25.455578845656724 313.12424260254755 1.6760750956251458
25.46080640061014 314.89140848373137 1.687228429677914
25.466033955563553 318.8981133192064 1.7036189002630453
25.471261510516968 321.4149805958084 1.7162492919443586
25.476489065470382 321.70403771785595 1.7199607078884804
25.481716620423796 316.9627476646463 1.7218703299252087
25.48694417537721 308.6286418110475 1.7065062030213676
25.492171730330625 307.33245399999714 1.7127889290359033
25.49739928528404 305.1710079659105 1.7099443111705541
25.502626840237454 304.4481718789607 1.7176828765629433
25.50785439519087 308.7062753386105 1.7446330465702915
25.513081950144283 307.77106667125173 1.750653800888263
25.518309505097697 306.0380439472437 1.7593855245445764
25.523537060051112 304.9350422259024 1.7627359637404554
25.528764615004526 312.9169157036374 1.802655944969894
25.53399216995794 317.4414907208953 1.8181756024013058
25.539219724911355 318.509976901185 1.8290740534179548
25.54444727986477 319.87459234471555 1.8375932972524947
25.549674834818184 330.06539778814675 1.8818453132472537
25.5549023897716 330.06150112199396 1.8944628099572594
25.560129944725013 326.47599472019357 1.897782141399258
25.565357499678427 327.75937267557475 1.9129236546940678
25.57058505463184 336.4552630040113 1.947674667026133
25.575812609585256 343.15429028726544 1.9749827386622874
25.58104016453867 339.417649956968 1.9774751698747342
25.586267719492085 334.659949908027 1.9800770456843664
25.5914952744455 328.7489237690794 1.970462502365368
25.596722829398914 322.78202912947637 1.9574723005863397
25.601950384352328 318.7228709221202 1.947530099106683
25.607177939305743 319.1053965167748 1.9630419381311373
25.612405494259157 325.5791456490476 1.995592645920861
25.61763304921257 324.8283025652061 2.0117391765590824
25.622860604165986 324.84582548701883 2.027291457655023
25.6280881591194 327.7523794111669 2.0471617077607114
25.633315714072815 331.429593224668 2.071241954767005
25.63854326902623 334.37686718399056 2.090113445743194
25.643770823979644 336.96768338264326 2.113200184018239
25.648998378933058 332.3968249787568 2.1119062207604946
25.654225933886472 333.82414943958815 2.1338148372224013
25.659453488839887 331.06119317941824 2.139552048711476
25.6646810437933 335.3645833095723 2.17121387978959
25.669908598746716 326.9884450484888 2.156124050229603
25.67513615370013 318.24443124289576 2.146527453435756
25.680363708653545 313.05140308161725 2.1427345105557603
25.68559126360696 321.6363185758857 2.1918371468752245
25.690818818560373 329.2216727751964 2.2434163702284233
25.696046373513788 337.54309378195 2.2881001836502284
25.701273928467202 333.6328567088166 2.292699842213959
25.706501483420617 331.6181413608764 2.29811416292806
25.71172903837403 328.26081064888683 2.306092024427951
25.716956593327446 331.33749475824953 2.330378473512795
25.72218414828086 331.1170002806988 2.3453753965502258
25.727411703234274 337.99208567886376 2.390401544666742
25.73263925818769 331.48082764981535 2.3978437556487178
25.737866813141103 319.0203489013328 2.36266584813682
25.743094368094518 307.20964710497094 2.3351321569529877
25.748321923047932 304.0563414683925 2.33425493282025
25.753549478001347 314.76896725433835 2.3991136183540105
25.75877703295476 319.05668969359664 2.4430981933976206
25.764004587908175 317.11018718607943 2.4593106274260443
25.76923214286159 320.3983164461369 2.50501618038121
25.774459697815004 318.5921459797805 2.5233023875882115
25.77968725276842 321.568748377479 2.5692283768663966
25.784914807721833 316.145314401076 2.5659163183091294
25.790142362675248 327.1147785477148 2.6337311423407908
25.795369917628662 328.7136909303598 2.65552289462571
25.800597472582076 328.4668087850891 2.6835275358723667
25.80582502753549 321.67203498553044 2.675469937688498
25.811052582488905 327.4126755754068 2.733279840496798
25.81628013744232 335.6682836102582 2.796884443499409
25.821507692395734 331.7097410170911 2.8229070336693844
25.82673524734915 327.4715189195039 2.8418165223074063
25.831962802302563 326.62081021897035 2.8693925692356115
25.837190357255977 321.9675634735993 2.891350247767304
25.84241791220939 310.51465210794066 2.8687016256078937
25.847645467162806 305.6555499398652 2.890514046771009
25.85287302211622 310.5310608695773 2.937909425277569
25.858100577069635 321.5302634952812 3.0325865868752593
25.86332813202305 311.3567594240203 3.0191599615638185
25.868555686976464 311.5880458066793 3.0797356747070257
25.87378324192988 298.37509869254916 3.0603610283661737
25.879010796883293 307.77956256142795 3.160737346861819
25.884238351836707 317.3556781435309 3.2610110868681303
25.88946590679012 325.34298995197537 3.3556453179014336
25.894693461743536 342.41607260031367 3.507553382549131
25.89992101669695 334.062945019234 3.527860557569683
25.905148571650365 335.43231614087017 3.6226063536235724
25.91037612660378 331.1907707112994 3.6589833744043756
25.915603681557194 326.0922240354584 3.747302130425448
25.920831236510608 327.5907468203342 3.7897541069989877
25.926058791464023 324.01836421812675 3.8626882943473406
25.931286346417437 318.071309285265 3.8614453560832986
25.93651390137085 315.70275713792176 3.9308880414358254
25.941741456324266 305.8980247497901 3.955935231885395
25.94696901127768 314.1036703244005 4.113767461756651
25.952196566231095 309.7674235002663 4.217362390920211
25.95742412118451 322.7218815384944 4.440350919288681
25.962651676137924 309.8567969659408 4.456713232547876
25.967879231091338 306.09686400374983 4.4880916558380415
25.973106786044752 300.9896668806718 4.492049891412564
25.978334340998167 291.98142709135925 4.493233406594384
25.98356189595158 284.6683894141897 4.521522174678076
25.988789450904996 286.29295728182007 4.599004827206235
25.99401700585841 311.3225409522061 4.9040508949464385
25.999244560811825 318.961641457713 5.029251024343543
26.00447211576524 328.11780903247114 5.241646525281254
26.009699670718653 323.58413116165417 5.346801767017015
26.014927225672068 334.27539796458 5.583496711333064
26.020154780625482 337.87081503557624 5.715568700584513
26.025382335578897 312.86868455285065 5.567016005289345
26.03060989053231 299.9083410494228 5.564601393374859
26.035837445485726 295.23046161055066 5.6657922249564585
26.04106500043914 295.9462295911462 5.828422809332645
26.046292555392554 309.99206456656884 6.119811908031726
26.05152011034597 315.07789605190885 6.380470550914471
26.056747665299383 310.6747269853914 6.497704407886321
26.061975220252798 319.55049970182307 6.871122570636547
26.067202775206212 311.74378044431205 6.956942986083354
26.072430330159627 305.36103610898283 7.25687433667119
26.07765788511304 285.8275750341487 7.227063031843671
26.082885440066455 270.7702597219082 7.447066740552603
26.08811299501987 304.2886526878336 8.219075667457139
26.093340549973284 313.7631555650893 8.892424288169888
26.0985681049267 361.9280822294991 10.114720483091556
26.103795659880113 309.5652107224024 10.066840704347024
26.109023214833528 288.5080965625141 10.590991385180283
26.114250769786942 220.69945014097584 10.14907609074553
26.119478324740356 249.1579577196329 12.448901486252254
26.12470587969377 281.5601073732009 15.118934394367168
26.129933434647185 251.1898896475063 19.740673993253292
26.1351609896006 280.30456523535315 29.499074949951932
