# Supplementary material for: Unraveling metal effects on CO2 uptake in pyrene-based metal-organic frameworks
Source: Nat Commun. 2025 Feb 11;16:1516. doi: 10.1038/s41467-025-56296-w (PMC11814143; doi:10.1038/s41467-025-56296-w)
Supplement: Supplementary file 3 — Source Data [file 41467_2025_56296_MOESM3_ESM.zip › SourceCode/SuppInf/FigureS5_Ga-TBAPy_InSitu_VariableT_PXRD/Data/GaTBAPy_0123p.dat]

0.002613777476707968 2.8338013993793125 2.6137875003923168
0.007841332430123905 2.613342855485266 1.8782371036462406
0.01306888738353984 6.226881868255795 2.541850966005442
0.018296442336955775 19.94226433657753 3.220694125500704
0.02352399729037171 22.29627588337319 3.248842565855425
0.028751552243787646 24.1285280931775 3.358800837375074
0.03397910719720358 25.27122633994041 2.8826256196951463
0.03920666215061952 20.344632287599875 2.4357844527914287
0.04443421710403546 21.168465490202735 2.3866133902025575
0.0496617720574514 20.085425458662794 2.2277891280859787
0.054889327010867336 15.55836533923211 1.866905472808568
0.060116881964283275 14.746033170920176 1.8213994368658089
0.06534443691769921 12.5207192191225 1.5034479483415797
0.07057199187111515 11.92704077437237 1.37792433408717
0.07579954682453109 14.451460527405933 1.5957280781644099
0.08102710177794703 15.355023181682022 1.5664616895824766
0.08625465673136297 16.806409037489765 1.5936009130469477
0.09148221168477891 18.99066590134216 1.5813597366668821
0.09670976663819485 19.731682354167376 1.4826837474300327
0.10193732159161079 19.986735588425905 1.5031154164428708
0.10716487654502672 21.072546670689377 1.5990460086015932
0.11239243149844266 21.60714653284486 1.635795761887945
0.1176199864518586 22.978657467904238 1.676980296364648
0.12284754140527454 21.1610330069449 1.4170944728337278
0.12807509635869047 20.127976907139278 1.2513926952097403
0.1333026513121064 20.391348594532367 1.23829560440454
0.13853020626552232 20.358222831178637 1.1931222419185732
0.14375776121893824 21.737640469913586 1.247007668873827
0.14898531617235417 20.127419007747243 1.2616972594428566
0.1542128711257701 18.343754515642026 1.195354116252198
0.15944042607918602 16.22786163413953 1.104381105816453
0.16466798103260194 15.986622499691387 1.1037493661662416
0.16989553598601786 17.010904847086557 1.0673615145698956
0.1751230909394338 17.24110406878967 1.0405404220575933
0.18035064589284971 18.17516078261018 1.0487545338545294
0.18557820084626564 17.691363979918105 1.0144410738821739
0.19080575579968156 16.90060165247481 1.0069001500932844
0.1960333107530975 16.04427555499855 0.9885909468550665
0.20126086570651341 16.570394183017438 1.0213847530756865
0.20648842065992934 17.42123909907557 1.0079880989620396
0.21171597561334526 17.775159154242534 0.9903757227915904
0.2169435305667612 18.536836540814665 0.9768564316059201
0.22217108552017711 18.55877717651609 0.932272265999742
0.22739864047359304 19.188270759432655 0.9724471312770337
0.23262619542700896 18.88776338832581 0.9593562942692334
0.2378537503804249 18.614093434103946 0.966915187470966
0.2430813053338408 19.85557682429636 0.9912715053445237
0.24830886028725674 19.535957236051804 0.9475318849635943
0.25353641524067266 20.764590662662968 0.9410505589841812
0.2587639701940886 20.547600508934902 0.9241915851529221
0.2639915251475045 19.10228516979544 0.8995871712543974
0.26921908010092044 18.06977265805893 0.9010768293470853
0.27444663505433636 17.45988178791653 0.8811008745055586
0.2796741900077523 16.84769218744508 0.8544668448014852
0.2849017449611682 17.270128890464143 0.8475784992366417
0.29012929991458414 17.407703621771894 0.8321463650018479
0.29535685486800006 17.184967092131508 0.834425043364391
0.300584409821416 16.77619281917887 0.7836007715924935
0.3058119647748319 15.216620543829988 0.7379049294048273
0.31103951972824784 16.024965491917612 0.7558059275580132
0.31626707468166376 17.249785475345806 0.7752151617172548
0.3214946296350797 18.755776901842157 0.818767152402062
0.3267221845884956 19.520494109888453 0.8450677180966065
0.33194973954191154 20.614551997201378 0.8791850183468092
0.33717729449532746 21.48369108942726 0.9051212361369466
0.3424048494487434 21.43165457850337 0.9068004342421008
0.3476324044021593 20.630951333891332 0.9114372251984689
0.35285995935557524 19.456805942295027 0.8770489425547923
0.35808751430899116 18.378198715409244 0.825471440659803
0.3633150692624071 17.608251708024174 0.7972107449377628
0.368542624215823 18.100513263739597 0.8016994350481518
0.37377017916923894 18.27399828907386 0.8065544481636584
0.37899773412265486 19.52181686992831 0.8426959517737007
0.3842252890760708 20.512946742086438 0.9030312789558868
0.3894528440294867 19.327913032636513 0.8949495967759895
0.39468039898290264 18.33238860945999 0.8674299933098439
0.39990795393631856 16.383232249115927 0.7900047450996449
0.4051355088897345 15.843959316349988 0.7484105881857149
0.4103630638431504 17.970416454681512 0.8038485153652337
0.41559061879656634 19.563822460116956 0.8502217640309974
0.42081817374998226 21.280360632641248 0.8914992266044711
0.4260457287033982 22.348437132223125 0.9277160413715229
0.4312732836568141 23.532249691795514 0.9365565299854425
0.43650083861023004 22.932743211724738 0.9107801347676815
0.44172839356364596 21.15101959741363 0.8615470333917009
0.4469559485170619 20.98730048301244 0.8245168660793105
0.4521835034704778 19.437649655902817 0.7876079662433432
0.45741105842389373 19.462564206426027 0.7877049864931815
0.46263861337730966 19.537327964825206 0.7983663629833133
0.4678661683307256 20.975997265204484 0.8400019346807013
0.4730937232841415 21.05711685585492 0.8478753063334841
0.47832127823755743 20.15932195791996 0.8309558972961001
0.48354883319097336 19.00531242912847 0.7711428670877638
0.4887763881443893 17.259480242492895 0.7427766548282678
0.4940039430978052 17.96991692060722 0.7602233517963112
0.49923149805122113 17.87708163479351 0.7743277746942883
0.5044590530046371 17.489852506270452 0.7787322020505432
0.5096866079580531 18.06020929194558 0.7826309985515892
0.5149141629114691 17.699159037164467 0.7594178070161473
0.5201417178648851 19.357510885281773 0.7610262350916547
0.525369272818301 19.88709889581009 0.7684161210897716
0.530596827771717 20.091592239168563 0.7696058321212983
0.535824382725133 19.75581034378339 0.7693074427819835
0.541051937678549 19.55731236240153 0.7647752633805166
0.546279492631965 19.011214679530315 0.7416040410478559
0.5515070475853809 18.640352592331944 0.7314731796873324
0.5567346025387969 17.671300959167738 0.6976034286356744
0.5619621574922129 17.355271617623842 0.6847995035273803
0.5671897124456289 17.238728663408747 0.6818383230015772
0.5724172673990449 17.85660523456555 0.6875981763428174
0.5776448223524608 17.512483550927 0.6721624123982708
0.5828723773058768 17.940698182695904 0.677194007769755
0.5880999322592928 18.166451025787516 0.6857404283056471
0.5933274872127088 18.242837265933016 0.7092831929018653
0.5985550421661248 18.80135357339658 0.7443958553649254
0.6037825971195407 19.432692048066215 0.7749398104669678
0.6090101520729567 19.871608228591903 0.7793562906410401
0.6142377070263727 20.062864552145548 0.7658308688405601
0.6194652619797887 19.428870505537493 0.7418703549022575
0.6246928169332047 18.606597249044086 0.7156969581106386
0.6299203718866206 18.021860489881746 0.686166508123925
0.6351479268400366 18.664112978606337 0.700159690844747
0.6403754817934526 20.842584143600067 0.747215850251488
0.6456030367468686 21.231724067412078 0.7486927279105976
0.6508305917002846 21.899911032964454 0.770774539681473
0.6560581466537005 22.6503636981585 0.774331254680253
0.6612857016071165 22.324558843216074 0.7602459233921729
0.6665132565605325 22.936853359156277 0.7709598290648709
0.6717408115139485 22.55481433434528 0.7585609912833415
0.6769683664673645 23.0904259786022 0.7520630567068757
0.6821959214207804 22.999131460699736 0.7651727551778315
0.6874234763741964 23.68019807072591 0.7838326593541118
0.6926510313276124 24.212709258476405 0.7829647328635465
0.6978785862810284 22.24300940479221 0.7511954404364931
0.7031061412344444 21.249150150863695 0.7171306268362921
0.7083336961878604 21.977692611455122 0.7368076791819268
0.7135612511412763 20.800583264055934 0.7285748730475291
0.7187888060946923 20.82029841229139 0.730092613108401
0.7240163610481083 23.49461385891848 0.77349611571781
0.7292439160015243 24.02219087176489 0.7794623351286805
0.7344714709549403 24.68607148275573 0.7659534587038392
0.7396990259083562 26.01088156183097 0.7819110524542983
0.7449265808617722 25.45529553944974 0.7725736140761851
0.7501541358151882 26.231962934141993 0.7939251195438307
0.7553816907686042 27.22390888473728 0.8175607105237168
0.7606092457220202 28.257187400409958 0.8169470546035
0.7658368006754361 27.9707298940245 0.7920024629578309
0.7710643556288521 28.83494167069367 0.7870193410621836
0.7762919105822681 30.25040156624119 0.8061503052200113
0.7815194655356841 30.097136996538357 0.824602801519841
0.7867470204891001 32.191303252344895 0.8639222938291277
0.791974575442516 32.01019357325712 0.8536036266307369
0.797202130395932 30.165648586021515 0.8174047451432721
0.802429685349348 31.99454407133187 0.8412031459264674
0.807657240302764 33.80316032480248 0.864932318881432
0.81288479525618 38.153876195344914 0.9435183659490416
0.8181123502095959 42.61795136748693 1.0118264235927878
0.8233399051630119 43.20217608975736 1.0243818349623282
0.8285674601164279 44.60912810097144 1.0532973445140745
0.8337950150698439 44.90023779533157 1.059581407980019
0.8390225700232599 52.13237945570446 1.1528714674277023
0.8442501249766758 55.31309603466743 1.1728943982892994
0.8494776799300918 59.07437566539501 1.2098413386121325
0.8547052348835078 59.53875540288697 1.2063322811520825
0.8599327898369238 63.72163421640468 1.258250576566526
0.8651603447903398 67.92481870006432 1.3088054242308031
0.8703878997437557 67.68721947171069 1.3002822612688671
0.8756154546971717 68.7801626598441 1.2723889800742907
0.8808430096505877 63.92191717525216 1.2169455277937222
0.8860705646040037 69.05781969504517 1.2665483476416721
0.8912981195574197 72.40098541865854 1.2966257855868573
0.8965256745108356 74.34159687919279 1.3125621650511434
0.9017532294642516 77.22849780301262 1.3514750697289655
0.9069807844176676 78.75979224360293 1.3668380198739978
0.9122083393710836 83.6220066034171 1.429426054573894
0.9174358943244996 84.20559610285295 1.412935005735563
0.9226634492779155 87.09531575082785 1.4469500403383113
0.9278910042313315 90.6951722984018 1.4719552868923933
0.9331185591847475 93.43356124349842 1.4992769675426494
0.9383461141381635 95.49509833851143 1.492798596174136
0.9435736690915795 96.79685787580655 1.4883027520628536
0.9488012240449955 98.48130443427155 1.4842797096347697
0.9540287789984114 103.16693188243116 1.5160647085095662
0.9592563339518274 104.35631551128964 1.5353751132727365
0.9644838889052434 102.50288687516107 1.5324825762763943
0.9697114438586594 104.34431977162545 1.5319556545350324
0.9749389988120754 102.75112432049595 1.4991653246480534
0.9801665537654913 102.3634391404635 1.4828463843389115
0.9853941087189073 105.72714654995816 1.5032724832946556
0.9906216636723233 105.97796931292847 1.4908365181093077
0.9958492186257393 103.27429642007323 1.4727561404516754
1.0010767735791553 107.99940631286461 1.5059021140688942
1.0063043285325712 108.48728934157639 1.5090935884421026
1.0115318834859872 110.80296337832557 1.5435023622840733
1.0167594384394032 114.30490125183852 1.5515796839580263
1.0219869933928192 117.8904473659709 1.594652131802029
1.0272145483462352 121.01178023873058 1.6126114533605471
1.0324421032996511 122.78737414008346 1.6295437913152147
1.0376696582530671 124.76528671363948 1.6382999743753075
1.042897213206483 128.34783681337186 1.6572330385596101
1.048124768159899 129.54158604820253 1.6711283639973893
1.053352323113315 129.70861115035422 1.6724888640421638
1.058579878066731 128.1188673694014 1.6504100813507447
1.063807433020147 119.76893757480086 1.5687786412192561
1.069034987973563 123.42215218665292 1.585600635049814
1.074262542926979 122.09242222819617 1.5640802300325278
1.079490097880395 126.84852930739103 1.610313891035854
1.084717652833811 129.32331001544583 1.6377673857629358
1.089945207787227 131.96157469983913 1.6757246621180193
1.095172762740643 128.6102932510003 1.6433064792474614
1.1004003176940589 129.57182523936453 1.6363863701881534
1.1056278726474749 138.67168629742704 1.7122300548093239
1.1108554276008908 148.31796479714524 1.8106880427887597
1.1160829825543068 150.19238857125043 1.8442735838839277
1.1213105375077228 149.325410965308 1.8259600543035188
1.1265380924611388 137.91983354186078 1.7161765093457604
1.1317656474145548 130.43458084511747 1.6205513058441323
1.1369932023679707 133.83467887954313 1.6124625480911252
1.1422207573213867 140.96409942190067 1.6516818192055285
1.1474483122748027 141.57811261278576 1.6620103317874473
1.1526758672282187 147.55753256751126 1.7118606243657148
1.1579034221816347 146.09829617020975 1.7142092218111393
1.1631309771350506 148.8928806865378 1.743598691402749
1.1683585320884666 155.73080479204938 1.7837030496280935
1.1735860870418826 153.29035073763205 1.7777186738151032
1.1788136419952986 148.5021689551516 1.7182274812405842
1.1840411969487146 142.2166663464958 1.6642092988959807
1.1892687519021305 137.75361294140382 1.6363947777626129
1.1944963068555465 135.67916775276234 1.6019791381477475
1.1997238618089625 136.52109562867233 1.5960747173958691
1.2049514167623785 138.93244561582648 1.6270817235687283
1.2101789717157945 145.54801540727527 1.6870218767391099
1.2154065266692105 151.6595904993122 1.741452980599516
1.2206340816226264 155.99114816532472 1.7807229937353368
1.2258616365760424 154.61842458118718 1.7699679829986374
1.2310891915294584 157.13903226325317 1.7775397525842647
1.2363167464828744 152.83531791204913 1.7346302746935702
1.2415443014362904 139.89738930348065 1.6441629190027074
1.2467718563897063 134.43703750593357 1.6229033158065902
1.2519994113431223 132.1048420210067 1.6067760475603063
1.2572269662965383 137.42430252621267 1.6404745251203792
1.2624545212499543 144.0798623269274 1.6506001171683775
1.2676820762033703 147.92132206281596 1.6647869177060286
1.2729096311567862 143.96802142281564 1.645373241315343
1.2781371861102022 148.30247621674638 1.7068528442023794
1.2833647410636182 149.21858195013195 1.719674533326552
1.2885922960170342 152.29534107377106 1.7241400604736852
1.2938198509704502 151.52591981827277 1.6962692090097775
1.2990474059238661 146.88660569234654 1.6618605501002726
1.3042749608772821 145.20612242407054 1.6468595898542207
1.309502515830698 143.2948930338483 1.6471456743958048
1.314730070784114 143.76752531308526 1.6606833210272303
1.31995762573753 149.2571525741381 1.7018656846998983
1.325185180690946 144.7661614370876 1.6549825320781957
1.330412735644362 149.92905467304698 1.6853628230705453
1.335640290597778 147.3476291353704 1.6665685297805415
1.340867845551194 148.00472814554166 1.6763544672379123
1.34609540050461 144.26881886261347 1.655466723742157
1.351322955458026 144.27076585865697 1.64930721798886
1.356550510411442 141.94262723385583 1.6295449253860048
1.361778065364858 140.01044698553986 1.610007525055078
1.3670056203182739 135.54124658036847 1.5932512957007638
1.3722331752716899 132.55015500086074 1.575009170021797
1.3774607302251058 132.51614204702412 1.5669513182896706
1.3826882851785218 137.5572749662017 1.581118657422826
1.3879158401319378 145.17057398510332 1.6105123796133214
1.3931433950853538 145.9890370273394 1.6245129877730227
1.3983709500387698 147.8761601571722 1.6532959947767396
1.4035985049921857 145.77285745135725 1.6508451430666553
1.4088260599456017 139.7890333077256 1.6430179975395705
1.4140536148990177 145.28618489669572 1.6863571366760808
1.4192811698524337 144.0373250410473 1.672790450670892
1.4245087248058497 146.96002896198584 1.70155195936182
1.4297362797592656 150.98143207196935 1.712523999996069
1.4349638347126816 149.42520999219258 1.7017569029392972
1.4401913896660976 148.53185312058474 1.6928021672405331
1.4454189446195136 148.04355078257137 1.6755133076290873
1.4506464995729296 143.2074674262805 1.6314269289117846
1.4558740545263456 141.3636368024918 1.6166108451718157
1.4611016094797615 138.62918718820927 1.6132494440220317
1.4663291644331775 133.33646188710304 1.597923359602083
1.4715567193865935 127.55481466211694 1.5526126711261772
1.4767842743400095 126.6164889314162 1.5272472831153896
1.4820118292934255 123.03496192375101 1.4968089487574325
1.4872393842468414 127.51307354060165 1.539105760630796
1.4924669392002574 130.08650487901053 1.5770107908725028
1.4976944941536734 135.34631299706712 1.6374331688394135
1.5029220491070894 142.4114668617868 1.6976940387844184
1.5081496040605054 142.58571037680463 1.6581115143630356
1.5133771590139213 143.14337904210117 1.6617719930570114
1.5186047139673373 139.92784018327174 1.6412035107289378
1.5238322689207533 136.3424870189938 1.6284008615018613
1.5290598238741693 137.92887420208862 1.6364003714136772
1.5342873788275853 140.49047512285546 1.624249983081101
1.5395149337810012 142.326305378054 1.6318121795289748
1.5447424887344172 140.48445479588804 1.6213966120984533
1.5499700436878332 139.462465734114 1.616443858936791
1.5551975986412492 138.47642642466718 1.594003990172095
1.5604251535946652 145.0039374206944 1.638162683171784
1.5656527085480811 148.07079864277455 1.655986390124723
1.5708802635014971 149.95282308029036 1.6750053597694043
1.576107818454913 147.84948180578564 1.6716500256679805
1.581335373408329 145.21459169518397 1.6595507040370407
1.586562928361745 142.222565083673 1.6357790421530882
1.591790483315161 144.85462030234558 1.651040681731154
1.597018038268577 145.78137529820873 1.6391919616970665
1.602245593221993 152.75829432803508 1.6774637795808343
1.607473148175409 161.61597023524695 1.7272242586990008
1.612700703128825 167.51283494767978 1.7603663989588128
1.617928258082241 167.26692095315607 1.7585744539529475
1.623155813035657 166.25352346929557 1.7422481161375323
1.628383367989073 167.18665615529787 1.7554350131522798
1.6336109229424889 166.77629520624222 1.7575102659355102
1.6388384778959049 170.04401917993115 1.7811380144698512
1.6440660328493208 177.89107908846617 1.833184456403311
1.6492935878027368 186.87864564846984 1.8762295438040035
1.6545211427561528 182.61296739016558 1.8364123331463205
1.6597486977095688 180.57350348437316 1.7963671308502005
1.6649762526629848 185.21610763675292 1.8039717293987847
1.6702038076164007 189.14596821285613 1.8045662070055037
1.6754313625698167 200.38100922737925 1.8407873968419215
1.6806589175232327 208.10928592327326 1.8976714765244236
1.6858864724766487 211.64639514634408 1.939647354514669
1.6911140274300647 214.0942754384522 1.9772758603306837
1.6963415823834807 205.16358529166632 1.9087368165537164
1.7015691373368966 198.3952669502119 1.8808168302801398
1.7067966922903126 198.1836768969049 1.872345208697634
1.7120242472437286 200.68513949049608 1.8882009384079828
1.7172518021971446 207.62904111912155 1.9187541143372608
1.7224793571505606 214.12654103903185 1.9197742806229827
1.7277069121039765 219.474374960796 1.9225652606878734
1.7329344670573925 221.03084914166783 1.9183502218231636
1.7381620220108085 218.19900411615754 1.8761717273141443
1.7433895769642245 222.5503920734192 1.897786066485632
1.7486171319176405 226.09750525536973 1.912759052510954
1.7538446868710564 238.52726139913497 1.9742450363423176
1.7590722418244724 243.89657387848243 2.004578344058895
1.7642997967778884 246.29865410479286 2.036228121126331
1.7695273517313044 250.41283142865618 2.0533142605394943
1.7747549066847204 247.28624343942974 2.0359828799485227
1.7799824616381363 252.3249834768941 2.0660300254374158
1.7852100165915523 251.7211112028007 2.029554503235407
1.7904375715449683 255.69663991558286 2.022820692491881
1.7956651264983843 256.3208506515899 1.9938944159795908
1.8008926814518003 256.86054733715696 1.9612411509550496
1.8061202364052162 249.03043482805683 1.9102269503558322
1.8113477913586322 246.61846275021458 1.9000934540717433
1.8165753463120482 245.155199291409 1.8842818493014877
1.8218029012654642 242.2442210744604 1.876013972940685
1.8270304562188802 242.47712922521262 1.8849245303687154
1.8322580111722961 246.8785586103831 1.8848103067739217
1.8374855661257121 248.73563286851746 1.8908935287755573
1.842713121079128 251.1846161501813 1.886301008859992
1.847940676032544 251.20382346061905 1.8603809057533538
1.85316823098596 256.3431208421275 1.881408811161493
1.858395785939376 253.6037181530743 1.8717444929148097
1.863623340892792 257.08046857009816 1.8994822332586214
1.868850895846208 261.47604910468255 1.911141342333425
1.874078450799624 258.50876748632726 1.8785849211724481
1.87930600575304 264.6651306655968 1.902993369964802
1.884533560706456 258.6779518213047 1.8660053425622556
1.889761115659872 253.84111943792894 1.8460229479830899
1.894988670613288 255.46314462362594 1.8392714217006743
1.9002162255667039 259.10720238069416 1.8320717128720452
1.9054437805201199 256.8073756533519 1.8183554845293635
1.9106713354735358 250.85472547472932 1.7804517089303127
1.9158988904269518 241.74341272513144 1.7282820553752292
1.9211264453803678 242.28968158933714 1.7309845412655127
1.9263540003337838 249.38841606217179 1.7593149489405877
1.9315815552871998 257.0025015420519 1.8072742073130625
1.9368091102406157 255.3701369550731 1.8115858352184697
1.9420366651940317 252.45257956684327 1.8044401359918592
1.9472642201474477 243.05126727984396 1.7617818152558005
1.9524917751008637 238.68629771379992 1.717687267424805
1.9577193300542797 234.9201349265563 1.6923301275527391
1.9629468850076957 236.5705284689671 1.7020797465849007
1.9681744399611116 238.70585798897673 1.6872111045749565
1.9734019949145276 237.01638254004268 1.6656615022388954
1.9786295498679436 234.4744105979701 1.640036546451438
1.9838571048213596 236.4220361857438 1.6311382778859347
1.9890846597747756 239.04674751504413 1.6522380001509926
1.9943122147281915 240.24947967839972 1.674447848828836
1.9995397696816075 243.61422713603343 1.679268536369378
2.0047673246350235 232.22952746586498 1.6282879203030611
2.0099948795884393 228.58511505230618 1.6081525687584606
2.015222434541855 227.827654417704 1.5980772499713447
2.0204499894952708 230.85408450573107 1.6135099663406889
2.0256775444486865 235.8203917339237 1.6383885371443287
2.0309050994021023 230.6328510431819 1.6196083058229496
2.036132654355518 235.12396760313848 1.6316424571636017
2.041360209308934 229.93327067746105 1.6055354569488673
2.0465877642623496 232.65787660914754 1.5973726173476053
2.0518153192157653 228.4230584224165 1.581431496793797
2.057042874169181 220.79211168835252 1.55361040558595
2.062270429122597 221.54523771186248 1.5539433303446244
2.0674979840760126 219.07325281614078 1.5565798919329061
2.0727255390294284 221.73228134645473 1.5760272543819747
2.077953093982844 223.80734057178717 1.5848252560659801
2.08318064893626 221.58315388333187 1.5892321251565296
2.0884082038896756 221.67924157263104 1.6033481474496138
2.0936357588430914 222.2562434806257 1.6030991248196713
2.098863313796507 227.15355697080054 1.6340057656168336
2.104090868749923 234.2440942563524 1.6554379898509464
2.1093184237033387 239.91146412111135 1.6752742208129434
2.1145459786567544 234.51534454770854 1.6479664182084492
2.11977353361017 225.27687009353872 1.6063702701172717
2.125001088563586 223.6584364819182 1.593733326117581
2.1302286435170017 223.93036670925136 1.60667760773036
2.1354561984704175 224.31483524461137 1.6069987327068531
2.140683753423833 223.63826504416926 1.6046319635859683
2.145911308377249 225.31634859424398 1.6154511167646357
2.1511388633306647 226.39405286048 1.6276529223442686
2.1563664182840805 227.7319541314002 1.6296018716898975
2.1615939732374962 229.05094852072116 1.6269930269256334
2.166821528190912 226.58993100292017 1.609450271243787
2.1720490831443278 232.45219170662884 1.6304308097077789
2.1772766380977435 226.04498061781288 1.6065111063593627
2.1825041930511593 224.88560281647418 1.6068030140055534
2.187731748004575 223.7625711866318 1.6054219842485664
2.192959302957991 227.83798169812337 1.6332786275422946
2.1981868579114066 231.84785953788875 1.6462676005552053
2.2034144128648223 231.81705482651677 1.651503870321841
2.208641967818238 227.62766402722494 1.6274515874799
2.213869522771654 222.35039828057663 1.6077872234050503
2.2190970777250696 227.73792842253692 1.6236800557830673
2.2243246326784853 226.60777757036868 1.5971904095279847
2.229552187631901 228.95942166804036 1.6099797988853966
2.234779742585317 230.10659535928534 1.6064292136214093
2.2400072975387326 228.0916925612054 1.5957670666350026
2.2452348524921484 230.1993139728252 1.6156752116865132
2.250462407445564 231.68284941249948 1.6314296569477098
2.25568996239898 225.69446646206111 1.608228605224972
2.2609175173523957 225.64441806183905 1.6217887891412521
2.2661450723058114 213.89016011967695 1.5710131263036426
2.271372627259227 213.21998519525818 1.569493775048542
2.276600182212643 218.496945589199 1.5878150532782607
2.2818277371660587 227.29598300739792 1.6147202385817803
2.2870552921194744 229.0304707285092 1.6038736188343568
2.29228284707289 227.0484494533869 1.5919878803149872
2.297510402026306 225.17383243323343 1.5968984626011693
2.3027379569797217 224.75246426678746 1.5962920472271827
2.3079655119331375 226.26973595280788 1.6119770395972968
2.3131930668865532 223.8005100747855 1.595328844294784
2.318420621839969 219.53719546875132 1.5603748296187991
2.3236481767933848 218.32151075937787 1.558393454420339
2.3288757317468005 219.20753944121844 1.5744497966852258
2.3341032867002163 216.54685465562744 1.558934827620489
2.339330841653632 215.7608086889455 1.5409501899783073
2.344558396607048 217.17092454710036 1.5385303849954315
2.3497859515604635 221.39230905888962 1.5515899898984205
2.3550135065138793 229.97681022976613 1.5784098019581807
2.360241061467295 231.73916126476198 1.5957239740904947
2.365468616420711 227.77593132165447 1.574101768776654
2.3706961713741266 226.06404571589306 1.5531067290162086
2.3759237263275423 222.66796634813997 1.5375508237606494
2.381151281280958 225.2052224538119 1.5501250191561875
2.386378836234374 227.32625177833856 1.5590099101437058
2.3916063911877896 230.41967778662868 1.5675513795573186
2.3968339461412054 227.43282916496966 1.557640086598451
2.402061501094621 230.39600799955997 1.5723264920851294
2.407289056048037 227.45890963007483 1.5590742616265933
2.4125166110014526 221.5778724687873 1.5329222235576379
2.4177441659548684 223.39694326794566 1.5329740773829537
2.422971720908284 225.01776222348224 1.5255423855689647
2.4281992758617 230.94501878840524 1.5439323151125148
2.4334268308151157 233.80723118432434 1.5444308702859852
2.4386543857685314 232.6097620544943 1.521284347569622
2.443881940721947 225.78320902430966 1.4797783719393829
2.449109495675363 223.53418425350426 1.4573788257351596
2.4543370506287787 227.94627624254505 1.4670782167695577
2.4595646055821945 237.38808607654164 1.4666340779990807
2.4647921605356102 258.78428695521234 1.4878351272941515
2.470019715489026 287.27804848886456 1.4859039834545111
2.4752472704424417 359.54663067860525 1.568178631593844
2.4804748253958575 504.8341596275948 1.7694076703063744
2.4857023803492733 746.0996215409838 2.076623529939767
2.490929935302689 1077.7434340607163 2.4606811880222077
2.496157490256105 1488.971309367576 2.8796292603935045
2.5013850452095205 1911.0425645584526 3.252867055843658
2.5066126001629363 2244.4290756634146 3.516606787055834
2.511840155116352 2514.914295179822 3.725793466094003
2.517067710069768 2716.8664301432036 3.8758670428202615
2.5222952650231836 2910.001906075324 4.016001012469204
2.5275228199765993 3206.1295929912635 4.211756027704044
2.532750374930015 3602.6510038137894 4.449117383281471
2.537977929883431 4213.6595896333665 4.802351027113359
2.5432054848368466 4988.24389735378 5.227574229228344
2.5484330397902624 5786.395734070181 5.623084921020569
2.553660594743678 6384.50484743018 5.898807112577666
2.558888149697094 6687.540667780023 6.034779757389247
2.5641157046505096 6624.129357583007 6.007428241739532
2.5693432596039254 6238.956595152187 5.826507943484021
2.574570814557341 5687.974552803707 5.560036976026477
2.579798369510757 5144.264163151764 5.289811933379707
2.5850259244641727 4751.969267331457 5.097468220314542
2.5902534794175884 4438.3338192182055 4.915860121142031
2.595481034371004 4164.27407401871 4.738773805637012
2.60070858932442 3894.4225356588054 4.581370497412206
2.6059361442778357 3481.258932513772 4.328658468229353
2.6111636992312515 2970.1741679318134 3.989890580965215
2.6163912541846672 2387.78486446436 3.5602249761526368
2.621618809138083 1812.5900061391867 3.0995996323884647
2.6268463640914987 1333.8590644132805 2.6639038957451975
2.6320739190449145 940.3100054910153 2.2526061209351744
2.6373014739983303 670.659295291445 1.9311546325492865
2.642529028951746 495.88636237039606 1.6953108313510377
2.6477565839051618 381.2038140721329 1.53395585793419
2.6529841388585775 318.80336283076696 1.4523496240711011
2.6582116938119933 288.0391563102761 1.436734015420269
2.663439248765409 268.0796647737759 1.4228917337225306
2.668666803718825 256.27991703467063 1.4092793887785218
2.6738943586722406 245.67317003609526 1.3947287465896563
2.6791219136256563 238.48439264463565 1.3872844071159833
2.684349468579072 229.33791101264742 1.3757778859625045
2.689577023532488 224.51039179990448 1.38937314455629
2.6948045784859036 219.83002285965728 1.3864461719615375
2.7000321334393194 220.7828892434528 1.4029878079302291
2.705259688392735 221.98192530769273 1.414651563041995
2.710487243346151 219.56238212631703 1.4045612662664686
2.7157147982995666 223.1176941593111 1.4312691811293718
2.7209423532529824 221.83384054969022 1.443255959858142
2.726169908206398 221.9183072130088 1.4552960635817487
2.731397463159814 225.38732351486112 1.4795661834853713
2.7366250181132297 223.9036031737191 1.4795406435670055
2.7418525730666454 218.39602883919628 1.4674684485657492
2.747080128020061 220.26624788085942 1.5016936695951912
2.752307682973477 216.19738083698797 1.4910118557731022
2.7575352379268927 214.23996407130463 1.4856711352836494
2.7627627928803085 210.4143681227179 1.4725071726756949
2.767990347833724 216.5665325556098 1.514342605566315
2.77321790278714 221.98282643134905 1.556854893009434
2.7784454577405557 220.51159388595786 1.5612390415254593
2.7836730126939715 226.08353329273365 1.5808492636436455
2.7889005676473873 220.1694630316662 1.5600936952965003
2.794128122600803 224.82726065955026 1.5689835959576266
2.7993556775542188 227.64861910021784 1.5659720686281215
2.8045832325076345 230.18120570170746 1.574216555413615
2.8098107874610503 232.43594881454004 1.5673429182233414
2.815038342414466 229.35221005266033 1.5584441307723742
2.820265897367882 232.5071575511412 1.567421018422171
2.8254934523212976 233.09898634178717 1.5501000595606922
2.8307210072747133 227.07653497608797 1.5197779292625397
2.835948562228129 223.90532950975663 1.5074036302193223
2.841176117181545 221.41240181011625 1.5207174336016385
2.8464036721349606 224.96983174459513 1.557347251876671
2.8516312270883764 223.59542455700776 1.5654667515486986
2.856858782041792 213.47417814926618 1.4957293106026128
2.862086336995208 212.0731953473406 1.4728332996251863
2.8673138919486236 209.5260398813776 1.4690860908240215
2.8725414469020394 212.14523907080496 1.4770885806306455
2.877769001855455 218.20527381042527 1.5209260030212386
2.882996556808871 218.18170638743067 1.5256150496974368
2.8882241117622867 214.21831681100585 1.4946728556882725
2.8934516667157024 212.1881152421022 1.4845971283395527
2.898679221669118 217.557469921426 1.5008914415310428
2.903906776622534 219.0334520438752 1.5069850893606664
2.9091343315759497 227.38759564625025 1.5503353037499328
2.9143618865293655 224.51636111934172 1.5409281324573927
2.919589441482781 217.55052775746935 1.5084894231890869
2.924816996436197 217.0498155119297 1.50434372113281
2.9300445513896127 215.45545224306852 1.484072302244462
2.9352721063430285 217.83655698792256 1.5023016291106257
2.9404996612964442 221.34276063590985 1.5261094675083935
2.94572721624986 219.5884035017746 1.5170243384267987
2.9509547712032758 222.5358817437399 1.5423745250044294
2.9561823261566915 226.09244926172366 1.5512834552575026
2.9614098811101073 220.00573666551963 1.5016862687325068
2.966637436063523 218.35156748066672 1.4980181296596218
2.971864991016939 218.02689031829604 1.4986480381467127
2.9770925459703546 216.35550206004388 1.4626176581572992
2.9823201009237703 217.64124698700041 1.4534378247346074
2.987547655877186 220.60378561050354 1.4481841652401497
2.992775210830602 217.53877569963822 1.4254614638072816
2.9980027657840176 214.0108100973666 1.411962939559213
3.0032303207374333 211.76112722678766 1.4146652095736494
3.008457875690849 209.3902550928493 1.4180451812225043
3.013685430644265 218.95314672507118 1.4526946517535941
3.0189129855976806 220.17920085941745 1.4514435344476055
3.0241405405510964 215.3720404246145 1.4218086115501016
3.029368095504512 215.0104021689985 1.402390323011687
3.034595650457928 217.4941977999629 1.4049446727196144
3.0398232054113437 219.1580009384817 1.4204008112510123
3.0450507603647594 216.57704826215075 1.4088619383096503
3.050278315318175 216.61760977431695 1.437463628177591
3.055505870271591 219.35333526618427 1.4518527728576733
3.0607334252250067 218.19096229245372 1.4495354642078822
3.0659609801784224 217.00891887252925 1.4383062043687198
3.071188535131838 211.44393503059842 1.40278554197174
3.076416090085254 207.05190331156857 1.3756121289453176
3.0816436450386697 211.30796359094788 1.3878355571254237
3.0868711999920855 213.61601522327572 1.3837938955122087
3.0920987549455012 221.33688826684772 1.4099675338752855
3.097326309898917 223.66159110717282 1.4178422706173222
3.1025538648523328 225.78849861236841 1.4214637427827266
3.1077814198057485 230.27477673868066 1.4304475220651869
3.1130089747591643 235.25264476200257 1.4320488659338408
3.11823652971258 236.89582309046136 1.4325119649946485
3.123464084665996 237.31193009029496 1.4274582231667212
3.1286916396194115 231.56549957144048 1.3697081095093715
3.1339191945728273 231.71905499314735 1.3510146197126909
3.139146749526243 242.12346288073758 1.3722763387176273
3.144374304479659 247.3330724881671 1.370792980772375
3.1496018594330746 245.72392593299205 1.3565981094981177
3.1548294143864903 247.832573276979 1.3420176772314378
3.160056969339906 242.64545450128813 1.298004067789063
3.165284524293322 241.7480503009566 1.2785257395447265
3.1705120792467376 251.99019037374111 1.298405832012811
3.1757396342001534 260.3323571133004 1.2951874916629984
3.180967189153569 267.4905685956095 1.2856821545064276
3.186194744106985 279.5746205711969 1.2845611447362182
3.1914222990604006 292.74717273362137 1.2923010635269048
3.1966498540138164 303.399993970486 1.2969828471543252
3.201877408967232 320.27108604404384 1.3203906425627718
3.207104963920648 340.6900707811072 1.3474187531853947
3.2123325188740637 359.4289275742947 1.3680176589924142
3.2175600738274794 382.32485925118317 1.3986942918272796
3.222787628780895 403.34533086055586 1.4245942674364902
3.228015183734311 423.8436108109195 1.4562496480212426
3.2332427386877267 453.9638359320455 1.5014918298665105
3.2384702936411425 483.2905374186897 1.5415393045360304
3.2436978485945582 516.227030966445 1.587326757939547
3.248925403547974 552.4296879109482 1.6419709187225413
3.2541529585013897 584.9532709366978 1.6861438582708823
3.2593805134548055 615.2476193949178 1.7285278657941017
3.2646080684082213 639.8022093517252 1.7579351128868324
3.269835623361637 657.6407017275562 1.7779018109079547
3.275063178315053 675.8215564578978 1.7999612668368727
3.2802907332684685 693.0639794148152 1.8191243061721833
3.2855182882218843 718.1579959886656 1.8504786502732784
3.2907458431753 744.7834998901025 1.8879547056896815
3.295973398128716 772.4963530301976 1.92147304369713
3.3012009530821316 799.2602432877534 1.9539340559053098
3.3064285080355473 820.6776733374824 1.9830781865131482
3.311656062988963 845.0207804457292 2.0117083206053277
3.316883617942379 855.1476339801703 2.018331273148858
3.3221111728957946 859.0334062691888 2.017400068972855
3.3273387278492104 864.8601762040677 2.022328659852477
3.332566282802626 848.186276698841 1.9982144125274457
3.337793837756042 824.0319196638201 1.9663511422547835
3.3430213927094576 788.4248636495591 1.9186209459217904
3.3482489476628734 737.5520724949594 1.8534193553401934
3.353476502616289 684.9854371262236 1.7845805237594754
3.358704057569705 627.8068212742651 1.7057218791981494
3.3639316125231207 563.2674345884395 1.6181426799744851
3.3691591674765364 510.97961612528906 1.546798071328682
3.374386722429952 456.4630422790699 1.4734432567653577
3.379614277383368 405.88782699420625 1.397775633257409
3.3848418323367837 363.396754909738 1.3388857755277637
3.3900693872901995 328.43817851807046 1.2955014294599547
3.3952969422436152 302.6738574095352 1.2666331822427566
3.400524497197031 286.32503158226666 1.2483708856780198
3.4057520521504467 269.769845535379 1.2262981691861863
3.4109796071038625 254.3345599449487 1.2100573849111622
3.4162071620572783 246.32799726430233 1.203038451409977
3.421434717010694 237.7259539255463 1.2013820107563127
3.4266622719641098 236.41278318244687 1.2167777589530486
3.4318898269175255 234.31231138837254 1.2180996712645795
3.4371173818709413 228.66719902663073 1.2114557992822317
3.442344936824357 225.71139664341575 1.2161579134153062
3.447572491777773 224.4893328248665 1.2297476548903026
3.4528000467311886 222.54041517308667 1.237401307606354
3.4580276016846043 222.37721476857607 1.2453384555520393
3.46325515663802 225.06132518206786 1.24647386752407
3.468482711591436 222.22869667420605 1.2236698524929481
3.4737102665448516 222.06037093842232 1.2188243743063694
3.4789378214982674 219.90282768817377 1.206674290820192
3.484165376451683 215.6174859057024 1.2032433769099717
3.489392931405099 220.23317075112803 1.2341691556474417
3.4946204863585146 225.46075466368816 1.2547035894425536
3.4998480413119304 231.3814511023494 1.2671005397437989
3.505075596265346 229.87878860930672 1.2516323845322777
3.510303151218762 231.68725420558528 1.2493313015504186
3.5155307061721777 230.75105126010007 1.223833754315315
3.5207582611255934 231.26894809236362 1.2209969103865372
3.525985816079009 238.27521476920106 1.2160078998493131
3.531213371032425 246.594186266439 1.2134661714102555
3.5364409259858407 257.0429807480212 1.2157722384396739
3.5416684809392565 272.53938663868865 1.2153125769663882
3.546896035892672 293.3331389266414 1.2318622293157067
3.552123590846088 334.1196875109763 1.2881678365105105
3.5573511457995037 401.22489962754935 1.3869755589618844
3.5625787007529195 525.7791140357671 1.5656900529002726
3.5678062557063353 745.508954642818 1.8539269765074002
3.573033810659751 1159.4453673643973 2.3058336760264115
3.5782613656131668 1893.909274393311 2.946257155944933
3.5834889205665825 3199.0923660885232 3.8302677655238506
3.5887164755199983 5408.471919938315 4.979965824621047
3.593944030473414 8719.952729268978 6.293271596237187
3.59917158542683 12495.737269959476 7.499078831887315
3.6043991403802456 16258.22658830683 8.524764562945968
3.6096266953336613 18658.559714756953 9.103502597203674
3.614854250287077 19126.538995757302 9.21088298798886
3.620081805240493 17656.494738972782 8.848210590061298
3.6253093601939086 14617.130081822394 8.054217734279966
3.6305369151473244 11227.891041094368 7.042154432943575
3.63576447010074 7863.150436183615 5.875966488833661
3.640992025054156 5269.140191785266 4.7929492589340565
3.6462195800075716 3377.439012177007 3.833573707267627
3.6514471349609874 2136.7630728971126 3.043224438511158
3.656674689914403 1350.3005485733581 2.413992052512551
3.661902244867819 918.9966027677933 1.9892581697366527
3.6671297998212347 672.2500242017492 1.7047647171490399
3.6723573547746504 541.7627286937184 1.542062049102064
3.677584909728066 452.8263501185047 1.4154397189637755
3.682812464681482 396.55500689850356 1.328186946046416
3.6880400196348977 358.1386959566021 1.2678955683699231
3.6932675745883135 333.21312526323214 1.2252732863577183
3.698495129541729 313.98749313510916 1.2094920053790168
3.703722684495145 303.33182333182765 1.1977848378200722
3.7089502394485607 294.45403608551277 1.189644805094019
3.7141777944019765 289.61193732794675 1.1832453647909624
3.7194053493553922 288.1453840875654 1.1830312758406636
3.724632904308808 280.33572634533215 1.1706294960570756
3.7298604592622238 274.0365731072991 1.1668237884833426
3.7350880142156395 264.28902770385264 1.1464351391927063
3.7403155691690553 255.3416806103382 1.1253525049216675
3.745543124122471 255.4173674252831 1.1388788239239758
3.750770679075887 253.60458854893423 1.1372913402317528
3.7559982340293026 253.7249620837807 1.1493792570215822
3.7612257889827183 255.19521103056755 1.1561720111720049
3.766453343936134 253.99073553352582 1.15265407252604
3.77168089888955 257.51871178374967 1.1596914359031945
3.7769084538429656 252.5825229439212 1.1414935100076276
3.7821360087963813 247.16080321175954 1.126579390887303
3.787363563749797 242.1380082369733 1.1154968643773464
3.792591118703213 238.77491125200524 1.1100518337251637
3.7978186736566286 239.01318334650642 1.1047394982561938
3.8030462286100444 239.56230685828845 1.0989760319624886
3.80827378356346 242.71226654672463 1.0903565075889023
3.813501338516876 249.48986236516546 1.0927091080958156
3.8187288934702917 260.6002627116263 1.1107463283416101
3.8239564484237074 263.24598986573056 1.1092894494508379
3.829184003377123 270.58356564933683 1.113492271148847
3.834411558330539 273.1945429511907 1.114082523112927
3.8396391132839547 280.7025834908032 1.121098876204348
3.8448666682373704 295.9294367384514 1.144735768161243
3.850094223190786 301.9001001287682 1.1563867984393894
3.855321778144202 303.68594742740424 1.1583471090846453
3.8605493330976177 301.05913317204573 1.1479083059878916
3.8657768880510335 300.57044157818524 1.1432662395450544
3.8710044430044492 300.9728526143214 1.1428456492280767
3.876231997957865 308.10438368764517 1.1569616328306402
3.8814595529112808 311.2708292272726 1.1642968907240634
3.8866871078646965 318.82586118626455 1.1819267601368566
3.8919146628181123 328.7244638043744 1.198951799945739
3.897142217771528 339.41911230304146 1.2154021978266372
3.902369772724944 357.2314279954498 1.2469363832858873
3.9075973276783595 393.352208473487 1.3052959392433527
3.9128248826317753 450.66835625744693 1.3917493239349812
3.918052437585191 540.5020453532134 1.5269059557950373
3.923279992538607 645.7523499298011 1.6680513665219117
3.9285075474920226 775.4490533755771 1.8223094865514042
3.9337351024454383 845.3721342492423 1.890737537832698
3.938962657398854 842.9943635002417 1.8820175362187812
3.94419021235227 775.5493582911237 1.7862041749196036
3.9494177673056856 681.7393733568488 1.673883166452719
3.9546453222591014 602.9478839272471 1.5675194909539854
3.959872877212517 536.0635122739438 1.4780807842382064
3.965100432165933 470.1976796755513 1.3828682113299777
3.9703279871193486 428.5480146709972 1.3167641010751057
3.9755555420727644 401.3269112117753 1.2692460354541635
3.98078309702618 391.6826984725646 1.2475993398953324
3.986010651979596 395.62536035292186 1.2503940222126302
3.9912382069330117 398.5045761314465 1.2499618515066682
3.9964657618864274 410.18219097735505 1.2663972849809557
4.001693316839844 426.6665850354469 1.2892261399773306
4.00692087179326 452.9570292483879 1.3247876817314275
4.012148426746676 479.7904193463075 1.3674428748055372
4.017375981700092 506.4783128799498 1.4203883796276744
4.0226035366535084 541.3374479990928 1.4758125889192169
4.027831091606925 586.6653135811065 1.5449923484432315
4.033058646560341 634.4824809371036 1.6098315271431947
4.038286201513757 691.1645894023161 1.678711330977185
4.043513756467173 757.034759919759 1.760017242817643
4.0487413114205895 832.7861571965161 1.8456113353843528
4.053968866374006 921.8587488371315 1.941316221868237
4.059196421327422 1015.6727317963305 2.038756608454847
4.064423976280838 1128.257802343903 2.147823193707237
4.069651531234254 1269.600266903094 2.27808769409247
4.0748790861876705 1431.8204203725006 2.429178794747926
4.080106641141087 1609.4347327688886 2.5785417699714284
4.085334196094503 1800.3953146457284 2.722096297027676
4.090561751047919 2013.9362114816952 2.8763694041478263
4.095789306001335 2265.436175097872 3.0472575985559054
4.1010168609547515 2583.3906585486952 3.270031309063285
4.106244415908168 2894.010951413675 3.4698441976436003
4.111471970861584 3231.8702144611425 3.669108808290798
4.116699525815 3562.5840652667257 3.838980341644661
4.121927080768416 3873.9750436074487 3.944443985442485
4.1271546357218325 4214.881849418528 4.070525346039565
4.132382190675249 4596.3836670181 4.245521794196163
4.137609745628665 4992.040390043049 4.414956279987885
4.142837300582081 5379.077792477513 4.569825437659665
4.148064855535497 5677.175161021698 4.674109335488869
4.1532924104889135 5989.534680295368 4.79164423218279
4.15851996544233 6273.435147591078 4.897674850840831
4.163747520395746 6495.096075905491 4.981695710896849
4.168975075349162 6646.779967412803 5.02949738419701
4.174202630302578 6719.538215796109 5.042211387220436
4.1794301852559945 6683.936169800101 5.023149723092636
4.184657740209411 6564.082749459513 4.967036180556088
4.189885295162827 6346.278796758848 4.886607958706245
4.195112850116243 6057.596452861565 4.780740544514937
4.200340405069659 5665.730435042911 4.615360538077529
4.2055679600230755 5191.513275637183 4.404760204075655
4.210795514976492 4723.008234147857 4.199351959901365
4.216023069929908 4251.756777972884 3.983496769781744
4.221250624883324 3768.8265843015274 3.7407924777105603
4.22647817983674 3344.791233035544 3.515169650385729
4.2317057347901565 2949.791197563762 3.2950708734039336
4.236933289743573 2614.6517001024336 3.1063697507425148
4.242160844696989 2321.057964161871 2.9375562478791246
4.247388399650405 2043.8045284688076 2.756664079315023
4.252615954603821 1781.137529843163 2.5686641449648273
4.257843509557238 1573.5018705297543 2.407105607385649
4.263071064510654 1389.5614944620552 2.2557306570912186
4.26829861946407 1227.8410578684534 2.11565480841935
4.273526174417486 1098.778881309117 1.9993297296935402
4.278753729370902 980.6722451453256 1.8874679388551912
4.283981284324319 884.5347983723639 1.7959949280081242
4.289208839277735 795.4515310187494 1.700774654769013
4.294436394231151 718.4004554445258 1.6172023384386718
4.299663949184567 648.4975245919103 1.5337480044087695
4.304891504137983 596.2405772635133 1.4704173822656572
4.3101190590914 550.887768272146 1.4127302866825082
4.315346614044816 510.2696652017927 1.359082917049454
4.320574168998232 473.0699535595861 1.3092648895952441
4.325801723951648 439.15757624440107 1.2642434560521278
4.331029278905064 407.188481797703 1.2222676297147115
4.336256833858481 383.8594472682159 1.1871034054362286
4.341484388811897 368.04820907809136 1.1651876395452716
4.346711943765313 353.0559586304263 1.1417270390933452
4.351939498718729 341.6307289622602 1.1254026235149706
4.357167053672145 328.4110454235709 1.1054287869780666
4.362394608625562 311.86868179238235 1.083316883835092
4.367622163578978 302.11617114930954 1.069648920660712
4.372849718532394 293.53137869130313 1.06227722775141
4.37807727348581 282.0645265071325 1.0463573874559755
4.383304828439226 275.2525853179552 1.0414413153402418
4.388532383392643 268.44103800269886 1.0351041859725119
4.393759938346059 260.5743883376896 1.0276817957052944
4.398987493299475 252.68733101663042 1.0186187250413674
4.404215048252891 244.7186379704654 1.012951090212584
4.409442603206307 239.14583410065964 1.0165766661685522
4.414670158159724 232.70774031469185 1.015334805443816
4.41989771311314 225.00496481380364 1.0074219468504102
4.425125268066556 219.73782134589686 1.0055925197707696
4.430352823019972 214.7373386480068 1.0012311509601803
4.435580377973388 211.59505869057028 0.9964825498309818
4.440807932926805 209.19239371363958 0.9997793028689733
4.446035487880221 204.13410478059407 1.0011448083578725
4.451263042833637 194.01044958306784 0.9802989127345172
4.456490597787053 184.75102546717983 0.954067783580858
4.4617181527404695 180.6766751419268 0.9457083799493022
4.466945707693886 180.568707926663 0.949188415808785
4.472173262647302 181.1828105763373 0.9543505503436299
4.477400817600718 184.9385326466659 0.9766393012007252
4.482628372554134 181.73461483698856 0.9631851818427476
4.4878559275075505 184.2632527757584 0.9787703105305927
4.493083482460967 186.46374071614807 0.9897390665878111
4.498311037414383 184.56394779503603 0.9896083597719231
4.503538592367799 183.66459577967683 0.9944018737595203
4.508766147321215 181.23749775627144 0.9953566337266483
4.5139937022746315 178.2840791174718 0.9912995498557247
4.519221257228048 179.096294218764 0.9982073569334877
4.524448812181464 176.2751528259499 0.982714908834593
4.52967636713488 170.85067190775106 0.9655516605918619
4.534903922088296 171.14281146404767 0.9715417848545458
4.5401314770417125 172.52111583385766 0.9735197376882512
4.545359031995129 171.5065732464567 0.9622845358988088
4.550586586948545 177.49398911286434 0.9757427046900427
4.555814141901961 176.27158921249216 0.9706464747478387
4.561041696855377 176.75145938332665 0.9827865708022838
4.5662692518087935 175.1337671376193 0.9941585772240225
4.57149680676221 168.43219928121283 0.976320917325652
4.576724361715626 166.76892445209648 0.9746729944081762
4.581951916669042 166.44253520142888 0.970573794571229
4.587179471622458 166.721109944463 0.9740510427104053
4.5924070265758745 167.94568275032557 0.9782652873177204
4.597634581529291 167.59464258447545 0.9874413646116453
4.602862136482707 164.78537457525192 0.9792925293293673
4.608089691436123 160.51770095982639 0.96105237707316
4.613317246389539 159.19243151402537 0.9591883171338081
4.6185448013429555 161.95833622991748 0.9661989048537573
4.623772356296372 166.61851351188207 0.9875227202598199
4.628999911249788 169.78008919468772 1.0134110679316921
4.634227466203204 167.14715373542126 1.011935252598302
4.63945502115662 166.32546721762915 1.0118426045715754
4.6446825761100365 162.82479331411432 0.9997753577845399
4.649910131063453 162.25603500861013 0.9921515805134127
4.655137686016869 163.59703197976805 0.9922630822632676
4.660365240970285 164.30144737226135 0.9935711759920293
4.665592795923701 163.40412726716266 0.9996234100555054
4.6708203508771176 162.3828652857072 0.9999873254216158
4.676047905830534 162.11396749358053 1.0101277047721744
4.68127546078395 160.34906624318623 1.0008989475102792
4.686503015737366 163.5290654674394 1.0046129545656701
4.691730570690782 161.38349309706825 0.9949974453023793
4.696958125644199 155.2003817249501 0.9649136187559707
4.702185680597615 151.5840047551959 0.9590652503827242
4.707413235551031 153.0177278981826 0.9692404957398008
4.712640790504447 156.14252995859576 0.9858274485989366
4.717868345457863 164.79543435021913 1.0281291599562004
4.72309590041128 165.12928830072147 1.015652089040405
4.728323455364696 164.33823556911312 1.0033780255582565
4.733551010318112 167.0588073327203 1.010681508761239
4.738778565271528 164.54047498432166 0.9960972606128684
4.744006120224944 165.07200012338402 1.0045556973094327
4.749233675178361 165.35011721089242 1.0153705480742885
4.754461230131777 166.01692400396837 1.0230761057429452
4.759688785085193 164.27933181879467 1.0275067706555867
4.764916340038609 161.6202546642356 1.0246658525110572
4.770143894992025 154.0344949431593 0.9788834493058293
4.775371449945442 152.4698183802323 0.9648609684306906
4.780599004898858 151.38368078653102 0.9411586295783946
4.785826559852274 153.37478653479465 0.9501990531080656
4.79105411480569 150.16564285367244 0.9479633913272455
4.796281669759106 147.24872690496764 0.9495704154203778
4.801509224712523 148.97276426234058 0.9523274543198237
4.806736779665939 149.10019158998534 0.9513648296084901
4.811964334619355 154.22897386801708 0.9652983283621296
4.817191889572771 155.63841428280884 0.9700957709231751
4.822419444526187 152.24728015876005 0.9664297274716273
4.827646999479604 155.14538103718334 0.9665252833982843
4.83287455443302 154.78808814847707 0.9623578995092709
4.838102109386436 155.2045531236971 0.9612821017234557
4.843329664339852 156.12976380262802 0.9675678028306095
4.848557219293268 155.88230307183926 0.9689674456037445
4.853784774246685 152.44167363698492 0.9579225456783166
4.859012329200101 151.30285714232454 0.9431771659710972
4.864239884153517 151.59483288141303 0.9384123555174719
4.869467439106933 154.6891022570113 0.9428185396193899
4.8746949940603495 153.49724886579685 0.9332537349031379
4.879922549013766 152.5325631227872 0.9289024893358901
4.885150103967182 148.33183104017914 0.9110680757494751
4.890377658920598 150.75176748289564 0.9126039292668916
4.895605213874014 151.1029169647639 0.9171844442844295
4.9008327688274305 151.75118406216637 0.921862808216216
4.906060323780847 152.43994096209727 0.9339332637136977
4.911287878734263 149.19430545201638 0.9363756772046221
4.916515433687679 150.18313636989413 0.94512115150001
4.921742988641095 148.7956800835591 0.9363755282324887
4.9269705435945115 151.61815293243544 0.9445143203618499
4.932198098547928 151.51119118322757 0.9443916689577364
4.937425653501344 150.6623616365164 0.9360333437636525
4.94265320845476 150.06074543070082 0.9406578071407201
4.947880763408176 150.88375919779133 0.9368063872010581
4.9531083183615925 151.46984367719156 0.9442188745907556
4.958335873315009 150.5158349398023 0.9406000580237931
4.963563428268425 155.33952846529405 0.9481155598853835
4.968790983221841 153.19484984091937 0.9304982808561523
4.974018538175257 154.44051008805678 0.9259033900909981
4.9792460931286735 154.78971538005845 0.922654916254793
4.98447364808209 155.28544652024726 0.916072869525001
4.989701203035506 158.18323362208235 0.911536427988279
4.994928757988922 165.86499256138063 0.91508586341347
5.000156312942338 170.05524318454377 0.9062684098655652
5.0053838678957545 173.9548488839792 0.8962685750161914
5.010611422849171 183.25921882058088 0.9035021569923364
5.015838977802587 187.50410797686177 0.8962049154256732
5.021066532756003 188.94540034882127 0.8910359093235931
5.026294087709419 190.2423770881474 0.8895827407687009
5.0315216426628355 184.16682403678527 0.8731946430273783
5.036749197616252 183.821729911328 0.8780714934921169
5.041976752569668 182.09982891140743 0.8727609305909723
5.047204307523084 182.3999820292891 0.8774471505331395
5.0524318624765 181.39589657205724 0.8761175952869662
5.0576594174299165 184.67721978578848 0.8863587647514115
5.062886972383333 186.41062540264343 0.8870335578176589
5.068114527336749 189.93801379777028 0.8923459881580683
5.073342082290165 200.1789856488151 0.9003841495817116
5.078569637243581 205.16157094763352 0.8886103572287398
5.0837971921969975 212.79406469938976 0.8786112836448862
5.089024747150414 222.05118508772242 0.8799619796229192
5.09425230210383 237.1433807535801 0.9007379875405354
5.099479857057246 260.34270838516323 0.9307501418789221
5.104707412010662 283.5413763777746 0.960233549166131
5.109934966964079 312.0591423774469 0.9953723999528016
5.115162521917495 334.71449124111217 1.0214470038247407
5.120390076870911 351.80012123750834 1.040841302127943
5.125617631824327 362.3745012506055 1.0491337842691295
5.130845186777743 362.6235314068953 1.0475936056001787
5.13607274173116 352.64644374926695 1.0357356500053347
5.141300296684576 336.06731636407596 1.021965258367219
5.146527851637992 312.75292049440196 0.9978782122272873
5.151755406591408 286.46805799061525 0.9695525492230451
5.156982961544824 266.2718857556886 0.9552307479308544
5.162210516498241 245.84383211972965 0.9384837403377582
5.167438071451657 228.108771827792 0.9308825307732158
5.172665626405073 210.43769038964749 0.9177177750203336
5.177893181358489 193.69462409235518 0.8989392661358402
5.183120736311905 182.3123411447468 0.884888684041809
5.188348291265322 176.09877206598978 0.8759612672025766
5.193575846218738 174.73466125584198 0.8816777495802278
5.198803401172154 174.04543832480064 0.8825664982261715
5.20403095612557 176.98504059235026 0.8987097958748358
5.209258511078986 174.89156838415454 0.9024112550783013
5.214486066032403 173.43648175900785 0.9007555015935396
5.219713620985819 168.9442452127373 0.8987810061760809
5.224941175939235 163.09135106622085 0.8779553571832939
5.230168730892651 158.0795147018232 0.8713307728005177
5.235396285846067 154.8536460551615 0.85898154265237
5.240623840799484 151.7621682163067 0.8515637735500017
5.2458513957529 154.23066731696792 0.8654708996227827
5.251078950706316 155.50714742642663 0.8798083655409124
5.256306505659732 161.1715624157646 0.8979477482685481
5.261534060613148 161.31160762495864 0.9062451123150462
5.266761615566565 159.25776190063806 0.8984151806290848
5.271989170519981 154.41111123362015 0.8864400824139895
5.277216725473397 157.1100560728448 0.9043681015365748
5.282444280426813 159.4043876224135 0.9225383730447593
5.2876718353802294 157.84030779363883 0.9165125371851855
5.292899390333646 157.89522124257218 0.921989577214868
5.298126945287062 152.1382956327769 0.9062775241662888
5.303354500240478 151.4165844173679 0.8969216738477487
5.308582055193894 152.03340048370904 0.8908525944278762
5.3138096101473105 153.18400080047857 0.8862039713483767
5.319037165100727 160.50289754274868 0.9038427777255675
5.324264720054143 160.88808683984212 0.9114244550655543
5.329492275007559 160.1225667314373 0.9251702619491455
5.334719829960975 160.0470311498864 0.9368833987732146
5.3399473849143915 154.20881950098985 0.9176908845539113
5.345174939867808 151.3917108125242 0.9024999110806645
5.350402494821224 149.66115691678542 0.8851927064993689
5.35563004977464 145.77540997613048 0.8659028111576602
5.360857604728056 150.2091256505328 0.8725673547407393
5.3660851596814725 151.71555597087325 0.8683134590060229
5.371312714634889 155.80497738955054 0.8734738995467888
5.376540269588305 155.36403333452233 0.8645920128642296
5.381767824541721 154.1982286041321 0.8608805227929864
5.386995379495137 155.19732256099982 0.8688145887118192
5.3922229344485535 155.09868105959941 0.8671505583040513
5.39745048940197 157.0496070068214 0.8731671370425691
5.402678044355386 161.99411325245694 0.8850073159124715
5.407905599308802 164.20484123617177 0.8866751123466257
5.413133154262218 168.3610293094048 0.8944157761702289
5.4183607092156345 168.58729081475346 0.8876084122142889
5.423588264169051 166.02330407578748 0.8632973433690464
5.428815819122467 166.01479682367793 0.8451632022124546
5.434043374075883 165.07439990270933 0.8256184382228191
5.439270929029299 168.78524412879787 0.8209417200155206
5.4444984839827155 172.64607014963732 0.8207258961863173
5.449726038936132 174.8886803301181 0.8208180254853716
5.454953593889548 177.08284778142067 0.8243749489494615
5.460181148842964 174.48477014648984 0.8248268775173914
5.46540870379638 173.51286906806 0.8375093560929416
5.4706362587497965 172.25738610485323 0.8525358527700913
5.475863813703213 173.36987644203384 0.8661568847799406
5.481091368656629 168.79571431545452 0.8555699256346553
5.486318923610045 168.1547562674061 0.8543417391269457
5.491546478563461 166.02569117831385 0.8517026961102273
5.4967740335168775 163.5107527408268 0.8430635564459592
5.502001588470294 159.4328784745688 0.836581147652317
5.50722914342371 153.99874833108177 0.8326017392651143
5.512456698377126 153.11424890158338 0.8322981531213242
5.517684253330542 154.16277681191391 0.830632346026731
5.522911808283959 154.63295585554937 0.8303140321872762
5.528139363237375 155.4746114859578 0.8261892985744509
5.533366918190791 157.24543036288588 0.8306967178362019
5.538594473144207 158.88148966778587 0.8397703972047564
5.543822028097623 157.61076011971468 0.8362071905455792
5.54904958305104 157.90357390421832 0.8421754068380325
5.554277138004456 157.96119527793945 0.8451387453472359
5.559504692957872 158.78602395668196 0.8456258998046114
5.564732247911288 162.1374659500814 0.8522952788171594
5.569959802864704 162.5213517359492 0.850129343419219
5.575187357818121 163.36669047076117 0.8490178544767362
5.580414912771537 163.40549138680828 0.8378060016124319
5.585642467724953 164.7641753712932 0.8369787954257819
5.590870022678369 168.70930989245636 0.8432270995001966
5.596097577631785 168.15117617207108 0.8328785433879121
5.601325132585202 167.9763777148843 0.8228365084153267
5.606552687538618 172.50117455219794 0.8254945363510491
5.611780242492034 172.97206198471545 0.8039590293587904
5.61700779744545 177.20403831046463 0.8055618979211588
5.622235352398866 186.86457559570187 0.8125099767494207
5.627462907352283 208.0417659836613 0.8284287646130897
5.632690462305699 245.87343137097565 0.873085113112705
5.637918017259115 306.4040945845305 0.9426666096666684
5.643145572212531 395.2004225142737 1.0484846973501931
5.648373127165947 497.40921860182857 1.1635138955104591
5.653600682119364 603.2902274450773 1.2733237026835778
5.65882823707278 693.8167175853857 1.3589569695433772
5.664055792026196 749.9484706437612 1.4056715122758052
5.669283346979612 788.9722632275402 1.4403262199863163
5.674510901933028 798.0137510532145 1.4462786844928086
5.679738456886445 791.8914478166844 1.4423693575958723
5.684966011839861 774.209135944116 1.4260387129105159
5.690193566793277 758.575971977813 1.4117761351240057
5.695421121746693 748.2309724092643 1.4026019876622253
5.700648676700109 746.0018791491735 1.3999075917468589
5.705876231653526 749.4958411284041 1.403002910412239
5.711103786606942 749.4270331219088 1.400437999603901
5.716331341560358 749.1915366159178 1.3992802286310901
5.721558896513774 749.100981171902 1.3968055644986541
5.7267864514671905 755.4665351463615 1.4028172526913094
5.732014006420607 757.8777731441609 1.4049539185930986
5.737241561374023 767.3254696891732 1.414885302598918
5.742469116327439 781.5293429877535 1.427530050222541
5.747696671280855 813.296935263907 1.455584887405681
5.7529242262342715 865.9471713882092 1.5018694531769368
5.758151781187688 930.4775675094681 1.5536328727473352
5.763379336141104 1007.3200752450448 1.616147860244941
5.76860689109452 1091.7484432017836 1.6813495985758686
5.773834446047936 1175.5389302085584 1.7457343498530176
5.7790620010013525 1237.6149090482043 1.790603112528816
5.784289555954769 1261.1940029830262 1.804237034409844
5.789517110908185 1253.1281608152028 1.7950044442231512
5.794744665861601 1183.829778723956 1.7421861386419462
5.799972220815017 1068.2116487245098 1.6525281149947109
5.8051997757684335 927.7587616214757 1.541108769616659
5.81042733072185 772.6674044232759 1.4071678652153354
5.815654885675266 633.2438619476242 1.2785294187808698
5.820882440628682 508.01125227309547 1.1490609537557352
5.826109995582098 414.80101851208457 1.049423717243781
5.8313375505355145 345.4023073841388 0.9717423316261146
5.836565105488931 294.1057234271788 0.9117796024781595
5.841792660442347 259.63109136182203 0.8723439041083928
5.847020215395763 234.16493174665325 0.8420309015368571
5.852247770349179 217.68453159660282 0.821852149918903
5.8574753253025955 208.89049667146534 0.8138239302745582
5.862702880256012 202.79741700318698 0.8098604899012175
5.867930435209428 201.59946249342119 0.8111281158907796
5.873157990162844 198.04761311143017 0.8092558027537008
5.87838554511626 196.18132129281463 0.8030251339870349
5.8836131000696765 193.43431109405464 0.7966607509791281
5.888840655023093 191.10040738750584 0.7899058742583153
5.894068209976509 192.45539413400968 0.7906614501633754
5.899295764929925 193.6735486390624 0.7908389717327318
5.904523319883341 193.839725673432 0.7907996842557318
5.9097508748367575 196.12301076273363 0.7976617769743473
5.914978429790174 198.21322323688776 0.8060071093041266
5.92020598474359 199.3848016343977 0.800014549211639
5.925433539697006 201.52614113240915 0.8015877114063434
5.930661094650422 205.47166755175724 0.802313263127632
5.9358886496038386 209.25044585848897 0.8039029292539401
5.941116204557255 217.1263449178804 0.8163729995196508
5.946343759510671 222.18662184743582 0.8233464366880563
5.951571314464087 223.43239331249174 0.8315800382832657
5.956798869417503 224.35415015818393 0.832351128601494
5.96202642437092 228.99764355342793 0.8372604793258619
5.967253979324336 234.3655733016675 0.8440158707602159
5.972481534277752 246.46930149758072 0.8572772076789014
5.977709089231168 259.1690982194441 0.8745960137248575
5.982936644184584 273.6575196161784 0.8956437480214253
5.988164199138001 295.23475592955606 0.9252664582229706
5.993391754091417 315.69701932783016 0.9503989367487486
5.998619309044833 337.83076555731884 0.9780642872241102
6.003846863998249 365.70179693305886 1.012319524747325
6.009074418951665 398.31820499631834 1.0540125705065402
6.014301973905082 438.5023550881415 1.1069224841079934
6.019529528858498 496.1640965983081 1.17468473959555
6.024757083811914 566.7698586859708 1.2557213679840498
6.02998463876533 651.1118245393452 1.34342764345618
6.035212193718746 759.8242496798797 1.4538248564845735
6.040439748672163 887.3650638803705 1.573321056972135
6.045667303625579 1039.453958641932 1.7046438083458713
6.050894858578995 1220.0629254468377 1.8479215283628307
6.056122413532411 1399.5453764834972 1.9808585804551664
6.061349968485827 1579.3761112668183 2.1080593267230965
6.066577523439244 1735.1640964664016 2.211548401890657
6.07180507839266 1837.7109575960487 2.275333045124286
6.077032633346076 1890.2117311233549 2.3046194620197245
6.082260188299492 1892.39875752943 2.307940237772621
6.087487743252908 1843.5188663963895 2.2818333837586127
6.092715298206325 1755.2509884147967 2.2304725114257375
6.097942853159741 1641.953655421089 2.1593122105577796
6.103170408113157 1521.2092225941115 2.0815293748834183
6.108397963066573 1388.7774445866817 1.9896668622917995
6.113625518019989 1258.622212857973 1.8958136361910953
6.118853072973406 1134.545036471233 1.803230305366757
6.124080627926822 1014.7939366843345 1.7083628330207279
6.129308182880238 906.7212497611212 1.617757582753282
6.134535737833654 806.0253729457238 1.5259014241837623
6.1397632927870704 716.7362759325059 1.4381798433633899
6.144990847740487 640.9057111738787 1.3625180501975107
6.150218402693903 574.694665177135 1.2937483929404336
6.155445957647319 513.6764118183866 1.225535286152793
6.160673512600735 463.7468368918459 1.1689242991119335
6.1659010675541515 423.45486254114047 1.1215158899161979
6.171128622507568 391.8281708254009 1.086701631957795
6.176356177460984 362.6181882055012 1.0531637299018695
6.1815837324144 338.0808396160164 1.0209739456190579
6.186811287367816 314.0306477985931 0.9880364989956817
6.1920388423212325 298.76174408476396 0.9698637048347923
6.197266397274649 284.0240592136041 0.950919684405165
6.202493952228065 275.3502286249058 0.9409418624044683
6.207721507181481 263.8757873274093 0.9166743255524712
6.212949062134897 256.30258192736136 0.8995962412044772
6.2181766170883135 246.5979068465791 0.8814588922391965
6.22340417204173 239.30626085690417 0.8666731974273245
6.228631726995146 234.5126948049695 0.8597624126423722
6.233859281948562 230.5750930212476 0.8566929225762893
6.239086836901978 229.5130446259141 0.8591661208728751
6.2443143918553945 224.87448344889737 0.8511658150868902
6.249541946808811 222.9009862199347 0.8458350208566136
6.254769501762227 220.0371540403816 0.8428041759842043
6.259997056715643 221.81421286088832 0.8505965287806059
6.265224611669059 219.82597053862568 0.8506798981542959
6.2704521666224755 212.9597215488188 0.8398450361605714
6.275679721575892 206.8131275365582 0.8194788288100835
6.280907276529308 202.16043767864633 0.8073785711859858
6.286134831482724 203.72265815419814 0.8180692530680225
6.29136238643614 203.71787370209967 0.8184331465454521
6.2965899413895565 204.56485419738223 0.8227068052047266
6.301817496342973 205.60430232849106 0.8294894341573804
6.307045051296389 205.51777691511668 0.8256276264385499
6.312272606249805 203.36061768115948 0.8225157392424245
6.317500161203221 201.3016405803038 0.8179867047381112
6.3227277161566375 199.91201359140638 0.8145380184555885
6.327955271110054 199.72423305430945 0.8125815605693669
6.33318282606347 199.62224699494627 0.8125401214980845
6.338410381016886 191.78314563927867 0.7965825616604003
6.343637935970302 194.59733009393565 0.7971721422910376
6.3488654909237185 193.52012123334754 0.7990021682591524
6.354093045877135 197.66426909873604 0.8140662244575695
6.359320600830551 200.88785286856674 0.8192789653231717
6.364548155783967 203.36204195995478 0.8278395362263549
6.369775710737383 202.59193842442838 0.8196904818204609
6.3750032656908 198.24317537346323 0.8075782171361027
6.380230820644216 196.5341028194602 0.8030802282466344
6.385458375597632 199.44387135988126 0.8064651891824475
6.390685930551048 199.20229160923944 0.8015240947969461
6.395913485504464 199.81176216986557 0.7992060231914208
6.401141040457881 198.8201002005758 0.7992163161432146
6.406368595411297 197.71638195389664 0.8009328942816237
6.411596150364713 201.5403796324529 0.8077110692775148
6.416823705318129 205.48581065456963 0.8138263926899488
6.422051260271545 205.75988200776865 0.8066134286484236
6.427278815224962 203.56753450863718 0.8006901758857372
6.432506370178378 197.27043768290073 0.7892614974230279
6.437733925131794 195.78584326268924 0.7871073797865469
6.44296148008521 196.92080341693773 0.7866367853683998
6.448189035038626 199.1864064614509 0.788432181392862
6.453416589992043 202.4795197618526 0.7917118250258304
6.458644144945459 204.67157184147388 0.7943069402169637
6.463871699898875 209.12182388104802 0.8092193961351501
6.469099254852291 209.61386917622016 0.8116115107830767
6.474326809805707 209.19473965274506 0.8051527642078571
6.479554364759124 212.7901995534119 0.8051787861291079
6.48478191971254 213.82115293869916 0.7996396409183588
6.490009474665956 215.86133104328422 0.800096884937171
6.495237029619372 215.59182169051687 0.7976484816924948
6.500464584572788 219.33043947985598 0.797047252022871
6.505692139526205 226.28470265731968 0.8040502177747397
6.510919694479621 235.82305436565878 0.8156969990368121
6.516147249433037 242.50760852069018 0.8205727628849999
6.521374804386453 251.2933834816196 0.8256863112879422
6.526602359339869 262.3254410188019 0.8361800934272624
6.531829914293286 281.53381390604864 0.8558057214330418
6.537057469246702 301.52111945159436 0.8771944484064107
6.542285024200118 329.41785271765997 0.9100673305826217
6.547512579153534 359.41669162913075 0.9450150831645643
6.55274013410695 390.15996490407946 0.9799600586987983
6.557967689060367 426.6329123304319 1.0216121791216421
6.563195244013783 459.9076692802112 1.0582251488492787
6.568422798967199 490.55900803835846 1.0919617060308142
6.573650353920615 511.9109867613775 1.1148946009347775
6.5788779088740315 522.4552560445101 1.1256476775230444
6.584105463827448 520.4846988926889 1.1229146183496983
6.589333018780864 505.790751227383 1.107148881180558
6.59456057373428 485.1869503466655 1.0832680599884403
6.599788128687696 460.5897524238884 1.05439584891541
6.6050156836411125 433.6525591029896 1.0209798841038558
6.610243238594529 408.79024929077485 0.9937495777714416
6.615470793547945 382.1111009311831 0.963797089647847
6.620698348501361 360.03451161323767 0.9401972346727586
6.625925903454777 339.5519558248079 0.9180555680781723
6.6311534584081935 321.14363430535417 0.8971257848869664
6.63638101336161 309.26169919341794 0.8837206066369442
6.641608568315026 297.97917122615115 0.8690585759617571
6.646836123268442 290.89225576718474 0.8613454155709621
6.652063678221858 279.51454214954134 0.8461583428192712
6.6572912331752745 272.26867831811137 0.8445168344726248
6.662518788128691 264.5860862011152 0.8348261832310127
6.667746343082107 255.01821278711793 0.8223865906067922
6.672973898035523 252.98687699716552 0.8203107711908378
6.678201452988939 245.10006774473715 0.8057398624487778
6.6834290079423555 242.93778004631326 0.8064917572966177
6.688656562895772 241.8385101214437 0.8056689346497522
6.693884117849188 239.72874573846525 0.8064470736087888
6.699111672802604 237.8558959113771 0.8044112616574595
6.70433922775602 232.24970816311065 0.796208413954631
6.7095667827094365 229.69905582269772 0.7948533471188612
6.714794337662853 230.7489356766484 0.798771516559881
6.720021892616269 233.57396135104872 0.8056511697286822
6.725249447569685 231.6951394117959 0.8016953695432067
6.730477002523101 229.34734823814014 0.7944806190415175
6.7357045574765175 228.0297936401743 0.7892349055086316
6.740932112429934 223.71027634304335 0.7810842950655242
6.74615966738335 224.81139855173484 0.784439059940793
6.751387222336766 222.8139827595423 0.7817373406238706
6.756614777290182 220.7500779971215 0.7775759114587434
6.7618423322435985 221.3325474255437 0.779542638717705
6.767069887197015 221.96978238057787 0.778341336776799
6.772297442150431 223.50396057274907 0.7812949193723264
6.777524997103847 222.5060893452277 0.776788567885722
6.782752552057263 222.45702848681202 0.774711079790457
6.7879801070106796 220.6817925277913 0.7740874574435528
6.793207661964096 218.0481752342908 0.769413340218707
6.798435216917512 221.08056218783597 0.778396592453611
6.803662771870928 224.11765294651826 0.7819178101859546
6.808890326824344 230.19488079677353 0.7892624389515199
6.814117881777761 233.17182222470976 0.7943449102824256
6.819345436731177 233.21874284231632 0.793391213586243
6.824572991684593 232.75353061191188 0.7933957416168034
6.829800546638009 228.86599305471583 0.7843011586053286
6.835028101591425 231.94127477078817 0.788512552668582
6.840255656544842 230.78364204715973 0.7821698574833756
6.845483211498258 231.27375094301334 0.7815462100629379
6.850710766451674 231.04214694048923 0.7820714255748114
6.85593832140509 233.3867250358828 0.785673872480521
6.861165876358506 235.64205524152493 0.7882240256078611
6.866393431311923 236.83792247420052 0.7872186832627864
6.871620986265339 240.00531846660334 0.7930699288659132
6.876848541218755 239.430564750884 0.7903938812375094
6.882076096172171 239.9223003077173 0.787605321725982
6.887303651125587 241.39230218740974 0.7854868952717593
6.892531206079004 244.4207476422592 0.789469196438687
6.89775876103242 248.2425958865221 0.7916611531491449
6.902986315985836 252.86066122954216 0.7964388774108764
6.908213870939252 257.7037191638735 0.7999821385207208
6.913441425892668 260.85856261114367 0.8023721954083346
6.918668980846085 264.0666150419288 0.8052453558208531
6.923896535799501 264.49572298830714 0.8058755467195133
6.929124090752917 266.8674856449742 0.8073830947203902
6.934351645706333 271.02839552821945 0.8127958242416962
6.939579200659749 276.30424529582353 0.8144615561299637
6.944806755613166 282.3012645397661 0.8195891567135187
6.950034310566582 288.1992997525307 0.8261967754402609
6.955261865519998 292.42187352084716 0.8285750158913365
6.960489420473414 300.6445274650871 0.8380784960175565
6.96571697542683 307.57338113962487 0.8435917722676843
6.970944530380247 315.72178139171194 0.8508230262453402
6.976172085333663 332.40772741355426 0.8709526100195697
6.981399640287079 352.3208793916219 0.8939877261024429
6.986627195240495 378.50985167427797 0.922228748375393
6.9918547501939114 411.24744383160845 0.9583308947462652
6.997082305147328 452.78443717404343 1.0016013213430977
7.002309860100744 509.27552273906315 1.0595246845212538
7.00753741505416 598.1079947757745 1.1457498027623554
7.012764970007576 716.5524296212474 1.2530910352467683
7.0179925249609925 867.2195129023992 1.3790823224985038
7.023220079914409 1027.990000375669 1.5005084068764225
7.028447634867825 1173.6971892886443 1.5998392503198653
7.033675189821241 1284.707384606907 1.671075569714719
7.038902744774657 1345.5125985725174 1.7079885344466312
7.0441302997280735 1342.8332455101036 1.7055857754026975
7.04935785468149 1293.3244159884891 1.672385006934261
7.054585409634906 1208.1865661704173 1.6135794178592813
7.059812964588322 1109.8379804409283 1.5460817734928252
7.065040519541738 1010.5784474590585 1.4761214226315287
7.0702680744951545 914.6864929217177 1.4044839976850165
7.075495629448571 829.7499330354838 1.3368424919980464
7.080723184401987 753.5674442902999 1.2726133997342386
7.085950739355403 699.5964218294214 1.2266768287441114
7.091178294308819 658.8815796545626 1.1901252540912703
7.0964058492622355 628.3631770240524 1.161487883496456
7.101633404215652 603.8360011464406 1.137765240764398
7.106860959169068 583.581754447987 1.118537132278288
7.112088514122484 561.420598741811 1.0982225119127438
7.1173160690759 545.4714454394224 1.083439822781005
7.1225436240293165 526.6146326326816 1.0637888649970417
7.127771178982733 512.05248374537 1.0486484866906614
7.132998733936149 499.2289295870057 1.0357726393251028
7.138226288889565 486.74983828252556 1.0239415186466132
7.143453843842981 476.28592998803606 1.014119216797005
7.1486813987963975 470.6064358595035 1.0093864783757296
7.153908953749814 465.33467798680846 1.005521773561042
7.15913650870323 461.260842702228 1.0001276185315906
7.164364063656646 459.5235725325942 0.9971581836749968
7.169591618610062 457.19345200870856 0.9927019778363773
7.1748191735634785 465.3794450803527 1.000373220019923
7.180046728516895 481.810969443991 1.0170749722089898
7.185274283470311 512.9164579765304 1.0476875984111078
7.190501838423727 566.5427433315313 1.0996573265820728
7.195729393377143 638.8208391921208 1.1655198352195644
7.2009569483305595 743.6833805135146 1.2570179862944582
7.206184503283976 881.4945890219158 1.3660359561166513
7.211412058237392 1066.0972514199213 1.5002416459634504
7.216639613190808 1301.0323972846984 1.6565554587366047
7.221867168144224 1607.9236528946662 1.8400856199172226
7.227094723097641 1960.5945677431798 2.031046444227931
7.232322278051057 2311.529520278721 2.2043744382996864
7.237549833004473 2577.9822843470415 2.324129596212295
7.242777387957889 2687.709574747084 2.370460282856221
7.248004942911305 2624.112920823335 2.337491440670049
7.253232497864722 2407.176604262298 2.237331790064893
7.258460052818138 2077.3983525151366 2.077948667962572
7.263687607771554 1717.2042849376 1.8885236617604049
7.26891516272497 1365.4005185948736 1.6836262588937891
7.274142717678386 1071.8142277525915 1.4921698955862088
7.279370272631803 840.0701732753433 1.322625183900629
7.284597827585219 667.1875265647972 1.1806720002333042
7.289825382538635 554.3710644094307 1.0790674622618894
7.295052937492051 476.9502895665066 1.0038182503684043
7.300280492445467 423.4684118485532 0.9488764570089377
7.305508047398884 386.28070636573943 0.9078332408066018
7.3107356023523 367.7857290743598 0.8877293771927318
7.315963157305716 354.9781850693215 0.8737341174573023
7.321190712259132 345.21984566785926 0.8606955723194446
7.326418267212548 337.7812754501688 0.8526886579449502
7.331645822165965 331.0661203165992 0.8439496449441068
7.336873377119381 327.07629290828703 0.8425422967174415
7.342100932072797 322.55145954234587 0.8368318517985031
7.347328487026213 323.01068671336884 0.8378200833508372
7.352556041979629 318.2082510918521 0.8312650915702512
7.357783596933046 315.9151873770044 0.8274920926621113
7.363011151886462 313.9471023440962 0.8258446993893989
7.368238706839878 309.39435528727853 0.8217141041844227
7.373466261793294 311.4949869029129 0.8234681227301942
7.37869381674671 307.5044927474576 0.8188384722003265
7.383921371700127 303.92541025766894 0.81196318737967
7.389148926653543 303.1802283281732 0.811893616300089
7.394376481606959 304.27718469262544 0.8125081815437704
7.399604036560375 311.4272058303155 0.8233638999964102
7.4048315915137914 313.2773952651245 0.8270000529295229
7.410059146467208 312.09986140088 0.8243334033851448
7.415286701420624 308.7268215280406 0.820167553309724
7.42051425637404 311.13601428021116 0.8232871052815538
7.425741811327456 311.31792624532085 0.821920403205908
7.4309693662808725 315.7786038389224 0.8254836794530576
7.436196921234289 316.9914758662406 0.827634453694957
7.441424476187705 317.2946406725831 0.8267275798868615
7.446652031141121 320.38276098788907 0.8301475317995443
7.451879586094537 322.0370398721043 0.8310059263984821
7.4571071410479535 329.5940593831772 0.8373169386036269
7.46233469600137 331.868478470699 0.8403428618191008
7.467562250954786 337.66251730844033 0.8461406741922133
7.472789805908202 341.63107693634254 0.8498331837031441
7.478017360861618 347.30917464582404 0.8567277993929941
7.4832449158150345 355.9462130873306 0.8641782923290175
7.488472470768451 361.6223161327795 0.8684869812251735
7.493700025721867 370.08179622395465 0.8768280756142643
7.498927580675283 384.5129361187024 0.8910403164725106
7.504155135628699 399.2569484432034 0.9072592141960709
7.5093826905821155 419.99823846959293 0.9296441618796764
7.514610245535532 439.7226106911564 0.949508111896497
7.519837800488948 459.9727025086385 0.9696361793239319
7.525065355442364 475.2608138357673 0.9835239011664231
7.53029291039578 490.4932651107018 0.9967739318756541
7.5355204653491965 499.5017728186621 1.0046216841017144
7.540748020302613 507.9135754369431 1.0127962755727593
7.545975575256029 508.11590374974867 1.0124603526829612
7.551203130209445 504.14004537776606 1.0085734727863407
7.556430685162861 497.37094974577997 1.0015153142568738
7.5616582401162775 487.24162569052646 0.9904320889573409
7.566885795069694 474.24362847512685 0.9765306778902463
7.57211335002311 463.33703047216216 0.964950951150805
7.577340904976526 452.95408648978105 0.9540551277855511
7.582568459929942 439.24456479266865 0.9397219341820775
7.5877960148833585 433.1296943057603 0.9345771797059301
7.593023569836775 421.188084400321 0.9224746825656835
7.598251124790191 415.158765601948 0.9159167847438996
7.603478679743607 410.04197771240234 0.9088520893225207
7.608706234697023 405.1255457885074 0.9025852705923513
7.6139337896504395 403.71235122931836 0.9013124443409424
7.619161344603856 401.26191136618536 0.8988060734031624
7.624388899557272 402.71043724845197 0.9017849491144908
7.629616454510688 403.1707106263684 0.9026093958562097
7.634844009464104 402.03343901403696 0.9016434790540238
7.6400715644175206 405.42752689133624 0.9061180653740302
7.645299119370937 408.50513094488446 0.9088045939592367
7.650526674324353 416.69940162801294 0.9162911058345141
7.655754229277769 423.9168061713057 0.9228346373191505
7.660981784231185 429.66805810891987 0.927451326313713
7.666209339184602 437.5877589516355 0.9344365215986727
7.671436894138018 446.6182761382344 0.9436537190846567
7.676664449091434 459.8012299125851 0.956889692081375
7.68189200404485 477.5785891501192 0.9750350115072045
7.687119558998266 490.66612276213795 0.9864223241542056
7.692347113951683 501.5053312811571 0.9956953293243658
7.697574668905099 511.77262673699 1.0049994734162573
7.702802223858515 518.134261456622 1.0098131276066487
7.708029778811931 525.8899913753849 1.016658165606488
7.713257333765347 529.0069744905591 1.0186073829766107
7.718484888718764 524.0215942207916 1.0136015744202473
7.72371244367218 515.6758246919286 1.0059461230118656
7.728939998625596 508.10198805851434 0.9976082317726416
7.734167553579012 501.76649366168425 0.99064405761042
7.739395108532428 499.5837017472225 0.9880990758214165
7.744622663485845 499.5040850641587 0.9859105277538776
7.749850218439261 500.0184399192692 0.9864721742405596
7.755077773392677 501.5000629981126 0.9876197123388969
7.760305328346093 503.52802776347136 0.9929142826825145
7.765532883299509 499.9240551709725 0.9893310497970192
7.770760438252926 492.00159290669274 0.9813627298030009
7.775987993206342 484.8885049996299 0.9727623418217114
7.781215548159758 479.82486053699773 0.967736281035761
7.786443103113174 471.47297538194215 0.9587263924944727
7.79167065806659 465.79997998601186 0.9538954530762983
7.796898213020007 453.2500972054508 0.9414282666532136
7.802125767973423 441.3004340374903 0.9296628426211584
7.807353322926839 434.4372671961136 0.9231999264452643
7.812580877880255 424.42500188495046 0.912632722165019
7.817808432833671 420.98147945523647 0.9076711600681474
7.823035987787088 418.63556883154104 0.9043070604956699
7.828263542740504 414.9558413244512 0.900013144019252
7.83349109769392 416.61780749976265 0.9024450808660363
7.838718652647336 418.5356116408662 0.9063792424458902
7.8439462076007525 419.2055737769059 0.9064404680780715
7.849173762554169 421.1268834892405 0.9077008849850359
7.854401317507585 420.2112756480074 0.9064663403098964
7.859628872461001 419.01244073120995 0.9047564074459944
7.864856427414417 420.7284857323484 0.9063272246448733
7.8700839823678335 424.2748780605868 0.9092388348066246
7.87531153732125 429.0909619926618 0.9126071672916386
7.880539092274666 436.3077740345478 0.9193668887744147
7.885766647228082 439.2887443380914 0.920839663852245
7.890994202181498 442.5409321083914 0.9235274799782452
7.8962217571349145 448.329742106882 0.9284290237417007
7.901449312088331 454.3075577620853 0.9345704486050018
7.906676867041747 455.7637250784826 0.9355937148930022
7.911904421995163 459.7123026677686 0.9399026794711004
7.917131976948579 465.55262058926786 0.9452653248243015
7.9223595319019955 482.11914565780796 0.9603330356515736
7.927587086855412 493.900319522587 0.9706142209061481
7.932814641808828 501.9543199144915 0.9773216965973759
7.938042196762244 514.8099369991176 0.990058112624423
7.94326975171566 522.8309390059911 0.9979664748515069
7.9484973066690765 533.6173455729529 1.0069781335625352
7.953724861622493 543.6654617575989 1.015549338358369
7.958952416575909 554.6321993490037 1.02405390412681
7.964179971529325 571.8826759617086 1.0398085591061188
7.969407526482741 584.288793179273 1.0497415597028583
7.9746350814361575 599.3625085181717 1.0624775942478042
7.979862636389574 617.9167960542451 1.0793859659824152
7.98509019134299 628.9793897112979 1.0883262248229366
7.990317746296406 641.1487173147665 1.098089914944101
7.995545301249822 648.2621742152473 1.1038185506912446
8.000772856203238 655.1282749650015 1.1084393597631184
8.006000411156654 663.1625619963174 1.1155737416140945
8.01122796611007 671.5202650990373 1.1218217256454206
8.016455521063486 674.925258437707 1.124026115988021
8.021683076016902 678.1307566536746 1.1255148328540836
8.026910630970319 679.5162874643438 1.125483004701834
8.032138185923735 680.9121108739045 1.1265971087398856
8.037365740877151 680.3739464070069 1.1261916288011777
8.042593295830567 681.0438819602334 1.1263392418962141
8.047820850783983 679.5074997523948 1.124627096563687
8.0530484057374 679.0075663636511 1.123461981335285
8.058275960690816 675.3933590390662 1.1203223521354089
8.063503515644232 670.1483399909515 1.1151604017060193
8.068731070597648 666.0240281105563 1.1110258960828574
8.073958625551064 660.6640831301911 1.1061614993575648
8.07918618050448 654.5130863415188 1.101621513717235
8.084413735457897 649.8487817766085 1.0971585936061803
8.089641290411313 647.289837915235 1.0951088217087015
8.09486884536473 641.9636870438529 1.0903353188387521
8.100096400318145 637.9135432790276 1.0874655762695247
8.105323955271562 626.7595960239466 1.077041349234919
8.110551510224978 617.4294245895119 1.0674228721526093
8.115779065178394 611.1167002807796 1.0609440263720895
8.12100662013181 608.3227538240723 1.0586839525019018
8.126234175085226 611.1693161117103 1.0623477943088733
8.131461730038643 609.0412137510264 1.0603249735484435
8.136689284992059 613.9165587574257 1.0629800747744493
8.141916839945475 621.7428047604255 1.069053810604152
8.147144394898891 636.7236125192201 1.0811868753771983
8.152371949852308 651.2457905620652 1.091748995825685
8.157599504805724 671.9504933979291 1.1083472162142298
8.16282705975914 695.683375788636 1.127051044136687
8.168054614712556 713.8774224284907 1.1424165087536957
8.173282169665972 727.029512354526 1.1523699594410128
8.178509724619389 729.8009974952809 1.1551151368650765
8.183737279572805 735.7183160785266 1.159615173583715
8.188964834526221 735.7421676838179 1.158434673004834
8.194192389479637 732.9578397720302 1.154263665750716
8.199419944433053 725.53171684949 1.147660561419176
8.20464749938647 713.9751597003401 1.1387103071110107
8.209875054339886 705.3257974940414 1.1322827498143726
8.215102609293302 693.4362417039428 1.1241657899268398
8.220330164246718 683.9495358355562 1.1161236623266835
8.225557719200134 677.0021484086501 1.1104492618816846
8.23078527415355 670.4040583851129 1.103826410795424
8.236012829106967 666.3202563484223 1.0996040659835242
8.241240384060383 660.291055240187 1.0934466052256528
8.2464679390138 657.7453786996674 1.0904761183039655
8.251695493967215 656.1304584487714 1.088428242271539
8.256923048920632 657.2908621194968 1.0886881514088045
8.262150603874048 654.6583242729569 1.086106565034177
8.267378158827464 651.1178319420737 1.083676797481203
8.27260571378088 647.1149237579657 1.079849952836674
8.277833268734296 646.4763912407734 1.0787959529527757
8.283060823687713 640.5150112117611 1.0733096173918792
8.288288378641129 637.5976565042203 1.0707100817849236
8.293515933594545 633.7946764676759 1.067175716828135
8.298743488547961 633.0216159593479 1.0657904679277976
8.303971043501377 639.2522604786517 1.0716771121957465
8.309198598454794 645.6069036986656 1.0768740929838616
8.31442615340821 645.9949842587679 1.0767760179680812
8.319653708361626 644.3969010430806 1.0735644099532682
8.324881263315042 645.1026250195156 1.0733125727458288
8.330108818268458 649.4403098845985 1.0768518996914453
8.335336373221875 654.6728368992829 1.0814391292522485
8.34056392817529 658.7220700999076 1.0839160425518228
8.345791483128707 662.5687422028954 1.0863484962371233
8.351019038082123 666.4301298805831 1.0897550953021629
8.35624659303554 672.4437662290393 1.0955776993351374
8.361474147988956 675.5527293652394 1.097936756702475
8.366701702942372 677.8244365707473 1.099355620131047
8.371929257895788 682.3235545372783 1.1016125968629116
8.377156812849204 686.7111238401408 1.1040644211053974
8.38238436780262 691.157997375336 1.1065196443531178
8.387611922756037 690.5560686546805 1.1060771622617125
8.392839477709453 693.9083166694417 1.1083124338504475
8.398067032662869 692.3149282877656 1.1080830759220934
8.403294587616285 687.159690802272 1.103794381604019
8.408522142569701 680.3012064109072 1.0982031499847906
8.413749697523118 670.111022350736 1.0880784957711578
8.418977252476534 662.9364707768924 1.0817017489467076
8.42420480742995 655.6333545241766 1.0746175739934116
8.429432362383366 650.3001012910297 1.0707108706593174
8.434659917336782 640.1959576025781 1.062475057558305
8.439887472290199 631.0940884700155 1.0549028507414835
8.445115027243615 624.0703666641913 1.048575376613394
8.450342582197031 614.588500919703 1.040381908806914
8.455570137150447 609.5201698551704 1.0364610419376106
8.460797692103863 603.0122945122752 1.031413570629684
8.46602524705728 594.1627466455119 1.023897334586074
8.471252802010696 581.7249900148197 1.012776761081057
8.476480356964112 573.4669138127431 1.0059047013770661
8.481707911917528 562.4987500236564 0.9951502443016894
8.486935466870944 556.1520198951362 0.9888919560960461
8.49216302182436 552.7135620949623 0.9851756390070914
8.497390576777777 552.5321439489509 0.9841012906434092
8.502618131731193 552.3820932870578 0.9839412762298574
8.50784568668461 548.1233589074352 0.9797283267529703
8.513073241638025 540.9956471216692 0.9733255998499922
8.518300796591442 532.8381563183463 0.9660717313555202
8.523528351544858 529.3163449749053 0.9630002054187689
8.528755906498274 527.8599680318691 0.9599363229601224
8.53398346145169 524.9925533170776 0.9571811911423705
8.539211016405106 519.6145791098472 0.9522183757181446
8.544438571358523 516.4259732447944 0.9503350514167836
8.549666126311939 512.5641225286658 0.9473404927359461
8.554893681265355 512.8050711808019 0.9469307901467007
8.560121236218771 513.1595298740287 0.9455458754333351
8.565348791172188 514.855429021031 0.946791316788437
8.570576346125604 517.2304393221232 0.9482195567254583
8.57580390107902 517.5963050033915 0.948053474353358
8.581031456032436 515.0951029101637 0.9454325008744212
8.586259010985852 515.3360966081343 0.9459316401996305
8.591486565939269 517.155791653247 0.9473851222332212
8.596714120892685 518.8661914636864 0.9482778560523983
8.601941675846101 520.088704852455 0.9482534681395948
8.607169230799517 518.0050593287536 0.9457887546890741
8.612396785752933 519.7343360864747 0.9474876629885377
8.61762434070635 524.8392621131281 0.9519993989600225
8.622851895659766 526.6618224958567 0.9536946748004129
8.628079450613182 530.0998031155995 0.9569474498056391
8.633307005566598 536.4024749038439 0.9628716155700558
8.638534560520014 539.949273829272 0.9657943469816367
8.64376211547343 546.9179454809304 0.9711046389976532
8.648989670426847 553.1336708481565 0.9756006718520348
8.654217225380263 561.391233179454 0.9836851382490879
8.65944478033368 570.7580229241433 0.9908351613450949
8.664672335287095 576.6064019594049 0.9952481716962623
8.669899890240512 584.2197218360586 1.0002923391045608
8.675127445193928 593.6726584452341 1.0079047758824367
8.680355000147344 603.3701588332668 1.0155162709468142
8.68558255510076 610.3060783617974 1.020913882538898
8.690810110054176 620.5480993080332 1.0288574469053402
8.696037665007593 629.8141030447512 1.0352366677195801
8.701265219961009 645.5344200370045 1.0471910837989866
8.706492774914425 663.807291501604 1.061296141380928
8.711720329867841 678.2276531211429 1.073571420434253
8.716947884821257 689.6690099036003 1.08214884525795
8.722175439774674 694.2274304624874 1.0854395373136312
8.72740299472809 692.6870590722027 1.083084594390303
8.732630549681506 691.2872321447312 1.0830860543924894
8.737858104634922 685.9482333713247 1.0791929947667072
8.743085659588338 680.3326496064565 1.074326096676051
8.748313214541755 676.7215405624381 1.0720361125532611
8.75354076949517 672.4380905467564 1.068318763515972
8.758768324448587 661.4037652820535 1.0598438080860486
8.763995879402003 644.9608421135636 1.045635767311614
8.76922343435542 627.7511763567973 1.030987404831079
8.774450989308836 614.5034108642124 1.0196833120094717
8.779678544262252 603.6139293622998 1.0092651576757723
8.784906099215668 593.1407762378893 0.9991863951221436
8.790133654169084 590.0049625278688 0.9967452775596832
8.7953612091225 586.4064514949999 0.9935107631089848
8.800588764075917 581.3983836420832 0.9880065044340808
8.805816319029333 577.5366286628253 0.9841001952923568
8.811043873982749 573.0887165188594 0.9800914528827828
8.816271428936165 566.1882624783757 0.9749701355952114
8.821498983889581 561.9596252959983 0.971503783927022
8.826726538842998 559.3147633246614 0.9701417636019375
8.831954093796414 556.6514282409818 0.9687855664527627
8.83718164874983 554.5810520392453 0.9667111489148242
8.842409203703246 549.8391897493791 0.9612802384967771
8.847636758656662 544.6800332309 0.9557434413861545
8.852864313610079 542.4279063526315 0.9531549790510249
8.858091868563495 542.5112981253905 0.9533802343614205
8.863319423516911 542.6584320069702 0.9529246830363953
8.868546978470327 546.0169317472162 0.9563669847777878
8.873774533423743 545.6422636220543 0.9542097559887804
8.87900208837716 546.4681457771139 0.9542492139322276
8.884229643330576 548.4699415665183 0.9556305308199774
8.889457198283992 555.5899168901229 0.9622405482792942
8.894684753237408 556.0942219733676 0.9625278497129078
8.899912308190824 556.1267961386516 0.9626776117723317
8.90513986314424 552.2691353414064 0.958340516637081
8.910367418097657 549.6811353223336 0.9549172278667876
8.915594973051073 556.8463565551203 0.9611458363965683
8.92082252800449 560.4422346708187 0.9632835339770855
8.926050082957905 563.9851924821379 0.966775289573604
8.931277637911322 567.7652986256788 0.9698000972583314
8.936505192864738 563.626156084267 0.9661643770250012
8.941732747818154 564.3161056641437 0.9671411506958151
8.94696030277157 565.9860707741584 0.9684683820832495
8.952187857724986 567.0386798401387 0.9682348860555561
8.957415412678403 573.0675165009028 0.9732742368534927
8.962642967631819 579.0492986695076 0.9773683094999901
8.967870522585235 580.4055992508714 0.9777613961191097
8.973098077538651 580.4632907317668 0.9772209615879923
8.978325632492067 577.9207854978492 0.9743140649123585
8.983553187445484 581.1996882599238 0.9778205253055993
8.9887807423989 587.3283571090182 0.9821412111721733
8.994008297352316 592.15864060824 0.9855036639615283
8.999235852305732 596.250006895399 0.9882781430753445
9.004463407259149 597.851458227701 0.988756090871719
9.009690962212565 606.88617378861 0.9965327711532571
9.014918517165981 616.7475040306902 1.0043487063243628
9.020146072119397 628.2241716599104 1.0130054282465044
9.025373627072813 639.6656893974632 1.021205527728292
9.03060118202623 650.9384985058833 1.0286454933288929
9.035828736979646 666.429201889918 1.0407966303176388
9.041056291933062 682.1346630303598 1.0529694321215635
9.046283846886478 699.703741912841 1.0670229093542527
9.051511401839894 709.2395321719083 1.0739910676810154
9.05673895679331 728.8759692780545 1.0879422436421131
9.061966511746727 753.0772387204735 1.105088883331586
9.067194066700143 783.644822306733 1.1268016640928555
9.07242162165356 811.4155532669567 1.146084211672398
9.077649176606975 829.253415820578 1.1586837765232556
9.082876731560392 845.0827431546116 1.1698639334122034
9.088104286513808 859.6799699047609 1.1804021399340026
9.093331841467224 864.7323425687287 1.1832066994821395
9.09855939642064 866.7351476956013 1.1838845426698887
9.103786951374056 858.4791382600146 1.1764427940339475
9.109014506327473 849.4034774291382 1.1692533020494347
9.114242061280889 839.6965389590151 1.1622698262481996
9.119469616234305 831.3868884044404 1.156209543801979
9.124697171187721 827.79577341563 1.1530505130525575
9.129924726141137 826.6239400593665 1.152388493012868
9.135152281094554 828.3186174213333 1.1540369083530617
9.14037983604797 837.4352378418772 1.160571625413394
9.145607391001386 855.0665978589287 1.1721777763646388
9.150834945954802 878.6444458650323 1.18715067729315
9.156062500908218 911.6421605493244 1.2095332119240303
9.161290055861635 943.5156750834384 1.2393307009182846
9.16651761081505 984.7352334306329 1.2730045779161123
9.171745165768467 1024.3325447695127 1.303315730219794
9.176972720721883 1050.7871086726589 1.3235727548301608
9.1822002756753 1061.1120843758663 1.3324520767750714
9.187427830628716 1058.306115377759 1.3337928364994296
9.192655385582132 1047.1492690015086 1.330152221657371
9.197882940535548 1036.8186028733912 1.3268902062294343
9.203110495488964 1022.161611431798 1.3198598265376424
9.20833805044238 1003.4861497147167 1.3100536381527925
9.213565605395797 990.245905404212 1.3025478155362813
9.218793160349213 971.1328828564524 1.2916838300923161
9.224020715302629 953.7262757084336 1.2814669008281085
9.229248270256045 941.8851010297487 1.2753200713139696
9.234475825209461 922.8466470507338 1.2640403198787635
9.239703380162878 911.6613232288498 1.2578044087762377
9.244930935116294 907.1250032777882 1.2551767444674646
9.25015849006971 903.553604644836 1.2554378089782596
9.255386045023126 903.0405973962845 1.257410301055375
9.260613599976542 907.1971150388639 1.2617987893916018
9.265841154929959 917.8969371295522 1.2713066728183484
9.271068709883375 933.4683640466532 1.2824342032502187
9.276296264836791 954.8069756595837 1.2984033722922763
9.281523819790207 974.2810439999446 1.3120181802150668
9.286751374743623 995.995238485043 1.3266362294143725
9.29197892969704 1021.8856478547481 1.3454384683969365
9.297206484650456 1045.7746153096966 1.3626166003768292
9.302434039603872 1065.2519853988906 1.3762031788475995
9.307661594557288 1072.7073614284018 1.38265235972173
9.312889149510704 1067.26275066842 1.3811444906077655
9.31811670446412 1043.7178808734807 1.3670076901115797
9.323344259417537 1006.5874451225043 1.3446541244144516
9.328571814370953 961.5050362979281 1.314779144639815
9.33379936932437 910.6148159092662 1.2803612226818557
9.339026924277785 859.5947468464803 1.2453530372792831
9.344254479231202 811.6954258776299 1.2104303853476672
9.349482034184618 769.0559061788744 1.1786923227964765
9.354709589138034 733.7115927771099 1.1516703422154504
9.35993714409145 708.7639065231906 1.1339938648947623
9.365164699044866 689.93327252135 1.120047702440301
9.370392253998283 674.6034884342217 1.108775249805004
9.375619808951699 660.8675397309953 1.0980951171909172
9.380847363905115 649.560900527969 1.0896045262045375
9.386074918858531 641.7514717966968 1.084802412424189
9.391302473811947 639.7327907082205 1.084521313687393
9.396530028765364 638.8150521674502 1.084020546950834
9.40175758371878 640.8784312116601 1.0854575802110793
9.406985138672196 645.1197309054119 1.0902423080134835
9.412212693625612 647.9046403773124 1.091905047019494
9.417440248579029 639.6242856056797 1.0736709887322444
9.422667803532445 633.7211724748172 1.061424362224544
9.427895358485861 627.0352085073812 1.051995312530076
9.433122913439277 627.5339910826486 1.0506474080434063
9.438350468392693 626.8629246390477 1.0485262777524946
9.44357802334611 629.2353618131528 1.048455803124969
9.448805578299526 631.7486713326408 1.0488080481457425
9.454033133252942 635.2516170668622 1.0495989440690925
9.459260688206358 636.9552257277195 1.0493487893435929
9.464488243159774 635.9676283836212 1.0475188071238315
9.46971579811319 633.9875504278695 1.043513509026644
9.474943353066607 628.2914127976451 1.0371429889198869
9.480170908020023 627.8810546234356 1.0344234435478001
9.48539846297344 626.836394372025 1.0330596846891296
9.490626017926855 625.5433931019137 1.0309898677495752
9.495853572880272 627.2396382221816 1.0316811276061308
9.501081127833688 625.670080724786 1.0286086699605643
9.506308682787104 624.8470256216222 1.025912101290523
9.51153623774052 621.1662550894754 1.0219078915308948
9.516763792693936 622.4230646045824 1.0222731527513176
9.521991347647353 621.0131569606665 1.0202809960244905
9.527218902600769 625.3592124666568 1.0225991784857162
9.532446457554185 630.8239553734866 1.0262726056987241
9.537674012507601 634.8062319296243 1.02899990208474
9.542901567461017 632.421474537938 1.025330317332191
9.548129122414434 636.8837941558008 1.028064933181452
9.55335667736785 638.3091570266835 1.0281936442333104
9.558584232321266 637.2258617084378 1.026382090000533
9.563811787274682 638.0706285264337 1.0268860767957766
9.569039342228098 635.9946980607556 1.025810990599598
9.574266897181515 631.3887429012559 1.0218549620043997
9.57949445213493 632.9636105267793 1.0219537196080957
9.584722007088347 630.2895551715585 1.0177488103810621
9.589949562041763 632.4876753861809 1.019313210525496
9.59517711699518 633.6452131745181 1.0199812081034414
9.600404671948596 634.1207561305297 1.021021045390017
9.605632226902012 633.0151905164379 1.0194536014868698
9.610859781855428 630.561351840236 1.0150844798059002
9.616087336808844 625.5964803030712 1.0097350279695017
9.62131489176226 625.8073138581098 1.0091556993377537
9.626542446715677 627.3642530140626 1.008896672078228
9.631770001669093 629.6849611503201 1.0105834749685194
9.636997556622509 632.1585917214248 1.0118284098042343
9.642225111575925 635.6491487861311 1.014067307213265
9.647452666529341 634.1103668308459 1.0122290552892639
9.652680221482758 636.9915490326812 1.0144559844790735
9.657907776436174 636.5927133073976 1.0134066307610858
9.66313533138959 634.9047288902949 1.0111970322353803
9.668362886343006 637.1060122941509 1.013339789605081
9.673590441296422 636.278243557465 1.0130254874604487
9.678817996249839 638.2026357275287 1.013132940399398
9.684045551203255 636.6039037293388 1.0111396433473607
9.689273106156671 637.5906443082132 1.0106069852537936
9.694500661110087 641.5837798161473 1.0129880567777894
9.699728216063503 645.7297821340711 1.016186430265153
9.70495577101692 648.7019621962521 1.0178567744271685
9.710183325970336 654.1229756842706 1.0221964141222593
9.715410880923752 658.5817089944469 1.0248555308439617
9.720638435877168 659.7908484339089 1.0246000272428877
9.725865990830584 659.7639338543377 1.0245760910347277
9.731093545784 659.4572292762917 1.0227186911259551
9.736321100737417 664.3401636674378 1.0262102817120058
9.741548655690833 669.0887172590441 1.0293247422326248
9.74677621064425 668.7692397981001 1.0284955593675416
9.752003765597665 668.8573114900615 1.0286418715541346
9.757231320551082 666.1171014643087 1.0266193617733028
9.762458875504498 664.8965041839812 1.0256326732982257
9.767686430457914 665.1202615866272 1.0254559877382254
9.77291398541133 670.8627526123654 1.0294526499442476
9.778141540364746 671.1506025269538 1.0273320568481734
9.783369095318163 675.8074751229539 1.0299332415623204
9.788596650271579 675.3310081488072 1.02892746063333
9.793824205224995 674.7155108273826 1.028877857246455
9.799051760178411 679.6178691798463 1.03189796065528
9.804279315131827 677.9684528306681 1.0301111771113438
9.809506870085244 678.1237910690195 1.0295930647906402
9.81473442503866 679.8565589927541 1.030404040844873
9.819961979992076 683.14798255519 1.031389030895987
9.825189534945492 686.4754355563985 1.0325163047647625
9.830417089898909 691.0334663082824 1.0353768232455705
9.835644644852325 693.0997249965137 1.0367597352387037
9.840872199805741 693.1214923956087 1.0372377852517514
9.846099754759157 693.3597304769469 1.0375067266466949
9.851327309712573 693.7556746939445 1.0369712235351793
9.85655486466599 689.8165908841612 1.033650067450483
9.861782419619406 686.7346653038971 1.0310181337760675
9.867009974572822 686.8145262293037 1.0307478757043513
9.872237529526238 688.1379100645352 1.0310898524324659
9.877465084479654 687.4620743535793 1.031086760792971
9.88269263943307 688.8025027115723 1.0316539780075926
9.887920194386487 687.2964995052411 1.0301857156689629
9.893147749339903 690.968631123566 1.0322666959320632
9.89837530429332 690.159632380467 1.0295282806170918
9.903602859246735 689.9692436970097 1.0285785861670111
9.908830414200152 693.3019763191609 1.0308519715467581
9.914057969153568 702.9989615969607 1.0384844119293353
9.919285524106984 707.5317295624693 1.0415637659663646
9.9245130790604 711.7353535943892 1.0438354304678743
9.929740634013816 714.5973311879593 1.0441230146542477
9.934968188967233 718.8440384267074 1.0467195590591647
9.940195743920649 722.0429599833318 1.0484919007393037
9.945423298874065 722.192437695986 1.0485662450613
9.950650853827481 720.2486975623666 1.0468212407017785
9.955878408780897 722.5059060411122 1.0488079856586316
9.961105963734314 724.1088419433729 1.050791467019025
9.96633351868773 718.9157863202261 1.0469641317822171
9.971561073641146 714.5456503762657 1.0421317546941058
9.976788628594562 717.747300495874 1.0434580915051057
9.982016183547978 715.3962805120082 1.0414186040475295
9.987243738501395 714.8823591915827 1.040323058806702
9.99247129345481 711.4407812559615 1.037130429597525
9.997698848408227 707.9238367082548 1.0341465428153285
10.002926403361643 706.4441679878246 1.032672104291749
10.00815395831506 705.1252379712466 1.0310115250145615
10.013381513268476 701.4613399680152 1.0278154075330868
10.018609068221892 695.537752240394 1.022615141851273
10.023836623175308 690.536949670555 1.0190541561746622
10.029064178128724 691.4710204023764 1.0199284760991716
10.03429173308214 692.9806345755482 1.0210176708139782
10.039519288035557 697.5863194780313 1.02414174214246
10.044746842988973 696.6730304086827 1.0228110943838151
10.049974397942389 696.6085090893191 1.0230228496184959
10.055201952895805 694.3913237905757 1.0212065021635863
10.060429507849221 694.6965449489911 1.0210178604018507
10.065657062802638 690.5367051535474 1.0182202690295938
10.070884617756054 689.3496002529754 1.01696227379096
10.07611217270947 690.9237383420851 1.0175589304211152
10.081339727662886 693.1368254479183 1.0178923573399599
10.086567282616302 690.0129618718768 1.0151553436100125
10.091794837569719 685.3517522996206 1.0097737867029588
10.097022392523135 679.3677485571063 1.0044361134027247
10.102249947476551 682.0309178277137 1.006691970717691
10.107477502429967 686.313766411261 1.0104929386698063
10.112705057383383 687.8027880257165 1.0114176796118852
10.1179326123368 680.8672872840339 1.0060211956313971
10.123160167290216 680.4550131422878 1.0057308912049239
10.128387722243632 674.9944635407331 1.001513430571751
10.133615277197048 675.8324617076725 1.001706289252723
10.138842832150464 681.089190394605 1.0050123835130584
10.14407038710388 682.4861741893276 1.005758474550418
10.149297942057297 679.8564453431761 1.003130438813339
10.154525497010713 678.0923753540881 1.0014399556133897
10.15975305196413 678.6901169427313 1.00173651528145
10.164980606917545 684.9995735872919 1.005379657060317
10.170208161870962 686.8868109544964 1.0066788662824286
10.175435716824378 686.8187457709477 1.0066356855249645
10.180663271777794 681.4810410754588 1.0023413959421732
10.18589082673121 678.516625517591 0.9991722471940192
10.191118381684626 673.5733498339039 0.9957222987875683
10.196345936638043 673.546095045879 0.9962725677974463
10.201573491591459 671.4776876987851 0.9949092664353163
10.206801046544875 668.0301241661689 0.9921422233878142
10.212028601498291 669.0495184637899 0.9916038247523791
10.217256156451707 670.9167734546363 0.992279613898709
10.222483711405124 673.512868089164 0.9944093793537041
10.22771126635854 670.5775945004088 0.9931943759046284
10.232938821311956 666.3067165885554 0.9899897962915092
10.238166376265372 662.1590344300126 0.9863732183262928
10.243393931218788 661.9266058644805 0.985394943090297
10.248621486172205 659.1678037464444 0.9832647662955561
10.253849041125621 660.7974036241936 0.9839739088795749
10.259076596079037 656.8922626733962 0.9814240543401179
10.264304151032453 650.9988187010683 0.9767178095970193
10.26953170598587 648.8693910338067 0.9746365340645359
10.274759260939286 647.1035177629028 0.9720429381530482
10.279986815892702 650.9967839134227 0.974486593436623
10.285214370846118 652.6896259448574 0.9773190510958536
10.290441925799534 652.0339612826845 0.9768363576900908
10.29566948075295 644.5063345132326 0.9710979148028885
10.300897035706367 640.6808196519742 0.9666177049560627
10.306124590659783 642.4714095325514 0.9671523359600775
10.3113521456132 637.161708356223 0.963177024834512
10.316579700566615 637.9228373560586 0.9633032091989425
10.321807255520032 632.3878863247785 0.9584298009081567
10.327034810473448 628.1791640572034 0.9553728218870069
10.332262365426864 627.6954999054755 0.9535051716105947
10.33748992038028 631.9086565847032 0.9565177907612551
10.342717475333696 633.19053520181 0.9568942711825199
10.347945030287113 633.5893195314715 0.9565009927401644
10.353172585240529 634.3626533986164 0.9569609228229203
10.358400140193945 636.9904498777795 0.9589918091495616
10.363627695147361 639.8977031336715 0.9612157765673877
10.368855250100777 646.5974205983978 0.9659793120109462
10.374082805054194 653.5699497231091 0.9711690323870635
10.37931036000761 652.8737286262232 0.9703528744100344
10.384537914961026 654.357081086979 0.9714996913341745
10.389765469914442 652.4466886994242 0.9682497090622938
10.394993024867858 651.1756949576969 0.9664157035793265
10.400220579821275 650.4399125747019 0.965784611334229
10.40544813477469 645.5657044770471 0.9617880682774957
10.410675689728107 642.1820946694174 0.9594921789389999
10.415903244681523 637.8652701917515 0.9562543002191376
10.42113079963494 638.7101878196603 0.9568739356892377
10.426358354588356 631.5673253032469 0.9514099045027674
10.431585909541772 623.1373320659937 0.9453611777415567
10.436813464495188 617.6309548485963 0.9422330445561687
10.442041019448604 608.5466428663666 0.9355614721953126
10.44726857440202 600.5852008925003 0.9283151010032341
10.452496129355437 595.9802684340079 0.922938674348416
10.457723684308853 592.4372015134146 0.9199913357484926
10.462951239262269 588.5876540294579 0.9157409397375641
10.468178794215685 585.6916428297734 0.9137698957815301
10.473406349169101 581.3838700080322 0.9109890048962758
10.478633904122518 577.4841092500791 0.9077745032789857
10.483861459075934 577.9935039355177 0.9082379613994963
10.48908901402935 574.9541475359479 0.9050528382691311
10.494316568982766 571.7260917011423 0.9020849739839658
10.499544123936182 567.3194944325339 0.8979153931513202
10.504771678889599 557.9010191296652 0.8902006564705425
10.509999233843015 553.0638668029553 0.8866752468881965
10.515226788796431 548.1055009057171 0.8826505723999438
10.520454343749847 542.5477909098211 0.878043427556297
10.525681898703263 539.6248429345748 0.8764282674255738
10.53090945365668 538.1005525516451 0.8752977462545891
10.536137008610096 540.8108095282431 0.8769043229025558
10.541364563563512 541.736472666167 0.8767331407269003
10.546592118516928 541.3346650217496 0.8762377769449501
10.551819673470344 538.3880707649977 0.8732979195229709
10.55704722842376 537.334882537555 0.8724881489813174
10.562274783377177 536.0147534352037 0.8709037196027769
10.567502338330593 531.3774419837958 0.866811640783313
10.57272989328401 530.2466102823446 0.8653263475983575
10.577957448237425 526.7331656422009 0.8623162111507143
10.583185003190842 527.0400270072541 0.8621223453193135
10.588412558144258 526.1430836760435 0.8607307867477001
10.593640113097674 525.90129265997 0.8613908844930985
10.59886766805109 526.9501868392713 0.8613093803403638
10.604095223004506 524.1222459150222 0.8588600264649563
10.609322777957923 523.3251926364602 0.8582432542355479
10.614550332911339 524.0804694689048 0.8598255635373995
10.619777887864755 522.8653064057871 0.8589407245259827
10.625005442818171 522.5541374656377 0.8585696761261395
10.630232997771587 516.6801506710796 0.8523420884947456
10.635460552725004 515.0566702476339 0.8499414000761526
10.64068810767842 514.5531520662383 0.8491202789577816
10.645915662631836 514.3684260342349 0.8483750264382703
10.651143217585252 515.9777071657103 0.849701972538214
10.656370772538668 518.8874732982316 0.8519756689937027
10.661598327492085 518.3126411313588 0.8512648297433523
10.666825882445501 523.0692075895892 0.8556918612511311
10.672053437398917 522.8891727521594 0.8542976278181637
10.677280992352333 528.8634938410614 0.8588724526925328
10.68250854730575 531.8790468865315 0.8613461802167663
10.687736102259166 536.785887288717 0.8650401364222347
10.692963657212582 541.6967183288012 0.8687599095614916
10.698191212165998 544.7398881405113 0.8713579832324982
10.703418767119414 546.3073720442165 0.8713776123491416
10.70864632207283 548.0476850883965 0.8719525539921789
10.713873877026247 555.8450728848751 0.8771132709253936
10.719101431979663 564.1496865852761 0.8830256193210446
10.72432898693308 573.8492554735465 0.8902141626832101
10.729556541886495 582.6129437445053 0.896984372142424
10.734784096839912 593.432844603944 0.9052560145311488
10.740011651793328 600.8043032731284 0.9104191167163207
10.745239206746744 609.3147957775548 0.9166941402900983
10.75046676170016 614.5599105810485 0.9205962325723142
10.755694316653576 618.7943279514056 0.9234125231151492
10.760921871606993 615.1584755820063 0.9196633236497027
10.766149426560409 614.0377171551429 0.9180568874058894
10.771376981513825 610.1744563063021 0.9145913011155471
10.776604536467241 605.0556231760996 0.9102182825343139
10.781832091420657 602.3077700496825 0.9075284265087686
10.787059646374074 599.2323740944133 0.9053697228224317
10.79228720132749 598.8724567094919 0.9058855677479114
10.797514756280906 598.3362565722273 0.9053658736367752
10.802742311234322 597.7180731544042 0.9050205047238018
10.807969866187738 597.8533462767163 0.9044918151479012
10.813197421141155 597.0008947690907 0.903419765721594
10.81842497609457 597.106657505448 0.9032419231517509
10.823652531047987 598.713566955994 0.9040809507892804
10.828880086001403 601.7705225375234 0.9059811488780083
10.83410764095482 607.1039611618243 0.9098197426310675
10.839335195908236 614.471524407227 0.915056960956292
10.844562750861652 626.1269850650931 0.9233424315699581
10.849790305815068 640.4055923108302 0.9331949715136889
10.855017860768484 665.1480559341398 0.9500074179631453
10.8602454157219 689.7038081172234 0.9673741059986921
10.865472970675317 716.7035749936891 0.9861596390189435
10.870700525628733 733.1992479013234 0.9974060615168614
10.875928080582149 747.5125999135691 1.0071120540194052
10.881155635535565 751.8389206778363 1.0082257323988277
10.886383190488981 749.1296061063571 1.0058608953741603
10.891610745442398 739.5134648986416 0.9995963917904032
10.896838300395814 722.2010266096516 0.9869125814511812
10.90206585534923 700.514729254915 0.9717480854593915
10.907293410302646 684.5330917005276 0.9607612857599425
10.912520965256062 668.2157524788943 0.9499415276429009
10.917748520209479 656.4626001295019 0.9417279785728148
10.922976075162895 641.9134343452262 0.9303786459648395
10.928203630116311 629.0013056931098 0.9201779697991328
10.933431185069727 615.7023335169326 0.9104738307695167
10.938658740023143 605.1491260966885 0.9020148751035325
10.94388629497656 593.9797473035272 0.8928845340740683
10.949113849929976 586.9681345437913 0.8875530239523836
10.954341404883392 578.9405209138413 0.881289385321786
10.959568959836808 573.1432034451404 0.8770544377120687
10.964796514790224 567.0394885791945 0.8726949677247334
10.97002406974364 562.0626818863005 0.8711547398744551
10.975251624697057 555.8829952906437 0.8687096125133723
10.980479179650473 548.622302948209 0.864476766468711
10.98570673460389 541.8961053929463 0.8603188318971187
10.990934289557305 538.511747616439 0.8584463065134658
10.996161844510722 530.1451509903478 0.852346596135529
11.001389399464138 526.589738589043 0.850137499854591
11.006616954417554 524.1719478311288 0.8484330919400987
11.01184450937097 522.2201367321628 0.8474712451419371
11.017072064324386 523.1318867387793 0.8495844904600619
11.022299619277803 523.1416253760598 0.8499450967158941
11.027527174231219 520.9156381749671 0.8483425507289677
11.032754729184635 517.8306233931604 0.8463105942940766
11.037982284138051 512.5604819830492 0.8423099421108498
11.043209839091467 506.2827311009168 0.8374457033662093
11.048437394044884 500.86875109988006 0.8329475501485588
11.0536649489983 500.6354568411643 0.8334365479740614
11.058892503951716 500.4051068043479 0.8337260876545171
11.064120058905132 501.78078551991854 0.8350481952850454
11.069347613858548 503.13710046662754 0.8371748744593792
11.074575168811965 501.5512421482415 0.8359526536113231
11.079802723765381 499.65957034201284 0.8348528769174596
11.085030278718797 497.4727054707649 0.8334303419733383
11.090257833672213 497.46521274110665 0.8335759355626194
11.09548538862563 493.88281358565416 0.8303954339662463
11.100712943579046 494.5573291688345 0.8312159642784785
11.105940498532462 492.6782070507987 0.8300388296192146
11.111168053485878 491.48069786488037 0.8289321885824145
11.116395608439294 488.107316124925 0.8267568106619131
11.12162316339271 484.32811843182316 0.8236634338343006
11.126850718346127 481.5073739195734 0.8213110722705078
11.132078273299543 481.3805834137498 0.8215276406855994
11.13730582825296 481.00849586019297 0.8210046016789623
11.142533383206375 482.117287834236 0.8224606419801286
11.147760938159792 480.3754015319355 0.821119285149437
11.152988493113208 480.01652274655623 0.8207868905329104
11.158216048066624 480.608452957457 0.8215409801173612
11.16344360302004 481.5342415173425 0.8230857225478406
11.168671157973456 481.31308446158357 0.8233036413578941
11.173898712926873 487.26327542303744 0.828519886469796
11.179126267880289 486.01590502476836 0.8274763445762084
11.184353822833705 487.65002046588086 0.8276753110599349
11.189581377787121 483.82084695420167 0.8242899403227072
11.194808932740537 481.8177820690049 0.8228480159863504
11.200036487693954 481.2808225300846 0.8228258838196305
11.20526404264737 479.8959727493289 0.8222917778538439
11.210491597600786 482.8020275331854 0.8252745821813803
11.215719152554202 486.16394650829204 0.8279634579940747
11.220946707507618 486.1615251013201 0.8284899780102128
11.226174262461035 486.5367339974039 0.8289155014842612
11.23140181741445 483.8991680351319 0.8272935400261177
11.236629372367867 480.9926454464013 0.8248035066124891
11.241856927321283 476.9892660808134 0.8213936912976718
11.2470844822747 475.3034201059838 0.8201718077874468
11.252312037228116 476.50713087388647 0.820569218840665
11.257539592181532 477.2995759551124 0.8216171191624382
11.262767147134948 478.68886951907297 0.8223412045228294
11.267994702088364 478.00517053932185 0.8211368803150977
11.27322225704178 475.7893646903206 0.8193735490202887
11.278449811995197 473.90366724230546 0.8176947763400599
11.283677366948613 472.01195489031574 0.816176417047656
11.288904921902029 471.8702153176446 0.8162491805368295
11.294132476855445 470.11748477121125 0.8138598419183086
11.299360031808861 465.6897575403493 0.8100881150297312
11.304587586762278 466.34965287113243 0.8110710404432422
11.309815141715694 466.99157659587456 0.8112370362123834
11.31504269666911 469.11350014588874 0.8128947005544584
11.320270251622526 472.6689689637054 0.8150114550367833
11.325497806575942 469.23742011749914 0.8104355180739846
11.330725361529359 466.2323260708532 0.8077493969031989
11.335952916482775 465.39849854391593 0.8078418688130552
11.341180471436191 462.3972543263574 0.8055021862601105
11.346408026389607 458.8048888190241 0.8025490950394784
11.351635581343023 461.3108793295576 0.8041104322088843
11.35686313629644 459.73047088611 0.8023711976473202
11.362090691249856 460.83828285459003 0.803048760983666
11.367318246203272 457.9866923737336 0.8010728420945145
11.372545801156688 453.6309894516363 0.7978284066979695
11.377773356110104 450.30594893574533 0.795297798401733
11.38300091106352 449.1844709465435 0.7949691141234251
11.388228466016937 448.83290684544244 0.7946025352205962
11.393456020970353 447.28412956763 0.7935230407864211
11.39868357592377 445.6059131683204 0.7921315775839405
11.403911130877185 440.343168700634 0.7880063832737998
11.409138685830602 435.9716860576609 0.7844378614636256
11.414366240784018 435.34161187237095 0.784576622633796
11.419593795737434 433.62063570133876 0.7828451046429541
11.42482135069085 432.3342540883157 0.78215845698845
11.430048905644266 428.29647113219846 0.7780490277583693
11.435276460597683 422.89674914385967 0.7726437081841817
11.440504015551099 419.7087124665077 0.770012020851068
11.445731570504515 415.45021208097484 0.7647857601702372
11.450959125457931 415.56648242012716 0.7637814936343262
11.456186680411347 420.4262845725927 0.7677406359115081
11.461414235364764 419.8839731210109 0.7677820187786144
11.46664179031818 416.95603945147997 0.7661540675640292
11.471869345271596 415.57460205742717 0.766413082595876
11.477096900225012 412.4685804838949 0.7652044481571728
11.482324455178428 412.4358834214294 0.7720378754772439
11.487552010131845 408.60364650840256 0.7701180848338564
11.49277956508526 407.84072477536995 0.7709415302579216
11.498007120038677 406.96745992267637 0.7714984971669335
11.503234674992093 405.96427324840033 0.7719145483547356
11.50846222994551 408.7190648215645 0.7754814300725146
11.513689784898926 409.87650562943753 0.777454894242231
11.518917339852342 410.2101131998559 0.7767567249032664
11.524144894805758 408.60676560068055 0.7762597810301123
11.529372449759174 402.64947312861176 0.7716870970794204
11.53460000471259 402.11366032506396 0.7714180255940164
11.539827559666007 405.8038245327332 0.7764324183011341
11.545055114619423 411.24728577291734 0.7820090576234119
11.550282669572839 414.29473216123506 0.7858236814311378
11.555510224526255 410.1229667112322 0.7825929920150863
11.560737779479672 408.83952807375846 0.781192222290665
11.565965334433088 412.04381706577624 0.78547134501824
11.571192889386504 414.1611694540844 0.788237988196852
11.57642044433992 417.7879419228607 0.7924207133583988
11.581647999293336 415.3552514425305 0.7901874471830205
11.586875554246753 411.6184716724081 0.7859628260533026
11.592103109200169 407.2634045757661 0.7820199372241884
11.597330664153585 404.21954776997774 0.7795667852926579
11.602558219107001 403.3736777054081 0.779943927477326
11.607785774060417 402.8687605928261 0.7807766332853207
11.613013329013834 403.16591466955015 0.780962219850003
11.61824088396725 400.61381236851526 0.7797365863787172
11.623468438920666 398.6750118963533 0.7779640447510249
11.628695993874082 398.32396820366785 0.7782287618182617
11.633923548827498 397.9743449248997 0.7792040223177065
11.639151103780915 394.7202166548266 0.7754955203541112
11.64437865873433 391.48766737383653 0.7722207007154815
11.649606213687747 390.3773475788943 0.771016689492059
11.654833768641163 387.32396484323067 0.7686683485210193
11.66006132359458 387.0892162281922 0.7699372369457766
11.665288878547996 386.9923298703252 0.7710856649733507
11.670516433501412 386.2803627867869 0.7716673382521156
11.675743988454828 385.2086054309495 0.7714370405565469
11.680971543408244 384.90343684255896 0.7714512380052121
11.68619909836166 385.3813781441634 0.7716540769178375
11.691426653315077 385.08372408912743 0.7711948448759803
11.696654208268493 384.2793910172849 0.7707362808654453
11.701881763221909 381.12020431472075 0.7674307482230812
11.707109318175325 377.1227478132599 0.7635068401679049
11.712336873128741 379.29195779186244 0.765735647577614
11.717564428082158 381.69529332579805 0.7688441770255429
11.722791983035574 382.32698038150187 0.7695146152789555
11.72801953798899 381.57412603472704 0.7701883895981292
11.733247092942406 380.9194017511785 0.7699450270018909
11.738474647895822 378.4183804412805 0.7678031639853152
11.743702202849239 378.4102948434457 0.7676885084092752
11.748929757802655 380.203759689616 0.7688638864726588
11.754157312756071 382.58156459905507 0.7716766635567792
11.759384867709487 383.7519650644672 0.7727383541865098
11.764612422662903 385.82954287625097 0.7751747429476947
11.76983997761632 386.2860946458517 0.7759223793170521
11.775067532569736 387.81349897749016 0.7789553000166743
11.780295087523152 390.55279901755046 0.7822030540637614
11.785522642476568 390.42187863700116 0.7818653165222895
11.790750197429984 386.07371825069356 0.7773660037571163
11.7959777523834 388.33304286190963 0.7787990563397672
11.801205307336817 390.2172422004688 0.7802448535938178
11.806432862290233 394.845904206164 0.7848934746911311
11.81166041724365 401.008885389237 0.7908373617261937
11.816887972197065 399.83617474392213 0.789610304626196
11.822115527150482 399.4228999934373 0.7888013553460926
11.827343082103898 397.66980328282335 0.7865064844411399
11.832570637057314 392.721117980877 0.7813646077884973
11.83779819201073 392.26114857966746 0.7812641819875455
11.843025746964146 389.5174666879193 0.7797593556654936
11.848253301917563 389.3859243353794 0.7801360588841894
11.853480856870979 388.77732045295727 0.7792424569125205
11.858708411824395 385.33854647678675 0.7754558355818169
11.863935966777811 384.4893289994195 0.7747822758408417
11.869163521731227 383.67396419162134 0.7753236772186934
11.874391076684644 380.3522751349851 0.7727301355896906
11.87961863163806 377.5156574315324 0.7709872879745244
11.884846186591476 375.0966827715409 0.7689334050953838
11.890073741544892 370.8709859679368 0.7646882265553877
11.895301296498308 370.79015408587037 0.7653542955308613
11.900528851451725 368.5543853880081 0.7626060186017862
11.90575640640514 366.29025902828647 0.7603728422661175
11.910983961358557 365.74513733349977 0.7604746412030605
11.916211516311973 364.46748561494013 0.7602021999163683
11.92143907126539 360.54383485317106 0.7564725674956437
11.926666626218806 360.6566770464354 0.756500933541658
11.931894181172222 357.8927597899036 0.7533363264616
11.937121736125638 356.98874267188296 0.7524948776189501
11.942349291079054 355.94903375309235 0.751187312174312
11.94757684603247 355.34862047149295 0.7509433366711583
11.952804400985887 354.96342112324476 0.7511360762825695
11.958031955939303 356.5277656041384 0.7541024276054807
11.963259510892719 354.9705051102428 0.752693771070523
11.968487065846135 352.4249441797353 0.750218961759924
11.973714620799552 352.8059246789468 0.7513205776447106
11.978942175752968 351.1838091799393 0.7489616582143365
11.984169730706384 354.41990254041673 0.7537562203383037
11.9893972856598 355.28274467155796 0.7547275281090323
11.994624840613216 355.1244906343855 0.7552004638928657
11.999852395566633 353.53341434356344 0.7535734515422713
12.005079950520049 353.29589592781224 0.7530430720570674
12.010307505473465 352.2999271681015 0.7519126188189994
12.015535060426881 351.51714176456346 0.7507085242242147
12.020762615380297 351.5909660388783 0.7507466018375989
12.025990170333714 354.3462746475028 0.7544344423632271
12.03121772528713 353.31563282378517 0.7539364203003815
12.036445280240546 358.2957559940342 0.7589521244902704
12.041672835193962 356.793022232708 0.7567084959970124
12.046900390147378 353.49980416828 0.7531439796970286
12.052127945100795 352.9287026110727 0.7527712777592191
12.05735550005421 353.8128256056302 0.7541643182448688
12.062583055007627 354.7962171559853 0.7558031126479265
12.067810609961043 358.3524920696382 0.75978213684856
12.07303816491446 360.47282402608926 0.7611197979354762
12.078265719867876 362.48555928415226 0.7625911074757834
12.083493274821292 367.1752539651223 0.7661796335365622
12.088720829774708 371.53964375629823 0.7709118136569749
12.093948384728124 374.3491935967166 0.773505565803824
12.09917593968154 380.0162117937342 0.7790888809699029
12.104403494634957 388.48479219747065 0.7882709209146906
12.109631049588373 401.111060886472 0.8005734021005739
12.114858604541789 413.19403840439423 0.8126822119339615
12.120086159495205 426.5414796064654 0.8256277678784739
12.125313714448621 437.46995161625483 0.8346837692750328
12.130541269402038 457.5272322880463 0.8533446211412591
12.135768824355454 478.2118570387363 0.8719198070413786
12.14099637930887 496.88858910151845 0.8883290573169131
12.146223934262286 512.2028623784466 0.90226765308318
12.151451489215702 520.2202666563768 0.9091609656187645
12.156679044169119 523.098857806372 0.9116639649524904
12.161906599122535 525.3352683544517 0.9146624299253847
12.167134154075951 525.3111823029985 0.9148012083283638
12.172361709029367 522.9594689761897 0.9129725790513301
12.177589263982783 513.7773356388171 0.9050340415178942
12.1828168189362 502.9606186962957 0.8950052746897139
12.188044373889616 491.5890053604395 0.885293894234553
12.193271928843032 478.7632085831286 0.8743575587156428
12.198499483796448 471.6029810300107 0.8679047376560792
12.203727038749864 462.80730507081967 0.8606227959122886
12.20895459370328 457.32635982793136 0.8558187283378779
12.214182148656697 450.31317505803776 0.8502625400113379
12.219409703610113 439.6511593848413 0.8411523287225151
12.22463725856353 429.78815395803645 0.8319301943497421
12.229864813516945 418.14715332476396 0.8213152738508119
12.235092368470362 409.4231148102398 0.8126588866190148
12.240319923423778 400.82422698093916 0.8051673678503368
12.245547478377194 393.1269086861036 0.7981225640877864
12.25077503333061 388.6962996075819 0.7951398752143715
12.256002588284026 381.0194773942042 0.7871447021291099
12.261230143237443 375.8705972320742 0.782245734995103
12.266457698190859 372.08378015512744 0.7776806990669587
12.271685253144275 368.1466935882921 0.7726054509672973
12.276912808097691 363.78786045362807 0.7685091606535096
12.282140363051107 360.01886538036786 0.7647411559009304
12.287367918004524 353.37878627143687 0.7589161427384801
12.29259547295794 347.4057901136709 0.7537673520086041
12.297823027911356 344.5226456364536 0.7510813876913502
12.303050582864772 340.53133311314525 0.746762606613837
12.308278137818188 343.2499731047965 0.7488713207375253
12.313505692771605 344.9988047348996 0.7534814010315197
12.31873324772502 346.3033720954921 0.7632176544417235
12.323960802678437 347.25434075317406 0.7698276173991271
12.329188357631853 348.3568083704947 0.7757094338043754
12.33441591258527 346.50593111973353 0.7786744592490907
12.339643467538686 345.4529059803856 0.7800807116021108
12.344871022492102 338.20147535647345 0.7748882018387617
12.350098577445518 335.80684889039736 0.7743268605230773
12.355326132398934 336.2867851305889 0.7764631179772389
12.36055368735235 337.23112031318624 0.7793142149803772
12.365781242305767 339.09139758527255 0.7829021963467856
12.371008797259183 336.0390508841613 0.7811594697562984
12.376236352212599 332.9418875828895 0.7794451814981972
12.381463907166015 328.2572377407306 0.7763881678549678
12.386691462119432 327.8169274958424 0.7777452986942797
12.391919017072848 325.37500308903765 0.777061581390785
12.397146572026264 326.2390500613791 0.7802309471355062
12.40237412697968 327.2241683258106 0.7836090159763323
12.407601681933096 325.21913491787797 0.7833737011912989
12.412829236886513 327.731768786303 0.7889300362185404
12.418056791839929 326.5013345202811 0.7884673238712502
12.423284346793345 326.8738041145434 0.7899567275321348
12.428511901746761 327.07458357267114 0.790941621865788
12.433739456700177 325.4028635174829 0.7899818346440314
12.438967011653594 323.95748977934306 0.7899995637634034
12.44419456660701 320.65283013922226 0.7877711478362696
12.449422121560426 318.71788403956816 0.7861622201510647
12.454649676513842 316.92628375875506 0.7858154899952596
12.459877231467258 319.9144511870997 0.7900448810557432
12.465104786420675 320.8778384836207 0.7915542270260653
12.47033234137409 321.2622684232915 0.7935527621104771
12.475559896327507 319.709078082807 0.7922399758856726
12.480787451280923 317.15195072642865 0.7910756567747247
12.48601500623434 316.32356058569525 0.79155360827243
12.491242561187756 317.8353915791902 0.7939953777945451
12.496470116141172 317.54089358702885 0.7942558260208015
12.501697671094588 318.6810991252276 0.7956989366731196
12.506925226048004 317.97542965819076 0.7957488040006019
12.51215278100142 313.2767024771617 0.7924239677864299
12.517380335954837 310.92620227029846 0.7914418733082558
12.522607890908253 310.2281879548768 0.793751106448119
12.527835445861669 308.3854729186664 0.7930393709415448
12.533063000815085 311.1600198725672 0.7974816957295686
12.538290555768501 309.4218712685531 0.7963081227201971
12.543518110721918 307.9456617654313 0.7945909566671139
12.548745665675334 308.15664912208973 0.7961833740561076
12.55397322062875 303.678468542357 0.7914127137695884
12.559200775582166 304.87971917099884 0.794829468286097
12.564428330535582 304.0364571324505 0.7888954758159111
12.569655885488999 301.91139121200257 0.7782889738876381
12.574883440442415 301.67328678829165 0.7746314036097843
12.580110995395831 302.8932173643283 0.7727501616131258
12.585338550349247 301.51959046215734 0.7696134633236617
12.590566105302663 302.9352175588563 0.7695923308016528
12.59579366025608 302.8656891629522 0.7676443512054123
12.601021215209496 304.20234329116437 0.7670445387590962
12.606248770162912 306.7734188924197 0.7674710915320854
12.611476325116328 307.3186005202615 0.7674670362383318
12.616703880069744 306.8376994745446 0.766440246360291
12.62193143502316 307.5900851686421 0.7667285108766292
12.627158989976577 310.40572713534186 0.7692599120343264
12.632386544929993 311.25177773091474 0.7692582298921978
12.63761409988341 316.18537268018247 0.7736004367276428
12.642841654836825 317.058956481914 0.7751683706548692
12.648069209790242 318.24284697352954 0.7763952799099083
12.653296764743658 318.53370534588356 0.7747552196372208
12.658524319697074 316.8116761520439 0.7708422986603461
12.66375187465049 319.8005295225075 0.7720104021527605
12.668979429603906 324.433584706314 0.7767469283379245
12.674206984557323 329.3202855830695 0.7826721756198713
12.679434539510739 334.9182676010971 0.7883458786461207
12.684662094464155 344.28395070934783 0.7972949690955173
12.689889649417571 346.5859524511732 0.798074525386235
12.695117204370987 350.12551912798193 0.8004130874835904
12.700344759324404 354.3450022780098 0.8045940811642724
12.70557231427782 357.6483541442788 0.8076692798371815
12.710799869231236 366.2968363309576 0.8166742187943359
12.716027424184652 375.3040077404545 0.825877543343651
12.721254979138068 383.0843085275594 0.8342755282813256
12.726482534091485 391.6617768983835 0.8424576391589018
12.7317100890449 400.5640612857151 0.8514506691364392
12.736937643998317 410.26328031911663 0.8615241335527433
12.742165198951733 415.0115073168124 0.8651357761277161
12.74739275390515 422.66993816691223 0.8730134520738447
12.752620308858566 427.82621546217047 0.8782264122584578
12.757847863811982 433.9573205482545 0.883431017352052
12.763075418765398 436.08381831146477 0.886273030808874
12.768302973718814 430.4015468465277 0.8801353063986708
12.77353052867223 423.4522385781929 0.8725427985680279
12.778758083625647 414.6762600251708 0.8638284640401961
12.783985638579063 402.8283313123828 0.850951817425494
12.789213193532479 394.12613832522777 0.8417627880965473
12.794440748485895 384.56702758459784 0.8316673082462459
12.799668303439312 381.178373360078 0.8272440746554552
12.804895858392728 381.06363411367056 0.8268595849819169
12.810123413346144 377.9723137724571 0.8234171241328803
12.81535096829956 372.7227624737049 0.8176822605906138
12.820578523252976 368.26762031088117 0.8127274280535899
12.825806078206393 367.2565079627446 0.812757261937995
12.831033633159809 365.71345210456514 0.8112971421894511
12.836261188113225 363.98109172368015 0.8089269800826594
12.841488743066641 365.8512100749021 0.8105087263321848
12.846716298020057 369.39741771400054 0.8139381723787036
12.851943852973474 373.7550556349514 0.8179826793430978
12.85717140792689 377.4911921494171 0.821972717867765
12.862398962880306 379.7364174143414 0.822972605354123
12.867626517833722 380.30217064138867 0.8234059507153326
12.872854072787138 387.85119482802753 0.8316616918866333
12.878081627740555 395.11510900517936 0.839088854915204
12.88330918269397 402.0278449278536 0.8461436212622646
12.888536737647387 406.5412335173643 0.8491264121952062
12.893764292600803 406.7340227914544 0.8485315729580456
12.89899184755422 406.8168787050529 0.8483803681531534
12.904219402507636 406.92908272278567 0.8477625216849225
12.909446957461052 402.6315623016514 0.8432168074188223
12.914674512414468 394.84018504566245 0.836082387382421
12.919902067367884 382.1170764900379 0.8227894179981947
12.9251296223213 368.61217461220724 0.8091280583969729
12.930357177274717 359.3395830421885 0.7987648528234919
12.935584732228133 350.04926467188955 0.789161465049232
12.940812287181549 342.7792117708026 0.7807667322362309
12.946039842134965 336.1318484281804 0.7725251015998879
12.951267397088381 327.793346588309 0.7634935314311586
12.956494952041798 322.4941038562276 0.7573605614574854
12.961722506995214 320.0405606138389 0.7540492650897788
12.96695006194863 318.5764944443135 0.7535216178524762
12.972177616902046 318.06114885780727 0.7530756101848489
12.977405171855462 319.1639862964978 0.7547987284239487
12.982632726808879 318.98935450275786 0.7550405121939529
12.987860281762295 322.11047575815996 0.7572831881006648
12.993087836715711 325.9314327364657 0.7600422865303766
12.998315391669127 326.7259198100989 0.7614418041665098
13.003542946622543 326.61419143109595 0.7617500105802775
13.00877050157596 327.10713582829874 0.7626050026069242
13.013998056529376 326.82101963644885 0.7628948610130752
13.019225611482792 328.4525681899711 0.764429585500071
13.024453166436208 329.83005068305636 0.7661704276448739
13.029680721389624 326.19896354473997 0.7628078098713289
13.03490827634304 328.7463397193593 0.7662918098971585
13.040135831296457 332.7925107653229 0.7709961119966957
13.045363386249873 335.88467177638694 0.7737605628643069
13.05059094120329 338.4452706840209 0.775229953171693
13.055818496156705 339.3205218960582 0.7760028271173864
13.061046051110122 342.24346708735743 0.7788668825826572
13.066273606063538 346.0905212861271 0.782606041385969
13.071501161016954 346.9448378976279 0.7830151380588091
13.07672871597037 345.6387640081876 0.7810462853190544
13.081956270923786 344.4266224712721 0.7807035013484341
13.087183825877203 341.44684330040417 0.7779922677034785
13.092411380830619 339.7721047295208 0.7769345084455086
13.097638935784035 340.6883728721362 0.7779432505465705
13.102866490737451 337.6033891243093 0.7749485650575301
13.108094045690867 333.76739288071485 0.7703125937997679
13.113321600644284 330.64092916828787 0.7667869133513968
13.1185491555977 326.04820808396704 0.7617325449055316
13.123776710551116 326.89134452279245 0.7630848202987448
13.129004265504532 324.5800431137077 0.7603041807900751
13.134231820457948 326.8667586831205 0.7627290860857262
13.139459375411365 329.1117458990483 0.7653093959279295
13.14468693036478 330.3393963078285 0.7658122109297592
13.149914485318197 333.0990053113419 0.7701899698044242
13.155142040271613 334.5680575049827 0.7720695894794531
13.16036959522503 335.18714545753147 0.7727068919423046
13.165597150178446 338.95727336651424 0.7771661641133182
13.170824705131862 340.2883422594136 0.7778755430832149
13.176052260085278 343.72795448709223 0.7824617006251644
13.181279815038694 347.23475737471364 0.7859764583511614
13.18650736999211 348.8659976263749 0.7871971523270159
13.191734924945527 346.29369156614666 0.7845293048732893
13.196962479898943 347.9029894043761 0.7855022963015456
13.202190034852359 350.54062034368195 0.7881038263391689
13.207417589805775 351.2732402274602 0.7890672863018307
13.212645144759191 351.0265838176948 0.7885038927140675
13.217872699712608 347.6642882747524 0.7851597179325157
13.223100254666024 346.0986665489044 0.7831858751480358
13.22832780961944 343.1800148408139 0.7803992641852455
13.233555364572856 341.05936260569945 0.7782040953837779
13.238782919526273 340.66213515310005 0.77816109069035
13.244010474479689 338.0484257176765 0.776067556660447
13.249238029433105 334.1064648192734 0.7713665175786313
13.254465584386521 332.8449807063817 0.7692483268191703
13.259693139339937 333.2488626912592 0.7692837096491166
13.264920694293354 330.2469600975662 0.7664757982291488
13.27014824924677 328.1978253314528 0.7655542882100274
13.275375804200186 325.9127959505903 0.7635929649226412
13.280603359153602 322.77025747966456 0.759724847784127
13.285830914107018 321.48670495066176 0.7576234112528185
13.291058469060435 318.35462272743075 0.7549680621658763
13.29628602401385 316.27846361300874 0.7529652138799627
13.301513578967267 316.5697790846785 0.753412949428273
13.306741133920683 314.1971835662479 0.7514629955496023
13.3119686888741 311.07976994575534 0.7483962157495393
13.317196243827516 307.12857229528 0.7440028664735698
13.322423798780932 305.4101262720461 0.7422769579841224
13.327651353734348 305.9635224625078 0.7419946771864747
13.332878908687764 304.7727904029533 0.7403525855357446
13.33810646364118 305.22199644763896 0.7416730517845652
13.343334018594597 298.8454814834569 0.7329565102691922
13.348561573548013 295.88583437822183 0.7286075341884433
13.353789128501429 295.90474959665676 0.7291584060280756
13.359016683454845 295.19947013275475 0.7291903521375397
13.364244238408261 297.8035549288959 0.7331656170624099
13.369471793361678 301.6993600568782 0.7382410363319913
13.374699348315094 306.3132168266947 0.7447185514941318
13.37992690326851 307.381933383706 0.7468479459068106
13.385154458221926 310.9492221609776 0.751762063631539
13.390382013175342 311.4016875045244 0.7513849710720581
13.395609568128759 311.89216151743 0.7502643090242154
13.400837123082175 310.99227253471423 0.7475264116020343
13.406064678035591 309.539659990114 0.7452837360854115
13.411292232989007 310.8910422307547 0.7470412561061406
13.416519787942423 312.93809756529174 0.7496053090649609
13.42174734289584 314.410958758027 0.7505605199576686
13.426974897849256 316.4723721353331 0.7528381001490162
13.432202452802672 318.82371524410553 0.7561874599071265
13.437430007756088 317.90427624450865 0.7563007841264301
13.442657562709504 319.6299492048784 0.7581285769737369
13.44788511766292 319.2932092846914 0.758401598707433
13.453112672616337 318.9075332523456 0.7579591383855467
13.458340227569753 320.61396278868085 0.7587482833844548
13.46356778252317 320.3176662546856 0.7582160203408735
13.468795337476585 318.85878031798586 0.7555418134262223
13.474022892430002 320.49340571649094 0.7563969114047568
13.479250447383418 322.81592813817394 0.7601573248183306
13.484478002336834 323.9059415947254 0.7612549501997731
13.48970555729025 322.4631611637268 0.7593685117041854
13.494933112243666 321.30497473158255 0.7591069146610853
13.500160667197083 321.2900250862861 0.7586818658892821
13.505388222150499 321.1884939429351 0.7590422946189989
13.510615777103915 319.58009690498255 0.7576592773261343
13.515843332057331 317.1314793232814 0.7553951879324141
13.521070887010747 318.15544995219926 0.7569993102567412
13.526298441964164 316.9319099603164 0.7565335718369587
13.53152599691758 314.072795263246 0.7528768620104678
13.536753551870996 310.7578468962356 0.7487061910334316
13.541981106824412 303.58111414573034 0.7392795339054199
13.547208661777828 301.86413400901705 0.7355177782859404
13.552436216731245 301.63387985909594 0.7370387360027448
13.55766377168466 299.3895099949886 0.7351294441303671
13.562891326638077 295.952246935841 0.7331739809334503
13.568118881591493 293.4441613568429 0.7312044297549105
13.57334643654491 287.8164965583843 0.7230781841185243
13.578573991498326 284.6262706918559 0.7197972656303465
13.583801546451742 279.5329480973178 0.7122209811080211
13.589029101405158 275.8345991321031 0.7070349829691761
13.594256656358574 274.13843914531213 0.7043693789476183
13.59948421131199 274.0586792571874 0.7048732373669357
13.604711766265407 272.4857386455252 0.7029358773243701
13.609939321218823 268.9554263793721 0.699815642161137
13.615166876172239 268.4105678207361 0.6991388759987407
13.620394431125655 267.43375526377463 0.6983910988014922
13.625621986079071 269.8129789375402 0.7023881882064467
13.630849541032488 268.86367449563477 0.7031421352883536
13.636077095985904 268.5714052152259 0.7033203093559237
13.64130465093932 266.5980249987654 0.700320463310124
13.646532205892736 267.7088824416924 0.7002789285415616
13.651759760846153 266.76458824851693 0.6981778889432989
13.656987315799569 264.07658434035704 0.6939838438786283
13.662214870752985 264.84584880385484 0.6968247621998738
13.667442425706401 261.68728839931714 0.6919235368477283
13.672669980659817 260.84913829127663 0.6905675091580726
13.677897535613234 261.5603195394012 0.6928741735888161
13.68312509056665 262.6844708577018 0.6964903410829338
13.688352645520066 264.9693660086967 0.700032907531207
13.693580200473482 265.19486817584993 0.7010834045215181
13.698807755426898 264.7700020579572 0.6993297818221037
13.704035310380315 261.32996579015196 0.6936184436175992
13.70926286533373 260.43846903292433 0.6943634205654314
13.714490420287147 261.645745041772 0.6976066400626089
13.719717975240563 262.9068244460794 0.6994500565194263
13.72494553019398 265.2837037467645 0.7011130710122621
13.730173085147396 261.80989226472866 0.6936521597926997
13.735400640100812 259.75691054526106 0.6891517875364773
13.740628195054228 259.12659043747357 0.6896450342575425
13.745855750007644 263.24377050862313 0.6958579263743049
13.75108330496106 267.1130371416032 0.7026962311964311
13.756310859914477 263.76044354171273 0.6973217187293608
13.761538414867893 261.2884695167609 0.694079260941914
13.766765969821309 260.9499385413771 0.6930530128011887
13.771993524774725 263.0205710526522 0.6960753384901227
13.777221079728141 265.1714349058885 0.6990713548863654
13.782448634681558 264.0827108742908 0.6972249884765236
13.787676189634974 263.4613448725021 0.6967549651440622
13.79290374458839 264.197824363816 0.6977874595345576
13.798131299541806 265.4500870467784 0.7003708646229078
13.803358854495222 263.7085708337641 0.6994522159737078
13.808586409448639 262.6043101460379 0.6968524326045209
13.813813964402055 262.34472303717763 0.6977074166108737
13.819041519355471 265.2302075679771 0.7001790498220333
13.824269074308887 266.130091723067 0.7013425024584058
13.829496629262303 268.5813791954256 0.7062252730713746
13.83472418421572 268.2115784036865 0.7057105510495771
13.839951739169136 269.6193952790897 0.7054144654045598
13.845179294122552 268.9318235801618 0.7058928257308167
13.850406849075968 271.8637746702069 0.7083811265984599
13.855634404029384 275.3353727058865 0.7117833462978779
13.8608619589828 275.28038896424005 0.7123997586616257
13.866089513936217 275.22447820112825 0.7106053928216628
13.871317068889633 271.7978101621771 0.7065409241455091
13.87654462384305 270.01728206877783 0.7052630009362072
13.881772178796465 270.8371625079755 0.7049796234607842
13.886999733749882 274.9027036547748 0.7104076660054226
13.892227288703298 278.8001959773335 0.7156960693004882
13.897454843656714 280.1708570641161 0.716849465850236
13.90268239861013 284.2346239405622 0.722238927245884
13.907909953563546 283.20537761136904 0.7186594881181029
13.913137508516963 284.80370646252356 0.7193302550976355
13.918365063470379 285.6584327892888 0.7209744189918621
13.923592618423795 280.93057797556065 0.7140724474539788
13.928820173377211 283.2825210423025 0.717306061692733
13.934047728330627 285.4009320487728 0.7213518886920163
13.939275283284044 287.35190312816763 0.7237956325412823
13.94450283823746 288.9181605449908 0.7249670530872503
13.949730393190876 286.47429519882644 0.7223598211025217
13.954957948144292 286.8755540185496 0.7207886375457206
13.960185503097708 287.6215527947014 0.7223852919707505
13.965413058051125 286.8086730876561 0.7219163581648708
13.97064061300454 283.19313355369 0.7173409333093412
13.975868167957957 279.2288920310184 0.7130391553167561
13.981095722911373 275.9931897364536 0.7094076844375391
13.98632327786479 276.09978948180395 0.7098471442117895
13.991550832818206 274.65765544606614 0.7087302588213152
13.996778387771622 273.01481791161905 0.707513433214111
14.002005942725038 269.52148296330233 0.7027308005038884
14.007233497678454 267.8270282398312 0.7002485261578395
14.01246105263187 266.03414839147496 0.6991891320845903
14.017688607585287 267.34380566125293 0.7015585976762047
14.022916162538703 269.54396185151285 0.7042183946711987
14.028143717492119 270.9509230328673 0.7053051255888093
14.033371272445535 271.28343724845837 0.7045210563549946
14.038598827398951 272.3650572851204 0.7046982368077682
14.043826382352368 273.22635098377 0.7046843333701769
14.049053937305784 275.45606189506356 0.7072917389638134
14.0542814922592 274.8361160144327 0.7065966295322078
14.059509047212616 274.4587025649443 0.7070558882942153
14.064736602166032 275.93402695630164 0.7093382299525789
14.069964157119449 278.1502554241551 0.7124022982703204
14.075191712072865 280.993528774161 0.7158709117728098
14.080419267026281 285.9981184244111 0.7223599977759739
14.085646821979697 290.61441886019117 0.7267398792867354
14.090874376933114 291.645753928508 0.7268580480446502
14.09610193188653 296.3056709830398 0.7326508671593124
14.101329486839946 297.25220734980934 0.7323254603547698
14.106557041793362 300.5520858642301 0.73867461399177
14.111784596746778 300.9207923665581 0.7385662206102871
14.117012151700195 301.9250596164222 0.7405156796629778
14.12223970665361 302.1842948557342 0.7403527623393455
14.127467261607027 295.8725280495404 0.7333976378397469
14.132694816560443 291.805695484866 0.7284542537043812
14.13792237151386 288.4182810936566 0.7230163141560778
14.143149926467276 289.6728510588284 0.7241484068560562
14.148377481420692 290.02777762316487 0.7245119530846111
14.153605036374108 288.88274162568075 0.7235590166115188
14.158832591327524 288.3006341813759 0.7241165936031165
14.16406014628094 289.47666059913695 0.7253759639737971
14.169287701234357 289.41482820262326 0.7245307658692699
14.174515256187773 288.1401112784257 0.7212799866218612
14.179742811141189 282.3159836325625 0.713615484233701
14.184970366094605 281.4503603007465 0.7130135743310849
14.190197921048021 279.003539827093 0.7105733270476924
14.195425476001438 279.8487829227336 0.7129162737858645
14.200653030954854 282.2214352728843 0.7151957401971994
14.20588058590827 282.8697004286433 0.7148258089527082
14.211108140861686 285.6565841236441 0.7170854917448688
14.216335695815102 287.15491722841864 0.7185366940426151
14.221563250768519 285.8892843903155 0.7174783787522062
14.226790805721935 286.40902690604884 0.7187391598956248
14.232018360675351 284.76056277853303 0.7159520420450947
14.237245915628767 287.024241085872 0.7197108338471366
14.242473470582183 286.51864610621004 0.7195614586400262
14.2477010255356 287.4272416600698 0.7203778279970431
14.252928580489016 287.07882682432995 0.7192720241307349
14.258156135442432 284.8899316158707 0.7161301595724012
14.263383690395848 289.20815687381105 0.7207768050184414
14.268611245349264 291.99421961838584 0.7242399682052414
14.27383880030268 295.05170033838925 0.727278027875395
14.279066355256097 297.50298834266357 0.7293857030618724
14.284293910209513 298.82453098313204 0.7305876308829589
14.28952146516293 302.48931666009963 0.7343376973255793
14.294749020116345 302.3550986788525 0.7340350487773719
14.299976575069762 303.28425937233584 0.7352490971820258
14.305204130023178 303.1358838373154 0.734927932305405
14.310431684976594 303.50662885162143 0.7351348706342886
14.31565923993001 305.8723118711024 0.7379161434529002
14.320886794883426 309.52928678973797 0.7415255274357512
14.326114349836843 313.62876038318916 0.746012095016704
14.331341904790259 315.1530419804688 0.7466890529014243
14.336569459743675 314.32523594843894 0.7461210145662683
14.341797014697091 314.80550166744365 0.7470006023099602
14.347024569650507 316.177598803628 0.7492139824744513
14.352252124603924 319.0830781134012 0.7522799384153461
14.35747967955734 320.35488739876126 0.7548453091251516
14.362707234510756 318.72776199487987 0.752773385421583
14.367934789464172 318.43550249600884 0.7536285040872016
14.373162344417588 317.28696080169146 0.7516578720146446
14.378389899371005 316.27300600349247 0.7506988670727949
14.38361745432442 317.8785165518857 0.7530250767901555
14.388845009277837 318.4013627129345 0.7535251194398497
14.394072564231253 317.44295202615973 0.7531494788129941
14.39930011918467 321.81517591221655 0.7584570927187336
14.404527674138086 323.78492367618264 0.7595903742942756
14.409755229091502 327.90329364804404 0.7634913950978605
14.414982784044918 329.88518979801745 0.7647214310105993
14.420210338998334 329.59265622345066 0.7644115487368072
14.42543789395175 330.3621700537971 0.7662094558437432
14.430665448905167 331.90764119303043 0.7678123697867331
14.435893003858583 331.8207989360734 0.7683432243949211
14.441120558811999 332.66856028563745 0.7693510525139049
14.446348113765415 332.693157062645 0.7681536752770265
14.451575668718831 330.51369178264036 0.7647144855737473
14.456803223672248 331.386790351589 0.7656493292407057
14.462030778625664 331.8933044498424 0.7654263147745615
14.46725833357908 332.43670597954025 0.7659932637778654
14.472485888532496 337.5351386858137 0.7714609643722821
14.477713443485912 340.03837612723777 0.7737270309931923
14.482940998439329 346.06203834113774 0.780395053183317
14.488168553392745 350.5332005328213 0.7852596384051094
14.493396108346161 355.0159821238305 0.7902048971049735
14.498623663299577 361.48799898338615 0.7979170084107271
14.503851218252994 365.9422435697896 0.8030817684301941
14.50907877320641 374.12141209337915 0.8121361288946073
14.514306328159826 380.1137673136519 0.818299346049477
14.519533883113242 384.53866971439976 0.8221752145355498
14.524761438066658 383.9721678533347 0.8209697617227871
14.529988993020075 377.2359839606436 0.8142449916091776
14.53521654797349 370.1144226546811 0.8068231049503952
14.540444102926907 360.57099137613704 0.7971684251503351
14.545671657880323 348.89090285823744 0.7853460869114646
14.55089921283374 339.7720588802876 0.7754683808734546
14.556126767787156 330.94008124959134 0.7654496392021719
14.561354322740572 319.95936655294247 0.7530169491585057
14.566581877693988 314.3893553615828 0.7472328145516467
14.571809432647404 307.50425871254396 0.7393681370191392
14.57703698760082 305.192509428229 0.7376586270427863
14.582264542554237 305.6195917281438 0.7378124753393839
14.587492097507653 304.5715629769673 0.7367474475494786
14.592719652461069 306.24570763261096 0.7374694366898964
14.597947207414485 305.7799124287202 0.7367667378244501
14.603174762367901 309.1149183181216 0.7396069933241259
14.608402317321318 317.3173075073484 0.7478148264162482
14.613629872274734 319.7746743819989 0.749826463028434
14.61885742722815 325.805261552593 0.7561428789316706
14.624084982181566 328.1361624258432 0.7597036144755981
14.629312537134982 331.2733994063744 0.7634533382562317
14.634540092088399 338.61037163698364 0.7713587492077436
14.639767647041815 342.1854187164017 0.7747779630209456
14.644995201995231 343.0370101923236 0.7759925053461304
14.650222756948647 343.2873491680962 0.7755667757783072
14.655450311902063 343.9452353608901 0.776147928028242
14.66067786685548 341.07357825320923 0.771596879287874
14.665905421808896 341.17236012149243 0.7710826812100552
14.671132976762312 341.06926043201173 0.77107831397772
14.676360531715728 338.50856874150935 0.7686659532843573
14.681588086669144 338.57383316524573 0.7695957356915838
14.68681564162256 340.0230298222233 0.771950794346547
14.692043196575977 340.4068205021444 0.7715918187689051
14.697270751529393 341.893152633903 0.7728851584565678
14.70249830648281 345.1640405955738 0.7761747700661528
14.707725861436225 347.8335818677333 0.7789359908949007
14.712953416389642 350.3474206171129 0.7822799478107567
14.718180971343058 352.07084197502815 0.7842457439760663
14.723408526296474 351.25865171303997 0.7823263038713517
14.72863608124989 353.284555639988 0.7845093143558414
14.733863636203306 355.6684541143474 0.786819047889787
14.739091191156723 354.7109711137998 0.7859276080908789
14.744318746110139 353.25520815103874 0.7851739913202201
14.749546301063555 348.7035615151496 0.7807453472277521
14.754773856016971 338.6818250308032 0.769350220103741
14.760001410970387 334.0960868265298 0.764851254214176
14.765228965923804 332.9100913315077 0.7631143884083854
14.77045652087722 329.2453478171515 0.759155795522772
14.775684075830636 329.21737914758523 0.7593127942080083
14.780911630784052 324.2853855319451 0.7538292530773854
14.786139185737468 320.983804649313 0.7500230588321534
14.791366740690885 320.92449556799005 0.7499358006627087
14.7965942956443 319.06780526203914 0.7478922453415692
14.801821850597717 318.69871505682204 0.7486577547600939
14.807049405551133 320.17552065210435 0.7497020896579012
14.81227696050455 320.0086905543316 0.7501941852198116
14.817504515457966 324.5130902682756 0.754391347420346
14.822732070411382 328.9263897939497 0.7586404660764197
14.827959625364798 335.3534558386552 0.7663251283058381
14.833187180318214 340.35380756180905 0.7716468287314618
14.83841473527163 345.54202568472783 0.7778635039362094
14.843642290225047 349.1300534460146 0.7815920440214802
14.848869845178463 355.0585236516756 0.7877663844135717
14.854097400131879 358.78997318228846 0.7909900758547076
14.859324955085295 357.40174991008263 0.7891663633178903
14.864552510038711 359.5135310988161 0.7909255777995821
14.869780064992128 359.37645139297103 0.7914853140363368
14.875007619945544 360.6126120029332 0.7930300579673912
14.88023517489896 361.9118479765988 0.794176930056273
14.885462729852376 364.0186177823751 0.7967852452633611
14.890690284805792 364.16439680557795 0.7971047343443138
14.895917839759209 365.2818780351106 0.7986944529919592
14.901145394712625 364.6798960138178 0.7983458891733252
14.906372949666041 361.2888366813959 0.7939934586567594
14.911600504619457 357.90151171472564 0.7907230966356954
14.916828059572873 356.1250089489552 0.7891432286220715
14.92205561452629 348.8467553565431 0.7809149523672286
14.927283169479706 345.2663371310393 0.7771931780766084
14.932510724433122 341.22107406212274 0.773244938685179
14.937738279386538 338.55263259265473 0.7707480294715131
14.942965834339955 333.07713223833787 0.7656830252352449
14.94819338929337 327.47920519696544 0.7591962499009206
14.953420944246787 318.20323935344453 0.7493629593368908
14.958648499200203 312.08469285845837 0.7427165529342069
14.96387605415362 309.9748564053288 0.7403188228434394
14.969103609107036 307.7444569095071 0.7374343767424085
14.974331164060452 308.0788043844898 0.7377715154268577
14.979558719013868 305.0223446913456 0.7343072998915683
14.984786273967284 303.8641394191181 0.7332193278511583
14.9900138289207 300.51388498867055 0.7295854798753376
14.995241383874117 301.0998145213196 0.7292964664171894
15.000468938827533 303.4357580531853 0.7316559603973922
15.005696493780949 305.42706579973446 0.7344230787212459
15.010924048734365 305.37328259648905 0.7340964833811994
15.016151603687781 306.64118810641867 0.7350196846526416
15.021379158641198 309.2585615103244 0.7383876150759441
15.026606713594614 307.8487646644362 0.7364714619123827
15.03183426854803 309.4749415318716 0.7393924061973001
15.037061823501446 309.7878783979577 0.7406858697001677
15.042289378454862 311.3571022010628 0.7419445306757729
15.047516933408279 313.33042873924666 0.7443905515403467
15.052744488361695 313.682347770591 0.7435267408927719
15.057972043315111 315.68387823338986 0.7445502342907239
15.063199598268527 314.526911418984 0.7422777106156837
15.068427153221943 318.08095291624716 0.7460510021977556
15.07365470817536 318.066597363891 0.7461981188459762
15.078882263128776 319.9063066942276 0.7491279645605753
15.084109818082192 319.7571442016294 0.7497446395871241
15.089337373035608 318.96247560949314 0.7494819528541257
15.094564927989024 317.6332894427024 0.7472934771386979
15.09979248294244 315.67243713370516 0.7453783435422071
15.105020037895857 314.4997460974015 0.7437735649008457
15.110247592849273 311.98008615258476 0.7411786272084812
15.11547514780269 310.2115711574363 0.7392700717110285
15.120702702756105 310.52395290599725 0.7397427218256187
15.125930257709522 308.99633302520505 0.7372166937914355
15.131157812662938 305.60800697370956 0.7336109193569607
15.136385367616354 302.2800182815318 0.7293920220834152
15.14161292256977 297.29703155113924 0.7243141203899149
15.146840477523186 295.1852762984661 0.722922541928462
15.152068032476603 294.741648929716 0.7227334134653172
15.157295587430019 292.0405435100804 0.7204385881774008
15.162523142383435 288.9281075401622 0.7150978088320681
15.167750697336851 286.8735447133944 0.7128123833282142
15.172978252290267 284.88993271655494 0.7101346080193723
15.178205807243684 284.2512516088287 0.7109124301588373
15.1834333621971 280.4132437289417 0.7061697910330512
15.188660917150516 274.7501801688197 0.7000689347885122
15.193888472103932 270.46212094653697 0.6953290755833993
15.199116027057348 266.6722409577374 0.6898217850797537
15.204343582010765 268.54945500135966 0.6916284058559184
15.20957113696418 270.4220457925095 0.6933325434235761
15.214798691917597 270.3286065123097 0.6927889849935105
15.220026246871013 271.72835090016275 0.696036949399881
15.22525380182443 272.87861399297805 0.69738704001008
15.230481356777846 274.815948996892 0.6999193536149738
15.235708911731262 273.6447924925058 0.699123933821832
15.240936466684678 273.5588398778166 0.6987562349841642
15.246164021638094 270.5667023213531 0.6959527445667097
15.25139157659151 272.8233742467632 0.7005535368720635
15.256619131544927 274.15852812239586 0.7023193620213538
15.261846686498343 274.0799240635867 0.7031010027426983
15.267074241451759 271.31704849170563 0.6995979997751919
15.272301796405175 266.25725765509554 0.6934363263074923
15.277529351358591 265.3685836236984 0.6925491479096956
15.282756906312008 265.63106871434735 0.6917500203448265
15.287984461265424 267.62539921005833 0.6920757383935487
15.29321201621884 269.53248287299317 0.693194009373134
15.298439571172256 271.27593259366205 0.6941657473402291
15.303667126125672 270.837650552197 0.6938732009861763
15.308894681079089 272.28756204806575 0.6959900531252736
15.314122236032505 274.2351124976552 0.6989382339304157
15.319349790985921 273.97365778126687 0.6999437413542404
15.324577345939337 276.63591153902155 0.7030530731701994
15.329804900892753 277.8109948130723 0.7049005096637248
15.33503245584617 280.844162075323 0.7080225794789486
15.340260010799586 282.0379829615165 0.7090330956002748
15.345487565753002 285.23521139824487 0.7132876683513637
15.350715120706418 288.8260879052198 0.7165355329114934
15.355942675659835 289.71057624963385 0.717488940831904
15.36117023061325 291.00592044564905 0.7199216502611183
15.366397785566667 288.9080154581641 0.7166074231189943
15.371625340520083 290.08070379351153 0.7176418593982278
15.3768528954735 290.8028060380024 0.7182821422096136
15.382080450426916 289.4451225076777 0.716322669288941
15.387308005380332 290.94478801048797 0.7192979489741966
15.392535560333748 288.85999278363994 0.7177707992451517
15.397763115287164 289.90027403510834 0.7276810620890676
15.40299067024058 289.8752965222442 0.7344584702952703
15.408218225193997 289.989848910166 0.7393498680269642
15.413445780147413 292.6181464666711 0.7472813495197242
15.418673335100829 292.52638851342994 0.7514074541346335
15.423900890054245 291.92141865842405 0.7537713521651463
15.429128445007661 292.6913772252591 0.756061282954103
15.434355999961078 293.29732170381095 0.7584998148157892
15.439583554914494 295.06388208350904 0.7621649792706311
15.44481110986791 294.95054155315256 0.7653053870326393
15.450038664821326 295.04199968491065 0.7682740558912836
15.455266219774742 293.02331411807177 0.7678895910309682
15.460493774728159 294.77846192186246 0.7724070957204487
15.465721329681575 294.5086831072763 0.7734895039189187
15.470948884634991 296.3613189638608 0.778398149810272
15.476176439588407 295.35858391491826 0.780117715358863
15.481403994541823 293.92768973625414 0.7810850226474525
15.48663154949524 294.405758554691 0.7844242658131786
15.491859104448656 298.34373095794086 0.7920428759805853
15.497086659402072 297.43243678654346 0.791092280661655
15.502314214355488 298.5868961585253 0.7935038630024495
15.507541769308904 296.5867026847686 0.7907463406657523
15.51276932426232 295.6107856401078 0.7918998188490503
15.517996879215737 296.52854381925516 0.7946323801098801
15.523224434169153 296.0685754886548 0.7959721075604245
15.52845198912257 296.18225717125597 0.796805565906873
15.533679544075985 297.3733147602708 0.7995525036490794
15.538907099029402 300.88121190747023 0.8077814495792499
15.544134653982818 303.65790622034854 0.8144147768235457
15.549362208936234 306.33588281759484 0.820981244647902
15.55458976388965 303.55219071990155 0.8181685688519211
15.559817318843066 301.9547751331774 0.816379108616262
15.565044873796483 301.1749541345143 0.8161060179997048
15.570272428749899 300.4073554747389 0.8164194841762776
15.575499983703315 305.33399437776274 0.8249963307928667
15.580727538656731 304.6336144159689 0.8255586641975567
15.585955093610147 301.7956531190391 0.8243881429802886
15.591182648563564 297.3401808245345 0.8198092373443753
15.59641020351698 293.328901834741 0.8176781761055949
15.601637758470396 294.2231319010174 0.8208049424380943
15.606865313423812 293.45450799974424 0.8208497600979753
15.612092868377228 293.3780192244298 0.8234482357249728
15.617320423330645 291.51515228365116 0.8218569412658455
15.62254797828406 289.6630499220151 0.8207825622328799
15.627775533237477 288.35859258766976 0.8208728769376542
15.633003088190893 285.55239463310596 0.8183553168778998
15.63823064314431 282.9383348190093 0.812309270601887
15.643458198097726 280.0462241006876 0.7959495780553418
15.648685753051142 280.8506229582229 0.7898764587550834
15.653913308004558 283.17616497924394 0.7886747388515745
15.659140862957974 282.9402348512833 0.7844217725131515
15.66436841791139 280.6209766753347 0.778293994024117
15.669595972864807 277.0744567514092 0.7702138170455951
15.674823527818223 274.0317442585235 0.7659280216359636
15.680051082771639 273.12340392602385 0.7645136933390394
15.685278637725055 275.36213225379953 0.7678488133666563
15.690506192678471 275.9772505819589 0.7685755823130975
15.695733747631888 274.2966647513372 0.7630049387380899
15.700961302585304 270.9629293283475 0.7553424400823239
15.70618885753872 267.3050915602147 0.7472885477041598
15.711416412492136 265.5668567689152 0.7432016052146012
15.716643967445552 267.2160449389377 0.74416634613083
15.721871522398969 270.2875259622042 0.747626344412307
15.727099077352385 273.5438764765877 0.7509188750322084
15.732326632305801 276.1748197151206 0.7531498322682002
15.737554187259217 275.5383578807855 0.751877917952288
15.742781742212633 277.0160398819243 0.7544097284992782
15.74800929716605 277.73731318144223 0.754687195967977
15.753236852119466 277.5163266810121 0.7526239948403732
15.758464407072882 275.58741544244435 0.746762993017314
15.763691962026298 274.1732468604679 0.7437218429752163
15.768919516979715 276.19484806368735 0.7445408548124225
15.77414707193313 280.1514259064928 0.7493627642143077
15.779374626886547 282.16476297969757 0.7522399853665229
15.784602181839963 284.19926768909437 0.7547646080240389
15.78982973679338 281.98247363074967 0.7529001017239911
15.795057291746796 281.04519364169005 0.7510765992387858
15.800284846700212 280.2582830112888 0.7494437576421819
15.805512401653628 278.6853998236225 0.7468830428476034
15.810739956607044 283.08496534173497 0.7509190851599206
15.81596751156046 284.90967687214317 0.7535718768791967
15.821195066513877 287.1212323439204 0.7571894214927056
15.826422621467293 288.10656062349784 0.7563868297207651
15.831650176420709 289.84642482238286 0.7580587917046809
15.836877731374125 289.02349715539845 0.756487987966415
15.842105286327541 288.7285801207192 0.7570326765821879
15.847332841280958 286.1434334691219 0.7538001009283055
15.852560396234374 284.95839531850413 0.7523708430684314
15.85778795118779 285.19251191972893 0.7505039323794397
15.863015506141206 287.5360530074264 0.7526586751454247
15.868243061094622 287.8416786970026 0.7525839239329466
15.873470616048039 287.3234002612682 0.7529316997678551
15.878698171001455 283.2633954501388 0.7477283627670844
15.883925725954871 278.442786677885 0.7401156124548208
15.889153280908287 277.38690706443765 0.7394034063938355
15.894380835861703 279.3744323597283 0.7411180523008754
15.89960839081512 280.1258580882741 0.7425532154531903
15.904835945768536 282.5962566904254 0.7447157335514504
15.910063500721952 282.90476631475735 0.7437684280233499
15.915291055675368 281.6827988469419 0.7427515420224211
15.920518610628784 282.1061982407298 0.7425069444247949
15.9257461655822 282.14777000637844 0.7425565321323075
15.930973720535617 282.0729565350194 0.7423056278630875
15.936201275489033 279.55568119108005 0.7394598029955142
15.94142883044245 279.25350551110853 0.7388664194590646
15.946656385395865 278.23502474720686 0.7369630132101617
15.951883940349282 277.67923476820374 0.7366688785004173
15.957111495302698 279.9004103756341 0.7384639093412481
15.962339050256114 281.87952822662555 0.7422228630456654
15.96756660520953 285.0651839195783 0.7459001203196892
15.972794160162946 282.0177340874033 0.7411611673495347
15.978021715116363 281.75663265599843 0.7390222145488279
15.983249270069779 282.77917986547953 0.7384944175589282
15.988476825023195 286.3562467878858 0.7425871781738621
15.993704379976611 287.71196517891065 0.7464634491878126
15.998931934930027 285.4990906881373 0.7445725428553487
16.004159489883442 283.8364328052821 0.743387849787442
16.009387044836856 283.3439395174061 0.7419285896854013
16.01461459979027 284.01260993962984 0.7415568980029635
16.019842154743685 285.5289864925019 0.742968063630532
16.0250697096971 284.1542452179526 0.7408501309889212
16.030297264650514 285.0780557746593 0.7410283082629242
16.03552481960393 284.91788545173665 0.7406439253265127
16.040752374557343 286.6991695080772 0.7419623694388885
16.045979929510757 290.8170616497099 0.7479299834309243
16.05120748446417 294.82745267968727 0.7531232242226696
16.056435039417586 300.04449461737147 0.7591572256012568
16.061662594371 301.2715667554162 0.7602643441423439
16.066890149324415 305.05088038166514 0.7642106804507179
16.07211770427783 307.7353854626103 0.7671996395417039
16.077345259231244 311.2764351678094 0.7707010148129794
16.08257281418466 314.4170425291234 0.7739103764974736
16.087800369138073 319.24503335872254 0.7798335828610371
16.093027924091487 322.58526644664033 0.7846372297862002
16.0982554790449 330.17978841533414 0.7942553587259029
16.103483033998316 330.11313798052714 0.7946586937428869
16.10871058895173 326.9498230682118 0.7903524272811199
16.113938143905145 324.2672970100668 0.7868744038996979
16.11916569885856 322.5173877141945 0.7846561843731805
16.124393253811974 321.93007203789676 0.7838712336278512
16.129620808765388 323.6750461676011 0.7863094186926891
16.134848363718802 322.7999279771486 0.7852616841190003
16.140075918672217 325.25969665366733 0.7883920492165679
16.14530347362563 325.3064677394281 0.788279022278801
16.150531028579046 327.6358913334863 0.7902025670768196
16.15575858353246 328.2505177185987 0.7905883522752948
16.160986138485875 327.93842692975534 0.7909696018492329
16.16621369343929 325.97693875105085 0.7888776610503045
16.171441248392703 320.3882107776947 0.781806002654093
16.176668803346118 315.2168760503573 0.776169703953487
16.181896358299532 309.23572212210564 0.7689973448967871
16.187123913252947 305.1988902371666 0.7646117210789433
16.19235146820636 298.47832506834067 0.7558485077438409
16.197579023159776 293.59198801327415 0.7492337518377472
16.20280657811319 287.5027838805289 0.7419320226978215
16.208034133066604 284.4647716035887 0.7390355532584628
16.21326168802002 278.4912579943935 0.7321856271774899
16.218489242973433 271.8659419108092 0.724028790315833
16.223716797926848 268.9092701173217 0.7210470475582714
16.228944352880262 269.8936074496394 0.72211216756172
16.234171907833677 271.7115775174945 0.7243866527922792
16.23939946278709 266.7743805280673 0.7177346647729222
16.244627017740505 260.26570116498846 0.7082762490435882
16.24985457269392 254.85131742608218 0.7017042786858504
16.255082127647334 254.29856362146384 0.7012186459350959
16.26030968260075 250.15632002017833 0.6956429801475303
16.265537237554163 251.37460028650577 0.698170083027627
16.270764792507578 249.8296264078737 0.6956880595257411
16.275992347460992 249.87991756048712 0.6974684921321229
16.281219902414406 249.58746673152288 0.6980103731980534
16.28644745736782 246.4678822945367 0.6926997031906198
16.291675012321235 245.6606967460399 0.6910526757228862
16.29690256727465 247.82941020071473 0.6937665769612735
16.302130122228064 248.91523626716483 0.6962465134482474
16.30735767718148 250.1171856664047 0.6967731291667039
16.312585232134893 249.64965355066695 0.6953705841395422
16.317812787088307 250.34434333869842 0.6941478570440286
16.323040342041722 251.84041367794202 0.6955727045512219
16.328267896995136 252.5752891101366 0.6968641430832334
16.33349545194855 252.04240779393095 0.6952753355129934
16.338723006901965 253.09349432990214 0.6983788979294847
16.34395056185538 254.68980259845998 0.6987326295093144
16.349178116808794 255.93537520493453 0.6998909858309534
16.35440567176221 259.83553457851247 0.7051504097105066
16.359633226715623 262.08339666754165 0.7089181561910829
16.364860781669037 264.21435308789114 0.7130950354813422
16.37008833662245 267.18158671020933 0.7158752169945437
16.375315891575866 271.073787432344 0.7199503791302083
16.38054344652928 277.062304364858 0.7250183645521046
16.385771001482695 281.9352147452264 0.7289505444758636
16.39099855643611 286.6289197887575 0.7343021398339525
16.396226111389524 290.33317920075893 0.7385576705480968
16.401453666342938 292.68560746889494 0.7417519445495421
16.406681221296353 294.0626917216583 0.7443254356955611
16.411908776249767 292.03271613732306 0.7406204759096752
16.41713633120318 290.5851582530825 0.7381586034602612
16.422363886156596 284.1761615130748 0.7297878086715182
16.42759144111001 280.70818486650035 0.7249497702317099
16.432818996063425 279.1908125525984 0.7244470440499157
16.43804655101684 279.4686866569087 0.7246635927158622
16.443274105970254 278.8469690346342 0.724182393683463
16.448501660923668 278.18471523857716 0.7221173667539126
16.453729215877082 276.47169354419657 0.7187694120950505
16.458956770830497 273.1544257108745 0.7148243354876201
16.46418432578391 270.77219236026855 0.7116481668383313
16.469411880737326 268.3333538537889 0.708514475627483
16.47463943569074 268.2057246747367 0.7088612628323372
16.479866990644155 268.092984705445 0.7080916980282755
16.48509454559757 270.1606192507304 0.7100541053703843
16.490322100550983 272.9425238356942 0.7138139635810021
16.495549655504398 278.34118697518926 0.7212752896346738
16.500777210457812 279.24661765924617 0.7237045986447045
16.506004765411227 281.1017825105268 0.7270100856680624
16.51123232036464 282.493436199961 0.7286374478332214
16.516459875318056 283.93443899638675 0.7308040033411375
16.52168743027147 281.5533406287887 0.7267613922776922
16.526914985224884 276.77923959265735 0.7191762871758799
16.5321425401783 273.11802984103946 0.7130427176969674
16.537370095131713 272.5031735391104 0.7118128731933367
16.542597650085128 269.4968076460854 0.7090733656556888
16.547825205038542 266.22308845809005 0.7055881722737867
16.553052759991957 265.1912749120902 0.7048082284561301
16.55828031494537 263.1074080747283 0.7040278429154219
16.563507869898785 261.0850473531141 0.701708924948087
16.5687354248522 257.5550247317567 0.6964363906418068
16.573962979805614 255.90193076867882 0.6939162534254756
16.57919053475903 252.3057831826296 0.6881099509000503
16.584418089712443 249.7971777537622 0.6858993942587754
16.589645644665858 246.49253771721567 0.682303971896309
16.594873199619272 246.19861336662083 0.6815771308923667
16.600100754572686 245.35323660719027 0.680304924658374
16.6053283095261 245.7265070134047 0.6811220724479994
16.610555864479515 247.68980888672547 0.683292739713817
16.61578341943293 247.58200708171168 0.6833811758256059
16.621010974386344 248.9179243810312 0.6852347299258695
16.62623852933976 248.8031413250553 0.6851458419247204
16.631466084293173 249.8344296669121 0.6860130876204976
16.636693639246587 252.56916138928838 0.6891844893403097
16.641921194200002 254.97205007180426 0.6937893659012291
16.647148749153416 255.2821821265746 0.692705614813392
16.65237630410683 255.12382678464127 0.6910982993152972
16.657603859060245 253.50869606474413 0.6869298331992915
16.66283141401366 250.1845355864896 0.6823519407973484
16.668058968967074 247.60986548906178 0.679938827146965
16.67328652392049 243.78110925979965 0.675284226956644
16.678514078873903 244.23494172871497 0.6762692747311634
16.683741633827317 247.7222763397806 0.6812004609610357
16.68896918878073 249.81964187680208 0.6832600630374379
16.694196743734146 250.6063519866571 0.6838767619460872
16.69942429868756 247.7241001519351 0.67972370393834
16.704651853640975 245.42420986916957 0.6765401382247658
16.70987940859439 247.22127256394515 0.6784243384170079
16.715106963547804 244.9812898429264 0.6764973798146595
16.720334518501218 242.38032702971967 0.6730909111616743
16.725562073454633 240.3840815785362 0.6720779052187501
16.730789628408047 238.31131118457895 0.6690220872616359
16.73601718336146 236.3954847851983 0.665331422442119
16.741244738314876 236.18996096835295 0.6641720098269237
16.74647229326829 234.09126475667728 0.6607521235320566
16.751699848221705 232.46992139273158 0.6610310561548836
16.75692740317512 229.76282392270556 0.6581236442180751
16.762154958128534 228.76639597913555 0.656858268990363
16.767382513081948 227.49313496565964 0.6539179218663642
16.772610068035362 225.8543793791384 0.6502138984637224
16.777837622988777 227.3539499579158 0.6532460448783025
16.78306517794219 230.03046963503766 0.6568046387779601
16.788292732895606 232.7529901097825 0.6609407511189694
16.79352028784902 233.7464976239915 0.6617498245314944
16.798747842802435 231.98403768162265 0.6580684416422667
16.80397539775585 227.40618199207952 0.6518954760258162
16.809202952709263 225.8647263428394 0.650128574500913
16.814430507662678 223.0606780178397 0.6469698929854488
16.819658062616092 220.71408762236655 0.6430702186732437
16.824885617569507 219.29330952522605 0.6402697734623418
16.83011317252292 221.4097806520608 0.6445942263494605
16.835340727476336 224.58633332820236 0.64991811195924
16.84056828242975 224.2484809008072 0.6502942437973023
16.845795837383164 223.12449674275254 0.6484253772652134
16.85102339233658 219.35812277679233 0.6426849603610383
16.856250947289993 220.60195632206316 0.6443365523571482
16.861478502243408 221.27551399929462 0.6453999629780001
16.866706057196822 223.41900387596755 0.6502150642349678
16.871933612150237 223.17084005281131 0.6506000501269097
16.87716116710365 221.14419711162296 0.6483124038067345
16.882388722057065 218.06499646235991 0.6448552784466871
16.88761627701048 216.7183805211924 0.6440112709711305
16.892843831963894 216.1354967918325 0.642574357222108
16.89807138691731 216.8481427338439 0.642836657547013
16.903298941870723 216.58919316402847 0.6421613549122676
16.908526496824138 218.06264164466904 0.6430880674636053
16.913754051777552 217.83965181959456 0.6436372110463014
16.918981606730966 217.82782876236107 0.6423155283240635
16.92420916168438 214.05026712382835 0.634591421196406
16.929436716637795 211.69579844061585 0.6318963037007075
16.93466427159121 209.3705794056412 0.6279118335469897
16.939891826544624 211.0793763739834 0.6306449664936028
16.94511938149804 212.64797157420298 0.634264414851748
16.950346936451453 213.82072849150478 0.6364366461829473
16.955574491404867 214.52717058545866 0.6395002365933369
16.960802046358282 215.25376146955858 0.6413694668366215
16.966029601311696 216.8757856149265 0.6424873810809726
16.97125715626511 216.72372524385233 0.6419998613531406
16.976484711218525 213.84769850937144 0.6360484456628469
16.98171226617194 212.33820360407043 0.63517533800469
16.986939821125354 211.75694596565555 0.634672169797844
16.99216737607877 209.18789340803113 0.6311207332649137
16.997394931032183 211.49965362994587 0.6325415656105245
17.002622485985597 211.8328645318794 0.6329828572459365
17.00785004093901 213.66705381603632 0.6342210580065899
17.013077595892426 216.98914764764535 0.6400672976362786
17.01830515084584 217.58704848636046 0.6407975695601896
17.023532705799255 216.22953096619344 0.6379063916196822
17.02876026075267 214.88942386646178 0.6368965501091898
17.033987815706084 215.26324005812467 0.6346888721505614
17.039215370659498 214.70988450427078 0.6342442798775814
17.044442925612913 216.6176374520533 0.6377776409680094
17.049670480566327 216.47070969892775 0.6370457953534908
17.05489803551974 215.96403589943677 0.6374691544188158
17.060125590473156 217.67947951604611 0.6392712281444839
17.06535314542657 215.78723439847886 0.6373842932034125
17.070580700379985 217.93601647729872 0.6403722758662981
17.0758082553334 216.53232439707466 0.6382165071468536
17.081035810286814 217.98354685290545 0.6403189822798327
17.086263365240228 220.37553109859243 0.645143391906843
17.091490920193642 221.33537471006576 0.6455791947844771
17.096718475147057 222.24995941968504 0.6458393641681744
17.10194603010047 221.75132147816979 0.644297254071995
17.107173585053886 221.97025976999123 0.6442970281853577
17.1124011400073 222.84488088714323 0.6453579311515447
17.117628694960715 223.5616128415941 0.6468456196850343
17.12285624991413 224.97960701993404 0.6490599191200213
17.128083804867543 227.3426111406143 0.6528161515648627
17.133311359820958 227.72956012598937 0.6524423324407869
17.138538914774372 227.2205980720571 0.6513141528753116
17.143766469727787 227.35232603789441 0.6501550624556568
17.1489940246812 228.3384951640291 0.6519888260739806
17.154221579634616 228.64675908447634 0.652898808261385
17.15944913458803 228.98442414246625 0.6532977930933168
17.164676689541444 231.06702992830026 0.6547270226765753
17.16990424449486 234.93471946683567 0.6596545653355756
17.175131799448273 239.40745151913944 0.6639350484821761
17.180359354401688 240.22091120711585 0.6653012913958646
17.185586909355102 237.40644840907652 0.6615121286796304
17.190814464308517 236.1406971087298 0.658983034984841
17.19604201926193 237.39791310802744 0.6609139529656015
17.201269574215345 241.10063890666274 0.6639968849991593
17.20649712916876 243.47568966860393 0.6664819621137006
17.211724684122174 243.9678767222583 0.6675451412799366
17.21695223907559 245.32740307244276 0.6712211600876817
17.222179794029003 246.098802585202 0.6723293349007848
17.227407348982418 245.4367614237395 0.6719795241683024
17.232634903935832 246.0934124177028 0.6719360693939539
17.237862458889246 246.54626346484636 0.6727111208805545
17.24309001384266 245.20031266551146 0.670993570324813
17.248317568796075 243.86145948797085 0.6692438112024393
17.25354512374949 241.88054747891567 0.6670178725954365
17.258772678702904 242.80210794342085 0.6672170674593892
17.26400023365632 241.1266233598814 0.6651770567802743
17.269227788609733 240.90532924958606 0.6648741660335882
17.274455343563147 237.50146566042716 0.6619015381173788
17.279682898516562 236.3093830197596 0.6627899190448164
17.284910453469976 236.8456260136728 0.6647359263006277
17.29013800842339 237.43032277040047 0.6637859130185764
17.295365563376805 240.5413270048482 0.6658552586833116
17.30059311833022 241.91412175327696 0.6660910554169891
17.305820673283634 242.757077705897 0.6676861443581243
17.31104822823705 242.16545925664732 0.6673300879819257
17.316275783190463 241.66064095056913 0.6664268219284585
17.321503338143877 240.38029599710728 0.6655684429262007
17.32673089309729 242.22444812799978 0.6672823924687229
17.331958448050706 241.01528452752478 0.6662314930827368
17.33718600300412 236.57524103853558 0.659218386829036
17.342413557957535 236.1554300201814 0.6587988451124325
17.34764111291095 238.42139271657078 0.6626916515036371
17.352868667864364 240.3219365807938 0.666733962823038
17.358096222817778 240.64533504483026 0.6671271443808233
17.363323777771193 240.4358419705528 0.6667182838145717
17.368551332724607 239.04191673760656 0.6635328551882519
17.37377888767802 237.18755937081858 0.6609184453459346
17.379006442631436 234.86614345609516 0.6580236653646728
17.38423399758485 230.6975019365443 0.6515795514232351
17.389461552538265 230.14695590635728 0.6517278756746608
17.39468910749168 232.32252383668867 0.655101872996344
17.399916662445094 233.91207667173006 0.6575992713945533
17.405144217398508 237.4952708498586 0.6624208419391965
17.410371772351922 236.84749702063309 0.6612164540795593
17.415599327305337 238.34863289789848 0.6638288855069459
17.42082688225875 239.26781511599322 0.6651740326950056
17.426054437212166 238.1417171484685 0.6621297246325322
17.43128199216558 237.507006204964 0.6608544511513342
17.436509547118995 232.8094382708803 0.6543449477217589
17.44173710207241 235.81935975908527 0.6591200517215614
17.446964657025823 239.06380567175253 0.6629190210220026
17.452192211979238 237.8215719179116 0.6602328271741743
17.457419766932652 235.87536126760514 0.6577052031621687
17.462647321886067 232.00438996746274 0.6520873743504075
17.46787487683948 233.53164238871196 0.6546689296265159
17.473102431792896 233.7895214716253 0.6554194206283099
17.47832998674631 232.03702305422706 0.6540457927793036
17.483557541699724 231.03649596350277 0.6524359290717708
17.48878509665314 231.10504115032097 0.6525050145027816
17.494012651606553 234.7104976605116 0.6575457172021589
17.499240206559968 237.3432957692956 0.6601748706076437
17.504467761513382 237.5855801551054 0.6597764677164867
17.509695316466797 237.05638133340165 0.6582256421740107
17.51492287142021 237.61816951882 0.659883820961246
17.520150426373625 237.14297116486634 0.660873485174696
17.52537798132704 239.68991168707007 0.6647454620216053
17.530605536280454 238.2643638705201 0.661809921860688
17.53583309123387 237.45795981142953 0.6600135620471509
17.541060646187283 235.51703246265708 0.6580391700652876
17.546288201140698 235.9193730850401 0.6597134116227432
17.551515756094112 235.2575718652761 0.6599307754241688
17.556743311047526 236.46117053067707 0.6605619749488089
17.56197086600094 237.06333930347185 0.6607329046532755
17.567198420954355 241.33429053029724 0.6656401157406201
17.57242597590777 242.85817947183097 0.6680808331864664
17.577653530861184 243.40179128097495 0.6681262268735754
17.5828810858146 240.90579517864333 0.6652024935961871
17.588108640768013 242.457823331255 0.6663691364421961
17.593336195721427 247.61151337677452 0.6742874082484805
17.598563750674842 250.39748591737444 0.6770448652367028
17.603791305628256 252.797867831077 0.6809982331613903
17.60901886058167 251.52114567795272 0.6779589240570795
17.614246415535085 251.20004508407104 0.6773312921404238
17.6194739704885 250.3521283312061 0.6748336746389337
17.624701525441914 248.63940285645643 0.671442243397422
17.62992908039533 249.90475742828878 0.6739871194075937
17.635156635348743 252.50084589539077 0.6776880994907319
17.640384190302157 252.93674654448796 0.6777937413771284
17.64561174525557 253.38811151703888 0.6774878455508574
17.650839300208986 252.97850993356147 0.6774348312383012
17.6560668551624 254.44978072193794 0.6796376749921308
17.661294410115815 256.60343198987624 0.6828435559178717
17.66652196506923 261.23660587684276 0.6882278949747239
17.671749520022644 265.27437603445566 0.6934875863729382
17.676977074976058 271.3891982237371 0.7009681296986722
17.682204629929473 274.7265386104773 0.7049035006589095
17.687432184882887 277.77224254116004 0.7078306733940467
17.6926597398363 279.7892719531318 0.7095946404532231
17.697887294789716 282.94586657295656 0.7130959220432012
17.70311484974313 284.98281449328783 0.7155000643712528
17.708342404696545 286.8371442328541 0.7178269406202197
17.71356995964996 289.99544664752966 0.7217009623262831
17.718797514603374 292.4365471882892 0.7250664484864109
17.724025069556788 298.2602630660721 0.7316705916399473
17.729252624510202 302.7247139387342 0.7370742594669522
17.734480179463617 307.8462675504587 0.742897938777582
17.73970773441703 311.6640625957505 0.7469659588469629
17.744935289370446 311.15275475955303 0.7461186604793004
17.75016284432386 313.01268718476666 0.7473210981014005
17.755390399277275 317.071784422624 0.7516058130309018
17.76061795423069 322.8110788919725 0.7588385536193674
17.765845509184103 327.4774493487375 0.7644736128699531
17.771073064137518 327.2844977603065 0.7645294692434772
17.776300619090932 326.3449969403385 0.7633654910105456
17.781528174044347 322.9466817099193 0.7591588147435152
17.78675572899776 318.8708020894401 0.7546384556376196
17.791983283951176 316.81286281552656 0.752133769495042
17.79721083890459 313.92292763409455 0.7489815868244378
17.802438393858004 311.8935297183749 0.7465236863333741
17.80766594881142 307.6906595913323 0.741221159675898
17.812893503764833 303.4533451050789 0.737608826373318
17.818121058718248 299.873972869562 0.7336802384443668
17.823348613671662 293.95955828326663 0.726569653542162
17.828576168625077 291.91304913230385 0.7234345363280344
17.83380372357849 286.9821087232565 0.7160062346396231
17.839031278531905 282.86332616372243 0.711370270372041
17.84425883348532 281.5774716769333 0.7102430346101931
17.849486388438734 281.83895977354535 0.7104220616180342
17.85471394339215 283.1365220629928 0.7123333614444691
17.859941498345563 281.47676815566774 0.7104976961770872
17.865169053298978 280.42571442926385 0.7112302907564568
17.870396608252392 281.67369681186324 0.7134505044824682
17.875624163205806 282.4592717724058 0.7135164617308409
17.88085171815922 283.824334658696 0.7159143495313856
17.886079273112635 287.1654743646894 0.7195195531577128
17.89130682806605 290.88826320368685 0.7233448139583278
17.896534383019464 295.97466026147396 0.7284688876491321
17.90176193797288 303.39107561756447 0.737046715820716
17.906989492926293 308.91783095773843 0.7432750087417501
17.912217047879707 315.85089126700126 0.7517048022585128
17.917444602833122 318.5574443531278 0.7545070739560409
17.922672157786536 318.46591396774505 0.7541859942668402
17.92789971273995 317.99983772523746 0.7537733763210573
17.933127267693365 318.7648752191455 0.7542218743749262
17.93835482264678 319.5483959533919 0.7564102614455083
17.943582377600194 320.2022427074664 0.7575460711317266
17.94880993255361 316.027420872877 0.752968233707499
17.954037487507023 310.73970742975735 0.7455839869472963
17.959265042460437 306.1922675232269 0.7395973048780432
17.96449259741385 301.3599837431461 0.7338784985679634
17.969720152367266 297.7634823085877 0.7304736361020084
17.97494770732068 292.1643164724139 0.7239262207400524
17.980175262274095 286.76124090698085 0.7171731700853051
17.98540281722751 280.2943423609581 0.7088510141575016
17.990630372180924 275.5520676646603 0.7036603427598279
17.995857927134338 273.74949105991567 0.7009763890740773
18.001085482087753 273.24234028862213 0.7004471101537755
18.006313037041167 270.6421842900254 0.6978726503559438
18.01154059199458 265.9774678540205 0.6932578809341036
18.016768146947996 260.9699994492397 0.6881936865457832
18.02199570190141 259.0790924665226 0.6857408743065466
18.027223256854825 258.3078564618794 0.6844634599109074
18.03245081180824 256.04756087220755 0.6807114083473293
18.037678366761654 254.17868267507697 0.679051848413824
18.042905921715068 251.9702848120789 0.6746535479861607
18.048133476668482 251.44268637072932 0.6746702683637198
18.053361031621897 253.72565547622105 0.6772217806322749
18.05858858657531 254.2590497895599 0.6780253517443676
18.063816141528726 254.43844905471008 0.6793117461895669
18.06904369648214 253.6489657106771 0.6785027403450686
18.074271251435555 254.79276657017306 0.6802891677969228
18.07949880638897 256.9953060468993 0.6828479551325307
18.084726361342383 256.9300164355328 0.6818641082794662
18.089953916295798 256.16343531928754 0.6814299413744149
18.095181471249212 257.2993420364465 0.6822561233956754
18.100409026202627 263.73647444276287 0.6910495368849121
18.10563658115604 270.6784058747295 0.699736411142892
18.110864136109456 276.06627470063586 0.7046393787414645
18.11609169106287 280.2900768165422 0.7083926190644119
18.121319246016284 283.5176863457067 0.7115368482260027
18.1265468009697 285.97083396049993 0.7136080357846583
18.131774355923113 290.633016490964 0.72011636103805
18.137001910876528 297.08363020161613 0.728283289788153
18.142229465829942 303.24803402902813 0.7363088792648262
18.147457020783357 309.4253242107328 0.7437413753360919
18.15268457573677 314.35826338238365 0.7488925907200548
18.157912130690185 322.50755934822195 0.7579487994537516
18.1631396856436 332.88454624203115 0.7699075005911317
18.168367240597014 347.4430989168712 0.785812555139816
18.17359479555043 359.1979206102128 0.7988412122954682
18.178822350503843 370.4758203351171 0.8102203325153489
18.184049905457258 377.6345980176379 0.8176404582651656
18.189277460410672 382.69789390174503 0.8231235953807208
18.194505015364086 389.19745058742944 0.8302298597121617
18.1997325703175 391.0773728240415 0.8324732295073327
18.204960125270915 391.98314289031384 0.8332985042376165
18.21018768022433 387.89598227319055 0.8286360239801641
18.215415235177744 383.9901259453113 0.8247608993276039
18.22064279013116 380.8823541894831 0.8215601679372645
18.225870345084573 378.4654112878504 0.8189463212558955
18.231097900037987 374.3205429207944 0.8147125448639355
18.236325454991402 376.9252833986405 0.8173731377046324
18.241553009944816 378.33432710343 0.8188458466487316
18.24678056489823 381.7261362424297 0.8222852734686655
18.252008119851645 382.5608441985165 0.8232807019303148
18.25723567480506 380.4257985479589 0.8205597527401537
18.262463229758474 377.60288935729267 0.8173260490216823
18.26769078471189 370.80153866734923 0.8098921849665246
18.272918339665303 364.8395965157036 0.8039270596933205
18.278145894618717 355.19045972475226 0.7937547569599486
18.28337344957213 346.65982099075126 0.7845772327317879
18.288601004525546 340.02499293961085 0.777480492233827
18.29382855947896 332.9401617362519 0.7696799798693301
18.299056114432375 325.78886994837166 0.7616457108362249
18.30428366938579 319.1903251091992 0.7539186683207457
18.309511224339204 310.92929601272095 0.7436120496921294
18.314738779292618 306.336985722804 0.7377938436607142
18.319966334246033 302.9119380217768 0.7343852342185594
18.325193889199447 298.11733100457155 0.7283318627152074
18.33042144415286 292.28115349146304 0.7218617113700347
18.335648999106276 286.24637507702045 0.7147998596786872
18.34087655405969 283.1697976078337 0.7112389896421102
18.346104109013105 280.83339490503 0.7084487611862719
18.35133166396652 280.8496236934348 0.7086140863752802
18.356559218919934 281.23529362678136 0.7089917322644421
18.361786773873348 280.6707895906399 0.7096608961379892
18.367014328826762 282.0406004093462 0.7118620626952222
18.372241883780177 280.38646871841183 0.7102250376318995
18.37746943873359 283.66093739513025 0.7141485611519992
18.382696993687006 286.3403597218178 0.7164747623439363
18.38792454864042 292.4158505404411 0.726434153733676
18.393152103593835 299.0992203735974 0.745833493337663
18.39837965854725 304.3468273326598 0.75880368953478
18.403607213500663 309.35958587351035 0.7696717735609164
18.408834768454078 316.400686808358 0.7817981677355372
18.414062323407492 325.34078287902634 0.7969111481677136
18.419289878360907 334.83722478080665 0.8113535058032859
18.42451743331432 339.99805868702276 0.8207432415261945
18.429744988267736 342.74133443182035 0.828343919024162
18.43497254322115 343.1667686103517 0.8321937036196992
18.440200098174564 339.3957083165255 0.8310557742532453
18.44542765312798 334.6879293239197 0.8284430245839629
18.450655208081393 330.9315597241945 0.8260071306174243
18.455882763034808 327.84324337764974 0.825054377339353
18.461110317988222 324.18098746306316 0.8232938141074252
18.466337872941637 321.28057691291167 0.8220483553827315
18.47156542789505 318.52576784427146 0.821846280172717
18.476792982848465 314.60575319009786 0.8189406190424642
18.48202053780188 311.02337295703774 0.8176707123325124
18.487248092755294 307.32875169154073 0.815479618331911
18.49247564770871 301.6013662137525 0.8099325739219173
18.497703202662123 296.84856538849516 0.8067190778244013
18.502930757615538 296.36089387483463 0.807787064784032
18.508158312568952 297.61893044929906 0.8120820796126197
18.513385867522366 298.09474871177594 0.8151959871105829
18.51861342247578 297.541088902235 0.8146598668422518
18.523840977429195 294.2724508068762 0.8127214914678992
18.52906853238261 292.7607771052205 0.8119979442089127
18.534296087336024 290.01028648176515 0.8104401599621481
18.53952364228944 287.9853712219985 0.8114161460117617
18.544751197242853 285.98802067520575 0.8098364161532108
18.549978752196267 286.8823714926311 0.813038362124026
18.555206307149682 282.46434896212673 0.8074637201623075
18.560433862103096 282.5316104607777 0.809094359869725
18.56566141705651 283.5869213815104 0.8140817443581293
18.570888972009925 284.48376049418334 0.8181993259387521
18.57611652696334 287.9876400964328 0.8267938240840632
18.581344081916754 288.51573192947455 0.8311351946455049
18.58657163687017 290.9703358964371 0.8354686288554675
18.591799191823583 291.121510686332 0.8366668503682065
18.597026746776997 292.5085492847498 0.8385965004954223
18.60225430173041 294.62715792237736 0.8416129926179764
18.607481856683826 294.58222919223135 0.842923252526709
18.61270941163724 295.37497709571426 0.8454584477715661
18.617936966590655 297.70060798992085 0.8522712820964671
18.62316452154407 299.83470983010966 0.8565793477126559
18.628392076497484 303.5712102597314 0.8452227189811176
18.633619631450898 307.97436560905743 0.841180237603892
18.638847186404313 311.90547457909037 0.8393203428668516
18.644074741357727 316.82700913669 0.8400946234374262
18.64930229631114 318.4851625059815 0.8387557815034303
18.654529851264556 323.24956750547756 0.8401883703569448
18.65975740621797 328.2834191008675 0.8438237543086351
18.664984961171385 333.91752687840045 0.8481168896784748
18.6702125161248 334.1443288265717 0.8454237149119223
18.675440071078214 337.4933802313072 0.8476013597422236
18.680667626031628 340.6012751964967 0.8488449325072853
18.685895180985042 344.41431193673435 0.8512996264433413
18.691122735938457 347.727045796944 0.8535588574474315
18.69635029089187 352.04032039236535 0.8559392163937393
18.701577845845286 352.6730131522228 0.85446944921835
18.7068054007987 353.6860430952742 0.8539036795542936
18.712032955752115 351.79876937601756 0.8503520072775075
18.71726051070553 352.939307420045 0.8514699697818048
18.722488065658943 356.8488017095358 0.8549788535701853
18.727715620612358 357.6745052017762 0.8547182876215398
18.732943175565772 357.19387968236333 0.852609827397287
18.738170730519187 356.45745754772673 0.850128042000032
18.7433982854726 358.3202720528757 0.8520891302235064
18.748625840426016 357.73859654383955 0.8495372233153048
18.75385339537943 358.97328521805986 0.849138890759614
18.759080950332844 356.55213368613795 0.8450848129844303
18.76430850528626 356.6784367772899 0.843200611090153
18.769536060239673 355.6099060216097 0.8415143548633405
18.774763615193088 353.3773055641041 0.8377147239703788
18.779991170146502 348.78530121723765 0.8307182845430143
18.785218725099917 341.6789881224696 0.8220383391825763
18.79044628005333 334.7197042680396 0.8123774644116771
18.795673835006745 328.0439221157704 0.8029146464024419
18.80090138996016 323.09022883601295 0.7958416202272183
18.806128944913574 319.38626900468523 0.7904919202249802
18.81135649986699 316.998241971814 0.786967302948385
18.816584054820403 315.2159517332636 0.784755976792604
18.821811609773818 316.8378181510365 0.7864173666302972
18.827039164727232 317.4812195756524 0.7874867556607952
18.832266719680646 315.8409396258092 0.7855972560173046
18.83749427463406 310.1196416891212 0.7776261309059482
18.842721829587475 306.42200815044214 0.772746143754049
18.84794938454089 305.0024101661889 0.7706116214531691
18.853176939494304 305.99258632845067 0.771934653727248
18.85840449444772 308.0433469065965 0.7742810422299818
18.863632049401133 309.34078491685875 0.7751605185692687
18.868859604354547 306.6823954641943 0.771832291522757
18.87408715930796 301.7879338463577 0.7647787124634813
18.879314714261376 298.7165816675102 0.7603281351904849
18.88454226921479 297.10479201536083 0.7583976172599445
18.889769824168205 294.9781898906846 0.7550748287723402
18.89499737912162 295.46507605456515 0.7553442769552831
18.900224934075034 294.20735049147993 0.753356075888065
18.90545248902845 292.37947867228536 0.7507160545673417
18.910680043981863 288.166422643805 0.7457666511590108
18.915907598935277 284.6413508109671 0.7410201529412984
18.92113515388869 283.8367365087216 0.7408214823916457
18.926362708842106 281.76976524930944 0.7377752865307855
18.93159026379552 281.8610768404284 0.7377191636548165
18.936817818748935 275.8926681248912 0.7302783581018988
18.94204537370235 273.901566606438 0.7275158577098794
18.947272928655764 273.25092338704104 0.7269615958081377
18.952500483609178 274.1988356234598 0.7268004970033506
18.957728038562593 273.83597764190733 0.7240129997057149
18.962955593516007 273.3254222974468 0.7219642288313618
18.96818314846942 269.3797597031659 0.7167429559433476
18.973410703422836 268.6880239519889 0.7168221206074007
18.97863825837625 269.5737215495488 0.7187376690039635
18.983865813329665 271.2217164421362 0.7206156982724399
18.98909336828308 272.488111670124 0.7214096648019455
18.994320923236494 272.3325687321493 0.7202080715017091
18.999548478189908 273.16275023471843 0.7203349535017366
19.004776033143322 271.3505801976421 0.7190301027028988
19.010003588096737 272.99122149959425 0.7206651462080945
19.01523114305015 273.5705040446092 0.7214939879800208
19.020458698003566 272.765080218982 0.7200654772001855
19.02568625295698 274.4477552361873 0.7224209805749262
19.030913807910395 271.77504326134823 0.7190072640990477
19.03614136286381 271.52317291235045 0.7181247604427193
19.041368917817223 272.96214774395196 0.7189747822896552
19.046596472770638 271.7933736545787 0.7171038420049282
19.051824027724052 269.94826873481264 0.7138329871183441
19.057051582677467 269.5758926956069 0.7127004909371142
19.06227913763088 271.31443130948026 0.7140906578257492
19.067506692584296 274.9455385933499 0.718724788153285
19.07273424753771 276.4359557989864 0.7202391568665055
19.077961802491124 276.8759124500559 0.7226365094617689
19.08318935744454 276.2555448278498 0.7225554029855932
19.088416912397953 273.42229174089977 0.7198636556172391
19.093644467351368 269.73108324830656 0.7152132999204713
19.098872022304782 268.17603189722826 0.7124866242039772
19.104099577258197 266.41424122002763 0.7100036726702942
19.10932713221161 267.40556921357717 0.7102464225237266
19.114554687165025 266.31565638966185 0.7087958948172187
19.11978224211844 266.0056124230456 0.7093189293303587
19.125009797071854 265.543352353224 0.7087069759762101
19.13023735202527 264.77571204477897 0.7069873161785492
19.135464906978683 263.5154321487295 0.7052608022109295
19.140692461932098 262.44419551587976 0.7035589368296465
19.145920016885512 262.12318228959504 0.7041367302221705
19.151147571838926 260.4559520252814 0.7007343729968945
19.15637512679234 260.2001870379486 0.6995120206778677
19.161602681745755 260.17251871079606 0.6992364331467295
19.16683023669917 260.41357277926295 0.7000177590635546
19.172057791652584 261.1882212484747 0.7012602809728952
19.177285346606 257.7983996253844 0.6957902265537342
19.182512901559413 259.2724965767991 0.6965298956843291
19.187740456512827 261.9299354056645 0.7002797059486441
19.19296801146624 262.70724207736384 0.7022484329641654
19.198195566419656 262.39039994457073 0.7016647958911687
19.20342312137307 258.72157120046245 0.6955854320600517
19.208650676326485 257.43176651877354 0.6927796344438186
19.2138782312799 259.54466926412607 0.6954768757221876
19.219105786233314 262.3883780600535 0.6998562701213227
19.22433334118673 263.38625169104944 0.7012317850518566
19.229560896140143 266.08451366223085 0.7053314081993018
19.234788451093557 269.15940477634825 0.7094207184440124
19.24001600604697 273.17046686943746 0.7147312634598294
19.245243561000386 271.8311424691901 0.713060523695078
19.2504711159538 267.9267216400838 0.7085356202808516
19.255698670907215 264.63324793498253 0.7046337836203667
19.26092622586063 264.5930383356135 0.7032735952184871
19.266153780814044 265.78078865239456 0.7040604204898387
19.271381335767458 265.9484522971287 0.70394111441439
19.276608890720873 267.7063483771968 0.7059317924738193
19.281836445674287 270.0472462471937 0.7084534438023881
19.2870640006277 273.80860588560836 0.7125465079730594
19.292291555581116 274.32703965874293 0.7124262872508885
19.29751911053453 274.94912771642316 0.7139069363426835
19.302746665487945 275.2349643222208 0.7143396479433346
19.30797422044136 278.3175639554277 0.7187739151594897
19.313201775394774 283.26978235578963 0.7248764007757588
19.318429330348188 287.84879449116727 0.7297612624131596
19.323656885301602 289.93066609058127 0.7322093100376118
19.328884440255017 290.9343348651244 0.7330295302749433
19.33411199520843 295.5491278831506 0.7380224014685726
19.339339550161846 296.04005343199395 0.7382243024060242
19.34456710511526 297.93336639466065 0.7391919634658124
19.349794660068675 299.2865258548902 0.7412669103488156
19.35502221502209 301.60759605492456 0.7435584799809709
19.360249769975503 303.9685242509118 0.7464691694876597
19.365477324928918 305.78604849356213 0.7494533435176451
19.370704879882332 311.5968207418309 0.7563969974359785
19.375932434835747 316.369729668008 0.7623374476255143
19.38115998978916 321.05538521390423 0.7671053382960864
19.386387544742576 322.70370499647765 0.7684641151110408
19.39161509969599 325.1321508163769 0.7713800186957334
19.396842654649404 325.9790022287959 0.7732743261917481
19.40207020960282 328.2971525934548 0.7756377707849215
19.407297764556233 326.82967690654004 0.7748412066751826
19.412525319509648 327.6824777250758 0.7741202551872499
19.417752874463062 329.7371706659129 0.7765825680039742
19.422980429416477 329.64569488066223 0.7753371348147133
19.42820798436989 330.34866316363946 0.7765562366359657
19.433435539323305 329.26600515610926 0.7765073269609258
19.43866309427672 325.62469656302017 0.7722765485351668
19.443890649230134 323.4458671660234 0.7695006067960203
19.44911820418355 320.20284674208744 0.7650483527608011
19.454345759136963 321.1733967219079 0.7651759283823822
19.459573314090377 322.68327226183885 0.7670043369416497
19.464800869043792 322.06609032435756 0.7657492344231169
19.470028423997206 320.9656412399044 0.7641860557822394
19.47525597895062 321.40665912092294 0.7651220440834736
19.480483533904035 322.0842838924567 0.7659488052376331
19.48571108885745 324.60626304535384 0.7697011632889301
19.490938643810864 330.3539658696387 0.7761127985914054
19.49616619876428 333.1528122376066 0.7790961450210724
19.501393753717693 334.03222776360644 0.780395167324945
19.506621308671107 330.22426000433904 0.7753722297782977
19.51184886362452 327.4926614947178 0.7725817777020273
19.517076418577936 325.85612976769465 0.770372571107221
19.52230397353135 327.4936769627409 0.7725251573597186
19.527531528484765 332.06866282414103 0.778070924202413
19.53275908343818 335.3636082738827 0.781410758954158
19.537986638391594 336.82033996530936 0.7822019956835238
19.54321419334501 338.0738743297234 0.7838316559760592
19.548441748298423 339.1856293988251 0.7846733202831114
19.553669303251837 341.4125877823974 0.7870620206088415
19.55889685820525 344.51204941462703 0.7904739950064086
19.564124413158666 347.30100635377124 0.7937694124120194
19.56935196811208 349.93651690486666 0.7972322208066367
19.574579523065495 350.951541810547 0.7981725499795685
19.57980707801891 352.5002111433409 0.7992715853674185
19.585034632972324 356.6053366487159 0.8036769809426404
19.590262187925738 358.9101357925885 0.8055603481719767
19.595489742879153 363.24887024393047 0.8105487085639385
19.600717297832567 367.63029909108036 0.8156706696626427
19.60594485278598 374.6521606690569 0.8232787182099245
19.611172407739396 375.8900108959738 0.824668396238742
19.61639996269281 376.4074321062759 0.8247747210981123
19.621627517646225 376.07623064803585 0.8243061070725786
19.62685507259964 377.24542597741276 0.8257613500311676
19.632082627553054 377.1929710626532 0.8258904030050552
19.637310182506468 376.63334407160227 0.825221987712081
19.642537737459882 378.4201919784996 0.8270848423922554
19.647765292413297 381.0641807769709 0.8294248633396646
19.65299284736671 385.58927348472736 0.8347692070196187
19.658220402320126 385.6959687408475 0.834491677711555
19.66344795727354 386.58050677505184 0.8357026369102203
19.668675512226955 388.456840064487 0.8371283726363798
19.67390306718037 389.3142491905506 0.8379095562956802
19.679130622133783 391.00990804494063 0.8396206333475951
19.684358177087198 390.6302193715858 0.839048575629576
19.689585732040612 396.374500241883 0.8452524524342538
19.694813286994027 398.1236145255428 0.8471311721619883
19.70004084194744 398.1707662655967 0.8470173400688021
19.705268396900856 394.5742822998739 0.8429688518042542
19.71049595185427 394.28770293393416 0.8431235588723269
19.715723506807684 393.06073845912096 0.8414012129092189
19.7209510617611 392.3139992845192 0.8409679033226468
19.726178616714513 390.3131111108834 0.8385379554047843
19.731406171667928 389.62688194792867 0.8378530741547425
19.736633726621342 384.9306988829529 0.832998231558396
19.741861281574757 377.3964509638576 0.8245508939523086
19.74708883652817 370.62637943633365 0.8172322828959818
19.752316391481585 368.1543486886038 0.8148268228460457
19.757543946435 365.99080610716175 0.8119797567049797
19.762771501388414 361.8249084798172 0.8074679364858234
19.76799905634183 357.14104335230337 0.8025615112623731
19.773226611295243 352.3189409499379 0.7968932953493597
19.778454166248657 348.31498532620833 0.7925211491206491
19.783681721202072 345.86799099971415 0.7884190022872061
19.788909276155486 345.05982362779133 0.78764248681563
19.7941368311089 344.4851606464339 0.7869995445216642
19.799364386062315 339.90865140606434 0.7823859102406012
19.80459194101573 335.86296274719973 0.778727490199591
19.809819495969144 333.08187965918995 0.7758461325363666
19.81504705092256 332.5958643746142 0.7756816364135894
19.820274605875973 332.94127097117143 0.7754044039134318
19.825502160829387 333.0535962421555 0.7746775677349055
19.8307297157828 333.5303158002257 0.7750168106173686
19.835957270736216 328.94819469492217 0.769565543138257
19.84118482568963 323.91816767382426 0.7632664318732589
19.846412380643045 320.53933399308073 0.7608703272196189
19.85163993559646 321.1829154581118 0.7608288967015074
19.856867490549874 322.5537715907809 0.7631596955365554
19.86209504550329 322.22959986886343 0.7620305155439875
19.867322600456703 322.931453857312 0.762461216649107
19.872550155410117 324.5193985958051 0.7643027505992082
19.87777771036353 324.1362654842379 0.7634656062536498
19.883005265316946 323.0779314873928 0.7630699885292298
19.88823282027036 320.2289103663856 0.7602260024892301
19.893460375223775 316.41000612278606 0.7552879209973079
19.89868793017719 314.67331541406446 0.7530537458522347
19.903915485130604 313.2365804822879 0.7513667203560304
19.909143040084018 309.952015771592 0.7480155953942541
19.914370595037433 309.8112736518785 0.747975036780509
19.919598149990847 308.05933657540237 0.7452966710605902
19.92482570494426 309.66101483863355 0.7480611248760862
19.930053259897676 309.6672312509094 0.7484971787649387
19.93528081485109 309.30580046422966 0.7472855851698783
19.940508369804505 305.6674557376043 0.741913879754231
19.94573592475792 304.76227521227196 0.740519101037913
19.950963479711334 302.7999760197291 0.7391086395945214
19.956191034664748 301.0622929575512 0.7379044276756778
19.961418589618162 299.7070587394215 0.7359282671346115
19.966646144571577 296.32827579516993 0.7310582635604933
19.97187369952499 297.7560673271681 0.7313404115786147
19.977101254478406 297.97187860604436 0.7314208630634236
19.98232880943182 302.4428483807309 0.7372803771569587
19.987556364385235 303.3860660584245 0.7394169654566818
19.99278391933865 306.1148815006416 0.742764976183433
19.998011474292063 305.52813600931626 0.7422187553087591
20.003239029245478 305.74810809535967 0.7412718707870027
20.008466584198892 306.8161446618001 0.7429281418243124
20.013694139152307 308.6128328916011 0.7447456320420599
20.01892169410572 314.72178755427655 0.7517837048521449
20.024149249059136 322.11780341121084 0.7604919662702131
20.02937680401255 330.05258796581506 0.7694765743316322
20.034604358965964 334.80304564280414 0.7748451305004489
20.03983191391938 338.2458080727948 0.7783008177485922
20.045059468872793 339.9343499341907 0.7795807097469897
20.050287023826208 340.7885538189324 0.7806235159165535
20.055514578779622 340.5789709500299 0.780350736730946
20.060742133733036 342.9357163409725 0.7838790288138557
20.06596968868645 339.96630660456225 0.780746960103395
20.071197243639865 331.5613249239487 0.7702043859369272
20.07642479859328 323.29729084672 0.7606878679305598
20.081652353546694 319.5732539040137 0.7566127745214912
20.08687990850011 320.2036783873095 0.757756375376363
20.092107463453523 320.9688312862369 0.7584799622510284
20.097335018406937 319.5455369130384 0.7567091304156517
20.102562573360352 318.6534072428126 0.7560675143242532
20.107790128313766 317.3672878013473 0.7545175949887206
20.11301768326718 315.9806230319711 0.7530701705639529
20.118245238220595 313.799356664073 0.750213186572956
20.12347279317401 310.2141550003233 0.7463418216637684
20.128700348127424 308.8754066793469 0.7452283917034158
20.13392790308084 309.0371205175687 0.7449316139411254
20.139155458034253 310.4002432572568 0.7460345375168056
20.144383012987667 311.74874778795146 0.7474777865856986
20.14961056794108 311.6519068264627 0.7476830047425509
20.154838122894496 314.70369622638964 0.7520449025855488
20.16006567784791 317.26395774729565 0.7544955422160237
20.165293232801325 316.0473273303326 0.7519152214536828
20.17052078775474 318.0010343399697 0.7537211244973643
20.175748342708154 317.3935469616424 0.7531710762335433
20.18097589766157 318.7831497409476 0.7551845884261292
20.186203452614983 321.4866093939764 0.7585697921029003
20.191431007568397 322.65038939956963 0.759831041587041
20.19665856252181 321.53256897825855 0.758592239134759
20.201886117475226 317.5797419934098 0.7541168780600117
20.20711367242864 312.3972071204548 0.7479656697450164
20.212341227382055 306.0636739244974 0.7405643300359961
20.21756878233547 303.57904710143674 0.7379430577731103
20.222796337288884 299.18604476827994 0.7326116501519998
20.228023892242298 297.9751713738917 0.7306993427880043
20.233251447195713 294.8577367364765 0.7257465856049024
20.238479002149127 293.4207275055483 0.7237844717357517
20.24370655710254 290.66006762663415 0.7208853309808053
20.248934112055956 287.143693840994 0.7174266055952989
20.25416166700937 287.91010587672235 0.7192129807400618
20.259389221962785 288.96911697175227 0.7204456851452065
20.2646167769162 291.01995887579005 0.7231469753373452
20.269844331869614 290.86236296710837 0.7232579963424731
20.275071886823028 291.4446879762577 0.7238716546479274
20.280299441776442 287.52994002403165 0.7193228602929846
20.285526996729857 284.3804897526484 0.715299240491971
20.29075455168327 284.6300404048491 0.7152509915585081
20.295982106636686 286.84643744021474 0.7176351963688379
20.3012096615901 290.9506822193337 0.7232753179539414
20.306437216543515 290.7518516342925 0.7239925855218031
20.31166477149693 292.2326131527722 0.7269484813612825
20.316892326450343 296.0442786060375 0.7315804521742061
20.322119881403758 291.06486932663444 0.7251291665199199
20.327347436357172 290.63417461785144 0.7230667065737156
20.332574991310587 289.45206893503916 0.7213295581283141
20.337802546264 291.4383833616767 0.7237576825490747
20.343030101217416 290.3266707340784 0.7223908027620491
20.34825765617083 289.7472664213618 0.720929954377024
20.353485211124244 290.0656063803428 0.7213226864669586
20.35871276607766 290.15539913364853 0.720873309216331
20.363940321031073 289.96119707030886 0.7208307302521508
20.369167875984488 289.2827256861532 0.7198264656410505
20.374395430937902 289.3365783360955 0.7196553870886532
20.379622985891316 293.2720560471294 0.7241177816152568
20.38485054084473 291.644474875495 0.7216598773315777
20.390078095798145 291.0839692598249 0.7213945684508143
20.39530565075156 289.83555944571873 0.7196467891007237
20.400533205704974 290.95176668243727 0.7217114700618149
20.40576076065839 291.0315054658975 0.7208897631321705
20.410988315611803 290.3163202550437 0.7196258705001717
20.416215870565217 292.2281345420219 0.7226801643655201
20.421443425518632 291.37782143797335 0.7220953520314232
20.426670980472046 289.6768620892955 0.7200866514303482
20.43189853542546 287.68440445889416 0.7172857483066256
20.437126090378875 287.33327154209235 0.7164651174037276
20.44235364533229 284.8853445615508 0.7141796633832699
20.447581200285704 282.6870692341722 0.7118243477025369
20.45280875523912 282.0126357438357 0.7114434723874788
20.458036310192533 284.09059542072634 0.7147551751621081
20.463263865145947 286.00955483060824 0.7158540760138852
20.46849142009936 286.2353155835434 0.7151119968513627
20.473718975052776 285.18472958937065 0.7125582819968531
20.47894653000619 284.47710542590073 0.71162479846113
20.484174084959605 283.87934956506444 0.7116976599832394
20.48940163991302 287.5629467466707 0.7165232060216558
20.494629194866434 287.0680086801627 0.7163342720140816
20.49985674981985 288.0477425747592 0.7180423568098395
20.505084304773263 288.127249407864 0.7179415415337995
20.510311859726677 289.1680830237988 0.7191040805812262
20.51553941468009 289.66227321115383 0.7183533746136255
20.520766969633506 289.14483982676916 0.717643519112505
20.52599452458692 288.06912741012206 0.7175159881933425
20.531222079540335 286.90895612978204 0.7156606683018804
20.53644963449375 285.12032321381156 0.7143977864432159
20.541677189447164 280.85091744623713 0.7095525596791029
20.546904744400578 281.3493892013693 0.7109079654714764
20.552132299353993 282.13322139411497 0.7121408140404918
20.557359854307407 283.7983096658058 0.7132326803944505
20.56258740926082 284.50050537593035 0.7145601596766757
20.567814964214236 284.7820962037262 0.7157497236011308
20.57304251916765 282.4787736707968 0.7120547009418783
20.578270074121065 282.98270766642594 0.7127473993039442
20.58349762907448 283.30685384690423 0.7118562696772869
20.588725184027894 286.2043151051862 0.7155326298157617
20.593952738981308 286.7907068857735 0.7165310616577083
20.599180293934722 284.5838897866708 0.7129463797082265
20.604407848888137 282.05647420816126 0.7096484372703002
20.60963540384155 282.3890419856694 0.7089718881522232
20.614862958794966 282.7448953866842 0.7089887123584491
20.62009051374838 283.9142213529037 0.7113497327231535
20.625318068701795 283.31360911787294 0.7109514401860265
20.63054562365521 285.0593884978368 0.7140441878206509
20.635773178608623 282.45724464151186 0.7107984861460905
20.641000733562038 282.0254886827598 0.7095153872413992
20.646228288515452 281.65839700942394 0.7100658175933163
20.651455843468867 281.08552829433216 0.7081632168471944
20.65668339842228 280.4368861355137 0.708038678192848
20.661910953375695 280.90961165443065 0.7095028872554292
20.66713850832911 281.2178489700974 0.7105737119413084
20.672366063282524 279.6994712077946 0.7082235575247154
20.67759361823594 278.6398883355727 0.7051955146787597
20.682821173189353 277.1387138287393 0.7027532483054213
20.688048728142768 279.3975893601526 0.706321138858172
20.693276283096182 282.60144957484556 0.7108992079856913
20.698503838049596 281.4462005265527 0.7111329113789141
20.70373139300301 281.59907524817163 0.711052455776595
20.708958947956425 281.10863714476415 0.7091474694016088
20.71418650290984 282.9854278345882 0.7103852588484167
20.719414057863254 284.8150781237482 0.7117119488221941
20.72464161281667 283.98071685186824 0.7111730558792922
20.729869167770083 284.5080237998888 0.7118332447649194
20.735096722723497 286.4306460387569 0.714548376756957
20.740324277676912 288.67639140261423 0.7181113956377962
20.745551832630326 289.58371464770806 0.7187390551911653
20.75077938758374 289.7786732721918 0.719967334348297
20.756006942537155 290.8153567167214 0.7211023272925746
20.76123449749057 294.28747320409354 0.7245802936432925
20.766462052443984 293.9877905895075 0.7234414272237188
20.7716896073974 294.59280630899656 0.72418384737376
20.776917162350813 294.3263386529729 0.7239575837170096
20.782144717304227 296.94558429000045 0.7278094054899853
20.78737227225764 296.20286109654967 0.72606537137044
20.792599827211056 295.06090904602786 0.7245648344112848
20.79782738216447 299.91957616789443 0.7297893431163858
20.803054937117885 303.4328738637632 0.7337283026015987
20.8082824920713 306.57594126969224 0.737624933154867
20.813510047024714 304.82731688460865 0.734768834491978
20.81873760197813 303.0440737017308 0.7334508109352545
20.823965156931543 303.1788025508362 0.7336842611372776
20.829192711884957 304.9504545524838 0.735655637364795
20.83442026683837 303.89810378553256 0.7342420450961972
20.839647821791786 303.6394570659462 0.7335172218580551
20.8448753767452 303.7914101938034 0.7338625894258262
20.850102931698615 304.121250161367 0.7338853438105988
20.85533048665203 301.4633634714344 0.7300183246552573
20.860558041605444 297.5563444034468 0.7254333530009018
20.865785596558858 297.60811776698284 0.7259037252463442
20.871013151512273 297.2997669214015 0.7263590086853456
20.876240706465687 296.90324606346695 0.7262789971864244
20.8814682614191 294.4127262846731 0.7228544063628748
20.886695816372516 290.68742818308107 0.717754190313239
20.89192337132593 291.3062595392759 0.7183602918434868
20.897150926279345 292.5550793116767 0.7198466986615558
20.90237848123276 293.67884029147694 0.7223452991992312
20.907606036186174 291.1107400364398 0.7186181571467338
20.912833591139588 293.02600825924424 0.7214171266900024
20.918061146093002 289.67269565616226 0.7170079607684965
20.923288701046417 289.9261551826939 0.7185155392274183
20.92851625599983 287.58243940244813 0.7156602994116806
20.933743810953246 289.5068336582961 0.7181374502192214
20.93897136590666 290.00235941303936 0.7173804021550522
20.944198920860075 288.3254152182698 0.7161943506975978
20.94942647581349 286.4534148286386 0.7137818294895973
20.954654030766903 285.44609089048237 0.7126750724230384
20.959881585720318 287.4489194365068 0.7147850530503446
20.965109140673732 289.38322513107244 0.7163098911829813
20.970336695627147 289.8833578507286 0.718131922781746
20.97556425058056 287.6700306606041 0.7143487160863182
20.980791805533975 285.3948854514175 0.7117604020975526
20.98601936048739 282.08473675501745 0.7070288378204267
20.991246915440804 283.8963863975232 0.7098729192946039
20.99647447039422 281.3226072831422 0.7062979143450955
21.001702025347633 278.8259396272653 0.7030733836206952
21.006929580301048 275.50299984788916 0.6989061057770516
21.012157135254462 273.72764634592755 0.6975485031320194
21.017384690207876 276.1758963461894 0.7010668771597428
21.02261224516129 277.5759519979132 0.7035077210688536
21.027839800114705 279.90580558157995 0.707015157901387
21.03306735506812 277.6857895448356 0.7038077780301895
21.038294910021534 274.5203588997263 0.700265598419018
21.04352246497495 272.3778944514262 0.6964485806120942
21.048750019928363 270.75888378334406 0.6945650707343778
21.053977574881777 271.5626160858688 0.6966332265465595
21.059205129835192 272.21707169122135 0.6966872728044782
21.064432684788606 273.0752385285573 0.6972145297219459
21.06966023974202 273.8509095870467 0.6961349355400258
21.074887794695435 273.86592189758585 0.6968274647678321
21.08011534964885 269.38536416471345 0.6909971928012413
21.085342904602264 267.9219404382157 0.689201724917447
21.09057045955568 267.5815366718283 0.688044428862708
21.095798014509093 269.65839574889486 0.6907565080018435
21.101025569462507 271.2417968666311 0.6918628827154242
21.10625312441592 272.86502019279965 0.6947007325156268
21.111480679369336 271.8360715849708 0.6929018777018242
21.11670823432275 272.05759226892263 0.693048486418723
21.121935789276165 269.45509510919067 0.6887231790414465
21.12716334422958 269.6045523102759 0.688171836885752
21.132390899182994 268.21563502660285 0.686289501899156
21.13761845413641 267.81429934541654 0.686110184673204
21.142846009089823 267.1618367587746 0.6858694648054805
21.148073564043237 267.0081228032464 0.686003072096574
21.15330111899665 268.17024417481724 0.6861764620791073
21.158528673950066 269.5688414161695 0.6871982744922509
21.16375622890348 271.23512928440175 0.6887514211171002
21.168983783856895 271.48393642565856 0.6889652911374433
21.17421133881031 271.4918326266328 0.6895341537250442
21.179438893763724 272.0746934931938 0.6902917165520015
21.184666448717138 270.95252422839275 0.6896771565601435
21.189894003670553 270.3832903408204 0.6891818467241407
21.195121558623967 270.45590933654 0.6893582352880604
21.20034911357738 273.54523141889103 0.6924245809446542
21.205576668530796 270.8179367415859 0.6875562789670328
21.21080422348421 268.21237535577797 0.6840471230727866
21.216031778437625 267.34018760074287 0.6833376724278019
21.22125933339104 268.53778283978784 0.6837247182510392
21.226486888344454 269.5413338308266 0.6850163056209232
21.231714443297868 270.2444172346045 0.6849629301634704
21.236941998251282 272.59181403515106 0.6893229909293452
21.242169553204697 271.12301490380617 0.6883279136555621
21.24739710815811 268.6641552461791 0.6852395462371469
21.252624663111526 264.81066607617345 0.6799776895994254
21.25785221806494 268.12121339477204 0.682903020745282
21.263079773018355 268.7753630747165 0.6821533861903417
21.26830732797177 268.8550928711426 0.6828521176640053
21.273534882925183 264.37565569185756 0.6764793311988776
21.278762437878598 262.94431114091617 0.6759539810040268
21.283989992832012 262.60378685592985 0.6827563681962382
21.289217547785427 265.2226036939679 0.6965539140206004
21.29444510273884 264.96930249433086 0.7026352828014784
21.299672657692255 263.33953390630774 0.7055521117473925
21.30490021264567 266.2346516497546 0.7149431875041001
21.310127767599084 267.07747695267363 0.7197088258008565
21.3153553225525 267.0717049757677 0.7221566566969039
21.320582877505913 264.4352705327265 0.7215644102653143
21.325810432459328 264.5354451058629 0.7243111950709594
21.331037987412742 266.6130231803767 0.7302198884009069
21.336265542366156 265.85262328218164 0.732162017114724
21.34149309731957 262.76218637029586 0.7308192595337732
21.346720652272985 259.5998756830903 0.7291081722281043
21.3519482072264 258.6494941887671 0.7299138951339377
21.357175762179814 260.0581431154609 0.7344890010555385
21.36240331713323 259.83223559519803 0.7374919149119223
21.367630872086643 260.9146599483862 0.7414281277823634
21.372858427040057 261.07136202952086 0.7443475851359072
21.378085981993472 262.76443534639714 0.7488069292346483
21.383313536946886 259.98888029396795 0.7462071309707486
21.3885410919003 257.5172245994549 0.7441113178935697
21.393768646853715 258.20725452624606 0.7465963276462877
21.39899620180713 259.2538480482052 0.749724322657414
21.404223756760544 264.29415056564056 0.7576577932152125
21.40945131171396 265.10728398474845 0.761237313545996
21.414678866667373 264.8529862148462 0.7642592216504075
21.419906421620787 264.24384510220904 0.7662662265103647
21.4251339765742 259.61833405895817 0.7614036215922267
21.430361531527616 258.2909767141857 0.7591618660297563
21.43558908648103 258.8105774771921 0.7611923627083012
21.440816641434445 259.90276537176743 0.7642466909333432
21.44604419638786 261.0689130844152 0.7668614936187651
21.451271751341274 263.5109578872645 0.7726498511188845
21.45649930629469 269.5374969864534 0.7820212161051464
21.461726861248103 271.7080183226973 0.7882726244852112
21.466954416201517 267.2749982359051 0.7831721262002768
21.47218197115493 262.201499664981 0.7784730574523486
21.477409526108346 260.1895447332945 0.7775239846266067
21.48263708106176 259.1681809849697 0.7770991085318891
21.487864636015175 261.48537725800963 0.7827238347359381
21.49309219096859 261.1762428338889 0.7835323929453275
21.498319745922004 265.52363762076084 0.792901930649932
21.503547300875418 266.157174599259 0.797991408586595
21.508774855828833 268.14910125761133 0.8009847151912594
21.514002410782247 267.70669626935467 0.7847023283919305
21.51922996573566 268.91884257075293 0.7758181059593757
21.524457520689076 271.1249294137799 0.7703226705762856
21.52968507564249 272.2893974609676 0.7651009433194623
21.534912630595905 271.39852489925414 0.7591367285070385
21.54014018554932 273.59325616983506 0.7590460896348749
21.545367740502734 275.88964014820635 0.7599413578082947
21.550595295456148 274.61472740139425 0.7555799033478162
21.555822850409562 271.8888503273283 0.7502164336572296
21.561050405362977 272.16741268079056 0.74819138675257
21.56627796031639 273.7876423103613 0.7493984031279407
21.571505515269806 277.50744580221345 0.7535109124782303
21.57673307022322 279.0618697873706 0.7541383540534606
21.581960625176634 282.24783538300466 0.7572607410960047
21.58718818013005 281.8204644180073 0.755708763960598
21.592415735083463 281.88696728743196 0.7545749709163656
21.597643290036878 282.6142695395646 0.7529848410823105
21.602870844990292 284.5952143870407 0.7532330726800107
21.608098399943707 286.1712073783184 0.7539411628215064
21.61332595489712 284.59130031699675 0.7507851063776716
21.618553509850535 282.93494332440656 0.7474261043797051
21.62378106480395 280.697188929834 0.7429571286082076
21.629008619757364 282.2514281637719 0.7443863049424452
21.63423617471078 282.2752092047449 0.7442915787947033
21.639463729664193 281.53470210727187 0.7420309407753951
21.644691284617608 280.17814687358816 0.7389149025174283
21.649918839571022 283.3336741489597 0.7409413585755236
21.655146394524436 287.69504560436906 0.7460109340296511
21.66037394947785 286.3950747980958 0.7433936039628736
21.665601504431265 282.88961996671566 0.7384302952678687
21.67082905938468 283.24980126376346 0.7390052506078773
21.676056614338094 285.95013556869606 0.7428406087461362
21.68128416929151 288.9420791747202 0.7463479375167493
21.686511724244923 291.7259098990618 0.7488637462908299
21.691739279198337 293.3091409598944 0.7496554188757891
21.696966834151752 292.95524738479565 0.748381739908471
21.702194389105166 293.1246708230824 0.7487911746460244
21.70742194405858 290.79268685723446 0.7459031629215938
21.712649499011995 287.95690497004557 0.7415312763006752
21.71787705396541 290.3985125594961 0.7432790262231778
21.723104608918824 292.388082828819 0.7448345786184893
21.72833216387224 293.34782455890064 0.7449435630864859
21.733559718825653 289.95410560573754 0.7409471903147566
21.738787273779067 289.2329272065078 0.7394812235684021
21.74401482873248 291.19830756982657 0.7423686731228765
21.749242383685896 293.20285039246494 0.7451907628951435
21.75446993863931 294.79629376108863 0.7477196391283848
21.759697493592725 296.2855730467171 0.7491733143834673
21.76492504854614 299.33829043165895 0.7515147129434329
21.770152603499554 301.4401594932952 0.7535215514676472
21.77538015845297 300.73496368531806 0.7524207725231511
21.780607713406383 302.2817832949832 0.7548188097228162
21.785835268359797 304.41688938358084 0.7575542989568929
21.79106282331321 307.4385137057615 0.7611379102318053
21.796290378266626 311.69293435168515 0.765881749684884
21.80151793322004 315.0504534307212 0.7693509939068667
21.806745488173455 316.55904468956624 0.770729837261795
21.81197304312687 315.9401025014933 0.7690620575478943
21.817200598080284 317.08251802499177 0.7700968662129759
21.822428153033698 315.5979804651309 0.7675414864458714
21.827655707987113 313.6586909491539 0.7655935211059924
21.832883262940527 314.39106593087945 0.7665377661873518
21.83811081789394 317.4936527679676 0.7705726847800429
21.843338372847356 321.3371463314379 0.7749019036569756
21.84856592780077 320.2622150367865 0.7736904317572144
21.853793482754185 320.6358684974303 0.7743229631458657
21.8590210377076 323.1079989468278 0.7769466844320583
21.864248592661014 324.8059449881333 0.7787580629320865
21.869476147614428 324.75832826752475 0.7782315779163543
21.874703702567842 321.80756432376785 0.7746420384052177
21.879931257521257 318.9940853624236 0.770782835687901
21.88515881247467 316.36474487224723 0.767456795203807
21.890386367428086 314.8895956480758 0.7655079333860867
21.8956139223815 313.29256652088924 0.7643992076247055
21.900841477334914 311.7252421336683 0.7621445652121166
21.90606903228833 310.58761951448605 0.7601930265597525
21.911296587241743 311.38555191505026 0.7598088434248675
21.916524142195158 310.9937833533533 0.7596312223635613
21.921751697148572 308.55528945643573 0.7571787245343751
21.926979252101987 307.8348418939641 0.7557098993015557
21.9322068070554 307.6462497335685 0.7554917281327964
21.937434362008815 309.6614466907617 0.7570699152220817
21.94266191696223 310.5009181669867 0.7582952314911141
21.947889471915644 308.8251696772899 0.7563711070250181
21.95311702686906 304.5288724929233 0.7514849939040292
21.958344581822473 302.4454048355739 0.7484565917198015
21.963572136775888 305.4455086467842 0.7521328954923208
21.968799691729302 306.31820364212126 0.7527773907489105
21.974027246682716 308.0207143003062 0.7548558016169311
21.97925480163613 306.2201319413271 0.7518211965144723
21.984482356589545 306.23518631581555 0.7515946115146024
21.98970991154296 307.202254115481 0.7524279666879179
21.994937466496374 307.92473260392325 0.7529755711535345
22.00016502144979 307.98784629323444 0.7533376926564002
22.005392576403203 305.87476260344266 0.7500612286345567
22.010620131356617 305.5120678180988 0.7494688877938894
22.015847686310032 305.57158447977645 0.7494521298116371
22.021075241263446 307.71538571235624 0.7529864097066407
22.02630279621686 307.8005565982023 0.7537516607945912
22.031530351170275 310.96742786890565 0.7563430450692972
22.03675790612369 312.3258765762491 0.7571401513674152
22.041985461077104 314.5846652468623 0.7597910214117501
22.04721301603052 316.8000019435299 0.7630222999740691
22.052440570983933 317.19778938488844 0.7638561071172191
22.057668125937347 318.562938115984 0.76491117487955
22.06289568089076 319.3486072262279 0.7654514608487564
22.068123235844176 318.6075442942882 0.7652460119841827
22.07335079079759 313.59303437627847 0.7588254399300942
22.078578345751005 311.012184993906 0.7558879169265862
22.08380590070442 312.14617454783183 0.7565195843293671
22.089033455657834 312.597157477918 0.7566269474427957
22.09426101061125 313.1624456668776 0.7567420794974369
22.099488565564663 312.42474891796985 0.7556350327358341
22.104716120518077 314.17942575197 0.7576200208369295
22.10994367547149 315.270672042271 0.7583623046396807
22.115171230424906 312.5837800795056 0.7546036352602299
22.12039878537832 309.9952576717023 0.7523348695911365
22.125626340331735 308.2289273639035 0.7498033084780417
22.13085389528515 307.59737925084545 0.7491244412731584
22.136081450238564 309.01728049254103 0.750136945851262
22.141309005191978 310.48634377993955 0.7523352901825421
22.146536560145393 311.977022835055 0.754674462864269
22.151764115098807 310.8586400672968 0.752977699416854
22.15699167005222 310.3539029338516 0.7521051182844299
22.162219225005636 310.43006947899823 0.7516431875987039
22.16744677995905 311.82749304511566 0.7530970892473279
22.172674334912465 311.57067865206176 0.7527090774311668
22.17790188986588 311.8846114467308 0.7524977677844736
22.183129444819293 311.0709193255659 0.7518753428749242
22.188356999772708 308.91975587731116 0.7491634269028308
22.193584554726122 308.98413551612185 0.7493288885943743
22.198812109679537 313.2932447469633 0.7547285098546745
22.20403966463295 314.90751206954707 0.7559037067273966
22.209267219586366 315.12649658057535 0.7560447545477315
22.21449477453978 312.7875182789235 0.7532926475563984
22.219722329493194 312.4588374263984 0.7526605684323048
22.22494988444661 313.5974804849081 0.7537874424359932
22.230177439400023 315.82587095714536 0.7554288174704805
22.235404994353438 316.94129896535986 0.7572358777928011
22.240632549306852 315.7700755114508 0.7558840296305751
22.245860104260267 315.20230336431376 0.7548684516774943
22.25108765921368 313.82820661887206 0.7537560727389576
22.256315214167095 314.36467855147777 0.7541136348770078
22.26154276912051 313.6079176861782 0.7529614880627992
22.266770324073924 314.9113366221345 0.754116692959482
22.27199787902734 315.91676047431713 0.7547137511149017
22.277225433980753 314.5406697994323 0.7536209320017628
22.282452988934168 312.187755663441 0.7501363490784317
22.287680543887582 308.26882548324824 0.7459423756382841
22.292908098840996 306.17041440028987 0.7436391839659046
22.29813565379441 305.93125917676065 0.7429784365497282
22.303363208747825 306.12653572290674 0.7438792115574553
22.30859076370124 306.29059393436773 0.7444099296624813
22.313818318654654 305.35618345689807 0.7441228374966063
22.31904587360807 306.54100907236653 0.7450293770138788
22.324273428561483 305.2987161979412 0.7427577778520055
22.329500983514897 304.0175637183134 0.7405298977414637
22.334728538468312 301.2807949226065 0.7372770038754828
22.339956093421726 299.11231746341315 0.7346828664846478
22.34518364837514 298.69051907975876 0.7344411762109692
22.350411203328555 299.6027336694984 0.7349329341776694
22.35563875828197 300.38238537434324 0.7362326866065727
22.360866313235384 300.5754332446208 0.736491354630769
22.3660938681888 299.6636742762881 0.7352785237918001
22.371321423142213 298.5024447117732 0.7331477001572702
22.376548978095627 297.32959774294665 0.7316531153052169
22.38177653304904 295.6417648351911 0.73004032217645
22.387004088002456 294.8293092224324 0.7286005119187019
22.39223164295587 293.8133188601457 0.7271908813914676
22.397459197909285 290.9126520944526 0.7236282540399335
22.4026867528627 288.3185061635412 0.7208874676672719
22.407914307816114 288.0794726891772 0.720419754499446
22.41314186276953 288.4923606522031 0.7204302830440303
22.418369417722943 288.6790481303184 0.7209821637844108
22.423596972676357 285.68608874230694 0.7188461903537539
22.42882452762977 282.02892827933675 0.7148252763590988
22.434052082583186 279.63532459175326 0.7114845584323796
22.4392796375366 279.3766640460712 0.7101187767166429
22.444507192490015 282.3414429690333 0.7134144079597233
22.44973474744343 281.6647638662814 0.7128829350619307
22.454962302396844 277.68985393073746 0.7084681302416459
22.460189857350258 273.7610250378106 0.7034174461619408
22.465417412303673 274.69343720238356 0.7035489890550919
22.470644967257087 279.4245292074282 0.7095721686546411
22.4758725222105 283.4190731988256 0.7157362140572094
22.481100077163916 283.9055128278685 0.7173139904954725
22.48632763211733 282.69950210694935 0.7150290302120853
22.491555187070745 280.50087134713687 0.7116092864835757
22.49678274202416 279.1846250416596 0.7088306960035952
22.502010296977573 276.42839178649945 0.7060616839715022
22.507237851930988 275.298897824855 0.7046407055597588
22.512465406884402 276.21631743082656 0.7060831107503983
22.517692961837817 277.12628556968406 0.7072488374867151
22.52292051679123 275.19204660561167 0.7045363075521337
22.528148071744646 274.90625882832046 0.7034375999139808
22.53337562669806 276.9207466169434 0.705991596998802
22.538603181651474 274.84457481385914 0.7047129146214646
22.54383073660489 273.82852716510143 0.70293975063088
22.549058291558303 275.98446061767214 0.7045126977327377
22.554285846511718 277.46440292795626 0.7056930948357452
22.559513401465132 278.08343214653587 0.7073470285501738
22.564740956418547 274.57906317808937 0.7042304913040813
22.56996851137196 273.4473368890133 0.702553830255564
22.575196066325375 273.114113763664 0.7007577207830767
22.58042362127879 274.006009198408 0.7010678208656846
22.585651176232204 273.1481371158012 0.7002411730663273
22.59087873118562 273.93452142488536 0.7024819662825402
22.596106286139033 270.9376754088763 0.6983187940034882
22.601333841092448 270.763169790927 0.6966800437439009
22.606561396045862 272.77466546857113 0.6991562376800587
22.611788950999276 271.22931378690197 0.6976991105767214
22.61701650595269 271.7652206071412 0.6990129476480085
22.622244060906105 271.66625486866945 0.6986866969279387
22.62747161585952 271.46230588009047 0.6994951953603412
22.632699170812934 269.6615331885604 0.6980771360962956
22.63792672576635 268.96780595245673 0.696737235325037
22.643154280719763 270.388817996015 0.6976733771005824
22.648381835673177 271.3160845963109 0.6986130833695197
22.653609390626592 270.6144687843633 0.6978369588367986
22.658836945580006 267.4522711613277 0.6936731664291427
22.66406450053342 266.02839948306354 0.6913427827857318
22.669292055486835 269.07613925000925 0.695125118492352
22.67451961044025 268.7211611292868 0.6936621869140189
22.679747165393664 270.5683314088153 0.6964987046071959
22.68497472034708 270.87565711823345 0.6968101361705962
22.690202275300493 271.65878966267894 0.696806113223415
22.695429830253907 271.94596676745675 0.6966146382163697
22.70065738520732 269.2121422592602 0.6943331746714351
22.705884940160736 269.62847095460234 0.6960100646165356
22.71111249511415 270.80905805668067 0.6978072001036065
22.716340050067565 274.1668061368114 0.7006380488083808
22.72156760502098 275.4769026224306 0.701444333520341
22.726795159974394 274.69137095792905 0.7000594157650827
22.73202271492781 276.00588908745124 0.7025254831466743
22.737250269881223 276.4834545832897 0.7026476540044401
22.742477824834637 278.7932083882097 0.7050653402844025
22.74770537978805 278.46594924746597 0.7039691662183596
22.752932934741466 280.32232774684513 0.7068712497965725
22.75816048969488 282.06112422818495 0.7094077595517805
22.763388044648295 282.70484221492416 0.7107050134388364
22.76861559960171 282.90516388753394 0.7102633220710514
22.773843154555124 282.0525888717408 0.7084091752641325
22.779070709508538 285.98388470838563 0.7126207321473416
22.784298264461952 286.90123522408186 0.7136346708984452
22.789525819415367 286.13807805897335 0.7134186028898719
22.79475337436878 281.9296195249557 0.7085994710762618
22.799980929322196 281.8119335614332 0.7083468147464995
22.80520848427561 283.23318653553923 0.7099059571142826
22.810436039229025 288.47723650627637 0.7152567662279902
22.81566359418244 286.7631354300603 0.712918507802847
22.820891149135853 287.2983462908207 0.7139971427130947
22.826118704089268 285.7335467435909 0.7130121029424051
22.831346259042682 288.16116397725074 0.715623533771502
22.836573813996097 289.1862758005887 0.7150575718920613
22.84180136894951 290.9120533263872 0.7164042893171035
22.847028923902926 290.98359844913733 0.717158285626922
22.85225647885634 290.2440400063543 0.717609635886127
22.857484033809754 289.48821622229804 0.7175740229921552
22.86271158876317 289.4921900873691 0.7173167297019704
22.867939143716583 290.35131858546185 0.7180201924657783
22.873166698669998 293.0293496992268 0.7209138062585875
22.878394253623412 294.58754006478284 0.7223759364886748
22.883621808576827 295.7867011602669 0.7230303245840969
22.88884936353024 292.1163847989716 0.7177549433425318
22.894076918483655 291.2839964639711 0.7166076200317831
22.89930447343707 291.5451099917479 0.7177999701192745
22.904532028390484 292.43169168855616 0.7190041587826413
22.9097595833439 291.07053012458 0.7174335030552266
22.914987138297313 290.8716617877701 0.7171201061394143
22.920214693250728 293.37124392193556 0.7205777124854896
22.925442248204142 294.6083792443103 0.7218504725635334
22.930669803157556 290.7978018846189 0.7162239878531393
22.93589735811097 287.01759809545524 0.7118000720223343
22.941124913064385 284.29768375883793 0.7081440140996177
22.9463524680178 284.5640251301886 0.7095170218875629
22.951580022971214 281.0519054862367 0.7046795059352454
22.95680757792463 280.0376886618458 0.7036733395397581
22.962035132878043 280.43650946166383 0.7055748488897671
22.967262687831457 282.4168140232048 0.7090247813282889
22.972490242784872 284.0298925890556 0.7109657252067657
22.977717797738286 283.47313110483464 0.7086305557618251
22.9829453526917 282.17059209828903 0.7062925324718918
22.988172907645115 283.0959535463298 0.7077927790078039
22.99340046259853 284.746504549846 0.7103404827001066
22.998628017551944 284.30042909604003 0.7107660897819771
23.00385557250536 284.6494483573543 0.7102299122696907
23.009083127458773 284.4936463279538 0.7092001150769023
23.014310682412187 288.22790501399095 0.713589409372301
23.0195382373656 289.00038437674164 0.7143100721998474
23.024765792319016 286.6324005409165 0.7108082831220468
23.02999334727243 284.4153195932281 0.7081812690434468
23.035220902225845 282.7838598973736 0.7062038073967546
23.04044845717926 283.6201771914245 0.7080272514245789
23.045676012132674 283.20476062133883 0.7073205014933405
23.05090356708609 284.96183842823154 0.7100007802354864
23.056131122039503 284.7870689678806 0.7096333658367975
23.061358676992917 282.96893286089704 0.7064887732872938
23.06658623194633 281.09207853240247 0.704058632615058
23.071813786899746 280.4373881658233 0.704196791875504
23.07704134185316 283.2111845746434 0.7090059717271392
23.082268896806575 282.03630039230177 0.7074579429576754
23.08749645175999 281.3984833954611 0.7052516508503806
23.092724006713404 280.25062696040044 0.7033136455195644
23.097951561666818 282.60401143735817 0.7055599631560383
23.103179116620232 284.91489393964565 0.7083087232587179
23.108406671573647 286.1624763969081 0.7100169048284545
23.11363422652706 283.3850703215989 0.7070068758887508
23.118861781480476 280.54152081064103 0.7038993539062544
23.12408933643389 280.77930285051156 0.7039003538133977
23.129316891387305 281.45961394662083 0.7048741572638306
23.13454444634072 284.20991926839207 0.7085015724517567
23.139772001294133 284.0512961642776 0.7083926640993361
23.144999556247548 284.7861515790355 0.7089819570405783
23.150227111200962 287.2484526090445 0.7119190075897568
23.155454666154377 288.18021279903826 0.7127307553100555
23.16068222110779 284.7602919403836 0.7081725933589871
23.165909776061206 283.7985010529076 0.7061765410011935
23.17113733101462 285.26388106199914 0.708277879468568
23.176364885968034 290.5820136051036 0.714812370256452
23.18159244092145 291.2599811371544 0.7177448695144353
23.186819995874863 290.1804091809945 0.7158911483589314
23.192047550828278 287.9715113344033 0.7127412843154265
23.197275105781692 287.7086404950922 0.711619096049705
23.202502660735107 288.2953338345215 0.71280461429854
23.20773021568852 290.11851557187987 0.7154298754962218
23.212957770641935 287.87987637626105 0.7132685412728959
23.21818532559535 285.34512143190403 0.7101532683197743
23.223412880548764 283.49149900512947 0.7072938655531884
23.22864043550218 284.8409039644622 0.7074685764282971
23.233867990455593 283.8910026367262 0.7055259932243275
23.239095545409008 287.4956110554247 0.7100097569238621
23.244323100362422 288.34720332364856 0.7122635498471334
23.249550655315836 289.22888450966883 0.7136607737130573
23.25477821026925 285.81410984688216 0.709301300588441
23.260005765222665 285.09132950876733 0.7085425166984914
23.26523332017608 286.14110420744333 0.7093157915664774
23.270460875129494 289.17328146373836 0.7129671937366893
23.27568843008291 287.99753839393685 0.7103933775085235
23.280915985036323 283.9814859051629 0.7050762543005883
23.286143539989737 282.1127219087846 0.7040275648124901
23.291371094943152 284.3571028968986 0.7069379232434505
23.296598649896566 286.3929635935161 0.7105627960060499
23.30182620484998 286.8640655485424 0.7112532809511021
23.307053759803395 286.38130698078504 0.7102690398260807
23.31228131475681 285.8121280524625 0.7098415125851604
23.317508869710224 285.7482178968186 0.7096074284830234
23.32273642466364 285.7155771408832 0.7097130982126116
23.327963979617053 288.8313861760745 0.7117872539474378
23.333191534570467 289.3104042821996 0.7114165101900635
23.33841908952388 289.6420304847803 0.7119918895757354
23.343646644477296 288.26666200083554 0.7106537791652887
23.34887419943071 285.83184773906237 0.7075387373880297
23.354101754384125 285.2530766052944 0.7073806962469887
23.35932930933754 288.26504185577966 0.7106352148838937
23.364556864290954 291.22622272456385 0.7149762492468498
23.369784419244368 293.98127553440116 0.718098686653097
23.375011974197783 292.59336559298305 0.7161490259195312
23.380239529151197 291.5370490313131 0.7143028314064811
23.38546708410461 287.75658650402994 0.7089715558423715
23.390694639058026 288.5635251791987 0.7101038223708587
23.39592219401144 288.9404508653683 0.710574849396943
23.401149748964855 288.7461237556595 0.7109331434051833
23.40637730391827 285.9384978238015 0.7071770642315801
23.411604858871684 283.8027194541671 0.704329284327507
23.416832413825098 281.2875176477477 0.7013578204630254
23.422059968778512 279.8527388778842 0.699321372558956
23.427287523731927 281.29416801579964 0.7012827828804963
23.43251507868534 282.666332705063 0.7032958963185596
23.437742633638756 287.45307020640354 0.7094775434945105
23.44297018859217 286.3261473266271 0.7086007245347077
23.448197743545585 286.99369410251165 0.7091520020407522
23.453425298499 286.9600690421975 0.7087763650219293
23.458652853452413 287.8807519321996 0.7090377870338129
23.463880408405828 287.7889285134395 0.7090192881310604
23.469107963359242 288.5045978855904 0.7097340005472788
23.474335518312657 291.9906707571215 0.7139848653278973
23.47956307326607 293.7653442473024 0.7158269144348828
23.484790628219486 293.74864846150786 0.716392853448414
23.4900181831729 292.07001026153756 0.7144703104681521
23.495245738126314 291.932452526876 0.7153513817360843
23.50047329307973 292.4709670714119 0.7149560826686645
23.505700848033143 292.6893872795961 0.7143140987136033
23.510928402986558 293.3044918625414 0.7146230273235679
23.516155957939972 292.55755107259216 0.7142246002160691
23.521383512893387 292.28870556311705 0.7140787668924664
23.5266110678468 293.58920551360256 0.715583852050938
23.531838622800215 297.8854647470318 0.7209037881234176
23.53706617775363 298.83331290574915 0.7222754939380182
23.542293732707044 299.5094369286899 0.7222552446634456
23.54752128766046 298.42852378167527 0.720862811029156
23.552748842613873 300.144181740038 0.7222258230429528
23.557976397567288 301.95227354190183 0.7230159422568372
23.563203952520702 302.3113091137259 0.7223513247226699
23.568431507474116 302.23426744456475 0.7216837654540961
23.57365906242753 302.41359274114 0.7223950416210778
23.578886617380945 298.72506921419057 0.7170722000866492
23.58411417233436 293.3781797821522 0.7116789592174102
23.589341727287774 290.1990938056285 0.7078168995839238
23.59456928224119 292.3197227465462 0.7100800383043187
23.599796837194603 294.490280680665 0.7110936044779449
23.605024392148017 295.9197807517941 0.7121307491980113
23.610251947101432 297.00073100471735 0.7133922536640559
23.615479502054846 297.5526041253301 0.7144062777036314
23.62070705700826 297.4286066281496 0.7143152745069238
23.625934611961675 295.3068633219447 0.7117359888844864
23.63116216691509 294.8711843823702 0.710231922524835
23.636389721868504 293.6552262045498 0.7084365639688293
23.64161727682192 292.57117249086417 0.7069019219056343
23.646844831775333 292.78824470867363 0.7069635421372382
23.652072386728747 294.8141271866737 0.7094581415333272
23.65729994168216 292.51565022205403 0.7066094732627414
23.662527496635576 291.35689846123415 0.7050084065972351
23.66775505158899 292.41503938307454 0.7054939841564065
23.672982606542405 296.5002870615893 0.7098577320283008
23.67821016149582 298.3435295810202 0.7112080309601124
23.683437716449234 293.14487714947325 0.7051241585331237
23.688665271402648 290.52331265210427 0.702888145589509
23.693892826356063 293.7613465388078 0.7073828251293667
23.699120381309477 294.28801817266844 0.7080119762603642
23.70434793626289 300.2756843867543 0.7142191460451321
23.709575491216306 302.97831579315846 0.7157289402831707
23.71480304616972 307.8107828004269 0.720706005056129
23.720030601123135 305.19648331201165 0.717704754433893
23.72525815607655 303.8517035082995 0.7162996600710352
23.730485711029964 301.55904332070577 0.7131004142084703
23.735713265983378 300.99951174052313 0.7119088057454463
23.740940820936792 298.5006197937395 0.710107503084101
23.746168375890207 301.1567921480012 0.7129169537957833
23.75139593084362 303.65581295376194 0.7160579258292331
23.756623485797036 303.6056472343491 0.7145357501201889
23.76185104075045 303.6022328524406 0.7147007717248487
23.767078595703865 301.07458619582496 0.7113961603859614
23.77230615065728 299.5602691986204 0.7095354479181163
23.777533705610693 298.28580945276127 0.7074355759191774
23.782761260564108 301.16011531097445 0.7096257205485272
23.787988815517522 303.05818397516356 0.711265604027753
23.793216370470937 304.42076751158453 0.7131818252045315
23.79844392542435 307.17375197263334 0.7166229922188312
23.803671480377766 308.2459592067057 0.7180264792773458
23.80889903533118 308.4469613044286 0.7175247320137559
23.814126590284594 305.8442163949896 0.7136827070125094
23.81935414523801 306.3503732515172 0.7137935497282234
23.824581700191423 306.2960847447115 0.7127045146745641
23.829809255144838 305.9755681364627 0.7123871029035621
23.835036810098252 306.94359794891784 0.7129966725771832
23.840264365051667 308.28263076962827 0.715305070403714
23.84549192000508 307.8617301041011 0.7149256570470807
23.850719474958495 308.79437338820276 0.7151561971600804
23.85594702991191 309.6701286885005 0.7156516979503147
23.861174584865324 313.53528340734437 0.7189596225242749
23.86640213981874 312.4549974200156 0.7175284680802486
23.871629694772153 311.30048511419284 0.7164827304793162
23.876857249725568 306.7376037041681 0.7115439924990399
23.882084804678982 304.44364549605825 0.7088191098124932
23.887312359632396 301.59816859158406 0.7047836487061402
23.89253991458581 304.3915293341954 0.7079932354618487
23.897767469539225 306.3926514893827 0.7106085872188188
23.90299502449264 308.98086284381344 0.7138765999792304
23.908222579446054 309.15285016440663 0.7138235865123403
23.91345013439947 308.2854173822961 0.7130214483555742
23.918677689352883 306.38786838767396 0.7113094157470697
23.923905244306297 306.517847759502 0.7118774085182089
23.929132799259712 309.21790366372835 0.7142394490965372
23.934360354213126 307.73526607817536 0.7121482861321393
23.93958790916654 304.5874506419995 0.7070393542984956
23.944815464119955 301.6664660604379 0.7034176494580681
23.95004301907337 301.99206761684457 0.7037769252413125
23.955270574026784 304.3968416586993 0.7070558704908364
23.9604981289802 301.7857572148954 0.7043445660143166
23.965725683933613 300.3183208273186 0.7020695618166827
23.970953238887027 300.1264716730823 0.7026171251406392
23.97618079384044 301.92442251750344 0.7053774749298387
23.981408348793856 301.3219207081719 0.7047410287135976
23.98663590374727 299.3061266487472 0.7023552923323682
23.991863458700685 301.9162518102234 0.7044406507915264
23.9970910136541 302.87528688025 0.705633315270622
24.002318568607514 301.90519730180324 0.7048572954662027
24.007546123560928 301.51940781834503 0.7047993268649795
24.012773678514343 298.90499467166774 0.7010018734270129
24.018001233467757 302.0834793053931 0.7038656083088659
24.02322878842117 302.8062425165967 0.7045983722319389
24.028456343374586 302.3654732401191 0.7047601768822188
24.033683898328 301.71145850364803 0.70445448373996
24.038911453281415 300.80484375633904 0.7056314593858076
24.04413900823483 302.5768274850684 0.7072090919802139
24.049366563188244 303.55933479149303 0.70787363890175
24.054594118141658 305.6846029687342 0.7088546885053495
24.059821673095072 304.771600950004 0.7070559059963417
24.065049228048487 300.99348321683493 0.7026106393707099
24.0702767830019 297.57608782629615 0.7115806626223318
24.075504337955316 297.56097399156596 0.7205220179129959
24.08073189290873 297.59296986011316 0.726986302765508
24.085959447862145 298.1952443667991 0.7325686245453681
24.09118700281556 302.2615878632062 0.7425933367923999
24.096414557768973 305.14501703665246 0.7506347229748945
24.101642112722388 304.7115346330964 0.7543576908547162
24.106869667675802 304.3093616301323 0.7587063210564291
24.112097222629217 301.31371085443163 0.7598093038104664
24.11732477758263 302.2419783936506 0.7643163532204601
24.122552332536046 299.3196166676479 0.763535851931093
24.12777988748946 299.230462363988 0.7654221009613912
24.133007442442874 300.10246702281853 0.7706554113422728
24.13823499739629 303.6370654386601 0.7796209623005634
24.143462552349703 305.7931536215426 0.7864888049669195
24.148690107303118 304.2661053400214 0.7878367884764822
24.153917662256532 303.75860735531825 0.7900630181172922
24.159145217209947 304.0012337323404 0.792352628138176
24.16437277216336 304.0291813991484 0.7944804150456912
24.169600327116775 302.0053447638014 0.7942244400235233
24.17482788207019 296.5397832591912 0.7893547962185395
24.180055437023604 298.5843192208421 0.7948577949229985
24.18528299197702 299.4467790254352 0.7985954228487472
24.190510546930433 305.40958033632677 0.8094458909832382
24.195738101883848 306.99891705193767 0.8140910012446635
24.200965656837262 310.93906246301054 0.8217200346525235
24.206193211790676 309.79564446612716 0.8229950408717174
24.21142076674409 306.4360033982018 0.8211390903879967
24.216648321697505 302.81082197705325 0.8193541449862715
24.22187587665092 301.77029640002206 0.821036501664613
24.227103431604334 303.90264613081735 0.8271572189379235
24.23233098655775 301.7880142804493 0.8276315436142303
24.237558541511163 299.2944390714258 0.8259008890050089
24.242786096464577 299.45336311450467 0.8283533285909103
24.248013651417992 300.17485110539104 0.8305115308449462
24.253241206371406 302.2770203784439 0.8361228433706277
24.25846876132482 302.73544089784224 0.8377849260870812
24.263696316278235 301.19274614759905 0.8367789869106456
24.26892387123165 297.4332143888146 0.8330390801742865
24.274151426185064 296.648396643685 0.8333657187624174
24.27937898113848 300.08081800850033 0.8405411058843186
24.284606536091893 304.35624574645794 0.8492081990385811
24.289834091045307 302.45330529589893 0.8499361331548739
24.29506164599872 298.95255892069866 0.8485987399267686
24.300289200952136 295.9863679787933 0.8467490455379892
24.30551675590555 295.8121403930672 0.849750677473447
24.310744310858965 292.34302763520583 0.846761684274939
24.31597186581238 292.25242985343874 0.8494862922104575
24.321199420765794 289.2946915225455 0.846569348905114
24.326426975719208 292.6262545710636 0.8531953380698498
24.331654530672623 295.93603278599994 0.858137881448697
24.336882085626037 301.0496909139644 0.8662030194108102
24.34210964057945 303.184267260912 0.8699883914101648
24.347337195532866 299.0685498029914 0.8654283643611062
24.35256475048628 297.3646959224098 0.866165826799616
24.357792305439695 294.9482841903725 0.8656421357575134
24.36301986039311 295.59769058336474 0.8695585721944261
24.368247415346524 293.21027135483945 0.8670648168118131
24.373474970299938 297.6040822718549 0.8759320776809427
24.378702525253352 298.9879619194698 0.8812837719277443
24.383930080206767 305.5100220107635 0.8946682223102627
24.38915763516018 306.3736782914846 0.8992061786996398
24.394385190113596 305.6425723268004 0.8992484460234513
24.39961274506701 302.7551046997023 0.897174225561384
24.404840300020425 302.1541957394539 0.8967445591407915
24.41006785497384 303.65031193930076 0.9010652635296708
24.415295409927253 299.97962898736307 0.8977384721261531
24.420522964880668 294.8634387231874 0.8929619034553936
24.425750519834082 294.22173848252635 0.8943898892634913
24.430978074787497 297.88509741910406 0.9023563922550789
24.43620562974091 300.7736334545933 0.9085585835380078
24.441433184694326 299.6983619452205 0.9098056857055914
24.44666073964774 297.3466256831363 0.9087722002343116
24.451888294601154 297.94200199132564 0.9126639539168463
24.45711584955457 300.30514982634656 0.918546307567251
24.462343404507983 302.79933979810306 0.9223255898170308
24.467570959461398 306.9183483330978 0.9306155761503562
24.472798514414812 308.5823249720642 0.9349056637647161
24.478026069368227 310.6088921933573 0.9414923052062014
24.48325362432164 304.25365620405495 0.9353614930852076
24.488481179275055 300.00402472748755 0.9305301361840683
24.49370873422847 296.93350353604404 0.9270780306047395
24.498936289181884 297.4741716934484 0.9290225675615925
24.5041638441353 299.72689642302805 0.9351343632790393
24.509391399088713 302.1666964931531 0.9423450552075012
24.514618954042128 302.73062891832086 0.9454875584534984
24.519846508995542 300.68088186864645 0.943211977207617
24.525074063948956 295.8262621917721 0.9375941010648802
24.53030161890237 293.2213564930453 0.935907027370689
24.535529173855785 295.83709171905423 0.9430028014766576
24.5407567288092 298.95488833521614 0.951490959915273
24.545984283762614 300.7259685623992 0.956400624574269
24.55121183871603 300.0254106924715 0.9567419162448018
24.556439393669443 300.2223346516395 0.958505003587263
24.561666948622857 303.10440875638517 0.966236299758368
24.566894503576272 305.3693987430424 0.9728299784860286
24.572122058529686 308.86629044211406 0.9802037747477035
24.5773496134831 309.52014894504475 0.9838087619306461
24.582577168436515 310.5557828171003 0.988225259971647
24.58780472338993 308.54635610660563 0.9876142076443793
24.593032278343344 309.3177678386913 0.9908309326782806
24.59825983329676 311.79013189147213 0.9964370685338619
24.603487388250173 313.9689272275605 1.0023825178766999
24.608714943203587 311.5707181159172 1.0019039190280243
24.613942498157 306.9942638213417 0.9965684156536266
24.619170053110416 300.6971564905491 0.988322028772372
24.62439760806383 297.9987127321325 0.9846987827531087
24.629625163017245 297.95794000904164 0.9871583220353166
24.63485271797066 302.0930781528573 0.99662836002119
24.640080272924074 300.3829922490944 0.9972998835062279
24.645307827877488 300.4890073041429 1.0011993559779087
24.650535382830903 295.82629310252463 0.9970205361802957
24.655762937784317 295.4160666425175 0.9997267954710234
24.66099049273773 297.60772444385 1.006720940364734
24.666218047691146 299.20663696893604 1.0119820676996074
24.67144560264456 302.77934188661396 1.0201829988740527
24.676673157597975 303.48485933639347 1.0225477941488206
24.68190071255139 307.18439384650753 1.0294425820561084
24.687128267504804 303.28450431496015 1.0244124421102294
24.692355822458218 300.2732584785524 1.0198479883488076
24.697583377411632 294.43547525231793 1.0157726832483864
24.702810932365047 294.27082298368305 1.0226449839314757
24.70803848731846 293.0477725395855 1.0255490785479326
24.713266042271876 290.4937980563245 1.0237124570930647
24.71849359722529 290.167377409355 1.0230627768173175
24.723721152178705 287.5344457698734 1.0202361208777992
24.72894870713212 291.9118792086936 1.0291338663996679
24.734176262085533 292.3417168066149 1.0336109042137738
24.739403817038948 298.88704611333316 1.0467519742703784
24.744631371992362 301.52506584518017 1.0535840668271386
24.749858926945777 302.3492649752574 1.054597837286417
24.75508648189919 296.93976861922766 1.0491349259560017
24.760314036852606 293.4970637179333 1.0454248345196984
24.76554159180602 293.0583938248969 1.0483925572808501
24.770769146759434 293.4912798382346 1.051883620275894
24.77599670171285 298.34745196266033 1.0646123615469913
24.781224256666263 297.01175989842164 1.0650397234784879
24.786451811619678 300.0816320877615 1.0716512840394223
24.791679366573092 293.70446234722795 1.061181652709754
24.796906921526507 294.3592616176057 1.0639034040520257
24.80213447647992 294.8614467497817 1.0702935719716613
24.807362031433335 294.8469534056609 1.072946461984044
24.81258958638675 294.8448639817715 1.0766846964894994
24.817817141340164 294.4563967713059 1.0761287711807241
24.82304469629358 295.3786690975883 1.081773842148018
24.828272251246993 294.9993746477025 1.0842963492454079
24.833499806200408 291.8285818722671 1.0823208819935637
24.838727361153822 294.1894933784967 1.0883809778449218
24.843954916107236 292.3056224332144 1.0868158429167447
24.84918247106065 298.48834236105284 1.1016104492156291
24.854410026014065 300.7722078757572 1.1092042293513147
24.85963758096748 304.00263792566346 1.1184439672297488
24.864865135920894 304.07598075320067 1.119152791599179
24.87009269087431 301.7050427257687 1.1177580166210594
24.875320245827723 301.6331359439631 1.1197792311844013
24.880547800781137 298.5566669679017 1.1191578653808139
24.885775355734552 299.55476294340264 1.1245666162508772
24.891002910687966 299.5521015481059 1.1299526181553496
24.89623046564138 307.5550551101144 1.1476219862491759
24.901458020594795 308.0414742077652 1.1533984820144325
24.90668557554821 307.706948137724 1.1560263434751932
24.911913130501624 301.2251096042084 1.1496104016810373
24.91714068545504 302.13697742320676 1.1531749910113278
24.922368240408453 302.45669786927465 1.1569239826980735
24.927595795361867 303.9190850010239 1.1642396750846855
24.93282335031528 302.0750591484344 1.1653325452693566
24.938050905268696 300.24931572205236 1.1636704367906243
24.94327846022211 298.96550961282753 1.161199635229823
24.948506015175525 298.9476549478191 1.1630355209031527
24.95373357012894 300.3035820797593 1.1686156372496603
24.958961125082354 303.580245890546 1.178390710566047
24.964188680035768 301.78710500750515 1.1771790405599352
24.969416234989183 299.3295254205487 1.1746547320019265
24.974643789942597 301.74899623865844 1.1815748823419092
24.97987134489601 304.0808228103359 1.188809677062328
24.985098899849426 306.25082265034564 1.1975300899516137
24.99032645480284 303.3139494150175 1.1962144538375574
24.995554009756255 300.70206577173116 1.193000041263413
25.00078156470967 305.14066275608326 1.2056840808008222
25.006009119663084 308.3523623735338 1.2166196437800447
25.011236674616498 311.79271548593334 1.227288092248332
25.016464229569912 309.53809491556234 1.2265306757996892
25.021691784523327 305.09754574593114 1.2227920747661847
25.02691933947674 306.28939990399357 1.2311532777966163
25.032146894430156 307.77292466874667 1.2358289411896197
25.03737444938357 310.5299819682628 1.2427936240604804
25.042602004336985 308.78735464279146 1.2394495870469318
25.0478295592904 311.0642336466648 1.2502197012903633
25.053057114243813 311.84241017002836 1.2545235304754105
25.058284669197228 311.37024287070363 1.2596001710741709
25.063512224150642 309.87718065746924 1.260814414688177
25.068739779104057 310.16623225157167 1.270291420757337
25.07396733405747 311.64007841164704 1.2778637463955853
25.079194889010886 311.3859312850279 1.2792094015771711
25.0844224439643 307.67235415956145 1.2739585813079704
25.089649998917714 308.7706710319786 1.2781069425791647
25.09487755387113 305.95714329135194 1.2746244506576918
25.100105108824543 310.0797675947542 1.284792578845263
25.105332663777958 311.3628909888579 1.2937649760183823
25.110560218731372 318.0510009027435 1.3101472245314751
25.115787773684787 318.31379897573566 1.3162258076848672
25.1210153286382 318.0581064930111 1.3197364742804547
25.126242883591615 318.6277750501458 1.3276863515014667
25.13147043854503 309.2860849961217 1.3116203579043386
25.136697993498444 305.52883855960056 1.30841944158438
25.14192554845186 298.5454779431389 1.2963237513821568
25.147153103405273 301.84233614936795 1.3079409472456482
25.152380658358688 304.02591713261745 1.3142183952351507
25.157608213312102 306.64213682925083 1.324239881552446
25.162835768265516 311.76169867795215 1.3423496977199068
25.16806332321893 312.66247035609985 1.349339786186459
25.173290878172345 310.73768442197587 1.3500174973565895
25.17851843312576 308.1302470887111 1.3479409300890748
25.183745988079174 309.94837586299224 1.3569581638182928
25.18897354303259 310.6693454301613 1.3659771387229027
25.194201097986003 311.8826179650759 1.3712377337471635
25.199428652939417 310.52808058742676 1.3714822343667659
25.204656207892832 316.07195568074553 1.3879311782505122
25.209883762846246 317.90325325901006 1.3977359895991914
25.21511131779966 318.39724924451815 1.4066691781468517
25.220338872753075 315.6369539936757 1.4019271368654151
25.22556642770649 319.5951822440315 1.41484500365346
25.230793982659904 319.4105268250726 1.4160457723454503
25.23602153761332 323.6584431639144 1.4319022927301244
25.241249092566733 320.25427989662865 1.4315899598287383
25.246476647520147 321.83392013037394 1.4393287324938675
25.25170420247356 316.53865762564186 1.4330382519002869
25.256931757426976 315.8986578200503 1.4340663030638936
25.26215931238039 313.68087633631103 1.436273089345846
25.267386867333805 316.1590407235292 1.4478970115540164
25.27261442228722 314.76950074661755 1.4505860108136293
25.277841977240634 316.42319828154496 1.4578103874802943
25.283069532194048 319.7002989752005 1.4660746964888518
25.288297087147463 329.52087551321944 1.4935994370520211
25.293524642100877 331.52425429389757 1.5034784948133437
25.29875219705429 331.7086683583463 1.516533489288222
25.303979752007706 322.26252602505417 1.5025550138886195
25.30920730696112 321.962703286266 1.51163220504488
25.314434861914535 321.2880967818016 1.5168568880016702
25.31966241686795 325.47490764853495 1.533387052569454
25.324889971821364 323.3133427489852 1.5311385627568332
25.330117526774778 318.23764908280907 1.5172284664704463
25.335345081728192 316.2661733349084 1.5164696252499104
25.340572636681607 318.61669293716494 1.529426004341967
25.34580019163502 324.68237904679535 1.5523480880248157
25.351027746588436 326.2822038548356 1.562478505175984
25.35625530154185 326.572691356681 1.5702118397339373
25.361482856495265 326.0227584964798 1.5763333798136978
25.36671041144868 325.3719126643317 1.5842482959215078
25.371937966402093 327.1757384213795 1.5922582719628167
25.377165521355508 329.53527195433554 1.6042038601542614
25.382393076308922 323.37180654036786 1.5911891510551035
25.387620631262337 317.5084785322711 1.585079269557372
25.39284818621575 309.64834156603945 1.5723486889407676
25.398075741169166 308.9211124617719 1.5761856361557496
25.40330329612258 310.33436587864855 1.5886657685023258
25.408530851075994 312.9724241923549 1.6037652339839414
25.41375840602941 319.9785199584279 1.63543984196304
25.418985960982823 321.63215878293835 1.64335756441284
25.424213515936238 317.20328794389786 1.6381028851435726
25.429441070889652 311.0266525482663 1.6243275519358147
25.434668625843067 313.6689565395404 1.6415317071184325
25.43989618079648 316.7690516489264 1.6566880902330143
25.445123735749895 318.2380994741602 1.6664657224451174
25.45035129070331 311.6946800208907 1.6549514382174546
25.455578845656724 311.30318325453334 1.6622510958067327
25.46080640061014 310.7739890499702 1.670246844383082
25.466033955563553 315.95137847602115 1.6930903104952248
25.471261510516968 317.7664782235742 1.7052525443753843
25.476489065470382 324.3421394866633 1.729456752938467
25.481716620423796 323.582949336128 1.7430549260395891
25.48694417537721 322.1608120552091 1.7534873156242623
25.492171730330625 318.0302336732591 1.7582745439801482
25.49739928528404 314.7571230640214 1.757803607051683
25.502626840237454 314.82634930149914 1.7605188010415491
25.50785439519087 316.52638100459984 1.7695906410418372
25.513081950144283 323.8057700090489 1.7910406645132797
25.518309505097697 327.8851739359966 1.8090799728458897
25.523537060051112 331.36130951598534 1.82458595453764
25.528764615004526 326.3937430839734 1.8220484188216426
25.53399216995794 325.67036357549637 1.8331591297338825
25.539219724911355 325.3228682157697 1.8480823987203234
25.54444727986477 324.41775492221495 1.8522929828776644
25.549674834818184 323.76910397005076 1.8581288502874067
25.5549023897716 326.23790499646935 1.8734782686691611
25.560129944725013 326.6110074871488 1.8942395509570369
25.565357499678427 328.5435553970032 1.9109521177574962
25.57058505463184 328.770188081222 1.9213814753265142
25.575812609585256 333.6585417550974 1.9403051634198074
25.58104016453867 331.7847940783632 1.9441623464819195
25.586267719492085 328.9425322995778 1.951994463617522
25.5914952744455 319.868718816266 1.9402687971082055
25.596722829398914 320.77203384520686 1.9579506834491653
25.601950384352328 320.67414230270583 1.9630855089482246
25.607177939305743 321.4063060658684 1.9711950934414086
25.612405494259157 321.07591935406475 1.9822720857993945
25.61763304921257 317.24999415045164 1.9888661707707778
25.622860604165986 321.0804361403149 2.01157208133635
25.6280881591194 322.84274505628804 2.0298498621633376
25.633315714072815 328.3668563833855 2.068946311635764
25.63854326902623 329.9863628665646 2.093870964230416
25.643770823979644 327.63722124680294 2.100194965915621
25.648998378933058 329.5136673567458 2.1051078286940625
25.654225933886472 327.3532089237632 2.108479082614279
25.659453488839887 326.48200667685865 2.123200890996171
25.6646810437933 326.10991054181727 2.1510781638374405
25.669908598746716 323.2331160482265 2.1584145117967
25.67513615370013 321.8996001434528 2.173351780750339
25.680363708653545 324.720861795882 2.19025586535326
25.68559126360696 322.46381412664357 2.198337772828905
25.690818818560373 329.89022213224666 2.234510512200365
25.696046373513788 325.956739350939 2.231968313440797
25.701273928467202 331.0200464369209 2.2661270260782245
25.706501483420617 330.34850857639464 2.2866207428804084
25.71172903837403 333.6782988092768 2.326866368283914
25.716956593327446 332.65586874504237 2.341154315972937
25.72218414828086 331.3760477705846 2.3560759149979367
25.727411703234274 329.22666071394127 2.35817627805839
25.73263925818769 326.6043885984754 2.37072380210797
25.737866813141103 322.2946538700937 2.36954113011541
25.743094368094518 323.9500378548827 2.3979990742896162
25.748321923047932 319.66053188077063 2.403191856767938
25.753549478001347 329.170039653208 2.466580066282581
25.75877703295476 333.2607244057483 2.504273803826226
25.764004587908175 342.2345932641379 2.5650071645128047
25.76923214286159 343.7551992939069 2.586847409463583
25.774459697815004 331.9696468173167 2.562925987677724
25.77968725276842 330.6037505043481 2.5860623545084787
25.784914807721833 328.4385272947812 2.6002049010826074
25.790142362675248 341.4499203734662 2.6891443474503998
25.795369917628662 335.2420138921359 2.6875230710306846
25.800597472582076 336.35371468913496 2.7209805876502005
25.80582502753549 322.2539385142565 2.6854944832097476
25.811052582488905 330.832738927235 2.7574586538798393
25.81628013744232 328.49202511146933 2.7770505023030876
25.821507692395734 327.21011170384816 2.8052058677211433
25.82673524734915 324.83571086112 2.822420276399825
25.831962802302563 322.3903890398268 2.8622771382672236
25.837190357255977 332.33089952579456 2.9486528503284357
25.84241791220939 329.698266247732 2.967029750359365
25.847645467162806 342.3696649970779 3.047773783311435
25.85287302211622 334.508894803291 3.0439261016648276
25.858100577069635 333.97470431561646 3.0907157733536557
25.86332813202305 315.6081716027344 3.0498629997156352
25.868555686976464 307.5603536629558 3.0701832449709427
25.87378324192988 298.9915466040399 3.0787881971151907
25.879010796883293 311.1985077810778 3.1853336801067207
25.884238351836707 332.97351083811856 3.338565149486952
25.88946590679012 342.84140544360486 3.4258745718693433
25.894693461743536 350.2749074323198 3.527451279674531
25.89992101669695 332.6588212721298 3.4904643795568004
25.905148571650365 325.0648220601529 3.5226983093660706
25.91037612660378 324.11424926283615 3.574104287724097
25.915603681557194 327.9142801166 3.675653352714569
25.920831236510608 328.02597896786415 3.740637278297911
25.926058791464023 328.8649506573415 3.835925391935613
25.931286346417437 321.10317677517696 3.863110987959799
25.93651390137085 317.9811875077845 3.9450471724436187
25.941741456324266 317.81090381044334 4.032229409819005
25.94696901127768 327.7121261642678 4.201936538384469
25.952196566231095 336.72278723839486 4.397028725902628
25.95742412118451 338.2732098458947 4.546078067357013
25.962651676137924 335.47540491188226 4.637292814074202
25.967879231091338 331.9088062761248 4.673493737493234
25.973106786044752 321.62017526894766 4.643446221931304
25.978334340998167 304.4604047443141 4.588246858124049
25.98356189595158 287.8375759432705 4.546621352866019
25.988789450904996 300.62346497134337 4.712701918019741
25.99401700585841 313.5610183632855 4.921649917636632
25.999244560811825 336.67462154680294 5.16700967237887
26.00447211576524 343.97388457144086 5.361329670274195
26.009699670718653 321.49516319578515 5.2562637838081665
26.014927225672068 312.31452042050097 5.3187568275073485
26.020154780625482 304.2061874359361 5.341937747483164
26.025382335578897 304.7558634218311 5.488229054674611
26.03060989053231 308.0201390376254 5.63935382735538
26.035837445485726 304.35116857985355 5.7526446541977
26.04106500043914 310.0123335780428 5.9653252730100546
26.046292555392554 311.1651598399521 6.131380499812657
26.05152011034597 321.4614215280402 6.444781094579631
26.056747665299383 299.5563498244805 6.3803757087458965
26.061975220252798 304.87963033772104 6.711539489833708
26.067202775206212 302.0941140414442 6.848424577472722
26.072430330159627 327.17926737582764 7.511655814140232
26.07765788511304 358.93324995195417 8.098724504354307
26.082885440066455 375.29761361840053 8.76743725888813
26.08811299501987 371.6590836075255 9.233370996776191
26.093340549973284 336.8530685249753 9.605689297547276
26.0985681049267 310.41486570275396 9.817695861372206
26.103795659880113 303.813424764684 10.353837907841843
26.109023214833528 280.1332845937745 10.436141736319229
26.114250769786942 263.8816808860771 11.09763671398278
26.119478324740356 245.20678431866904 12.349799019681058
26.12470587969377 264.0944025495288 14.642499560709073
26.129933434647185 201.90225984944004 17.69829740691872
26.1351609896006 201.52116621012718 25.012300960418717
