# Supplementary material for: Unraveling metal effects on CO2 uptake in pyrene-based metal-organic frameworks
Source: Nat Commun. 2025 Feb 11;16:1516. doi: 10.1038/s41467-025-56296-w (PMC11814143; doi:10.1038/s41467-025-56296-w)
Supplement: Supplementary file 3 — Source Data [file 41467_2025_56296_MOESM3_ESM.zip › SourceCode/SuppInf/FigureS5_Ga-TBAPy_InSitu_VariableT_PXRD/Data/GaTBAPy_0124p.dat]

0.002613777476707968 9.356273238152978 3.443007063927778
0.007841332430123905 18.05099063691668 4.629805311617911
0.01306888738353984 22.67839487612138 3.9237988395433754
0.018296442336955775 23.390996880804646 3.154298978204854
0.02352399729037171 23.953597813223276 3.02588966233257
0.028751552243787646 19.728074876435045 2.57637241381776
0.03397910719720358 17.578382493173596 2.329316098382656
0.03920666215061952 15.329590861201678 2.114162992989491
0.04443421710403546 15.267043056455453 1.9937052020565174
0.0496617720574514 14.552479234510992 1.7332350624610204
0.054889327010867336 14.607126769133433 1.7121912241549466
0.060116881964283275 14.910068315217403 1.7045180955611379
0.06534443691769921 17.22581864334216 1.8867924299754273
0.07057199187111515 21.292782479618882 2.1450608291005206
0.07579954682453109 23.227429916646216 2.165816690695574
0.08102710177794703 22.236550634556806 1.9514710957645625
0.08625465673136297 20.929645608001138 1.7346435518690428
0.09148221168477891 18.799430049943666 1.5599274733366892
0.09670976663819485 17.392613031224354 1.3801876377614761
0.10193732159161079 16.290361724714263 1.3520631170151411
0.10716487654502672 15.440795061278346 1.3463992345666598
0.11239243149844266 17.72306336140311 1.451255644808137
0.1176199864518586 18.004447246109258 1.46005249767613
0.12284754140527454 18.92584177852164 1.3834648031842387
0.12807509635869047 19.0530364893108 1.28614065422001
0.1333026513121064 17.30614465054905 1.1736945226465882
0.13853020626552232 18.449244071934107 1.180876761584047
0.14375776121893824 18.769816429743578 1.1781061080405468
0.14898531617235417 18.40395515294952 1.175819985144435
0.1542128711257701 19.32031709819957 1.2403666127643422
0.15944042607918602 18.825515964478146 1.2507703863432258
0.16466798103260194 19.20445034989805 1.302462730100761
0.16989553598601786 18.97430138961529 1.2294852053999212
0.1751230909394338 18.692668021683954 1.1392401783163721
0.18035064589284971 19.272786504827362 1.124163086855253
0.18557820084626564 18.956416673521343 1.084870893222782
0.19080575579968156 19.72427569940119 1.0971196738267406
0.1960333107530975 19.88727981550032 1.0688996767883834
0.20126086570651341 18.871644940916003 0.9973808419109427
0.20648842065992934 18.79914456105836 0.9633729898387158
0.21171597561334526 18.800223649611556 0.968032748215775
0.2169435305667612 19.816902869130214 1.004694314923929
0.22217108552017711 19.783953244458484 0.9994721532561812
0.22739864047359304 19.724040009239143 1.0139096229710804
0.23262619542700896 18.36951930721785 0.9619044926764854
0.2378537503804249 18.099238499198563 0.9398711776802909
0.2430813053338408 17.324479903782873 0.8914336747257459
0.24830886028725674 17.584371271014454 0.8767440161590259
0.25353641524067266 17.350762207993824 0.8510239943155629
0.2587639701940886 16.431653727077666 0.817728709558683
0.2639915251475045 17.059666135987605 0.8388727333267507
0.26921908010092044 16.828407165131562 0.818555129869679
0.27444663505433636 16.996084326631223 0.8370888659555907
0.2796741900077523 17.932630853982136 0.8607401975556076
0.2849017449611682 18.037825452863068 0.88159072587611
0.29012929991458414 18.43680085654312 0.8726964821739447
0.29535685486800006 17.145960700198234 0.8212352945914501
0.300584409821416 17.060280194145673 0.7934460309204724
0.3058119647748319 15.903154106470407 0.7472527927275338
0.31103951972824784 16.332040449158356 0.7622721671000083
0.31626707468166376 16.844857572240112 0.7602002241863854
0.3214946296350797 18.098903143103023 0.7920924449997372
0.3267221845884956 18.328465545725937 0.80610407046639
0.33194973954191154 19.076025450461405 0.8324811527974976
0.33717729449532746 18.933216301279785 0.8266151551418565
0.3424048494487434 19.183594566080505 0.8487349772535848
0.3476324044021593 17.95368589292918 0.812261727832485
0.35285995935557524 18.131833144849733 0.8217506268144226
0.35808751430899116 17.889535837428195 0.8153792385989518
0.3633150692624071 17.582146364800426 0.785289160771737
0.368542624215823 16.91545076526492 0.7585877120322119
0.37377017916923894 17.586510990557496 0.7517419577298551
0.37899773412265486 17.095576181318158 0.7494174561464094
0.3842252890760708 16.747954457352286 0.7713997796539374
0.3894528440294867 16.577711606059296 0.7993439378164398
0.39468039898290264 16.50834445742874 0.8247908056678906
0.39990795393631856 17.37931252168177 0.8267241482470414
0.4051355088897345 19.19345270334125 0.850944684147179
0.4103630638431504 19.16568480595315 0.8097973287479889
0.41559061879656634 18.959694005699877 0.7818426968009828
0.42081817374998226 18.824244157302388 0.7858981113398656
0.4260457287033982 18.098592403547276 0.8004030045965439
0.4312732836568141 18.511556248689253 0.8153355142682785
0.43650083861023004 19.488620236793004 0.8671617018381156
0.44172839356364596 18.922496313022254 0.8460667325205988
0.4469559485170619 18.49483014893691 0.801043178759283
0.4521835034704778 16.853830673117034 0.7626599875186327
0.45741105842389373 16.650070655936105 0.729872364485639
0.46263861337730966 18.135390961943035 0.7633936380355251
0.4678661683307256 19.65797444860869 0.788338508321127
0.4730937232841415 19.745007843360234 0.7796306204230922
0.47832127823755743 18.692502540352088 0.759899204281904
0.48354883319097336 18.287994021855287 0.751087821082973
0.4887763881443893 17.092274900328267 0.7332201620805886
0.4940039430978052 17.784270541818753 0.7460327136952616
0.49923149805122113 18.001740922164032 0.746966505574547
0.5044590530046371 17.78447122741816 0.7631924698491789
0.5096866079580531 18.551845087876554 0.7771169705813465
0.5149141629114691 18.701525117038116 0.8065785332363058
0.5201417178648851 18.09057288709963 0.7873303288477717
0.525369272818301 18.992548056799635 0.7966510941304086
0.530596827771717 20.625446489655896 0.8131677375275159
0.535824382725133 21.162380591856607 0.7975824635542201
0.541051937678549 20.582091697326835 0.7921081259936287
0.546279492631965 18.363367333908336 0.7319467721604237
0.5515070475853809 16.90200126627857 0.7085795002934525
0.5567346025387969 16.86806714530742 0.6924210479759076
0.5619621574922129 17.386570768883054 0.6851886408816756
0.5671897124456289 18.313273532509655 0.7120458454378987
0.5724172673990449 18.42010222127621 0.7075250799036048
0.5776448223524608 18.522159465793937 0.7137326914742421
0.5828723773058768 18.618168876709824 0.7272073596068609
0.5880999322592928 18.685876017523924 0.7394757069685789
0.5933274872127088 19.470502050899526 0.7722693763113411
0.5985550421661248 18.603243186588035 0.7505185400050871
0.6037825971195407 18.203664229903946 0.7311024373032445
0.6090101520729567 17.276004752253012 0.6840008806521234
0.6142377070263727 17.907303158479195 0.6815020254943102
0.6194652619797887 19.05599476151703 0.7020984538112806
0.6246928169332047 19.093130731797437 0.7055218774253676
0.6299203718866206 20.43190696226977 0.7282214291195667
0.6351479268400366 20.817941890543743 0.7383245576092179
0.6403754817934526 20.746610600094463 0.7101878474134089
0.6456030367468686 21.239403407272775 0.714477574447473
0.6508305917002846 21.306645546926294 0.7156067505058638
0.6560581466537005 21.602112983792978 0.7161494412870648
0.6612857016071165 21.856101385270883 0.7471282264304476
0.6665132565605325 21.488023117229158 0.7444765251486118
0.6717408115139485 20.919684600753197 0.7373706366564939
0.6769683664673645 21.770767743679627 0.7325278059312772
0.6821959214207804 21.30539222980057 0.7132099256195786
0.6874234763741964 21.957622649166545 0.7385442263983955
0.6926510313276124 23.39929329179367 0.7694861093315195
0.6978785862810284 23.184462766251187 0.7444886224690447
0.7031061412344444 23.8681737524444 0.7391494629604687
0.7083336961878604 23.413170996140064 0.7192068238474097
0.7135612511412763 22.4646540315801 0.712218062272688
0.7187888060946923 21.314769832443442 0.7078225466465675
0.7240163610481083 21.85114353963689 0.7178296520695453
0.7292439160015243 21.652187500808548 0.7165295709321173
0.7344714709549403 21.963867126257178 0.7083731883143877
0.7396990259083562 23.28713296392037 0.7277280976242555
0.7449265808617722 23.180636314467783 0.7401759362861088
0.7501541358151882 24.32408027348447 0.7574347077965411
0.7553816907686042 26.6324331769917 0.7822649435479961
0.7606092457220202 28.13618425609122 0.7871760822765074
0.7658368006754361 29.60494959560535 0.7939198553457215
0.7710643556288521 30.31894339550335 0.7894281005598643
0.7762919105822681 30.54592022047192 0.7928729850783826
0.7815194655356841 31.287532879534073 0.8025815781302296
0.7867470204891001 30.91556090855495 0.7948006220505487
0.791974575442516 28.98830299232675 0.7658681174316768
0.797202130395932 29.155286990186262 0.7669979979241962
0.802429685349348 31.013425039316658 0.795949299753037
0.807657240302764 33.996883326190854 0.849622615688421
0.81288479525618 39.85413901228568 0.9505131466177124
0.8181123502095959 42.28349736707615 0.9973527197070488
0.8233399051630119 42.586597175330574 1.0027589775396835
0.8285674601164279 43.27836792777248 1.0016630303594283
0.8337950150698439 43.87646978507402 1.0131259778983328
0.8390225700232599 47.918407319053756 1.0608502753615288
0.8442501249766758 53.35725254609863 1.1411375323983695
0.8494776799300918 56.15908290133934 1.1820294314969388
0.8547052348835078 59.6815345364276 1.2364895948196204
0.8599327898369238 62.81462783338072 1.2910196821018762
0.8651603447903398 66.38740764698491 1.32554298540041
0.8703878997437557 70.09186486864576 1.3457345079564904
0.8756154546971717 74.20379377706911 1.3615508501446616
0.8808430096505877 75.1062535501168 1.3808024160145536
0.8860705646040037 77.30176668158934 1.40295578621266
0.8912981195574197 78.244051568359 1.4014624003032792
0.8965256745108356 78.05218794352861 1.3972374966205536
0.9017532294642516 79.86679786810983 1.396005288820345
0.9069807844176676 80.88114248828576 1.4188135946513287
0.9122083393710836 84.5865360051639 1.473233538198333
0.9174358943244996 86.97883720224402 1.4718093257103937
0.9226634492779155 84.50051688918323 1.4225051821001449
0.9278910042313315 86.91311741118035 1.43733015959666
0.9331185591847475 86.09127984337071 1.4120385614129298
0.9383461141381635 84.97219692570317 1.403776144885106
0.9435736690915795 89.47145768083281 1.450006583631868
0.9488012240449955 94.56717017251565 1.4694650143927437
0.9540287789984114 96.7390789554752 1.4775764894447676
0.9592563339518274 100.34455912407813 1.5167785686484943
0.9644838889052434 100.24082705812381 1.5196467443597392
0.9697114438586594 104.19190290511523 1.5308942907542475
0.9749389988120754 108.32798938918131 1.545455218806825
0.9801665537654913 108.85640264095869 1.52560141774928
0.9853941087189073 109.96861069862283 1.533856978060663
0.9906216636723233 105.76555137641648 1.5056436590173095
0.9958492186257393 100.53320606322764 1.4631434572742905
1.0010767735791553 98.28441511720881 1.429893529188875
1.0063043285325712 98.62068034462948 1.4273363925329332
1.0115318834859872 100.14553396322799 1.4569217203557288
1.0167594384394032 105.18051920475595 1.4980053123788342
1.0219869933928192 107.78358706376243 1.520818248636273
1.0272145483462352 108.81953312209895 1.5168163143823257
1.0324421032996511 113.45597071552763 1.5399059082869702
1.0376696582530671 120.72374610207537 1.5904248687521476
1.042897213206483 121.94231178894032 1.588749909741148
1.048124768159899 123.10967270824955 1.6019734615467043
1.053352323113315 119.09476724674899 1.5863971139490165
1.058579878066731 121.37407776185118 1.6179213001247381
1.063807433020147 122.55741452394106 1.6177065050549881
1.069034987973563 124.18258568183184 1.6112577307375557
1.074262542926979 124.3004774042819 1.5869184583714488
1.079490097880395 121.0771482361616 1.5652948408369247
1.084717652833811 119.86882290502666 1.5707689235197608
1.089945207787227 119.57828895943801 1.595426905517032
1.095172762740643 117.97129787705602 1.5694574414258484
1.1004003176940589 116.86530278938235 1.5471488733092065
1.1056278726474749 116.82512372650719 1.553551901541462
1.1108554276008908 120.83322956512168 1.5918471046716833
1.1160829825543068 120.72327861152307 1.587196599109803
1.1213105375077228 125.65879021952108 1.603377457937399
1.1265380924611388 130.88319797416528 1.6171623695482455
1.1317656474145548 129.94319290034005 1.599409024827578
1.1369932023679707 134.39266765458623 1.6428402851630493
1.1422207573213867 134.35139174820424 1.6524246303769399
1.1474483122748027 129.999754125475 1.6152049983113712
1.1526758672282187 131.49979831133984 1.591824530388238
1.1579034221816347 132.875488359166 1.597594100425423
1.1631309771350506 133.4190330737996 1.6056628311452517
1.1683585320884666 141.2531576991447 1.6681389865748617
1.1735860870418826 138.15172781990321 1.668831957955076
1.1788136419952986 137.67029266052876 1.6761785667590732
1.1840411969487146 134.00631811293144 1.6176188947915533
1.1892687519021305 131.59074437269797 1.5873948676744247
1.1944963068555465 132.495733980912 1.5680798641021687
1.1997238618089625 135.62255331939147 1.5653160468754659
1.2049514167623785 143.07232154578855 1.6329012450029379
1.2101789717157945 144.27364339076465 1.6644347703796785
1.2154065266692105 145.68182781741916 1.6868038523389377
1.2206340816226264 145.8512421395112 1.689849210029217
1.2258616365760424 143.80668162841832 1.67632037864636
1.2310891915294584 150.22950972766222 1.6896697959548255
1.2363167464828744 152.68270354958497 1.7206116713482196
1.2415443014362904 148.01584240221337 1.6884269763198119
1.2467718563897063 144.98056918285627 1.6825810894428357
1.2519994113431223 143.01087522830645 1.6896064995825415
1.2572269662965383 145.1832363405897 1.704074023323885
1.2624545212499543 146.8878141569285 1.7036394715900247
1.2676820762033703 153.75594429665395 1.7454857211697639
1.2729096311567862 148.44936766528082 1.6932889508465374
1.2781371861102022 147.530088135725 1.6904950412887765
1.2833647410636182 148.67620911925164 1.697328732428195
1.2885922960170342 145.09582598796797 1.6598250362537657
1.2938198509704502 149.70813310562818 1.6973616182052773
1.2990474059238661 148.7243910640558 1.6841631196516431
1.3042749608772821 148.8056147400805 1.6860896071575606
1.309502515830698 157.64189149417922 1.7513042307822988
1.314730070784114 156.31399724859298 1.7485186917629765
1.31995762573753 158.51999043641894 1.762859684583731
1.325185180690946 150.79550200308176 1.7238738616025764
1.330412735644362 145.92966276245164 1.6761336964817366
1.335640290597778 146.35968473822996 1.6746405842639385
1.340867845551194 145.8787884032128 1.6550636638098477
1.34609540050461 153.74054124686867 1.711651981875636
1.351322955458026 155.2320557075091 1.7246508450366256
1.356550510411442 151.34801273866998 1.6975095436633154
1.361778065364858 148.91470073341375 1.6883473697443678
1.3670056203182739 143.41141676286537 1.6669091627744619
1.3722331752716899 143.11671105452746 1.676361675704171
1.3774607302251058 145.70321943146226 1.68235931346469
1.3826882851785218 147.77640647156514 1.6769126326216521
1.3879158401319378 147.33746455219972 1.6337822358885972
1.3931433950853538 148.9367710701012 1.6389855499038883
1.3983709500387698 140.60032302782255 1.5919357480557568
1.4035985049921857 140.7014813372401 1.5967319805100824
1.4088260599456017 138.62384172989556 1.6225418821893498
1.4140536148990177 146.69837184006832 1.7021564331994687
1.4192811698524337 151.29716990954708 1.7431152564400165
1.4245087248058497 158.2705594113872 1.799739791906363
1.4297362797592656 157.5474946941976 1.7645873268253889
1.4349638347126816 155.71078333083526 1.7502164479455897
1.4401913896660976 152.94144857908753 1.7173894802789988
1.4454189446195136 153.89035116594138 1.716303381056111
1.4506464995729296 146.20995757963777 1.6860381846724743
1.4558740545263456 140.84710215237357 1.6421955492805094
1.4611016094797615 133.54164165124925 1.5879452074673517
1.4663291644331775 129.69309531334187 1.5790405951094255
1.4715567193865935 131.89973039964792 1.587916796598703
1.4767842743400095 133.9036085603921 1.6045863356998809
1.4820118292934255 138.23693769553185 1.648502068507518
1.4872393842468414 138.07214890173498 1.6477682271623653
1.4924669392002574 133.78517516151334 1.6089793724781976
1.4976944941536734 130.5187263711492 1.5799656520742698
1.5029220491070894 127.67077323495174 1.552876670740108
1.5081496040605054 138.8805820240166 1.6097764404015906
1.5133771590139213 143.06140756996155 1.67240536528009
1.5186047139673373 142.921851044961 1.6700214877781383
1.5238322689207533 139.68393566920247 1.669865539380975
1.5290598238741693 136.9270726044881 1.6313240334449683
1.5342873788275853 137.57397271174173 1.6149876440067477
1.5395149337810012 136.39607569285815 1.6062865286008317
1.5447424887344172 136.04469310272768 1.6004749166421857
1.5499700436878332 137.78770563938355 1.6226071583352342
1.5551975986412492 143.02345374454205 1.658763000731602
1.5604251535946652 147.7609104561968 1.6839312407247844
1.5656527085480811 152.77594293753276 1.7139015458346507
1.5708802635014971 157.93719618682252 1.737707905409506
1.576107818454913 158.50317214994345 1.7490294616288118
1.581335373408329 158.8119622120705 1.7739227123005574
1.586562928361745 156.4949541159722 1.7519649811111915
1.591790483315161 155.93426573901957 1.729366745325028
1.597018038268577 153.28302626121186 1.6707358650725903
1.602245593221993 161.47434685249 1.705895653976623
1.607473148175409 170.0823646049194 1.757635400810429
1.612700703128825 169.39333647405738 1.7647406162301356
1.617928258082241 163.63257708439647 1.7333692284677178
1.623155813035657 156.87053447335012 1.6970005972160431
1.628383367989073 160.33044623502064 1.736835224005673
1.6336109229424889 167.03984000879117 1.7747836699145745
1.6388384778959049 175.59640344951842 1.8290041922270601
1.6440660328493208 180.34372326493568 1.8400162219593559
1.6492935878027368 189.6156950865867 1.8618769905616772
1.6545211427561528 194.14903925569433 1.8895789428436651
1.6597486977095688 197.14146927767968 1.8981510730813593
1.6649762526629848 196.2475585066086 1.8821171148221065
1.6702038076164007 191.1169632109963 1.826327943434766
1.6754313625698167 193.2223130238862 1.8205391188840376
1.6806589175232327 199.57836396879154 1.855184384499588
1.6858864724766487 204.37659516922648 1.8938937934684374
1.6911140274300647 210.5422766996417 1.9479708445436426
1.6963415823834807 213.98705514141963 1.955191581058641
1.7015691373368966 210.90876413721617 1.9427758532198516
1.7067966922903126 206.88970815763176 1.9070396231130748
1.7120242472437286 205.95588544436143 1.897090385843687
1.7172518021971446 203.97218538190154 1.863976816986118
1.7224793571505606 213.18906384843038 1.8867857082732589
1.7277069121039765 226.42022802452263 1.958858612191464
1.7329344670573925 233.131201697121 2.006182567896674
1.7381620220108085 231.8383419048435 1.9715728556362406
1.7433895769642245 233.3615354466679 1.9813039846897287
1.7486171319176405 239.74529303382707 2.017582872839458
1.7538446868710564 243.3823447263846 2.026969577259711
1.7590722418244724 247.57964241260981 2.035277524076561
1.7642997967778884 245.97308868387157 2.0257502044359166
1.7695273517313044 243.72423109781639 2.0040036142623565
1.7747549066847204 237.47863537458022 1.9621751125501055
1.7799824616381363 226.78376558445726 1.9148305668665926
1.7852100165915523 234.21277014447762 1.9299187036422734
1.7904375715449683 247.1438714211268 1.9891536803366738
1.7956651264983843 252.35828938578078 2.023336327390023
1.8008926814518003 257.96401281967866 1.9844811233684871
1.8061202364052162 246.43349541729873 1.9132543133917619
1.8113477913586322 245.5661354910296 1.905434080365068
1.8165753463120482 250.21273565850515 1.9310134302613489
1.8218029012654642 250.77190773745798 1.954001013428422
1.8270304562188802 254.2134603285101 1.9637689438855892
1.8322580111722961 256.4625486030297 1.952064488501115
1.8374855661257121 251.23815524645556 1.91825630671363
1.842713121079128 246.10552926073552 1.8621653075721212
1.847940676032544 244.73203666951423 1.8514805276885056
1.85316823098596 255.2485719537259 1.8981790565366976
1.858395785939376 264.06073430552124 1.9483459580610083
1.863623340892792 268.0981741900574 1.9746965851102924
1.868850895846208 261.9225233693198 1.9258913718727269
1.874078450799624 255.24721125337817 1.8927008642966292
1.87930600575304 251.819519798427 1.857003785025257
1.884533560706456 250.28669114175187 1.8361709359234486
1.889761115659872 249.60285536296465 1.8308427622670789
1.894988670613288 247.85422629755408 1.8109366084127303
1.9002162255667039 254.6877113176946 1.83299688184173
1.9054437805201199 253.57221891777473 1.8256069014846679
1.9106713354735358 257.25588350268595 1.8359122921872366
1.9158988904269518 256.9381457920182 1.825804912269349
1.9211264453803678 252.44702886853526 1.7865152733161205
1.9263540003337838 256.7438118391434 1.7825047348206644
1.9315815552871998 254.6485442552979 1.7633751224360736
1.9368091102406157 252.2070261505756 1.7469891199950054
1.9420366651940317 248.9820674932399 1.7248715991462225
1.9472642201474477 242.79491280849416 1.7107677994653274
1.9524917751008637 241.73300300508538 1.7059215753215644
1.9577193300542797 241.53270224841847 1.717986323834409
1.9629468850076957 248.38096535894394 1.748703865506897
1.9681744399611116 256.0271781190388 1.783600449099789
1.9734019949145276 255.74786528706554 1.7775014669537945
1.9786295498679436 250.14754270203812 1.7521657988156016
1.9838571048213596 243.99410556521354 1.6982569274174795
1.9890846597747756 244.02464622386745 1.69256123135746
1.9943122147281915 235.41631172960848 1.647902091916377
1.9995397696816075 237.27270797974438 1.6518809065597377
2.0047673246350235 226.71668619775002 1.6025146726434574
2.0099948795884393 220.53912754979547 1.5659307387562567
2.015222434541855 219.12185882458039 1.548871388824246
2.0204499894952708 223.1930917318683 1.5594863012194762
2.0256775444486865 223.71419594653113 1.5684328561595304
2.0309050994021023 228.30652501468015 1.5947866575015766
2.036132654355518 226.00807156605106 1.5908666557743893
2.041360209308934 222.3883056286948 1.5851101702851011
2.0465877642623496 224.1659404813659 1.5835514316196495
2.0518153192157653 223.05534008273875 1.5870080436293215
2.057042874169181 221.32586360024771 1.5753601385159581
2.062270429122597 227.9964808102984 1.594688462539643
2.0674979840760126 223.85610923204314 1.5820542842017515
2.0727255390294284 227.28441695352006 1.5945188335811429
2.077953093982844 229.89163072898683 1.6209090716369439
2.08318064893626 231.73004945259405 1.6443389869739733
2.0884082038896756 232.83040105528667 1.6429589295401212
2.0936357588430914 228.8529842804687 1.6174053168342764
2.098863313796507 226.43335158123116 1.5986962156694446
2.104090868749923 227.30275439586762 1.599075374544561
2.1093184237033387 224.01114489431856 1.5704018400939617
2.1145459786567544 223.68084235494862 1.5736154201070611
2.11977353361017 216.22655957291707 1.5530598132569182
2.125001088563586 215.09189378226682 1.5549108249702044
2.1302286435170017 218.25380611938488 1.5784055144754292
2.1354561984704175 217.2028735829017 1.5645740141371502
2.140683753423833 219.96189481788468 1.5762808096176746
2.145911308377249 222.96681618142276 1.5891571347943925
2.1511388633306647 217.9322832485072 1.564606348100091
2.1563664182840805 229.01914832604226 1.6088735521877673
2.1615939732374962 230.62850723173787 1.6212512447199485
2.166821528190912 229.76226833443872 1.6324353085185592
2.1720490831443278 230.46605371911627 1.6454616850148787
2.1772766380977435 216.63525493817338 1.5927490786337513
2.1825041930511593 217.83722440783578 1.5846813386892487
2.187731748004575 219.99561548899754 1.5759900583948283
2.192959302957991 228.6551185638349 1.6171074766480507
2.1981868579114066 232.27580149038286 1.6338686510396945
2.2034144128648223 229.8644050398912 1.6320822069907945
2.208641967818238 225.1622957618727 1.6191227714871215
2.213869522771654 223.00976860659225 1.6010807993924043
2.2190970777250696 219.3585911465884 1.5979923506474951
2.2243246326784853 217.23880856104543 1.584133236216774
2.229552187631901 218.88276213918562 1.5786712541903412
2.234779742585317 226.9539634638664 1.6035292659164884
2.2400072975387326 225.96587028710755 1.5923478243420544
2.2452348524921484 231.8090142173445 1.638405332381375
2.250462407445564 232.3454241335358 1.6601723599106395
2.25568996239898 225.25402671874357 1.6404567590838257
2.2609175173523957 221.45599384273356 1.6163086674263967
2.2661450723058114 216.47914641526054 1.5841020026631083
2.271372627259227 215.83516665867865 1.582273374504459
2.276600182212643 223.04920930024602 1.6189749169730956
2.2818277371660587 225.2748237026441 1.6232862233761944
2.2870552921194744 221.9992349169469 1.6013440275647741
2.29228284707289 225.70341490043137 1.5951154679085975
2.297510402026306 226.07419193132853 1.5870444725020465
2.3027379569797217 221.4245741782106 1.544900300264277
2.3079655119331375 220.49069126700607 1.5316023698541001
2.3131930668865532 216.13618120660465 1.5047967418054977
2.318420621839969 206.3357588740437 1.4706980834665258
2.3236481767933848 204.83936719215316 1.4693989945221226
2.3288757317468005 203.81133672529407 1.4785784037516103
2.3341032867002163 207.04720735838941 1.5018561481562946
2.339330841653632 220.48616640371415 1.5660943967821102
2.344558396607048 223.55488215351562 1.5988430935347655
2.3497859515604635 227.8414018386048 1.6197417523013602
2.3550135065138793 225.98616431855453 1.6005673599309187
2.360241061467295 235.71910365011638 1.6372462078327201
2.365468616420711 233.1111330806597 1.612884834925261
2.3706961713741266 234.04722155567626 1.611243485781472
2.3759237263275423 235.3302559822677 1.6290302929902643
2.381151281280958 224.25023291819193 1.5680646515321515
2.386378836234374 222.23038771006705 1.5467848401010678
2.3916063911877896 219.46877093493543 1.5332378899103891
2.3968339461412054 217.04967165981463 1.5265590414024277
2.402061501094621 222.02093739060575 1.5423984295465243
2.407289056048037 221.32044594093585 1.5599270714437097
2.4125166110014526 214.89078583010675 1.529085519239825
2.4177441659548684 211.20928477469255 1.503347987406906
2.422971720908284 210.332288876731 1.4867638300589363
2.4281992758617 216.9355255229931 1.4947142684211552
2.4334268308151157 226.06379540668888 1.5117343153463758
2.4386543857685314 226.6762527519802 1.5103743483387362
2.443881940721947 226.2010287585112 1.4963241851891944
2.449109495675363 229.14885048366605 1.510475562983234
2.4543370506287787 233.02189332226735 1.5096255479237424
2.4595646055821945 234.99252544869512 1.4631197454432494
2.4647921605356102 252.1752088584658 1.4673272865637514
2.470019715489026 279.7707930664716 1.4631072964775373
2.4752472704424417 355.0360610078241 1.5598495218487853
2.4804748253958575 507.55322829452956 1.786569988077104
2.4857023803492733 743.1906544016321 2.081544356796562
2.490929935302689 1070.0542172075145 2.4531454525638603
2.496157490256105 1484.073335221645 2.8767418597750245
2.5013850452095205 1904.636831921336 3.2479518718997142
2.5066126001629363 2243.7744858345195 3.518910876096642
2.511840155116352 2512.947754563622 3.7289262317277796
2.517067710069768 2715.735605532978 3.875674655539381
2.5222952650231836 2901.9865185869676 4.0000535722675
2.5275228199765993 3190.214221576281 4.1835935192838205
2.532750374930015 3598.260565875609 4.434892995172759
2.537977929883431 4235.819584627273 4.824515245371959
2.5432054848368466 5025.257700488097 5.264681847617621
2.5484330397902624 5822.9533609560685 5.6600159235916285
2.553660594743678 6393.172651508276 5.9134320975975845
2.558888149697094 6654.993685540496 6.0107972967252765
2.5641157046505096 6561.373219689479 5.958132967187991
2.5693432596039254 6166.365255068556 5.7732027475915135
2.574570814557341 5631.052188425178 5.517160200557976
2.579798369510757 5091.142174372339 5.2483719148003605
2.5850259244641727 4651.561409737034 5.006038659570976
2.5902534794175884 4356.364312838846 4.8392923744249
2.595481034371004 4111.17167582379 4.693356569201064
2.60070858932442 3874.848762728578 4.561652514067744
2.6059361442778357 3486.288385490204 4.329432733179077
2.6111636992312515 2996.274906323581 4.009689164496775
2.6163912541846672 2441.7959410549824 3.62333193708258
2.621618809138083 1848.0920828445412 3.1494692542594196
2.6268463640914987 1339.7415120230517 2.674264083884477
2.6320739190449145 927.4816572481878 2.21991892045946
2.6373014739983303 656.4978533620309 1.8905635424509764
2.642529028951746 486.25987698876116 1.661081069308027
2.6477565839051618 379.7365341154366 1.526584032032909
2.6529841388585775 322.3987263225181 1.4693504524813517
2.6582116938119933 287.51694288453973 1.4344241217289462
2.663439248765409 263.22390706410556 1.4100047211528934
2.668666803718825 250.3923956110626 1.3967436796585742
2.6738943586722406 246.0683770123199 1.417959080813355
2.6791219136256563 241.9870441895084 1.4391481176650278
2.684349468579072 236.685155199342 1.4440808521626411
2.689577023532488 234.6294807820446 1.4635164922152775
2.6948045784859036 224.44076319499982 1.4383163676348663
2.7000321334393194 220.1732450144987 1.4282982345405653
2.705259688392735 221.71546847555965 1.4427085316425101
2.710487243346151 222.87574655328572 1.4547611908102567
2.7157147982995666 225.65567095188786 1.4785589752429444
2.7209423532529824 227.35863893638833 1.5063259573279548
2.726169908206398 225.06905249172425 1.5146398740725677
2.731397463159814 223.34903512950774 1.5087779615049461
2.7366250181132297 223.8822290212115 1.5123745729736238
2.7418525730666454 220.43744415734417 1.5132222936351654
2.747080128020061 221.75509579916002 1.5350880924752295
2.752307682973477 227.15415107268396 1.550041433068177
2.7575352379268927 229.65563418520082 1.554294424337299
2.7627627928803085 219.75238539127795 1.4933890175127305
2.767990347833724 214.32893173678008 1.4732479547466506
2.77321790278714 208.59824654576747 1.4623266825964651
2.7784454577405557 209.52355106924364 1.46489552025489
2.7836730126939715 214.43658852201838 1.5002000787928473
2.7889005676473873 213.75301203604369 1.4930021929339885
2.794128122600803 211.77583551624238 1.4874184409176052
2.7993556775542188 212.3405051604746 1.4775423713342015
2.8045832325076345 218.97461166878205 1.4980571420269053
2.8098107874610503 223.65582225360043 1.528310138919278
2.815038342414466 228.36955037580722 1.5573757982917544
2.820265897367882 231.06786612401322 1.5802135101407748
2.8254934523212976 229.35615335239476 1.565185748497195
2.8307210072747133 229.26602568700065 1.5536630734159311
2.835948562228129 227.65651609564773 1.5422209657356591
2.841176117181545 217.93651174868896 1.5128834739742345
2.8464036721349606 218.5350920886565 1.5219536682632084
2.8516312270883764 217.34676793835524 1.5214471907043
2.856858782041792 216.84449779073915 1.522465498331053
2.862086336995208 223.4510588401219 1.5555359718108084
2.8673138919486236 218.9049628195988 1.5562669508204818
2.8725414469020394 226.7771658141908 1.601854638413134
2.877769001855455 217.25856682702695 1.544559600292254
2.882996556808871 209.2335221728458 1.4999705635494667
2.8882241117622867 206.69809267745538 1.481823533434997
2.8934516667157024 210.9089571898364 1.5042269949543572
2.898679221669118 217.63570199944868 1.5399624826439335
2.903906776622534 217.16034750149768 1.5329447915409906
2.9091343315759497 219.18739970278983 1.5355742069525478
2.9143618865293655 217.34466555481657 1.5226802262251347
2.919589441482781 209.3215073764421 1.4765088089280805
2.924816996436197 207.43604298386944 1.4670573521092738
2.9300445513896127 206.7593426550855 1.4636817277447634
2.9352721063430285 212.5790981141627 1.4927009909561824
2.9404996612964442 220.13468724414687 1.519990099016115
2.94572721624986 223.62322588985958 1.5406673330113816
2.9509547712032758 221.952023913636 1.5353632017374137
2.9561823261566915 223.38144653129146 1.5470454994944347
2.9614098811101073 226.33486800469657 1.5523517189317828
2.966637436063523 224.42774773211337 1.5522646842364092
2.971864991016939 220.88800058179072 1.544736642479911
2.9770925459703546 217.81311946261297 1.5139089972048296
2.9823201009237703 216.23321930129833 1.495865474201588
2.987547655877186 213.44157184503703 1.4574304812203247
2.992775210830602 211.4176518573348 1.449198375152088
2.9980027657840176 210.05410776574683 1.4611828307961958
3.0032303207374333 205.52119165500088 1.4448633800667712
3.008457875690849 208.18280729147358 1.4503368091857132
3.013685430644265 207.20503496173956 1.423689234994445
3.0189129855976806 208.22035209224535 1.4113086899187637
3.0241405405510964 209.37543522972334 1.418039553633061
3.029368095504512 208.55625452546604 1.4231576349902153
3.034595650457928 206.6049718269333 1.4114739018956377
3.0398232054113437 206.08827462271435 1.4087155443086392
3.0450507603647594 213.03247037920346 1.4383259881635324
3.050278315318175 215.89128983960367 1.4439340770183762
3.055505870271591 222.25829586742796 1.4684304188091788
3.0607334252250067 223.21776860524406 1.472504937711828
3.0659609801784224 228.43275362856545 1.4871441518702706
3.071188535131838 223.5468236409872 1.4684686391642978
3.076416090085254 219.28582163882865 1.4430868993103423
3.0816436450386697 211.65403930665042 1.3915639711566934
3.0868711999920855 208.50412891987975 1.362135595054124
3.0920987549455012 213.70804454536383 1.3646298844368665
3.097326309898917 215.04992190108126 1.353092513343133
3.1025538648523328 217.91725432671328 1.3556983888729375
3.1077814198057485 224.35830193559437 1.379974410103481
3.1130089747591643 228.89613852879853 1.3949481889216133
3.11823652971258 228.26754389853997 1.3990901282221033
3.123464084665996 226.52391331121916 1.3848610820107428
3.1286916396194115 226.69249457721287 1.3603478550114134
3.1339191945728273 226.74931547772437 1.3431873731447697
3.139146749526243 229.41523655917058 1.3363248114067148
3.144374304479659 235.2621919822251 1.346435608677155
3.1496018594330746 233.42756831233476 1.3353130420822374
3.1548294143864903 232.61101128612293 1.3144363520897047
3.160056969339906 238.2191783633829 1.3215846971447687
3.165284524293322 242.1928829004366 1.3046620870509524
3.1705120792467376 254.0774342835345 1.3150007498275416
3.1757396342001534 260.04726240273567 1.2979702791476906
3.180967189153569 264.0338876868298 1.2779161907911636
3.186194744106985 270.39899685702005 1.2647211208963107
3.1914222990604006 283.4973774868079 1.2707486089959148
3.1966498540138164 296.35192674922854 1.280123277941553
3.201877408967232 311.49766847205564 1.2957432830786877
3.207104963920648 326.6109726862864 1.307149159575609
3.2123325188740637 341.62384031625476 1.3257484656881815
3.2175600738274794 365.4183044333393 1.3633791004090219
3.222787628780895 390.92031627819466 1.408436183884612
3.228015183734311 418.32330527567376 1.454342386675609
3.2332427386877267 447.41157266042075 1.4916780340258204
3.2384702936411425 479.7476155662684 1.5359541528531584
3.2436978485945582 514.8951527191625 1.589512328821279
3.248925403547974 551.1122124291435 1.646596704025191
3.2541529585013897 582.9146576912892 1.6918572942477625
3.2593805134548055 617.3505638016568 1.7447646277677673
3.2646080684082213 646.0369905569586 1.7799906517082194
3.269835623361637 669.4820012292981 1.8066446648952537
3.275063178315053 683.9428587898383 1.8171617026097278
3.2802907332684685 698.9148911063229 1.8309416823240603
3.2855182882218843 716.6143375681704 1.8499490842510693
3.2907458431753 731.3467373176493 1.8677422492648017
3.295973398128716 756.9093107699849 1.9021123922777838
3.3012009530821316 775.9193465310157 1.922814480314827
3.3064285080355473 794.4891395451868 1.946459976027442
3.311656062988963 813.9154504166974 1.9675811527723581
3.316883617942379 829.4776937857889 1.986238549974152
3.3221111728957946 841.6527121351859 1.9989387555987832
3.3273387278492104 842.0755720043594 1.9923128769389102
3.332566282802626 836.0364226595741 1.9790205857748084
3.337793837756042 819.2181749316463 1.9572049125822384
3.3430213927094576 787.8445224746853 1.9196443101739717
3.3482489476628734 739.0990848731708 1.8600351026487425
3.353476502616289 684.4516059766426 1.790348685376051
3.358704057569705 621.9817828392376 1.7027487912594566
3.3639316125231207 556.8203159791593 1.6103168899422877
3.3691591674765364 499.65643707449794 1.5280508121888294
3.374386722429952 445.9794670294638 1.4539105525755625
3.379614277383368 400.75948633312385 1.390089292866022
3.3848418323367837 361.3640703373687 1.3351465733077965
3.3900693872901995 331.49516014289765 1.302209660818521
3.3952969422436152 310.7411434298086 1.2892428476041518
3.400524497197031 292.95776308279665 1.2724074386824138
3.4057520521504467 272.66424937617757 1.2510388522920646
3.4109796071038625 254.32058896196827 1.2275256599823419
3.4162071620572783 242.23258148009458 1.2054098412914482
3.421434717010694 237.28893315919305 1.2137459232628687
3.4266622719641098 235.35006950350729 1.2198218654050954
3.4318898269175255 233.80867842747108 1.236314278372346
3.4371173818709413 230.08524147463416 1.2400170035332825
3.442344936824357 230.80290184289066 1.2532993865662343
3.447572491777773 229.10544604163636 1.2452250272988838
3.4528000467311886 225.20524390251336 1.2403450884902956
3.4580276016846043 215.0669042323961 1.2067747077750415
3.46325515663802 206.87521028390412 1.1825697090467782
3.468482711591436 204.92988215945346 1.1801976094528575
3.4737102665448516 203.55300642830903 1.1842380110287374
3.4789378214982674 209.9212153438304 1.2053003309494896
3.484165376451683 213.10263046254522 1.2160452427996717
3.489392931405099 221.7641856512741 1.2524608637776706
3.4946204863585146 222.17819078642935 1.2448628426840023
3.4998480413119304 228.82033900495477 1.2592856515136293
3.505075596265346 225.22969139661336 1.2295204751064748
3.510303151218762 227.13343659911692 1.2221978930934452
3.5155307061721777 228.1060947968323 1.2131228622508965
3.5207582611255934 229.1501693948551 1.2113163002988998
3.525985816079009 235.70262874207907 1.2030914738939325
3.531213371032425 243.2780697770365 1.2086827436589513
3.5364409259858407 248.46144897869092 1.1869221152506098
3.5416684809392565 266.4893398968469 1.1992000957781344
3.546896035892672 290.5834010330213 1.2295252947644415
3.552123590846088 330.11206999204353 1.2815940631501983
3.5573511457995037 399.61122012745193 1.3879789207345625
3.5625787007529195 519.5908196052317 1.5602176508952632
3.5678062557063353 736.5657644206577 1.841400911166476
3.573033810659751 1144.2848839400926 2.2894036569068668
3.5782613656131668 1878.1542952691614 2.9338983058378556
3.5834889205665825 3181.7254749420053 3.8198569426149604
3.5887164755199983 5373.39043170807 4.96378853476897
3.593944030473414 8653.459964588572 6.257681708627815
3.59917158542683 12342.29874189822 7.4260827538697685
3.6043991403802456 16093.116248134338 8.456263259412447
3.6096266953336613 18540.314549433595 9.062501792391561
3.614854250287077 19106.075348390015 9.211807625262669
3.620081805240493 17619.977427882717 8.83410432853866
3.6253093601939086 14515.078218538774 8.000144684639084
3.6305369151473244 11168.254692441536 7.0086935735225255
3.63576447010074 7820.58707921888 5.854195548223371
3.640992025054156 5269.7981341149225 4.803915565682025
3.6462195800075716 3368.0630829127354 3.8312060713583365
3.6514471349609874 2133.2487960372237 3.0445358335464388
3.656674689914403 1355.165429318129 2.4219450360854977
3.661902244867819 924.3192186508418 1.9987046094873333
3.6671297998212347 675.5517785691175 1.7113295257861494
3.6723573547746504 540.3871044291332 1.5389961261705887
3.677584909728066 448.56695399640984 1.4099459851877536
3.682812464681482 392.7868433386075 1.3285955031613825
3.6880400196348977 357.17139709099774 1.278432745794258
3.6932675745883135 332.7060300343045 1.2369671996048595
3.698495129541729 311.9807910168999 1.2048996472629467
3.703722684495145 296.5692472810769 1.1815729416530774
3.7089502394485607 284.1949518329974 1.1619475366246077
3.7141777944019765 277.2137932757249 1.1535057563772453
3.7194053493553922 273.39846616606525 1.148927330628929
3.724632904308808 267.49406777995097 1.1400379965263414
3.7298604592622238 261.78144405504565 1.1369738155698346
3.7350880142156395 256.01063048439624 1.1267365950498627
3.7403155691690553 257.4768361076893 1.129939408186912
3.745543124122471 257.54012100781097 1.1359225789141032
3.750770679075887 255.96105976034048 1.1357125082334636
3.7559982340293026 253.484061727072 1.1341468625999878
3.7612257889827183 254.95189735517036 1.1544485284018948
3.766453343936134 252.02049036778251 1.1549965619477516
3.77168089888955 251.70431362809293 1.1476828132824697
3.7769084538429656 243.56036680619357 1.121064372476516
3.7821360087963813 239.37171985488595 1.1057486987035916
3.787363563749797 239.1762131289766 1.1122725388008496
3.792591118703213 238.07035951554127 1.1151326814892144
3.7978186736566286 240.40332874922126 1.1190373433212006
3.8030462286100444 242.73807599982766 1.1180168890736009
3.80827378356346 245.63093024574655 1.116967352451147
3.813501338516876 246.41750633089512 1.1088539401484416
3.8187288934702917 247.10939849103482 1.1045636604083686
3.8239564484237074 244.88513275932513 1.0817244707554496
3.829184003377123 251.80998816740149 1.0775651405452364
3.834411558330539 263.2285109374984 1.0948194643088103
3.8396391132839547 276.6049684421607 1.1089883712932427
3.8448666682373704 286.9189771787197 1.1211969307472676
3.850094223190786 297.16205276848035 1.1356008886912452
3.855321778144202 301.8903935519112 1.1399228269816768
3.8605493330976177 310.52650579049873 1.1554320253592236
3.8657768880510335 316.27153802992217 1.1658580830087313
3.8710044430044492 314.6468085777727 1.1615924779223679
3.876231997957865 321.2357527263484 1.1760177931138338
3.8814595529112808 327.30544051758505 1.194807952099979
3.8866871078646965 337.2875671120218 1.2203510502749182
3.8919146628181123 351.4451694754496 1.2465810060464622
3.897142217771528 374.96379469746785 1.2806116786582167
3.902369772724944 408.35582716867833 1.3331302849206115
3.9075973276783595 460.9490819720085 1.405010593560794
3.9128248826317753 537.5052975046647 1.51251175082986
3.918052437585191 624.1989931214496 1.6317719901940417
3.923279992538607 708.6825817322689 1.7374782623013567
3.9285075474920226 770.922555482962 1.815135853803671
3.9337351024454383 774.204136668481 1.8178020996446738
3.938962657398854 744.4123015424219 1.784401611057322
3.94419021235227 674.1103898868905 1.6969505896249648
3.9494177673056856 596.9605590496045 1.5981653251867247
3.9546453222591014 513.5813305087478 1.469603382574195
3.959872877212517 445.35018579481596 1.3602068242623264
3.965100432165933 397.1553960003019 1.2789616929491392
3.9703279871193486 377.85912769795516 1.2436101090619942
3.9755555420727644 370.5020136991097 1.2235897392268205
3.98078309702618 376.6648621185965 1.2273631009291113
3.986010651979596 383.84555422723315 1.2308793293731177
3.9912382069330117 395.57869855750323 1.2490498652309798
3.9964657618864274 407.79806586546954 1.2652313632349155
4.001693316839844 427.0246253092463 1.2930491491999387
4.00692087179326 451.81638503891696 1.3253803619671094
4.012148426746676 478.83859807400415 1.368219761650157
4.017375981700092 505.1611239152639 1.4196627999067661
4.0226035366535084 542.8960577313186 1.478568376545703
4.027831091606925 585.401830189902 1.5381248663870437
4.033058646560341 638.1145658513773 1.6112905782777496
4.038286201513757 698.7663054882779 1.6878819948299453
4.043513756467173 765.3416966088008 1.7732386682327521
4.0487413114205895 835.7204712410277 1.8516672576631301
4.053968866374006 916.3233395060059 1.930683160059952
4.059196421327422 1008.686732164761 2.02368974643994
4.064423976280838 1124.4702073766691 2.1369914843162414
4.069651531234254 1272.227290256472 2.280696310273326
4.0748790861876705 1428.1229177060638 2.427313873647926
4.080106641141087 1604.6988566059715 2.5744984674601175
4.085334196094503 1794.823784603182 2.714654821305478
4.090561751047919 2004.0305381280114 2.8644170965498046
4.095789306001335 2261.0618498726135 3.0418590459185286
4.1010168609547515 2568.1362337772966 3.25211084775711
4.106244415908168 2871.5584826226273 3.4448059065447807
4.111471970861584 3214.881960615151 3.6460381344087125
4.116699525815 3563.303122429303 3.830849145376929
4.121927080768416 3890.000766733368 3.9488898791080866
4.1271546357218325 4236.130855592221 4.0771907329153585
4.132382190675249 4579.397266535246 4.219978593645389
4.137609745628665 4952.383891073841 4.375070558996489
4.142837300582081 5331.695516512302 4.530516837744202
4.148064855535497 5673.560272671361 4.6751362249968
4.1532924104889135 6002.299786476467 4.801706129068435
4.15851996544233 6281.611557374249 4.900088875989854
4.163747520395746 6466.616391533329 4.954422398964378
4.168975075349162 6621.989165133525 5.005401431201738
4.174202630302578 6694.090548179762 5.0254819987990365
4.1794301852559945 6695.584215171678 5.037105072828977
4.184657740209411 6580.30682799541 4.9845885450592755
4.189885295162827 6338.243289557113 4.886614171178569
4.195112850116243 6008.868239517299 4.750031456570017
4.200340405069659 5608.482726639966 4.57962341414197
4.2055679600230755 5147.69770352926 4.38311935197691
4.210795514976492 4688.807073200806 4.184686053413584
4.216023069929908 4216.994363123494 3.9675974332689448
4.221250624883324 3742.123237396586 3.731648725246474
4.22647817983674 3324.9622421292993 3.515099198290298
4.2317057347901565 2927.676307730691 3.2934061474952747
4.236933289743573 2574.3895241927894 3.085069666357522
4.242160844696989 2270.3799964916716 2.89862983624375
4.247388399650405 1990.8093729193176 2.7107540044114793
4.252615954603821 1744.0446462040334 2.535037419039239
4.257843509557238 1548.9031800641692 2.385569066024262
4.263071064510654 1367.9343699252909 2.238935523828881
4.26829861946407 1205.31403077442 2.0949265181916217
4.273526174417486 1070.4769623929958 1.973324632846197
4.278753729370902 960.3009641778531 1.8705731958330387
4.283981284324319 866.4785488948581 1.7812261632134225
4.289208839277735 785.2345303269809 1.6952596096645782
4.294436394231151 709.5717753596183 1.610361607243552
4.299663949184567 643.3499159199511 1.533494094729881
4.304891504137983 589.2374137705959 1.4682918496537012
4.3101190590914 543.3640562924625 1.4092433724584426
4.315346614044816 500.3207331843034 1.3526271804491514
4.320574168998232 460.5177709123651 1.2968571874762405
4.325801723951648 428.6194908627226 1.2536015961913234
4.331029278905064 400.44565498177855 1.2170453051247485
4.336256833858481 378.6090534721811 1.1859184111901082
4.341484388811897 362.18099603087313 1.1631111614724963
4.346711943765313 341.2202251925654 1.128529089948095
4.351939498718729 324.90114872503204 1.100489927307631
4.357167053672145 314.1936558916226 1.0804204394925248
4.362394608625562 303.8103123810768 1.070917931232317
4.367622163578978 297.7552614260564 1.0674326652173927
4.372849718532394 285.9519083228536 1.0569072561760153
4.37807727348581 277.19945293759 1.049396721783278
4.383304828439226 269.5825849706101 1.0422468464457764
4.388532383392643 261.81645569252674 1.035179867737743
4.393759938346059 255.9420677141112 1.02541778998152
4.398987493299475 248.3456970471641 1.017520131503889
4.404215048252891 239.62925764863564 1.0099454280360347
4.409442603206307 232.81115466458806 1.0119659526821447
4.414670158159724 226.54031604267703 1.0075546776714197
4.41989771311314 217.45872731377494 0.9948091837858483
4.425125268066556 210.8651390955473 0.986507200608431
4.430352823019972 204.89524779514053 0.9742094948110662
4.435580377973388 202.8934643329514 0.9791278207381767
4.440807932926805 203.98759057352567 0.9936198418243182
4.446035487880221 199.48428324374214 0.9901907483756579
4.451263042833637 193.10418585395217 0.978239028687947
4.456490597787053 188.21105062423283 0.9637633921569261
4.4617181527404695 179.68671160282904 0.9426237989016979
4.466945707693886 178.43937848972053 0.944017166441057
4.472173262647302 178.9071697856063 0.9516436283040359
4.477400817600718 181.90628945211748 0.9638977352973327
4.482628372554134 182.66751497225027 0.9651110426372977
4.4878559275075505 183.1253882270774 0.9717759012533478
4.493083482460967 181.6262666065461 0.972627964679662
4.498311037414383 176.20266416353343 0.967845816767959
4.503538592367799 172.62713905181803 0.9716539951417735
4.508766147321215 165.88277975785329 0.9535117748356225
4.5139937022746315 164.5933152741435 0.9595647285064262
4.519221257228048 166.8480721835797 0.9667940281665749
4.524448812181464 167.40494660451984 0.9680871704977492
4.52967636713488 170.37021742415422 0.9850769130446637
4.534903922088296 170.0465901592017 0.9791772350513765
4.5401314770417125 169.88615192623007 0.9787443787823388
4.545359031995129 168.8277214791649 0.97895550986358
4.550586586948545 175.1246342435841 1.0001606918149242
4.555814141901961 176.09388645523995 1.0103056317091705
4.561041696855377 173.3366222844857 1.0074548728915707
4.5662692518087935 172.2379575298979 1.0079580229981495
4.57149680676221 166.9027223061991 0.981587549027724
4.576724361715626 164.07675223797008 0.9686401428764496
4.581951916669042 166.9794867204529 0.9729601924583976
4.587179471622458 167.25293443830685 0.9762303627714545
4.5924070265758745 171.2953538550637 1.0045279611159577
4.597634581529291 173.49766926658668 1.0137560229857905
4.602862136482707 168.30288870417203 0.9976045441799034
4.608089691436123 162.27370315106907 0.9749183178770477
4.613317246389539 159.21499915906534 0.9658563793991854
4.6185448013429555 160.82352236621452 0.9784774939427808
4.623772356296372 166.26146992383855 1.0078813242995888
4.628999911249788 172.19330690792083 1.0400866108898885
4.634227466203204 168.94245351412766 1.0290193407132668
4.63945502115662 166.2322530834218 1.0137431758957727
4.6446825761100365 161.03630591009681 0.9860658563411477
4.649910131063453 161.20182992183734 0.9887759524620789
4.655137686016869 161.06649834062563 0.9895119668392308
4.660365240970285 161.3907005282993 0.9978015576585143
4.665592795923701 158.78404213150435 0.9963115281591014
4.6708203508771176 156.5860587643695 0.9850625513840018
4.676047905830534 155.83960393238326 0.983143299928737
4.68127546078395 158.80579956971746 0.9976704121951351
4.686503015737366 158.74002612938398 1.0034999118607193
4.691730570690782 157.9873104971982 1.0002668997033395
4.696958125644199 153.9097360524085 0.9816868079329735
4.702185680597615 150.12435429688404 0.9612618120492216
4.707413235551031 151.6333232108216 0.9564794247031649
4.712640790504447 152.3930099011068 0.9567311500068135
4.717868345457863 157.96997504455527 0.9850400317710776
4.72309590041128 158.52084998544564 0.9879953112134834
4.728323455364696 156.78867598021793 0.9899020919950904
4.733551010318112 159.23339010187115 0.999887045498349
4.738778565271528 159.3133525776503 0.996757731119063
4.744006120224944 158.64255830693335 1.0045094080436885
4.749233675178361 158.7622181790602 1.0082413937364463
4.754461230131777 158.01453277629895 1.004843711967408
4.759688785085193 154.99636523443152 0.9848354175002798
4.764916340038609 152.98549656190661 0.9729201063819303
4.770143894992025 147.10789101559874 0.9444509447959237
4.775371449945442 145.79194551379888 0.9428751232265099
4.780599004898858 145.70234534085145 0.9386359600624415
4.785826559852274 145.684921094538 0.9435547527792003
4.79105411480569 147.2857586754409 0.9510461997217305
4.796281669759106 149.9261656883075 0.9663543699139806
4.801509224712523 152.1283702743163 0.9716168450865409
4.806736779665939 152.14160487728714 0.9695921732463236
4.811964334619355 154.25686450786858 0.9733334178930583
4.817191889572771 152.67030810679887 0.965418062148864
4.822419444526187 151.89430721403545 0.9622374774219385
4.827646999479604 149.80690523358658 0.9473047674443718
4.83287455443302 147.31802960533363 0.935402032441231
4.838102109386436 147.31307595104062 0.9312550013560897
4.843329664339852 149.44657011569748 0.9370549262939758
4.848557219293268 149.70693079652517 0.9416831199082053
4.853784774246685 151.24375445872258 0.9546979571359115
4.859012329200101 153.26452226300935 0.9632342881453416
4.864239884153517 152.40345889505124 0.9542298696233975
4.869467439106933 149.22403237312815 0.9318966437730482
4.8746949940603495 146.5899031656051 0.9304735913202116
4.879922549013766 150.8163184020758 0.9534767838703232
4.885150103967182 155.0459162393269 0.9709505602301784
4.890377658920598 160.53567100121785 0.9813374692772275
4.895605213874014 158.92892446404056 0.9725568117860947
4.9008327688274305 159.09016515496003 0.9725269262409227
4.906060323780847 158.7905388760215 0.9688354236932006
4.911287878734263 152.7118198415829 0.9530670661444163
4.916515433687679 148.12724795669615 0.940284437954365
4.921742988641095 149.77997138182354 0.940122448604094
4.9269705435945115 153.91999327619072 0.9584793789142931
4.932198098547928 157.30256151867263 0.9571386404269104
4.937425653501344 156.24495437350214 0.9571301597749997
4.94265320845476 151.2974763582475 0.9492612045061732
4.947880763408176 150.28255062193912 0.9449762567425228
4.9531083183615925 153.6550075884631 0.9649615666775
4.958335873315009 155.7916127080355 0.9792462085044165
4.963563428268425 154.26685391025123 0.9660478364944831
4.968790983221841 151.26473858171227 0.9566265658951091
4.974018538175257 148.15408596661555 0.937544356639855
4.9792460931286735 154.53789769675092 0.955704858432692
4.98447364808209 157.84853922098125 0.9591807345970007
4.989701203035506 158.71374879257536 0.9333179913278444
4.994928757988922 163.27490675510032 0.9187504430018294
5.000156312942338 164.8989736357444 0.895376084434528
5.0053838678957545 168.5680265576034 0.8765688765566357
5.010611422849171 175.0451257222784 0.8812082850446984
5.015838977802587 174.31634497630588 0.8618887213500017
5.021066532756003 177.3286277223089 0.8562922055925555
5.026294087709419 180.67038450851743 0.8660673123843121
5.0315216426628355 181.5356218533022 0.8689100835541863
5.036749197616252 181.52001299238478 0.8811843365799424
5.041976752569668 179.9912158605627 0.8849450800917988
5.047204307523084 177.14862553534715 0.874696096740238
5.0524318624765 179.0307317540684 0.8815364489754053
5.0576594174299165 183.52601162192846 0.8865305668985525
5.062886972383333 186.0038201497529 0.8819781811998811
5.068114527336749 188.2222418765078 0.8808661718145979
5.073342082290165 192.25039008921803 0.8726362887840431
5.078569637243581 198.13772345827462 0.8702032833531227
5.0837971921969975 208.8609540584211 0.8803525439255978
5.089024747150414 223.49712269023507 0.8968926377576019
5.09425230210383 236.85966824892162 0.909035438261415
5.099479857057246 252.37007774384213 0.9222485579703964
5.104707412010662 277.4497469875975 0.9541504516600285
5.109934966964079 300.8441701724529 0.9761339982214471
5.115162521917495 321.324718090979 0.999015806669153
5.120390076870911 341.66763641383153 1.0225614978158608
5.125617631824327 353.79327448161035 1.0343290840900055
5.130845186777743 352.54438865980165 1.0295558768754154
5.13607274173116 345.0618309090961 1.024109193684932
5.141300296684576 327.4868120771999 1.0104531125129301
5.146527851637992 308.4268075398163 0.9962141326713391
5.151755406591408 287.1168023055807 0.9830590974120461
5.156982961544824 261.3297646628174 0.9602933330117287
5.162210516498241 238.11800435336426 0.9393365161267849
5.167438071451657 218.69962349785254 0.9282028389501297
5.172665626405073 202.66970702995283 0.9185638398402629
5.177893181358489 193.90589087668545 0.9122524330689092
5.183120736311905 187.70490950922277 0.9137732849766137
5.188348291265322 180.9038306563943 0.899673049489717
5.193575846218738 177.81478516373966 0.8937012609198363
5.198803401172154 171.23696931873567 0.8787947049888204
5.20403095612557 167.79031756173347 0.8682282264600473
5.209258511078986 163.84900328444516 0.8614229011202162
5.214486066032403 161.54838530580315 0.8615931225212858
5.219713620985819 161.23010094667885 0.8650675247705957
5.224941175939235 160.98202765423238 0.8668140765028514
5.230168730892651 160.350662522222 0.8735855387371865
5.235396285846067 158.6118469905186 0.868041838588586
5.240623840799484 155.18097396073148 0.8614000578510065
5.2458513957529 150.87473078382268 0.8570762207592394
5.251078950706316 150.85591292146788 0.8700915897923763
5.256306505659732 155.22098187834598 0.8954726879582593
5.261534060613148 158.42679935180496 0.9155671729263783
5.266761615566565 160.58778193788248 0.9188857937485174
5.271989170519981 159.87579627130373 0.9082549298155715
5.277216725473397 161.0800901424656 0.9153799806258057
5.282444280426813 157.143313875711 0.912451385112855
5.2876718353802294 153.29937713498325 0.9059081549566466
5.292899390333646 150.1254713245243 0.8972371598979699
5.298126945287062 143.50752491976056 0.8701948073741
5.303354500240478 145.29128430522664 0.8675436716782418
5.308582055193894 148.3128425607971 0.8760568275850054
5.3138096101473105 152.4465442510355 0.8888937580693543
5.319037165100727 158.29986953562076 0.9050689981825186
5.324264720054143 155.8938766398052 0.9002329044004522
5.329492275007559 153.5062408377357 0.8921982167118794
5.334719829960975 152.6963738108601 0.8958287907784833
5.3399473849143915 149.2783233386596 0.8925362618700365
5.345174939867808 145.50155622792877 0.8744095999677833
5.350402494821224 146.09449573017594 0.8701127118124532
5.35563004977464 146.19409424414863 0.8657520503601388
5.360857604728056 150.73977938704707 0.8696616625842576
5.3660851596814725 156.99126428124757 0.8911181931775346
5.371312714634889 159.32788948136084 0.8911678811059356
5.376540269588305 156.8721481206813 0.8803169126732168
5.381767824541721 153.27742225770874 0.8738988308598784
5.386995379495137 149.7780912854835 0.8672493422076212
5.3922229344485535 153.0537408590215 0.8827936071974947
5.39745048940197 151.86912844572865 0.8812554615720454
5.402678044355386 153.16405198999533 0.8662639337723602
5.407905599308802 156.51956408360988 0.865621345588437
5.413133154262218 159.10234578793435 0.8572212306347065
5.4183607092156345 164.90986175387624 0.8570901643640846
5.423588264169051 164.39917040355098 0.8438976978807059
5.428815819122467 162.2531675255767 0.8199485454935178
5.434043374075883 164.21787322742418 0.8197307777558565
5.439270929029299 166.91277783141797 0.8219790668852712
5.4444984839827155 171.3458926356863 0.8308114565388542
5.449726038936132 172.1165509201437 0.8294337203182547
5.454953593889548 175.37132493827227 0.8391979359573392
5.460181148842964 176.2081788355632 0.8470486250669156
5.46540870379638 174.00403543611748 0.8505262150408585
5.4706362587497965 170.9615738036669 0.8490065548047401
5.475863813703213 169.61043100993038 0.8570983715055629
5.481091368656629 170.89120513890722 0.8647572874936083
5.486318923610045 165.7624378087955 0.8603048920065852
5.491546478563461 163.26609944949226 0.8595913289337503
5.4967740335168775 162.0151344442865 0.8486674013388651
5.502001588470294 159.91696743673901 0.8471076482137817
5.50722914342371 159.1111350397934 0.8514985645388471
5.512456698377126 157.7471961845021 0.8493305566682173
5.517684253330542 157.17514812801352 0.8583472413625431
5.522911808283959 155.09047733192727 0.851185429827575
5.528139363237375 156.70543969984882 0.8537116995538929
5.533366918190791 157.77158486920547 0.8546452009602014
5.538594473144207 159.73935645890612 0.8619117797088233
5.543822028097623 161.59740530068473 0.8686706446179491
5.54904958305104 162.27009830714482 0.8675133160587253
5.554277138004456 162.86938448055025 0.8622003794321532
5.559504692957872 163.2364842145447 0.8610395960360926
5.564732247911288 159.91063945265566 0.8479054516107897
5.569959802864704 157.200267560299 0.8435572403884345
5.575187357818121 155.5580829386317 0.8257423118641067
5.580414912771537 153.18726491895958 0.8110016148770516
5.585642467724953 156.90751387448327 0.8125034446646975
5.590870022678369 159.58945768522398 0.8143037303991487
5.596097577631785 162.8552313085307 0.8228110340687609
5.601325132585202 167.01871494137592 0.8285095744512375
5.606552687538618 171.34465121382587 0.8275821198055209
5.611780242492034 173.30312179281003 0.8135553869360467
5.61700779744545 176.88711997829816 0.8071229207963327
5.622235352398866 184.61263860776168 0.8046411901502671
5.627462907352283 204.85015212568416 0.8225889010141313
5.632690462305699 243.10436445488403 0.8708461420899697
5.637918017259115 303.5929509328531 0.9465320377959012
5.643145572212531 389.63213600845165 1.0453455805523095
5.648373127165947 492.3082906367927 1.1617829983861945
5.653600682119364 593.6906354459912 1.2653765375096209
5.65882823707278 680.1511146376062 1.3462941425784085
5.664055792026196 739.5630924035713 1.3983447003135894
5.669283346979612 775.4845958139094 1.4296049274180147
5.674510901933028 787.3316494967698 1.4388004157839833
5.679738456886445 785.7609770198906 1.4376093417039524
5.684966011839861 773.4501064332405 1.4252727971108108
5.690193566793277 758.9478666913036 1.4100913010443612
5.695421121746693 747.9232322730406 1.3985787359026256
5.700648676700109 749.4319961783825 1.4000733345291816
5.705876231653526 754.1599833685825 1.4051999702134435
5.711103786606942 749.7627730339207 1.399910977325555
5.716331341560358 751.7271007725985 1.4004291496031014
5.721558896513774 747.9831546972956 1.3950877426056705
5.7267864514671905 752.1715684968628 1.3994366675514398
5.732014006420607 756.0712278035547 1.40289167853634
5.737241561374023 762.7779958399517 1.409915086540292
5.742469116327439 780.5792685149964 1.4251459641211524
5.747696671280855 813.7511372111603 1.454701697598253
5.7529242262342715 862.1038058122894 1.496724007627219
5.758151781187688 918.5599762406731 1.543045656701468
5.763379336141104 989.4137002059152 1.600703400586023
5.76860689109452 1064.5779860105768 1.6575376696263915
5.773834446047936 1150.752798750253 1.7227716210039554
5.7790620010013525 1214.9563380565482 1.7694469913678645
5.784289555954769 1246.6628200775133 1.7910564588590978
5.789517110908185 1244.026317843946 1.7890050722595676
5.794744665861601 1178.15924730995 1.739274584307353
5.799972220815017 1069.5950727872164 1.6564042227483722
5.8051997757684335 928.6241386340926 1.5430215990980756
5.81042733072185 768.3569463752557 1.4044774030554492
5.815654885675266 628.155298996114 1.275645659841672
5.820882440628682 498.86761901463456 1.144017774491329
5.826109995582098 405.889397707923 1.0451998429713831
5.8313375505355145 334.18020239990466 0.9607843153269688
5.836565105488931 283.15809699345226 0.9000601605660888
5.841792660442347 248.44065084873466 0.8596608103511706
5.847020215395763 227.8519141789727 0.8352758949708002
5.852247770349179 215.2154451472074 0.8176612644390607
5.8574753253025955 206.43038785356146 0.804512297210316
5.862702880256012 201.14024987964856 0.8035004264539892
5.867930435209428 196.7012538495032 0.7988643998611916
5.873157990162844 193.51410487784463 0.7943765166872645
5.87838554511626 190.38034456577537 0.7872037121074281
5.8836131000696765 188.17757389657848 0.7838338127814116
5.888840655023093 190.30580302600578 0.7870111029196468
5.894068209976509 192.53708492110437 0.7952744464694219
5.899295764929925 195.1955439194367 0.7973940754876145
5.904523319883341 195.62141986314228 0.7961559236991037
5.9097508748367575 197.64571073247936 0.8009003832538656
5.914978429790174 198.74497782809402 0.8008183014761169
5.92020598474359 197.4071786317114 0.7958825568492706
5.925433539697006 199.02968537200607 0.7991820126857859
5.930661094650422 201.05723647966448 0.7970099475479064
5.9358886496038386 203.72953350516914 0.7964080785645689
5.941116204557255 209.30251893055015 0.8025432893755028
5.946343759510671 213.1928847076464 0.8031117875408617
5.951571314464087 213.95324828254343 0.8064124927160262
5.956798869417503 215.6249178078312 0.8045454419654691
5.96202642437092 223.42730253529723 0.8200300844086119
5.967253979324336 230.60042575829897 0.8335919007737985
5.972481534277752 242.31353837887735 0.8489354070417615
5.977709089231168 254.2623027642048 0.8643629196085238
5.982936644184584 267.7517789970981 0.8810366179402087
5.988164199138001 287.16905734877497 0.9094115949026315
5.993391754091417 307.65372797995065 0.9393026691980477
5.998619309044833 330.8846653023509 0.9713796210929465
6.003846863998249 361.82470887518195 1.0122294548392143
6.009074418951665 398.7680663578077 1.058074412866332
6.014301973905082 439.8639102069166 1.1098456358150366
6.019529528858498 492.60242205294423 1.1704706596961403
6.024757083811914 561.2139012017664 1.248230795461843
6.02998463876533 638.0144928790298 1.3282739098522174
6.035212193718746 742.371154073843 1.43374246080408
6.040439748672163 873.383102646619 1.5572824937663021
6.045667303625579 1019.4272258155507 1.6835462193887256
6.050894858578995 1201.9712268141259 1.8302521571596226
6.056122413532411 1382.9767104694183 1.967119942002084
6.061349968485827 1556.0919435280396 2.090586730292633
6.066577523439244 1710.515892300739 2.192565755592448
6.07180507839266 1819.0102964125092 2.26292724178594
6.077032633346076 1881.4399586117327 2.306331658158682
6.082260188299492 1892.1572304930262 2.316534754790763
6.087487743252908 1844.837384252204 2.287729661570621
6.092715298206325 1751.0862397681399 2.226904844641341
6.097942853159741 1638.4330344441141 2.1546602445281957
6.103170408113157 1515.3856478408172 2.0770595848396076
6.108397963066573 1383.495716976207 1.9861353778517017
6.113625518019989 1254.7865873285152 1.894992256902367
6.118853072973406 1133.5652080734499 1.8042091223539993
6.124080627926822 1016.0998173967115 1.708435767814037
6.129308182880238 906.8842079818731 1.6160047376018862
6.134535737833654 799.1929617522104 1.515814336858159
6.1397632927870704 702.5601105888157 1.4225881388092552
6.144990847740487 620.8144353214225 1.3405467463020104
6.150218402693903 553.920030042792 1.2736061063241007
6.155445957647319 497.92714734634404 1.212199085859053
6.160673512600735 448.66123792695447 1.1549625368840934
6.1659010675541515 413.5452337534582 1.11408946059706
6.171128622507568 381.6870481330235 1.0741147926250867
6.176356177460984 355.77046357608333 1.0426366558394988
6.1815837324144 334.71152391241 1.0165722050658526
6.186811287367816 313.19568516489346 0.9878755761096487
6.1920388423212325 297.2476571134735 0.968067329705242
6.197266397274649 283.1850545560279 0.9492880207961676
6.202493952228065 272.8514949898543 0.9349855220412979
6.207721507181481 262.21837040983274 0.9117800777964636
6.212949062134897 251.98705592626163 0.8921079798692012
6.2181766170883135 240.38973927694943 0.8734534532932817
6.22340417204173 235.06957307924034 0.8633401472415433
6.228631726995146 231.49018461722918 0.8588376539364647
6.233859281948562 231.31299631589673 0.860927211863716
6.239086836901978 231.73997264088675 0.8684476616490862
6.2443143918553945 228.39802913098524 0.8676961623710276
6.249541946808811 226.1602315058177 0.8662850972131193
6.254769501762227 222.0302328390009 0.859147905062469
6.259997056715643 219.12698335835617 0.8509844470991295
6.265224611669059 214.2384044585091 0.8412852371115175
6.2704521666224755 204.90508203348324 0.8232285335044662
6.275679721575892 202.44561717888345 0.8162502676755117
6.280907276529308 199.9141231129863 0.8134946816862959
6.286134831482724 199.96613548609218 0.8181706775991331
6.29136238643614 197.48541057117936 0.8124460280702964
6.2965899413895565 196.79213175757823 0.8099266810933049
6.301817496342973 198.0313215071886 0.810728330148731
6.307045051296389 202.01627565127606 0.8240572292059299
6.312272606249805 203.30465832382075 0.8296133477691211
6.317500161203221 203.9859928960434 0.8338462947795628
6.3227277161566375 197.4588969382604 0.8149364664788054
6.327955271110054 198.2435124692124 0.8165859612162356
6.33318282606347 198.11733995376852 0.8175908881745412
6.338410381016886 196.44959514391903 0.8206140315064855
6.343637935970302 200.0235456053685 0.8293920529557175
6.3488654909237185 197.4905416867594 0.8217621003053242
6.354093045877135 196.1256978671387 0.8153026308690786
6.359320600830551 193.07861335464196 0.8030027399915807
6.364548155783967 190.31297036577067 0.7963252259311099
6.369775710737383 190.2456148403506 0.796952859915309
6.3750032656908 190.6103142735089 0.8015080900130751
6.380230820644216 191.83671423362966 0.801543773376691
6.385458375597632 196.10806392248057 0.8080588381638684
6.390685930551048 196.3110758926166 0.8085889255089374
6.395913485504464 198.62545015409208 0.8092630372997829
6.401141040457881 199.54017889385995 0.814051300022499
6.406368595411297 200.9348542462813 0.8182196608850849
6.411596150364713 201.4740040471276 0.8125823788334319
6.416823705318129 200.69086199545046 0.806061333444199
6.422051260271545 198.54432748480505 0.7993196894860065
6.427278815224962 196.06738408736962 0.7948309698838343
6.432506370178378 196.5976555049075 0.7989359242498892
6.437733925131794 195.03752296248786 0.7965487462383829
6.44296148008521 198.06175991278783 0.8022120800624648
6.448189035038626 198.8749065180086 0.8007624118856979
6.453416589992043 200.28800706145174 0.7986590799655265
6.458644144945459 199.83912178808535 0.7948041462588948
6.463871699898875 198.77219410205743 0.7866319772511926
6.469099254852291 199.83001532418845 0.7844754081303471
6.474326809805707 199.45873148223976 0.7797461800435631
6.479554364759124 205.00034643400696 0.7898863118544466
6.48478191971254 207.95815612997373 0.794900948639954
6.490009474665956 211.8565809497093 0.7970193556778452
6.495237029619372 215.8891753323789 0.7996803005810466
6.500464584572788 216.08328588937408 0.789290249676435
6.505692139526205 222.91903931658177 0.797085379820884
6.510919694479621 227.0150297309593 0.800912591493563
6.516147249433037 234.19264405009207 0.807732210103613
6.521374804386453 243.52486308360903 0.8178771231681997
6.526602359339869 255.08406290876283 0.8275371984831417
6.531829914293286 273.33341821501136 0.8474333021452283
6.537057469246702 291.5875144203779 0.8676781113103234
6.542285024200118 321.8385986173047 0.9049432338440316
6.547512579153534 356.18231253839645 0.9473630795551786
6.55274013410695 389.0971011118737 0.9853436813225361
6.557967689060367 424.46521055258796 1.024197300555904
6.563195244013783 451.89161728373637 1.0530523424472693
6.568422798967199 478.6699411486536 1.0823192450131696
6.573650353920615 499.1566927769585 1.1008744441521585
6.5788779088740315 507.41978702476706 1.1049015102098474
6.584105463827448 506.23493299711976 1.1032246559342287
6.589333018780864 492.4647163805503 1.0890182818903855
6.59456057373428 471.26113021216605 1.0650419006757519
6.599788128687696 445.757565362916 1.036041267301333
6.6050156836411125 422.24697710991086 1.0094488755362998
6.610243238594529 399.65003894785707 0.9857388877270523
6.615470793547945 376.4627561227767 0.9596637936009933
6.620698348501361 351.9591614828715 0.9312414299893719
6.625925903454777 327.32124128720574 0.9000434311253527
6.6311534584081935 304.806960510144 0.8710859972308006
6.63638101336161 285.7013144409282 0.8456018132177612
6.641608568315026 278.50293351620115 0.837688149313966
6.646836123268442 273.3018636736708 0.8356470163660485
6.652063678221858 269.3422040626331 0.8340318407839221
6.6572912331752745 265.75802445481975 0.8306588803110462
6.662518788128691 258.9373638294085 0.8231656403133467
6.667746343082107 248.82199491861374 0.8036570336407004
6.672973898035523 244.34942328306016 0.8011944083150144
6.678201452988939 235.8361232461297 0.7889308897025674
6.6834290079423555 234.0096180174901 0.7904762951626917
6.688656562895772 236.086639361506 0.7969889969762071
6.693884117849188 237.46273261974744 0.8009185298776919
6.699111672802604 236.15101709001775 0.8032912117041349
6.70433922775602 230.20119121715027 0.794851266773772
6.7095667827094365 226.48824154713998 0.7873834237678167
6.714794337662853 224.95860612604804 0.786915389647687
6.720021892616269 226.69516930274185 0.7897283588005852
6.725249447569685 226.8852856522214 0.7907399374685428
6.730477002523101 225.96399871571637 0.7881815543135486
6.7357045574765175 228.0960564878995 0.791390358186565
6.740932112429934 226.95436732281885 0.7898771579795192
6.74615966738335 225.29985478194484 0.7883209246793902
6.751387222336766 222.67577761977606 0.7852860878045793
6.756614777290182 219.9668570720825 0.7781785600147889
6.7618423322435985 217.83539369761817 0.7778085632788483
6.767069887197015 217.60844428189185 0.780437683987182
6.772297442150431 217.411262008747 0.7800164793114466
6.777524997103847 217.15620716457497 0.7812312702150654
6.782752552057263 219.0433781911766 0.7786701625951209
6.7879801070106796 218.5562429893507 0.7720169707317005
6.793207661964096 220.80747840565496 0.772484930719199
6.798435216917512 223.0136894285576 0.7762806244447201
6.803662771870928 225.4315276080283 0.7798400050065811
6.808890326824344 227.28306954352817 0.7832084878155312
6.814117881777761 227.49467511989903 0.7828166708520825
6.819345436731177 224.9672224433308 0.7787361626426904
6.824572991684593 222.56911064125646 0.776577934784605
6.829800546638009 223.62396164092615 0.780604239090062
6.835028101591425 221.88972580819242 0.7801210381290414
6.840255656544842 224.94838330655094 0.784850171602428
6.845483211498258 228.68790436456703 0.7889802781743952
6.850710766451674 228.23622672419228 0.7823913186636973
6.85593832140509 229.5785973332677 0.7798719668719685
6.861165876358506 227.277235735963 0.7739972495562091
6.866393431311923 226.31704754190218 0.7692173706200388
6.871620986265339 234.79488784919505 0.7854043522649158
6.876848541218755 235.00288468620477 0.7823870322242737
6.882076096172171 238.69558611752657 0.7882742403814097
6.887303651125587 240.26477330066766 0.78880732982524
6.892531206079004 239.56006369854737 0.7853791447067342
6.89775876103242 242.70637063919713 0.786880639187754
6.902986315985836 245.4103768668412 0.7883252082556355
6.908213870939252 249.44677992315144 0.7911076593974452
6.913441425892668 253.01697802265622 0.7926028682784287
6.918668980846085 256.9377331666118 0.7964816740929119
6.923896535799501 261.0247649521575 0.7992335002232295
6.929124090752917 264.39963161033313 0.8031502189034081
6.934351645706333 264.6533978124628 0.8041093347480761
6.939579200659749 265.8184851826269 0.8036072833582353
6.944806755613166 269.53085370938254 0.8045864827269289
6.950034310566582 275.6294005652983 0.8072033400222776
6.955261865519998 284.903858705155 0.8179818321230448
6.960489420473414 295.9427800669313 0.8315021663506864
6.96571697542683 308.26381800717104 0.8470248267485104
6.970944530380247 321.1705564297387 0.8622756660002882
6.976172085333663 336.204165578944 0.8769458063476286
6.981399640287079 351.9887256894605 0.8942180265506938
6.986627195240495 372.44331561938395 0.9128942698925676
6.9918547501939114 401.39693364019513 0.945972926805274
6.997082305147328 441.8020097605685 0.9890439046328474
7.002309860100744 499.2561481902852 1.0498727110066544
7.00753741505416 585.7438812845031 1.135143829051415
7.012764970007576 703.9022116808246 1.2419429691984532
7.0179925249609925 849.495852013814 1.3614908137579917
7.023220079914409 1005.9456571489305 1.4799720418895286
7.028447634867825 1151.9516066593917 1.5817635126446223
7.033675189821241 1265.5944622418574 1.6567151255586257
7.038902744774657 1330.692380380469 1.6959314029675885
7.0441302997280735 1333.7761994310958 1.6979320761306884
7.04935785468149 1288.3177268356892 1.6699663337709445
7.054585409634906 1204.4794601829583 1.6137818015103795
7.059812964588322 1100.442800146989 1.5406909969194236
7.065040519541738 998.3412383116321 1.4663710938579757
7.0702680744951545 906.1104101825431 1.397549030276424
7.075495629448571 822.9145282954602 1.332010333727198
7.080723184401987 752.7520706498167 1.2734420945521554
7.085950739355403 696.8804145965424 1.224923305646647
7.091178294308819 654.9061590793505 1.187693071431913
7.0964058492622355 623.0651413774647 1.1584591475885813
7.101633404215652 596.7724407264276 1.1336717396746934
7.106860959169068 572.8161404577851 1.1094914895375876
7.112088514122484 553.1882671233601 1.090994470820062
7.1173160690759 533.9947158457793 1.072401833303448
7.1225436240293165 519.3094528736978 1.0585927828443802
7.127771178982733 505.60090313090757 1.0443261763452512
7.132998733936149 490.5441578674912 1.0289152202627487
7.138226288889565 479.42450440416155 1.0179194155389772
7.143453843842981 468.77841045477135 1.006771754986334
7.1486813987963975 460.378366687744 0.9989786456088788
7.153908953749814 454.24381009031043 0.9924487885428345
7.15913650870323 446.66892643061846 0.9829552313855764
7.164364063656646 447.86259104594984 0.9841270422963425
7.169591618610062 448.92055753888445 0.9822413525656467
7.1748191735634785 454.576647355511 0.9868132546552092
7.180046728516895 473.51821760598 1.007275120493397
7.185274283470311 507.116304340154 1.0427878708734564
7.190501838423727 559.710418088608 1.0944764534851739
7.195729393377143 633.0667396664056 1.1619392699337723
7.2009569483305595 735.8124374232705 1.2503744291227066
7.206184503283976 876.4185369930557 1.362677398237855
7.211412058237392 1060.9591558176546 1.4966339148597267
7.216639613190808 1293.401313472832 1.6525774374797186
7.221867168144224 1592.7641609865145 1.8325154107456667
7.227094723097641 1948.999759737271 2.025891956614487
7.232322278051057 2291.3901255732317 2.193158239913919
7.237549833004473 2567.417200831146 2.319219382836551
7.242777387957889 2678.4894749250448 2.365983248159758
7.248004942911305 2619.7310298389807 2.336979865980476
7.253232497864722 2399.6512653398377 2.2338530880945493
7.258460052818138 2069.4632307683787 2.075555079458069
7.263687607771554 1716.7713346458959 1.8924679494727454
7.26891516272497 1366.0710929384657 1.687717788745207
7.274142717678386 1073.128428120048 1.496366114007555
7.279370272631803 840.3723999193802 1.3235878786620225
7.284597827585219 663.3647948686288 1.1787888065628813
7.289825382538635 549.2228107877448 1.0744368566945757
7.295052937492051 472.5972561780057 0.9990540993520297
7.300280492445467 422.820514636339 0.9461815169263108
7.305508047398884 389.480313328834 0.9112998475705724
7.3107356023523 366.3847394311898 0.8849527905725095
7.315963157305716 348.08810657244584 0.8640153918462623
7.321190712259132 335.0975809346876 0.8479979697183831
7.326418267212548 326.64868200435495 0.8392357261645883
7.331645822165965 322.051897290541 0.8356029173179025
7.336873377119381 319.6889988307898 0.8345521288361568
7.342100932072797 317.6138465503611 0.8330255468991035
7.347328487026213 317.0789165699001 0.8305858551805932
7.352556041979629 315.56291961815924 0.8286707290339901
7.357783596933046 315.3025904133954 0.8278943616274558
7.363011151886462 311.39731175722557 0.8221029487765783
7.368238706839878 305.23191919503876 0.8157493739698103
7.373466261793294 306.5522119671815 0.8173607182613148
7.37869381674671 304.15235976940994 0.8136346395702665
7.383921371700127 300.6599310057211 0.8089246920607762
7.389148926653543 298.82357019756387 0.8076621967331573
7.394376481606959 295.71996703976197 0.8057422769961287
7.399604036560375 300.3874804857008 0.8123588865168805
7.4048315915137914 303.271655268417 0.8147572315365145
7.410059146467208 301.7747036123101 0.810243199618308
7.415286701420624 302.72414032949405 0.8092982206977474
7.42051425637404 304.98181609017223 0.8139038183939225
7.425741811327456 303.8232072411576 0.8120744781306629
7.4309693662808725 308.1020724319091 0.8196344675496389
7.436196921234289 311.5054042660368 0.8237755354543084
7.441424476187705 313.9966003461677 0.8246868477968716
7.446652031141121 316.5953072010242 0.8254858505387547
7.451879586094537 318.5635330828714 0.826539336725855
7.4571071410479535 321.26646992027685 0.8285523096012759
7.46233469600137 324.045830895089 0.8303827877372735
7.467562250954786 327.4538445655329 0.8341652562162498
7.472789805908202 330.3725805050161 0.8361635972269759
7.478017360861618 335.45751231221413 0.840677314163447
7.4832449158150345 346.47908168744675 0.8521233790213997
7.488472470768451 355.0378950140426 0.8591748561703734
7.493700025721867 365.84400754379703 0.8716798098002412
7.498927580675283 380.8570819879717 0.8880477573944798
7.504155135628699 392.55076522336685 0.8988651475447652
7.5093826905821155 409.2877038988311 0.9164413052599792
7.514610245535532 428.60559900675725 0.9353757497885886
7.519837800488948 446.9174882486259 0.9539881196413996
7.525065355442364 467.06470177239714 0.9751130018576892
7.53029291039578 484.95539989604663 0.9919514210190107
7.5355204653491965 492.6490184308265 0.9989304314174219
7.540748020302613 496.666483025965 1.0027076322622779
7.545975575256029 493.25041818221416 0.998491758200058
7.551203130209445 489.43936100701706 0.9945451880117944
7.556430685162861 488.04500470448625 0.9926311648276387
7.5616582401162775 481.49786044871763 0.9848308801733164
7.566885795069694 468.48838185125067 0.9717647072505036
7.57211335002311 456.7720563308415 0.9594591018712514
7.577340904976526 444.4685719042498 0.9463047072526041
7.582568459929942 433.5012086594356 0.9355606048801467
7.5877960148833585 426.8392176893159 0.9290873322627397
7.593023569836775 415.0704414988034 0.9165414023203898
7.598251124790191 408.12469886436463 0.9075664214659928
7.603478679743607 401.83596147112075 0.8981182049683811
7.608706234697023 399.7465820165822 0.8960392387452926
7.6139337896504395 397.5336328243206 0.894181527753351
7.619161344603856 393.56094089306845 0.8918797483074744
7.624388899557272 388.85983822721806 0.8865137622623595
7.629616454510688 386.6082892846174 0.8839180625072344
7.634844009464104 386.08362763886356 0.8823351037850026
7.6400715644175206 392.07815840261253 0.8885417901108795
7.645299119370937 399.86990604702856 0.8960602593982667
7.650526674324353 409.2683667260703 0.90449801631088
7.655754229277769 416.76868734444184 0.9118086226930489
7.660981784231185 418.8168219525026 0.914060378537438
7.666209339184602 430.3284536642545 0.9252108032135934
7.671436894138018 440.50736673503485 0.9358316223823575
7.676664449091434 453.37594141285587 0.947288785252659
7.68189200404485 467.93815715374035 0.9609878730091138
7.687119558998266 478.30896169273524 0.9699870503685328
7.692347113951683 489.1010753870963 0.9802573000138287
7.697574668905099 499.833503453433 0.9921882231465667
7.702802223858515 511.1618576582594 1.0032608103848555
7.708029778811931 519.9594192479973 1.0115133145580655
7.713257333765347 522.3660524959583 1.0126962525780454
7.718484888718764 517.8679233243423 1.008593543398425
7.72371244367218 510.457659730873 1.0029006847602264
7.728939998625596 504.002529236716 0.9959317876918798
7.734167553579012 501.63071903490413 0.9928819277290758
7.739395108532428 501.07522471422885 0.9915307441801904
7.744622663485845 500.080796405739 0.9892654939827581
7.749850218439261 498.3755248399294 0.9874458203214604
7.755077773392677 500.4272635512143 0.9892041649154124
7.760305328346093 495.15335799664064 0.9837870408751873
7.765532883299509 491.01094036632304 0.9791262619429861
7.770760438252926 480.3021197196136 0.9676506172281368
7.775987993206342 471.02792188320615 0.9580858899399327
7.781215548159758 463.5687448511397 0.9497655333092907
7.786443103113174 459.25909576499896 0.9460807331235497
7.79167065806659 453.79055725836196 0.9407416836079472
7.796898213020007 445.7034775723319 0.9336937800847545
7.802125767973423 437.2958641633706 0.9262817544866364
7.807353322926839 430.6358935443698 0.9189640561573303
7.812580877880255 422.37539531671877 0.9096907397395285
7.817808432833671 415.675210746221 0.9015511576658843
7.823035987787088 413.5247514729452 0.8992138834756542
7.828263542740504 408.38843088427353 0.8946207634653529
7.83349109769392 409.1816386253711 0.895819062754673
7.838718652647336 408.68769155677916 0.89603676593072
7.8439462076007525 406.8222191069639 0.8927858703696288
7.849173762554169 409.84977483762896 0.8938194414706611
7.854401317507585 409.71659411512314 0.8927864548561703
7.859628872461001 411.594980626214 0.8952589343826772
7.864856427414417 415.2965383404224 0.8985132526768131
7.8700839823678335 415.77422522244416 0.8985371553431482
7.87531153732125 422.4458021782672 0.9040532857381799
7.880539092274666 428.8543584837034 0.9101765878936368
7.885766647228082 435.287162409044 0.9162244063410541
7.890994202181498 443.1306376229322 0.9247217074151126
7.8962217571349145 447.6467228319722 0.9282932598617298
7.901449312088331 454.5741223352281 0.935227204774318
7.906676867041747 457.77327024784194 0.9377509985962441
7.911904421995163 461.6581884345548 0.9405860210974208
7.917131976948579 467.54856177859983 0.9455180546516536
7.9223595319019955 481.2930072762696 0.9581990948457827
7.927587086855412 490.61332840220996 0.9671178461926807
7.932814641808828 502.3013260008197 0.9778249669791307
7.938042196762244 511.7784823951441 0.9866304365646569
7.94326975171566 517.9052003216027 0.9913753264868241
7.9484973066690765 525.7532798168241 0.9990085019541038
7.953724861622493 537.849972829555 1.0103660857203247
7.958952416575909 548.2136746934896 1.019837005160759
7.964179971529325 568.6536534173773 1.0380456217746568
7.969407526482741 583.8439889168036 1.0508518031556255
7.9746350814361575 600.6427460885919 1.065063453353161
7.979862636389574 616.1854059111786 1.0783805941694884
7.98509019134299 623.7409069840422 1.0823560694349976
7.990317746296406 632.0774353490726 1.0879395767038982
7.995545301249822 639.1807098480269 1.0940589321454977
8.000772856203238 647.3122380992328 1.1010402033544078
8.006000411156654 653.3277894701213 1.1071250857415287
8.01122796611007 659.007360358923 1.1111544357543874
8.016455521063486 661.0441312378856 1.111994840129022
8.021683076016902 660.7297369136098 1.1104887748621095
8.026910630970319 661.8921526979085 1.1102378805458806
8.032138185923735 662.6903895420883 1.1106303887450328
8.037365740877151 666.9263523082012 1.1147688205704156
8.042593295830567 671.9556922518211 1.1189755519208997
8.047820850783983 669.0441305993661 1.1175016945190244
8.0530484057374 666.6871379749836 1.1139472099422545
8.058275960690816 662.4967179637484 1.1094911550345339
8.063503515644232 660.0723363023602 1.1065145753405687
8.068731070597648 657.7409167279122 1.1040005457338793
8.073958625551064 646.7193372990072 1.0951068413383938
8.07918618050448 638.0075226623035 1.0876238055581584
8.084413735457897 630.6116528155708 1.080455828760289
8.089641290411313 630.3732977618997 1.0796028423234598
8.09486884536473 629.433623524744 1.0789920713367591
8.100096400318145 624.4980136130491 1.0752775907107728
8.105323955271562 612.0382032215789 1.0631240980021832
8.110551510224978 603.3196907960814 1.0544037354437907
8.115779065178394 602.6486380457101 1.0534044606548372
8.12100662013181 601.2496023987709 1.052761738015166
8.126234175085226 599.8317906132265 1.052312562472427
8.131461730038643 597.9997412028391 1.0510606671611489
8.136689284992059 604.1501838477607 1.0547971085746204
8.141916839945475 612.6597838974046 1.0609274155772053
8.147144394898891 626.1287231455995 1.0713624037666158
8.152371949852308 645.1866808262222 1.0874800952133263
8.157599504805724 665.1792382142493 1.1052598786747692
8.16282705975914 688.497838089468 1.1241178282513107
8.168054614712556 706.1917338368555 1.138214315997172
8.173282169665972 717.3307406524968 1.1454875147042287
8.178509724619389 723.0268253848321 1.149328434519603
8.183737279572805 726.8347601609153 1.1514481097782225
8.188964834526221 723.1111877464132 1.1463587242523627
8.194192389479637 718.179893453194 1.141562725860003
8.199419944433053 712.1022350773127 1.1366143457939777
8.20464749938647 706.9600460571845 1.1336504668964993
8.209875054339886 697.7449467757157 1.1265824196883223
8.215102609293302 687.3471264219116 1.118648036692781
8.220330164246718 672.2166604041811 1.1057011452072076
8.225557719200134 666.637457846558 1.1012022226130054
8.23078527415355 659.4660423081644 1.0946641029784394
8.236012829106967 659.9845578767857 1.0952062069604425
8.241240384060383 654.5614210823185 1.0905617669872583
8.2464679390138 652.725604675904 1.0894406459536599
8.251695493967215 650.3379302836533 1.0866831210265842
8.256923048920632 650.682609724325 1.0860299731716592
8.262150603874048 650.5572884216459 1.08483254766711
8.267378158827464 649.0017438693773 1.0840311309704878
8.27260571378088 648.576726839364 1.0833926077430758
8.277833268734296 645.547133308836 1.079745709204003
8.283060823687713 635.301991286508 1.0705309521024626
8.288288378641129 629.4121002625869 1.0645616864722975
8.293515933594545 627.0809233777156 1.062023719187359
8.298743488547961 626.2494351367056 1.0601364712972858
8.303971043501377 633.3093029925112 1.0658614441839511
8.309198598454794 636.2203816059091 1.0688535884876467
8.31442615340821 636.2905820866453 1.069517309312981
8.319653708361626 636.0394195103828 1.069531623223062
8.324881263315042 632.4556087859671 1.0653612533930041
8.330108818268458 636.690184304454 1.0680342740319646
8.335336373221875 642.7056423919995 1.0720895925282292
8.34056392817529 651.6700686834738 1.078003523996589
8.345791483128707 656.9975127666529 1.0812443376841947
8.351019038082123 660.1485687641912 1.0821657580300204
8.35624659303554 657.8472246494886 1.0801561609896977
8.361474147988956 655.9897078644672 1.0784411012450021
8.366701702942372 657.5775525429412 1.079311710342913
8.371929257895788 665.5586108363015 1.0844950555995314
8.377156812849204 678.9675087010919 1.0958048933204019
8.38238436780262 693.373640463264 1.1081678331728788
8.387611922756037 697.9059432596569 1.1122218046992118
8.392839477709453 693.8576258066705 1.1080307769413078
8.398067032662869 688.2881624843101 1.1051440976304
8.403294587616285 680.9067310724392 1.0992505646664672
8.408522142569701 675.3777452687867 1.095153433354348
8.413749697523118 668.7628099231358 1.0877900936023053
8.418977252476534 660.66083693565 1.0806895097902827
8.42420480742995 648.4704450269614 1.0695653512420362
8.429432362383366 639.8471760239293 1.0624499655381225
8.434659917336782 628.3445446642748 1.0525874074000547
8.439887472290199 618.8747316967153 1.0442597610305777
8.445115027243615 608.1729091473774 1.0342893943103386
8.450342582197031 595.1390446369429 1.0229263490817966
8.455570137150447 584.2454274411317 1.012912253026811
8.460797692103863 577.0282825347391 1.0079346016485595
8.46602524705728 568.444049815833 0.9998478691216826
8.471252802010696 563.2676278206657 0.9952908421040757
8.476480356964112 555.7791477102584 0.9873615426827798
8.481707911917528 550.5411040062959 0.9830042248774038
8.486935466870944 543.8959073958597 0.9769340619901752
8.49216302182436 540.355697269604 0.9741596078111779
8.497390576777777 540.599850997001 0.9741032157202087
8.502618131731193 539.0823971261217 0.9720685071883263
8.50784568668461 535.6586158094084 0.9678550511858985
8.513073241638025 532.7950450216549 0.964183285736551
8.518300796591442 526.9534204769278 0.9588526831136359
8.523528351544858 524.3731398003839 0.9573394045902194
8.528755906498274 525.195547603504 0.9587897309315306
8.53398346145169 518.4654632991535 0.9533530204270965
8.539211016405106 511.4181193718741 0.9469199293917875
8.544438571358523 508.6524800880514 0.9440027612132172
8.549666126311939 506.23835940552425 0.9423570817004201
8.554893681265355 512.3255976089206 0.9475433796974868
8.560121236218771 507.5863620138313 0.9422789130966167
8.565348791172188 506.32884118900955 0.9399802269411935
8.570576346125604 506.96311593875424 0.9401752170404548
8.57580390107902 508.9815440209671 0.9406579751361832
8.581031456032436 510.379196639523 0.9411100110426626
8.586259010985852 509.8492048597916 0.940291930290265
8.591486565939269 507.3475800956519 0.9384494124650026
8.596714120892685 507.42738797542336 0.937753505999983
8.601941675846101 505.11999046410085 0.935033461425274
8.607169230799517 506.76121559055827 0.9364090991377306
8.612396785752933 510.10648860634217 0.9402854493141967
8.61762434070635 512.4936343909128 0.9427869801073188
8.622851895659766 516.3481715792676 0.9466044036880263
8.628079450613182 521.7436739717097 0.9502254640454266
8.633307005566598 526.351176565913 0.9536853210234164
8.638534560520014 534.9202391334364 0.9606939062742437
8.64376211547343 544.3629946143601 0.9690453474567666
8.648989670426847 548.0141607024681 0.9710304027756261
8.654217225380263 554.6485833829172 0.9762431925794453
8.65944478033368 563.1534047499015 0.9829805707677183
8.664672335287095 571.5444585220073 0.9902970156713538
8.669899890240512 578.6645461221167 0.9962508531029919
8.675127445193928 584.7539254472182 1.0015720368545389
8.680355000147344 590.1069874965312 1.0058212018947787
8.68558255510076 598.1872601661094 1.012634072291052
8.690810110054176 610.0572442495545 1.0217516712722
8.696037665007593 626.551709647113 1.0327201077467167
8.701265219961009 645.2147605326558 1.0463374076486238
8.706492774914425 662.8841855315245 1.060064775059506
8.711720329867841 676.3989043260503 1.072267592736787
8.716947884821257 683.2633872505758 1.076853085310649
8.722175439774674 688.0520438654103 1.0806270123693746
8.72740299472809 684.5330066164372 1.0772855040682883
8.732630549681506 680.9906881694778 1.0752863846625604
8.737858104634922 673.4292778242135 1.0695247546782831
8.743085659588338 668.4205431122198 1.0656050218876305
8.748313214541755 663.5520435907498 1.0626094891768003
8.75354076949517 656.044674327146 1.0567352034685744
8.758768324448587 651.0885694833296 1.0526587216842738
8.763995879402003 643.6657494811216 1.0458155410765972
8.76922343435542 630.3687571015577 1.0335179588789063
8.774450989308836 615.3851943530656 1.0203584694790426
8.779678544262252 599.1233889929899 1.0050350664278886
8.784906099215668 586.3034017871754 0.9935476225335901
8.790133654169084 578.363754203834 0.986815751049097
8.7953612091225 570.0889623397104 0.9806030713387659
8.800588764075917 564.2063163931027 0.9762270132529445
8.805816319029333 560.040622710133 0.97205659888053
8.811043873982749 557.6500180340141 0.9696127039708882
8.816271428936165 556.7090320224462 0.9680661766344707
8.821498983889581 553.0232355815339 0.9643114302553212
8.826726538842998 549.840044650237 0.961793588727908
8.831954093796414 544.3787196072182 0.9564223860763789
8.83718164874983 540.1690755839836 0.9529001535871419
8.842409203703246 539.0757320193858 0.9516327782990638
8.847636758656662 538.2584419633811 0.9510798321889823
8.852864313610079 540.9664375602525 0.9529084647435387
8.858091868563495 544.2913549172777 0.9555479979007141
8.863319423516911 545.7114960233176 0.9562026720663185
8.868546978470327 546.3461229757871 0.955888996731783
8.873774533423743 543.533883498313 0.9525380280251532
8.87900208837716 537.6995632420912 0.9464585218959505
8.884229643330576 534.5099045404867 0.9437999131233439
8.889457198283992 534.4220157329038 0.9443377605181911
8.894684753237408 535.3950320353097 0.9454422397100899
8.899912308190824 538.7514902787345 0.9484958410624948
8.90513986314424 539.654342046651 0.9482357601047666
8.910367418097657 543.2662825330517 0.9507859203576858
8.915594973051073 547.0758281798885 0.9529428826617165
8.92082252800449 550.5374900410948 0.9549321394560887
8.926050082957905 553.9190938366843 0.9577150893227389
8.931277637911322 555.3767250618084 0.9587947287163752
8.936505192864738 557.1441176302563 0.959817747400357
8.941732747818154 559.8831907086125 0.9622123507920665
8.94696030277157 558.3549276015575 0.960654507840685
8.952187857724986 559.4891351766448 0.9615763960927387
8.957415412678403 561.7050911365386 0.9630975439231089
8.962642967631819 567.5472547933012 0.9678685433413718
8.967870522585235 574.8822300089109 0.9731186577313496
8.973098077538651 578.0855096597176 0.9749459385665403
8.978325632492067 582.2537521457318 0.9784837472101864
8.983553187445484 581.8430076578762 0.9776178766531157
8.9887807423989 582.0981474113817 0.9765797325919543
8.994008297352316 586.3288222675374 0.9803664304834555
8.999235852305732 588.5626306684732 0.9822568290470824
9.004463407259149 591.1693589358355 0.9841454890559699
9.009690962212565 597.541910355745 0.9889927504956315
9.014918517165981 606.8864635844222 0.996283275589521
9.020146072119397 618.9532144569212 1.0058428951696787
9.025373627072813 629.7547798743955 1.0142998409458606
9.03060118202623 641.5878002917549 1.023260495158013
9.035828736979646 657.3440594761987 1.0355900830551958
9.041056291933062 674.1504046605124 1.0478410476773976
9.046283846886478 689.9740274204697 1.0600311089184182
9.051511401839894 701.0676915587959 1.0679939607497049
9.05673895679331 719.9958566656903 1.082140263513941
9.061966511746727 741.4374062524745 1.097568604392046
9.067194066700143 768.7433196685681 1.1171858924761946
9.07242162165356 795.4083220355313 1.134654753227806
9.077649176606975 813.2582133568859 1.146005960777328
9.082876731560392 828.4676085579594 1.1564361924046132
9.088104286513808 843.8810979595338 1.1676554026428745
9.093331841467224 853.129728281616 1.174059789839636
9.09855939642064 857.3361358056626 1.1764742601411742
9.103786951374056 854.0954134924629 1.173756746021614
9.109014506327473 844.3957432020334 1.165573188856425
9.114242061280889 833.9661481658137 1.158355657479633
9.119469616234305 823.7201838078788 1.151017376458334
9.124697171187721 819.5866962242427 1.1478828403235872
9.129924726141137 813.4128455344909 1.1432695510150577
9.135152281094554 819.9894026504672 1.1466667203980485
9.14037983604797 829.7874694063711 1.1536381692627642
9.145607391001386 849.1205410553073 1.1667373637190992
9.150834945954802 877.2358189093956 1.1865092854500705
9.156062500908218 909.1706885436791 1.2082116612730618
9.161290055861635 945.7722998963108 1.2415068036067038
9.16651761081505 983.8823240764312 1.2730691724380594
9.171745165768467 1014.8109215141819 1.2982875937798628
9.176972720721883 1038.1476062929275 1.316830143004063
9.1822002756753 1045.9255645049423 1.3239123115139138
9.187427830628716 1048.8182012153186 1.3287189224084355
9.192655385582132 1036.8011055294346 1.323567968574146
9.197882940535548 1024.4498007650693 1.317448668541135
9.203110495488964 1007.4795831414909 1.3085194284074968
9.20833805044238 993.7224429803666 1.3022157977580586
9.213565605395797 981.6924809072478 1.2965192661942295
9.218793160349213 964.3967811677969 1.287569738814824
9.224020715302629 951.0919791212475 1.2813062976377132
9.229248270256045 939.5806490016198 1.2745383531428167
9.234475825209461 924.5625748455492 1.2662612090377439
9.239703380162878 911.4042469969345 1.2596423178943679
9.244930935116294 901.3866650070221 1.2538160427044276
9.25015849006971 897.1886789337038 1.2523191498778818
9.255386045023126 895.192205441334 1.2509376165421524
9.260613599976542 901.464616766627 1.2566801919027728
9.265841154929959 905.8059999722576 1.261683959563138
9.271068709883375 914.8535212216763 1.26914342710817
9.276296264836791 937.5601083188666 1.2862332912591021
9.281523819790207 959.8262372273414 1.303734563106996
9.286751374743623 984.9829707272759 1.3214353961237941
9.29197892969704 1013.2688719461589 1.3421618152751755
9.297206484650456 1034.1637062106831 1.3553172915780614
9.302434039603872 1051.87069041273 1.3672283284821292
9.307661594557288 1056.5191777266496 1.3722300579001352
9.312889149510704 1047.9342835325986 1.3694871919862899
9.31811670446412 1018.260470135973 1.350273807770083
9.323344259417537 984.5937719050086 1.3292048367166407
9.328571814370953 941.6024858302812 1.2994929853277426
9.33379936932437 898.1466083581045 1.270397181914688
9.339026924277785 849.8183928528118 1.237104176129349
9.344254479231202 805.7584737415438 1.206650938851332
9.349482034184618 765.742730813314 1.1772962456815377
9.354709589138034 734.220749681361 1.154188349221706
9.35993714409145 711.3972607101837 1.1382374250334348
9.365164699044866 686.6820676108885 1.1201649414607147
9.370392253998283 672.3706321397266 1.110008756361646
9.375619808951699 659.7296399898917 1.0997518392848775
9.380847363905115 650.9765942759906 1.0928492469270505
9.386074918858531 643.1157505437188 1.0856196312047237
9.391302473811947 637.4427797755523 1.0805337656843759
9.396530028765364 632.5095838552987 1.0766861799315233
9.40175758371878 632.2027349876251 1.0780410433210341
9.406985138672196 634.7577227022117 1.081569460228917
9.412212693625612 634.1066712076409 1.080309068874755
9.417440248579029 631.2406591601105 1.06829249265364
9.422667803532445 629.1737117129154 1.0598269637836601
9.427895358485861 628.1771454902931 1.0546337814276796
9.433122913439277 626.8023011229594 1.0491156509380626
9.438350468392693 624.3716414407879 1.0448242373846293
9.44357802334611 621.4288030567966 1.0404517740381267
9.448805578299526 623.0987652263307 1.0403342280055263
9.454033133252942 626.822700404524 1.0419550155733937
9.459260688206358 630.1496770718024 1.0424097354168462
9.464488243159774 630.2378192693009 1.0419768545342625
9.46971579811319 627.9289828744562 1.0381285277879515
9.474943353066607 623.8138713071697 1.0332767441556625
9.480170908020023 619.4906481037593 1.0274849433425224
9.48539846297344 620.4121856881458 1.0272078004865297
9.490626017926855 619.6369586973964 1.0245006168357234
9.495853572880272 623.2636886482579 1.0269469622666878
9.501081127833688 625.2162655840035 1.027568221818768
9.506308682787104 626.4009567627455 1.0276029498361927
9.51153623774052 622.0262100628107 1.0230020766858432
9.516763792693936 617.3797500023667 1.0182364948999358
9.521991347647353 616.6503848044136 1.0166319923744271
9.527218902600769 620.375702717819 1.0192886022406547
9.532446457554185 625.1292223077464 1.0228218409992726
9.537674012507601 627.0687872082093 1.0242925194760215
9.542901567461017 629.2603504760847 1.024746316694478
9.548129122414434 632.5274519340228 1.026368336224874
9.55335667736785 629.0430413169316 1.0206400499512003
9.558584232321266 627.087643533902 1.017689677637238
9.563811787274682 627.6767896399772 1.018252353725088
9.569039342228098 626.0299172249083 1.017078782629528
9.574266897181515 620.7143527032332 1.0123354456644298
9.57949445213493 617.4686316205557 1.0082934676657465
9.584722007088347 620.5311919715072 1.009549632183167
9.589949562041763 621.2748935970878 1.0090675530422282
9.59517711699518 622.1922354941152 1.0095014220092329
9.600404671948596 624.0230680267929 1.011227962261959
9.605632226902012 621.8267000619984 1.008921704378717
9.610859781855428 624.2982776273376 1.0105485521446846
9.616087336808844 621.5378383777704 1.0076103075783085
9.62131489176226 621.0291922113664 1.0063029386627564
9.626542446715677 615.726002449119 1.0008578450126158
9.631770001669093 614.2355376234405 1.000084657881711
9.636997556622509 619.3519583585522 1.0029495258689205
9.642225111575925 625.1414627709443 1.0065179172627987
9.647452666529341 629.300051331975 1.0090102466592608
9.652680221482758 631.7464757846698 1.0107564743524313
9.657907776436174 631.4986448065583 1.0104283725587346
9.66313533138959 632.6604240993041 1.0103024741363555
9.668362886343006 635.0910383854861 1.012121671607068
9.673590441296422 631.0168593019356 1.008379729044841
9.678817996249839 632.3612524424315 1.008275118661056
9.684045551203255 630.1075523862999 1.0059236578448152
9.689273106156671 633.11011643525 1.0071789611159978
9.694500661110087 636.860139252566 1.0090057780319355
9.699728216063503 643.027290393201 1.0135332919454605
9.70495577101692 645.7750242885855 1.0151816932714988
9.710183325970336 648.4111396982025 1.0169384459789421
9.715410880923752 651.3121155995623 1.018534088529812
9.720638435877168 652.527854692797 1.0190179098346075
9.725865990830584 654.8143379704185 1.0206467974952829
9.731093545784 654.0871838049425 1.0197076709459625
9.736321100737417 656.9740812153082 1.021706868691231
9.741548655690833 660.2805505107939 1.024046721002062
9.74677621064425 661.6189998525361 1.024847264804459
9.752003765597665 662.5392566822385 1.025746582515897
9.757231320551082 663.5196703125392 1.0262697737918736
9.762458875504498 661.1460424014766 1.0225444106257737
9.767686430457914 658.6099101570328 1.019883900805193
9.77291398541133 659.3194280393933 1.0195079367987965
9.778141540364746 657.6428693407619 1.0162814279307935
9.783369095318163 658.7712778132768 1.0158955709580444
9.788596650271579 661.9894618563561 1.0179286217901273
9.793824205224995 661.5186575245842 1.017580376689567
9.799051760178411 666.0073538715839 1.0200204212185162
9.804279315131827 668.2055375969122 1.020913996296626
9.809506870085244 670.2177325364693 1.022772176987847
9.81473442503866 670.2964331236745 1.0225299195491018
9.819961979992076 672.2994405704969 1.0233863079386594
9.825189534945492 674.4021285353033 1.024541661024971
9.830417089898909 677.1098596988546 1.0260394652608569
9.835644644852325 676.2435771247912 1.0240384379110408
9.840872199805741 677.2242946489486 1.0240226025802033
9.846099754759157 676.467955443497 1.0237145454065384
9.851327309712573 678.8182867830169 1.025257979344886
9.85655486466599 676.0765677077818 1.021933811069601
9.861782419619406 674.0968053359445 1.0201317208598968
9.867009974572822 673.7813171737342 1.0193908652353039
9.872237529526238 679.2649109441375 1.0237592450844848
9.877465084479654 680.273679468124 1.024309023827271
9.88269263943307 683.0533215534663 1.0266249098404165
9.887920194386487 687.7661553636984 1.0301192058645239
9.893147749339903 689.896382860504 1.031789315293048
9.89837530429332 689.1717725605038 1.0300105196511165
9.903602859246735 690.1878785962843 1.0296400808613264
9.908830414200152 688.2014675775483 1.0270994468120382
9.914057969153568 694.0198388756785 1.0305274288952233
9.919285524106984 697.0231287336005 1.0322969881887902
9.9245130790604 700.6068666382067 1.034659156790582
9.929740634013816 703.9260916552748 1.0372178002271843
9.934968188967233 704.1481859851154 1.0368268502532145
9.940195743920649 704.2198565306902 1.0367777268383644
9.945423298874065 709.5185790798294 1.0405969327195186
9.950650853827481 713.3642885839106 1.0433826267312214
9.955878408780897 717.0427638297526 1.0453789333612975
9.961105963734314 719.5895881531404 1.0465025577004499
9.96633351868773 715.1706835869514 1.0429416401777203
9.971561073641146 712.0194837736885 1.0404525341759367
9.976788628594562 709.5085091409778 1.038028405431891
9.982016183547978 706.4870845187735 1.0355529816071722
9.987243738501395 702.2916956351107 1.0304834639804494
9.99247129345481 699.8179838365086 1.0277420011357266
9.997698848408227 698.4239432444039 1.0266919472733698
10.002926403361643 695.6520788067712 1.0238996281201922
10.00815395831506 692.3360508035759 1.020621818189627
10.013381513268476 689.4432494824018 1.01794252387115
10.018609068221892 685.3922803288185 1.0150859943908779
10.023836623175308 685.1252184427606 1.0147732753385497
10.029064178128724 685.597762609057 1.0148930253580228
10.03429173308214 688.3755146250504 1.0172651822700973
10.039519288035557 692.0117114252367 1.0198268955306733
10.044746842988973 695.5978013345705 1.0215412842560914
10.049974397942389 693.5222689971066 1.0193811118405292
10.055201952895805 688.6606445446644 1.0155117569667975
10.060429507849221 686.7241057891235 1.0137563859435759
10.065657062802638 684.4233009633109 1.011730013520889
10.070884617756054 685.9590525847602 1.0126409843535666
10.07611217270947 684.2313061156032 1.0113017956457373
10.081339727662886 685.8663802460883 1.0123255896384276
10.086567282616302 683.5471796503004 1.0106420998142693
10.091794837569719 680.9852780418693 1.0078918234656566
10.097022392523135 677.4729147807765 1.0043155135212298
10.102249947476551 679.8425578318424 1.0058402012952183
10.107477502429967 681.3758073853879 1.0063576126698497
10.112705057383383 679.9666176342226 1.0043299258414882
10.1179326123368 675.7793200306794 1.0015414155273157
10.123160167290216 670.9600691992373 0.9994440019392034
10.128387722243632 669.9078277498181 0.9985059150480319
10.133615277197048 668.4604345768989 0.9965884520757112
10.138842832150464 669.5250093105482 0.9958568709927268
10.14407038710388 670.4649959812664 0.996446164779516
10.149297942057297 669.9386174773721 0.9961976726172207
10.154525497010713 671.019636741574 0.9976669375181347
10.15975305196413 673.7154389769422 0.9996767479469936
10.164980606917545 675.996014358141 1.0002326006535474
10.170208161870962 676.8088159760786 0.999246107455598
10.175435716824378 676.5506527371159 0.998851844619533
10.180663271777794 673.7223777720004 0.9960205990217764
10.18589082673121 674.0879077587508 0.9959221857260947
10.191118381684626 668.4385545113959 0.9917571302773094
10.196345936638043 664.5229217486204 0.9897424252786247
10.201573491591459 662.2160602711932 0.9881650036424113
10.206801046544875 657.071878557506 0.9841820778585826
10.212028601498291 654.8886614685667 0.9808159796240477
10.217256156451707 654.2811378097471 0.9800264964650987
10.222483711405124 655.6993575787424 0.9809568757785251
10.22771126635854 660.8519755254682 0.9859198649373795
10.232938821311956 660.9176718587414 0.9859934946650218
10.238166376265372 658.8788240417317 0.9840702169141144
10.243393931218788 656.7819491202181 0.9812412248267894
10.248621486172205 653.3500668600641 0.9785241679562908
10.253849041125621 651.5981101116737 0.9767649899050923
10.259076596079037 645.573426004395 0.9725349567300184
10.264304151032453 638.4848984440976 0.9670149271778117
10.26953170598587 637.1842876119489 0.9655711214481452
10.274759260939286 638.9610237039042 0.966596602141556
10.279986815892702 644.4091262841431 0.9706181379043508
10.285214370846118 644.3806782283076 0.9705224034417859
10.290441925799534 642.3816406568837 0.9683633923987511
10.29566948075295 636.8751230920648 0.9639584033750608
10.300897035706367 632.368867127025 0.9603898721221665
10.306124590659783 633.2463133299095 0.9608376488791641
10.3113521456132 626.2911463740288 0.9556183384492262
10.316579700566615 627.5595320723719 0.9566578323120211
10.321807255520032 624.1066928798925 0.9530220544134269
10.327034810473448 622.0450285499103 0.9513607794246759
10.332262365426864 621.3206461568714 0.9498949292907188
10.33748992038028 623.409797285919 0.9510709949516223
10.342717475333696 622.0800862268073 0.9491840576163426
10.347945030287113 622.1274627580975 0.9484083923212482
10.353172585240529 625.6045934048369 0.9507883924379196
10.358400140193945 625.8633764720312 0.951343298962562
10.363627695147361 628.3215048049411 0.9526922972759464
10.368855250100777 632.2014455552267 0.9554782263009126
10.374082805054194 638.4440582426598 0.9606193550046211
10.37931036000761 641.6888329247768 0.963299825267924
10.384537914961026 642.1783897658335 0.9635794884488795
10.389765469914442 638.8171471433034 0.959381714668198
10.394993024867858 639.8591056951811 0.9588182534100067
10.400220579821275 641.658929062464 0.9603100305880812
10.40544813477469 640.623206809306 0.9583960308006639
10.410675689728107 635.9944944621527 0.9548417150972881
10.415903244681523 631.4138307499853 0.951849348475132
10.42113079963494 626.8073661793743 0.9487654634519684
10.426358354588356 616.8612451423619 0.9413474380305482
10.431585909541772 608.1698725447097 0.9338340914989656
10.436813464495188 605.6358961132806 0.9318624846747896
10.442041019448604 601.3739181015789 0.9282366492326314
10.44726857440202 598.7784997723768 0.9258817266750816
10.452496129355437 594.9576964638533 0.9226589655860168
10.457723684308853 593.236670360958 0.9211600902230764
10.462951239262269 591.2181582797582 0.9190801226282762
10.468178794215685 587.0916756726693 0.91620655225316
10.473406349169101 581.0733877727806 0.9112427005736454
10.478633904122518 575.703441236845 0.9062244826656158
10.483861459075934 570.8879018797992 0.9020903111518997
10.48908901402935 566.469261039783 0.8983006889506272
10.494316568982766 561.795681974314 0.8938298084226856
10.499544123936182 555.3191226198151 0.8885581067793948
10.504771678889599 550.0887521946532 0.8848572451079876
10.509999233843015 546.6802362477463 0.8827986492492539
10.515226788796431 546.4048898331912 0.8824060900605609
10.520454343749847 540.9184813353667 0.8775155076889847
10.525681898703263 535.779173831764 0.8723911526209092
10.53090945365668 532.839109894083 0.8696747156914727
10.536137008610096 534.5156431003552 0.8715272496961229
10.541364563563512 536.1629717705298 0.8726666946539509
10.546592118516928 537.1200535760067 0.8735216429569919
10.551819673470344 536.1685623002925 0.8723634986191903
10.55704722842376 529.5609138834532 0.8664002761237112
10.562274783377177 525.6013435830421 0.863282412765503
10.567502338330593 523.3990337802086 0.8616308902002316
10.57272989328401 525.1125488748348 0.8625236537968781
10.577957448237425 526.7761758015953 0.8637217526745072
10.583185003190842 523.8753622784615 0.8593016629283001
10.588412558144258 523.3041420806769 0.8578948292336244
10.593640113097674 519.299720128659 0.854573555937295
10.59886766805109 523.9622962327327 0.8593339401015604
10.604095223004506 519.6587549275022 0.8555481546338393
10.609322777957923 518.417364088743 0.8549206759694592
10.614550332911339 517.4360031336639 0.8532929466054252
10.619777887864755 515.0323923792956 0.8504700412191227
10.625005442818171 515.1554561521141 0.8508196577792546
10.630232997771587 512.584690379415 0.8478894399064326
10.635460552725004 511.4425672884764 0.8468652477943622
10.64068810767842 511.0114573257923 0.846112899279118
10.645915662631836 513.4228204054106 0.8478988109598358
10.651143217585252 514.1167015516213 0.8483476469456327
10.656370772538668 513.6024404192848 0.8474804992753343
10.661598327492085 513.7685450522517 0.8475174140904351
10.666825882445501 519.1577865593721 0.8520825993932649
10.672053437398917 521.9246845294339 0.8532162056186207
10.677280992352333 528.4825641647933 0.8591854633954747
10.68250854730575 527.9709090128674 0.8584834027603645
10.687736102259166 529.4955129937368 0.8595023223816283
10.692963657212582 533.3926503857765 0.8627409921283793
10.698191212165998 538.5651936743901 0.8662343180139941
10.703418767119414 541.4080841071434 0.8676048750325962
10.70864632207283 543.5872054881224 0.8684346027380047
10.713873877026247 553.1767645861985 0.8749135687664381
10.719101431979663 557.6043521097906 0.8773685929206299
10.72432898693308 569.4652881718547 0.8865390580403475
10.729556541886495 579.5392511863585 0.8944030308258476
10.734784096839912 589.464226659504 0.9021353017901602
10.740011651793328 596.1749532444067 0.9068006634210068
10.745239206746744 599.5340425917702 0.9091444536709637
10.75046676170016 605.3272781088365 0.9137613111589411
10.755694316653576 608.2983804796388 0.9156255723962302
10.760921871606993 606.7017523405531 0.9134091327440854
10.766149426560409 609.1654382622432 0.9144487986354172
10.771376981513825 607.159351789506 0.9127008057048944
10.776604536467241 601.4466279299861 0.9083470067559057
10.781832091420657 599.3370463118122 0.906226851355766
10.787059646374074 592.550971785039 0.9009143893780549
10.79228720132749 592.0064988080841 0.9000678839149938
10.797514756280906 590.7995555271763 0.8988277108098236
10.802742311234322 590.6869423190849 0.8990717558731219
10.807969866187738 589.7709951634484 0.8977925526981968
10.813197421141155 586.5019237277256 0.8947389489448052
10.81842497609457 589.0672118228797 0.8963290036381166
10.823652531047987 589.7120966483138 0.8966899880288307
10.828880086001403 595.6705536506321 0.9011784045451611
10.83410764095482 598.9725825230066 0.9040314335453007
10.839335195908236 606.2604584678874 0.9081592356946775
10.844562750861652 617.8356390193713 0.9168656422573501
10.849790305815068 630.4835564066292 0.9257265376759684
10.855017860768484 652.1682419191422 0.941203367309103
10.8602454157219 673.6901768672199 0.9565366899741395
10.865472970675317 703.195787041714 0.9765830147118274
10.870700525628733 724.1921653156201 0.9903366049440137
10.875928080582149 739.4579804934525 1.0009118479244463
10.881155635535565 741.9117380626852 1.0018853900881144
10.886383190488981 739.0446035729776 0.999745838419695
10.891610745442398 730.4528010173053 0.9940944679039733
10.896838300395814 713.8370696106621 0.9818972012805284
10.90206585534923 696.9262767795761 0.969823971746499
10.907293410302646 679.9869702851703 0.95763742908381
10.912520965256062 664.0457745099789 0.9457802689336572
10.917748520209479 652.1352331256605 0.9373597583815414
10.922976075162895 635.5330924795726 0.9250806566321542
10.928203630116311 620.4794617120479 0.9141497082104276
10.933431185069727 608.0999343383749 0.9051748232993081
10.938658740023143 597.340687314419 0.8969579097252427
10.94388629497656 588.6677713559424 0.8905180634383062
10.949113849929976 581.1468971972484 0.885028385609501
10.954341404883392 574.565898329433 0.8800927064608446
10.959568959836808 568.0795721100434 0.8749206746407941
10.964796514790224 563.320297299688 0.8710087738954458
10.97002406974364 559.8604741972586 0.8689643845402667
10.975251624697057 553.0969307366547 0.8657167636165862
10.980479179650473 546.3197394129505 0.8617719041286914
10.98570673460389 538.8994020925086 0.8572852402838009
10.990934289557305 538.4974819301038 0.8579534661722656
10.996161844510722 535.9235889670898 0.8569290634018276
11.001389399464138 531.6286567522907 0.8538789268814537
11.006616954417554 523.9878121810026 0.8483271489733989
11.01184450937097 518.330852044064 0.8444787322625228
11.017072064324386 515.4631269229512 0.8434799953505266
11.022299619277803 516.3575341095127 0.8453641467322002
11.027527174231219 513.354428431873 0.8432249397434205
11.032754729184635 511.5169892680244 0.8417091050458831
11.037982284138051 507.0128562291973 0.8388725251621019
11.043209839091467 502.7638060798683 0.8358667941495904
11.048437394044884 501.62213628326475 0.8360138125552187
11.0536649489983 502.9180439162425 0.8370487782531135
11.058892503951716 503.26031133395554 0.8370744511665021
11.064120058905132 503.8794364946893 0.8371628924094753
11.069347613858548 500.5587663114443 0.8347751062225124
11.074575168811965 495.2063309949778 0.8305162971002757
11.079802723765381 489.5121653854769 0.8257923331795864
11.085030278718797 486.57243585458565 0.8237822639569939
11.090257833672213 487.47966473958974 0.8247351805667796
11.09548538862563 487.18987767446305 0.8246431455846115
11.100712943579046 486.90509320141985 0.8252752533644603
11.105940498532462 482.81235705199055 0.8221488741472602
11.111168053485878 481.4727355314711 0.8207169790213426
11.116395608439294 480.8214348183102 0.8210881963709917
11.12162316339271 478.75966885474037 0.819474708319569
11.126850718346127 483.0998087482658 0.8234833655844428
11.132078273299543 483.42508882791975 0.823651884152966
11.13730582825296 480.46013681216704 0.8205496398779675
11.142533383206375 475.0291485854604 0.8157220231147964
11.147760938159792 475.44727139241127 0.8162258316263216
11.152988493113208 475.5610234190528 0.8170033598290741
11.158216048066624 479.3909472325713 0.8211985921524815
11.16344360302004 480.4873939405594 0.8224579096490775
11.168671157973456 477.23440094959716 0.8199284185087815
11.173898712926873 480.7700895249933 0.8234073527985831
11.179126267880289 479.74307865922714 0.8218738581503612
11.184353822833705 480.5253488126172 0.8222835093070999
11.189581377787121 479.55171287382893 0.8215057642540501
11.194808932740537 477.1935169487122 0.8193738133051461
11.200036487693954 475.0602782986948 0.8182631527964158
11.20526404264737 474.904711266295 0.8181099813426699
11.210491597600786 477.8622711722871 0.8207428311979676
11.215719152554202 475.9105945011682 0.8201158840669921
11.220946707507618 477.1383645762422 0.8211791476146161
11.226174262461035 476.27467039238707 0.8209525034684703
11.23140181741445 477.5867322307472 0.8228559424838535
11.236629372367867 477.76667858875226 0.8227766713127223
11.241856927321283 476.38578423566975 0.8216264546631807
11.2470844822747 475.55236052896487 0.8201126362933729
11.252312037228116 476.2081535258386 0.8202692699115944
11.257539592181532 475.7013075255196 0.819440192024729
11.262767147134948 475.91047732731045 0.820057336149586
11.267994702088364 474.00886777453604 0.8186222803020294
11.27322225704178 476.0107744369276 0.8203782227826392
11.278449811995197 472.73554206090216 0.8185719398055331
11.283677366948613 469.87756424569693 0.8159887624401441
11.288904921902029 467.185274619759 0.8131254508977008
11.294132476855445 462.62375168962006 0.8081674851394981
11.299360031808861 459.088095577887 0.8043366549275368
11.304587586762278 458.6149994819167 0.8032219671018948
11.309815141715694 456.98545036475826 0.8019590567501416
11.31504269666911 459.15003533457303 0.8041355521749882
11.320270251622526 458.76499966284615 0.8028963068435935
11.325497806575942 458.38726099724573 0.8019596033600712
11.330725361529359 457.4833829945906 0.8010605499358666
11.335952916482775 459.1853596336581 0.8021438094338197
11.341180471436191 457.94749834504785 0.80186209229047
11.346408026389607 458.2115919739423 0.8024259398781619
11.351635581343023 459.59431102105503 0.8032698887602563
11.35686313629644 456.95670702647675 0.801261064821588
11.362090691249856 455.6506985974078 0.7992001166259716
11.367318246203272 450.0102345801635 0.7946004391901962
11.372545801156688 447.8162295358962 0.7930326587041511
11.377773356110104 444.7721066651622 0.7905165005422917
11.38300091106352 443.9945630119886 0.790286361631155
11.388228466016937 441.1960496099599 0.7874484603977803
11.393456020970353 436.8372603208815 0.7831415141012248
11.39868357592377 436.72079724501293 0.7832504002305956
11.403911130877185 434.3420660434742 0.7812368874338657
11.409138685830602 431.7236790154575 0.779291139562446
11.414366240784018 429.42935508602136 0.7776153817679095
11.419593795737434 425.34412715681754 0.7738722649021453
11.42482135069085 423.6323640423173 0.7723031588271079
11.430048905644266 421.16295251417534 0.7703436942415566
11.435276460597683 418.6734957774449 0.7678993316839332
11.440504015551099 417.2458582949776 0.7674594864681491
11.445731570504515 415.06171764503245 0.7653370005913558
11.450959125457931 414.8151722496761 0.7648928074719079
11.456186680411347 415.812876419568 0.7649184348332698
11.461414235364764 414.1703789602321 0.7625338929779046
11.46664179031818 410.4416358815951 0.7592875015716768
11.471869345271596 409.133163189879 0.7588653984858158
11.477096900225012 409.0444298501616 0.7605132153116495
11.482324455178428 408.5877243058323 0.7670822542618012
11.487552010131845 407.82000019604493 0.7676793263493176
11.49277956508526 406.60515808240086 0.7682139728168127
11.498007120038677 405.2677913101969 0.7687161047784029
11.503234674992093 406.120457300012 0.7707944948205424
11.50846222994551 409.76424629747413 0.7756809473422593
11.513689784898926 410.5895915625794 0.7782689683837115
11.518917339852342 409.79354045657675 0.7789353998397275
11.524144894805758 405.7147949928575 0.7761384703784658
11.529372449759174 400.66306721095054 0.7719826409540341
11.53460000471259 400.4018567999257 0.7715735147039354
11.539827559666007 400.3622884639998 0.771726219818449
11.545055114619423 404.705252801195 0.775771813224651
11.550282669572839 405.95351991201585 0.7771008596627217
11.555510224526255 405.4718472536795 0.7768292510998799
11.560737779479672 406.1950643215963 0.7784630193449169
11.565965334433088 407.75827087793596 0.7805440526075593
11.571192889386504 408.2260397529663 0.7826160231475023
11.57642044433992 410.33994594448706 0.7864947712206721
11.581647999293336 405.9156662108443 0.7830927892083326
11.586875554246753 404.4591347872571 0.7820323193360105
11.592103109200169 402.91578605912645 0.7802603028254238
11.597330664153585 400.95302792556413 0.7781565445807321
11.602558219107001 403.2885799711696 0.7808625603132916
11.607785774060417 404.1838006957377 0.7813488463856787
11.613013329013834 405.5142254092501 0.7830331679984923
11.61824088396725 401.12478929483484 0.7797890842465316
11.623468438920666 399.5372435534488 0.7785628050854295
11.628695993874082 399.23629715187207 0.7793806116095903
11.633923548827498 399.6294855349604 0.7813899614983433
11.639151103780915 401.4594234342642 0.7828958825461922
11.64437865873433 398.1728688951123 0.7804099003823853
11.649606213687747 392.5050580268966 0.7760710098523091
11.654833768641163 387.5429309074019 0.7705104927134852
11.66006132359458 388.23162000055873 0.771832952061367
11.665288878547996 385.75918768731333 0.7690855967041772
11.670516433501412 386.97583960862033 0.7699522522001204
11.675743988454828 385.40691249613633 0.7697639265671525
11.680971543408244 382.2858010254024 0.7659823090853569
11.68619909836166 380.26693497337527 0.7643861744880209
11.691426653315077 377.2204772601555 0.7618769498433084
11.696654208268493 375.98285787384333 0.7620774696238377
11.701881763221909 373.3988171217069 0.7614827542908993
11.707109318175325 370.787085543975 0.7598437714348081
11.712336873128741 369.81218409736977 0.7588126881066444
11.717564428082158 373.84793396914904 0.762885174609649
11.722791983035574 375.171542926241 0.7633669358623809
11.72801953798899 375.97406155219534 0.7651533426982251
11.733247092942406 374.1017952205404 0.7650177071151724
11.738474647895822 373.7976011518536 0.7644216217012664
11.743702202849239 372.250721311515 0.762599584726635
11.748929757802655 372.3898392143335 0.7626468629237706
11.754157312756071 373.20293718166033 0.7638178215153401
11.759384867709487 374.07049783430494 0.7654940264059763
11.764612422662903 377.3504450320858 0.7685975714831635
11.76983997761632 378.25839507245917 0.768228427613058
11.775067532569736 378.50495777720306 0.7685110014293572
11.780295087523152 381.6276131410198 0.7708983641159998
11.785522642476568 384.6959414024504 0.7737789345084958
11.790750197429984 386.1725921525925 0.7756497062333475
11.7959777523834 387.3362333622651 0.7761316332905202
11.801205307336817 389.29709813431305 0.7779706479788884
11.806432862290233 391.49630718390483 0.7807641673109191
11.81166041724365 394.56966277790224 0.7844619694724855
11.816887972197065 394.48794548283416 0.7850126951070355
11.822115527150482 393.27507937670606 0.7840781689037128
11.827343082103898 390.61031788623575 0.780675426548174
11.832570637057314 386.9533321407404 0.7769017013344113
11.83779819201073 388.7376177870934 0.7789736563219724
11.843025746964146 388.0173331705684 0.7789297843079203
11.848253301917563 387.3682290052614 0.7783173455138175
11.853480856870979 386.2826699327011 0.7768910270563432
11.858708411824395 382.9510966818833 0.7728452241942075
11.863935966777811 378.88612613792833 0.7692868047734995
11.869163521731227 377.64289100588314 0.7691228730761954
11.874391076684644 373.06266141847277 0.7659393381383998
11.87961863163806 371.03558433916527 0.7651937256443966
11.884846186591476 369.05652079106954 0.763531146580574
11.890073741544892 365.2129144163871 0.7598437401817252
11.895301296498308 363.6890721182442 0.7586399790365268
11.900528851451725 362.0910350903371 0.7579472414528377
11.90575640640514 360.9787822662874 0.7572843986275296
11.910983961358557 361.83865788228053 0.7588596233798076
11.916211516311973 360.2978788509485 0.7564615124402808
11.92143907126539 356.3460286432808 0.7523954378467878
11.926666626218806 353.8562653774827 0.7496188744992958
11.931894181172222 348.9187959873062 0.7438932938845622
11.937121736125638 349.49591116046116 0.744391471820698
11.942349291079054 349.0231540030964 0.7440140819844098
11.94757684603247 349.50641543609834 0.745324173484155
11.952804400985887 348.51381573131135 0.7452761850996873
11.958031955939303 347.3833158440078 0.7450134881632585
11.963259510892719 347.2913365145639 0.7447988100568113
11.968487065846135 347.0254915749467 0.7449006547205473
11.973714620799552 347.2424629769691 0.7445860440098198
11.978942175752968 349.5440943391871 0.746663107447214
11.984169730706384 349.04311238432194 0.7464658327864806
11.9893972856598 349.74538386122515 0.7477619322502591
11.994624840613216 351.9271248957398 0.751209788368314
11.999852395566633 350.57839085725266 0.7515892718454658
12.005079950520049 352.6331303706679 0.7528622581605279
12.010307505473465 350.5887790048682 0.7502624128228645
12.015535060426881 347.0339004443588 0.7459108315379896
12.020762615380297 345.68215298928203 0.7432608422777484
12.025990170333714 344.3960957794894 0.7423277371236746
12.03121772528713 340.8309882787554 0.7392242729419856
12.036445280240546 344.8016486319257 0.7437675322127577
12.041672835193962 345.8794323721737 0.7461014728842804
12.046900390147378 347.2226870533987 0.747973232166723
12.052127945100795 348.63871699005347 0.7495261176145473
12.05735550005421 350.7797995408751 0.751494861011897
12.062583055007627 354.412635140073 0.7552180388307087
12.067810609961043 357.28048198276565 0.7586159752819791
12.07303816491446 358.3283430102292 0.7591145021273121
12.078265719867876 360.16116865937767 0.7617002088050254
12.083493274821292 364.22757731479385 0.7644041935844896
12.088720829774708 368.37539999311 0.7684424449681382
12.093948384728124 373.84906853301675 0.773788970032431
12.09917593968154 377.76285397989545 0.778055144805356
12.104403494634957 383.9960767918821 0.7850906313515703
12.109631049588373 394.5443857373434 0.7956642059649285
12.114858604541789 405.896457103737 0.8066091536783505
12.120086159495205 420.066682551197 0.8199022028925531
12.125313714448621 434.6801465581572 0.8324545987974975
12.130541269402038 453.39627754035473 0.8494491198490882
12.135768824355454 473.1671430946192 0.8676827399071798
12.14099637930887 488.78709847242067 0.8817151159561835
12.146223934262286 505.94934914977944 0.8977266313852942
12.151451489215702 518.1361843927695 0.9085291497000498
12.156679044169119 525.2128417097365 0.914341839541002
12.161906599122535 529.8268063872102 0.9184757343297071
12.167134154075951 525.4682836872574 0.9145747985243446
12.172361709029367 518.3804556148493 0.9085269785728616
12.177589263982783 510.6491846750045 0.90228185462249
12.1828168189362 498.9711483575436 0.8916013205773698
12.188044373889616 488.87588847843523 0.8829967611637628
12.193271928843032 476.9217945883691 0.8724705374766295
12.198499483796448 466.8858473447827 0.8631897793612767
12.203727038749864 458.4530532837655 0.856427943701338
12.20895459370328 451.21437837847594 0.8500408460876345
12.214182148656697 438.9774325332481 0.8393640664006297
12.219409703610113 430.2217649137687 0.8324083558359404
12.22463725856353 421.39551519317973 0.8239508399108645
12.229864813516945 412.1586328852735 0.8150635180244754
12.235092368470362 406.052015486423 0.8093423451208375
12.240319923423778 398.289486617522 0.8024514002271241
12.245547478377194 390.631543738155 0.7963835696959074
12.25077503333061 386.59564467836054 0.7937138574057792
12.256002588284026 381.42075480936376 0.7880029291510441
12.261230143237443 375.1530287002715 0.7807551680306223
12.266457698190859 370.76598203336283 0.7758907870125321
12.271685253144275 364.2693978315401 0.7692580909031329
12.276912808097691 357.2541045129656 0.7635584720168195
12.282140363051107 354.85492462827204 0.7618826732096532
12.287367918004524 350.7345715740009 0.758157677220232
12.29259547295794 345.0856722607248 0.7530118812809958
12.297823027911356 344.6260360315536 0.7525401613149175
12.303050582864772 344.25824924726453 0.7519018940366894
12.308278137818188 346.3173436635528 0.7539745548297976
12.313505692771605 345.29655711945225 0.75618085504599
12.31873324772502 342.00510923239557 0.7596722767892385
12.323960802678437 340.34306397694786 0.7621722711102943
12.329188357631853 339.79776736942017 0.7654512538702949
12.33441591258527 338.0856401437076 0.7666184883897272
12.339643467538686 338.32227398998157 0.7703053761597146
12.344871022492102 336.29913785437384 0.7732358148627978
12.350098577445518 338.50485761302605 0.7779275916242182
12.355326132398934 340.81851289091225 0.783813325599768
12.36055368735235 339.758833212146 0.7843752727502329
12.365781242305767 335.28684816297624 0.7799807692503196
12.371008797259183 331.30599442376604 0.7765732915588016
12.376236352212599 328.0116482497478 0.7740250817194196
12.381463907166015 325.4814857790947 0.773226199677532
12.386691462119432 327.400429137315 0.7781166359854806
12.391919017072848 324.8682579527991 0.7772996728366449
12.397146572026264 325.0254363309157 0.7790301987861111
12.40237412697968 322.7149238011475 0.7785709977473471
12.407601681933096 320.4373846906636 0.7765763668432518
12.412829236886513 322.048493785074 0.7800723731685046
12.418056791839929 323.2048329875681 0.7835751118326291
12.423284346793345 323.07988276798073 0.7842555448536848
12.428511901746761 320.11238308013304 0.7832930888808418
12.433739456700177 316.8402142055645 0.7812673401082969
12.438967011653594 316.1796612951745 0.7818773279364669
12.44419456660701 313.2258013491612 0.7792184298866971
12.449422121560426 317.10129654098824 0.7833670050941731
12.454649676513842 316.7413667260542 0.7831535985581102
12.459877231467258 318.7175825594517 0.7867815015372217
12.465104786420675 320.0418053915643 0.791130747676793
12.47033234137409 318.0216508378378 0.7915882071735775
12.475559896327507 318.3898357396633 0.7920808507812734
12.480787451280923 319.6182750948763 0.7943629374371176
12.48601500623434 318.12441352796486 0.7929485982861487
12.491242561187756 315.35531688547957 0.7906944866326847
12.496470116141172 315.04385819982434 0.7935746888971664
12.501697671094588 312.1565108585596 0.7911280483238067
12.506925226048004 313.18650144532097 0.7927109354946209
12.51215278100142 309.36460404716956 0.7881314626219357
12.517380335954837 306.75764595478086 0.7843715740469926
12.522607890908253 306.13888171822947 0.78433074684612
12.527835445861669 304.29260573892554 0.7855790914082715
12.533063000815085 307.15451671364065 0.7915350037257313
12.538290555768501 306.08619731651726 0.7932380960390759
12.543518110721918 308.0278577769378 0.7964847081451224
12.548745665675334 307.6187599193721 0.7955661730308669
12.55397322062875 307.53954413954904 0.7976895257238195
12.559200775582166 305.91807736539926 0.7958050798431878
12.564428330535582 301.3525399177742 0.7847812461194564
12.569655885488999 297.7899100305183 0.7719596549672758
12.574883440442415 299.40616639727057 0.7694377335371368
12.580110995395831 301.532501782747 0.7700715921113909
12.585338550349247 302.24807249815177 0.7713279837998442
12.590566105302663 302.2962047123619 0.7701571505541984
12.59579366025608 300.0834810015333 0.7664383772715208
12.601021215209496 298.57019089857386 0.7628031381427265
12.606248770162912 301.1598868494195 0.7627678211564143
12.611476325116328 303.16432151926335 0.7637835944745553
12.616703880069744 306.69799549677373 0.7668716119629923
12.62193143502316 306.4869191462589 0.7661176210075556
12.627158989976577 306.0052336929247 0.7630861725083825
12.632386544929993 306.19584388237234 0.7613805021760636
12.63761409988341 307.38421638456384 0.7627606302005648
12.642841654836825 306.2695583275738 0.7613440595578885
12.648069209790242 306.7966376749555 0.7629188774698333
12.653296764743658 308.9839287662148 0.7649603943649086
12.658524319697074 314.7635197378584 0.7704906469059898
12.66375187465049 321.68684867491675 0.7773228777529798
12.668979429603906 327.5507784004885 0.7833725704094051
12.674206984557323 331.74855256508704 0.7875739948938497
12.679434539510739 335.1089052626702 0.7898931019348835
12.684662094464155 340.84190088121414 0.7943153020880781
12.689889649417571 342.7649144006432 0.7951865051717492
12.695117204370987 346.29559242933067 0.7985908841789757
12.700344759324404 350.36435650492376 0.8026727472109593
12.70557231427782 356.25298732505104 0.8087628000688996
12.710799869231236 364.43882814267363 0.8164353449954016
12.716027424184652 372.7135046552614 0.823941541403343
12.721254979138068 382.1438660469781 0.8345915898051737
12.726482534091485 389.86341535393757 0.842172951936494
12.7317100890449 399.3452889951805 0.8512199957688553
12.736937643998317 405.99837099150955 0.857214723310125
12.742165198951733 408.9367632506891 0.8600146428258231
12.74739275390515 416.17727575497895 0.8674992954472626
12.752620308858566 421.45756774521965 0.872787879346951
12.757847863811982 423.4798422957733 0.8745063955069077
12.763075418765398 420.6518148668492 0.8715687812684757
12.768302973718814 415.47806079917905 0.8654094182330553
12.77353052867223 408.2562699871454 0.8578428160840375
12.778758083625647 402.236460352857 0.8518728278136909
12.783985638579063 394.8107155734337 0.8435008695968534
12.789213193532479 390.1429185067693 0.8385944018291246
12.794440748485895 384.43395948206336 0.8326075738273984
12.799668303439312 379.854024627288 0.8270134199326216
12.804895858392728 374.33601392900505 0.8213919034255319
12.810123413346144 369.296566062683 0.8162394368952419
12.81535096829956 364.3105963607558 0.811327519939379
12.820578523252976 361.08685861041914 0.80757874735444
12.825806078206393 359.47600256021053 0.8056318845195055
12.831033633159809 360.9698966442151 0.8062870921084136
12.836261188113225 360.99715741773 0.8053435935606705
12.841488743066641 365.3902428689372 0.8097599375822763
12.846716298020057 367.5026046908223 0.8117088546110842
12.851943852973474 370.95139438705434 0.8152031814912487
12.85717140792689 369.2202610372176 0.813659387244549
12.862398962880306 372.95935431158347 0.8170481012067664
12.867626517833722 376.1770683358816 0.8198546830366192
12.872854072787138 382.9934065100137 0.8268004218779861
12.878081627740555 391.2193851239768 0.8350305262182748
12.88330918269397 396.1024889355855 0.8402941232360746
12.888536737647387 401.2082659725721 0.8448113356292969
12.893764292600803 401.69893802664336 0.8443779258725834
12.89899184755422 401.58799384833617 0.8441348005069091
12.904219402507636 400.4700007475327 0.8422601778380769
12.909446957461052 394.73922881732403 0.8364308414402637
12.914674512414468 387.4822335878395 0.8289363809530264
12.919902067367884 376.15301221898824 0.8164342334252666
12.9251296223213 364.2057176215908 0.8039770748114955
12.930357177274717 357.226258201422 0.7958897226434953
12.935584732228133 347.1794034856637 0.7859525537805863
12.940812287181549 342.12066670344853 0.7812404468875326
12.946039842134965 336.15086930353283 0.7743801488301484
12.951267397088381 328.72402473461244 0.7663851802263156
12.956494952041798 324.0492442289761 0.7598262067035921
12.961722506995214 318.9956715686844 0.7530358372336906
12.96695006194863 315.343309925767 0.7485459587073042
12.972177616902046 314.3582931413818 0.7484242213295624
12.977405171855462 311.60469640072023 0.7445768803512679
12.982632726808879 312.5043077659896 0.7455263894703567
12.987860281762295 317.8601197943295 0.7517233777892155
12.993087836715711 317.8267073094655 0.7520132351688247
12.998315391669127 320.1090399713935 0.7550832614257461
13.003542946622543 317.4916733025922 0.7525231522408395
13.00877050157596 318.11789968555297 0.7535285740653871
13.013998056529376 321.0845371950103 0.7564014849254921
13.019225611482792 321.1343212521946 0.7562725574530458
13.024453166436208 322.71210953315773 0.7576279952287645
13.029680721389624 320.94293035766646 0.7559090773193149
13.03490827634304 323.30315803042186 0.7583516045744135
13.040135831296457 327.8385896999154 0.7629297027902375
13.045363386249873 330.90778739001126 0.7663974341714751
13.05059094120329 336.0005747805655 0.771647144268164
13.055818496156705 341.1300054628727 0.7776694786777315
13.061046051110122 344.1093026205291 0.7810748910277503
13.066273606063538 344.3640840573885 0.7806727958290665
13.071501161016954 342.7430833240413 0.7784975031721567
13.07672871597037 341.69516065810024 0.7780114674881095
13.081956270923786 340.57211668525935 0.7777046893026283
13.087183825877203 340.19265996294286 0.7775285127961047
13.092411380830619 336.42007796966294 0.7730301622723919
13.097638935784035 335.0419920603511 0.7701612155698038
13.102866490737451 329.13820365056466 0.7636271657992283
13.108094045690867 322.4833215984703 0.7571958900263804
13.113321600644284 318.3764336432914 0.7534943439781403
13.1185491555977 319.5713368337482 0.755756248173021
13.123776710551116 322.54637881197976 0.7582396573929463
13.129004265504532 321.44105580975014 0.7572056198538905
13.134231820457948 322.37747519815815 0.7580982951572485
13.139459375411365 323.5459647445191 0.7589085232581232
13.14468693036478 326.76653207190697 0.7629617554467609
13.149914485318197 329.20507868794675 0.7646563623755251
13.155142040271613 329.09371330797876 0.7643622106285518
13.16036959522503 332.6031671860173 0.7679167015296106
13.165597150178446 337.0756975913024 0.7740648281480654
13.170824705131862 339.34123171999016 0.7775118330643576
13.176052260085278 340.6788309741772 0.7798823917398315
13.181279815038694 338.7871574624133 0.7783859237965243
13.18650736999211 338.03536006268956 0.777191379878844
13.191734924945527 336.56831734313755 0.7760299683733936
13.196962479898943 339.6072210125206 0.778211709367904
13.202190034852359 343.30596980501014 0.7823945847653996
13.207417589805775 345.01115195271746 0.7839674347190828
13.212645144759191 345.237181977833 0.7842516050691526
13.217872699712608 339.84853385292087 0.7784088000553868
13.223100254666024 337.663432833734 0.7758288610747566
13.22832780961944 336.3895662289597 0.7730203351769039
13.233555364572856 335.698369131461 0.7717461221003976
13.238782919526273 337.6911629844504 0.7734803886291135
13.244010474479689 334.4560957068493 0.7716462299046317
13.249238029433105 330.3028450550528 0.768066780687111
13.254465584386521 327.4445374941824 0.7648004827603028
13.259693139339937 324.6763663369114 0.7609552518285143
13.264920694293354 321.92674323701317 0.7566478964309357
13.27014824924677 317.79073765754754 0.7514759505800027
13.275375804200186 313.2307417026355 0.745891000244043
13.280603359153602 310.8584998512827 0.743475427620604
13.285830914107018 311.0732874232631 0.74468879230354
13.291058469060435 308.2854378358904 0.7429072647827122
13.29628602401385 308.32058955971945 0.7446604843155458
13.301513578967267 306.2504014290455 0.7425703608642534
13.306741133920683 304.55337334964884 0.7404335469172302
13.3119686888741 299.9420246269252 0.7331565929949423
13.317196243827516 299.3378864123497 0.7326194831362697
13.322423798780932 298.5259463410265 0.7320999502341624
13.327651353734348 301.4430720341451 0.736012441959025
13.332878908687764 300.27060218427795 0.7352016265335081
13.33810646364118 299.4429798669713 0.7336151240833026
13.343334018594597 297.16876422589525 0.7309929596169468
13.348561573548013 296.26976463536187 0.7306340885293526
13.353789128501429 296.6001895348478 0.7307687812200339
13.359016683454845 294.90834003275415 0.7278324807871187
13.364244238408261 293.8625977454323 0.7264842267477596
13.369471793361678 295.69550968797193 0.7296675281586706
13.374699348315094 297.4685177885063 0.7328987095354059
13.37992690326851 300.1599178969846 0.737582180880625
13.385154458221926 300.1581368633213 0.7358938913871226
13.390382013175342 300.9186741373755 0.7352993650545072
13.395609568128759 302.4703546113722 0.7366849625577853
13.400837123082175 305.14902554888687 0.74056270637058
13.406064678035591 304.4084224865172 0.7399610571147857
13.411292232989007 304.6626124733967 0.7406568202173002
13.416519787942423 304.0310671745921 0.7380357625652304
13.42174734289584 306.38553937344216 0.7406491456081832
13.426974897849256 309.339929020436 0.7439834822641421
13.432202452802672 313.6477630441814 0.7488687785701287
13.437430007756088 315.39879602621687 0.7499252375021014
13.442657562709504 316.5432477242994 0.7501425209918057
13.44788511766292 317.27672522630314 0.750967470407253
13.453112672616337 317.54395360546897 0.751878505366089
13.458340227569753 320.9124520369026 0.7562666222846197
13.46356778252317 321.25945456176163 0.7577894364363003
13.468795337476585 320.3267360805943 0.7562904105764053
13.474022892430002 323.40377000714204 0.7590421426132903
13.479250447383418 324.03692169466086 0.7602569038582512
13.484478002336834 326.97633541747956 0.7636523495763765
13.48970555729025 324.6568057637743 0.7616345649113497
13.494933112243666 320.33967547502317 0.7576053206459773
13.500160667197083 319.6619982781276 0.7568293301164997
13.505388222150499 318.55213056534564 0.755192753956413
13.510615777103915 316.7372104543571 0.7523825559387048
13.515843332057331 312.78140330306303 0.7469681235698048
13.521070887010747 309.9729605493218 0.7440930076301746
13.526298441964164 308.1285028569493 0.7421885199125622
13.53152599691758 306.26446401558087 0.7402795908225056
13.536753551870996 306.0154909270253 0.7409668955693245
13.541981106824412 299.1614395550298 0.7340339929256082
13.547208661777828 295.72287916151055 0.7309858436279356
13.552436216731245 291.39374558034655 0.7259152389049642
13.55766377168466 288.7243166588253 0.7220824364433925
13.562891326638077 287.46488090249323 0.7215889081132918
13.568118881591493 284.3104271126738 0.7198609332491339
13.57334643654491 280.3505725850468 0.7165496072131522
13.578573991498326 277.9704281746743 0.7129798989103666
13.583801546451742 274.0723062939441 0.7085064548999325
13.589029101405158 272.5545849752313 0.7066417091783428
13.594256656358574 269.86958100195926 0.7033750718323555
13.59948421131199 267.9063211967275 0.7014834448371617
13.604711766265407 266.1626597483055 0.6974809418317603
13.609939321218823 263.2994077513181 0.6944262566199771
13.615166876172239 266.8937574775418 0.6997960734751879
13.620394431125655 264.78175824159234 0.69841329862058
13.625621986079071 263.48560325823394 0.6976290915810714
13.630849541032488 263.95622608575616 0.6983780102746274
13.636077095985904 265.29652993390056 0.7018837824197176
13.64130465093932 267.1212043830337 0.7035050299734947
13.646532205892736 269.1677120798773 0.7050680799024115
13.651759760846153 269.4018197592438 0.7032839576291855
13.656987315799569 267.19244196516394 0.6994402753003466
13.662214870752985 265.35155390733865 0.6989707751727208
13.667442425706401 261.89315310163715 0.6941968421996529
13.672669980659817 257.82223457005085 0.6905095433195512
13.677897535613234 256.32404995237033 0.6889291254214058
13.68312509056665 257.9965549794834 0.690230460239644
13.688352645520066 259.52309794516304 0.6917057460106055
13.693580200473482 260.7432684517247 0.6925283626878869
13.698807755426898 259.60598097207225 0.6904187482655767
13.704035310380315 259.4870946430658 0.6912583085001609
13.70926286533373 260.95986806536547 0.6954195129195275
13.714490420287147 262.63090524021635 0.6989238798531561
13.719717975240563 263.3762575492276 0.7006762556991122
13.72494553019398 263.1360670122601 0.6998837265381885
13.730173085147396 259.8146436652537 0.6950424246697169
13.735400640100812 261.06063993478926 0.6961543380040099
13.740628195054228 263.198367788857 0.6975281445160617
13.745855750007644 266.38625481214797 0.7017410855425936
13.75108330496106 266.465815380507 0.7018136237243027
13.756310859914477 262.03777178119316 0.696217461373915
13.761538414867893 259.77418085594866 0.6952970626717339
13.766765969821309 259.95427497978324 0.6951121842795539
13.771993524774725 260.4077317230149 0.6953299275525904
13.777221079728141 262.7473467612036 0.6969895291978861
13.782448634681558 262.48778320677945 0.69545158114361
13.787676189634974 263.5448590908711 0.6979709543940193
13.79290374458839 261.6616401320176 0.6947658243834398
13.798131299541806 261.0906500791479 0.6928941312490577
13.803358854495222 259.7019215950605 0.6909005729153567
13.808586409448639 258.32661855712763 0.688999347175171
13.813813964402055 258.561798423622 0.6904171242282114
13.819041519355471 259.67358238437396 0.6930642087280884
13.824269074308887 260.3354830301332 0.6939748949997859
13.829496629262303 260.51280269751936 0.6929147059358413
13.83472418421572 261.7373658208035 0.6949424283886902
13.839951739169136 266.58001514738083 0.7003523861640257
13.845179294122552 266.9954289442482 0.703212589877939
13.850406849075968 268.5077760609608 0.7052138891305036
13.855634404029384 269.46696681104675 0.7063407855735674
13.8608619589828 268.19386735045157 0.7045117145114851
13.866089513936217 269.23492888316895 0.703714598140933
13.871317068889633 268.94943243556344 0.7030427702302505
13.87654462384305 270.51754261087757 0.7045105042792627
13.881772178796465 270.7615935686379 0.7036543607784351
13.886999733749882 272.9060522170684 0.7057540143040053
13.892227288703298 274.59504712616564 0.7088016671661678
13.897454843656714 274.46054327715353 0.707253297740237
13.90268239861013 278.0759133844822 0.7115104224063589
13.907909953563546 279.4696401183321 0.7122007757786163
13.913137508516963 281.85983203662465 0.713600855997769
13.918365063470379 284.7546476219452 0.7181722213083571
13.923592618423795 285.50449088569184 0.7206308785190471
13.928820173377211 285.2769706542762 0.7206884572028954
13.934047728330627 284.40005433975455 0.7200319364823259
13.939275283284044 284.953878449075 0.7196700645944705
13.94450283823746 285.3919570788645 0.7197043396777967
13.949730393190876 285.2509658762574 0.719717671617139
13.954957948144292 284.0433860997441 0.7182460769997736
13.960185503097708 281.2546424474378 0.7143851526050016
13.965413058051125 281.33714599745525 0.7154089498710493
13.97064061300454 281.27317418969545 0.716092408653363
13.975868167957957 277.80767070039116 0.7133657045464177
13.981095722911373 273.0922480457327 0.7061689680681215
13.98632327786479 271.1025115389996 0.702817419746389
13.991550832818206 268.01997613764155 0.6989752894047137
13.996778387771622 267.8313164400928 0.6989305396464585
14.002005942725038 268.0241694635842 0.7018406983219403
14.007233497678454 266.5190178541133 0.7001736416028511
14.01246105263187 266.72789862955824 0.700688097519743
14.017688607585287 268.1230867627683 0.7039112800046807
14.022916162538703 267.6640155236378 0.7027768730403045
14.028143717492119 270.3090727732276 0.7053937283020796
14.033371272445535 271.50152489680585 0.7057373292455603
14.038598827398951 272.9522126818731 0.7058858770752455
14.043826382352368 274.0747650572376 0.7071111048217847
14.049053937305784 273.12091714068976 0.7068635144507469
14.0542814922592 270.8660843865484 0.7050695619279442
14.059509047212616 270.39046886893345 0.7055791397827719
14.064736602166032 272.2318051591925 0.7068590224428206
14.069964157119449 275.77307625538657 0.7108212721254394
14.075191712072865 279.9413743170508 0.7149351098583289
14.080419267026281 282.17610964901047 0.7175418706806609
14.085646821979697 287.9134363055718 0.7244929990606688
14.090874376933114 287.6483212248762 0.7240724026806946
14.09610193188653 293.14134485213873 0.7306331095491825
14.101329486839946 296.0829575860441 0.7330600218286615
14.106557041793362 297.24342187239284 0.7336370665966542
14.111784596746778 296.13169952281754 0.7305029886013206
14.117012151700195 296.170787283283 0.7306738258354509
14.12223970665361 296.92133771498015 0.7328418789502503
14.127467261607027 295.0077423753972 0.7318482111629593
14.132694816560443 294.81063700786433 0.7334380479119712
14.13792237151386 292.27937842813645 0.7307389165162983
14.143149926467276 289.94811855017514 0.7268602919752372
14.148377481420692 289.17487454209567 0.7257411434059491
14.153605036374108 288.7709685580181 0.7253973194505311
14.158832591327524 285.0480112612852 0.7216427797034372
14.16406014628094 285.552456195091 0.7225726398935752
14.169287701234357 285.1322282145251 0.72102782881702
14.174515256187773 286.07250630401916 0.7203438906641882
14.179742811141189 287.85345459528673 0.7220937890829849
14.184970366094605 287.2918196717319 0.7202613098706953
14.190197921048021 281.9380074132269 0.7145200027818006
14.195425476001438 275.9923351050217 0.7071735315499833
14.200653030954854 276.64988624760855 0.7077427814581099
14.20588058590827 280.4299271771653 0.7134485412970447
14.211108140861686 287.181301741037 0.7216489332022223
14.216335695815102 289.59596453666285 0.723615239119618
14.221563250768519 288.78144803263996 0.7212905168529749
14.226790805721935 286.3104284094194 0.7172396354534695
14.232018360675351 283.60284082900654 0.7136683602889844
14.237245915628767 284.29006882244937 0.7148216253453965
14.242473470582183 285.73059300899354 0.7161895197057687
14.2477010255356 283.8384580435677 0.7133540178286293
14.252928580489016 283.54312131280903 0.7133464437866159
14.258156135442432 283.50840831464757 0.7133247996509354
14.263383690395848 287.1737396970459 0.7183926723923174
14.268611245349264 291.5425603651476 0.7237669102637321
14.27383880030268 292.86811645962155 0.7253573752367287
14.279066355256097 294.242932188905 0.7274536674135735
14.284293910209513 296.37153489955557 0.7300365118559428
14.28952146516293 299.5050597842213 0.7322671808178126
14.294749020116345 299.5558727876893 0.7311890541492653
14.299976575069762 301.48135630564025 0.7316791139476257
14.305204130023178 303.1667410928932 0.7338775047899854
14.310431684976594 305.3033311382626 0.73722968967894
14.31565923993001 305.9702468849188 0.7390593989197721
14.320886794883426 304.78096397953897 0.7376573713556935
14.326114349836843 306.7999164439638 0.7393947471295719
14.331341904790259 309.7556928684828 0.7424061642914154
14.336569459743675 313.6016682285896 0.7469518625571767
14.341797014697091 313.83639248422605 0.7461907044826558
14.347024569650507 314.64968738835506 0.7470491781644352
14.352252124603924 314.82564539819543 0.7470483214866641
14.35747967955734 315.0566661149138 0.7473808077258861
14.362707234510756 315.70061547829835 0.7487998350738457
14.367934789464172 316.63035094161984 0.7511668942680564
14.373162344417588 316.66999578645647 0.751127507055974
14.378389899371005 319.254859402147 0.7537256651690293
14.38361745432442 321.90764483364484 0.7561304803427354
14.388845009277837 320.6455342831267 0.7535963345898756
14.394072564231253 316.39520887464045 0.7500855679862166
14.39930011918467 318.10579991480677 0.7521003250190164
14.404527674138086 317.4156425831858 0.7505227761429815
14.409755229091502 322.8917329003213 0.7571341646453817
14.414982784044918 325.4318378290618 0.7599578948976129
14.420210338998334 325.8066300496732 0.76041319575165
14.42543789395175 327.62809606746185 0.7629524927200313
14.430665448905167 325.8560250834462 0.7606693425397988
14.435893003858583 326.25901830395935 0.7610420347761311
14.441120558811999 330.3909086566042 0.7657644542825337
14.446348113765415 331.57768374045554 0.7660390170084566
14.451575668718831 330.27183414423183 0.7645631626164352
14.456803223672248 327.8107067026696 0.761719271981539
14.462030778625664 326.2162133799352 0.7593511609435026
14.46725833357908 325.59512263207546 0.758537262205351
14.472485888532496 329.58234447257894 0.7629551659290312
14.477713443485912 334.3478968214513 0.7687254008667417
14.482940998439329 342.6187423461552 0.7780199098565057
14.488168553392745 348.4007345516244 0.7841436146024711
14.493396108346161 357.77856372153974 0.794603489014675
14.498623663299577 362.62889775713614 0.7998380450815473
14.503851218252994 366.7753197715368 0.8041112873292041
14.50907877320641 371.5924500556908 0.8094496651102647
14.514306328159826 374.17603147773315 0.8117663737461495
14.519533883113242 377.57207910368527 0.815533042391457
14.524761438066658 379.19109585928265 0.8170322125842423
14.529988993020075 377.2530679710003 0.814852936633369
14.53521654797349 372.4580146628641 0.8099126071009414
14.540444102926907 364.93954507596334 0.8022630732086161
14.545671657880323 352.82807605006144 0.7895010756241684
14.55089921283374 339.4489158201532 0.7754559647796725
14.556126767787156 327.75720769122063 0.7629877810628473
14.561354322740572 318.12261032707846 0.7523520450358149
14.566581877693988 312.4330676014776 0.7474243206652759
14.571809432647404 307.3992148795682 0.7414388954710134
14.57703698760082 303.16302365398656 0.7362815309653256
14.582264542554237 301.34861376745243 0.7332091119934514
14.587492097507653 299.2414756624659 0.7304231517250608
14.592719652461069 303.66979420409376 0.7354274875191846
14.597947207414485 306.8553914405118 0.7389324754152893
14.603174762367901 309.0558721031894 0.7400456478413322
14.608402317321318 313.6914978025105 0.7446999714763598
14.613629872274734 315.84023882424106 0.747320748799635
14.61885742722815 319.64595272919877 0.7516306290590122
14.624084982181566 323.97181779530933 0.756269153093354
14.629312537134982 325.94465645024127 0.7579482690021725
14.634540092088399 332.90336861789046 0.7644978956458389
14.639767647041815 335.33367860533804 0.7663828522205003
14.644995201995231 335.19562386205166 0.7658649357000781
14.650222756948647 336.4043379701841 0.7672624550989465
14.655450311902063 336.43872224408517 0.7678768578668413
14.66067786685548 336.07007049592016 0.7681339897290844
14.665905421808896 338.4648456378046 0.7699318475736205
14.671132976762312 339.0796332503442 0.7705626404873276
14.676360531715728 339.2830645199186 0.7697325392772691
14.681588086669144 338.6043353704183 0.7687351102113763
14.68681564162256 337.77064291276645 0.7683652145355873
14.692043196575977 340.42756028329376 0.7717750020335442
14.697270751529393 342.33217428840493 0.7741362921859535
14.70249830648281 346.30990873226114 0.7789076015911254
14.707725861436225 349.6155847076066 0.781428762798136
14.712953416389642 350.31836364940847 0.7822565749558761
14.718180971343058 350.8906520397112 0.7823880291654244
14.723408526296474 348.94774136212544 0.7799584356088224
14.72863608124989 348.5324572750241 0.7797579159596151
14.733863636203306 350.2772644055518 0.7816246468990853
14.739091191156723 349.59040772231316 0.7810476168029687
14.744318746110139 346.8790429678554 0.7783775148620665
14.749546301063555 342.60699563627253 0.7732557358971551
14.754773856016971 335.988284018486 0.7666142852994714
14.760001410970387 329.7158788587257 0.7594881807731428
14.765228965923804 326.1713050718172 0.7546838115766286
14.77045652087722 322.03124437870895 0.7504815181914423
14.775684075830636 319.0506392172806 0.747315988481125
14.780911630784052 316.6479122954659 0.745190575895236
14.786139185737468 315.45941569496335 0.7442175663982615
14.791366740690885 313.86009453013145 0.7427406338810467
14.7965942956443 312.5856510003862 0.7419442373220878
14.801821850597717 315.143933247579 0.7456512700310512
14.807049405551133 318.206110846182 0.7491691629274145
14.81227696050455 318.73175190553695 0.7492853102576994
14.817504515457966 322.2116569925353 0.7530017656911581
14.822732070411382 324.0738003381717 0.7542300759383607
14.827959625364798 328.93356545026023 0.7602255297099131
14.833187180318214 333.2973853984245 0.7646362192744178
14.83841473527163 339.0088842835183 0.7698341236344657
14.843642290225047 341.61753442296896 0.773069289119247
14.848869845178463 345.25800119399065 0.7769413301108795
14.854097400131879 347.26573097045076 0.778854458765088
14.859324955085295 351.54029560554915 0.7834024482683472
14.864552510038711 355.1017052588859 0.7863399047113757
14.869780064992128 359.29048791835896 0.7914109444730658
14.875007619945544 361.32277248646534 0.7934293627713626
14.88023517489896 362.8924714413631 0.7952295629654077
14.885462729852376 363.2424634779921 0.7959574653030698
14.890690284805792 362.41105733670213 0.7949034143717525
14.895917839759209 360.50825255127194 0.792496234441015
14.901145394712625 357.3836085455873 0.7894193160737112
14.906372949666041 358.334603942577 0.7902537332976077
14.911600504619457 353.5668658677875 0.7848934413407175
14.916828059572873 354.48584467845257 0.7863042471532216
14.92205561452629 348.3312753863355 0.7795364129815266
14.927283169479706 340.8735157544858 0.7724102555869049
14.932510724433122 336.85619385486075 0.7686762314781291
14.937738279386538 332.0058117090337 0.7627701432895975
14.942965834339955 326.7624169512624 0.7570220173404331
14.94819338929337 321.22761905582394 0.7504269813090685
14.953420944246787 313.59037012090636 0.7417972807868884
14.958648499200203 309.6661457753605 0.7374171925818481
14.96387605415362 307.17510629415204 0.7344921017877748
14.969103609107036 302.19883534354744 0.7286018186217178
14.974331164060452 302.1787564460925 0.7287098315792336
14.979558719013868 301.35782883609227 0.7286372694197628
14.984786273967284 298.1267301765896 0.7264936354321025
14.9900138289207 294.98772963403627 0.7234635826463903
14.995241383874117 294.2043026628294 0.7225638135663086
15.000468938827533 296.093859843638 0.7250825952116974
15.005696493780949 299.93296693624814 0.7287440091027015
15.010924048734365 300.1113552634681 0.7298207205320146
15.016151603687781 300.8270973159837 0.7308239346646437
15.021379158641198 301.81430301284723 0.7304163649264923
15.026606713594614 301.6398158913102 0.7296146610043652
15.03183426854803 305.9980485768949 0.733864190418779
15.037061823501446 307.5256925123455 0.7359360387276277
15.042289378454862 307.3435134800442 0.7368555496709052
15.047516933408279 304.3787443215472 0.7337696302029484
15.052744488361695 302.5016139755034 0.7310743679112702
15.057972043315111 304.8208220906973 0.7336348716523414
15.063199598268527 307.098810381551 0.735281962942487
15.068427153221943 311.01437748750124 0.7390698965047243
15.07365470817536 315.4484411207801 0.7440111444053461
15.078882263128776 317.44908768980804 0.746162316341032
15.084109818082192 316.37831438745286 0.7454962497422462
15.089337373035608 317.80539161907325 0.7481824326205935
15.094564927989024 314.0483103043849 0.7446109019446185
15.09979248294244 312.80102128651214 0.7438997727312525
15.105020037895857 313.05011408647766 0.7451699506213476
15.110247592849273 310.9912477276179 0.7427456421694829
15.11547514780269 309.67575332094685 0.7409489462678785
15.120702702756105 309.59033047861215 0.7400554687339636
15.125930257709522 308.29931603368175 0.73744281875213
15.131157812662938 305.19654606313304 0.7329944900331475
15.136385367616354 299.98662331761756 0.7269654962200623
15.14161292256977 295.83347892101665 0.7229615678322304
15.146840477523186 292.7831704709151 0.7207916957333277
15.152068032476603 290.42433693537674 0.7190231308109853
15.157295587430019 289.8355146581614 0.7181686700892754
15.162523142383435 290.2890652364507 0.7190542455642805
15.167750697336851 288.17673550896836 0.7167190225574784
15.172978252290267 286.8817111703012 0.7158592809697268
15.178205807243684 283.0941296747304 0.7120423837632702
15.1834333621971 278.7958785427787 0.7065036567183199
15.188660917150516 275.17431864174273 0.7036488943043789
15.193888472103932 271.4921976900382 0.6993860048487459
15.199116027057348 267.4722543963697 0.6937061350538417
15.204343582010765 267.3922315282519 0.6924492424704044
15.20957113696418 269.3773958951921 0.694773364979979
15.214798691917597 271.7419812096096 0.6966826604638512
15.220026246871013 274.1116089891005 0.6998796103512934
15.22525380182443 274.2771398036955 0.7000633419407967
15.230481356777846 272.0171252628233 0.6975752469133455
15.235708911731262 268.08307374176576 0.69238272425256
15.240936466684678 268.190750875512 0.6920486436186988
15.246164021638094 269.41560533999456 0.6944480375162078
15.25139157659151 272.9775120708826 0.6997644610318896
15.256619131544927 272.1623080600937 0.6993257297054024
15.261846686498343 267.3863156982246 0.6927914980649318
15.267074241451759 266.05629275904613 0.690354446630915
15.272301796405175 262.49660032928006 0.6861086832773129
15.277529351358591 262.70276595512723 0.6863615668408819
15.282756906312008 263.9448341315932 0.6872709620832663
15.287984461265424 264.33816574987725 0.6871486626651496
15.29321201621884 264.97760946157695 0.6882757033037307
15.298439571172256 265.40939318791203 0.687559026530267
15.303667126125672 267.6219024842646 0.6911965706970523
15.308894681079089 271.4724312491553 0.6956672209440133
15.314122236032505 275.35802592481457 0.7013445551801768
15.319349790985921 276.26531689194957 0.7037569822521497
15.324577345939337 278.6389528524127 0.7048512985535408
15.329804900892753 278.6025547851068 0.7051887346389077
15.33503245584617 278.90327224528374 0.7059139528947541
15.340260010799586 280.0301441552878 0.7078043448117338
15.345487565753002 281.4962126866721 0.7098275447669526
15.350715120706418 283.166255619743 0.7108940524613381
15.355942675659835 283.1316340050136 0.7107462748870095
15.36117023061325 283.3039903874275 0.7113059201993531
15.366397785566667 283.3037700983325 0.7109594019888688
15.371625340520083 285.08236628047507 0.7127727531295452
15.3768528954735 284.0586784099313 0.7109530410725552
15.382080450426916 285.0338451287308 0.7116101021921853
15.387308005380332 287.42370210350083 0.7148062669461833
15.392535560333748 289.95319207806807 0.718832549473916
15.397763115287164 293.3138023083788 0.7326833360166614
15.40299067024058 293.7037493201039 0.7404243917344931
15.408218225193997 290.50937481755545 0.741200662066099
15.413445780147413 289.26531317790756 0.7433426530886005
15.418673335100829 288.2526063083621 0.7456332386303091
15.423900890054245 289.98219235990246 0.7501563602848131
15.429128445007661 295.0710836228638 0.7589115606593001
15.434355999961078 295.87223712780144 0.7620876891784285
15.439583554914494 293.3978192248753 0.7606925063138013
15.44481110986791 289.59487907241413 0.7586584515478424
15.450038664821326 285.946893843857 0.75615992899987
15.455266219774742 285.2034836587655 0.7558250000115775
15.460493774728159 284.9479624034756 0.7578183650034954
15.465721329681575 285.9860060240281 0.7614941516539129
15.470948884634991 289.87692587961226 0.7694755393410135
15.476176439588407 291.180428769051 0.7732910825666445
15.481403994541823 293.93100978022346 0.7787783537532866
15.48663154949524 295.2881407345039 0.7821216778778947
15.491859104448656 299.3075752470501 0.7887250875281692
15.497086659402072 298.70672950521106 0.7908426734752387
15.502314214355488 299.36180955368405 0.7932124751992095
15.507541769308904 296.8406900717284 0.7912978543885124
15.51276932426232 292.865141092101 0.788315538159407
15.517996879215737 293.665296480683 0.7911303603799295
15.523224434169153 293.6117736849901 0.7940381836207169
15.52845198912257 295.26234279579455 0.7978673327528102
15.533679544075985 299.1984622771166 0.8035496784971266
15.538907099029402 301.7002339588644 0.807749756987552
15.544134653982818 301.25099626402437 0.8088756120041434
15.549362208936234 301.4219301082297 0.8103958683028949
15.55458976388965 297.82938162807073 0.8079677708022549
15.559817318843066 296.7510411321177 0.8078405008841151
15.565044873796483 294.6590961081411 0.8072132310087169
15.570272428749899 296.146551634232 0.8113415349170269
15.575499983703315 296.9127292659533 0.8145595699798225
15.580727538656731 298.0420014278711 0.8163339424021062
15.585955093610147 296.26745975444817 0.8154779948035648
15.591182648563564 293.8152931659948 0.8148445634444255
15.59641020351698 294.434483711428 0.8172653026527953
15.601637758470396 296.34219274005756 0.8218256462880672
15.606865313423812 295.3541104808676 0.8209623889165575
15.612092868377228 291.32392100864354 0.8166956739393016
15.617320423330645 287.5518147658479 0.8144940820527823
15.62254797828406 280.89301738833996 0.8073318375485704
15.627775533237477 279.56751959792354 0.8076361904566554
15.633003088190893 276.30007473166614 0.8049345490391286
15.63823064314431 276.23309904459677 0.8020684777970108
15.643458198097726 273.79939962529255 0.7870226916825346
15.648685753051142 271.772534049951 0.7774917295046455
15.653913308004558 272.66211944985133 0.7746687459489093
15.659140862957974 271.69032871850027 0.7702013624373484
15.66436841791139 271.36501840428133 0.7669233395745888
15.669595972864807 271.00350854832334 0.7647455775447922
15.674823527818223 270.39218468331103 0.7618241564026418
15.680051082771639 268.92366580190475 0.7583137689422391
15.685278637725055 271.7508025915678 0.7599321976443942
15.690506192678471 271.0701627953371 0.7569507941059919
15.695733747631888 270.28741992416855 0.7528504843733604
15.700961302585304 268.11203448879564 0.7492353807213306
15.70618885753872 265.55105444313733 0.7449917668481373
15.711416412492136 268.2345452669306 0.7486296281524619
15.716643967445552 268.9041976266919 0.7481695690218879
15.721871522398969 270.086092082009 0.7478903331943052
15.727099077352385 269.8366012355394 0.745080599138246
15.732326632305801 269.06426790800026 0.7429345295908443
15.737554187259217 269.30037416406174 0.74330117563006
15.742781742212633 271.3889608671271 0.7459803028313517
15.74800929716605 277.7025938236213 0.7540790227040469
15.753236852119466 278.6483677189291 0.754592527196202
15.758464407072882 280.3121064351665 0.7551668042806804
15.763691962026298 279.3661591108341 0.7527104501827361
15.768919516979715 277.6583633410362 0.7485100111179109
15.77414707193313 277.58785572511584 0.747155531841615
15.779374626886547 279.4224927825534 0.7491897245414864
15.784602181839963 282.4082418161949 0.753537744666921
15.78982973679338 286.95227923767004 0.7609050923286048
15.795057291746796 285.7674488387383 0.7598034652357021
15.800284846700212 282.63596759024665 0.7553195474647739
15.805512401653628 280.1028627561749 0.7488432415971631
15.810739956607044 281.1307056445705 0.7472556340193133
15.81596751156046 280.89177088352847 0.7460849964924058
15.821195066513877 281.77855259311616 0.7482563220689489
15.826422621467293 280.8788706798799 0.747389821894675
15.831650176420709 280.32583315890474 0.7468811128746897
15.836877731374125 282.3511395338283 0.7487550090803781
15.842105286327541 284.1086501779775 0.7529415610308918
15.847332841280958 283.51046803875016 0.7515362465470014
15.852560396234374 283.90041184323724 0.7511044815149079
15.85778795118779 284.1145363164192 0.7491524874254604
15.863015506141206 285.16454048433314 0.7503928581304607
15.868243061094622 284.1238778252456 0.7489592358750312
15.873470616048039 281.0912309163737 0.7448919171801265
15.878698171001455 277.6548781754347 0.7394354500541186
15.883925725954871 276.5501012135418 0.7363082865273181
15.889153280908287 278.074087477637 0.7386645137907182
15.894380835861703 278.8665617313988 0.7405180683107618
15.89960839081512 278.3795325177895 0.7400334574142412
15.904835945768536 278.14575370652625 0.7392842012806533
15.910063500721952 278.2249761654945 0.7371721321862135
15.915291055675368 277.67967839753845 0.7357785582599828
15.920518610628784 277.7929700555258 0.7369224959247807
15.9257461655822 278.0329186213135 0.7379012489322511
15.930973720535617 278.3134044879449 0.7381766393627748
15.936201275489033 276.4160524848688 0.7341659082794919
15.94142883044245 276.6080179368449 0.7321245901327788
15.946656385395865 277.3173153566942 0.7331938873110002
15.951883940349282 277.1755945593467 0.73327249041091
15.957111495302698 274.554429873453 0.7300305001952404
15.962339050256114 274.0041903514851 0.7298972412947953
15.96756660520953 276.34059205365656 0.732431186235703
15.972794160162946 278.86850156734545 0.7349308423562012
15.978021715116363 281.9424130089522 0.738771617034454
15.983249270069779 283.33497835604 0.7407585642529926
15.988476825023195 283.79864898234524 0.7423926065052933
15.993704379976611 283.3425215409145 0.74245321671203
15.998931934930027 281.97538602750166 0.7399185076837705
16.004159489883442 280.0883616883822 0.7376333362066277
16.009387044836856 284.31969867528505 0.7429843318999638
16.01461459979027 284.46838331534866 0.7419731291774896
16.019842154743685 285.6758120197417 0.7437039281692895
16.0250697096971 283.1494977993534 0.7406940857196195
16.030297264650514 284.65638582221374 0.7433012842874266
16.03552481960393 285.1594748487215 0.744346607208795
16.040752374557343 288.71653335169384 0.7485717993850524
16.045979929510757 289.44695051197294 0.7486623179590287
16.05120748446417 290.9760073095373 0.7486561051212728
16.056435039417586 292.9274881862212 0.7494898996388766
16.061662594371 295.78448807538047 0.7524286699474544
16.066890149324415 302.42187481032795 0.7603013179935161
16.07211770427783 307.4012053745079 0.7666293259044671
16.077345259231244 311.96323887561624 0.7720609969120364
16.08257281418466 313.1311742843249 0.7729578520282092
16.087800369138073 315.7726246468789 0.7763210514209447
16.093027924091487 316.643080501732 0.7764272668575014
16.0982554790449 320.6811704175047 0.7808733277409533
16.103483033998316 322.9655418031109 0.7846991449228385
16.10871058895173 322.39799198911425 0.783417447694568
16.113938143905145 321.8417380359404 0.7838055645392702
16.11916569885856 319.35370336131047 0.7815952561299763
16.124393253811974 319.32596689138046 0.7818515028499596
16.129620808765388 321.3021769085029 0.7849207089846149
16.134848363718802 320.8558234968087 0.7833079639868933
16.140075918672217 321.9231794233133 0.7837313638294078
16.14530347362563 324.1516665392716 0.7864288352628054
16.150531028579046 324.2582402529921 0.7859885316089575
16.15575858353246 327.778960364511 0.7904019560669908
16.160986138485875 322.56622234498377 0.7837969152831652
16.16621369343929 318.8231552190681 0.778789789610511
16.171441248392703 313.8036930493858 0.7732336070457384
16.176668803346118 311.5553178362539 0.7710902819326183
16.181896358299532 307.98578285266086 0.7676906525801208
16.187123913252947 301.5969644131189 0.7607069947437304
16.19235146820636 295.7787286915044 0.7539727549507659
16.197579023159776 290.9725155246069 0.7477006427373627
16.20280657811319 285.61934411498316 0.7412986111929374
16.208034133066604 283.0027356664698 0.7395610934104284
16.21326168802002 278.9599228026145 0.7353310850090466
16.218489242973433 272.48899092500017 0.7265809372384849
16.223716797926848 269.65476287149846 0.7221565945186841
16.228944352880262 266.5697559342616 0.7182914710256743
16.234171907833677 268.43428346918756 0.7221525071111288
16.23939946278709 267.1509935508034 0.7198195506778073
16.244627017740505 265.32069716180615 0.7175577887013755
16.24985457269392 262.45425000189965 0.7129746922581341
16.255082127647334 257.93128392849513 0.7068026678068462
16.26030968260075 253.28018956080928 0.7000234121023516
16.265537237554163 253.16661425258584 0.6997483027979119
16.270764792507578 252.2590037121743 0.6972630311974369
16.275992347460992 252.85224239310878 0.6998925641518922
16.281219902414406 250.85411518900847 0.6980664167302965
16.28644745736782 247.11633249875874 0.6930812936024787
16.291675012321235 246.89057221934235 0.6936668959777273
16.29690256727465 247.7068564497786 0.6925989847854112
16.302130122228064 248.26446210971386 0.6933032923874696
16.30735767718148 249.61127731421766 0.6946505287399053
16.312585232134893 247.6718875412952 0.6926965815306464
16.317812787088307 247.03865047695854 0.6930082608412539
16.323040342041722 244.56330984473922 0.6878386157498051
16.328267896995136 243.85229775577824 0.6858758039255534
16.33349545194855 242.89802189979264 0.6824772612810479
16.338723006901965 244.3848693367262 0.6860839605855287
16.34395056185538 249.85633031414065 0.6945275563805006
16.349178116808794 253.50331086482794 0.6999495222595108
16.35440567176221 255.688492768856 0.7019492120275567
16.359633226715623 260.7963164871706 0.7093668639633759
16.364860781669037 262.76045192869606 0.7105642776221627
16.37008833662245 268.8749108681985 0.7158100260022167
16.375315891575866 270.33598222721895 0.7168593195055744
16.38054344652928 275.7707106748007 0.7228028233154701
16.385771001482695 281.2088028208441 0.728875243063487
16.39099855643611 284.9316219250304 0.7328011626499711
16.396226111389524 285.5682563190467 0.7324653846224434
16.401453666342938 284.9745415684188 0.7321700230399327
16.406681221296353 283.6468328324796 0.7313450709301654
16.411908776249767 283.14936420444934 0.7299386154746339
16.41713633120318 284.4881944310603 0.7312241506188341
16.422363886156596 281.4622373403083 0.7278799737158487
16.42759144111001 277.7065404476705 0.7231748152214067
16.432818996063425 274.61691252763086 0.720833267548368
16.43804655101684 275.619360291516 0.7224781143873537
16.443274105970254 274.27330204873965 0.7210138461822375
16.448501660923668 274.39190567348766 0.7200876782786162
16.453729215877082 271.12249329486946 0.7121135691730058
16.458956770830497 270.9616908670703 0.7130829650926673
16.46418432578391 269.8173486356446 0.7135164262951366
16.469411880737326 269.91058503058275 0.7139829913749856
16.47463943569074 267.84286464034136 0.7105344105767724
16.479866990644155 267.5345478692184 0.7091391300111749
16.48509454559757 268.0233130356922 0.7090673824270964
16.490322100550983 268.8354354967962 0.7109609014399128
16.495549655504398 270.28006455274414 0.7130455355859419
16.500777210457812 271.4312562928815 0.7156453949930893
16.506004765411227 274.74019318782734 0.7180224593530041
16.51123232036464 274.71286454226106 0.7164105883337656
16.516459875318056 275.1078433485755 0.7165595998514538
16.52168743027147 274.9884638076312 0.7173839321497046
16.526914985224884 274.0448959107497 0.7166250101937788
16.5321425401783 273.75998956071766 0.7166436004868493
16.537370095131713 271.9899021967394 0.7132311676475416
16.542597650085128 266.46635676689374 0.707500812515164
16.547825205038542 263.13237275668325 0.704479853584962
16.553052759991957 263.1346371321838 0.7047450503055099
16.55828031494537 258.32016795628084 0.6989898759552331
16.563507869898785 254.82868163277604 0.6929144390896169
16.5687354248522 251.48548177833092 0.6868908340471027
16.573962979805614 253.38602726985158 0.6905260473274702
16.57919053475903 253.89376046722236 0.6905389075353507
16.584418089712443 252.35434933358994 0.6901147865559792
16.589645644665858 246.11079222002945 0.6828194551556636
16.594873199619272 243.7867456114049 0.6796498676568752
16.600100754572686 243.9615168786329 0.6809834902923134
16.6053283095261 246.05760598575802 0.684424159392911
16.610555864479515 248.1621035269143 0.6873063569171585
16.61578341943293 247.4119377518818 0.6862969868518785
16.621010974386344 247.9048778499081 0.6863581431489607
16.62623852933976 249.3415800256255 0.686659731984165
16.631466084293173 249.93390520332014 0.685963328114595
16.636693639246587 251.9209547289022 0.6879525143455794
16.641921194200002 251.59647457586584 0.6874448258447924
16.647148749153416 253.08621942342404 0.6895771262646326
16.65237630410683 254.35205355276142 0.6909370451597096
16.657603859060245 254.89315707939917 0.6927220533478242
16.66283141401366 251.99997855878354 0.6884054851881853
16.668058968967074 246.26050935222412 0.6803299546580196
16.67328652392049 240.7484470525622 0.6713842342685464
16.678514078873903 240.57851023710202 0.6704970883522781
16.683741633827317 242.65194042853398 0.6734802247261249
16.68896918878073 244.1152956310689 0.6767331058422613
16.694196743734146 240.87988712193555 0.6731333708476555
16.69942429868756 239.3698226240679 0.6700604257872962
16.704651853640975 241.5359609131472 0.6736745005147484
16.70987940859439 245.27999443912347 0.6788410197726615
16.715106963547804 246.07035318520803 0.6813549690382735
16.720334518501218 242.10254852736549 0.6759100457834206
16.725562073454633 237.10458052759412 0.6682810193545581
16.730789628408047 235.6761011880628 0.6648662580183065
16.73601718336146 236.14011672522614 0.6647590958501096
16.741244738314876 237.71918536870308 0.6669115581581191
16.74647229326829 234.1372102057959 0.6621266240258283
16.751699848221705 232.10542752169647 0.6598796308459055
16.75692740317512 224.86582363114962 0.6488951745959721
16.762154958128534 223.62791425465016 0.6465811821249853
16.767382513081948 222.46717177728308 0.6456192025537647
16.772610068035362 225.37830474704288 0.6501080156056956
16.777837622988777 226.66443862394743 0.6528802230269755
16.78306517794219 226.93858687950922 0.6543019847546182
16.788292732895606 227.50863930924316 0.656105101027352
16.79352028784902 224.7449783722024 0.6523657836094665
16.798747842802435 225.5882679535276 0.6517231013222226
16.80397539775585 225.04040496900498 0.6495379141951408
16.809202952709263 223.27130616980418 0.6479283453271679
16.814430507662678 222.3048363326612 0.6472463867939137
16.819658062616092 219.83887292501066 0.6451904443570224
16.824885617569507 221.4755361793514 0.6487285874501912
16.83011317252292 220.24841411858202 0.6471197874289827
16.835340727476336 221.45791599264663 0.6491018096212794
16.84056828242975 222.1575386034347 0.649989754469421
16.845795837383164 220.67795410846884 0.647414590499434
16.85102339233658 219.9605654055485 0.646886060057595
16.856250947289993 220.6993381582885 0.6457121137946245
16.861478502243408 218.6664165089396 0.6424831034145467
16.866706057196822 216.87890723128376 0.6397325789912243
16.871933612150237 216.6350239808243 0.6406422474355125
16.87716116710365 216.1616096948472 0.6400783070093593
16.882388722057065 217.9394171963849 0.6438568300760016
16.88761627701048 215.6725124207719 0.6412453818237274
16.892843831963894 213.27553857141038 0.6369000037155662
16.89807138691731 211.56357178888794 0.6344767069276879
16.903298941870723 212.29227828150513 0.6343779391479085
16.908526496824138 214.04182898613013 0.6364209524153305
16.913754051777552 214.13299130192414 0.6359095789855289
16.918981606730966 213.97978857084726 0.6356367378254035
16.92420916168438 212.2065126812281 0.6306197298894268
16.929436716637795 211.39970549797752 0.6305893236841612
16.93466427159121 210.49876167049732 0.6292239344256031
16.939891826544624 210.36541341907622 0.6317600822170043
16.94511938149804 210.2797885368131 0.6324225273563454
16.950346936451453 210.65739713909122 0.6334896585275963
16.955574491404867 207.50522446091873 0.6272561380023495
16.960802046358282 208.9962366587991 0.6293836652712893
16.966029601311696 210.34084611505276 0.631517057118026
16.97125715626511 213.77926021428982 0.6366098112392418
16.976484711218525 213.37064927645477 0.6346267590851802
16.98171226617194 212.86578495421264 0.6333208313837266
16.986939821125354 210.95943017106737 0.6303181516296357
16.99216737607877 212.98386529451665 0.6350093616199278
16.997394931032183 214.5473303247709 0.6389197918755644
17.002622485985597 216.21868532187395 0.640777981449391
17.00785004093901 215.0408994570886 0.6365146151724087
17.013077595892426 215.03230300553065 0.6353925061174491
17.01830515084584 215.37217287426043 0.6361358816971029
17.023532705799255 212.89354229620238 0.6331366483651709
17.02876026075267 211.79241615535653 0.6326491296512081
17.033987815706084 212.44395497483384 0.6331197734612062
17.039215370659498 214.04358584872193 0.6355908961407497
17.044442925612913 214.68696979260696 0.6343120789722065
17.049670480566327 216.13100165674922 0.6356943449325079
17.05489803551974 216.27027350287267 0.6348995639122053
17.060125590473156 218.27560751281595 0.6373268770087719
17.06535314542657 219.00171039265766 0.6403231085794483
17.070580700379985 219.7644158814183 0.6424376405729307
17.0758082553334 218.58841464759112 0.6410642543224014
17.081035810286814 218.09270090163466 0.6399828884939226
17.086263365240228 217.05285680453966 0.6382273353703508
17.091490920193642 216.6941171897646 0.6366853071033926
17.096718475147057 215.6081187517875 0.6353739590059925
17.10194603010047 216.76166936443516 0.6360102497811982
17.107173585053886 217.20439516296975 0.637754205474733
17.1124011400073 219.05718884833888 0.6417252261024619
17.117628694960715 221.5295827116609 0.6443644094652157
17.12285624991413 223.3192458119661 0.6464699710161289
17.128083804867543 224.18280224070506 0.6469617239412658
17.133311359820958 224.86746809899674 0.6478909128637262
17.138538914774372 221.02614012439548 0.6419512160598048
17.143766469727787 222.35708362397204 0.6428345336155374
17.1489940246812 222.33224946898022 0.6436381397467413
17.154221579634616 224.46530840040722 0.646472553428575
17.15944913458803 225.8762414405296 0.6493856640715827
17.164676689541444 227.43939758189944 0.6515679891099796
17.16990424449486 231.79875950624952 0.6569158965690977
17.175131799448273 237.67577615814676 0.663554956153671
17.180359354401688 238.75373021585102 0.6639353776027269
17.185586909355102 238.54289938583656 0.6633124327534012
17.190814464308517 240.061950649076 0.6658971642607452
17.19604201926193 242.07299551550017 0.668179309063813
17.201269574215345 242.7736885177792 0.6685768319466321
17.20649712916876 242.0819100768392 0.6669877072925149
17.211724684122174 241.343925943791 0.6666873877225036
17.21695223907559 242.69116181612787 0.6689819580570973
17.222179794029003 242.7862760571495 0.6687991201680449
17.227407348982418 241.21779993665487 0.6662491439342972
17.232634903935832 240.34028116526719 0.6640908691345251
17.237862458889246 242.1522347685301 0.6671211040902029
17.24309001384266 243.02007255264434 0.6669294894088474
17.248317568796075 242.36757514870226 0.6655515979476813
17.25354512374949 240.5553452231361 0.6637936074419244
17.258772678702904 241.94095023550207 0.6658607508602434
17.26400023365632 242.35032454094735 0.6674179577047
17.269227788609733 243.57246140217987 0.6691745712002818
17.274455343563147 241.1158242273282 0.666970850809501
17.279682898516562 237.31763312702762 0.663632624303409
17.284910453469976 234.47652952814823 0.6592955043494084
17.29013800842339 236.5774313916215 0.6613970267120374
17.295365563376805 238.14809200854336 0.6619812097456736
17.30059311833022 239.80579926247412 0.6642346954874057
17.305820673283634 239.3086845220608 0.6641647914577845
17.31104822823705 241.7008795234849 0.6669514253887346
17.316275783190463 243.81534361452321 0.6683879737615167
17.321503338143877 242.34427843056486 0.6658334782787619
17.32673089309729 239.91802458110823 0.6626767218271267
17.331958448050706 234.78214977905483 0.6559951755636909
17.33718600300412 234.55114260875644 0.6558253326994707
17.342413557957535 233.2683677227624 0.6555665490521103
17.34764111291095 234.90117989933336 0.6590038386984358
17.352868667864364 235.04234892329825 0.6603233512284579
17.358096222817778 232.4635299663603 0.6562510337960661
17.363323777771193 230.6105261986707 0.6531408682369928
17.368551332724607 227.92815437377465 0.6487067795806121
17.37377888767802 228.51184022125625 0.649330830307332
17.379006442631436 230.65494291108956 0.6517846775938796
17.38423399758485 230.18491889959975 0.6514109559880181
17.389461552538265 228.69145524240253 0.6487385048900423
17.39468910749168 228.97718086239524 0.6491514264086556
17.399916662445094 231.78719840709604 0.6534224909532897
17.405144217398508 234.08244006865908 0.6555089868473815
17.410371772351922 233.5828434783177 0.6549211282809149
17.415599327305337 236.24303071491235 0.6586888154379299
17.42082688225875 237.14344697660286 0.6618198142974585
17.426054437212166 236.4729447710971 0.6622783113984323
17.43128199216558 237.06019577995647 0.6645000550997753
17.436509547118995 237.31226869701285 0.6646070121920874
17.44173710207241 236.89845618416038 0.6633772540970387
17.446964657025823 236.7533468135235 0.6622979225752804
17.452192211979238 234.42593227018426 0.6586517360220984
17.457419766932652 231.68448338414723 0.6528657358639526
17.462647321886067 230.64270905379158 0.6513574303095138
17.46787487683948 229.26536045660384 0.6507491244086767
17.473102431792896 227.98868525818733 0.6495786975732427
17.47832998674631 227.08889148165127 0.6488958562638838
17.483557541699724 229.64498555464883 0.6514822691733098
17.48878509665314 229.60759877875617 0.6496754589742642
17.494012651606553 231.4621947051423 0.6519430904637278
17.499240206559968 231.61603368223436 0.65061439275598
17.504467761513382 234.64318517444212 0.6543682991620459
17.509695316466797 239.70599646277861 0.6611212940795785
17.51492287142021 241.41343299823308 0.6654886227008634
17.520150426373625 238.56138364291286 0.6627391560385838
17.52537798132704 237.33179248117102 0.6612878272152437
17.530605536280454 235.83008432669425 0.6582432362403657
17.53583309123387 238.30354255116953 0.6624255328497209
17.541060646187283 238.43278036402708 0.6629587584611896
17.546288201140698 238.02356023993136 0.6629879609290238
17.551515756094112 237.6021970243628 0.6617064908404333
17.556743311047526 240.18528897106054 0.6645926828440761
17.56197086600094 239.99223388298017 0.6643445232744362
17.567198420954355 239.80738971777043 0.6640954026793723
17.57242597590777 238.66583152041753 0.6619754578982908
17.577653530861184 238.09698990906443 0.6605348290574043
17.5828810858146 237.1808424768894 0.6579878346925976
17.588108640768013 238.14170605514593 0.6592372543116461
17.593336195721427 239.17784343370505 0.6608797574439239
17.598563750674842 241.79262708292703 0.6644479305554616
17.603791305628256 243.86451757846547 0.6679865917345172
17.60901886058167 245.936727561381 0.6702648493990297
17.614246415535085 245.68344693773517 0.6697667547246114
17.6194739704885 248.30167595330897 0.672951726749514
17.624701525441914 246.96036691052927 0.6711632836326816
17.62992908039533 247.58835881174363 0.6721563242212426
17.635156635348743 248.76685841221123 0.6726487280968376
17.640384190302157 249.25114198027345 0.6725002534131835
17.64561174525557 250.5512220423301 0.6743681807107003
17.650839300208986 251.88295017160016 0.6766118121593458
17.6560668551624 254.77436215650744 0.6799630983195502
17.661294410115815 254.7066197257945 0.6788271821824013
17.66652196506923 259.50380790826983 0.6848344682835346
17.671749520022644 263.55378090930157 0.6901153115891558
17.676977074976058 270.2042946911203 0.6991557455565888
17.682204629929473 272.8668303071995 0.7019237599555166
17.687432184882887 275.79453693456105 0.7054773931150229
17.6926597398363 276.46209463911475 0.7051932631085899
17.697887294789716 280.8007012617943 0.7110447432741295
17.70311484974313 283.7167147673176 0.7137032347425275
17.708342404696545 286.20004585753105 0.7169071609815793
17.71356995964996 288.3132589090397 0.7188289337410158
17.718797514603374 290.6144265029722 0.7210654174548969
17.724025069556788 295.39326082686335 0.7263845047606708
17.729252624510202 301.88977315167074 0.734395738177506
17.734480179463617 305.0637198381555 0.7384664947369249
17.73970773441703 307.30187519412806 0.7414265109658837
17.744935289370446 310.0001990136521 0.745053501968469
17.75016284432386 312.24636795470866 0.7474735447082271
17.755390399277275 315.147794188368 0.7501128102974615
17.76061795423069 317.2789054564081 0.7527615687633212
17.765845509184103 316.0434977479461 0.7511254145542081
17.771073064137518 314.85309009868627 0.7497739105915466
17.776300619090932 313.32416264401746 0.7483163163138621
17.781528174044347 310.5993942270833 0.744543107904813
17.78675572899776 311.055113363071 0.7456942860745314
17.791983283951176 310.25696999792643 0.7441241470489504
17.79721083890459 306.6671888924676 0.7403140069069963
17.802438393858004 304.7673684572725 0.7381761678206258
17.80766594881142 302.2168439837553 0.7347947870350457
17.812893503764833 299.039465408173 0.7321395803122412
17.818121058718248 295.90241812831795 0.7292590561184504
17.823348613671662 292.9593224000037 0.7257780713688243
17.828576168625077 292.87011911406864 0.7262185904848183
17.83380372357849 288.4191542729066 0.7189223085693222
17.839031278531905 283.6204759835525 0.7128029299401235
17.84425883348532 280.6705563716117 0.7092492170346211
17.849486388438734 279.25290956570035 0.7074097905404583
17.85471394339215 277.92917082669965 0.7062970740011217
17.859941498345563 277.01717359679157 0.7058744726900787
17.865169053298978 278.75284151000193 0.7091862297534227
17.870396608252392 283.0899151609538 0.7149156112794809
17.875624163205806 282.633697886911 0.7128024598660229
17.88085171815922 281.4366751729516 0.7106673192572933
17.886079273112635 281.9764990839042 0.7115589895728432
17.89130682806605 285.33909608971925 0.715243206945705
17.896534383019464 290.4721472768673 0.7224368902738756
17.90176193797288 299.92892366454674 0.732724659719951
17.906989492926293 306.5091091890218 0.7400037460365992
17.912217047879707 311.2898046853824 0.746473245145283
17.917444602833122 313.334676524922 0.7486729608498943
17.922672157786536 313.4361826547707 0.7490721071628889
17.92789971273995 315.2467478521625 0.7507506201508104
17.933127267693365 317.9405029149879 0.7524881768107782
17.93835482264678 318.2951923632668 0.7532440513423106
17.943582377600194 314.15778448937266 0.7481730399909321
17.94880993255361 309.6516628898787 0.7438194864733018
17.954037487507023 305.156847413693 0.7384869870907211
17.959265042460437 300.37508071258156 0.7329172682142845
17.96449259741385 295.69025996843123 0.7271720141923642
17.969720152367266 290.1114844807355 0.7218678498120649
17.97494770732068 285.30972875623314 0.7163542769954298
17.980175262274095 282.8746335081022 0.7144022885744319
17.98540281722751 278.47759010882646 0.7085632368230307
17.990630372180924 273.4729756922996 0.7025629780005422
17.995857927134338 268.9103060870925 0.698014137031486
18.001085482087753 267.8449508256597 0.6965822392450067
18.006313037041167 266.24409983383424 0.6944404503960558
18.01154059199458 263.80929242935946 0.6902976649352106
18.016768146947996 260.18755757077065 0.6843193120015858
18.02199570190141 258.1127040463338 0.6830076382516149
18.027223256854825 256.14940149200436 0.6804237736880087
18.03245081180824 255.45035234101314 0.6803657832901954
18.037678366761654 255.11196519821453 0.6803438687738161
18.042905921715068 256.25342791407263 0.6816448538261117
18.048133476668482 254.24626770094463 0.6798940709837605
18.053361031621897 251.67942338193393 0.6752371783919652
18.05858858657531 249.8260392657538 0.6722668518278578
18.063816141528726 249.91608887042287 0.6719813984088775
18.06904369648214 249.09753377340652 0.6700156412230308
18.074271251435555 253.45850233956992 0.6756026958080583
18.07949880638897 255.40545179641248 0.6788014210299047
18.084726361342383 258.95200111901016 0.6833688398951225
18.089953916295798 259.586495834738 0.6850483216049846
18.095181471249212 260.40214652511344 0.68514290171773
18.100409026202627 262.798938721401 0.6881006471030346
18.10563658115604 267.07262128518215 0.6937373630827879
18.110864136109456 270.4102855322808 0.6977255209770508
18.11609169106287 272.46356742681706 0.7001449657744055
18.121319246016284 275.81909456955765 0.7043966825990255
18.1265468009697 278.1245975194834 0.7065180004898409
18.131774355923113 282.7428106409213 0.7113386181366244
18.137001910876528 286.8290790782876 0.7149109072395542
18.142229465829942 295.50799510963583 0.7250075451081666
18.147457020783357 301.9190988923159 0.7328349843464789
18.15268457573677 307.968061241266 0.7400347639434175
18.157912130690185 314.73498856900613 0.7488375210042402
18.1631396856436 321.7731363147289 0.7568835835773743
18.168367240597014 336.7472570291917 0.7735760928881897
18.17359479555043 348.3306070072448 0.7863969790203071
18.178822350503843 361.46857025894155 0.8004443998464955
18.184049905457258 370.2161521915427 0.810181420084532
18.189277460410672 379.4120065818432 0.8198988107726651
18.194505015364086 384.32060795088057 0.8249769267299644
18.1997325703175 383.17453382251267 0.8241292103950446
18.204960125270915 385.55708808112007 0.827057787776393
18.21018768022433 383.3774276834658 0.8247478478679325
18.215415235177744 381.9914001346147 0.8235494558124848
18.22064279013116 379.11001967179175 0.8196881879104924
18.225870345084573 376.92012587575624 0.816848832420048
18.231097900037987 375.0991511257528 0.8146985924194988
18.236325454991402 378.0618677160281 0.817770031844098
18.241553009944816 376.4865723050955 0.8160131194638208
18.24678056489823 380.95296145508087 0.8208822403033199
18.252008119851645 381.5059712460013 0.8220814355712612
18.25723567480506 381.0621485006053 0.8214564901107366
18.262463229758474 377.18092593643615 0.8172353147001984
18.26769078471189 369.94206144969786 0.8095591139835417
18.272918339665303 363.7946844237918 0.8037739668314803
18.278145894618717 353.58242158573375 0.7926258207285464
18.28337344957213 344.11948439777876 0.7817623269511315
18.288601004525546 338.8305055206886 0.7755208238487034
18.29382855947896 330.9925719194549 0.7664344141865269
18.299056114432375 323.47986636568834 0.7584701574242605
18.30428366938579 313.133975160629 0.7465447197938748
18.309511224339204 307.7751105681945 0.7399590558072948
18.314738779292618 301.71364950913363 0.7327389583869985
18.319966334246033 297.6951215313557 0.728170054260762
18.325193889199447 294.03951456630523 0.724526788036102
18.33042144415286 290.16382395656325 0.721229477704475
18.335648999106276 289.28032345191633 0.7203327623595728
18.34087655405969 286.9035256410567 0.7170070728916399
18.346104109013105 285.790417069795 0.7158241773039371
18.35133166396652 286.79659000013874 0.7170679801247056
18.356559218919934 283.3881135122138 0.7128585238955475
18.361786773873348 281.6152271679936 0.7104997648371976
18.367014328826762 280.5166729667708 0.7082681564528603
18.372241883780177 279.4728687859637 0.7068108231226427
18.37746943873359 280.9229342112948 0.7081435411361209
18.382696993687006 281.55976591281205 0.7080395522553262
18.38792454864042 287.3445907364878 0.7178715238778232
18.393152103593835 294.88063511987366 0.7390952361529471
18.39837965854725 301.6043486517542 0.7551850798491659
18.403607213500663 307.7692416411842 0.7687594439614897
18.408834768454078 316.26272365812 0.783036934095573
18.414062323407492 326.4997365175634 0.799032828392822
18.419289878360907 336.3276407657323 0.8134859354512752
18.42451743331432 341.28192268015766 0.8218920427181902
18.429744988267736 339.2735990103195 0.823642143879305
18.43497254322115 336.90465761646493 0.8240046681159212
18.440200098174564 333.2710537531224 0.8233500335225595
18.44542765312798 331.89323919059393 0.8251539350608306
18.450655208081393 328.0711495302482 0.8227923154111341
18.455882763034808 320.0245803135636 0.8152508268226922
18.461110317988222 315.79093530734133 0.8122719355865525
18.466337872941637 309.6392733768402 0.8063984501358484
18.47156542789505 306.7531198498675 0.8054510751841811
18.476792982848465 301.3498725560506 0.8010128886351817
18.48202053780188 298.71087412711455 0.8008748535467256
18.487248092755294 298.2508095559995 0.8035701686877761
18.49247564770871 299.296701339208 0.8071411414862432
18.497703202662123 298.69948763202933 0.8085514645599461
18.502930757615538 298.6380234206285 0.8092873233821092
18.508158312568952 295.97309620439916 0.8083597864454044
18.513385867522366 294.0738740344581 0.808631443951349
18.51861342247578 292.1758784357794 0.807718967996659
18.523840977429195 292.66849183784166 0.8117665530479037
18.52906853238261 294.7592005028799 0.8165984873237028
18.534296087336024 293.5677785077911 0.8179586607470569
18.53952364228944 287.27786437604874 0.8117037690418112
18.544751197242853 280.360848841523 0.8041061524463053
18.549978752196267 279.679351208485 0.8038085901394214
18.555206307149682 279.1155839217143 0.8040367905754123
18.560433862103096 281.94078567781247 0.809085495019843
18.56566141705651 283.339591059251 0.8128034082283244
18.570888972009925 284.08690774553025 0.8153919060512792
18.57611652696334 283.7526018943442 0.8157426535282625
18.581344081916754 285.0741066824112 0.820137041094849
18.58657163687017 284.5741360036345 0.82208227103732
18.591799191823583 282.7774693589354 0.8222893032410152
18.597026746776997 286.7422405557839 0.8298956802006713
18.60225430173041 285.7141762895939 0.8285530859134281
18.607481856683826 286.87014739356295 0.8317481053228514
18.61270941163724 286.5975904909754 0.8339281360365248
18.617936966590655 288.7231335311405 0.8405340722137745
18.62316452154407 294.15803805929755 0.8487297982798073
18.628392076497484 300.2754821826208 0.8403606751191001
18.633619631450898 304.45387301685753 0.8356727987017288
18.638847186404313 306.7120381235883 0.8311946964903991
18.644074741357727 309.45307145111707 0.8291394183423194
18.64930229631114 314.64990111633574 0.8325402589853045
18.654529851264556 321.42364300051236 0.8369301009579847
18.65975740621797 328.98842516469847 0.8444993799884971
18.664984961171385 332.7588943468276 0.8464420845152161
18.6702125161248 333.47317955184417 0.8446530613030935
18.675440071078214 338.20188848593364 0.8491253616027861
18.680667626031628 342.3744067362361 0.850551548126903
18.685895180985042 346.37276167264315 0.8530243209208596
18.691122735938457 347.32147340209445 0.8520224123600187
18.69635029089187 348.2818170770056 0.8505805532197015
18.701577845845286 348.9777030033074 0.8502524366036578
18.7068054007987 350.7027492960262 0.8500582252242959
18.712032955752115 353.41663885970434 0.8515411085070543
18.71726051070553 353.63270781184394 0.8508294358678574
18.722488065658943 355.0733624276508 0.8517519793308488
18.727715620612358 354.35936984087215 0.8502828835884145
18.732943175565772 357.91693061345063 0.8535953910756721
18.738170730519187 358.1441787330466 0.8520469794259644
18.7433982854726 359.66806221494534 0.85240737732994
18.748625840426016 359.901498103527 0.8514220813836366
18.75385339537943 356.5745740574689 0.8461759854348321
18.759080950332844 355.209739405034 0.8438795701260537
18.76430850528626 352.51830413471515 0.8387462804909716
18.769536060239673 351.00481661820436 0.835885226128045
18.774763615193088 344.02970048584757 0.8256814729985896
18.779991170146502 335.9821973533628 0.8145006041493469
18.785218725099917 330.35161359955356 0.8066381631330583
18.79044628005333 331.1880122728019 0.8069669441722244
18.795673835006745 328.30102221299984 0.8038248438108734
18.80090138996016 323.52744216516527 0.7977692223271461
18.806128944913574 316.9100582981222 0.7886808996969565
18.81135649986699 316.16969902854385 0.7869396214238954
18.816584054820403 316.5574921174657 0.7877853703585143
18.821811609773818 315.00425924475167 0.7856492828481827
18.827039164727232 314.02646917927905 0.7845300392368926
18.832266719680646 311.39307492536045 0.7809572218076639
18.83749427463406 307.123623386519 0.7746032465677728
18.842721829587475 305.7085941689327 0.7719248091787583
18.84794938454089 303.54102263669023 0.7687006801579144
18.853176939494304 304.80716593563045 0.7702466203159896
18.85840449444772 303.51667548277203 0.7687388968842165
18.863632049401133 303.40953791864774 0.7678063658808442
18.868859604354547 301.2924586697343 0.7650526590932368
18.87408715930796 303.3858002407542 0.7669950201106981
18.879314714261376 301.4608173078785 0.7640823687445509
18.88454226921479 298.0657305531293 0.7604862982410105
18.889769824168205 294.13055811642346 0.7539086914409916
18.89499737912162 291.9191409456256 0.7509502883813348
18.900224934075034 292.93919717647697 0.7519035453000411
18.90545248902845 290.94927354021104 0.7502284903173002
18.910680043981863 288.6579048591048 0.7482410404225183
18.915907598935277 284.6564219864775 0.742593230163012
18.92113515388869 282.99611133266103 0.7399752867697894
18.926362708842106 281.25962139426673 0.7369868583824115
18.93159026379552 279.6357616143079 0.7344781309333643
18.936817818748935 276.7305738909587 0.7309073364801084
18.94204537370235 275.00166634770824 0.7279431981075141
18.947272928655764 276.80262434310947 0.7306704462658367
18.952500483609178 278.1707588753944 0.73177416107327
18.957728038562593 274.64313686036695 0.7259893159798405
18.962955593516007 269.80100207964375 0.7193755565849413
18.96818314846942 267.47850803831136 0.7155693089603519
18.973410703422836 269.20250201636543 0.7178969303728918
18.97863825837625 273.4433626171194 0.723036246172285
18.983865813329665 272.3101932547279 0.7209494167706705
18.98909336828308 272.78106169009834 0.7222417625319603
18.994320923236494 269.69284298578685 0.7179403828060608
18.999548478189908 269.40169846609143 0.7168549629048201
19.004776033143322 267.78467951281334 0.7140176797055648
19.010003588096737 268.47545602770293 0.7149385458256432
19.01523114305015 270.7577826533081 0.7187985832945119
19.020458698003566 270.58634893871243 0.7180731826841085
19.02568625295698 270.264749975351 0.7167892844100758
19.030913807910395 270.4088915010646 0.7165099550542459
19.03614136286381 273.92890905731014 0.72055649423212
19.041368917817223 276.6173749178781 0.7242101408053648
19.046596472770638 277.8149679730718 0.7258366471061914
19.051824027724052 275.7419676985182 0.723676810978504
19.057051582677467 275.67952941574544 0.7254649067642751
19.06227913763088 273.78429903999097 0.7217042080855708
19.067506692584296 269.51697960618213 0.7146215391588121
19.07273424753771 267.04310894275744 0.7085464623042423
19.077961802491124 264.68815455663685 0.7061378059322417
19.08318935744454 267.6268926022764 0.7101933751620865
19.088416912397953 268.2260528104833 0.7109423716170644
19.093644467351368 269.06735242144447 0.7127043436676846
19.098872022304782 267.88267239978285 0.710526791633103
19.104099577258197 267.7955728779218 0.7105868327051882
19.10932713221161 269.70484846934784 0.7122646210231808
19.114554687165025 270.5816441534023 0.7144273109308854
19.11978224211844 269.034755549719 0.7145116141933475
19.125009797071854 269.0696990825777 0.7135507536109327
19.13023735202527 268.06251664500667 0.711289209716353
19.135464906978683 266.0875956786804 0.7069230955475567
19.140692461932098 260.3110700561596 0.6983242195084182
19.145920016885512 259.0113919710243 0.6969848697101768
19.151147571838926 260.05266915644336 0.6978969839287319
19.15637512679234 262.9060927507661 0.7016856441649598
19.161602681745755 260.70141171028746 0.6989054779790018
19.16683023669917 256.9632554257169 0.6939055724432363
19.172057791652584 255.43583304223128 0.6932400392129794
19.177285346606 257.8671513964394 0.6964151282957611
19.182512901559413 259.4872744400663 0.6973639456862406
19.187740456512827 260.03245265124355 0.6980057335282925
19.19296801146624 260.2610991626635 0.6985202234321513
19.198195566419656 258.51739539352883 0.696599489873358
19.20342312137307 261.02101590217194 0.6996933534449588
19.208650676326485 259.8112116479171 0.6963864178879997
19.2138782312799 260.39885824101606 0.6977516105756068
19.219105786233314 260.7780815445071 0.697886063879389
19.22433334118673 259.76027973804514 0.6969076048913001
19.229560896140143 261.1010520465243 0.6987961193027301
19.234788451093557 263.5487790996438 0.7017866932450729
19.24001600604697 263.1570253837933 0.7016465840625938
19.245243561000386 262.06916002133994 0.6996166839612894
19.2504711159538 262.0123577189613 0.6992993772746365
19.255698670907215 263.4788807569792 0.700924380931761
19.26092622586063 264.37068111929966 0.7014940928243525
19.266153780814044 266.0967636631927 0.7038616846977184
19.271381335767458 265.8843692855398 0.703995697896092
19.276608890720873 268.0661492540444 0.7062603487610516
19.281836445674287 268.7907196385726 0.7070508493091456
19.2870640006277 271.8314233095938 0.7106307735310691
19.292291555581116 271.71336045173007 0.7091204789283881
19.29751911053453 272.59923315041374 0.7105172039870937
19.302746665487945 273.14304013676156 0.710988912234988
19.30797422044136 275.5408735271024 0.7141997438403445
19.313201775394774 278.9328878376129 0.7179761962887139
19.318429330348188 282.88773247241903 0.7217759194653408
19.323656885301602 286.79872400459647 0.7274115687432169
19.328884440255017 288.0122089236078 0.7292274982457335
19.33411199520843 294.34393884534853 0.7377897604121761
19.339339550161846 296.8176641957377 0.7416882938343234
19.34456710511526 298.5695790595664 0.7430552049854389
19.349794660068675 297.8218622154622 0.7410251915062575
19.35502221502209 299.837507774891 0.7424555029261789
19.360249769975503 302.1266810650575 0.7448528693534009
19.365477324928918 305.5715724578963 0.7496445359266015
19.370704879882332 310.3742364879113 0.7546307207551212
19.375932434835747 315.0117813703789 0.7596793066161719
19.38115998978916 317.6604476408778 0.7624187687640407
19.386387544742576 318.4298199304024 0.7631237956286185
19.39161509969599 321.36004032354475 0.7671890087720169
19.396842654649404 324.39640248726556 0.7712525080931202
19.40207020960282 326.83565203789414 0.7733647009478425
19.407297764556233 323.461753045061 0.7685315965395697
19.412525319509648 325.449204881186 0.7695931491936098
19.417752874463062 324.90898088787543 0.7695640892666543
19.422980429416477 326.3022619169046 0.7723492275781425
19.42820798436989 326.2403725102404 0.7723625913154578
19.433435539323305 323.2022560977851 0.7693553367507133
19.43866309427672 321.4839232426635 0.7667235150062763
19.443890649230134 318.8658680658665 0.764075781654391
19.44911820418355 317.8335813348831 0.7623840252312508
19.454345759136963 319.4563087960194 0.7635624424491813
19.459573314090377 322.71044727451255 0.767525284368507
19.464800869043792 325.2491922999258 0.7706243618186654
19.470028423997206 322.8031881451843 0.7676281053615204
19.47525597895062 321.803357668612 0.7668296102196335
19.480483533904035 321.12533348681137 0.7658235218232106
19.48571108885745 323.9517411406637 0.7687647017698088
19.490938643810864 324.7018985386857 0.7691463386522389
19.49616619876428 324.3059779416156 0.7677890595261128
19.501393753717693 326.99636869438467 0.7709099542666795
19.506621308671107 330.528844226273 0.775904637578025
19.51184886362452 332.1841456313112 0.7783507271336096
19.517076418577936 330.2781752614239 0.7760633342274892
19.52230397353135 327.79176213254715 0.772205618462707
19.527531528484765 327.8793379885635 0.7720397706368534
19.53275908343818 328.7536260078553 0.7732691486917384
19.537986638391594 332.4421447120979 0.7771634612242798
19.54321419334501 333.62302899433314 0.7785014371578254
19.548441748298423 338.1999476420685 0.7836481993107919
19.553669303251837 342.2822366857062 0.7884523071590259
19.55889685820525 345.5832098607437 0.7923805311722227
19.564124413158666 348.38102580956235 0.7951474017915359
19.56935196811208 351.1986443085089 0.7982095937199524
19.574579523065495 354.75029635055773 0.8021075806557997
19.57980707801891 357.18522297338353 0.804347517803177
19.585034632972324 357.3415630943576 0.8051746584667264
19.590262187925738 356.53015421881304 0.8036142123137736
19.595489742879153 357.9272285336429 0.8053323959778163
19.600717297832567 361.03354106971545 0.8084352852918071
19.60594485278598 363.869234834412 0.8115155234103337
19.611172407739396 366.09889325469555 0.8139971848412784
19.61639996269281 368.3756343006322 0.8168178617151097
19.621627517646225 372.479117015964 0.8216516653911755
19.62685507259964 374.58226562173303 0.8240911562605169
19.632082627553054 376.16528349066044 0.8254943524830055
19.637310182506468 377.8416381633833 0.8265701078181522
19.642537737459882 377.7158717422334 0.8265616074026703
19.647765292413297 380.6095739635653 0.8292850261080916
19.65299284736671 384.6705349162131 0.8340776772184912
19.658220402320126 387.47262147453773 0.8363618598759113
19.66344795727354 387.1199177641933 0.8357549284358722
19.668675512226955 387.32339676962494 0.8354629658498435
19.67390306718037 385.5132966811699 0.8332598745497043
19.679130622133783 386.3801599618332 0.8345384173715804
19.684358177087198 387.7168317228004 0.8360874855110879
19.689585732040612 391.56363001112567 0.8400429597690148
19.694813286994027 394.64027279119216 0.8432894976646977
19.70004084194744 393.7186357513471 0.8418307876541703
19.705268396900856 393.59837709083166 0.8415820835423514
19.71049595185427 395.8252439612796 0.8445745180805965
19.715723506807684 394.66052759779853 0.8432012403004362
19.7209510617611 390.2111506132588 0.8387588869932939
19.726178616714513 384.83230989269737 0.8325856067747889
19.731406171667928 383.18978577519505 0.8307859171251287
19.736633726621342 382.76351364709063 0.830583381092074
19.741861281574757 376.49876460637364 0.8237761966699442
19.74708883652817 370.9298117497961 0.8176729489424036
19.752316391481585 367.03041940360436 0.8137364553150921
19.757543946435 366.5319385883156 0.8127478673832276
19.762771501388414 363.89481901604665 0.8098846321234813
19.76799905634183 358.38152982753604 0.8032457803184186
19.773226611295243 353.0379741051345 0.7971684800057385
19.778454166248657 348.33450957302836 0.7919431044453072
19.783681721202072 344.95087573955243 0.7883556100372715
19.788909276155486 342.14045726805784 0.7859163025713443
19.7941368311089 341.5522123767356 0.7853431874719045
19.799364386062315 344.5553064917889 0.7886381385800737
19.80459194101573 342.18416326859466 0.785769649418199
19.809819495969144 336.3180367014699 0.7783952215849157
19.81504705092256 329.7190708168379 0.7710318936638773
19.820274605875973 327.612239081719 0.7687787570991438
19.825502160829387 327.2590601303641 0.7680784771832408
19.8307297157828 327.2223704702252 0.768400881107189
19.835957270736216 325.1535282915215 0.7654181705884654
19.84118482568963 324.08186427512595 0.7641214128109995
19.846412380643045 320.1684116607409 0.7600123706548807
19.85163993559646 320.07779580349205 0.7600933346887848
19.856867490549874 317.2012926899108 0.7565625970034315
19.86209504550329 313.81086718787986 0.7519146419035185
19.867322600456703 312.75364310472395 0.7497813805574239
19.872550155410117 313.5961267981097 0.7513964864656308
19.87777771036353 316.01226638551225 0.7546643180191188
19.883005265316946 319.01090800194453 0.7582837487662664
19.88823282027036 317.3699321122401 0.7563607269725615
19.893460375223775 312.481482995986 0.7503922360675438
19.89868793017719 310.0909587729381 0.7473929133559237
19.903915485130604 308.8584502665209 0.7460891740650227
19.909143040084018 308.95801815570525 0.7467910599797598
19.914370595037433 311.2467734819613 0.7502304135409716
19.919598149990847 311.5336705847665 0.7503619009787086
19.92482570494426 310.0459058235388 0.7481375815437229
19.930053259897676 307.1738908650201 0.7438094051015276
19.93528081485109 304.3459885732405 0.7398348657991833
19.940508369804505 302.8538700875293 0.7390630192462394
19.94573592475792 301.7301078324374 0.7373040210399694
19.950963479711334 298.7221526715961 0.7341745570335219
19.956191034664748 298.19384601019283 0.7335215853812012
19.961418589618162 299.0480478274611 0.7336523085785803
19.966646144571577 296.47756225931295 0.7308742175705456
19.97187369952499 297.36908948193286 0.7319662086047996
19.977101254478406 299.26643713821466 0.7346921423875263
19.98232880943182 302.01661799433657 0.7383142532401061
19.987556364385235 304.03843850795454 0.740865917905471
19.99278391933865 305.533327262525 0.7432990453319245
19.998011474292063 306.3735740952645 0.7445097610123613
20.003239029245478 307.2097546787538 0.744739573170055
20.008466584198892 305.1968629803514 0.7419353987832671
20.013694139152307 310.5587862905859 0.7474266311491233
20.01892169410572 315.0261222641395 0.752358577646642
20.024149249059136 320.8955035490373 0.7589443560380652
20.02937680401255 324.9942051219215 0.7633627380408602
20.034604358965964 328.15583350367984 0.7668034503596444
20.03983191391938 332.95610811997307 0.7719801720120175
20.045059468872793 336.7104522456699 0.7757651332518833
20.050287023826208 339.7765122342179 0.7797392963711095
20.055514578779622 338.06941265958113 0.7779199690331623
20.060742133733036 336.60952052652806 0.7768371231399399
20.06596968868645 330.622340790672 0.7701352362959378
20.071197243639865 325.5610259377697 0.7634851914600259
20.07642479859328 323.14642545757795 0.7601352495431335
20.081652353546694 323.75904895783236 0.7615266948800711
20.08687990850011 322.3979419771864 0.760310162232646
20.092107463453523 317.2368840805781 0.7547833030142633
20.097335018406937 313.40495323721404 0.74870727162075
20.102562573360352 311.6437521123759 0.7471490618326222
20.107790128313766 309.8710030579718 0.7449067726018715
20.11301768326718 309.47485595343795 0.7450085917863086
20.118245238220595 310.39961232503117 0.7459961356093185
20.12347279317401 310.5066353999579 0.7455713096803328
20.128700348127424 309.0400183308234 0.7449473218699039
20.13392790308084 309.0775636869292 0.7451685043285289
20.139155458034253 310.7776913513808 0.7471677676089796
20.144383012987667 312.1846480353994 0.7482416642231117
20.14961056794108 312.3287441360227 0.7480721828176055
20.154838122894496 309.3099480151288 0.7445363342355672
20.16006567784791 310.4963438356321 0.7456294512419812
20.165293232801325 309.54790837290477 0.7445610279767371
20.17052078775474 311.95922541034815 0.7477739964537308
20.175748342708154 313.0496806138143 0.7492284159304083
20.18097589766157 314.8523471382445 0.7510191418164472
20.186203452614983 316.4845285023949 0.7527214355164897
20.191431007568397 316.0701739385109 0.7520952268400898
20.19665856252181 312.3928560496491 0.7480974399154983
20.201886117475226 310.49264851913495 0.7452488389779106
20.20711367242864 308.49799893581394 0.7425235546511761
20.212341227382055 305.8019736054471 0.740196449747452
20.21756878233547 303.17412497823824 0.7388510149780808
20.222796337288884 297.3401460332088 0.7322918344082462
20.228023892242298 292.3641688802101 0.7256110834813101
20.233251447195713 287.8429453494257 0.7189544545461942
20.238479002149127 284.192253822521 0.7142609499257296
20.24370655710254 284.0682924976243 0.7148147517224085
20.248934112055956 282.1069361910093 0.7128631810207038
20.25416166700937 283.2594854422418 0.7144658827793318
20.259389221962785 286.8144215955968 0.7184894907480093
20.2646167769162 288.1119895814634 0.7196801092254382
20.269844331869614 287.27319505631476 0.7186458676194479
20.275071886823028 286.85116325901265 0.7182856770500233
20.280299441776442 282.65692888039877 0.7134605060662463
20.285526996729857 282.29667970456796 0.7122081600188355
20.29075455168327 281.9435786330825 0.7115719886301033
20.295982106636686 284.1117961416142 0.7151530220101667
20.3012096615901 286.91575495348354 0.7185255589456983
20.306437216543515 287.93981490647184 0.7202770333788723
20.31166477149693 287.41211161488786 0.7190247768940627
20.316892326450343 289.32068256360225 0.7210296750576567
20.322119881403758 287.56509172933517 0.719073708616653
20.327347436357172 286.7590258108243 0.718124864942139
20.332574991310587 285.11701926896296 0.715464295000185
20.337802546264 285.2813229873418 0.7158144036921348
20.343030101217416 288.7118149281683 0.7191851816213138
20.34825765617083 289.9852485684338 0.7210338351032475
20.353485211124244 289.5068793970655 0.7212773593438516
20.35871276607766 288.0604646067041 0.7192675052723937
20.363940321031073 287.2788230072203 0.7186086905841058
20.369167875984488 288.745354843074 0.7194001402824
20.374395430937902 287.4643404944196 0.7173535533930492
20.379622985891316 289.58234136664566 0.7199650111253911
20.38485054084473 288.34058282588575 0.7190457522589163
20.390078095798145 289.200084978222 0.7206666576511185
20.39530565075156 288.90056398026945 0.7194529721651977
20.400533205704974 291.4349024786892 0.7225140472503732
20.40576076065839 291.7677210504203 0.7222534152148795
20.410988315611803 292.95778558771326 0.7237842129510897
20.416215870565217 292.88368990711825 0.7243949522569719
20.421443425518632 289.897311787931 0.720021777546776
20.426670980472046 289.22511652415756 0.720042266628537
20.43189853542546 288.8763010770988 0.7206154397580462
20.437126090378875 287.41318444684134 0.7186841897518773
20.44235364533229 285.6634805703981 0.7165294927816211
20.447581200285704 284.38243439805274 0.7140947609506303
20.45280875523912 285.9328847626257 0.716760724339795
20.458036310192533 287.87673095794014 0.7194002680327556
20.463263865145947 287.5815344044958 0.7184894560600753
20.46849142009936 284.79027600620435 0.7146347027730882
20.473718975052776 286.41666214524844 0.716423524095042
20.47894653000619 287.9072196975657 0.7177594825005942
20.484174084959605 289.10595959980003 0.7195497601871712
20.48940163991302 288.9664151291643 0.7191093109681879
20.494629194866434 286.53293998323875 0.7165603105284554
20.49985674981985 289.13146107168797 0.7200894911020838
20.505084304773263 288.2456981115333 0.7189607020218729
20.510311859726677 288.5461903325468 0.7191175278018643
20.51553941468009 284.85793197779367 0.7134744425423474
20.520766969633506 282.77093627736946 0.7103774105317779
20.52599452458692 281.84197564261615 0.7096466530127895
20.531222079540335 282.6984037034257 0.7109531645324076
20.53644963449375 282.696314739198 0.7121379313207264
20.541677189447164 280.7204283502194 0.7101567402857663
20.546904744400578 281.19517325744647 0.7102770420689981
20.552132299353993 284.2611187551731 0.714966532878259
20.557359854307407 287.2277383131394 0.7183269353549029
20.56258740926082 287.41067957615303 0.7180055172795469
20.567814964214236 284.5440315194171 0.7137525775285796
20.57304251916765 278.8215258393063 0.7062321681228014
20.578270074121065 280.1417014683513 0.7084982794172917
20.58349762907448 279.8144978494371 0.7072766013756685
20.588725184027894 280.97409170158977 0.709904568590096
20.593952738981308 280.93854979738376 0.7102334767225548
20.599180293934722 283.6901271401806 0.7138082244632422
20.604407848888137 283.65660235628036 0.7134663822655507
20.60963540384155 283.79500114061017 0.7128109547950169
20.614862958794966 278.9368506648631 0.7067073622406939
20.62009051374838 277.92643450774136 0.70459034519835
20.625318068701795 277.28182095131524 0.7027799941029325
20.63054562365521 278.63540485666647 0.704231177612831
20.635773178608623 278.87127290081133 0.7049652876198734
20.641000733562038 280.16432032199316 0.7077812901301886
20.646228288515452 281.1866339973179 0.7101515756919449
20.651455843468867 280.27542389424804 0.7085632565467115
20.65668339842228 279.5481361585259 0.7079802154578313
20.661910953375695 279.09083271819793 0.707138786235264
20.66713850832911 276.70650378125015 0.7044596084011502
20.672366063282524 276.2541894780848 0.7046682045425254
20.67759361823594 278.8162412084953 0.7076284621772342
20.682821173189353 282.3604597158614 0.7118245445622697
20.688048728142768 282.1990741482583 0.7107108936336958
20.693276283096182 282.46014988169156 0.7109888408288568
20.698503838049596 283.675398064685 0.7136989343072329
20.70373139300301 281.8148005221952 0.7111949115016959
20.708958947956425 282.3469150232159 0.7114838247227192
20.71418650290984 280.7646152889097 0.7082559149063468
20.719414057863254 284.5978814222125 0.7118955964242121
20.72464161281667 285.6851579610296 0.7136659380058361
20.729869167770083 287.43078130085604 0.7168797964183873
20.735096722723497 285.26870281852626 0.7145106922018977
20.740324277676912 286.2016742400411 0.7159659816309081
20.745551832630326 285.9406304712009 0.7143224673796584
20.75077938758374 287.51406985705506 0.7177276935744521
20.756006942537155 289.30042240987706 0.7202821233498494
20.76123449749057 289.4723757442184 0.7197710666630843
20.766462052443984 288.8861766146114 0.7181111247752752
20.7716896073974 291.4415088189891 0.7208687500884061
20.776917162350813 292.6281988882289 0.7223083741452381
20.782144717304227 294.11804379642734 0.7242125545595491
20.78737227225764 293.61923452247976 0.7230032145944769
20.792599827211056 292.4581349804294 0.7213111732064006
20.79782738216447 294.97980060024554 0.7237833070830847
20.803054937117885 295.4683861346219 0.7241133214641421
20.8082824920713 296.57630599658137 0.7251375580277065
20.813510047024714 298.4844810388928 0.7278465686202402
20.81873760197813 300.01255123845004 0.7287165825596468
20.823965156931543 298.98980605460514 0.7272332348859549
20.829192711884957 298.929968302397 0.7275018198763025
20.83442026683837 299.5567902550665 0.7289815544578434
20.839647821791786 302.5026377940628 0.7328822184181801
20.8448753767452 302.88476064726746 0.7333239715056693
20.850102931698615 303.4831700374973 0.7342719495486981
20.85533048665203 302.84001619024457 0.732943918020221
20.860558041605444 297.6325178279895 0.7267381817254981
20.865785596558858 295.2852269593272 0.7234175211053446
20.871013151512273 293.4930331377487 0.7207275110448418
20.876240706465687 294.4910835739276 0.7217443093408868
20.8814682614191 294.872850975684 0.7224915481671397
20.886695816372516 294.1118135436333 0.7223371183116609
20.89192337132593 295.5834594201859 0.7238302260325318
20.897150926279345 295.2141596352194 0.7229018358627654
20.90237848123276 297.11537329418263 0.7249263535643835
20.907606036186174 294.031200801132 0.7215654265805476
20.912833591139588 294.26723048347213 0.7228653495269082
20.918061146093002 291.9250689598195 0.7204416508496361
20.923288701046417 291.62964308745865 0.7202448976051358
20.92851625599983 289.527482816922 0.7178562034913781
20.933743810953246 287.5503174741213 0.7162931740472454
20.93897136590666 287.8333687044736 0.7163090685323169
20.944198920860075 286.6302370614447 0.7153445701590724
20.94942647581349 288.3201749646532 0.7173552220329205
20.954654030766903 287.07042505897385 0.7153069675112576
20.959881585720318 288.928827909101 0.7171784938947728
20.965109140673732 289.12457619369036 0.7169055640124732
20.970336695627147 288.6108569887974 0.7167528298553072
20.97556425058056 285.01448565929957 0.7118673864914626
20.980791805533975 284.5049887791966 0.7104903696587277
20.98601936048739 282.4464927845444 0.7074608044284327
20.991246915440804 279.1802385138337 0.7033880109087258
20.99647447039422 275.04662716363714 0.6987840173078498
21.001702025347633 272.80145491317705 0.6966498357783983
21.006929580301048 275.72503559752187 0.7004258172764184
21.012157135254462 275.0285167762542 0.6993647949128831
21.017384690207876 274.2689788806198 0.6979802004655454
21.02261224516129 271.7590985818715 0.6950166191291167
21.027839800114705 272.28286279242633 0.696955946102513
21.03306735506812 271.11755953105506 0.6948211900337831
21.038294910021534 270.28660282640453 0.6938988801579362
21.04352246497495 269.5207790651887 0.6917594853411806
21.048750019928363 269.2409139659182 0.6914242588090678
21.053977574881777 269.78718434605923 0.6921217693857928
21.059205129835192 269.02066017346937 0.6911768044382439
21.064432684788606 272.0142031246379 0.6959981091697041
21.06966023974202 270.15811012868505 0.6939396977682707
21.074887794695435 268.52219597475374 0.691960176336274
21.08011534964885 263.9058236625383 0.6859067854443324
21.085342904602264 261.6310642093306 0.6820344416638314
21.09057045955568 263.81947601366517 0.6840966720371588
21.095798014509093 265.6620459795759 0.685924133106324
21.101025569462507 268.4497927556108 0.688424010160331
21.10625312441592 267.93933825209075 0.6884163508274923
21.111480679369336 269.40313422259 0.6896302867078605
21.11670823432275 268.53058648882916 0.6897843475902178
21.121935789276165 265.6797198847553 0.6868047212122195
21.12716334422958 264.8520082817362 0.6867231255014784
21.132390899182994 264.0002596720249 0.6856993139597184
21.13761845413641 266.0281830844753 0.6870920272080479
21.142846009089823 266.8878465612289 0.686589877201676
21.148073564043237 265.91514773477473 0.6837237703480364
21.15330111899665 265.2922729770051 0.6817524925866738
21.158528673950066 267.4531494384839 0.6853328088487908
21.16375622890348 271.3923000688817 0.691574004416264
21.168983783856895 273.62074875306905 0.6945561334656157
21.17421133881031 274.61264599651486 0.6957169969435031
21.179438893763724 272.8761599954762 0.6926943933380239
21.184666448717138 271.21119219951623 0.691227059975803
21.189894003670553 269.3464087072727 0.6878701735884976
21.195121558623967 266.81299016099507 0.6838191635556147
21.20034911357738 267.6184802422483 0.6843887012217431
21.205576668530796 265.4868833175397 0.6810599708926036
21.21080422348421 268.5021481424506 0.685285204959569
21.216031778437625 266.7609914206469 0.6828474066799223
21.22125933339104 270.1021251633126 0.6866502213931678
21.226486888344454 270.67678967479316 0.687086301631638
21.231714443297868 273.1294647733902 0.6895113768154041
21.236941998251282 272.88577479805815 0.6893178771111726
21.242169553204697 268.7646630454517 0.6846700895639014
21.24739710815811 266.4382171622308 0.6808022688791346
21.252624663111526 266.77154720685485 0.6821897938060685
21.25785221806494 268.870661186254 0.6842448937752816
21.263079773018355 269.29969069545905 0.6846432681003047
21.26830732797177 268.08330199994833 0.6835183597566843
21.273534882925183 266.92615487785537 0.6813101756804693
21.278762437878598 263.3484464462503 0.6763596546897477
21.283989992832012 263.07165339957885 0.6825225302271686
21.289217547785427 264.17005172881954 0.6942243905355517
21.29444510273884 267.03287059254194 0.705271789145888
21.299672657692255 264.5482065831487 0.7080115263256676
21.30490021264567 263.3142109040728 0.7113254748343452
21.310127767599084 263.2042155930792 0.7152619482137861
21.3153553225525 259.25838424776475 0.7143736585325318
21.320582877505913 259.50889634305815 0.7184432234178719
21.325810432459328 259.1478148194394 0.7210683905758635
21.331037987412742 262.93989615972555 0.7279124410470983
21.336265542366156 262.7888733560816 0.730317050865726
21.34149309731957 259.58161972367554 0.7288046842392908
21.346720652272985 256.78485616596146 0.7278179917375219
21.3519482072264 255.59773001762818 0.7277709976944409
21.357175762179814 258.2998659139892 0.7333607727725492
21.36240331713323 258.82305508288516 0.7354130649694484
21.367630872086643 259.2001823971789 0.7382664335492303
21.372858427040057 258.9098322625714 0.7406191437665575
21.378085981993472 259.220794883402 0.7425715975283103
21.383313536946886 259.77373465115033 0.7455992112460875
21.3885410919003 260.672814380725 0.749566411994117
21.393768646853715 260.2566287860403 0.7514041472499604
21.39899620180713 258.75158852886375 0.7514129251058839
21.404223756760544 256.779843056382 0.7482611932161449
21.40945131171396 256.96460161071974 0.7500417216462036
21.414678866667373 258.16401599216493 0.7548424488467005
21.419906421620787 260.0726412725924 0.7608213958860643
21.4251339765742 261.32951620133707 0.7656122082571006
21.430361531527616 257.83913992738076 0.7606435131005621
21.43558908648103 257.1602905221236 0.7603109164795468
21.440816641434445 253.76887544954647 0.7568393943129957
21.44604419638786 253.59041875121977 0.7576548455060855
21.451271751341274 257.70560900919827 0.7657640292885683
21.45649930629469 261.81514124254124 0.7736904480363298
21.461726861248103 267.9107831710278 0.7848717745600731
21.466954416201517 267.6360481400694 0.7870356199534232
21.47218197115493 266.8154916270379 0.787583501686017
21.477409526108346 264.70592066186146 0.7855718578233896
21.48263708106176 262.87844065413645 0.7837157098675123
21.487864636015175 263.11952997135324 0.7851174743249096
21.49309219096859 264.46644789984805 0.7899795256688459
21.498319745922004 268.61212409148106 0.7978125855503255
21.503547300875418 269.9749481606972 0.8025370753550339
21.508774855828833 268.36445422897873 0.7984676685767967
21.514002410782247 265.5523986116942 0.7781882994339562
21.51922996573566 267.05619876508894 0.7720458064734582
21.524457520689076 270.71572386521825 0.7699391674125318
21.52968507564249 271.5056176613185 0.766306930160817
21.534912630595905 270.414325135659 0.7592324988817173
21.54014018554932 271.8319300778461 0.7582808748965161
21.545367740502734 273.8762477814663 0.7591898710866603
21.550595295456148 275.4203514668384 0.7589281383316259
21.555822850409562 273.0469742117302 0.7540237779866049
21.561050405362977 271.41473957566177 0.7495646697415279
21.56627796031639 271.11661620980715 0.7462779615806213
21.571505515269806 272.57380003761165 0.7455768255591296
21.57673307022322 277.0957339518447 0.7503862836395508
21.581960625176634 280.29018415572466 0.753986959016049
21.58718818013005 281.83601629067397 0.7553918381135892
21.592415735083463 281.84635855009356 0.753416657611178
21.597643290036878 282.218568698027 0.7531930409345718
21.602870844990292 278.8851955168827 0.7469583417043552
21.608098399943707 278.6499858818827 0.743151201271739
21.61332595489712 278.460009103602 0.74037445869774
21.618553509850535 281.6436006117118 0.7433030731008692
21.62378106480395 280.8758806003804 0.742289902817514
21.629008619757364 282.12160819882814 0.7443096686052405
21.63423617471078 283.47603425311826 0.7460834985287028
21.639463729664193 284.9595837711638 0.7471181319277334
21.644691284617608 286.0294187037865 0.7468451136399031
21.649918839571022 282.4132376816527 0.7408292021227356
21.655146394524436 283.36204896292566 0.7418522788342767
21.66037394947785 283.71951092976417 0.7415501625226265
21.665601504431265 285.39896688653414 0.7437598329543964
21.67082905938468 283.6858462318492 0.7405087037132123
21.676056614338094 284.1316783761209 0.7396254758443703
21.68128416929151 283.50603660010415 0.7381479739142663
21.686511724244923 287.2416434156593 0.741975773953996
21.691739279198337 287.85712769992455 0.7434170390168967
21.696966834151752 290.2006932569317 0.7462085573030042
21.702194389105166 287.9151126032686 0.742248014459464
21.70742194405858 287.038479909394 0.7406740897775868
21.712649499011995 288.3059716215626 0.7424092772196107
21.71787705396541 288.7416239681723 0.7424811074134485
21.723104608918824 289.6872080768997 0.7425214568711005
21.72833216387224 287.7715044828268 0.7380173553857047
21.733559718825653 286.07282559797034 0.7359927266335496
21.738787273779067 287.9585575919875 0.7382913280848573
21.74401482873248 291.6794387571858 0.7437737449356252
21.749242383685896 294.50942381041517 0.7472207441726787
21.75446993863931 297.73887524347043 0.7505819251750907
21.759697493592725 298.55037627649534 0.7513859582545247
21.76492504854614 296.9096337735964 0.748455266367237
21.770152603499554 291.39359911859486 0.7413140305607187
21.77538015845297 289.3213845790293 0.738091691922589
21.780607713406383 293.510522458747 0.7433251527750023
21.785835268359797 301.755169730607 0.7541840609264286
21.79106282331321 306.53831706895045 0.7603743608754853
21.796290378266626 307.1834591311489 0.760881087669286
21.80151793322004 308.90377223472564 0.7624195771274435
21.806745488173455 311.0253065547168 0.7649158756264849
21.81197304312687 311.6750557113027 0.765067554800658
21.817200598080284 311.1099597565874 0.7640737540518286
21.822428153033698 312.73520565700306 0.7653423633866269
21.827655707987113 316.0703036740872 0.7695113417340337
21.832883262940527 316.60403707969255 0.7702252106261364
21.83811081789394 315.1241539930326 0.768764240701524
21.843338372847356 315.5825765745032 0.7689642556962485
21.84856592780077 316.39786397982425 0.7700580880166191
21.853793482754185 319.011652879892 0.7732592099974329
21.8590210377076 319.0214948027696 0.7727388247392009
21.864248592661014 319.80154706138126 0.7730587120026601
21.869476147614428 319.78006167786754 0.772249623370137
21.874703702567842 319.5426643257687 0.7717798925836026
21.879931257521257 318.5255404580647 0.7699744473588493
21.88515881247467 319.22234465600894 0.7706545659388808
21.890386367428086 317.1589531848154 0.7677766439942655
21.8956139223815 313.16435911076263 0.7635886860391208
21.900841477334914 308.08965832129246 0.7578226415061657
21.90606903228833 308.0392207786623 0.7577910232239203
21.911296587241743 309.23063212795086 0.7588005900181937
21.916524142195158 307.8339817662841 0.7561150225472734
21.921751697148572 303.4717225014376 0.7506009762044384
21.926979252101987 298.8418577224383 0.7438522673203143
21.9322068070554 299.3003475479248 0.7447016882261903
21.937434362008815 305.08501106840953 0.7517781134997694
21.94266191696223 305.8420313360664 0.7529768919684541
21.947889471915644 304.90887024729767 0.7514967652486876
21.95311702686906 303.68397703834023 0.7498533869702273
21.958344581822473 303.97749738103255 0.7502755562153982
21.963572136775888 305.84149116725587 0.7530327431271092
21.968799691729302 304.68707600108974 0.7522802824400896
21.974027246682716 305.65000068692564 0.7536137347537255
21.97925480163613 303.63508524732373 0.7499103798151883
21.984482356589545 304.05708869748105 0.7493351500426003
21.98970991154296 302.21678752216167 0.7470690865570707
21.994937466496374 302.70537894415327 0.746816349585714
22.00016502144979 303.9221657257132 0.7486050969749349
22.005392576403203 303.72226391240406 0.7482816766641763
22.010620131356617 301.3151272533969 0.7450560670605653
22.015847686310032 301.7417934092096 0.7451689633560394
22.021075241263446 305.08608301755163 0.7485061435118167
22.02630279621686 308.32843043760573 0.7529258543487023
22.031530351170275 310.63309986147874 0.7552262856402115
22.03675790612369 308.0166473017532 0.752183624765585
22.041985461077104 306.9933167490362 0.7509667761293268
22.04721301603052 308.4803937090232 0.7518633072137485
22.052440570983933 309.4742068139565 0.7527471443731948
22.057668125937347 309.35014317701996 0.7521364083186037
22.06289568089076 309.8421589848884 0.7519087039959375
22.068123235844176 313.8286742411007 0.7572070608260588
22.07335079079759 314.6571111455488 0.7585842726662722
22.078578345751005 313.2757624572608 0.7574074470494144
22.08380590070442 311.6395355582497 0.7551968259515085
22.089033455657834 311.61541180030935 0.7558526356961733
22.09426101061125 313.193280771662 0.7577169890363213
22.099488565564663 312.52360457265854 0.7560420276649116
22.104716120518077 317.01728867914727 0.760654329015521
22.10994367547149 315.1252263918361 0.7574224206937779
22.115171230424906 310.7630874433143 0.751677100661688
22.12039878537832 307.2790824337104 0.7474901533467335
22.125626340331735 304.7277971369499 0.7439715186112308
22.13085389528515 302.8015359211884 0.7424482066021487
22.136081450238564 301.4441023671148 0.7415976523000827
22.141309005191978 304.3676694773926 0.7451663049071026
22.146536560145393 303.59437031227196 0.7443932223253631
22.151764115098807 302.74424344251884 0.7424804224772868
22.15699167005222 301.42744874969276 0.7408665316405021
22.162219225005636 304.0630530851493 0.745039485662516
22.16744677995905 308.1074790949668 0.7499362685230613
22.172674334912465 310.31033854526623 0.7537784810717199
22.17790188986588 311.33779730759267 0.752992487812118
22.183129444819293 311.232878268953 0.7530865888290774
22.188356999772708 308.7481061172418 0.750046032494957
22.193584554726122 309.2338385541187 0.7506475664880945
22.198812109679537 310.86619509175114 0.752340580996575
22.20403966463295 313.8838234989586 0.7543650062276408
22.209267219586366 315.08279975733547 0.7552760897706288
22.21449477453978 316.47032942119654 0.7572931869647888
22.219722329493194 315.0158562495525 0.7553121600139807
22.22494988444661 312.0397135390898 0.7524383308647865
22.230177439400023 311.39125312917145 0.7502909328182422
22.235404994353438 311.7914080321262 0.7505477567624212
22.240632549306852 312.8945543242701 0.7514817405362786
22.245860104260267 312.9244878996406 0.7518268244072251
22.25108765921368 312.2813337064997 0.7524322655025943
22.256315214167095 310.27157410172566 0.7495287256527143
22.26154276912051 309.3306087100529 0.7485104811791609
22.266770324073924 309.0300599040077 0.7473522915071062
22.27199787902734 308.8157515092783 0.7465929892875645
22.277225433980753 309.7515367577419 0.7485150879747415
22.282452988934168 307.22547339095513 0.7457359501667601
22.287680543887582 306.3631349657642 0.7453723536848285
22.292908098840996 305.685767277631 0.744054841728216
22.29813565379441 309.1316318019324 0.7478516773171073
22.303363208747825 305.5561997679693 0.7443338558217244
22.30859076370124 303.10453419288194 0.74117916389066
22.313818318654654 302.48432759683135 0.7402672471509499
22.31904587360807 305.81230841917477 0.7441854936761305
22.324273428561483 305.347020077919 0.7431151246900316
22.329500983514897 304.38497973975615 0.7418019258833322
22.334728538468312 301.30697543307167 0.7369510341571704
22.339956093421726 300.9569757908465 0.7363984445276852
22.34518364837514 303.87415926377315 0.7404535534607198
22.350411203328555 300.93389645089024 0.7370173342621937
22.35563875828197 297.43350635858803 0.7334070633070615
22.360866313235384 293.5984767972578 0.7275003755338176
22.3660938681888 291.6567817308378 0.7253708022549288
22.371321423142213 293.14256133318327 0.7269143968321679
22.376548978095627 292.48289792221703 0.7268782740668276
22.38177653304904 292.2758307852924 0.7266298766236471
22.387004088002456 290.0126592415955 0.723368108854682
22.39223164295587 289.7681337886858 0.7219773005893548
22.397459197909285 288.1562014884864 0.7202354093184314
22.4026867528627 286.6396807146645 0.718020225780411
22.407914307816114 286.66153354395095 0.7183111299069699
22.41314186276953 284.61772912354957 0.7153147993790249
22.418369417722943 286.1821275481529 0.7173388069701573
22.423596972676357 282.80978437619365 0.7141244730832127
22.42882452762977 279.0393886243114 0.709545928086876
22.434052082583186 277.78419703453284 0.7079671108380214
22.4392796375366 279.92909767301535 0.7098352952999766
22.444507192490015 280.13905472648673 0.7106558481962478
22.44973474744343 280.2650805387364 0.7112825222347466
22.454962302396844 278.8619967391413 0.7093688438700665
22.460189857350258 278.9630482990542 0.7086771826194403
22.465417412303673 277.22474321166095 0.7060719223839942
22.470644967257087 277.2010138275442 0.7062205439452058
22.4758725222105 278.245936117426 0.7079171685817364
22.481100077163916 278.05153317491 0.7087577145479396
22.48632763211733 276.6279639994498 0.7071322949173156
22.491555187070745 273.8324319232975 0.7029454939915573
22.49678274202416 273.70067245905744 0.7015790208223621
22.502010296977573 274.34174507139926 0.702736530578819
22.507237851930988 274.9188082770167 0.7037435683791851
22.512465406884402 274.27991307794724 0.7023835453918321
22.517692961837817 274.3807262480324 0.7026977683826555
22.52292051679123 275.46765205984224 0.7046864535457923
22.528148071744646 274.30937725547665 0.7050559053129767
22.53337562669806 274.7992682998765 0.7056838870650114
22.538603181651474 275.2605402170362 0.7062529553673575
22.54383073660489 272.2924218008179 0.7004374044911553
22.549058291558303 270.14180608919827 0.6978271833854685
22.554285846511718 272.8262439534147 0.7011515273500184
22.559513401465132 276.1529168243509 0.705031264243289
22.564740956418547 275.24494685393205 0.7026739113465138
22.56996851137196 273.9638820160885 0.7009756025787571
22.575196066325375 270.6127375168762 0.6971288109187801
22.58042362127879 271.0521421310273 0.6986257505792629
22.585651176232204 269.1856079689247 0.6951247541156715
22.59087873118562 268.7000573666841 0.6941379233877217
22.596106286139033 267.11817575802417 0.6908910600103196
22.601333841092448 267.9737897977198 0.6923644788010885
22.606561396045862 271.8749714291825 0.6975829288540898
22.611788950999276 271.72230228356614 0.6986682883031732
22.61701650595269 269.70625939337987 0.6959966225662325
22.622244060906105 266.81587350043736 0.6925393902511018
22.62747161585952 264.0772314887693 0.688367785025286
22.632699170812934 264.27763420479283 0.6886117562242661
22.63792672576635 265.49347418002003 0.6896826111109455
22.643154280719763 266.307066169766 0.6909359856207599
22.648381835673177 270.5657728412394 0.6963205103442076
22.653609390626592 268.7608859646671 0.6954538350223956
22.658836945580006 269.4411791773718 0.6958670589623095
22.66406450053342 266.43481416922594 0.692782813869489
22.669292055486835 270.24642725775885 0.6973529931392771
22.67451961044025 271.9404959758708 0.6998593917565471
22.679747165393664 271.7342492203209 0.6980860933286354
22.68497472034708 270.79269342445684 0.6961228359739542
22.690202275300493 269.08462710338694 0.6934393062349778
22.695429830253907 267.92870649611007 0.6920443785510907
22.70065738520732 268.1520305071104 0.6932826028882951
22.705884940160736 268.3439598031062 0.6940276967862541
22.71111249511415 268.26082751519994 0.6937325637592829
22.716340050067565 266.95594946958147 0.6919482981621097
22.72156760502098 267.421386130646 0.6925384685968734
22.726795159974394 267.043397355876 0.692365182170163
22.73202271492781 271.35428306281113 0.6977108910723359
22.737250269881223 272.56437860520646 0.6987452989944737
22.742477824834637 275.1666859265405 0.701184092260089
22.74770537978805 274.66843275134806 0.6998417104809792
22.752932934741466 276.4315469288312 0.7022893262031596
22.75816048969488 275.95116079199556 0.7015309311689979
22.763388044648295 276.0581493329977 0.7021951137835074
22.76861559960171 276.754485678866 0.7035051246874212
22.773843154555124 278.85935364854294 0.7056780421572466
22.779070709508538 281.1083213450157 0.7085563228780346
22.784298264461952 283.65004460420545 0.7121386194357211
22.789525819415367 281.71866203471166 0.7102070403194042
22.79475337436878 278.7007536669871 0.7050840937695475
22.799980929322196 277.62435079498965 0.7019911787758623
22.80520848427561 280.8251733386571 0.7055522216917725
22.810436039229025 284.2548094102029 0.7093426053167305
22.81566359418244 283.70864606605886 0.7102222908470678
22.820891149135853 285.1382301232156 0.7121299870117589
22.826118704089268 283.68116308069347 0.7106430947929976
22.831346259042682 285.4573454687763 0.7127586356242303
22.836573813996097 286.7764606717921 0.7146659222349007
22.84180136894951 290.49889286832973 0.7200502588210663
22.847028923902926 290.2269648048883 0.7184866830611706
22.85225647885634 288.54106351348673 0.7160350016217658
22.857484033809754 288.54731750965647 0.7149406438971164
22.86271158876317 286.78420234351603 0.7129275914181422
22.867939143716583 287.038358197664 0.7130219409255638
22.873166698669998 286.80682816534215 0.71252694470706
22.878394253623412 287.6292508022051 0.7134768927281689
22.883621808576827 289.7323875807853 0.7167128714023889
22.88884936353024 289.86068361259703 0.717139121063383
22.894076918483655 289.10310556495745 0.7160537194586413
22.89930447343707 288.5523445891714 0.7158125054940198
22.904532028390484 288.8774490495619 0.7164161358227439
22.9097595833439 287.96003715750686 0.715397589212689
22.914987138297313 285.68499430422816 0.7115219917959689
22.920214693250728 284.20582976337903 0.7095034513611507
22.925442248204142 285.3384135964529 0.71109516793939
22.930669803157556 286.09177835677184 0.7114586015307183
22.93589735811097 283.9380044985399 0.7095161416928468
22.941124913064385 285.0492083564045 0.709513720313871
22.9463524680178 286.1802507176604 0.7104475660927271
22.951580022971214 286.7676311377802 0.7112464669248266
22.95680757792463 284.78649347411215 0.709272506845851
22.962035132878043 283.0671922521736 0.7079324840546846
22.967262687831457 281.19304824381067 0.7056820151845105
22.972490242784872 282.93408998194894 0.7083003077108742
22.977717797738286 286.06341153206813 0.7120156767893429
22.9829453526917 283.12714537857255 0.7078427263457296
22.988172907645115 282.1655393540367 0.706367467022989
22.99340046259853 278.17184513490514 0.7008515608204396
22.998628017551944 279.987250567797 0.7048879938492649
23.00385557250536 280.3231300741683 0.7054838906466893
23.009083127458773 281.5433181790405 0.7071833503382313
23.014310682412187 279.0811281395438 0.7031224869489116
23.0195382373656 278.7118604870045 0.7021246137772474
23.024765792319016 279.4232745214 0.7035172064364682
23.02999334727243 283.0426133787192 0.7078050149959008
23.035220902225845 285.90037800891105 0.7116313570963341
23.04044845717926 284.4321614738914 0.7103644948160079
23.045676012132674 284.4002791931614 0.7104317319251819
23.05090356708609 283.48209809013395 0.7089677021742331
23.056131122039503 286.03992548301 0.7116099565407851
23.061358676992917 289.2383792862135 0.7155316500318244
23.06658623194633 289.49062255921535 0.7159703918965221
23.071813786899746 286.46345621376264 0.712463182268227
23.07704134185316 283.8941209800613 0.7087911625570396
23.082268896806575 280.3832348219752 0.7041824195378794
23.08749645175999 277.9516525495033 0.7006212678926631
23.092724006713404 277.95482012820617 0.7001656945419898
23.097951561666818 281.8637650749398 0.70430350316216
23.103179116620232 281.59874570506844 0.7036376619775605
23.108406671573647 283.35969613664196 0.706562657990722
23.11363422652706 283.06359629303734 0.7069712386210768
23.118861781480476 284.7792468005303 0.7110845707852184
23.12408933643389 282.2563800302446 0.7072287026362488
23.129316891387305 282.57554923465256 0.7070544077040357
23.13454444634072 283.6544320067378 0.7082132951352229
23.139772001294133 283.56455793078794 0.7077141035968929
23.144999556247548 282.19091928292596 0.7051845837374007
23.150227111200962 281.8941527230836 0.7029066905860615
23.155454666154377 285.12835289361715 0.707688502462613
23.16068222110779 285.22322810025406 0.7088161748778726
23.165909776061206 283.7792875888642 0.7074802151814708
23.17113733101462 281.81284294227254 0.7051483466797147
23.176364885968034 281.93220716728075 0.7054138455846608
23.18159244092145 279.98944044793785 0.7028533705277258
23.186819995874863 279.87426104203155 0.7017571310004355
23.192047550828278 283.9299326027551 0.7062095682628402
23.197275105781692 290.94333320494167 0.7154218767204797
23.202502660735107 289.2116076833456 0.7146818400635644
23.20773021568852 284.9041638856483 0.7093946427056407
23.212957770641935 280.21429174314875 0.7026700176878743
23.21818532559535 278.162239572503 0.6996551991063651
23.223412880548764 279.09884250767067 0.7011069296214064
23.22864043550218 280.74792899566165 0.7028345921559571
23.233867990455593 281.6739358797044 0.7033476725042255
23.239095545409008 282.11113881201555 0.7030522298140179
23.244323100362422 280.6225053321917 0.7026159477119899
23.249550655315836 280.19851439200994 0.703083223000786
23.25477821026925 281.34457707342114 0.7045304351191012
23.260005765222665 279.99959097797324 0.7030910518112492
23.26523332017608 280.74710377177513 0.7036220690831227
23.270460875129494 282.80221660035977 0.7059864347930663
23.27568843008291 285.9351386359041 0.7097713996764504
23.280915985036323 283.27053766856085 0.7053205888465974
23.286143539989737 282.0636976538269 0.7042248708138716
23.291371094943152 281.4530734311687 0.7021859487645615
23.296598649896566 283.3093536976762 0.7049374086767032
23.30182620484998 283.3233391394494 0.7052558375150255
23.307053759803395 282.8823769522698 0.7050833659221958
23.31228131475681 281.245554749151 0.7032699081598882
23.317508869710224 281.5056884920491 0.7026061374677274
23.32273642466364 283.38963592496884 0.7055665262984112
23.327963979617053 285.546520281793 0.7083590856288566
23.333191534570467 285.64871631799394 0.7083773389642332
23.33841908952388 285.12314300641304 0.7081034352816374
23.343646644477296 283.66365934827894 0.7059204491817719
23.34887419943071 284.1022915084751 0.7063712520555714
23.354101754384125 284.9772453734229 0.7073540858243667
23.35932930933754 286.78132947908165 0.7095161474677093
23.364556864290954 287.5403309507985 0.7119972113801961
23.369784419244368 286.5250767661026 0.7104421062727021
23.375011974197783 284.3758861330419 0.707268720118019
23.380239529151197 283.509821051952 0.7048422010931502
23.38546708410461 281.30887509945717 0.7011821437415439
23.390694639058026 284.6650980440563 0.705480406999814
23.39592219401144 284.84954583305455 0.705666368700798
23.401149748964855 283.52354587887214 0.7051364720256906
23.40637730391827 282.3104855347798 0.7037938565752051
23.411604858871684 282.56319549978025 0.7032267706487735
23.416832413825098 286.1227329253532 0.7071635032111877
23.422059968778512 284.6760497437774 0.7061270081991807
23.427287523731927 281.46115793233326 0.7032813957904174
23.43251507868534 279.911300422567 0.7007257364404508
23.437742633638756 280.5459880130279 0.7002901316740314
23.44297018859217 284.22332038784043 0.7044198690316733
23.448197743545585 287.29143006803264 0.7085449666866384
23.453425298499 288.3267990736862 0.7104440608983277
23.458652853452413 289.5274455504509 0.7124213217432422
23.463880408405828 290.6693479808911 0.7130106179044078
23.469107963359242 290.1528812971376 0.7124011612607538
23.474335518312657 289.3632110156977 0.7116932915156298
23.47956307326607 291.6269438494348 0.7145669030506783
23.484790628219486 291.8023947434435 0.7155347426280908
23.4900181831729 290.81842401948524 0.7130869496627533
23.495245738126314 290.69011704543124 0.7126942163076461
23.50047329307973 289.39991994413367 0.7114805518545902
23.505700848033143 289.28594980246436 0.7117895359446621
23.510928402986558 290.8769317677444 0.7131594485563529
23.516155957939972 292.90070005853494 0.714812980431332
23.521383512893387 291.4131384656516 0.7124120767892713
23.5266110678468 290.4498477052565 0.7103364785691759
23.531838622800215 292.5945132360704 0.7120396977760418
23.53706617775363 293.27541635398825 0.7125118492575443
23.542293732707044 293.90137145207444 0.7130439030322153
23.54752128766046 293.056557417076 0.7118879507918956
23.552748842613873 295.4275541048486 0.7149265199102157
23.557976397567288 296.67492788441166 0.7162179732823555
23.563203952520702 296.77307625720346 0.7163493710465371
23.568431507474116 295.85955525123353 0.7152845426894837
23.57365906242753 297.9102759694255 0.7176303884728393
23.578886617380945 296.00565118601395 0.7147164846776054
23.58411417233436 294.95093801982404 0.7133344163806434
23.589341727287774 290.82965928719875 0.7086440016750081
23.59456928224119 291.7340952967594 0.709204786299682
23.599796837194603 291.44926872176796 0.7081432524893264
23.605024392148017 293.70372260246074 0.709850599060162
23.610251947101432 293.6495844626965 0.710341958371498
23.615479502054846 295.059954475241 0.7119278254641187
23.62070705700826 296.8472574579813 0.7138371448236227
23.625934611961675 296.1654508421169 0.7126488517354195
23.63116216691509 294.13569103695136 0.7103741831617265
23.636389721868504 293.0386605483099 0.7088427870333388
23.64161727682192 292.70336120147624 0.7087426713269919
23.646844831775333 295.07041588170785 0.7109952116388971
23.652072386728747 293.64174235684965 0.7094023176890845
23.65729994168216 293.81517601553264 0.7083797936473428
23.662527496635576 293.20343958528474 0.7065828986434501
23.66775505158899 292.0643666003755 0.7044958738200351
23.672982606542405 291.2492342626006 0.7036702036451175
23.67821016149582 294.84479230206546 0.7084245872140732
23.683437716449234 294.48345251969266 0.7074891415265754
23.688665271402648 293.8316704276239 0.7063511491177747
23.693892826356063 294.8580803172717 0.7073349525896642
23.699120381309477 296.82649006494825 0.7096558859016804
23.70434793626289 300.0246554935489 0.7139812531189356
23.709575491216306 299.1830008390091 0.7119224785285343
23.71480304616972 299.2486391390781 0.7116423057763371
23.720030601123135 298.5255162506141 0.70992743232516
23.72525815607655 298.5804616349652 0.7101594984271585
23.730485711029964 297.53328968583384 0.7085559081805284
23.735713265983378 296.8516594847655 0.7071180529665564
23.740940820936792 295.9341294871444 0.7054080088142033
23.746168375890207 299.26148802192773 0.7096313146578374
23.75139593084362 298.66156853635147 0.7086844804920939
23.756623485797036 295.70200301817323 0.7046470627965308
23.76185104075045 295.6058439678451 0.7039516264409553
23.767078595703865 295.6873264369878 0.7045901940897168
23.77230615065728 297.2474354760653 0.7069292726191465
23.777533705610693 295.88734227165133 0.7047338141790366
23.782761260564108 296.73271485738036 0.7048496152324654
23.787988815517522 298.6847468733341 0.7069375627902897
23.793216370470937 297.83987061257017 0.7062709471761224
23.79844392542435 298.7886261944965 0.7067672952879143
23.803671480377766 299.7088090381366 0.7077740832783856
23.80889903533118 301.8257130839093 0.7097289471023063
23.814126590284594 300.6483319448523 0.7073521100803662
23.81935414523801 302.92714682598375 0.7098074515645552
23.824581700191423 303.9583773519035 0.7107601834569172
23.829809255144838 302.84121434872264 0.7107248421220786
23.835036810098252 300.2035534161038 0.707387718512092
23.840264365051667 300.89924960007323 0.7072119122892471
23.84549192000508 302.72903441340117 0.7089956953613242
23.850719474958495 306.08131243109347 0.7117318718962234
23.85594702991191 307.3385742151666 0.7135605732111031
23.861174584865324 310.5773178861029 0.716896260813837
23.86640213981874 310.50860273239425 0.7164743074744353
23.871629694772153 308.5235616431225 0.7141600946348381
23.876857249725568 306.013144747571 0.712075250120828
23.882084804678982 307.9683731470086 0.714966783595794
23.887312359632396 310.2612552825539 0.7168338370133576
23.89253991458581 308.3494559721816 0.7128654919993834
23.897767469539225 305.03537098161416 0.7092754511742891
23.90299502449264 300.7013988362715 0.704274701222316
23.908222579446054 300.86626169030836 0.7046117520711696
23.91345013439947 300.9419729874522 0.704607337802522
23.918677689352883 303.84804055912645 0.7079788289011382
23.923905244306297 305.26005271885555 0.7091848236280826
23.929132799259712 312.10710754958734 0.7167639314659996
23.934360354213126 311.4455165049206 0.716174268825546
23.93958790916654 309.36687896146736 0.7141579878290943
23.944815464119955 304.8836901446427 0.708357451928369
23.95004301907337 303.29762592995627 0.7064137108475945
23.955270574026784 301.92771459964837 0.7040476705834131
23.9604981289802 299.8669307162854 0.7023007356436415
23.965725683933613 299.3988761783712 0.7016842309208552
23.970953238887027 300.94314425090835 0.7041716354004802
23.97618079384044 300.24254147957544 0.7031381939775342
23.981408348793856 298.8332059059494 0.7002630596815569
23.98663590374727 299.67160778150753 0.7013906557581192
23.991863458700685 300.57537994843113 0.7017288797589561
23.9970910136541 299.734927628222 0.7013019314330835
24.002318568607514 299.5301319984977 0.7012310707735357
24.007546123560928 298.25096596584666 0.7002337282610891
24.012773678514343 297.42462936347005 0.6998495877290914
24.018001233467757 300.02523042882757 0.7028766248926495
24.02322878842117 298.5721226200151 0.7010229332140212
24.028456343374586 299.4349344982144 0.7021401578799287
24.033683898328 299.4572080436312 0.7011841869533946
24.038911453281415 298.4641786682679 0.700295698492696
24.04413900823483 298.90672675332996 0.7007944825216469
24.049366563188244 298.8864233284111 0.7017325376955262
24.054594118141658 304.5228889950529 0.7084142738209269
24.059821673095072 302.1783577180421 0.7055613702946957
24.065049228048487 298.28004838366707 0.7010696118173038
24.0702767830019 296.82867465708614 0.7119236083618833
24.075504337955316 300.12129941758667 0.724389542441679
24.08073189290873 302.18972065562787 0.734089684798252
24.085959447862145 301.87841992044685 0.7392009182314594
24.09118700281556 302.56405406370544 0.7448501708617384
24.096414557768973 301.499417625913 0.7471426279129656
24.101642112722388 298.24443835050033 0.7470432665153726
24.106869667675802 295.55752043122754 0.7480046291691763
24.112097222629217 294.68629872530295 0.7513487701296396
24.11732477758263 292.89374406525326 0.7517463145646198
24.122552332536046 292.4242833059788 0.753820724902123
24.12777988748946 295.2950486090237 0.7607647253297968
24.133007442442874 298.75111341934104 0.7695475755375951
24.13823499739629 303.79433749481376 0.7803165257921888
24.143462552349703 304.4559328594773 0.7840026890795326
24.148690107303118 305.49002470987176 0.7886441698145963
24.153917662256532 303.7572227363272 0.7901072897730361
24.159145217209947 303.5217307410993 0.7931518611499925
24.16437277216336 302.52391489664024 0.7936821933930469
24.169600327116775 305.4477043265383 0.7990126761414245
24.17482788207019 305.9160945517675 0.8010394806092044
24.180055437023604 306.75665222245016 0.8043760310162364
24.18528299197702 304.5497219249197 0.8040968358479783
24.190510546930433 305.0518245007842 0.8088749764283883
24.195738101883848 303.98793069872596 0.8099493912085838
24.200965656837262 304.38220921568865 0.8129516245906443
24.206193211790676 304.4472332266361 0.8150866113496715
24.21142076674409 305.34169128651286 0.8189243270889922
24.216648321697505 301.6201432117361 0.8175525939009676
24.22187587665092 299.72950750571147 0.8174839174285711
24.227103431604334 298.1164231294642 0.8190706849465726
24.23233098655775 299.82361486605583 0.8236031445041979
24.237558541511163 301.0447998015243 0.8284367033644447
24.242786096464577 304.4868783105677 0.8350806168749292
24.248013651417992 304.20608349408457 0.8376707432781931
24.253241206371406 302.15739522833957 0.8361954273206021
24.25846876132482 296.1760204932302 0.8307589933561406
24.263696316278235 296.3203752625568 0.833406611276676
24.26892387123165 295.4395819127519 0.8334078543684325
24.274151426185064 298.0015284392171 0.8375868850476733
24.27937898113848 299.0182846184972 0.8389815525334019
24.284606536091893 298.7047547109268 0.8405661556740529
24.289834091045307 297.6044061980823 0.8424560077980023
24.29506164599872 295.2163323898367 0.8421685931672038
24.300289200952136 296.0673257380791 0.8453750647479427
24.30551675590555 295.59485907760467 0.8462826903053399
24.310744310858965 295.8465222916128 0.8485477186999875
24.31597186581238 297.05583382217065 0.8542810236208931
24.321199420765794 297.9785172536986 0.8588999570164936
24.326426975719208 299.1091551797398 0.8635072596744413
24.331654530672623 296.7118683041302 0.8609932724985824
24.336882085626037 293.44889272864174 0.8556625737035898
24.34210964057945 291.7648918898898 0.8545880075613479
24.347337195532866 291.5406547016393 0.8571524249111871
24.35256475048628 295.59254100861216 0.8666892075425975
24.357792305439695 296.02094737014596 0.8686879025888282
24.36301986039311 293.9283005357823 0.8660681867258726
24.368247415346524 292.7369294698632 0.8673128230060579
24.373474970299938 292.5390836177961 0.8707250239122125
24.378702525253352 291.91606650622697 0.8739165915364877
24.383930080206767 292.5282567879601 0.8763914958410451
24.38915763516018 291.3531484810955 0.8745782313691512
24.394385190113596 292.0923185264265 0.8754314740495727
24.39961274506701 290.3350658499512 0.8747099645597156
24.404840300020425 294.0944265015424 0.883438386115782
24.41006785497384 301.1047346155999 0.8978464237476922
24.415295409927253 301.35770822643616 0.9002350342323042
24.420522964880668 299.4887654452038 0.9001757232969864
24.425750519834082 298.20411109132993 0.902457041381462
24.430978074787497 299.62439235870056 0.9086603813118126
24.43620562974091 301.611936204134 0.9124562917554366
24.441433184694326 298.377638347253 0.9073282935946562
24.44666073964774 294.1510676936866 0.9016181847553234
24.451888294601154 293.48626514280346 0.9042774626334151
24.45711584955457 296.84984344581983 0.9115604735923484
24.462343404507983 300.96380661569987 0.9191887556363407
24.467570959461398 301.6140239418026 0.9219003907309685
24.472798514414812 301.3110844075482 0.9240182611514232
24.478026069368227 297.91350865851837 0.9228900251769708
24.48325362432164 295.59253125527255 0.9212976754633151
24.488481179275055 296.3222047282267 0.923310955895266
24.49370873422847 302.32086110687476 0.9354120467734763
24.498936289181884 305.4820540723881 0.9423890318535628
24.5041638441353 301.30344088768584 0.9390134057920306
24.509391399088713 299.94932817807387 0.9380527480911941
24.514618954042128 297.43262866502647 0.9355909568868171
24.519846508995542 300.88260528761725 0.9431337169320517
24.525074063948956 298.0811873392153 0.9429886364379897
24.53030161890237 299.4834360476042 0.9491084922470481
24.535529173855785 300.79083194014476 0.9550485966458476
24.5407567288092 300.81478913439906 0.9571532805529763
24.545984283762614 301.3081914607306 0.9601731239469775
24.55121183871603 303.21149941012595 0.9632253809597946
24.556439393669443 308.5928730450412 0.9734085544535023
24.561666948622857 311.4814907051584 0.9780236450441631
24.566894503576272 306.27940042744956 0.9720790687836656
24.572122058529686 299.84737849329093 0.963842723984065
24.5773496134831 296.0648804110723 0.960440549541093
24.582577168436515 293.52041306996523 0.9589488774756677
24.58780472338993 298.6897105084533 0.9693101680011421
24.593032278343344 303.8332815476631 0.9798738890321477
24.59825983329676 312.6634393177145 0.9976056193430016
24.603487388250173 312.2491479483201 1.00046973451342
24.608714943203587 310.4368928862964 1.0017560227088598
24.613942498157 304.8846390224566 0.9945424393940278
24.619170053110416 304.67610227885024 0.9964587409719775
24.62439760806383 300.73146415016436 0.9925236768426755
24.629625163017245 300.81771644846344 0.9956923053099799
24.63485271797066 303.9575339590722 1.0032359634213006
24.640080272924074 304.08289563701385 1.006201065311264
24.645307827877488 303.3213809084579 1.0062877384612332
24.650535382830903 297.3980517593806 0.999611655138547
24.655762937784317 295.39357661834725 0.9989109238469457
24.66099049273773 296.4532940909947 1.0036948337108977
24.666218047691146 294.499660225227 1.0021362940175877
24.67144560264456 294.2000163680492 1.0031081935461903
24.676673157597975 289.9593400306754 0.9969184340654247
24.68190071255139 291.18601448779634 1.0027303229511884
24.687128267504804 290.92004201391364 1.0064336673006815
24.692355822458218 294.75171659222895 1.016156870249981
24.697583377411632 298.26586465860515 1.0250104536170608
24.702810932365047 297.0999872329437 1.0240739046786576
24.70803848731846 293.3489139535236 1.0197506244124923
24.713266042271876 288.4583483686291 1.0121193839401559
24.71849359722529 290.32291484855887 1.0177741722865685
24.723721152178705 291.7457748881725 1.0229614714980322
24.72894870713212 294.3278385325473 1.0310880374981677
24.734176262085533 294.49176339250937 1.032770095845561
24.739403817038948 295.1237690688128 1.0370837466481582
24.744631371992362 295.0774483567006 1.0394640124309678
24.749858926945777 296.4376260320553 1.0450038574084193
24.75508648189919 296.6987973120925 1.0485835413148772
24.760314036852606 295.06570338301543 1.047995228426012
24.76554159180602 294.20728086862897 1.0483291997252546
24.770769146759434 294.7898485745894 1.052667290985157
24.77599670171285 296.2768391720747 1.058933645254871
24.781224256666263 291.642781990454 1.0570288332458517
24.786451811619678 292.93314274114476 1.0603132158571023
24.791679366573092 291.6951973639791 1.0614731979922845
24.796906921526507 295.9950279177176 1.07071991120181
24.80213447647992 295.562366219066 1.0740156006294272
24.807362031433335 294.98430020364304 1.0746538144151763
24.81258958638675 296.2980802308062 1.0814308931481666
24.817817141340164 293.1195272895427 1.0783761911665324
24.82304469629358 293.28599320969977 1.0828029048511332
24.828272251246993 290.7956083524781 1.079482768190935
24.833499806200408 293.712931169063 1.0887230203203255
24.838727361153822 294.1451478373385 1.093057461170066
24.843954916107236 297.7129820648419 1.1026078969927613
24.84918247106065 297.65797787508944 1.1027893513777913
24.854410026014065 297.50807877132763 1.1031446696633869
24.85963758096748 298.1891886100851 1.107763259646017
24.864865135920894 300.2351273427827 1.1176950552010723
24.87009269087431 303.3188932874734 1.1280950114925419
24.875320245827723 303.2393991981475 1.1288354286494402
24.880547800781137 303.2822696616315 1.1297161649118697
24.885775355734552 304.49536184099276 1.1331310899607707
24.891002910687966 307.42351542378026 1.1425307126321584
24.89623046564138 308.47210142918436 1.146478719364563
24.901458020594795 306.0840486906072 1.1461905303033173
24.90668557554821 304.81214838523823 1.1464489602136072
24.911913130501624 303.7175682549297 1.1501990472798884
24.91714068545504 307.12050430743346 1.1603940139218545
24.922368240408453 308.10495022650645 1.1651581249409262
24.927595795361867 307.6125112517731 1.1670768673872287
24.93282335031528 303.90878753793254 1.1641377592305953
24.938050905268696 296.05568966163247 1.1540559672580155
24.94327846022211 296.3635906147224 1.158872993991717
24.948506015175525 295.804749028836 1.1623385291715662
24.95373357012894 305.607364983222 1.1851115977424658
24.958961125082354 305.547655117298 1.187646156399621
24.964188680035768 305.6662526785998 1.1906252309774965
24.969416234989183 302.66939525907253 1.184740579081908
24.974643789942597 301.87986703988224 1.185349828211312
24.97987134489601 302.9955367279187 1.1886135355913914
24.985098899849426 303.53602677336517 1.1926964944746492
24.99032645480284 304.2301881603747 1.197616441945829
24.995554009756255 302.88762254720933 1.198583201830171
25.00078156470967 300.59432520223737 1.1963825559850083
25.006009119663084 298.617069067242 1.1954275424124314
25.011236674616498 297.75517383453047 1.1970952018337429
25.016464229569912 298.2030700810617 1.203417158768598
25.021691784523327 301.5424076417438 1.2135348558022758
25.02691933947674 309.4352265764125 1.232094190568529
25.032146894430156 312.6471458851301 1.2402007359388179
25.03737444938357 310.75042941938966 1.2400531305362503
25.042602004336985 305.7309542030702 1.2358768883734503
25.0478295592904 300.967402647764 1.2307726722040433
25.053057114243813 301.4924734870181 1.2346931955581806
25.058284669197228 297.9725730085763 1.2310128686563335
25.063512224150642 299.23008205150705 1.2384278067087917
25.068739779104057 302.9663330758629 1.2533472388048168
25.07396733405747 307.5606736876909 1.2670684214283945
25.079194889010886 308.66388000933057 1.2731145087251028
25.0844224439643 303.6337382013146 1.2621819993579306
25.089649998917714 303.59531905197235 1.2660702214934432
25.09487755387113 306.4542550780423 1.27528084484994
25.100105108824543 315.42114219129974 1.2981277227653136
25.105332663777958 319.1475447944373 1.3104398043535326
25.110560218731372 318.18149676379267 1.310676832618147
25.115787773684787 314.16751102217205 1.3109825912860544
25.1210153286382 308.5761122310194 1.301286202972865
25.126242883591615 311.89217929064137 1.3139994428807193
25.13147043854503 309.93692938360465 1.313605954304005
25.136697993498444 312.68484079133054 1.3246335428816904
25.14192554845186 310.7054728712374 1.3256665988643697
25.147153103405273 309.9393303832314 1.3271383686909004
25.152380658358688 313.5042405554616 1.336681157757848
25.157608213312102 314.8539381551055 1.341468277952078
25.162835768265516 317.93226668804925 1.3524450047540661
25.16806332321893 318.7899571473726 1.3598722318322518
25.173290878172345 315.6796197665738 1.3585077220684392
25.17851843312576 313.0248720895385 1.355180447949307
25.183745988079174 308.72089357923096 1.3488216784713793
25.18897354303259 310.5218593041053 1.357399118569745
25.194201097986003 311.26415025543 1.3657848158386223
25.199428652939417 313.4503684111721 1.3749078525588725
25.204656207892832 314.0530538149402 1.3829371224096414
25.209883762846246 314.79821938708443 1.38954325264972
25.21511131779966 314.58682145134105 1.3943792061571103
25.220338872753075 313.1866886572478 1.3968071475487263
25.22556642770649 313.7576137580828 1.4008876381187743
25.230793982659904 313.8050120244971 1.4072414258891994
25.23602153761332 315.9578799181599 1.4132169291099352
25.241249092566733 313.65492447597836 1.4169992257804096
25.246476647520147 313.7284193841932 1.419719005811916
25.25170420247356 317.1462659110127 1.4350325163226814
25.256931757426976 322.73163688870886 1.4517297218643275
25.26215931238039 322.0064457090686 1.4581110174461307
25.267386867333805 315.365266831696 1.4475080448262267
25.27261442228722 309.67824566255695 1.440505149286157
25.277841977240634 313.6448329581581 1.456166264719157
25.283069532194048 317.92512757205276 1.469281285565818
25.288297087147463 323.24614469316606 1.4850884440780086
25.293524642100877 320.37744616775944 1.4792024417445966
25.29875219705429 321.78735419008933 1.4900570808429594
25.303979752007706 316.9585860528612 1.4851168890301558
25.30920730696112 315.9185274453582 1.4957683175761864
25.314434861914535 312.88525845028363 1.4952117122002424
25.31966241686795 319.28066069426137 1.519113342209571
25.324889971821364 324.11670991046844 1.530903406657882
25.330117526774778 327.4811383376189 1.5437794497710902
25.335345081728192 324.09667960778387 1.5409462565816392
25.340572636681607 317.390183750506 1.5324377580532373
25.34580019163502 312.6159136639302 1.528898351153655
25.351027746588436 305.91476760239465 1.5190003080967487
25.35625530154185 307.5999938914791 1.5279717550178789
25.361482856495265 313.88838906683145 1.5478228384177835
25.36671041144868 318.9957673835487 1.5650362880145423
25.371937966402093 323.7500762212518 1.5798821359596424
25.377165521355508 323.963243485723 1.5875628847368424
25.382393076308922 317.42648939569807 1.5761605966931878
25.387620631262337 312.3690775819202 1.5737213951841398
25.39284818621575 307.4701324079016 1.568481786173738
25.398075741169166 309.08033091128226 1.5788680682828025
25.40330329612258 313.55989960416684 1.597501616758981
25.408530851075994 317.04769153695423 1.612250329328145
25.41375840602941 320.675004131422 1.630729599674942
25.418985960982823 316.366643454471 1.6228113782890305
25.424213515936238 314.6009921777982 1.624046069000544
25.429441070889652 311.6578671391442 1.6221303377417347
25.434668625843067 309.4032066440836 1.628669569528868
25.43989618079648 308.7698408813425 1.6370344298866393
25.445123735749895 308.298258815546 1.6455090199734241
25.45035129070331 313.0311373740144 1.6629173523656673
25.455578845656724 319.4785955656431 1.6845855958546303
25.46080640061014 325.5982515580979 1.7118943874851429
25.466033955563553 333.1060156649633 1.7409885815738118
25.471261510516968 333.29325420725877 1.7553475122193862
25.476489065470382 333.16699188235316 1.7631409501598005
25.481716620423796 324.1770708364689 1.7545089730460892
25.48694417537721 316.7038341800679 1.7383758772321882
25.492171730330625 307.35216487650814 1.717733336142006
25.49739928528404 306.0079025729272 1.7153358318150902
25.502626840237454 306.2670609629156 1.724609689694297
25.50785439519087 315.51766721924434 1.763387722690795
25.513081950144283 317.2119715980322 1.7771513967492485
25.518309505097697 321.33195233960265 1.7988157391137563
25.523537060051112 323.46511242400106 1.8114115431131168
25.528764615004526 324.1695875918099 1.8235649567691536
25.53399216995794 322.3465287329297 1.8247718168821447
25.539219724911355 319.3711415132032 1.8254330022400447
25.54444727986477 316.87539431749724 1.8241490736807402
25.549674834818184 322.2637883808819 1.853065480941206
25.5549023897716 323.37525577088763 1.8659182903502702
25.560129944725013 326.0112246449308 1.8921482824306095
25.565357499678427 327.54864336824863 1.904736589938021
25.57058505463184 331.56432414312616 1.9267912093605617
25.575812609585256 329.48877416163384 1.9305709314683788
25.58104016453867 326.96629390262854 1.9327569101863038
25.586267719492085 325.3407958578842 1.9466750550128697
25.5914952744455 327.2964989808731 1.9591720332705593
25.596722829398914 329.4841593284049 1.9842272785587187
25.601950384352328 322.86306549860115 1.9686252964699429
25.607177939305743 324.91336372799134 1.9881624351181308
25.612405494259157 322.1273951788515 1.9821678650618715
25.61763304921257 324.7547711010646 2.0067638784818427
25.622860604165986 322.03223457540804 2.010485594535229
25.6280881591194 316.8697205111593 2.0082141578042902
25.633315714072815 314.4612452912485 2.015508364206554
25.63854326902623 310.9755663250064 2.019838741572068
25.643770823979644 318.42777387897627 2.0585753754148515
25.648998378933058 324.33985927292764 2.086349505073837
25.654225933886472 322.75663521159527 2.092985499395307
25.659453488839887 314.6528319193559 2.0813318443593403
25.6646810437933 311.6327795656521 2.093862840123019
25.669908598746716 311.93793959817646 2.1064344137374063
25.67513615370013 313.64551570270226 2.1273127156446976
25.680363708653545 314.0780324233764 2.1377093642599005
25.68559126360696 318.26369111471206 2.16850456386293
25.690818818560373 326.9215279235242 2.217264732446597
25.696046373513788 329.37990787862554 2.246708323669144
25.701273928467202 330.7596542518082 2.2718342780721894
25.706501483420617 327.00756903038524 2.270812541075353
25.71172903837403 336.3781697111585 2.320161022281173
25.716956593327446 336.8568540408106 2.3339749856024294
25.72218414828086 341.6200121890532 2.3749508129970134
25.727411703234274 339.5078727090928 2.3892844112151943
25.73263925818769 342.27999563056585 2.429974186121763
25.737866813141103 342.2141851539865 2.446062071394949
25.743094368094518 332.88809684951684 2.4314021824143315
25.748321923047932 326.074751179107 2.422112056307755
25.753549478001347 321.2667527120788 2.4297209674187323
25.75877703295476 320.4671260121 2.44848307278196
25.764004587908175 325.9604564008237 2.488247378490695
25.76923214286159 325.4877906401506 2.5094115307718567
25.774459697815004 318.40134854230155 2.5021348026302603
25.77968725276842 318.0867984083565 2.530722531318614
25.784914807721833 312.3660216718025 2.5275964165916243
25.790142362675248 318.7062178536061 2.5847342979442987
25.795369917628662 318.5014793797268 2.605640356198849
25.800597472582076 324.4522360089381 2.672403518322639
25.80582502753549 321.0726017477634 2.685825181417486
25.811052582488905 330.1305339367593 2.774918070219709
25.81628013744232 330.56107216042454 2.7971850749684743
25.821507692395734 332.36431988486896 2.837982767193482
25.82673524734915 325.0863405820446 2.8204918701478934
25.831962802302563 328.22785489078717 2.8724417244105798
25.837190357255977 328.6106468980755 2.924552198470702
25.84241791220939 325.9964655066357 2.9643109610070035
25.847645467162806 327.2607873457061 3.010770471858592
25.85287302211622 336.61689475272397 3.0843727838583326
25.858100577069635 345.62086261442903 3.1619892498060147
25.86332813202305 335.06034436856027 3.161449450743418
25.868555686976464 329.607478908653 3.186181332018217
25.87378324192988 323.6282932556581 3.1864768446489253
25.879010796883293 321.4327806528849 3.213517648367235
25.884238351836707 320.3693161572963 3.2591129958264125
25.88946590679012 311.53944008657055 3.2657380222043044
25.894693461743536 318.7246248549561 3.3648392392462085
25.89992101669695 323.75910107207045 3.461706940747762
25.905148571650365 313.05402189552603 3.47814338875078
25.91037612660378 310.3198061598649 3.523661482698801
25.915603681557194 290.684833175117 3.4891871547469693
25.920831236510608 298.99233149250927 3.5956144252592743
25.926058791464023 311.8110389249233 3.76089620840691
25.931286346417437 316.66697250300746 3.836332752562904
25.93651390137085 320.3985762286242 3.9600144979379577
25.941741456324266 317.478981622611 4.030123226507957
25.94696901127768 319.8193900895171 4.151027672008762
25.952196566231095 321.2422461828238 4.275714263047931
25.95742412118451 323.76929702010796 4.405026118609423
25.962651676137924 315.5736640180648 4.452550508525251
25.967879231091338 326.1044463366829 4.600863299143676
25.973106786044752 321.14289510639185 4.639999535807521
25.978334340998167 316.80979245215946 4.680375142981391
25.98356189595158 295.44301911178695 4.606296711366134
25.988789450904996 298.2427289729175 4.694004108415323
25.99401700585841 301.807495800935 4.828527358108104
25.999244560811825 323.32528425322715 5.063536189327597
26.00447211576524 330.4081112046825 5.254545144392344
26.009699670718653 316.1739819745542 5.212583136974133
26.014927225672068 324.6506876808316 5.422782805495345
26.020154780625482 323.91507578759285 5.51226873038767
26.025382335578897 342.69543068364516 5.883365725242707
26.03060989053231 357.72904026421355 6.179644155961537
26.035837445485726 352.6099257581234 6.301816367545836
26.04106500043914 343.0782944792255 6.328976820045815
26.046292555392554 310.7501407962644 6.127290246388141
26.05152011034597 282.3033106331711 6.03951029286156
26.056747665299383 284.96273925233567 6.223017558779891
26.061975220252798 301.12774373917404 6.670115132713454
26.067202775206212 309.6358874876321 6.933382990450414
26.072430330159627 294.3657963028259 7.125026195960686
26.07765788511304 295.55729792658263 7.349040213879452
26.082885440066455 307.47992500073826 7.9358444832573625
26.08811299501987 348.3924831477627 8.79456753302089
26.093340549973284 329.86475591358203 9.117739128721189
26.0985681049267 333.42694986555404 9.708297910134844
26.103795659880113 306.1031833316419 10.010391098861064
26.109023214833528 273.0145298453225 10.302686678825308
26.114250769786942 231.3290901430824 10.390609125912901
26.119478324740356 232.3114361151735 12.020677445643333
26.12470587969377 235.7718259409114 13.835076818653208
26.129933434647185 190.88368034268674 17.208590446662246
26.1351609896006 93.40682507354792 17.0287440179062
