# Supplementary material for: Unraveling metal effects on CO2 uptake in pyrene-based metal-organic frameworks
Source: Nat Commun. 2025 Feb 11;16:1516. doi: 10.1038/s41467-025-56296-w (PMC11814143; doi:10.1038/s41467-025-56296-w)
Supplement: Supplementary file 3 — Source Data [file 41467_2025_56296_MOESM3_ESM.zip › SourceCode/SuppInf/FigureS5_Ga-TBAPy_InSitu_VariableT_PXRD/Data/GaTBAPy_0125p.dat]

0.002613777476707968 17.39795879308846 4.695000193562913
0.007841332430123905 15.557037954617797 4.298091571896105
0.01306888738353984 15.485114857865096 3.420181162940778
0.018296442336955775 21.77642654115948 3.242675504890187
0.02352399729037171 22.561992827296805 3.0993273864610913
0.028751552243787646 22.945429617792946 2.9795569554898638
0.03397910719720358 21.83853392700919 2.489650922328667
0.03920666215061952 19.914457315564555 2.2226490462233772
0.04443421710403546 18.17735694104973 1.995493720392539
0.0496617720574514 18.929609498364265 1.8994420424706215
0.054889327010867336 19.111262777335746 2.085710514416252
0.060116881964283275 17.145482783170387 2.1039032284394033
0.06534443691769921 15.834159812946098 1.913930533182768
0.07057199187111515 14.662241669265612 1.6904649958034546
0.07579954682453109 15.250019098971535 1.4887506496706804
0.08102710177794703 17.15033774064044 1.494769216945401
0.08625465673136297 17.540184321944288 1.5001452717731931
0.09148221168477891 17.056655386156798 1.3864101192569012
0.09670976663819485 16.892012512725483 1.384212117705411
0.10193732159161079 16.499777235080902 1.3403667729155089
0.10716487654502672 18.53440408023898 1.414089305207178
0.11239243149844266 20.464097917247912 1.455882357807463
0.1176199864518586 21.85772497055476 1.5010161074243291
0.12284754140527454 22.884353584854022 1.4849422980814566
0.12807509635869047 21.678345449181133 1.4368282374668901
0.1333026513121064 19.973382261341513 1.3364986926376912
0.13853020626552232 18.670631631171076 1.2106676391791966
0.14375776121893824 17.72598528398809 1.138739572746673
0.14898531617235417 17.95311387484836 1.1120304612564784
0.1542128711257701 16.36551384774341 1.0774960122417363
0.15944042607918602 15.838032679452406 1.0580015433272711
0.16466798103260194 15.37506943058391 1.0180742233225963
0.16989553598601786 15.681579164689609 1.041331099082374
0.1751230909394338 16.958331190259504 1.0257767982956532
0.18035064589284971 17.05832724812171 1.0111937861496143
0.18557820084626564 17.004319075445434 0.9823341531588613
0.19080575579968156 17.88641892641655 0.9807101195759362
0.1960333107530975 18.571855267555385 1.0163688478851225
0.20126086570651341 20.55896907125069 1.0771234893767245
0.20648842065992934 20.952301826806792 1.096823820335393
0.21171597561334526 20.998089947444615 1.0779820098284414
0.2169435305667612 20.060817160913476 1.0062434359694978
0.22217108552017711 19.77899773497969 0.9847275096344147
0.22739864047359304 18.507780077498637 0.9540147032981172
0.23262619542700896 18.399137943427107 0.9323741026142656
0.2378537503804249 18.241782977046583 0.9277674554706637
0.2430813053338408 19.044544982111255 0.9580429691075949
0.24830886028725674 21.08043841484676 1.0012601166159405
0.25353641524067266 20.68261871592282 0.9601717938282872
0.2587639701940886 21.08336883952082 0.9540830952075757
0.2639915251475045 20.449097617253198 0.9099666636469199
0.26921908010092044 19.161862476246366 0.8826129782240787
0.27444663505433636 19.03658150398282 0.878154124822388
0.2796741900077523 17.11372279051247 0.8222076597745416
0.2849017449611682 16.807642711411336 0.8351675608077785
0.29012929991458414 16.84745850465479 0.8466819546282692
0.29535685486800006 17.856602165257577 0.8748855253147627
0.300584409821416 18.93723361398763 0.8565057403866979
0.3058119647748319 19.366488365780892 0.8371332835511276
0.31103951972824784 18.825335940369207 0.8382002344023523
0.31626707468166376 17.99125725249178 0.8211940626801447
0.3214946296350797 17.664484004996854 0.8225042826774095
0.3267221845884956 16.10497133327435 0.7841518352201472
0.33194973954191154 16.523088321668787 0.7922759300515831
0.33717729449532746 17.632773948219832 0.8163217955852418
0.3424048494487434 18.43479086977582 0.8335960063606019
0.3476324044021593 19.449785789160575 0.8599840758650346
0.35285995935557524 21.338174173014135 0.9046526039441489
0.35808751430899116 21.40156550424796 0.9008485667635812
0.3633150692624071 22.11548095265241 0.9233365989387695
0.368542624215823 20.97443540881756 0.9075656505047742
0.37377017916923894 19.99662589187047 0.886607699931885
0.37899773412265486 19.51419902898982 0.8667636696504222
0.3842252890760708 17.10105786106212 0.830873547959432
0.3894528440294867 18.524513410349083 0.8628005542167095
0.39468039898290264 18.867789096630535 0.8738157591922686
0.39990795393631856 21.315985110942187 0.912524502167623
0.4051355088897345 21.062029346065977 0.8920656700990686
0.4103630638431504 20.77893977827038 0.861543285980691
0.41559061879656634 19.73890739263697 0.8307769883062349
0.42081817374998226 19.171415775638042 0.7864961180791359
0.4260457287033982 19.625347599255132 0.7912447622654402
0.4312732836568141 20.005677118771466 0.8076797344667829
0.43650083861023004 20.94100023780419 0.8276475588961493
0.44172839356364596 20.53167133868448 0.826566694289222
0.4469559485170619 19.52231503607139 0.7972038928310592
0.4521835034704778 18.64731540283152 0.773562112036887
0.45741105842389373 17.766903338841384 0.7655564867302297
0.46263861337730966 18.189422351399507 0.7822392687403783
0.4678661683307256 19.31119904485371 0.8133302957228749
0.4730937232841415 20.89740051737595 0.8451590133082338
0.47832127823755743 21.584365558125704 0.841082584343436
0.48354883319097336 21.895006521676624 0.844888197618685
0.4887763881443893 20.20999359246385 0.8054547803684633
0.4940039430978052 18.657343848600394 0.7627142068332875
0.49923149805122113 17.876412303111017 0.7264910195364084
0.5044590530046371 19.060147091120832 0.7507972828163846
0.5096866079580531 19.31221602554245 0.7530198203758974
0.5149141629114691 19.73570357399768 0.7695933961432316
0.5201417178648851 19.664975046043644 0.7707214098044353
0.525369272818301 18.74473224680458 0.7371095271362129
0.530596827771717 18.923919477021673 0.7567944470275477
0.535824382725133 18.59627681687688 0.7528190820579648
0.541051937678549 19.309104872764824 0.771909349308634
0.546279492631965 18.246831776977725 0.7679781544417086
0.5515070475853809 17.710804595902903 0.7428036497345618
0.5567346025387969 16.71218475909044 0.701706337541566
0.5619621574922129 17.62112260888633 0.6987866466846278
0.5671897124456289 17.803876478466467 0.6933688506344474
0.5724172673990449 17.899172968575108 0.7029752874523106
0.5776448223524608 17.520507603961686 0.6850071808386288
0.5828723773058768 18.202305871926633 0.690685697633256
0.5880999322592928 18.639664190552494 0.7091014944619711
0.5933274872127088 18.790192438482407 0.7384232162235204
0.5985550421661248 18.886307789039826 0.7777757943270863
0.6037825971195407 17.25118380632517 0.7577953355569363
0.6090101520729567 17.07483047194769 0.7236037438008438
0.6142377070263727 17.475111186908254 0.6952640513322734
0.6194652619797887 18.97183630687194 0.7080301302395924
0.6246928169332047 19.749596905420052 0.7088880284660521
0.6299203718866206 20.451378705346333 0.7172325671700477
0.6351479268400366 20.48193517132507 0.7237293466504054
0.6403754817934526 19.91403368356957 0.7156606019196794
0.6456030367468686 20.525820768305714 0.7355177496896906
0.6508305917002846 21.245314018648113 0.743614819171084
0.6560581466537005 22.58857083866392 0.7767843505186182
0.6612857016071165 22.839328512328308 0.7867074323884381
0.6665132565605325 22.081611650918532 0.7537338135628293
0.6717408115139485 21.371511748994994 0.7329154529612312
0.6769683664673645 21.54527321671615 0.716173803796903
0.6821959214207804 21.376641465391675 0.7072510389224584
0.6874234763741964 22.1796130698883 0.7361688552464769
0.6926510313276124 22.539090174588463 0.7342793905727584
0.6978785862810284 23.22172424009331 0.7299353780791877
0.7031061412344444 22.589368138714992 0.7208057237587653
0.7083336961878604 23.191228411441312 0.7126166256161535
0.7135612511412763 22.954334930507038 0.7206881977196943
0.7187888060946923 22.058146595108006 0.7203181577827872
0.7240163610481083 23.23468315197316 0.746334116136777
0.7292439160015243 23.483112069569493 0.7590083391694697
0.7344714709549403 24.850931556786787 0.7749692386490133
0.7396990259083562 24.59146931833555 0.7606403000610273
0.7449265808617722 26.06308321160125 0.7883459387439233
0.7501541358151882 26.455727400104973 0.7960083086102505
0.7553816907686042 26.650867736077043 0.8008169082822796
0.7606092457220202 29.124864752349527 0.8239486691764559
0.7658368006754361 31.127687623653923 0.8522324767547488
0.7710643556288521 32.430380327271195 0.8473567932945439
0.7762919105822681 32.90859793871751 0.8624075231897658
0.7815194655356841 32.83153889918669 0.8593132580558692
0.7867470204891001 33.090291159155726 0.8644451836948767
0.791974575442516 32.589797524368876 0.866940442859158
0.797202130395932 32.017911937531174 0.851670757521649
0.802429685349348 32.448986231254345 0.8686004433505637
0.807657240302764 32.55492486221699 0.8827300027952851
0.81288479525618 36.04686227884049 0.9133311026606689
0.8181123502095959 38.77992801882458 0.9409099665908043
0.8233399051630119 41.26173049402018 0.9757788485645374
0.8285674601164279 42.64360318067322 0.9985989294013938
0.8337950150698439 44.264742096295244 1.0271682461934104
0.8390225700232599 48.53073159121766 1.0675648323953926
0.8442501249766758 51.302159895162866 1.1086877644803126
0.8494776799300918 56.70785202503679 1.1930271312488963
0.8547052348835078 60.154350956957366 1.249713295907907
0.8599327898369238 66.07719631223769 1.3114080897202645
0.8651603447903398 70.93999929068698 1.3481050580193759
0.8703878997437557 71.00134517559337 1.318334625578118
0.8756154546971717 71.75735424302376 1.3045810674227722
0.8808430096505877 71.3742990206265 1.2980603140334286
0.8860705646040037 73.14243001151367 1.3029228487297002
0.8912981195574197 76.33533547101801 1.3383872928249219
0.8965256745108356 76.18099774088472 1.3289178801635562
0.9017532294642516 77.97743750418766 1.3425736382091282
0.9069807844176676 80.22449726531804 1.3693702313948952
0.9122083393710836 82.99224939362288 1.4163333845763566
0.9174358943244996 84.66683673193947 1.442458759982703
0.9226634492779155 83.56956720694599 1.4340353889644986
0.9278910042313315 83.9335884976253 1.4179568355457834
0.9331185591847475 84.04239443211551 1.3891701745766716
0.9383461141381635 83.12794113919105 1.3773492921563626
0.9435736690915795 87.45875096921961 1.404000583124005
0.9488012240449955 88.14620052338209 1.422176315093719
0.9540287789984114 89.95223319421106 1.4278092248625849
0.9592563339518274 94.13737547515423 1.4610460839013828
0.9644838889052434 95.29239540267223 1.4629177887701028
0.9697114438586594 98.46885062695269 1.4867527835421512
0.9749389988120754 104.09781582566448 1.517018239539792
0.9801665537654913 105.99384920678688 1.5183206926337127
0.9853941087189073 109.27809257586381 1.5465754717048619
0.9906216636723233 111.96843901333011 1.5616370479711117
0.9958492186257393 110.6313524361122 1.548673874324675
1.0010767735791553 110.53346500960316 1.5552147018545668
1.0063043285325712 109.21973415947389 1.5325517803866486
1.0115318834859872 105.10023532911077 1.5101861126292924
1.0167594384394032 110.49223573758962 1.5564426751034166
1.0219869933928192 111.58670449727053 1.5502922745096803
1.0272145483462352 113.6933947961617 1.5441803498171567
1.0324421032996511 118.14788613741298 1.558155842284506
1.0376696582530671 123.08603868271693 1.6052210395477837
1.042897213206483 128.70210639532218 1.6504676899643818
1.048124768159899 128.267428331646 1.6493803164884568
1.053352323113315 128.1645077481656 1.6362479508269279
1.058579878066731 127.2434429588189 1.6154241558372784
1.063807433020147 128.0831594024251 1.6309020178228457
1.069034987973563 130.13996631511972 1.641587225264876
1.074262542926979 127.03227866502844 1.6340521097981215
1.079490097880395 124.35048752186559 1.6165932959812719
1.084717652833811 122.4624813297504 1.613593285113504
1.089945207787227 122.42541272563129 1.624392534911615
1.095172762740643 127.00584032983596 1.6356805560814232
1.1004003176940589 128.46934648236663 1.6582231688041342
1.1056278726474749 133.88721088162137 1.7000565525963565
1.1108554276008908 141.15627986395134 1.7406423360474577
1.1160829825543068 144.46914692869748 1.7597307122511257
1.1213105375077228 143.78846195836334 1.7214211057163435
1.1265380924611388 142.73184809424114 1.7064948662258834
1.1317656474145548 137.42256254732717 1.681665027798154
1.1369932023679707 132.650473403841 1.6392328668506813
1.1422207573213867 131.76189469987193 1.6362238735963701
1.1474483122748027 131.24852706667147 1.636513623752262
1.1526758672282187 140.83980991851416 1.6877047469162254
1.1579034221816347 147.3968737099873 1.727967440555752
1.1631309771350506 147.73632067454324 1.7061504012360178
1.1683585320884666 150.59738661074263 1.705787502659653
1.1735860870418826 144.53975037359695 1.6856161589619019
1.1788136419952986 140.07879561172078 1.660838958004671
1.1840411969487146 137.95627178566392 1.6197856286747518
1.1892687519021305 134.07595608604814 1.5850567163905809
1.1944963068555465 137.45407420416888 1.591163424472783
1.1997238618089625 143.5122567942063 1.6227880165075759
1.2049514167623785 144.62042332097457 1.6561424518065133
1.2101789717157945 147.61079197484418 1.7028446829444956
1.2154065266692105 156.65053409234326 1.7832731926390744
1.2206340816226264 163.90193388132812 1.8414731174281622
1.2258616365760424 163.72930036091643 1.8284472247370422
1.2310891915294584 164.61715641834965 1.801773113403112
1.2363167464828744 157.9656740834797 1.7656118943149701
1.2415443014362904 153.56592788869472 1.73252446478266
1.2467718563897063 149.1205536729551 1.708085996249079
1.2519994113431223 145.35976745620408 1.6798756056986044
1.2572269662965383 148.1141384550532 1.6753338699407194
1.2624545212499543 148.0749458751033 1.6776201019929091
1.2676820762033703 151.80844965647236 1.7005791818606786
1.2729096311567862 152.07943316209614 1.7021697986708486
1.2781371861102022 154.6281777226552 1.714437339516048
1.2833647410636182 157.0450205839759 1.7352202891474573
1.2885922960170342 159.1687577776486 1.7768069326376335
1.2938198509704502 161.13034048272112 1.8074932613832262
1.2990474059238661 162.0470618943933 1.8115015506421046
1.3042749608772821 155.70590298514074 1.7365316856303732
1.309502515830698 154.35496761966746 1.729969929290323
1.314730070784114 149.56061596196892 1.6799864246675162
1.31995762573753 154.45411405393074 1.7172319170145216
1.325185180690946 156.16895478348414 1.735414580750558
1.330412735644362 156.09621979016876 1.7257724723706533
1.335640290597778 155.47490367794546 1.7184059700608068
1.340867845551194 147.39092696775035 1.6645290585749164
1.34609540050461 143.43850103878668 1.628790725244426
1.351322955458026 145.61511398204058 1.6423424696215452
1.356550510411442 139.70654147640397 1.6117486557013085
1.361778065364858 139.75196896464325 1.618499041304626
1.3670056203182739 140.27999617402605 1.629413653171592
1.3722331752716899 140.8494602780118 1.6338236558503585
1.3774607302251058 140.86606088218988 1.6040090446681188
1.3826882851785218 140.50519579659107 1.5773108473077753
1.3879158401319378 135.60267176090318 1.5399310243945885
1.3931433950853538 141.64800374082287 1.5840805093598742
1.3983709500387698 142.6931414165573 1.591206885586536
1.4035985049921857 143.17677947819615 1.5997430744135557
1.4088260599456017 146.7513463198353 1.6603043024937267
1.4140536148990177 146.8236570522312 1.6777626378308408
1.4192811698524337 149.01535069424773 1.708225308495047
1.4245087248058497 147.49995635640036 1.6968141584307725
1.4297362797592656 144.3242273978938 1.6644809026757807
1.4349638347126816 138.95095534131406 1.6253019828527882
1.4401913896660976 139.16027853249457 1.6183671743379513
1.4454189446195136 145.69972905732516 1.6563693504897143
1.4506464995729296 152.04175893472376 1.709322030385218
1.4558740545263456 147.88083482720154 1.6503461837182212
1.4611016094797615 144.559518824922 1.6526388618015877
1.4663291644331775 140.80843677137378 1.653343090833234
1.4715567193865935 139.5808257264452 1.6643373697221384
1.4767842743400095 139.11007743688012 1.653236511184964
1.4820118292934255 133.41957814147594 1.608010498948908
1.4872393842468414 140.51463236938787 1.6370975438195254
1.4924669392002574 142.91134471196307 1.6627597690135023
1.4976944941536734 144.57007003730644 1.7049651242500543
1.5029220491070894 145.3346197831452 1.7152804197159524
1.5081496040605054 140.6837279212816 1.670685588054688
1.5133771590139213 141.01111624480697 1.668020022979801
1.5186047139673373 143.14211986915416 1.655730024063149
1.5238322689207533 146.27305587667453 1.6712781535147747
1.5290598238741693 145.8169237200906 1.6652619824847774
1.5342873788275853 142.6715060152523 1.6419107502471773
1.5395149337810012 139.08310655733314 1.621460015498464
1.5447424887344172 139.11019753585788 1.6331422047404756
1.5499700436878332 144.46034098730146 1.6674774822327947
1.5551975986412492 142.14192357662859 1.6292997308368256
1.5604251535946652 142.4423658108669 1.6313686292992895
1.5656527085480811 143.32008385252044 1.644005419231402
1.5708802635014971 151.09030920175374 1.689966634546277
1.576107818454913 156.48920818431932 1.7416646542240986
1.581335373408329 159.96452697527405 1.7698758713934324
1.586562928361745 157.0349399484828 1.7431917441267162
1.591790483315161 154.11555592029484 1.7396595610362184
1.597018038268577 155.65886773903603 1.7336642180154094
1.602245593221993 160.29207040124436 1.748526262228318
1.607473148175409 162.56542797590035 1.743177609812277
1.612700703128825 169.13322691230036 1.7710502543845426
1.617928258082241 164.7644695017868 1.7302031467930976
1.623155813035657 169.520232383818 1.7677394986509989
1.628383367989073 168.13451540916944 1.7585518205308566
1.6336109229424889 170.55361641574422 1.7757591168808722
1.6388384778959049 174.60086289728434 1.8002466606464365
1.6440660328493208 178.69083510694378 1.8119428598765865
1.6492935878027368 185.11758355046052 1.82524277130787
1.6545211427561528 187.2460652927103 1.827205045494659
1.6597486977095688 196.83264355514072 1.8775941628540345
1.6649762526629848 199.61726630379644 1.8881262575354116
1.6702038076164007 199.16570987974907 1.8874095111260605
1.6754313625698167 201.70744160730527 1.9068286521578273
1.6806589175232327 204.47047040329764 1.9316927560831438
1.6858864724766487 214.67201497984908 1.9944457976037522
1.6911140274300647 212.45123608380976 1.9688798270796561
1.6963415823834807 212.29132489683727 1.940024836456991
1.7015691373368966 203.37100574641727 1.8804697188703834
1.7067966922903126 207.75276809263187 1.8894211563870797
1.7120242472437286 213.73877943703633 1.9335642443679701
1.7172518021971446 215.91415966205244 1.9449253369812725
1.7224793571505606 216.76216286621124 1.9420833517495197
1.7277069121039765 220.58979266478676 1.9579360925705238
1.7329344670573925 213.23175190618863 1.8798655699784939
1.7381620220108085 215.40559349934847 1.8719553360306542
1.7433895769642245 227.15483300911495 1.9082499531008692
1.7486171319176405 234.63077300562492 1.9486069761811342
1.7538446868710564 250.7530061293387 2.039646708712245
1.7590722418244724 256.3085450271148 2.058860249644867
1.7642997967778884 249.66105181767117 2.038991195603426
1.7695273517313044 246.39370991751258 1.9966511068699935
1.7747549066847204 240.35149569961402 1.9552131281232144
1.7799824616381363 239.21460700127471 1.961391663991203
1.7852100165915523 248.20032619473363 1.9848486127301102
1.7904375715449683 253.67620278059752 2.012911658520575
1.7956651264983843 249.80041289716064 1.9799572389142264
1.8008926814518003 250.1749349962048 1.9427633461282487
1.8061202364052162 241.1966816491079 1.883489108204123
1.8113477913586322 245.6554208094131 1.8871236957760424
1.8165753463120482 248.30925771682263 1.8978568113978702
1.8218029012654642 249.31523356010226 1.9088997795333147
1.8270304562188802 255.19474910014927 1.9325597189508155
1.8322580111722961 263.96572832146694 1.9775573521921688
1.8374855661257121 260.5383577599479 1.943576152469705
1.842713121079128 264.1708810366312 1.9399620200928285
1.847940676032544 258.5140860752504 1.8974129030746365
1.85316823098596 255.72738893210956 1.8822150039954935
1.858395785939376 254.88303554190057 1.8871654083139038
1.863623340892792 252.61830478114337 1.8804630218795706
1.868850895846208 253.55591876018894 1.8625252051949908
1.874078450799624 247.94599840029935 1.8275592077308964
1.87930600575304 249.97761065119917 1.8223523824386512
1.884533560706456 246.82427730144934 1.8049654393564116
1.889761115659872 251.38293424792377 1.8362475471935413
1.894988670613288 254.4372196477293 1.8474683874761866
1.9002162255667039 256.2771141312074 1.846241320362901
1.9054437805201199 253.5727221234021 1.8158663606449674
1.9106713354735358 257.4315366448372 1.816126218468655
1.9158988904269518 251.99709115155036 1.7826196658061675
1.9211264453803678 248.92744531321648 1.761537021173059
1.9263540003337838 252.095112600861 1.7638767732035943
1.9315815552871998 254.18197616343386 1.781976887643814
1.9368091102406157 254.71642624545836 1.7870399388888163
1.9420366651940317 255.6998683789661 1.7874235337442104
1.9472642201474477 245.30217128056697 1.7446275731898928
1.9524917751008637 245.94193968409488 1.7321165979290354
1.9577193300542797 245.82637553462794 1.7364439526760642
1.9629468850076957 247.69538151961436 1.7420445821698165
1.9681744399611116 243.81829044534229 1.7051980582302535
1.9734019949145276 244.16365832543656 1.6961344543245742
1.9786295498679436 241.89539389011796 1.6764700665082024
1.9838571048213596 239.40734930991246 1.6515395027154909
1.9890846597747756 238.4538822028196 1.6480727977912715
1.9943122147281915 229.83519226057115 1.6173204939181665
1.9995397696816075 236.78159041839535 1.6435477124733229
2.0047673246350235 232.7869674644151 1.62528658154977
2.0099948795884393 229.06543583479777 1.615159384349822
2.015222434541855 228.7697350696814 1.606535992288597
2.0204499894952708 225.5294800727488 1.5931810879283934
2.0256775444486865 234.67450170154711 1.6316017455642904
2.0309050994021023 237.96315616870348 1.6318045934690946
2.036132654355518 239.96608682849828 1.6440150632539825
2.041360209308934 234.46423735146132 1.6240360029858543
2.0465877642623496 233.2313231941029 1.6062276372611817
2.0518153192157653 228.3454187348549 1.5942381912078258
2.057042874169181 229.54867839311376 1.6134084083386726
2.062270429122597 231.9191983112877 1.6272485380958792
2.0674979840760126 232.20039458596207 1.6350246360699652
2.0727255390294284 233.36978377873902 1.6359541308755245
2.077953093982844 236.86347523776854 1.6408859663563289
2.08318064893626 237.9891704958975 1.6596393289709939
2.0884082038896756 234.25007178396962 1.6494304508315591
2.0936357588430914 230.58767584103063 1.6318059241618335
2.098863313796507 234.01115675783717 1.6526909062599546
2.104090868749923 234.74051408599408 1.6528843212284612
2.1093184237033387 234.80190274334774 1.6286053260801425
2.1145459786567544 231.244657824718 1.6027222624872723
2.11977353361017 225.8342580015603 1.5867670508775735
2.125001088563586 226.675461084318 1.592682788317582
2.1302286435170017 225.24987591357566 1.5972337605543692
2.1354561984704175 225.7178609993957 1.60037647980573
2.140683753423833 226.83324656563195 1.6022652243502251
2.145911308377249 228.9749610429293 1.6170511703260315
2.1511388633306647 231.60013314883489 1.632381852435517
2.1563664182840805 233.2556370941987 1.634515375474916
2.1615939732374962 228.17942127607634 1.5982874598953942
2.166821528190912 222.0425793194456 1.571685272267726
2.1720490831443278 227.61486947732587 1.604797189565552
2.1772766380977435 225.84333926602338 1.622711068963135
2.1825041930511593 234.07494899487978 1.6583843154974323
2.187731748004575 236.34167731374686 1.6517070593709007
2.192959302957991 236.16139289618016 1.6330923278227238
2.1981868579114066 235.08642296998775 1.6129700753609022
2.2034144128648223 231.77291724931652 1.6137993569161455
2.208641967818238 228.02052392378943 1.6094486280565765
2.213869522771654 222.2053595432809 1.5814281969736999
2.2190970777250696 223.37475939940725 1.5911350562658224
2.2243246326784853 226.75333996753227 1.6102631120851243
2.229552187631901 228.4747186527345 1.6112992520769764
2.234779742585317 227.54008077655618 1.6064395227213004
2.2400072975387326 225.60100329946764 1.5893823457791685
2.2452348524921484 224.0550475859122 1.5721811197337194
2.250462407445564 226.79074266911127 1.601575401177993
2.25568996239898 223.53943683159437 1.5922733165298608
2.2609175173523957 221.36375857489597 1.583423248421253
2.2661450723058114 219.311678214749 1.5597553553450696
2.271372627259227 216.9027166586879 1.5412566878745246
2.276600182212643 219.6237160896178 1.5641448780141032
2.2818277371660587 221.4131184541709 1.5943077509535128
2.2870552921194744 219.22406510019593 1.6093438117686865
2.29228284707289 217.5567164134202 1.5987902702809398
2.297510402026306 217.86290587683774 1.5809897523169554
2.3027379569797217 212.9936930054442 1.558461567972251
2.3079655119331375 216.1134040365419 1.55194414788872
2.3131930668865532 211.65332291908177 1.5264540353083909
2.318420621839969 213.3282809941526 1.5437555848665883
2.3236481767933848 217.64406912878562 1.5475717201415442
2.3288757317468005 222.7903476473116 1.578744406151457
2.3341032867002163 226.00860553534332 1.5949574778306324
2.339330841653632 228.36183397122227 1.5891101695256773
2.344558396607048 226.44542029408726 1.5845443850000809
2.3497859515604635 226.75613821658055 1.5866618458229882
2.3550135065138793 224.92519733282253 1.5652437745809287
2.360241061467295 229.13603316666394 1.5982858203161752
2.365468616420711 233.97212195276262 1.6393425562565804
2.3706961713741266 238.4527138050356 1.6471430079260763
2.3759237263275423 233.118096022253 1.6140305601064677
2.381151281280958 233.94538593949414 1.58703648504025
2.386378836234374 228.4724258101714 1.5503924906524018
2.3916063911877896 224.5309849451234 1.5311595194994305
2.3968339461412054 220.54187976597154 1.5082731788182961
2.402061501094621 219.42763901020325 1.5148383645944694
2.407289056048037 218.66745442748956 1.5036914711352485
2.4125166110014526 216.38791907264803 1.4840790218016462
2.4177441659548684 215.90903547110022 1.4796606984945015
2.422971720908284 218.92300535491896 1.4776871979718238
2.4281992758617 225.67288980673698 1.516852353687854
2.4334268308151157 231.24036361169803 1.5460523250899567
2.4386543857685314 232.46730308678758 1.5491278961234913
2.443881940721947 231.3139608667601 1.5357692648961077
2.449109495675363 232.70032716867019 1.5213092317740626
2.4543370506287787 230.03929506567445 1.4703102152318568
2.4595646055821945 233.0267644818694 1.4439229580209736
2.4647921605356102 253.26664686285255 1.4498345031895117
2.470019715489026 277.0330529331273 1.437162551274852
2.4752472704424417 349.00334047346047 1.5338748985814183
2.4804748253958575 490.1316065135001 1.7322272477017273
2.4857023803492733 733.7045257604349 2.0529442314335484
2.490929935302689 1071.1396068848335 2.4482800694968367
2.496157490256105 1492.9113102595832 2.880932234650811
2.5013850452095205 1918.0144414840488 3.259832610893773
2.5066126001629363 2271.4292753782233 3.545868111341629
2.511840155116352 2555.566379936199 3.7703994069786115
2.517067710069768 2745.228550280086 3.8989070930102647
2.5222952650231836 2929.306739485621 4.02153261385113
2.5275228199765993 3215.541518179547 4.210026973668971
2.532750374930015 3636.236665991258 4.4800149702312195
2.537977929883431 4275.170248453402 4.864035932007408
2.5432054848368466 5025.180923536391 5.2662322408304885
2.5484330397902624 5785.5708296794 5.62640076445778
2.553660594743678 6349.415616125388 5.873570054178475
2.558888149697094 6642.539745998741 5.994710555688424
2.5641157046505096 6552.3301165138955 5.94242496121735
2.5693432596039254 6170.055712160263 5.765843897436211
2.574570814557341 5620.508546525458 5.495949434665486
2.579798369510757 5063.89305247415 5.213860909004514
2.5850259244641727 4653.915312952973 4.9969295541828735
2.5902534794175884 4349.781558220288 4.828216428040412
2.595481034371004 4138.6367346395555 4.716704171218155
2.60070858932442 3863.4021827181446 4.5437489323704385
2.6059361442778357 3461.587257355799 4.2984692499329675
2.6111636992312515 2968.830781585453 3.977471750115334
2.6163912541846672 2411.127263155464 3.5856261769830367
2.621618809138083 1834.8239650641488 3.1349197166771763
2.6268463640914987 1337.1183149392325 2.6778872872941815
2.6320739190449145 942.3542492384951 2.2610644228252736
2.6373014739983303 663.4437180911859 1.9197172645114364
2.642529028951746 493.9609916979159 1.6886172122584358
2.6477565839051618 384.3946748131515 1.5408841122940282
2.6529841388585775 318.726613167424 1.4416434534161664
2.6582116938119933 286.64607994581087 1.4077767141591837
2.663439248765409 266.33767868310406 1.3941261038987514
2.668666803718825 255.29912183628485 1.3950725489252773
2.6738943586722406 248.66240819684506 1.4093058945343115
2.6791219136256563 235.03140164518268 1.3898897648224546
2.684349468579072 228.74860599115007 1.3954278623284533
2.689577023532488 226.10734194819528 1.4066369867017188
2.6948045784859036 226.31816288980787 1.4353022647969902
2.7000321334393194 222.73175990721995 1.4224315695853136
2.705259688392735 219.3996963469065 1.4178444204595357
2.710487243346151 222.0186669446381 1.4436969300053182
2.7157147982995666 222.02858371243101 1.462034636483302
2.7209423532529824 221.44984957635847 1.4760733292953598
2.726169908206398 217.56909111630796 1.4716593311887465
2.731397463159814 220.65111949166862 1.4899411322715757
2.7366250181132297 214.58676758496443 1.4720758815177037
2.7418525730666454 214.45034250360962 1.4861455327337993
2.747080128020061 217.56555691181921 1.5026537045505965
2.752307682973477 216.6336227910886 1.490538344579983
2.7575352379268927 219.5234333031088 1.4891775632969346
2.7627627928803085 212.826214141081 1.4454656434746074
2.767990347833724 213.18946450222114 1.4621550012002114
2.77321790278714 213.8394597983929 1.4834289632408038
2.7784454577405557 218.55574613309892 1.5314928612443885
2.7836730126939715 226.09716763303447 1.5775168604612273
2.7889005676473873 220.79338135577092 1.549798885682753
2.794128122600803 220.88930179937404 1.5417405427151272
2.7993556775542188 215.14482103765673 1.5007660816080228
2.8045832325076345 217.81727707027898 1.499591119990218
2.8098107874610503 228.39500550350857 1.5454318792257815
2.815038342414466 230.91175806577178 1.5643674774468153
2.820265897367882 232.5314404722244 1.5785249127423173
2.8254934523212976 224.5237230104622 1.5436906716091932
2.8307210072747133 224.668674615301 1.5380554103452502
2.835948562228129 223.2806419381303 1.5247987892005133
2.841176117181545 217.9541859088918 1.5211103000849089
2.8464036721349606 216.90158278178566 1.537368842298426
2.8516312270883764 216.10797123612747 1.532016835084712
2.856858782041792 212.05597401409418 1.5083273806466981
2.862086336995208 215.68824905301244 1.5316886701261574
2.8673138919486236 214.73191641138948 1.5342595785312882
2.8725414469020394 214.50182511852708 1.5227126040342018
2.877769001855455 219.50964626814417 1.5429373804020432
2.882996556808871 216.8569941347525 1.5264567074381
2.8882241117622867 213.34209296015555 1.5027185618652983
2.8934516667157024 214.0217178408657 1.512313142523531
2.898679221669118 222.9738038547458 1.5618743319620407
2.903906776622534 226.85179781107084 1.5835137625954743
2.9091343315759497 230.68364252130573 1.5932390992602798
2.9143618865293655 226.3072687450467 1.566832469412679
2.919589441482781 221.82210179621606 1.5347384311565477
2.924816996436197 211.75904386800184 1.478333487511121
2.9300445513896127 209.65182333588623 1.463158614845804
2.9352721063430285 213.72314478386275 1.4798052705849432
2.9404996612964442 223.6797255788563 1.5185238086981967
2.94572721624986 233.16785516810063 1.556426211928255
2.9509547712032758 236.76449821281207 1.5749041654619267
2.9561823261566915 231.37720384446774 1.5732855906951064
2.9614098811101073 222.88334366558394 1.533578330168071
2.966637436063523 214.95791684344542 1.5017199428088501
2.971864991016939 218.02718430580515 1.5131121869949122
2.9770925459703546 216.0674714605884 1.4945111665324289
2.9823201009237703 214.28136295980963 1.4706363747532107
2.987547655877186 216.0050328408 1.476257586728295
2.992775210830602 218.0059874771502 1.4916046745557259
2.9980027657840176 216.65031292315666 1.4823085805345066
3.0032303207374333 217.01554969924243 1.4899376069538623
3.008457875690849 216.37861518901389 1.4862101290754728
3.013685430644265 217.13409944931212 1.4633291744472103
3.0189129855976806 218.82801636910685 1.4766298123650923
3.0241405405510964 213.62445706328066 1.4377860126464332
3.029368095504512 214.6734050254145 1.4346869125886872
3.034595650457928 217.5309110575228 1.4438851923501077
3.0398232054113437 221.23998688335578 1.4518140705048732
3.0450507603647594 224.86374329573147 1.453823690621889
3.050278315318175 222.71390094104905 1.4491416470477378
3.055505870271591 223.60833721364827 1.4641836802403672
3.0607334252250067 222.20533916114354 1.4602671904638107
3.0659609801784224 226.28856047901184 1.4775317928548157
3.071188535131838 220.99184802418193 1.4398554036576077
3.076416090085254 219.330740756024 1.430512519434422
3.0816436450386697 216.2068502967518 1.4160765347282571
3.0868711999920855 214.18628756723342 1.3955346857030586
3.0920987549455012 221.9320580575897 1.4247332373415194
3.097326309898917 224.58820926684567 1.4172834517812996
3.1025538648523328 225.55595888621693 1.4016316129265791
3.1077814198057485 225.48147948693017 1.3846535446330706
3.1130089747591643 225.78762359757428 1.3603508088034877
3.11823652971258 223.5489854518073 1.3392552338709593
3.123464084665996 223.79739951288641 1.3309592952098055
3.1286916396194115 228.1157789173469 1.3359909941030594
3.1339191945728273 226.68226101173732 1.3204174966711597
3.139146749526243 236.68766622185038 1.342588882161477
3.144374304479659 238.71137226480715 1.3326571914709189
3.1496018594330746 240.37340741047433 1.3209367973983823
3.1548294143864903 243.00639115200713 1.32060961739933
3.160056969339906 242.51520499161674 1.2979380311548492
3.165284524293322 242.46610469670713 1.2719099263101108
3.1705120792467376 249.01301445282775 1.2624654306161525
3.1757396342001534 262.05979620915485 1.2832175601785594
3.180967189153569 275.81710673936334 1.2951252821858448
3.186194744106985 285.7196996650115 1.2965308226921275
3.1914222990604006 296.77644574642824 1.2959450758994535
3.1966498540138164 311.5056083050486 1.3101093523093073
3.201877408967232 326.3603583333463 1.3269030222383906
3.207104963920648 345.4160529501105 1.350168070559285
3.2123325188740637 359.4883375598342 1.359865790819678
3.2175600738274794 383.3410676043421 1.3953317124124716
3.222787628780895 407.84364983852174 1.4348786763206798
3.228015183734311 431.73907446068665 1.472257883098689
3.2332427386877267 463.0746651991603 1.5176067756090514
3.2384702936411425 496.3943746153654 1.5658605241670525
3.2436978485945582 530.4031485334265 1.615648019296389
3.248925403547974 560.8418594123486 1.659771393541751
3.2541529585013897 590.5942062517638 1.6989381616857888
3.2593805134548055 621.2599220237945 1.7385456540177289
3.2646080684082213 649.4099377555822 1.775818439090905
3.269835623361637 673.5778477856787 1.8059522794732346
3.275063178315053 694.0403351416217 1.829164604162035
3.2802907332684685 711.1329636306709 1.8488669868723726
3.2855182882218843 728.047523410652 1.8685614325320372
3.2907458431753 744.8790777810596 1.8932826638563311
3.295973398128716 762.5357334696007 1.9110459267826672
3.3012009530821316 782.273136057326 1.931976390472072
3.3064285080355473 799.1282775424557 1.9530498435901888
3.311656062988963 826.2477245968236 1.9870079038504553
3.316883617942379 835.4039863586079 1.9938704069068065
3.3221111728957946 843.2708847278549 2.000525275247283
3.3273387278492104 844.0395686910109 1.9977238482265574
3.332566282802626 832.6966476419318 1.9797401159884225
3.337793837756042 818.839695780195 1.9600591925672228
3.3430213927094576 784.6426993270913 1.9141087632777836
3.3482489476628734 740.381832898082 1.8576744224180202
3.353476502616289 693.9005467372104 1.7983417002589295
3.358704057569705 636.7284116488848 1.7230514937745804
3.3639316125231207 572.5359300243235 1.6342006307126768
3.3691591674765364 513.6253105255432 1.5539288380335858
3.374386722429952 457.44532981028 1.4738434857695704
3.379614277383368 408.0980063158509 1.3992353015034507
3.3848418323367837 370.99822480809496 1.348652161298441
3.3900693872901995 341.791223585575 1.319782983038358
3.3952969422436152 316.9852766169548 1.304739857913979
3.400524497197031 296.2678059316423 1.2867060101366699
3.4057520521504467 273.6295204498492 1.251118518009481
3.4109796071038625 258.82656435249135 1.2371839932759436
3.4162071620572783 248.4733344883997 1.216685712686131
3.421434717010694 241.19134414340368 1.2046805974289483
3.4266622719641098 239.81087687709598 1.2179193099067558
3.4318898269175255 237.93159563407457 1.220850831850966
3.4371173818709413 237.08275622816956 1.2461151523154932
3.442344936824357 236.32893594928896 1.2543237598331995
3.447572491777773 233.93785555031076 1.2552470957115336
3.4528000467311886 231.52895207690648 1.2609837180608265
3.4580276016846043 226.06065248173346 1.2526997851287605
3.46325515663802 218.522394466246 1.2319187700328578
3.468482711591436 214.58897596411694 1.2115429044054815
3.4737102665448516 209.76083152612722 1.2004818983015682
3.4789378214982674 214.8297359430136 1.2123241594993726
3.484165376451683 216.41201198399696 1.2256725924097311
3.489392931405099 221.68230198785287 1.2603027036986354
3.4946204863585146 226.82331862002317 1.268978450898836
3.4998480413119304 224.80831742244348 1.2461515231288565
3.505075596265346 227.88336449179693 1.2491417256017632
3.510303151218762 230.48007291308176 1.2341609724601157
3.5155307061721777 232.635527195062 1.2294653759280318
3.5207582611255934 236.97129869933303 1.228258448177087
3.525985816079009 241.26651448471983 1.2098322888215056
3.531213371032425 245.12426840533033 1.1896559584190731
3.5364409259858407 259.9720254958395 1.203199490880893
3.5416684809392565 271.97167880149965 1.2015653441612903
3.546896035892672 293.9075925136002 1.225577521282396
3.552123590846088 333.52658911373925 1.2839637359616767
3.5573511457995037 400.9453727095191 1.3833661582072518
3.5625787007529195 529.8601170505193 1.5739478082715972
3.5678062557063353 748.8478180763561 1.857132410416435
3.573033810659751 1158.399764206767 2.3033123099323363
3.5782613656131668 1886.048785432294 2.9400579018396535
3.5834889205665825 3180.8572981664665 3.8193357572761375
3.5887164755199983 5375.67386135133 4.964843107122701
3.593944030473414 8665.605915214963 6.268145149195392
3.59917158542683 12426.476715454446 7.472541184982246
3.6043991403802456 16215.834797700385 8.511226459480353
3.6096266953336613 18717.38298874841 9.132141958708837
3.614854250287077 19300.634423978197 9.275390360352127
3.620081805240493 17795.61561785073 8.893923223190626
3.6253093601939086 14713.240655140971 8.07843816373201
3.6305369151473244 11291.303052681762 7.057341430271716
3.63576447010074 7885.4269333630255 5.883188337219234
3.640992025054156 5314.272840942107 4.8200871253645685
3.6462195800075716 3400.0528211177484 3.8440591869918337
3.6514471349609874 2152.581366868192 3.0540066418909095
3.656674689914403 1360.5131652674195 2.419222862643418
3.661902244867819 928.2129076066584 2.000242822811361
3.6671297998212347 678.1811768846193 1.7114780021665568
3.6723573547746504 552.4931605652713 1.5602199222518172
3.677584909728066 464.60340885196683 1.4376154791440836
3.682812464681482 410.72260657846147 1.3618858277566972
3.6880400196348977 366.8696717653636 1.294011392632934
3.6932675745883135 340.4010099325006 1.2515159317929412
3.698495129541729 319.70390621379374 1.2196586128937148
3.703722684495145 304.4578597229256 1.1924944310797359
3.7089502394485607 290.02451674825755 1.1647587787103644
3.7141777944019765 281.7241612277744 1.146501116691192
3.7194053493553922 273.88507465174223 1.1359939091847544
3.724632904308808 270.25242545885453 1.1354259551422263
3.7298604592622238 265.19581477339875 1.1323294057172393
3.7350880142156395 261.99316305181435 1.1323889264262332
3.7403155691690553 258.2912638837952 1.1272765033995082
3.745543124122471 260.5242843211259 1.1454742838431522
3.750770679075887 260.55899611297014 1.156197923156562
3.7559982340293026 258.849965977137 1.1532238145472857
3.7612257889827183 259.74430332829337 1.1563713906062487
3.766453343936134 257.4086347487799 1.1522557409258323
3.77168089888955 254.99884919818942 1.140602349345116
3.7769084538429656 249.24465192810462 1.1298672754862187
3.7821360087963813 241.09043847338575 1.1126623170326222
3.787363563749797 239.64163646259732 1.1087049191459735
3.792591118703213 236.12531141967474 1.099116055929164
3.7978186736566286 242.10721280206698 1.1085802973619348
3.8030462286100444 245.58829657279674 1.111965990825907
3.80827378356346 247.60597712569273 1.1079924357838926
3.813501338516876 249.1513141050725 1.1042023129077374
3.8187288934702917 252.72308725329827 1.1047672771492363
3.8239564484237074 254.65250416674593 1.0977458467174737
3.829184003377123 263.4644555240802 1.1050520559709343
3.834411558330539 271.707974979886 1.116725635024139
3.8396391132839547 282.0400920444763 1.122633491211678
3.8448666682373704 294.0290558015912 1.1357242791474582
3.850094223190786 302.55940677429163 1.1431148253557464
3.855321778144202 310.4560504684108 1.1526221643903158
3.8605493330976177 318.1323398927416 1.1697350350834559
3.8657768880510335 328.3178452608788 1.1879798869667926
3.8710044430044492 334.3113568289493 1.202173749734174
3.876231997957865 342.66908479416986 1.2154732206031353
3.8814595529112808 348.18993204186864 1.2195147736734624
3.8866871078646965 355.8828193035928 1.2308792191607585
3.8919146628181123 370.86483290891675 1.2634604397467064
3.897142217771528 391.5515974446626 1.2988113478281746
3.902369772724944 425.0017700705193 1.3563388385541033
3.9075973276783595 479.58537009353694 1.4392956156336993
3.9128248826317753 541.9209617141086 1.5199737324833733
3.918052437585191 608.5449455242327 1.6121686576481342
3.923279992538607 647.0676900987952 1.6646174014736579
3.9285075474920226 652.3334315283328 1.669951933871228
3.9337351024454383 643.3460228819704 1.652912813637887
3.938962657398854 618.5861548956412 1.6120265902784838
3.94419021235227 585.7988652923578 1.5576025529806015
3.9494177673056856 545.7704171925187 1.49896586779245
3.9546453222591014 497.9389299477659 1.4267233654041283
3.959872877212517 460.9910439629298 1.373633073202916
3.965100432165933 425.94133594892304 1.3247769883984994
3.9703279871193486 398.7694841310154 1.2805374883750147
3.9755555420727644 389.63657903119247 1.2609962356166768
3.98078309702618 387.1736171868941 1.2469814878901928
3.986010651979596 394.44584754410414 1.2508131149832695
3.9912382069330117 403.05242142964033 1.2579540693944833
3.9964657618864274 413.3465792021034 1.2706655214421338
4.001693316839844 433.51667165866616 1.2988451331734112
4.00692087179326 459.211523841267 1.3330502369204003
4.012148426746676 486.493250553852 1.3774831898047142
4.017375981700092 515.8999515229793 1.4355252689097755
4.0226035366535084 549.0726033150188 1.4882074791806705
4.027831091606925 590.7307165967567 1.5486372672217372
4.033058646560341 644.1551942445799 1.6197150330725842
4.038286201513757 699.2980834326451 1.6847905767714573
4.043513756467173 767.3420626191531 1.7705889308967344
4.0487413114205895 841.1679689632032 1.855210452516754
4.053968866374006 925.4857959361198 1.9458229959635376
4.059196421327422 1018.6337068965287 2.0425672821680214
4.064423976280838 1134.859144926582 2.156439376789139
4.069651531234254 1279.8278104157673 2.2896856595242885
4.0748790861876705 1437.5299371568447 2.4314371955165046
4.080106641141087 1617.9171127042935 2.580059303759225
4.085334196094503 1822.86613446355 2.738876318752393
4.090561751047919 2046.4580832224108 2.902835345492599
4.095789306001335 2305.876480917351 3.0800477382785783
4.1010168609547515 2612.629900385413 3.2869901321021726
4.106244415908168 2914.106085957217 3.4756389734847564
4.111471970861584 3251.4635215463572 3.6680319272486157
4.116699525815 3593.7075120630016 3.8501080173274542
4.121927080768416 3921.092861957225 3.9674312148999227
4.1271546357218325 4273.933931518945 4.100562692867915
4.132382190675249 4621.531992398163 4.24216796091619
4.137609745628665 5015.151166523955 4.407608262358108
4.142837300582081 5404.672911867416 4.5639180065789455
4.148064855535497 5741.729532823284 4.699252832657095
4.1532924104889135 6066.642365481399 4.823142849634247
4.15851996544233 6333.458719128662 4.916939927395843
4.163747520395746 6520.191898163369 4.978960290995782
4.168975075349162 6667.357824280875 5.022731339957572
4.174202630302578 6754.518468371424 5.051345538835154
4.1794301852559945 6759.02936667194 5.064218205985829
4.184657740209411 6636.898340222509 5.010280921813533
4.189885295162827 6364.731428378147 4.899875934609549
4.195112850116243 6006.983590951199 4.7475328807867125
4.200340405069659 5599.315270655616 4.577873226471755
4.2055679600230755 5135.887268824611 4.379300519883827
4.210795514976492 4685.574125792808 4.187685882711038
4.216023069929908 4203.591259379336 3.961911409966144
4.221250624883324 3726.0887353547096 3.723866981555074
4.22647817983674 3315.0656296162397 3.5096066977008595
4.2317057347901565 2923.2690573499763 3.290179376292615
4.236933289743573 2578.36224200931 3.0895547292728254
4.242160844696989 2270.4579260443884 2.9003558000808987
4.247388399650405 1988.9510889611922 2.712877203650795
4.252615954603821 1734.661310547662 2.5306637259002223
4.257843509557238 1537.4256444437149 2.379932608477315
4.263071064510654 1363.9145011524165 2.2388277263718726
4.26829861946407 1204.4218104344768 2.0978706467657715
4.273526174417486 1074.40885330832 1.9764838610978
4.278753729370902 966.2571008931768 1.8741331959275982
4.283981284324319 869.1469417572687 1.78066269053434
4.289208839277735 789.546880298552 1.7000689457658025
4.294436394231151 712.6747187112979 1.615331632374125
4.299663949184567 637.2455692366447 1.5212050360413532
4.304891504137983 586.2652315853454 1.4561551587493664
4.3101190590914 544.3276250265053 1.4032836308532177
4.315346614044816 508.9034465714167 1.3606594777840324
4.320574168998232 476.7853989636264 1.3203332711647173
4.325801723951648 439.8780518987831 1.268403077216397
4.331029278905064 411.182867394364 1.228208656887104
4.336256833858481 385.7385204206438 1.1910228111822632
4.341484388811897 364.28551611774293 1.1594285512359632
4.346711943765313 347.48611997107605 1.1370325261180763
4.351939498718729 330.91534888883075 1.111559178873665
4.357167053672145 316.0252246257908 1.0843908735464294
4.362394608625562 301.13306245382006 1.0629773871492536
4.367622163578978 293.4184479885563 1.0536110968273813
4.372849718532394 287.48530331549097 1.0507606192382837
4.37807727348581 282.9589317364141 1.0560710170127634
4.383304828439226 276.21615838325584 1.0531180645221723
4.388532383392643 268.8882495136194 1.0492234619516516
4.393759938346059 262.0006222807289 1.045819590814821
4.398987493299475 252.02461917125865 1.0300301661390263
4.404215048252891 246.07068059683746 1.027078743626931
4.409442603206307 239.25591810502172 1.0216603211623636
4.414670158159724 232.966440620013 1.0147867387176146
4.41989771311314 224.9332385783674 1.0036299917747853
4.425125268066556 217.04108169128412 1.0002835598298745
4.430352823019972 210.8594281932858 0.9921929204196773
4.435580377973388 206.02131489293146 0.9840504550600483
4.440807932926805 202.8494896427431 0.9850063538073277
4.446035487880221 200.97639220628497 0.9935023238845755
4.451263042833637 195.86403390600253 0.9941947446501336
4.456490597787053 194.04874185713805 0.9882300602137254
4.4617181527404695 192.64899227053067 0.9831698866267852
4.466945707693886 189.72330801921163 0.9739480740871271
4.472173262647302 188.6148462266053 0.9774297584768574
4.477400817600718 186.16710460438176 0.9804530513542072
4.482628372554134 183.42873629321605 0.9814910754231165
4.4878559275075505 186.09822593373443 0.9974317964783916
4.493083482460967 185.49707118758695 0.9961198243078835
4.498311037414383 185.1765233974135 1.0029445072335657
4.503538592367799 179.46035831539916 0.9878455543512313
4.508766147321215 171.2437372056408 0.9672345384675168
4.5139937022746315 167.5757601705813 0.9657341909753968
4.519221257228048 169.08369818325 0.9692042995995358
4.524448812181464 172.27715100957823 0.9805910960083543
4.52967636713488 175.60905001255696 0.9930564255037116
4.534903922088296 175.33088783571299 0.9800431354116242
4.5401314770417125 175.14506373918186 0.9753390611166839
4.545359031995129 169.0407559848546 0.9572560131598267
4.550586586948545 167.13600434250802 0.9547147829162459
4.555814141901961 167.23788303461916 0.9538269855292367
4.561041696855377 166.20142392164462 0.9554993514244362
4.5662692518087935 168.76533608184735 0.9574656895019559
4.57149680676221 165.65968425832048 0.9500062005021014
4.576724361715626 164.16872699586804 0.9556508078342549
4.581951916669042 166.24034793596536 0.9684379482923934
4.587179471622458 168.0766755285179 0.9850866453350313
4.5924070265758745 170.34989547743757 0.9974079560177596
4.597634581529291 173.1045631009835 1.014980817404608
4.602862136482707 169.47630279236196 1.0061923578367435
4.608089691436123 166.43317555083422 0.9974138378608756
4.613317246389539 165.86043096111896 0.9906672845136135
4.6185448013429555 169.23594853395085 1.0016611851470574
4.623772356296372 168.70774737727865 1.0055329236308757
4.628999911249788 172.58471305876523 1.0259856663845461
4.634227466203204 167.4443979006287 1.0215482213957956
4.63945502115662 166.42843717628153 1.0173538803592683
4.6446825761100365 159.96729701203782 0.9790514327054082
4.649910131063453 157.59806715177575 0.965403513536104
4.655137686016869 156.21309046630546 0.9543294408266673
4.660365240970285 154.04660324059438 0.9535331659645273
4.665592795923701 155.79303905809383 0.965818922876194
4.6708203508771176 156.6016783252839 0.9812504297709541
4.676047905830534 159.027532596138 0.9866752263114391
4.68127546078395 155.13653846328708 0.9669467256722717
4.686503015737366 158.23312158752623 0.9805982258390022
4.691730570690782 161.07358236019698 0.9920536389820745
4.696958125644199 162.86983114978727 0.9973952681398576
4.702185680597615 164.60375639702684 1.0036815343964767
4.707413235551031 160.4374863557253 0.9885493920311866
4.712640790504447 155.80885702636056 0.9697581266213032
4.717868345457863 158.61258228033844 0.9889209914081615
4.72309590041128 156.56161366327393 0.9885462522066526
4.728323455364696 157.31965598368572 0.9939352498147037
4.733551010318112 158.07703757584403 0.9976789166548425
4.738778565271528 157.68666214671129 0.9859688703804911
4.744006120224944 159.4107153424033 0.9827597976432451
4.749233675178361 162.24784857929578 0.9828785492739385
4.754461230131777 161.15394251455618 0.9825047170522561
4.759688785085193 161.85535168653243 1.001657032822194
4.764916340038609 156.67962284796337 0.9873726668755403
4.770143894992025 153.778659277175 0.9760903652049414
4.775371449945442 154.8799847498091 0.9652807613361882
4.780599004898858 158.06968542238602 0.9571398172373964
4.785826559852274 158.65447267104474 0.9607801164094556
4.79105411480569 155.13035630850442 0.9499119605684423
4.796281669759106 149.8852935201655 0.9319302794074131
4.801509224712523 151.41448368714518 0.9480201606294743
4.806736779665939 152.30328797576482 0.9551171587205395
4.811964334619355 152.63733012817076 0.9575819363896546
4.817191889572771 151.04916180321965 0.953055029035283
4.822419444526187 148.84324019493985 0.9455639567180594
4.827646999479604 147.87491392485876 0.9363017249692016
4.83287455443302 149.03339955973763 0.9418849216829639
4.838102109386436 148.89360924417093 0.9349057610662466
4.843329664339852 149.59862253178736 0.9349220982975976
4.848557219293268 152.33843289200084 0.9574300440352788
4.853784774246685 153.04893677786876 0.9696456504592266
4.859012329200101 155.5246022121283 0.9781564507699304
4.864239884153517 152.54931917840872 0.962640244848359
4.869467439106933 149.79940023770712 0.942226034586079
4.8746949940603495 151.6650916970594 0.9533978039137335
4.879922549013766 155.1179741677314 0.9677715594727764
4.885150103967182 157.59875211229095 0.9682735186193434
4.890377658920598 160.77135633954464 0.9681710198180851
4.895605213874014 159.5455801212027 0.9631042795305332
4.9008327688274305 161.30075917180562 0.9736881318560526
4.906060323780847 161.59705969235495 0.9750304281028902
4.911287878734263 155.56366811134998 0.956573857538402
4.916515433687679 151.24880782987123 0.9484119132858467
4.921742988641095 149.08753909515949 0.9351609417964596
4.9269705435945115 150.2811079998978 0.9330012098699665
4.932198098547928 154.467193481408 0.9451390133009834
4.937425653501344 153.7727535599195 0.9411097676884839
4.94265320845476 151.41744228406284 0.9391064096265362
4.947880763408176 158.11945756272667 0.9593514335517095
4.9531083183615925 160.43955354654895 0.9726650543289825
4.958335873315009 163.10924800039314 0.978686593970189
4.963563428268425 160.0450011264495 0.9592894101591136
4.968790983221841 154.14850782573197 0.932203352119225
4.974018538175257 154.66494307087862 0.9259234789155564
4.9792460931286735 159.1537950277724 0.9347771916288458
4.98447364808209 158.84822813413288 0.9246494381845467
4.989701203035506 161.24203050885495 0.9098065589556222
4.994928757988922 163.19215685131968 0.8979033195502345
5.000156312942338 172.3306029812296 0.905537829187298
5.0053838678957545 177.9002962431863 0.9003931481809433
5.010611422849171 188.31605886497695 0.9139950944366414
5.015838977802587 192.35158615429071 0.9096657221468597
5.021066532756003 191.04561530593566 0.8919021594423291
5.026294087709419 189.4215757769107 0.8777762279796991
5.0315216426628355 181.75481272816094 0.8587507160449939
5.036749197616252 181.02571807873016 0.8693898991370671
5.041976752569668 178.58695176745982 0.8714139336443961
5.047204307523084 179.02658797613478 0.8800966705423449
5.0524318624765 178.3456318708762 0.8743284331081581
5.0576594174299165 179.0836396081053 0.8680058920191922
5.062886972383333 181.66619858735524 0.864120659756406
5.068114527336749 188.4288441680967 0.8708579523824076
5.073342082290165 198.24597560118758 0.8831479545637658
5.078569637243581 208.77917317622504 0.8931920311053261
5.0837971921969975 215.7390338573693 0.8867031802154282
5.089024747150414 227.06479972379054 0.8940610478972731
5.09425230210383 237.851081015428 0.9041801370552572
5.099479857057246 256.48172448176445 0.9281946411065776
5.104707412010662 282.7527446393463 0.9655638517455812
5.109934966964079 306.8500728480533 0.9907594092473991
5.115162521917495 327.78571431758155 1.0124494486806357
5.120390076870911 345.7337812991934 1.031020210535596
5.125617631824327 360.29961983501056 1.0476761405654087
5.130845186777743 361.9885411151654 1.0491728936064155
5.13607274173116 355.2426114350656 1.0446216714007721
5.141300296684576 335.7078681092698 1.0216955783619253
5.146527851637992 310.0636251471165 0.9934543693612119
5.151755406591408 279.116267689113 0.9609315048686926
5.156982961544824 254.8409771860211 0.936032736824476
5.162210516498241 236.44156997710812 0.9269368181090895
5.167438071451657 217.2214920545242 0.9123866858458434
5.172665626405073 204.02575081676252 0.909139117982755
5.177893181358489 190.6719909092407 0.8932402689413157
5.183120736311905 186.80372359446017 0.8974613515565415
5.188348291265322 187.98067272454566 0.9065189640250952
5.193575846218738 188.34456202348832 0.9219220379666463
5.198803401172154 183.1307031387324 0.9143940556073822
5.20403095612557 178.53400777030714 0.9087117452210611
5.209258511078986 171.75460859017824 0.8925954193845093
5.214486066032403 168.29905334682235 0.8741821697197399
5.219713620985819 167.0790524343019 0.8721468785043573
5.224941175939235 164.02162510516342 0.8614342284171296
5.230168730892651 160.69592629857837 0.857545371278646
5.235396285846067 160.8958066098762 0.8702862694563107
5.240623840799484 163.48801940353516 0.8932247028079403
5.2458513957529 162.34242975680655 0.9066584298447533
5.251078950706316 163.83051239762014 0.9162661071324647
5.256306505659732 166.48664532607677 0.9318230745271896
5.261534060613148 167.70659756541224 0.9304038245293714
5.266761615566565 166.84141142621306 0.9243283246266717
5.271989170519981 157.39391335712304 0.8951566788729991
5.277216725473397 155.03670076536724 0.8810225798333061
5.282444280426813 155.91531510472316 0.8860736054156165
5.2876718353802294 154.253687754037 0.8849388564913017
5.292899390333646 155.2722202271355 0.8971176014984811
5.298126945287062 150.82233999491172 0.8855437768860963
5.303354500240478 150.16519801544774 0.8864989917939434
5.308582055193894 153.29742209780323 0.8918376334813345
5.3138096101473105 155.19528999757225 0.8872165285828699
5.319037165100727 154.05012343943685 0.8735062269307255
5.324264720054143 153.0061967515259 0.8724580562162233
5.329492275007559 153.80083057716354 0.8866352498362104
5.334719829960975 158.4517509359562 0.905197319723792
5.3399473849143915 159.5989258332481 0.9161253753917846
5.345174939867808 156.11698906965265 0.9031051415947612
5.350402494821224 149.43295688715463 0.8699334309875887
5.35563004977464 150.96222407413828 0.8779524571639852
5.360857604728056 157.08788868770523 0.8958453289308537
5.3660851596814725 163.34248414317804 0.9193868918980369
5.371312714634889 166.08715775579446 0.9283018447656471
5.376540269588305 162.72560782003933 0.9100656236744752
5.381767824541721 161.03628659967248 0.8928078897906282
5.386995379495137 161.15302147026873 0.8873457829446773
5.3922229344485535 162.76734508417533 0.8888872417671915
5.39745048940197 162.7975211499161 0.8914751603298723
5.402678044355386 160.91058239908955 0.8819401837543158
5.407905599308802 155.65165387831541 0.8579947212775015
5.413133154262218 157.44050106544185 0.8545207721591
5.4183607092156345 159.57044294278145 0.8424992051995284
5.423588264169051 165.19878154917632 0.8425671133867818
5.428815819122467 168.9982148342879 0.836915635683868
5.434043374075883 171.58336056165234 0.8270350792729214
5.439270929029299 173.5683033065227 0.8255997835472634
5.4444984839827155 176.49613419665266 0.8284385026083059
5.449726038936132 175.91271314738904 0.824442423737517
5.454953593889548 177.9476522711933 0.8336430442853866
5.460181148842964 176.81553519458592 0.8351438659379862
5.46540870379638 177.20390417736547 0.8495394082702533
5.4706362587497965 173.7283349818824 0.8542328618031646
5.475863813703213 171.31190650192872 0.8652133436647935
5.481091368656629 170.96930829194895 0.8650401328279004
5.486318923610045 169.98211567030205 0.8564394501322219
5.491546478563461 170.01007248170902 0.8483203457250167
5.4967740335168775 169.76911669503957 0.8401821586811344
5.502001588470294 167.5724367348358 0.8453088830870348
5.50722914342371 166.3436013186038 0.8511974272303747
5.512456698377126 163.03807115938565 0.8439455610360462
5.517684253330542 160.37997897854785 0.8429938263441927
5.522911808283959 158.03559240876933 0.8362195688009244
5.528139363237375 156.5379656095861 0.8354231796590753
5.533366918190791 158.55122533202027 0.8458843877632907
5.538594473144207 158.98998961956912 0.8521856428218209
5.543822028097623 160.35223656142958 0.8541657948765242
5.54904958305104 158.47111252465947 0.843061104441573
5.554277138004456 157.84115273328035 0.8329556699584019
5.559504692957872 155.59467988188203 0.8208650448705852
5.564732247911288 155.59829737262683 0.8195259434218595
5.569959802864704 156.13094364016538 0.8208159539462956
5.575187357818121 156.21350227639982 0.8174748554970024
5.580414912771537 159.39743661568576 0.8203923539351432
5.585642467724953 160.1155716910046 0.822183052547817
5.590870022678369 162.35181499353175 0.8209098948118553
5.596097577631785 166.11808292399422 0.8271150511230851
5.601325132585202 167.51487645490303 0.8227466889851011
5.606552687538618 174.2991920379187 0.8251956270809886
5.611780242492034 177.27337327165745 0.8214868936149888
5.61700779744545 180.19879768633322 0.8107029363411744
5.622235352398866 189.64454538490227 0.8151898632136809
5.627462907352283 209.88620411109292 0.8303426068579606
5.632690462305699 250.2869586214367 0.8779598202516727
5.637918017259115 311.45668328906487 0.9544914694203844
5.643145572212531 396.0071218723338 1.0511322969038448
5.648373127165947 498.5655041581448 1.165106553293183
5.653600682119364 602.9896589169183 1.2743218704521884
5.65882823707278 692.3596425305238 1.35941258142359
5.664055792026196 750.7902954287943 1.410171353018466
5.669283346979612 786.1081067378694 1.4402446561355322
5.674510901933028 799.926687427143 1.4512419878841476
5.679738456886445 795.6817674777448 1.4469235650611252
5.684966011839861 782.4491716050721 1.4335865490514197
5.690193566793277 765.6698430818986 1.4161999093498612
5.695421121746693 754.6673810011363 1.4050068485678504
5.700648676700109 750.5900417972341 1.400536375399995
5.705876231653526 752.3598157670978 1.4031388774867484
5.711103786606942 751.4795809233144 1.4011520683609762
5.716331341560358 756.7803055557777 1.4057828547268914
5.721558896513774 761.1988130270945 1.4085621128523347
5.7267864514671905 762.6227522595042 1.4104829531510654
5.732014006420607 766.351451523705 1.4140789320846887
5.737241561374023 769.900476694714 1.41759369707719
5.742469116327439 786.710798491888 1.432410482231976
5.747696671280855 825.3280909622226 1.4662075062439046
5.7529242262342715 872.4986479661579 1.50554078272844
5.758151781187688 932.0316600121562 1.5528403948981695
5.763379336141104 1002.8788828869492 1.6104880276783329
5.76860689109452 1084.2192563434335 1.6747094826768008
5.773834446047936 1168.3320934411834 1.7382449029912306
5.7790620010013525 1237.1664227158524 1.788167532346996
5.784289555954769 1267.0321434352286 1.8063390221930682
5.789517110908185 1263.7470491142515 1.8024074314792404
5.794744665861601 1195.9138570854932 1.751810697757154
5.799972220815017 1080.1533016032913 1.6631283102993852
5.8051997757684335 936.1165562942524 1.5482767362654326
5.81042733072185 776.241060029536 1.4108964944728701
5.815654885675266 635.4029558996149 1.2819723026246361
5.820882440628682 509.0509144509293 1.158016756917056
5.826109995582098 409.84955722162124 1.0503737983438342
5.8313375505355145 340.93391631192645 0.9738075578312375
5.836565105488931 291.44377310797495 0.9136894897903919
5.841792660442347 258.6815731415779 0.8743781984664757
5.847020215395763 239.83421897239188 0.8528869939763593
5.852247770349179 220.35265892322963 0.8237146626793919
5.8574753253025955 211.09218912431103 0.8151392359002552
5.862702880256012 201.60505519850727 0.8048100026258759
5.867930435209428 198.66794000889945 0.7980035471596157
5.873157990162844 199.15285509024582 0.8035973910224186
5.87838554511626 199.519946648843 0.8054107719061862
5.8836131000696765 196.45305818815174 0.7967792806760678
5.888840655023093 195.55529264913616 0.7923178701577556
5.894068209976509 195.8839516556085 0.7910577277652096
5.899295764929925 198.92385096762564 0.7974560600384826
5.904523319883341 201.6502567758247 0.8080478053211386
5.9097508748367575 204.96569097806923 0.8166735492418835
5.914978429790174 205.65038789730878 0.8153464505031396
5.92020598474359 206.645690927072 0.8110772338345015
5.925433539697006 208.03284641216314 0.8121523252707481
5.930661094650422 208.57532316696867 0.8112540234294043
5.9358886496038386 211.73022627399132 0.8189278315541236
5.941116204557255 216.7831731896657 0.8214156581753311
5.946343759510671 221.67278765392433 0.823658339534063
5.951571314464087 222.9858438549024 0.8245534983153026
5.956798869417503 223.67878969147156 0.8225510114225445
5.96202642437092 230.48295624209004 0.8335080838871916
5.967253979324336 235.84598518208307 0.8423642808274721
5.972481534277752 251.86171745025615 0.864855656830204
5.977709089231168 260.1086371080688 0.8734960427219947
5.982936644184584 270.9941795453776 0.8886709309776208
5.988164199138001 290.98449683692417 0.915143561123037
5.993391754091417 307.7538075494856 0.9359535686682077
5.998619309044833 329.6268380736403 0.9643202230805523
6.003846863998249 361.99608191667505 1.008372948360974
6.009074418951665 397.9926344669436 1.0549525292856272
6.014301973905082 443.7017674656112 1.1145222855621988
6.019529528858498 502.8020399931388 1.182747064703468
6.024757083811914 570.4803597693605 1.2600966460900531
6.02998463876533 654.253149060938 1.3501477007679694
6.035212193718746 760.3532420913511 1.4574687301661224
6.040439748672163 886.5102148944156 1.5750333769852944
6.045667303625579 1034.5693578188657 1.6999360546902216
6.050894858578995 1217.4732863374718 1.8469277684898602
6.056122413532411 1396.8983616078433 1.9780880900605222
6.061349968485827 1564.4231175956243 2.0922763148295513
6.066577523439244 1716.8918210515656 2.191804494840611
6.07180507839266 1825.9523840810962 2.2658773048709326
6.077032633346076 1885.8414382316187 2.3065182070173122
6.082260188299492 1892.6583507409566 2.3133626420252265
6.087487743252908 1845.6743085979624 2.2844399502541406
6.092715298206325 1761.0705206195144 2.2352149992014296
6.097942853159741 1651.2273519187354 2.165592132417464
6.103170408113157 1527.0320149808072 2.0869963345618765
6.108397963066573 1391.8993375423506 1.9934548667938286
6.113625518019989 1256.6027691751012 1.896802787300243
6.118853072973406 1133.9043420150963 1.804089370961248
6.124080627926822 1015.9621357926746 1.7083818599461902
6.129308182880238 907.1278779224048 1.616639273426351
6.134535737833654 807.2001691638601 1.5281525342316662
6.1397632927870704 711.7440346525426 1.4367091365520341
6.144990847740487 631.461352687371 1.354590669353819
6.150218402693903 563.7553027622147 1.2808753054000064
6.155445957647319 504.0359226080415 1.2126322923884818
6.160673512600735 454.54351871153017 1.1552783358669028
6.1659010675541515 416.02826313821504 1.1118182483916943
6.171128622507568 384.92615910326936 1.0755562026683148
6.176356177460984 355.9941322310781 1.0409941635248912
6.1815837324144 335.41471466816307 1.015627241034493
6.186811287367816 314.57158423521224 0.9874658370265285
6.1920388423212325 299.42338503194475 0.9668785512429847
6.197266397274649 284.85715551130767 0.9469374860176524
6.202493952228065 277.9244042801253 0.94006019199327
6.207721507181481 267.88943396654463 0.9196925251363276
6.212949062134897 260.1368033173559 0.9059538312681146
6.2181766170883135 251.796581868808 0.8962907503536632
6.22340417204173 240.28617702971223 0.8763031022928902
6.228631726995146 231.8755534157533 0.8615897304846865
6.233859281948562 229.35719428453734 0.8563922627878775
6.239086836901978 229.75629409583877 0.8558297815402722
6.2443143918553945 224.9656620027639 0.846812620955136
6.249541946808811 225.39231268728147 0.8510459101661831
6.254769501762227 219.15993428583846 0.8433828865781159
6.259997056715643 218.7111975924886 0.8406942636749118
6.265224611669059 215.46136886280445 0.83926239591517
6.2704521666224755 212.59515176453186 0.8341350240058041
6.275679721575892 210.50779965445767 0.8279874545933654
6.280907276529308 206.69024038840948 0.825636342354696
6.286134831482724 204.41920167949291 0.8253213261283494
6.29136238643614 203.42254670081374 0.8297553589341194
6.2965899413895565 203.00786780628638 0.8287214088856476
6.301817496342973 205.07656206825465 0.8356072933319298
6.307045051296389 207.13589670257724 0.8385687170144733
6.312272606249805 205.51022152319032 0.8285951297505256
6.317500161203221 200.8741144328315 0.8192810425133158
6.3227277161566375 197.71902083559726 0.8068632358484426
6.327955271110054 193.44887803676028 0.7921855863661752
6.33318282606347 193.3945731898274 0.7891236844431726
6.338410381016886 191.69174012407444 0.7887422352451331
6.343637935970302 192.63838657168023 0.7934026058405128
6.3488654909237185 194.11032793136224 0.8063692147905421
6.354093045877135 196.4293641879538 0.8118748828574681
6.359320600830551 195.87731874577148 0.8049946061144411
6.364548155783967 196.5530556103647 0.806508911630092
6.369775710737383 197.55962676851422 0.8059010761346738
6.3750032656908 198.02346955794485 0.8095836604419692
6.380230820644216 199.96093221421597 0.8173139368094593
6.385458375597632 199.59677765642783 0.8100989952450431
6.390685930551048 198.37592700396397 0.8025325796170873
6.395913485504464 199.66122346866888 0.8023074542530839
6.401141040457881 200.6700067050502 0.8048407614239792
6.406368595411297 198.53855212306146 0.8035579098212227
6.411596150364713 197.94307621002443 0.7988555733716778
6.416823705318129 199.78495498484787 0.7988805938277664
6.422051260271545 203.913692271505 0.8065521357604662
6.427278815224962 205.09340682100938 0.8097503646386912
6.432506370178378 202.55022311470984 0.8009691207765363
6.437733925131794 200.89077694732734 0.7939226121430648
6.44296148008521 199.66650562872775 0.7852921484947933
6.448189035038626 198.58794551612385 0.7827287245029053
6.453416589992043 196.9575750970171 0.7780386119975993
6.458644144945459 198.07066685301896 0.778633563578241
6.463871699898875 199.83625652933577 0.7796910376927625
6.469099254852291 202.61390433643456 0.7869403505434902
6.474326809805707 204.97466132169066 0.7883160212572746
6.479554364759124 210.61795109942415 0.794304595905939
6.48478191971254 214.32540388510577 0.7964861705841082
6.490009474665956 218.88873621197928 0.8031916579459675
6.495237029619372 222.68229204203814 0.8102670022157676
6.500464584572788 227.6291161830659 0.8113563763099761
6.505692139526205 230.20830939287094 0.8088825568244333
6.510919694479621 236.7396065636705 0.8125415698924572
6.516147249433037 246.2750278818996 0.8238648000487939
6.521374804386453 254.54690720936202 0.8334593055612923
6.526602359339869 265.0849920703942 0.8452096753629349
6.531829914293286 279.402851316231 0.8561022984409837
6.537057469246702 298.085068057998 0.8760449583732609
6.542285024200118 326.2902906693099 0.9098080764298077
6.547512579153534 357.5418334943019 0.9477259390045769
6.55274013410695 387.92374631643986 0.9822587391509382
6.557967689060367 421.5110296617853 1.0170959062254876
6.563195244013783 448.78091180012154 1.0446337139662711
6.568422798967199 477.1564572028743 1.0755840260583454
6.573650353920615 499.0042220087344 1.0987572784477533
6.5788779088740315 508.8419533552932 1.1077853308141978
6.584105463827448 513.6029214804435 1.112951619806935
6.589333018780864 501.6977484372725 1.0977231609183895
6.59456057373428 486.00506702590513 1.080738463239394
6.599788128687696 461.3087672487011 1.05454095913552
6.6050156836411125 433.6306953537221 1.0236626350176967
6.610243238594529 407.18994518221166 0.9938920528809463
6.615470793547945 379.99094286031135 0.9625185164784605
6.620698348501361 356.7068552719799 0.9332122278407726
6.625925903454777 334.35400803249973 0.9036489497855981
6.6311534584081935 317.9263859655191 0.8839777180757497
6.63638101336161 303.2316277056241 0.8700087971289616
6.641608568315026 291.03385532185325 0.8564940767108432
6.646836123268442 284.9783352761906 0.8536250436248496
6.652063678221858 276.2818175933323 0.8427696142936856
6.6572912331752745 268.54991625411714 0.8355680598390159
6.662518788128691 262.44790020651465 0.8307776226505736
6.667746343082107 250.65543622333635 0.8111959795027291
6.672973898035523 248.8960061178271 0.812499359888957
6.678201452988939 242.11324982573183 0.8029910659818457
6.6834290079423555 236.92022222750265 0.7975937316947193
6.688656562895772 238.9827527508683 0.8050260572962971
6.693884117849188 238.8371755283643 0.8044312002818998
6.699111672802604 241.54571902148786 0.8093032104028416
6.70433922775602 235.73270877672581 0.7995747394180329
6.7095667827094365 230.94815630697815 0.7910298015740402
6.714794337662853 229.62228012417148 0.7899013056249697
6.720021892616269 228.05428175533302 0.787323354044243
6.725249447569685 226.9424900919945 0.7876592348627762
6.730477002523101 226.69494149788346 0.7866034502843323
6.7357045574765175 227.44055570851566 0.7873865660840297
6.740932112429934 225.767200758113 0.7858466708872761
6.74615966738335 222.7427947988401 0.7824594798298768
6.751387222336766 220.17924819672635 0.781573212123671
6.756614777290182 220.81367467076308 0.78029897834147
6.7618423322435985 223.6380742539116 0.7847798854307594
6.767069887197015 224.75576664991206 0.7853420367516941
6.772297442150431 223.1133408471798 0.7825113773509355
6.777524997103847 222.31938303649721 0.7816893656132579
6.782752552057263 221.57471614706876 0.7782453454774196
6.7879801070106796 221.96667741630222 0.7764381322055176
6.793207661964096 220.72810281944825 0.7722841644380873
6.798435216917512 221.0587794988958 0.7733036641638381
6.803662771870928 226.5525739454912 0.78621975896485
6.808890326824344 228.86465215181806 0.7864586899819841
6.814117881777761 232.45906565048236 0.78839485740783
6.819345436731177 232.11519615942285 0.7825778318475717
6.824572991684593 230.87920077120444 0.7812868555405579
6.829800546638009 228.94465996982933 0.780123538473089
6.835028101591425 227.80303128162703 0.7826211988455901
6.840255656544842 228.7864963884349 0.7808162502157096
6.845483211498258 231.16675022811935 0.7827403531085435
6.850710766451674 233.65368970217645 0.7825259334899702
6.85593832140509 237.62294782126713 0.7911018625096635
6.861165876358506 239.86408922602232 0.7957252297727536
6.866393431311923 243.3407356998444 0.8013668881251519
6.871620986265339 243.18120638454786 0.7962920482025765
6.876848541218755 243.56624775012276 0.7917477307484971
6.882076096172171 245.48132866744692 0.7920829988602044
6.887303651125587 243.86077701026252 0.7882650047967144
6.892531206079004 245.43369357041016 0.7930529589900942
6.89775876103242 247.65073845870617 0.7963692626914531
6.902986315985836 247.7200250364989 0.795827849994508
6.908213870939252 252.87442217067064 0.7962329257275698
6.913441425892668 255.7009812851107 0.7964217870465071
6.918668980846085 256.57579385954637 0.7936968226335116
6.923896535799501 259.74859008000004 0.7980289680414269
6.929124090752917 265.44601863326227 0.8052915610313509
6.934351645706333 271.20489698522323 0.8112112839479703
6.939579200659749 278.3227788142882 0.8189874437906709
6.944806755613166 284.1664350743538 0.8240214908839756
6.950034310566582 288.86207740382747 0.8284413870824429
6.955261865519998 297.4198757628034 0.8370717907997383
6.960489420473414 306.1040337993454 0.8463640538872939
6.96571697542683 320.5764648679231 0.8619750328126233
6.970944530380247 328.74784209484807 0.8680636785267594
6.976172085333663 340.69744623249693 0.8800394484362521
6.981399640287079 357.0404739613456 0.8963750694442539
6.986627195240495 377.7444185418468 0.9198962423417348
6.9918547501939114 407.95920520963796 0.9534373471659681
6.997082305147328 449.6463265066566 0.9990025106276731
7.002309860100744 511.27929779108285 1.063852683561185
7.00753741505416 601.4403300465654 1.1521414506142478
7.012764970007576 726.0362337723809 1.2627208872350435
7.0179925249609925 873.3480907710821 1.3821229124797785
7.023220079914409 1028.834005934465 1.499426029470337
7.028447634867825 1176.8715321065215 1.601388851923801
7.033675189821241 1289.6357113445315 1.6754629220995347
7.038902744774657 1358.4213042112222 1.7179136218800557
7.0441302997280735 1357.960343135761 1.7161314357408446
7.04935785468149 1301.3371693769689 1.678279702600276
7.054585409634906 1214.2187954368633 1.6180725733286638
7.059812964588322 1110.7217719674334 1.5468888440191269
7.065040519541738 1010.2476024347596 1.474534477642587
7.0702680744951545 913.408686196075 1.4027437169857142
7.075495629448571 828.0998438505038 1.3354010555943785
7.080723184401987 757.5048833042571 1.2766951241887114
7.085950739355403 701.6471661023528 1.2285166814757977
7.091178294308819 660.5439113821722 1.1919746077215667
7.0964058492622355 631.7739175800418 1.1665822821127352
7.101633404215652 605.0130145916127 1.1418916123822702
7.106860959169068 582.249658942321 1.120129873596422
7.112088514122484 558.7770861371309 1.0968207376968424
7.1173160690759 540.2613034586644 1.078371747194269
7.1225436240293165 525.8534814599947 1.063602512212011
7.127771178982733 513.764627556068 1.0513639325304756
7.132998733936149 505.1871734591377 1.0426141618911797
7.138226288889565 491.36498063397386 1.0286940722817197
7.143453843842981 480.93767016623406 1.0173386495138672
7.1486813987963975 471.60660030587457 1.0079853830796521
7.153908953749814 466.47231695272336 1.0034050108900376
7.15913650870323 461.51106006081886 0.9981740075012204
7.164364063656646 459.00906224148406 0.9955993096023178
7.169591618610062 459.01241470693657 0.99477747303995
7.1748191735634785 465.24740439255595 0.9998779424217514
7.180046728516895 483.91559969340216 1.0184037145780354
7.185274283470311 513.8514972229223 1.04824042344069
7.190501838423727 563.6689255398204 1.0969293784200045
7.195729393377143 637.3346908440528 1.1647693992969708
7.2009569483305595 742.7210762854614 1.2558017727889075
7.206184503283976 882.4861215882222 1.3668604674787859
7.211412058237392 1066.302333545966 1.4997839415383902
7.216639613190808 1291.3403480938814 1.6492835942945652
7.221867168144224 1583.940244780105 1.8240553714441674
7.227094723097641 1926.8353085517529 2.0097406586736337
7.232322278051057 2277.6463189979227 2.1851909267054195
7.237549833004473 2563.028342195542 2.3171960227229413
7.242777387957889 2690.9434681780535 2.3731232982320902
7.248004942911305 2638.8986921260553 2.3460698194004186
7.253232497864722 2423.365129381543 2.245653867601668
7.258460052818138 2087.226690265556 2.0839889067187842
7.263687607771554 1728.980712850337 1.8978008556119772
7.26891516272497 1374.466551776595 1.6915631924895909
7.274142717678386 1080.1643903430613 1.4980207411350213
7.279370272631803 849.430182269325 1.328477145135232
7.284597827585219 671.632270898319 1.1832655002821735
7.289825382538635 555.5128684196209 1.0794070671369373
7.295052937492051 472.2461182298927 0.9972292678713796
7.300280492445467 421.93411402571826 0.9460879731971015
7.305508047398884 387.90463698100035 0.910043980820617
7.3107356023523 370.37904235823146 0.8915462830244189
7.315963157305716 356.1773744139159 0.8777823740884284
7.321190712259132 345.8081288170384 0.8656493520447468
7.326418267212548 339.0026284556678 0.8563694863398335
7.331645822165965 332.9396180037629 0.8473909669969203
7.336873377119381 324.930666057683 0.8378056727188425
7.342100932072797 321.7157917877617 0.8341599334250424
7.347328487026213 320.7822341699143 0.8327414545848165
7.352556041979629 318.14690303206254 0.8313813007283296
7.357783596933046 317.68846540177236 0.8297899400554418
7.363011151886462 318.5306501361096 0.8317625136129932
7.368238706839878 315.8903699003202 0.8304877446478273
7.373466261793294 316.3229431375731 0.8287495522740164
7.37869381674671 310.450392783171 0.820332845398304
7.383921371700127 304.99636842613194 0.8128759796477976
7.389148926653543 301.78062993342695 0.8089839857763824
7.394376481606959 302.2594867137843 0.8116337546410393
7.399604036560375 306.53722331136737 0.8163530970488116
7.4048315915137914 311.58387716808926 0.8209091273413126
7.410059146467208 315.7632045829529 0.8269575308042272
7.415286701420624 316.5337900080024 0.8277123957450154
7.42051425637404 316.0823513629732 0.8286263373400203
7.425741811327456 316.22741724557125 0.8301518278545464
7.4309693662808725 321.02255805397584 0.836782485233704
7.436196921234289 323.2311707600301 0.838531624089605
7.441424476187705 324.25103604947384 0.8390593903294826
7.446652031141121 325.3224639565894 0.8375550125626084
7.451879586094537 328.37399026993864 0.8424379929336436
7.4571071410479535 332.00525087238435 0.8459282657689687
7.46233469600137 333.54586910680894 0.8442936892424145
7.467562250954786 336.6600032455305 0.8458490991951753
7.472789805908202 338.940829564823 0.8462083549976269
7.478017360861618 344.41973584495867 0.8527648002862124
7.4832449158150345 352.73394406671434 0.8594039976809572
7.488472470768451 362.65582421416815 0.8684429448490386
7.493700025721867 376.65848330929146 0.8851854471153349
7.498927580675283 392.39526770250063 0.9018469001828857
7.504155135628699 408.14495873655443 0.9176975934641965
7.5093826905821155 424.17682153784875 0.9333642088860922
7.514610245535532 441.7732545737901 0.9502352348221719
7.519837800488948 461.5347919460492 0.9698312916717263
7.525065355442364 478.0041812810287 0.9860626924147547
7.53029291039578 490.87957477898186 0.9977687091745598
7.5355204653491965 501.5829895028363 1.0076877062625738
7.540748020302613 508.6852198606913 1.0143542823067133
7.545975575256029 509.17284494481186 1.0142134736223563
7.551203130209445 505.64506654093066 1.009940578541065
7.556430685162861 496.66303787997384 1.0002272023022325
7.5616582401162775 490.5835763543787 0.9928674878448828
7.566885795069694 480.40165326722905 0.9837142799126446
7.57211335002311 466.0855123373807 0.9687022152256342
7.577340904976526 453.2338841128289 0.9552857474464819
7.582568459929942 437.1533008042011 0.9374182594629331
7.5877960148833585 425.86207969219225 0.9264384243933125
7.593023569836775 418.1788257947751 0.9199715363985567
7.598251124790191 414.60200739427654 0.9168591614393643
7.603478679743607 410.94652830981596 0.9123251075922079
7.608706234697023 409.94777931723473 0.9110343351036992
7.6139337896504395 409.8752997897129 0.9110770627869954
7.619161344603856 408.9231093691384 0.9100714920957607
7.624388899557272 409.0173512310518 0.9098315918263494
7.629616454510688 407.61309207275025 0.9071439067718298
7.634844009464104 404.98518956233727 0.9040268055810574
7.6400715644175206 404.64598561302654 0.9035185160470031
7.645299119370937 408.56090766040415 0.9076660475207625
7.650526674324353 416.6074432464606 0.9153112264826377
7.655754229277769 426.57341527599925 0.9245866190034688
7.660981784231185 430.9206462672734 0.9272735169112867
7.666209339184602 444.41069245992423 0.9398510705882054
7.671436894138018 455.510337647486 0.9503192061825462
7.676664449091434 467.72376387755844 0.9619133172140714
7.68189200404485 480.5178191659896 0.973922876144241
7.687119558998266 488.08208837706155 0.9803073127860423
7.692347113951683 497.31765757341805 0.9884182772471943
7.697574668905099 505.9674063241659 0.9964274211202481
7.702802223858515 518.8744261768034 1.0097215397579955
7.708029778811931 526.6955482304038 1.0175910206892558
7.713257333765347 528.4762128544038 1.0190299147580426
7.718484888718764 523.1587309757556 1.012884937748765
7.72371244367218 515.814178261369 1.005987207055089
7.728939998625596 509.6931091767634 0.9988593008822833
7.734167553579012 509.64718763633124 0.9990649570353961
7.739395108532428 507.6655960634377 0.9962349734923113
7.744622663485845 508.96734449935525 0.9980630992759578
7.749850218439261 509.2085854740243 0.9986388714766552
7.755077773392677 509.82711202957773 0.9988693053384056
7.760305328346093 499.86726236081836 0.9881199615072054
7.765532883299509 492.14022065848144 0.9794584435928188
7.770760438252926 487.61517777311485 0.9749249683421128
7.775987993206342 485.4242660245648 0.9729992791978277
7.781215548159758 480.6549258615333 0.9687981980783844
7.786443103113174 472.6315654145495 0.9609557314631134
7.79167065806659 462.21104652412134 0.9510759928719263
7.796898213020007 451.3646809456115 0.9399728777956553
7.802125767973423 443.3196822427183 0.9309841843564448
7.807353322926839 435.38931525546855 0.922637215285543
7.812580877880255 431.0028719795481 0.9175224348769652
7.817808432833671 427.5943085502274 0.9147947642174916
7.823035987787088 425.8590317986872 0.913979649187815
7.828263542740504 424.19787116497207 0.9126607360283784
7.83349109769392 421.0236241513856 0.9082864448904
7.838718652647336 419.30480858981355 0.9051317231028779
7.8439462076007525 417.5677175990528 0.9019604003879593
7.849173762554169 420.9012477094559 0.9045830307936618
7.854401317507585 424.4170659833846 0.907383026212905
7.859628872461001 426.37452129044374 0.9091399528815455
7.864856427414417 429.25021126984774 0.9120908193397729
7.8700839823678335 430.2111460968557 0.9129878173193411
7.87531153732125 434.7848701586293 0.9180650491565879
7.880539092274666 439.8576878916698 0.9215241917333595
7.885766647228082 445.18656447143366 0.9260833505567769
7.890994202181498 451.1315204124799 0.931194476837731
7.8962217571349145 458.020940846731 0.938873947732592
7.901449312088331 465.4273268361793 0.9466155107372385
7.906676867041747 472.21624444239785 0.9540926591731587
7.911904421995163 475.3375787792388 0.9559970120572868
7.917131976948579 482.8108404029832 0.9625106926359325
7.9223595319019955 491.8384873277562 0.9698312204088458
7.927587086855412 497.9663645615305 0.9761719875060332
7.932814641808828 503.6060150851535 0.9801480600482089
7.938042196762244 512.9195604849135 0.9878703774346017
7.94326975171566 523.1758967546706 0.9954532796860908
7.9484973066690765 533.4159389110674 1.005117679287806
7.953724861622493 544.8244442093359 1.0148890811633031
7.958952416575909 556.5530115629007 1.0253740824355062
7.964179971529325 570.6265812215869 1.0376613157822978
7.969407526482741 585.4868469353725 1.0503366723707432
7.9746350814361575 601.5329726648597 1.0639668514364475
7.979862636389574 621.1036002235028 1.0812747564671485
7.98509019134299 636.5112560912338 1.0940170878875515
7.990317746296406 650.4922253559716 1.105952499248296
7.995545301249822 660.8597991079478 1.1149206515694603
8.000772856203238 664.7978482527343 1.1159575857211859
8.006000411156654 670.3862218908577 1.121242080828793
8.01122796611007 673.0163780376128 1.1226934389299976
8.016455521063486 673.9001166266233 1.1227152700771414
8.021683076016902 675.3758582285682 1.122568226890755
8.026910630970319 676.1602677237162 1.1226388474494393
8.032138185923735 678.0656784867188 1.1237577727290426
8.037365740877151 680.4261945718707 1.1254827801147196
8.042593295830567 683.7623565891129 1.1277156810781972
8.047820850783983 682.827796814814 1.1283056237138827
8.0530484057374 681.2631827208467 1.1261891603667493
8.058275960690816 673.684107791547 1.1193794945296733
8.063503515644232 666.7153322329501 1.11341436362378
8.068731070597648 663.401893997317 1.1102331766616995
8.073958625551064 658.0370062407785 1.1054089941786196
8.07918618050448 651.9383657946089 1.0996390100363824
8.084413735457897 646.1100037992679 1.0935453496660645
8.089641290411313 638.0369897206601 1.0866611656624068
8.09486884536473 630.2270501067972 1.078875986772086
8.100096400318145 624.5819394786661 1.0746568664774805
8.105323955271562 614.0418888172829 1.064935955051919
8.110551510224978 609.107560067205 1.0606945253450781
8.115779065178394 608.1733559532126 1.0592102031498525
8.12100662013181 604.5246517812006 1.054710800852043
8.126234175085226 607.7009534867409 1.0567726200148873
8.131461730038643 605.4727321247068 1.0537795835700274
8.136689284992059 611.5004298093526 1.058318018418017
8.141916839945475 618.3357489065666 1.064016270490585
8.147144394898891 631.6751218613825 1.076130575396116
8.152371949852308 651.0296830463426 1.0926050143907573
8.157599504805724 670.4233177792648 1.1087670235546
8.16282705975914 692.417664340787 1.1260204003733814
8.168054614712556 710.1967979694058 1.1392139528297425
8.173282169665972 723.41126634647 1.1493008455929996
8.178509724619389 731.0688428105102 1.1551804077103809
8.183737279572805 736.8911972500742 1.1593589818641215
8.188964834526221 731.0787305652453 1.1525843336036654
8.194192389479637 725.156632501537 1.1467601837428358
8.199419944433053 715.55112389308 1.1386716888538044
8.20464749938647 709.4151903911105 1.1348100187223111
8.209875054339886 704.3563373573188 1.1311139896644642
8.215102609293302 692.8188974196745 1.1218290515214944
8.220330164246718 684.0866455727046 1.11374382788852
8.225557719200134 677.8584703376861 1.1082768057721162
8.23078527415355 675.6242851115505 1.1069129500059065
8.236012829106967 671.7567872009067 1.1035898236625692
8.241240384060383 661.0790125142964 1.093664314376883
8.2464679390138 654.189723680809 1.0867612655864483
8.251695493967215 652.5996155413357 1.0851321558827574
8.256923048920632 655.9378626628835 1.087784040893629
8.262150603874048 657.62489350215 1.0898598902351226
8.267378158827464 655.7508051973446 1.0886549672769306
8.27260571378088 656.3205338333505 1.0897353540552264
8.277833268734296 652.3296741223702 1.0856062748384343
8.283060823687713 646.6282075896386 1.0809089672670926
8.288288378641129 637.9748794646355 1.0725140840914655
8.293515933594545 635.5454726939146 1.0706859105386672
8.298743488547961 634.7441248106765 1.0688130082495566
8.303971043501377 636.9133013705901 1.0701651588513292
8.309198598454794 638.5195846203944 1.071718934904001
8.31442615340821 638.1269674560721 1.0712047143654526
8.319653708361626 638.8236447483663 1.0701562047582316
8.324881263315042 640.5308299608413 1.0701092519934818
8.330108818268458 646.4300013436956 1.0746799304566488
8.335336373221875 652.5187071385179 1.0793917016016732
8.34056392817529 657.2924928818852 1.0824752095496761
8.345791483128707 659.6339221927176 1.0840636187870214
8.351019038082123 660.5575779512361 1.0834989184918153
8.35624659303554 664.0747390211213 1.0860538668826634
8.361474147988956 671.210119205282 1.0912193594572779
8.366701702942372 678.92279944032 1.0986156817322041
8.371929257895788 684.569760382485 1.1026128635055672
8.377156812849204 691.6918227980545 1.1088284016278132
8.38238436780262 700.3727529718154 1.1147424199401648
8.387611922756037 701.0642689027675 1.114531932576147
8.392839477709453 703.5513831806217 1.1150891037378656
8.398067032662869 698.3212596766905 1.1117710086898287
8.403294587616285 690.4401140986536 1.1063297378588592
8.408522142569701 683.3306456097853 1.1009635365627592
8.413749697523118 672.9993192160263 1.091613752941977
8.418977252476534 664.9527083246691 1.084199746021508
8.42420480742995 650.2265652745958 1.070218075912548
8.429432362383366 641.9199374399341 1.0637208458610437
8.434659917336782 629.8720758419424 1.0541753331989763
8.439887472290199 620.0753065918242 1.045935142538242
8.445115027243615 611.4919112235029 1.038093811942153
8.450342582197031 602.4709786844364 1.0296183350655181
8.455570137150447 595.9428258653613 1.0235370897003846
8.460797692103863 585.8186346212535 1.015659855289543
8.46602524705728 576.6522814308984 1.0081038729650993
8.471252802010696 567.1636040165165 0.9998080845721976
8.476480356964112 564.7510590366114 0.9970323456814115
8.481707911917528 560.2703180857322 0.9920643511653873
8.486935466870944 553.7577919447972 0.9858834782491741
8.49216302182436 547.2469862183314 0.9799604239364207
8.497390576777777 544.1090872676497 0.976158607388715
8.502618131731193 536.4127165640067 0.9689259216948496
8.50784568668461 534.5601989828642 0.9668725111553061
8.513073241638025 536.1627181422641 0.9685994053703842
8.518300796591442 534.9753890409474 0.9679118624341884
8.523528351544858 538.1919951848749 0.971681883413039
8.528755906498274 537.0272937593708 0.9715837311037983
8.53398346145169 531.4723522772155 0.9661076379735432
8.539211016405106 526.4935463130237 0.9615534040104514
8.544438571358523 522.9576452632755 0.9566247557041445
8.549666126311939 521.9186131178396 0.9543681880461059
8.554893681265355 523.0671722355033 0.9546719812420457
8.560121236218771 519.7690203145902 0.9509270676166698
8.565348791172188 516.0777961244913 0.9480145076922495
8.570576346125604 514.8047077022361 0.9471524798242459
8.57580390107902 513.1155836267669 0.9460839702151153
8.581031456032436 513.9618500094543 0.9454372031839822
8.586259010985852 515.832459383603 0.9467513698996126
8.591486565939269 517.9453005288958 0.9487072618003001
8.596714120892685 522.4500084789584 0.9523513706704402
8.601941675846101 520.1258766705342 0.9492951389189719
8.607169230799517 517.1398617854114 0.9447807131802358
8.612396785752933 515.4525619033291 0.9432932551168485
8.61762434070635 515.4288861527929 0.9431094195873685
8.622851895659766 520.7252571009269 0.9493694136994022
8.628079450613182 528.2796118913035 0.9563500999980304
8.633307005566598 532.2772903825377 0.9597132229287945
8.638534560520014 539.0303950448214 0.9643696290516702
8.64376211547343 545.6180682719707 0.9701580975326143
8.648989670426847 552.6199462040332 0.9762697192232516
8.654217225380263 562.8026019824216 0.9852578247698379
8.65944478033368 568.1085313468329 0.9890267353634183
8.664672335287095 572.2371134175878 0.9906347577459349
8.669899890240512 581.1520894617875 0.997747634832133
8.675127445193928 589.6398194776945 1.0046919223473558
8.680355000147344 602.6421663846635 1.0153256992991566
8.68558255510076 608.7452497290593 1.0190554747117142
8.690810110054176 619.0982496463065 1.0271380687799
8.696037665007593 631.3504775065726 1.0360514587593395
8.701265219961009 646.5167275621684 1.0484072692644124
8.706492774914425 661.6651981125115 1.0600497504666928
8.711720329867841 676.6153989337382 1.0723637067938308
8.716947884821257 684.8730245175014 1.0777473058148321
8.722175439774674 694.3637062586628 1.0850739238159257
8.72740299472809 695.1525269867702 1.0855537855258461
8.732630549681506 690.5566878460669 1.0824977019844233
8.737858104634922 686.3218612673128 1.0799279312672467
8.743085659588338 684.5392873563486 1.0799269864955416
8.748313214541755 684.7602395650396 1.080383013382052
8.75354076949517 678.7820129478374 1.0754715595233746
8.758768324448587 671.1428547567704 1.068861375016992
8.763995879402003 660.469626457379 1.0594948007586173
8.76922343435542 642.1078245086732 1.0440231008054364
8.774450989308836 628.17754150769 1.0316707077648477
8.779678544262252 613.6062235126551 1.0188469274135508
8.784906099215668 602.6444624430263 1.007770809873944
8.790133654169084 601.9403728656549 1.007040731261556
8.7953612091225 592.1651838323191 0.9990985634703746
8.800588764075917 586.2060048206877 0.9943025444227066
8.805816319029333 577.976285356531 0.9867427963913078
8.811043873982749 567.7535352230213 0.9779925729495101
8.816271428936165 563.8249976595812 0.9737207031179119
8.821498983889581 559.3267762248 0.970023510685994
8.826726538842998 557.69657979737 0.9686997359621339
8.831954093796414 555.2235347526297 0.965581743367859
8.83718164874983 553.2242574001057 0.9635063548775917
8.842409203703246 550.2335983716125 0.9604225676426735
8.847636758656662 545.2462754813711 0.9562098333719594
8.852864313610079 546.8938872296534 0.9576523308354454
8.858091868563495 546.9305468040601 0.9573319398753339
8.863319423516911 547.2192002241347 0.9565769866580439
8.868546978470327 550.9517161426721 0.959169899325812
8.873774533423743 548.6549960347993 0.9575144847475415
8.87900208837716 548.8552845882159 0.9583407190271725
8.884229643330576 548.5550814931041 0.9577220225305886
8.889457198283992 547.9536324441801 0.957038487149795
8.894684753237408 548.5349006077918 0.9573020257511325
8.899912308190824 549.9276581951821 0.9584952582484698
8.90513986314424 547.3318966999819 0.9551912791744191
8.910367418097657 547.7177596614871 0.9540068519274391
8.915594973051073 552.9732529778972 0.9580796276520859
8.92082252800449 559.6994186957129 0.9623269869853572
8.926050082957905 563.5866502291389 0.965647499249133
8.931277637911322 567.19746555142 0.9684020260639243
8.936505192864738 563.7021559043224 0.96547358908825
8.941732747818154 560.1410494828489 0.9622543435105482
8.94696030277157 557.1464491135663 0.9590016791274806
8.952187857724986 558.1896857975229 0.9591785255659347
8.957415412678403 562.4607268920099 0.9623095505949496
8.962642967631819 570.2308172990029 0.9686117066141224
8.967870522585235 580.7165922323559 0.9784732316728731
8.973098077538651 583.1620561542112 0.9804966052818808
8.978325632492067 588.1864206600026 0.9845889741888488
8.983553187445484 591.1657941347668 0.9863674238911598
8.9887807423989 595.078045056869 0.9886347980898801
8.994008297352316 600.246501188106 0.9934631351800025
8.999235852305732 602.7121584884165 0.9958448526195017
9.004463407259149 608.2598474909013 0.9994302146805593
9.009690962212565 614.4074478722598 1.0041176317619234
9.014918517165981 622.2232401221344 1.0097847056511668
9.020146072119397 628.7136254199453 1.0148198867648108
9.025373627072813 639.8966145540736 1.023093199999637
9.03060118202623 650.6271166221727 1.0303733699431903
9.035828736979646 667.0897367602741 1.0426389086889278
9.041056291933062 683.5202316863429 1.0551252627303573
9.046283846886478 701.1216280069405 1.0693610495220491
9.051511401839894 716.9085578804727 1.0809320868893268
9.05673895679331 736.6482972328901 1.0947652944014623
9.061966511746727 760.6831412797263 1.1114108217070815
9.067194066700143 784.8965298105658 1.1283903874740266
9.07242162165356 806.6443153694473 1.143480344260546
9.077649176606975 828.0912979631547 1.157549913601403
9.082876731560392 844.9249983547649 1.1689783609625726
9.088104286513808 860.4621841539813 1.1793783862830756
9.093331841467224 866.6784116728948 1.183711125045921
9.09855939642064 865.3012690380388 1.182258046912744
9.103786951374056 862.3559103684771 1.1799991564164025
9.109014506327473 853.5218168777053 1.1727048023182745
9.114242061280889 846.2596637425944 1.1679710272430042
9.119469616234305 839.4813518524048 1.162478988211449
9.124697171187721 831.2235083200734 1.1557701251610661
9.129924726141137 827.2646363214105 1.1523225808786344
9.135152281094554 825.6295887423155 1.1504263780292636
9.14037983604797 834.0889309660436 1.1566724727736701
9.145607391001386 854.4039432996536 1.1709250394213573
9.150834945954802 881.5197184045797 1.1895145716201334
9.156062500908218 918.8338163748094 1.21496380303701
9.161290055861635 956.405685729542 1.2485224931749317
9.16651761081505 997.809403943748 1.2823847945768847
9.171745165768467 1032.6814617846874 1.3096852758662967
9.176972720721883 1054.2808026724906 1.3265974637346545
9.1822002756753 1060.240806015577 1.3327410625738616
9.187427830628716 1063.6024949179134 1.3379526351396458
9.192655385582132 1054.3247438193187 1.3346756001466031
9.197882940535548 1042.558085005859 1.3302442449676473
9.203110495488964 1026.6122432885072 1.3223640079631163
9.20833805044238 1011.5404400202013 1.3160727508613115
9.213565605395797 996.2108838472395 1.30722770056211
9.218793160349213 980.0761574014471 1.2988377480328461
9.224020715302629 961.6758519212506 1.2884338124122696
9.229248270256045 947.6110386761201 1.2807140791815268
9.234475825209461 935.0694324818182 1.2735071594714285
9.239703380162878 923.6059898613532 1.2668771417255156
9.244930935116294 918.0658063874018 1.2638438917867316
9.25015849006971 912.261676061719 1.2623060615939996
9.255386045023126 911.0007883629766 1.2629471393857523
9.260613599976542 912.7039886991217 1.2652484057303464
9.265841154929959 917.2488788063815 1.2708310115677157
9.271068709883375 930.5002882469179 1.2806287004291168
9.276296264836791 948.5680341029077 1.2945546458203043
9.281523819790207 967.0095551403358 1.307595281789961
9.286751374743623 989.0333987947055 1.3230983378074292
9.29197892969704 1017.7094210461179 1.3439105014958825
9.297206484650456 1044.8302736749965 1.3628426265017197
9.302434039603872 1068.0976821836152 1.3784840545852308
9.307661594557288 1077.3253514000123 1.3861580013973562
9.312889149510704 1069.88275017725 1.3824283963263129
9.31811670446412 1043.6331586393983 1.365699295560847
9.323344259417537 1009.3620272752156 1.345037448842553
9.328571814370953 963.7730974775203 1.3158618020860662
9.33379936932437 913.6164628635852 1.2824664147046092
9.339026924277785 859.2162129698279 1.2446482629809597
9.344254479231202 809.4121096073942 1.2098518643929899
9.349482034184618 769.2125263586273 1.1803223825776774
9.354709589138034 739.8062120632617 1.1599283229214767
9.35993714409145 715.2910270569147 1.1419089648038248
9.365164699044866 697.2896468264736 1.1281884820273982
9.370392253998283 677.619981327254 1.112449018905093
9.375619808951699 665.9334339946174 1.1028244307451196
9.380847363905115 657.8610865186309 1.0961439869571874
9.386074918858531 652.9000294824009 1.0935519475261102
9.391302473811947 650.1521812664129 1.0920416678354936
9.396530028765364 645.9554452779066 1.0892474651406923
9.40175758371878 643.931356947299 1.0885148559602256
9.406985138672196 645.2011442906492 1.0895564545545613
9.412212693625612 646.4656154018993 1.089963413854904
9.417440248579029 642.7752313166052 1.0765074312993448
9.422667803532445 639.4725688214821 1.068898277687027
9.427895358485861 635.0465056320264 1.061883034328081
9.433122913439277 635.0413114317884 1.0591231376731636
9.438350468392693 634.5935539271038 1.0555616220249646
9.44357802334611 631.329058364564 1.0497585287273432
9.448805578299526 631.8497630579985 1.0470123990374371
9.454033133252942 631.8959164870712 1.04492693580114
9.459260688206358 635.7647227543158 1.0467266833807194
9.464488243159774 639.9489303498999 1.0488350798747994
9.46971579811319 639.2988423600955 1.0465993970235465
9.474943353066607 635.1660682170581 1.04236389002014
9.480170908020023 632.670684563916 1.0390728277790573
9.48539846297344 632.5657364116203 1.0379109623963672
9.490626017926855 631.4117643952706 1.0352809040452398
9.495853572880272 632.3749979120198 1.034906518189942
9.501081127833688 632.8686581842893 1.0342256426394738
9.506308682787104 633.1000368020418 1.032625761179159
9.51153623774052 629.276522467629 1.0282349551645087
9.516763792693936 627.5385814912188 1.0261847541489726
9.521991347647353 628.5378030595716 1.0260467282098895
9.527218902600769 632.4968007700564 1.0284961661858318
9.532446457554185 637.7363858545943 1.0327809162520407
9.537674012507601 636.579114681994 1.03208538016226
9.542901567461017 634.4671399723733 1.029304711366137
9.548129122414434 632.5134823837086 1.0266723775004003
9.55335667736785 632.7995569786348 1.0246525253839969
9.558584232321266 635.1199781155008 1.0257168468340827
9.563811787274682 636.5943491760291 1.0267405014791025
9.569039342228098 636.5585932958827 1.0266643971118472
9.574266897181515 629.691319251752 1.0204945698645367
9.57949445213493 628.9036048356924 1.0182689303551582
9.584722007088347 628.0669666963988 1.0156036724335666
9.589949562041763 629.5978036263256 1.016001186275995
9.59517711699518 631.8871236888496 1.0174986115486888
9.600404671948596 631.3767758884579 1.0174667154669124
9.605632226902012 629.9056038250482 1.016231813522512
9.610859781855428 634.6348544703936 1.018625399683023
9.616087336808844 635.2506876848465 1.0177588015405834
9.62131489176226 638.7316888780516 1.0191493359572112
9.626542446715677 636.4620358165901 1.016371038960853
9.631770001669093 637.162958082067 1.017756392867643
9.636997556622509 635.7512737180156 1.016155239575835
9.642225111575925 639.7947276909189 1.0191729496023467
9.647452666529341 638.6359877992588 1.016746241610874
9.652680221482758 639.1716240177893 1.0168737156439778
9.657907776436174 639.1113122599554 1.015684755968316
9.66313533138959 641.7920000694714 1.017113357316544
9.668362886343006 644.0018580246763 1.018958853504467
9.673590441296422 643.6147804130202 1.0174935634057634
9.678817996249839 643.5155602552276 1.0166494570902624
9.684045551203255 643.5695489336136 1.0166039966667835
9.689273106156671 647.2684531014016 1.020050343742444
9.694500661110087 652.801151700247 1.0231443732759415
9.699728216063503 656.3079037730568 1.0255751901753467
9.70495577101692 657.1673252109961 1.0260440294523328
9.710183325970336 660.0785388176433 1.0281500521073657
9.715410880923752 665.133656078387 1.0313893929749833
9.720638435877168 665.1942290189833 1.0295434356226023
9.725865990830584 663.4440787457717 1.0277701480661625
9.731093545784 658.7124795463319 1.022713804567826
9.736321100737417 657.7756320070592 1.021138707719949
9.741548655690833 659.851487471458 1.0225337781602164
9.74677621064425 661.6262742119796 1.0227369269939213
9.752003765597665 666.6559546268232 1.0261475850871669
9.757231320551082 668.3881569115483 1.0272540214870458
9.762458875504498 672.1689617547623 1.03057957993264
9.767686430457914 674.5690787695496 1.032358339211808
9.77291398541133 680.5787230482489 1.0363786221735243
9.778141540364746 680.2301160758628 1.0332887079706823
9.783369095318163 678.8959254261667 1.0314915556693662
9.788596650271579 676.7328832637759 1.0295727114992388
9.793824205224995 674.7718111402808 1.028749047087985
9.799051760178411 679.3462662379658 1.0313066696656714
9.804279315131827 676.9074157692443 1.0286007575607297
9.809506870085244 678.6563135263975 1.028893681683471
9.81473442503866 681.274032411756 1.0300052686714682
9.819961979992076 680.6982102321075 1.0291261689566744
9.825189534945492 681.4703720614042 1.029222063863703
9.830417089898909 686.1583511349672 1.0320850595030018
9.835644644852325 691.6129525090124 1.034626570405807
9.840872199805741 694.1794201653644 1.0360021969607014
9.846099754759157 695.27057497837 1.0369684676114987
9.851327309712573 692.0320667123824 1.034732177496575
9.85655486466599 687.926633392723 1.0317121295208247
9.861782419619406 688.4567152777153 1.0323515195598503
9.867009974572822 688.5925072266396 1.0315593808017458
9.872237529526238 687.443420904187 1.0296557599025284
9.877465084479654 688.5507256998783 1.03045612957239
9.88269263943307 685.8299402433632 1.027932781958296
9.887920194386487 688.891876491003 1.0296878978981905
9.893147749339903 693.0619890039211 1.0328972498467452
9.89837530429332 694.300885634233 1.0331223246037098
9.903602859246735 698.1843089071189 1.0354334999381427
9.908830414200152 698.5257595053786 1.0352172274694311
9.914057969153568 705.1234709925587 1.0403279360074937
9.919285524106984 706.8878761168787 1.0414156205185703
9.9245130790604 708.2794270064679 1.0412612718420688
9.929740634013816 711.9372192121479 1.0422859980768753
9.934968188967233 717.8603358857532 1.0460610532780725
9.940195743920649 723.016427315779 1.0498651239275412
9.945423298874065 727.0248822985155 1.0524574202244834
9.950650853827481 723.2186073222977 1.0494621645945759
9.955878408780897 724.0715444920085 1.0502294592896289
9.961105963734314 724.7699426713694 1.0514863084382153
9.96633351868773 722.4920184310076 1.0496492099512191
9.971561073641146 722.9686333580312 1.0478710339357171
9.976788628594562 721.1782866851034 1.0451053688125578
9.982016183547978 721.6470489509395 1.0446900000979975
9.987243738501395 718.7515571853727 1.0410024839251004
9.99247129345481 714.7798918811233 1.0371989414559273
9.997698848408227 710.6342764446335 1.034173191472661
10.002926403361643 709.8712146704929 1.0332264618374454
10.00815395831506 707.116422910068 1.0310443897896675
10.013381513268476 704.1266180443719 1.0289097198270534
10.018609068221892 702.3969157156733 1.0285835123782112
10.023836623175308 696.1089136046814 1.0238489395140715
10.029064178128724 694.3167641028538 1.0217639966233596
10.03429173308214 697.198924538153 1.023598913150726
10.039519288035557 700.3251318224408 1.025564638304435
10.044746842988973 700.2362761969168 1.0248932577557623
10.049974397942389 699.5769970337637 1.0242831115752877
10.055201952895805 699.1745955588648 1.023549767331426
10.060429507849221 699.6833761717876 1.024263506861729
10.065657062802638 696.820183499338 1.0222298444419982
10.070884617756054 696.7950199053232 1.021948910258921
10.07611217270947 693.6166714384818 1.0189717915305099
10.081339727662886 694.4322282326283 1.0187244843039895
10.086567282616302 691.6708021794358 1.0169557598124603
10.091794837569719 685.9716804677624 1.0116662666271499
10.097022392523135 683.5274819569211 1.0086345573936857
10.102249947476551 685.15299323011 1.0095977787017638
10.107477502429967 689.6643463309679 1.0128236845125123
10.112705057383383 690.4776995375933 1.0129661616402235
10.1179326123368 691.0249539992762 1.0135522807267832
10.123160167290216 690.216237550102 1.0131029024939537
10.128387722243632 687.3436869138137 1.0109192383327528
10.133615277197048 684.3365196591516 1.0079796038645021
10.138842832150464 684.5183203237209 1.0072106493010664
10.14407038710388 686.286715978771 1.0081964580531773
10.149297942057297 684.025580026478 1.006881701618745
10.154525497010713 679.8541306257274 1.0040166083911064
10.15975305196413 680.9528376340667 1.0045904291532552
10.164980606917545 680.9333464400625 1.0034718021214635
10.170208161870962 685.82679836494 1.0059483198644035
10.175435716824378 684.8604230222489 1.0054332930618688
10.180663271777794 683.8748396981292 1.0042258498573975
10.18589082673121 681.5619734876836 1.00213445929585
10.191118381684626 673.9413739105846 0.9963242969817248
10.196345936638043 670.1323839478254 0.9918511392375998
10.201573491591459 667.7714832681946 0.9894084718670771
10.206801046544875 666.1073320365726 0.9884580714774596
10.212028601498291 668.6171607320571 0.9903318320250483
10.217256156451707 667.5308139139228 0.9894044651957876
10.222483711405124 666.7258405822655 0.9886812522390314
10.22771126635854 665.9862303989037 0.988934366808362
10.232938821311956 663.2293264940494 0.9868107452832606
10.238166376265372 660.6372934826434 0.9843375450140108
10.243393931218788 657.740010264303 0.9819328149566771
10.248621486172205 653.9158816813704 0.9788096414023235
10.253849041125621 656.8795516635098 0.9813054360828376
10.259076596079037 656.8401795845879 0.9814492648792842
10.264304151032453 652.5497420768646 0.9782822965555866
10.26953170598587 652.3396782190039 0.9774527148660695
10.274759260939286 648.655951089516 0.9741829081839554
10.279986815892702 649.7773127361903 0.9744328421413284
10.285214370846118 650.3267353227055 0.9750958724130259
10.290441925799534 651.370435163965 0.9746310121435101
10.29566948075295 646.3944749299179 0.9707587502153097
10.300897035706367 639.1267547252523 0.9644782168378219
10.306124590659783 635.3653555561052 0.9612553280534244
10.3113521456132 629.9094603285674 0.9573530189348116
10.316579700566615 633.0060266097562 0.9599926121511577
10.321807255520032 631.4919602186905 0.9581768992280285
10.327034810473448 630.5199713045332 0.95727819715061
10.332262365426864 630.0044448133216 0.9562507538001053
10.33748992038028 632.9105717216357 0.957753726281179
10.342717475333696 631.2009650625623 0.9557079323534711
10.347945030287113 633.7224296928854 0.9568687496079092
10.353172585240529 637.9670016652436 0.95972390105838
10.358400140193945 641.4807640140451 0.9622391674151292
10.363627695147361 642.856394218247 0.9631188443283815
10.368855250100777 641.1382771738203 0.9618437765608071
10.374082805054194 641.9616256932908 0.9629769518083021
10.37931036000761 642.2060324140815 0.9618648449616909
10.384537914961026 645.4685382776141 0.9641756419811209
10.389765469914442 648.59247425841 0.9657320753979075
10.394993024867858 653.3710459753435 0.969438114454527
10.400220579821275 654.083738821466 0.9701658182260984
10.40544813477469 646.7203124921074 0.9637682796674436
10.410675689728107 642.854459997118 0.960651500247704
10.415903244681523 635.0150629595353 0.9545389670622393
10.42113079963494 631.446475478523 0.9515674894066143
10.426358354588356 625.8522100738298 0.9469197471619015
10.431585909541772 617.3001892642419 0.9398820355919005
10.436813464495188 611.7109378950198 0.9358132370829307
10.442041019448604 604.0489527164658 0.9296576488995596
10.44726857440202 599.0669203711927 0.9253653326342873
10.452496129355437 595.290862810005 0.9219614595928771
10.457723684308853 592.9527524644556 0.9201858285414458
10.462951239262269 593.0259150831332 0.9191715960557054
10.468178794215685 587.3213330286807 0.9144079911352061
10.473406349169101 582.2580999271513 0.9107110550100743
10.478633904122518 575.4036683395125 0.9058888364494244
10.483861459075934 572.7593439580272 0.9037597200316869
10.48908901402935 570.2225084259616 0.9013509785461722
10.494316568982766 566.6413917281811 0.8975499669690347
10.499544123936182 562.0805980830793 0.8936383841234871
10.504771678889599 555.8484280762526 0.8882276731679447
10.509999233843015 552.8044628627807 0.8854146747761309
10.515226788796431 553.6505126037096 0.8852658204914661
10.520454343749847 550.7160770627586 0.8830935143998746
10.525681898703263 548.3894470076982 0.8823796787530409
10.53090945365668 546.8022235933086 0.8809284312340047
10.536137008610096 543.4212248480642 0.878532049919429
10.541364563563512 543.1699748235408 0.8781612223848595
10.546592118516928 544.4772606644076 0.8788628783962653
10.551819673470344 541.4416627926128 0.8758959969172986
10.55704722842376 541.9867020263296 0.8760460182000781
10.562274783377177 540.4673275912138 0.8747903806571319
10.567502338330593 537.5285796682386 0.8724683330820505
10.57272989328401 535.9048486999566 0.8708475913391799
10.577957448237425 532.1575430968624 0.8674065217828045
10.583185003190842 527.5363777647673 0.8625153576072293
10.588412558144258 526.2268740401014 0.8605996482340779
10.593640113097674 524.0838174019189 0.8591037684215798
10.59886766805109 526.5878269875518 0.8606178025573373
10.604095223004506 525.0832797169649 0.8585674659716331
10.609322777957923 521.6925240654505 0.8560573357417922
10.614550332911339 521.6110022446787 0.855612441354241
10.619777887864755 520.1555245322567 0.8546407080436883
10.625005442818171 521.1139677679517 0.8562003525283395
10.630232997771587 519.0263446195618 0.8538979506953682
10.635460552725004 519.0470096334009 0.8536237402136141
10.64068810767842 522.1954647329072 0.8557609475724554
10.645915662631836 525.2785150217971 0.8579422638998342
10.651143217585252 529.4141374782286 0.8615518052167473
10.656370772538668 529.9756767525303 0.8617418482328852
10.661598327492085 529.5698256366212 0.8614335472420526
10.666825882445501 532.7801055278142 0.8636656592848343
10.672053437398917 533.6729575566616 0.8627462332046407
10.677280992352333 536.8985535071085 0.8649675271341974
10.68250854730575 537.4558564366248 0.8648185304362734
10.687736102259166 541.9871932504971 0.8679625389336232
10.692963657212582 544.3192537557755 0.870537036074566
10.698191212165998 548.9919816567478 0.8742946736851687
10.703418767119414 553.730562369747 0.8774292432159585
10.70864632207283 554.5314150598324 0.8773269159652607
10.713873877026247 564.3595347895604 0.8846989371821574
10.719101431979663 570.2910674380112 0.8890163451339027
10.72432898693308 579.748954835406 0.8963246640283614
10.729556541886495 586.2162030029135 0.9008281339976894
10.734784096839912 594.8427101891583 0.9067821468380469
10.740011651793328 602.6165639544333 0.9124152697722956
10.745239206746744 609.7954687716234 0.9171834285377468
10.75046676170016 614.6611546198753 0.9207635932445242
10.755694316653576 615.986686879046 0.9213357838720948
10.760921871606993 614.2437574182859 0.918684295853642
10.766149426560409 616.0189397686872 0.9198244442958764
10.771376981513825 612.2564820669558 0.9166851476324642
10.776604536467241 610.18280605395 0.9160975434773131
10.781832091420657 611.5676973542278 0.9166491325112591
10.787059646374074 610.1137061096256 0.9148498643380335
10.79228720132749 607.0083360381202 0.9113850737026271
10.797514756280906 602.9197438354271 0.9078157028341691
10.802742311234322 600.9757020388976 0.9066407484081759
10.807969866187738 602.033018159532 0.9076102033108044
10.813197421141155 600.1303281802176 0.9055862277002269
10.81842497609457 600.9658120093411 0.9065347206340135
10.823652531047987 600.5818897984874 0.9057905260818406
10.828880086001403 603.7192430707647 0.9076899942503339
10.83410764095482 605.7280388945034 0.9093705957389226
10.839335195908236 614.8176931270407 0.9162097086755333
10.844562750861652 624.46346865122 0.9235808206230779
10.849790305815068 642.5681388585137 0.9358238068328505
10.855017860768484 661.9059268461182 0.9484305931111835
10.8602454157219 684.4169097650077 0.9639819655394528
10.865472970675317 710.1755271607004 0.9809382765263197
10.870700525628733 732.0367164560201 0.995449967774128
10.875928080582149 749.3557938846084 1.0072322001751481
10.881155635535565 755.0497553441433 1.0104452386531304
10.886383190488981 751.5280723947844 1.007723594442789
10.891610745442398 740.684009957165 1.0006189124363343
10.896838300395814 724.6516317984037 0.9890461245023823
10.90206585534923 707.7226519307251 0.9770143858887799
10.907293410302646 689.7956091529352 0.9642955821227206
10.912520965256062 670.4072576735192 0.9496481086198265
10.917748520209479 654.1330365819044 0.9379298130175713
10.922976075162895 636.6319657532409 0.925179623857166
10.928203630116311 623.0030711605809 0.9156685531191879
10.933431185069727 613.591931394918 0.9088893433491875
10.938658740023143 605.7755719666666 0.9024395789947538
10.94388629497656 597.2046711600525 0.8964221409637734
10.949113849929976 587.8837820434155 0.8892952970580911
10.954341404883392 577.8708628432983 0.8819181113748259
10.959568959836808 574.2080715773806 0.8790710033602115
10.964796514790224 572.3917605444183 0.8775472416998383
10.97002406974364 570.1307037703934 0.8773311893021316
10.975251624697057 565.505728287942 0.8753409674287692
10.980479179650473 553.0531815295345 0.8674830150049903
10.98570673460389 544.4410588647853 0.862120160911319
10.990934289557305 541.8789983358579 0.8610173633841978
10.996161844510722 539.4952889854113 0.860265138189519
11.001389399464138 538.8781733219562 0.8602683737367542
11.006616954417554 535.6658651372722 0.857919469014719
11.01184450937097 528.3903694521955 0.852781791613556
11.017072064324386 521.0969327702896 0.847543148138884
11.022299619277803 521.1928491169057 0.8483785095062385
11.027527174231219 515.872731423721 0.8440827371514091
11.032754729184635 514.9910987856322 0.8434461224423069
11.037982284138051 512.1057161793391 0.8417827814422556
11.043209839091467 508.2112306503928 0.8386685351052019
11.048437394044884 507.15681847916176 0.8382233190514651
11.0536649489983 507.22090503871243 0.8387760010957321
11.058892503951716 504.1957813133327 0.8360592458662837
11.064120058905132 502.5759913742834 0.8351775388457103
11.069347613858548 503.8517201283982 0.8367833934634429
11.074575168811965 500.26727600340564 0.8340115366153074
11.079802723765381 498.7217935165848 0.8328556078037744
11.085030278718797 494.6910299353562 0.8298041048452878
11.090257833672213 493.76567631220155 0.8294442534204818
11.09548538862563 495.8926073043068 0.8314877096615175
11.100712943579046 496.93044295796284 0.8327807666549228
11.105940498532462 495.9454475939565 0.8322308226464555
11.111168053485878 498.18279881269297 0.8342795776040746
11.116395608439294 494.86682420039523 0.832275350474656
11.12162316339271 492.30583084901923 0.830289727116709
11.126850718346127 487.31117317818814 0.8258700315734316
11.132078273299543 485.1562313175942 0.8238556904933992
11.13730582825296 484.5178703047855 0.8230169121146806
11.142533383206375 483.45947832874526 0.8224986376286383
11.147760938159792 481.5479224916855 0.8213089479356495
11.152988493113208 477.0041251913177 0.8171615384327761
11.158216048066624 479.2706374968077 0.8197981460634389
11.16344360302004 481.6734635233113 0.8219436796043539
11.168671157973456 484.1010779766381 0.8244091697243271
11.173898712926873 486.3151270420283 0.8272716212731495
11.179126267880289 485.1233396618976 0.826380831204886
11.184353822833705 486.0914695440408 0.8269722394767703
11.189581377787121 483.2789766757224 0.824809085492355
11.194808932740537 481.25285357058686 0.8224540172416257
11.200036487693954 482.1675165029506 0.8235094314550149
11.20526404264737 480.39383391917477 0.8227630320831458
11.210491597600786 481.5114302602061 0.8239534131592322
11.215719152554202 480.8225487036022 0.8237442820639791
11.220946707507618 483.59225159665885 0.826309196208859
11.226174262461035 487.7043472695781 0.8294349459207001
11.23140181741445 488.56397107350466 0.8307747250489963
11.236629372367867 488.6734666247825 0.8300455572760639
11.241856927321283 484.5213387277353 0.8269181952032272
11.2470844822747 484.78798235574317 0.8273684547657386
11.252312037228116 483.45930330343333 0.8258353438801735
11.257539592181532 482.9336023009367 0.8252149584193951
11.262767147134948 483.5247135968508 0.8253383339565267
11.267994702088364 481.0254601364097 0.8231747620127642
11.27322225704178 478.7022984439527 0.8215965375267732
11.278449811995197 475.718619082208 0.8196188083538836
11.283677366948613 474.04448242896945 0.8182791465299061
11.288904921902029 474.88919894992625 0.8189354092398304
11.294132476855445 471.8117293517285 0.8152514804605315
11.299360031808861 470.1284652996737 0.8132670270649643
11.304587586762278 469.2536134719493 0.8122243577087976
11.309815141715694 468.17819746800933 0.8114777207967934
11.31504269666911 468.4357137928169 0.812437013890826
11.320270251622526 469.5658106291388 0.8137698422759342
11.325497806575942 466.1736151311976 0.8108736115809044
11.330725361529359 467.14047207299063 0.81142561503836
11.335952916482775 467.98421630189904 0.8112307449700175
11.341180471436191 466.5423758963408 0.80976440876403
11.346408026389607 460.4322888784838 0.8037243848732428
11.351635581343023 458.3758414146549 0.8017909605566907
11.35686313629644 456.5158404650219 0.8001082952715879
11.362090691249856 457.0088563629763 0.7997642168737411
11.367318246203272 460.27959076264705 0.8033459500628813
11.372545801156688 456.95636684670586 0.8006188459421476
11.377773356110104 455.8275036998339 0.8001466920664371
11.38300091106352 454.71348402379533 0.7996012828408049
11.388228466016937 450.09696709979806 0.7955296514554598
11.393456020970353 448.00216745126386 0.7936718855653766
11.39868357592377 442.31806661486735 0.7891011155896721
11.403911130877185 435.80341131716926 0.7831114728559018
11.409138685830602 433.0778556772716 0.7813451217281581
11.414366240784018 432.0946989248964 0.7803781579473772
11.419593795737434 430.6634256277955 0.7787167217826652
11.42482135069085 430.40990098881474 0.7789821702206412
11.430048905644266 428.46566490048906 0.778000112000161
11.435276460597683 426.47088109640214 0.7766044184173012
11.440504015551099 424.56750867984954 0.7754128270255385
11.445731570504515 423.38370062624676 0.7732051442031381
11.450959125457931 420.71593673474587 0.7693082684374667
11.456186680411347 420.78345439049485 0.7697443702073501
11.461414235364764 418.0670079978133 0.7672500106274753
11.46664179031818 415.76801063637737 0.7661062174542392
11.471869345271596 415.4484144564725 0.7669260769721664
11.477096900225012 414.9221620933 0.7671170971031054
11.482324455178428 415.3277469935457 0.774166880301219
11.487552010131845 415.5416890114694 0.7762585902450422
11.49277956508526 412.90673854888115 0.7743779954977728
11.498007120038677 413.21017881081804 0.7758691839841128
11.503234674992093 411.6636104374952 0.7748673132823745
11.50846222994551 411.3196063680223 0.7755820057598601
11.513689784898926 410.3573413705292 0.7766832833621957
11.518917339852342 409.45430295546157 0.7776915673459267
11.524144894805758 408.76792715350905 0.7792142651703952
11.529372449759174 404.4145951352101 0.7755461701748144
11.53460000471259 405.53134096268724 0.7762617627935401
11.539827559666007 405.37795692285465 0.7766748788541513
11.545055114619423 405.2585755736001 0.7761797357609133
11.550282669572839 406.9519070504739 0.778897475869019
11.555510224526255 408.69539078345883 0.7816916765881546
11.560737779479672 406.28220726678205 0.7794538128679269
11.565965334433088 407.54032708671883 0.7806360939328649
11.571192889386504 409.08182721752985 0.7825830508858911
11.57642044433992 411.9970481300674 0.7861003753181613
11.581647999293336 416.35512370077856 0.791570207297087
11.586875554246753 416.01510785381413 0.7918120419748157
11.592103109200169 413.99054821352917 0.7901131983944697
11.597330664153585 409.82040702276396 0.78711253983994
11.602558219107001 407.82985526924455 0.7852178531888647
11.607785774060417 406.5572674170731 0.783682890283527
11.613013329013834 409.2580388090422 0.7864475205149706
11.61824088396725 407.69685761309705 0.7850466066026359
11.623468438920666 404.49802032357513 0.7820147882207416
11.628695993874082 403.35782334183284 0.7809224662495206
11.633923548827498 401.98036467937993 0.7803657900933687
11.639151103780915 399.859457223923 0.7791292292605309
11.64437865873433 398.95953959856104 0.7793082286965448
11.649606213687747 395.95323209227104 0.7775172778949093
11.654833768641163 390.98259377166613 0.7727294533811234
11.66006132359458 388.4211952474163 0.7703296072935125
11.665288878547996 385.49897223069377 0.76821744124648
11.670516433501412 385.3295315281339 0.7681037232408401
11.675743988454828 385.4854931428991 0.7692703327711059
11.680971543408244 386.6684108635514 0.7699312382116186
11.68619909836166 387.0394054257936 0.7708695360239698
11.691426653315077 386.1301784741245 0.7713778737310315
11.696654208268493 383.77280560873714 0.7695345355294639
11.701881763221909 380.2633563195253 0.7671433387806437
11.707109318175325 379.85687399960636 0.7678798074332082
11.712336873128741 380.8229395711655 0.7683379360870284
11.717564428082158 383.71839372190067 0.7714287433055642
11.722791983035574 382.0927999214501 0.7696119106971767
11.72801953798899 379.1892485140604 0.7661579825844249
11.733247092942406 378.5876438632847 0.76686236131449
11.738474647895822 378.3136814126475 0.7676147604614787
11.743702202849239 380.27680569507504 0.7697614166739015
11.748929757802655 379.89270739409517 0.7701536590917044
11.754157312756071 380.88065021314094 0.7704909980892994
11.759384867709487 383.1327539138538 0.7724966909553369
11.764612422662903 386.918884226975 0.7771895157393992
11.76983997761632 389.5557395771936 0.7796847668033516
11.775067532569736 390.1808694012082 0.7803350428927944
11.780295087523152 392.08015738506845 0.7822556950025102
11.785522642476568 392.3920696759999 0.7822317054394691
11.790750197429984 391.4019806328238 0.7819095705776257
11.7959777523834 394.15466631873596 0.7851346208967023
11.801205307336817 393.5849324985689 0.7839604552066377
11.806432862290233 397.48283391931545 0.7873979875837107
11.81166041724365 399.1584898586546 0.7888140208711971
11.816887972197065 401.88816839708534 0.7909432375333346
11.822115527150482 405.2557083594301 0.7948561805761587
11.827343082103898 402.2756827269006 0.7913259111075942
11.832570637057314 402.5298190905185 0.7909300343666434
11.83779819201073 399.35391362666275 0.7881481257398734
11.843025746964146 394.7943951073215 0.7838231925788713
11.848253301917563 393.44316643043635 0.7828437408663668
11.853480856870979 391.47956768008896 0.7813535681004905
11.858708411824395 389.2559910672611 0.7788509128617846
11.863935966777811 387.44390892650154 0.778181030174191
11.869163521731227 384.57440804718277 0.7768370055651475
11.874391076684644 378.59370511486134 0.7716356097485852
11.87961863163806 378.1100486312501 0.7717235955214826
11.884846186591476 375.3811454818934 0.7700322340416468
11.890073741544892 371.27019618889193 0.7671663776849574
11.895301296498308 370.55351783091095 0.7671389714646166
11.900528851451725 366.78285654515105 0.7630803080996871
11.90575640640514 365.5740133293966 0.761860756449218
11.910983961358557 367.40078147949305 0.7633277215323602
11.916211516311973 366.6603329564964 0.7620864509334636
11.92143907126539 365.9589336864297 0.7611040016564796
11.926666626218806 363.26269729375014 0.7574907630026372
11.931894181172222 358.4069048603535 0.7525043414379743
11.937121736125638 356.0517357113291 0.7493213562628818
11.942349291079054 353.8696874418792 0.7480044845301443
11.94757684603247 352.12986977860146 0.7473627470083889
11.952804400985887 351.6784198774342 0.7481484338406841
11.958031955939303 351.59124772343006 0.7492542958016079
11.963259510892719 351.3714383563069 0.7492231933984929
11.968487065846135 352.73954444252865 0.7514850933630747
11.973714620799552 350.25469279278315 0.7486566862602483
11.978942175752968 352.54387946123995 0.7512756240796478
11.984169730706384 351.2027382867313 0.7480737654905996
11.9893972856598 353.0077998000921 0.7494009675962683
11.994624840613216 352.7808186852268 0.7495158400527852
11.999852395566633 349.8071316396286 0.747003230859305
12.005079950520049 350.5989095544969 0.7492394242851568
12.010307505473465 351.29569090726204 0.7514056355505883
12.015535060426881 354.77940441138605 0.7567571405964554
12.020762615380297 357.57038883881415 0.7598941401124459
12.025990170333714 358.0559051687919 0.7592534093449149
12.03121772528713 353.21092165924335 0.7526464851943264
12.036445280240546 350.4496554840786 0.7495869822885789
12.041672835193962 350.5085593877696 0.7501900980743432
12.046900390147378 350.61141655232075 0.7506952766559968
12.052127945100795 355.55354791660335 0.7561475040682499
12.05735550005421 361.03853463078053 0.7615188840211287
12.062583055007627 362.58103134262285 0.7625506836515529
12.067810609961043 364.5664952855745 0.765377507126802
12.07303816491446 362.8693363995685 0.7634896470431928
12.078265719867876 363.4004993121631 0.7641519435005083
12.083493274821292 365.61698601879425 0.7662217272285464
12.088720829774708 370.40485584624884 0.7710286585404232
12.093948384728124 377.73375860504296 0.7786434671028858
12.09917593968154 384.9437564086799 0.7849954726171586
12.104403494634957 392.79527160308214 0.7934590966713345
12.109631049588373 400.1182197409796 0.799533916852995
12.114858604541789 411.2346075876394 0.8096080776682862
12.120086159495205 428.5647425663512 0.826530845443405
12.125313714448621 445.4902957761032 0.8414993997589922
12.130541269402038 463.68241831512455 0.858317272333314
12.135768824355454 480.75875641083366 0.8738020597356317
12.14099637930887 494.00418851947643 0.8852775803159747
12.146223934262286 510.77629193036137 0.9006519171142446
12.151451489215702 520.2478993424915 0.9090034292219575
12.156679044169119 527.6253593370532 0.9153315683306493
12.161906599122535 529.5892835520378 0.9176403749327249
12.167134154075951 525.950885514551 0.9143203689629668
12.172361709029367 523.6031585776343 0.9125846111998138
12.177589263982783 517.2218224351308 0.9078406867586194
12.1828168189362 508.70674105410404 0.9002542097094373
12.188044373889616 498.6974913781106 0.8921091608425813
12.193271928843032 485.7405182001602 0.8809131714958883
12.198499483796448 474.23869456329487 0.8702764936739993
12.203727038749864 463.3093282291264 0.8611813205205523
12.20895459370328 453.2406682828879 0.8522282853647095
12.214182148656697 446.19293805831614 0.8462292645261699
12.219409703610113 436.38718087969875 0.8374149627103883
12.22463725856353 428.1736050008646 0.8294969192875923
12.229864813516945 416.93073046435455 0.8188462579853268
12.235092368470362 410.02198570455215 0.812436128187378
12.240319923423778 402.73522186098177 0.8058473774659435
12.245547478377194 396.54453970343474 0.8007985724640024
12.25077503333061 391.7408174483825 0.7972514287520603
12.256002588284026 383.6673931422032 0.7897028361499151
12.261230143237443 377.2918613345222 0.7838231642001056
12.266457698190859 371.7000632540461 0.7774975066461575
12.271685253144275 369.57991885124824 0.7747611287078506
12.276912808097691 366.4737828354866 0.7721551576808575
12.282140363051107 362.1147215727587 0.7676560467490848
12.287367918004524 356.9269697282824 0.7630476385250771
12.29259547295794 351.20815668363076 0.7579444212383464
12.297823027911356 350.1260079591982 0.7572498517086721
12.303050582864772 347.32151557636007 0.7553444804403708
12.308278137818188 348.27104142797117 0.7559927103342275
12.313505692771605 347.94793314553806 0.7582768059032585
12.31873324772502 347.05322927081863 0.76578927466279
12.323960802678437 346.5106466415712 0.769471900149469
12.329188357631853 345.6258723774668 0.7722600219182856
12.33441591258527 345.1642846945186 0.775330895673839
12.339643467538686 345.99684673540565 0.7792523610990169
12.344871022492102 343.125964381568 0.7798232124885086
12.350098577445518 344.3607413095975 0.7834777274153862
12.355326132398934 341.7366251620239 0.7833570798819319
12.36055368735235 340.5717098909735 0.7840531384291439
12.365781242305767 338.56778490832073 0.7839151264013748
12.371008797259183 335.6330437132394 0.781975813181427
12.376236352212599 335.6531059222602 0.7832634948567171
12.381463907166015 334.3767602775393 0.783646864334784
12.386691462119432 334.5447513596023 0.7863553283913933
12.391919017072848 331.28833430048365 0.7851882324539481
12.397146572026264 330.83476760522007 0.7875843257113736
12.40237412697968 328.29558070954624 0.7865407638828726
12.407601681933096 326.83963384874073 0.787416573041256
12.412829236886513 328.7611630087274 0.7919014287185113
12.418056791839929 329.5905793369484 0.7929227825014504
12.423284346793345 326.52881193497046 0.7894846953202259
12.428511901746761 324.0548943792498 0.7883571937954567
12.433739456700177 321.62089322972497 0.785493163843883
12.438967011653594 321.58747887041335 0.7870164667828284
12.44419456660701 324.133847047844 0.7915009040102046
12.449422121560426 325.58420268269305 0.7942535635907062
12.454649676513842 325.2952726835704 0.7966064612649483
12.459877231467258 326.93063836729783 0.8011996436111147
12.465104786420675 327.4221273697863 0.8031439648717016
12.47033234137409 326.45626147709555 0.8041379699961883
12.475559896327507 324.8102896417372 0.8023090929520486
12.480787451280923 320.40825365908375 0.7958501583447604
12.48601500623434 315.317850649163 0.7906566737162666
12.491242561187756 314.61077020188037 0.7901320749747818
12.496470116141172 313.7770473766536 0.7909130683962731
12.501697671094588 315.05516274715916 0.7933093014056132
12.506925226048004 316.70547349479597 0.7949864048351369
12.51215278100142 313.2307552820292 0.7923969567948564
12.517380335954837 311.0911707822081 0.791576670311352
12.522607890908253 311.000448010334 0.7937048747846183
12.527835445861669 309.6217015053708 0.7937714239210522
12.533063000815085 315.03016517346987 0.8012384900530916
12.538290555768501 312.06337733015215 0.7981735513164439
12.543518110721918 313.6445791240131 0.8006338303117906
12.548745665675334 312.9827823144667 0.8007114598237902
12.55397322062875 309.80941869456444 0.7978206190243876
12.559200775582166 307.88428500865257 0.795504846940372
12.564428330535582 302.5663111631825 0.7840748130500412
12.569655885488999 300.91689490073315 0.7742336373547243
12.574883440442415 302.91790589474584 0.7736869517796557
12.580110995395831 307.3218629743006 0.777531545851923
12.585338550349247 307.9603315815819 0.7770062191130062
12.590566105302663 306.40315995025225 0.7735255096783283
12.59579366025608 303.77046348830123 0.7685538724472629
12.601021215209496 302.6947587320896 0.7646703164256146
12.606248770162912 304.2852824098713 0.764419862649351
12.611476325116328 307.43648570829384 0.7669482229179275
12.616703880069744 307.9966168483853 0.7653125275196766
12.62193143502316 309.93293650455917 0.7664371923046777
12.627158989976577 310.8861603452951 0.7662242156893555
12.632386544929993 309.89598296447264 0.7646089141569598
12.63761409988341 310.601622049578 0.7652118686460051
12.642841654836825 309.74532050238014 0.7649791535613999
12.648069209790242 309.71429265129217 0.7648850860719515
12.653296764743658 312.4551181861072 0.7670832435811055
12.658524319697074 315.2303174989765 0.7693085532349613
12.66375187465049 319.766988573102 0.7736827512287088
12.668979429603906 324.5455161122106 0.7780668257413061
12.674206984557323 329.8111150112017 0.782183290369042
12.679434539510739 335.3913625270309 0.786804984650303
12.684662094464155 342.4296279771076 0.7947674392918237
12.689889649417571 347.2240813366167 0.7991024207194636
12.695117204370987 353.9106817610267 0.8070018321194858
12.700344759324404 361.5963501164603 0.8147978747322645
12.70557231427782 368.6684815148265 0.8212654010516816
12.710799869231236 373.13374715062514 0.8251797225613039
12.716027424184652 380.2172519649114 0.8311873982943802
12.721254979138068 388.48777418285545 0.8401136102077278
12.726482534091485 393.59500932152605 0.844297466695335
12.7317100890449 406.8567450773478 0.8584928521548385
12.736937643998317 414.40983085508213 0.8657907586670661
12.742165198951733 416.9227205226421 0.8680542795542875
12.74739275390515 424.68386938177696 0.8758406373298699
12.752620308858566 427.3010342106457 0.8782503341886739
12.757847863811982 431.8596008424602 0.8818728839898657
12.763075418765398 429.6984994694826 0.8792181650932728
12.768302973718814 424.71791873319575 0.873200664682384
12.77353052867223 417.6449496312619 0.8659943484172337
12.778758083625647 411.1806542525307 0.8594328287004127
12.783985638579063 403.8766358481701 0.8518710736566909
12.789213193532479 401.10548266538797 0.8497350400282982
12.794440748485895 393.31965892383715 0.8412609112042736
12.799668303439312 388.8734321409831 0.835996709663409
12.804895858392728 384.8306169981146 0.8320200685345559
12.810123413346144 379.2067504672168 0.8255037017203354
12.81535096829956 372.2495940955259 0.8180959815232676
12.820578523252976 365.2516499088195 0.8105126654135392
12.825806078206393 363.29716088882407 0.807942232621847
12.831033633159809 361.89962420097964 0.8066924975448688
12.836261188113225 363.48492592372156 0.8079454532813896
12.841488743066641 367.84982169454594 0.8128874617119749
12.846716298020057 370.47893424463416 0.8154700072095065
12.851943852973474 373.6438994175546 0.8186104291592651
12.85717140792689 377.03183874530134 0.822727106676434
12.862398962880306 382.05016783358957 0.8276898510962274
12.867626517833722 384.5149806283 0.8292679970619795
12.872854072787138 391.4498269632163 0.8363137946976787
12.878081627740555 399.2679929160354 0.8435955196461227
12.88330918269397 405.02680696091204 0.8488650047659734
12.888536737647387 410.6216831870131 0.8536034241472737
12.893764292600803 410.53247640295046 0.8522399039622699
12.89899184755422 413.09128857026076 0.8545504165755339
12.904219402507636 410.39312913256174 0.8514739443728641
12.909446957461052 403.4658202255001 0.8450403126542737
12.914674512414468 394.0204433217629 0.8355981048355606
12.919902067367884 381.16868329277844 0.8219744667146969
12.9251296223213 371.0357587656102 0.8112371855330915
12.930357177274717 362.8776582567182 0.8019893878346054
12.935584732228133 354.001024867911 0.7922487243282241
12.940812287181549 344.8705151307006 0.7806464974852753
12.946039842134965 337.4377614746075 0.7718557960921322
12.951267397088381 326.88362184977916 0.7594839712653254
12.956494952041798 322.6430831162482 0.7547251728394075
12.961722506995214 322.5197946796987 0.7551260639418822
12.96695006194863 323.8548763209254 0.7578513553778894
12.972177616902046 324.16650473880003 0.7588302720036565
12.977405171855462 320.37746200535304 0.7553242090655182
12.982632726808879 318.38149735047523 0.7530373811253743
12.987860281762295 318.3399617794127 0.7529838849798332
12.993087836715711 317.46662144213445 0.7510799149764279
12.998315391669127 317.687876511372 0.751445242361307
13.003542946622543 316.9249601826732 0.7497595252926236
13.00877050157596 318.60256905856215 0.7524548397946554
13.013998056529376 322.6728948033496 0.7573753018446366
13.019225611482792 326.3590571732377 0.7618319034541385
13.024453166436208 329.3917510260621 0.7658813588983705
13.029680721389624 330.65224201316323 0.7671957864683938
13.03490827634304 331.2754850721456 0.7678599885043275
13.040135831296457 332.35461010348706 0.7699697216794353
13.045363386249873 336.8496183187225 0.775235086698149
13.05059094120329 344.57562029005044 0.7837615434999625
13.055818496156705 344.9464164551858 0.7837180046954431
13.061046051110122 343.56466162733045 0.7802752387282265
13.066273606063538 341.78346970988594 0.7763915171050381
13.071501161016954 339.3791268640609 0.7723410303911069
13.07672871597037 341.6643944092869 0.7746424846336321
13.081956270923786 343.1201034477808 0.7764332976271793
13.087183825877203 337.824967954472 0.7707240004601966
13.092411380830619 335.87457736507 0.7689317133134702
13.097638935784035 333.81854808259214 0.7669382098024977
13.102866490737451 329.7463132198697 0.7634596500415679
13.108094045690867 328.42600384300715 0.7625927427107019
13.113321600644284 327.8531271955485 0.7636100945838821
13.1185491555977 330.05732042054416 0.767057077943651
13.123776710551116 331.0821774146177 0.76785214630687
13.129004265504532 330.2497294552492 0.7683327234479341
13.134231820457948 327.51758769460383 0.7644164504216627
13.139459375411365 329.4000945627326 0.7668043400251229
13.14468693036478 331.3780791002989 0.7686994727792129
13.149914485318197 334.31730882302907 0.771597208283351
13.155142040271613 338.55619450035357 0.7766911652144757
13.16036959522503 340.0667104661837 0.7788562833653992
13.165597150178446 344.48854438992714 0.7838657386614036
13.170824705131862 344.9116386865234 0.7834618323590334
13.176052260085278 346.7004539304397 0.7844349570101133
13.181279815038694 349.00767237583113 0.786700180711031
13.18650736999211 350.2103172595682 0.7879713369714587
13.191734924945527 347.0506797966709 0.7850922819429604
13.196962479898943 346.1969364030803 0.7834601462942803
13.202190034852359 343.8000806337678 0.7810242041751637
13.207417589805775 346.09126617011333 0.7833590839938906
13.212645144759191 349.63196875548743 0.788235303818598
13.217872699712608 347.30676068063053 0.7856448130326003
13.223100254666024 347.4958087085795 0.7853672144122805
13.22832780961944 343.0387334407707 0.779721920495261
13.233555364572856 339.25668802922183 0.7764368826926409
13.238782919526273 337.72014915103404 0.7750797045090168
13.244010474479689 333.0659025807839 0.7699248122728077
13.249238029433105 329.49411418497704 0.765656815891287
13.254465584386521 331.34883993089153 0.767846647964762
13.259693139339937 331.804027214628 0.7690159553524244
13.264920694293354 331.6501087804757 0.7690566066499841
13.27014824924677 329.9599587518624 0.7673865320594183
13.275375804200186 327.68098771438883 0.7654070963974987
13.280603359153602 323.0972795438772 0.7599579976936085
13.285830914107018 319.7588163367459 0.7565389176689514
13.291058469060435 311.86073696015035 0.74723919278267
13.29628602401385 311.67676072845774 0.7476832421062716
13.301513578967267 313.3966911688186 0.7492090991626005
13.306741133920683 312.508200357845 0.7472876339015257
13.3119686888741 310.75024059803235 0.7461681763811707
13.317196243827516 306.59997254979874 0.7410817638101852
13.322423798780932 306.9917598423392 0.7424919178422125
13.327651353734348 311.248394829871 0.7481697015310546
13.332878908687764 310.364999283643 0.7471694327965959
13.33810646364118 308.57832622207 0.7464549302943827
13.343334018594597 305.634013644866 0.7430881015722484
13.348561573548013 304.3286576096945 0.7412601368574652
13.353789128501429 304.10253974207797 0.740229620067965
13.359016683454845 301.17094638895065 0.7361711285045764
13.364244238408261 298.7295202555203 0.7329328990086231
13.369471793361678 299.6071842155917 0.733663945179531
13.374699348315094 302.52858650238284 0.736850027816571
13.37992690326851 305.66330478138616 0.7401904411018637
13.385154458221926 307.9989629580246 0.7421073281104651
13.390382013175342 310.7467327749047 0.7464136791904799
13.395609568128759 311.9651304051836 0.7487298024364466
13.400837123082175 313.41903871909955 0.7504109918574258
13.406064678035591 310.4917066195837 0.7473572445550001
13.411292232989007 310.12243666465423 0.7457017806944438
13.416519787942423 309.61121427918386 0.74390300386209
13.42174734289584 312.0957177568752 0.7466868041509914
13.426974897849256 318.46661257979 0.7543848865499496
13.432202452802672 322.32560291125503 0.7596827029830351
13.437430007756088 321.96892370712874 0.7591375063631575
13.442657562709504 319.80765382683006 0.7563462258657783
13.44788511766292 318.7196351595984 0.7553587868290658
13.453112672616337 320.0602445438015 0.7577500634986539
13.458340227569753 325.29112901683493 0.7629838195073566
13.46356778252317 326.2759598050337 0.7648393699732864
13.468795337476585 323.957225824474 0.7619082448305928
13.474022892430002 320.1963464005958 0.7571419363455231
13.479250447383418 323.2348772391388 0.7609320105681203
13.484478002336834 327.23272472646613 0.7653086271355836
13.48970555729025 329.102325632227 0.768735991958582
13.494933112243666 327.8178420885155 0.7680080054092109
13.500160667197083 323.7148546841293 0.7624219306850628
13.505388222150499 319.6870413908384 0.7572430838228936
13.510615777103915 318.65283252166233 0.7551986398154795
13.515843332057331 319.3096922642043 0.7552431833452456
13.521070887010747 318.1418497837473 0.7532134025701889
13.526298441964164 313.48692712848487 0.7480253281180022
13.53152599691758 309.4804409061111 0.7436216007172026
13.536753551870996 306.1448552331243 0.7408486589739033
13.541981106824412 302.54575255222255 0.7377879587010515
13.547208661777828 299.5084282983466 0.7354631564150096
13.552436216731245 295.4020628217919 0.7304907746895092
13.55766377168466 292.4436636053866 0.7271545635653064
13.562891326638077 290.65162913462075 0.7244693661828074
13.568118881591493 289.25832036229065 0.7235064341011068
13.57334643654491 286.16439086023985 0.720829957526292
13.578573991498326 284.33774607240014 0.718415461291761
13.583801546451742 280.1650461214546 0.714158388879268
13.589029101405158 279.0271234270986 0.7141721553385537
13.594256656358574 277.33277257383867 0.7127384546521285
13.59948421131199 276.39340657285965 0.7139787205299498
13.604711766265407 275.01905645127255 0.7109594795719791
13.609939321218823 274.43883633426685 0.7099460200073479
13.615166876172239 274.261087495203 0.7085317028526443
13.620394431125655 274.3553646404222 0.7079270319371781
13.625621986079071 274.9197745259097 0.7088178548795312
13.630849541032488 273.8417161989926 0.7089750624328438
13.636077095985904 273.84023049026223 0.7096006782716416
13.64130465093932 272.75645252730317 0.7084999364161658
13.646532205892736 269.5399187929188 0.7030879596285324
13.651759760846153 267.48221661883315 0.7010788357821457
13.656987315799569 266.8858138097916 0.7009472358042321
13.662214870752985 265.48043353719476 0.6996676297174694
13.667442425706401 266.03778048811995 0.700400517236942
13.672669980659817 264.767879975924 0.6991603271210558
13.677897535613234 265.0480806214989 0.6993015872121597
13.68312509056665 264.7512507905346 0.6992179384329827
13.688352645520066 264.9502066374998 0.6994143672777088
13.693580200473482 265.9426419470839 0.7001888470879938
13.698807755426898 266.4429295666523 0.7003487908860728
13.704035310380315 264.5813982711789 0.6973359697263112
13.70926286533373 262.7185443649956 0.6949673544000073
13.714490420287147 264.3264318096793 0.6982285039479695
13.719717975240563 263.7208739993508 0.6976511129288807
13.72494553019398 265.3443047932844 0.701311886073323
13.730173085147396 264.64551915223973 0.7005290037084638
13.735400640100812 262.8513431251793 0.6969692710930444
13.740628195054228 262.6597645240831 0.6946237394441216
13.745855750007644 264.6267710444173 0.6964707725375388
13.75108330496106 265.54309686910926 0.6988476744136799
13.756310859914477 265.0330194777831 0.6990496219362282
13.761538414867893 262.70350429701 0.6970676700379528
13.766765969821309 262.3285450830806 0.695609566927929
13.771993524774725 265.06270211651423 0.698766797298905
13.777221079728141 263.9553158124818 0.6958366820924444
13.782448634681558 261.826717464925 0.6924487090459861
13.787676189634974 258.2885327144179 0.687946971321187
13.79290374458839 257.5568297967444 0.6877230662697413
13.798131299541806 260.9379484818625 0.692440811424064
13.803358854495222 263.3108252273503 0.6968165329252239
13.808586409448639 266.56561940166034 0.7013268322586562
13.813813964402055 267.4079241333935 0.7018314235708741
13.819041519355471 267.9229502540053 0.7032138957030942
13.824269074308887 269.73437410474287 0.7056469550935686
13.829496629262303 268.21312680724617 0.7036039349931801
13.83472418421572 269.1728838630033 0.7050767718862835
13.839951739169136 271.0315285193493 0.7042951288749385
13.845179294122552 270.36025124227683 0.7045983648628363
13.850406849075968 270.7709070256883 0.7056747382198139
13.855634404029384 271.9230097510293 0.706709168891367
13.8608619589828 269.4932652480246 0.7038508731659805
13.866089513936217 271.2645123083585 0.7044798708090295
13.871317068889633 270.84503707659326 0.7036698169764877
13.87654462384305 271.16177266604774 0.7052247249463452
13.881772178796465 271.6780320459684 0.7053980200311669
13.886999733749882 273.3939702279454 0.7068379486605529
13.892227288703298 275.48166182344465 0.7099654681053328
13.897454843656714 275.6191354604534 0.7102108096059401
13.90268239861013 280.13371880904504 0.7154907886307476
13.907909953563546 281.7190194268681 0.7171941174978398
13.913137508516963 286.3027751678202 0.7223693549894401
13.918365063470379 287.80771821740655 0.7239921671576868
13.923592618423795 286.74460307631443 0.7216328862424549
13.928820173377211 285.6453279713751 0.718854858296751
13.934047728330627 285.32173077067694 0.7181252616312215
13.939275283284044 285.8623786771073 0.7201175907301965
13.94450283823746 286.8342117280855 0.7224070797741701
13.949730393190876 287.40768796989727 0.7246039341916654
13.954957948144292 286.7883622600863 0.7226374498696216
13.960185503097708 289.35589299467625 0.7260400140428541
13.965413058051125 287.64342134474066 0.7230485553307654
13.97064061300454 287.30972512827316 0.7226069896184347
13.975868167957957 284.07611443407706 0.7185733562940764
13.981095722911373 278.9204672289744 0.7109053531686218
13.98632327786479 276.4456485631865 0.7079872525602584
13.991550832818206 272.95342050937404 0.7048821498388996
13.996778387771622 271.7979399019447 0.7045531893506203
14.002005942725038 270.0816496171248 0.7028407275991195
14.007233497678454 271.2935190495595 0.7043652481562966
14.01246105263187 271.9036707261204 0.7036647625350096
14.017688607585287 272.7366882361419 0.7051960518531746
14.022916162538703 274.323704905753 0.707448156320699
14.028143717492119 275.18440556395683 0.7086170344406408
14.033371272445535 273.87899292153764 0.7072736190587419
14.038598827398951 272.56285809474184 0.7058399484592502
14.043826382352368 271.7311417599681 0.7045189049358025
14.049053937305784 274.62354337979053 0.7077671523606073
14.0542814922592 273.8015467864551 0.7056419621891659
14.059509047212616 277.24685708838115 0.7103478413292694
14.064736602166032 281.00977049963825 0.7158322491090116
14.069964157119449 282.6066203568751 0.7197013237679656
14.075191712072865 284.2332159685543 0.7219914005947249
14.080419267026281 285.12765485640546 0.7228768352497491
14.085646821979697 288.7799207222606 0.7250999330814821
14.090874376933114 290.1186346381957 0.7258549281375091
14.09610193188653 292.53805472625396 0.7276585265581768
14.101329486839946 294.4418581356284 0.7298641417045633
14.106557041793362 298.853127572826 0.7358297631832689
14.111784596746778 300.72264647926494 0.7373941200296712
14.117012151700195 301.22542514129367 0.7382181660144753
14.12223970665361 299.2952413712335 0.7360051856548291
14.127467261607027 299.2565336602812 0.7372589704303235
14.132694816560443 297.7267639726541 0.7354285577916617
14.13792237151386 296.5504118968877 0.7334284720090978
14.143149926467276 294.08957449462633 0.7301204872883812
14.148377481420692 292.95927427450886 0.7278697405786108
14.153605036374108 291.1912835670797 0.7256933487140246
14.158832591327524 289.7507441909133 0.7244812899677331
14.16406014628094 288.37893116778787 0.723855884904474
14.169287701234357 287.6474296125637 0.7232330077712876
14.174515256187773 285.2972567354014 0.7189474525041488
14.179742811141189 285.14224430525115 0.7186965104292472
14.184970366094605 285.53375229148503 0.7176679768616713
14.190197921048021 283.3997146951641 0.7153747304361548
14.195425476001438 281.1707263961493 0.7139895319553226
14.200653030954854 283.69570539552603 0.7172739819259191
14.20588058590827 286.68842333848403 0.7202540371227935
14.211108140861686 292.09792035460083 0.7265791900160798
14.216335695815102 292.91827560227915 0.7265346325251579
14.221563250768519 292.59845128100415 0.7257790313617087
14.226790805721935 290.8970308831595 0.7232317021282625
14.232018360675351 289.8781901862598 0.7206755109406816
14.237245915628767 289.84757312853804 0.7219336482169283
14.242473470582183 289.8239802911915 0.7225808241241861
14.2477010255356 290.43862518257197 0.7252840673654112
14.252928580489016 289.36794378761624 0.7237456811962709
14.258156135442432 287.8107313375458 0.7201523848017144
14.263383690395848 290.8777341316539 0.723088574808312
14.268611245349264 293.4288124266152 0.7266859064949169
14.27383880030268 293.4088609185896 0.7250676098294524
14.279066355256097 294.96044059337237 0.7267336954358545
14.284293910209513 295.54203842412034 0.7264604272859277
14.28952146516293 299.98725257186646 0.7319835689850728
14.294749020116345 303.2444783814504 0.7367572418406884
14.299976575069762 304.8677108118359 0.73874836850784
14.305204130023178 305.29808472898503 0.7391087622072887
14.310431684976594 304.4541349875867 0.7379757955522543
14.31565923993001 306.3425547435813 0.738883450319538
14.320886794883426 308.95982374285785 0.7424014407353728
14.326114349836843 314.2469599556302 0.748286133359737
14.331341904790259 315.5352009568079 0.7486092574706152
14.336569459743675 316.16155129536867 0.7505920459526111
14.341797014697091 314.9963321398877 0.7485797195328034
14.347024569650507 315.2782024905981 0.7481315405037754
14.352252124603924 315.4230862148887 0.7474741916824298
14.35747967955734 315.65158288593113 0.7467896439673469
14.362707234510756 315.61679864748896 0.7477427565673379
14.367934789464172 315.47846946748825 0.7489352583957641
14.373162344417588 317.75621243041394 0.7513785676710225
14.378389899371005 319.8054465138337 0.7535782719567934
14.38361745432442 322.68930569103327 0.7566107812666526
14.388845009277837 325.89584845119737 0.7594196974597911
14.394072564231253 324.4965895214291 0.7586513143317103
14.39930011918467 325.2349833097178 0.759394011747883
14.404527674138086 326.7746734558999 0.7609906430840396
14.409755229091502 327.7467536115382 0.762013976860051
14.414982784044918 331.1711937235854 0.7654979000696855
14.420210338998334 331.4452314816086 0.765374871999971
14.42543789395175 332.5533586424518 0.7668907756377555
14.430665448905167 329.4629074383708 0.7632443676642681
14.435893003858583 331.14253192197134 0.7643387871858479
14.441120558811999 331.6190156344157 0.7653325183147895
14.446348113765415 333.87632661264917 0.7677508872711674
14.451575668718831 332.79413428938614 0.7671115224978338
14.456803223672248 331.4240747737777 0.7655038017841296
14.462030778625664 333.6023291270005 0.7674093166201331
14.46725833357908 334.04520986938576 0.7675641808710985
14.472485888532496 339.1870912309391 0.7734027578127799
14.477713443485912 342.6917853998542 0.7771262052632879
14.482940998439329 347.00626875702034 0.7818521325189992
14.488168553392745 353.3202370070077 0.7890140406984911
14.493396108346161 357.9323187705277 0.7940042512717168
14.498623663299577 363.5854637024659 0.800252269527436
14.503851218252994 368.41584200936063 0.8046905606866799
14.50907877320641 373.27376878788976 0.8102270137538756
14.514306328159826 378.0207296679262 0.8150195358503571
14.519533883113242 380.99522879043377 0.81855351929887
14.524761438066658 382.954549519325 0.8208973987159713
14.529988993020075 380.9157177951202 0.8189932584529102
14.53521654797349 378.47272177074154 0.8172585177081162
14.540444102926907 371.65805513514255 0.8099561972431485
14.545671657880323 360.1865676006669 0.7976595600983807
14.55089921283374 345.3650727211771 0.781061730834289
14.556126767787156 330.6214675157256 0.7645567941536859
14.561354322740572 322.22726586300007 0.7555188273621036
14.566581877693988 314.7871484800573 0.7479905202880515
14.571809432647404 311.251978468765 0.7435563979618844
14.57703698760082 307.46393120791294 0.7382812702566551
14.582264542554237 305.1148213655852 0.7344908046386524
14.587492097507653 305.5606092000108 0.7351471644040749
14.592719652461069 307.2530981764766 0.7368782200654439
14.597947207414485 308.34547342917256 0.7391966821247181
14.603174762367901 310.8902132287975 0.7422476895237986
14.608402317321318 315.40068424497076 0.747360740373855
14.613629872274734 317.06970568664553 0.7484228060264816
14.61885742722815 322.84355902386255 0.7540644710756867
14.624084982181566 328.0227388445711 0.7590889645748935
14.629312537134982 332.81213424805077 0.7649374054806444
14.634540092088399 339.8306156900098 0.7723736874757123
14.639767647041815 344.6805197906125 0.777173151595272
14.644995201995231 346.5656796229511 0.7792622570946014
14.650222756948647 347.3588075311418 0.7787457557055769
14.655450311902063 347.3594759691349 0.7784154580663287
14.66067786685548 347.4827394302296 0.7788248894968101
14.665905421808896 347.8196045926312 0.7786851915383965
14.671132976762312 348.06262537705305 0.7796601969877017
14.676360531715728 346.52720585061417 0.7771736393046378
14.681588086669144 345.3724805655945 0.7761865531743353
14.68681564162256 344.3995842378565 0.774878941741097
14.692043196575977 345.54788724373174 0.7762934088527801
14.697270751529393 343.84993750582055 0.7752653816090199
14.70249830648281 345.57481631966385 0.7768101612603663
14.707725861436225 347.3322035331185 0.7776357760460729
14.712953416389642 349.5307516820252 0.7795790881429595
14.718180971343058 352.4172806950566 0.7827280255070487
14.723408526296474 354.62185284853723 0.784954222782654
14.72863608124989 355.430288041916 0.7861175181958777
14.733863636203306 356.1610384927802 0.7870856015515069
14.739091191156723 353.4381571395548 0.7848910246822918
14.744318746110139 349.2555372405244 0.7821765184363104
14.749546301063555 345.5459921996225 0.7794441346242602
14.754773856016971 337.004644424905 0.7700555047237531
14.760001410970387 333.64249290199507 0.7660373711093225
14.765228965923804 330.15091208717735 0.760447000459321
14.77045652087722 327.1090261979751 0.757384604862989
14.775684075830636 325.08440387370325 0.7550365854862552
14.780911630784052 320.8095811169688 0.7501654248733007
14.786139185737468 319.2359438644173 0.7483545792001879
14.791366740690885 320.38743201113647 0.7493292685249014
14.7965942956443 318.50446562935014 0.7469627049002037
14.801821850597717 321.7181331146583 0.752102927202942
14.807049405551133 322.4262372918016 0.7528493837156428
14.81227696050455 326.1313772240606 0.7573067246728691
14.817504515457966 329.210107264803 0.760487859729051
14.822732070411382 330.22207469424825 0.7608710815852022
14.827959625364798 333.46609753436087 0.7649796109929131
14.833187180318214 337.6965588243546 0.7692383791443151
14.83841473527163 343.4768291759174 0.7749632097001677
14.843642290225047 347.7900038061076 0.7801988372344277
14.848869845178463 353.71745147759094 0.7863210089639654
14.854097400131879 355.8316856489406 0.7887892885319474
14.859324955085295 357.3097683211221 0.790797354839445
14.864552510038711 358.8133090386921 0.7906121086996516
14.869780064992128 359.40922773650885 0.7914700023244565
14.875007619945544 362.81084688471736 0.7955007010610704
14.88023517489896 365.3817380203248 0.797907385062961
14.885462729852376 365.8751198282888 0.7992669780856947
14.890690284805792 365.25214322046986 0.79826496852132
14.895917839759209 365.6029149490742 0.7979684780901918
14.901145394712625 366.294675969838 0.798780127969716
14.906372949666041 369.0105589973374 0.8017774221617221
14.911600504619457 366.8684845677449 0.8001598426636052
14.916828059572873 363.5306460440245 0.7971477927166828
14.92205561452629 355.8238843257223 0.7885024392013286
14.927283169479706 348.8413522734714 0.7809636082460357
14.932510724433122 342.4375060724675 0.7734571249263594
14.937738279386538 338.93764248130617 0.7697675287590483
14.942965834339955 333.8166513101258 0.7649384325454656
14.94819338929337 328.44541716130135 0.7590336774527332
14.953420944246787 319.98383540783556 0.7502432190298679
14.958648499200203 313.2155188290925 0.7423996260085961
14.96387605415362 308.5808729222483 0.7370911641779124
14.969103609107036 305.68239084944463 0.7338673544015988
14.974331164060452 307.09176657410336 0.7368638939348927
14.979558719013868 310.17941747474055 0.7416216978750798
14.984786273967284 309.11485894661615 0.7412948538437053
14.9900138289207 306.046641059816 0.737706797878209
14.995241383874117 304.6679701425449 0.7342910816281901
15.000468938827533 304.6231515296299 0.7342187556046839
15.005696493780949 304.42375318944113 0.7330814959443814
15.010924048734365 304.7693523670994 0.7335822093638933
15.016151603687781 306.0657902650669 0.7352165808212514
15.021379158641198 307.5209168070921 0.7359255182626951
15.026606713594614 306.0241231228034 0.7334078045041311
15.03183426854803 308.5258775136359 0.7361605542412131
15.037061823501446 309.28651209301216 0.7365853461239468
15.042289378454862 311.55474304392334 0.740230375917705
15.047516933408279 311.7944572859407 0.7415636959163102
15.052744488361695 311.32772212156664 0.740899948390971
15.057972043315111 314.4026078116865 0.7439347166263377
15.063199598268527 316.01654406826344 0.7449201406059913
15.068427153221943 319.7902432128492 0.7500596919304143
15.07365470817536 321.4404895855809 0.7518963269777968
15.078882263128776 324.2527059866575 0.7547320752314626
15.084109818082192 321.22434212640934 0.7518991800839896
15.089337373035608 321.23612536519835 0.7524325759885724
15.094564927989024 321.43638199091794 0.7530453821624458
15.09979248294244 322.61309237468737 0.7538618126038948
15.105020037895857 320.89374254288526 0.7512554690816918
15.110247592849273 318.48095480054957 0.7485400667560087
15.11547514780269 311.37159141333507 0.7397303096079885
15.120702702756105 308.6824270527609 0.7364715490734918
15.125930257709522 307.58751457683485 0.7352183100643348
15.131157812662938 306.3775622103451 0.7338686141579628
15.136385367616354 306.7793783661699 0.7344833792949393
15.14161292256977 304.7507392893233 0.7321967116836243
15.146840477523186 301.08127140890844 0.728443611114956
15.152068032476603 298.46854623496665 0.7261414235398322
15.157295587430019 293.6923989623841 0.7205186176817086
15.162523142383435 289.7233715278808 0.7161942884588127
15.167750697336851 286.4289745022592 0.7116160266194733
15.172978252290267 284.3022708613195 0.7097126992030349
15.178205807243684 280.2999489035108 0.70565085814248
15.1834333621971 278.9038349477469 0.7035558163752434
15.188660917150516 274.08635413995086 0.6980484079509873
15.193888472103932 273.007349064089 0.6971817334678574
15.199116027057348 271.5543001958563 0.6955988940895806
15.204343582010765 272.32918412071666 0.69742229102867
15.20957113696418 272.33130899110773 0.6967396188410071
15.214798691917597 271.3609351846199 0.6945978082389286
15.220026246871013 271.88713910585756 0.6963394248623817
15.22525380182443 270.06340691125075 0.69442115513514
15.230481356777846 270.2292756174393 0.6956544441149602
15.235708911731262 269.3971388856552 0.6948768483667215
15.240936466684678 271.63842677397747 0.6975259310811954
15.246164021638094 272.7773766565832 0.6995603431521401
15.25139157659151 273.4347026930573 0.7006834211860772
15.256619131544927 272.77465331582164 0.6996426242107147
15.261846686498343 271.7492615805794 0.6976629336666305
15.267074241451759 270.28426306963263 0.69644873493118
15.272301796405175 268.37504199545623 0.6939307128634703
15.277529351358591 269.37649783417106 0.6966703044435466
15.282756906312008 270.8095278539345 0.6988181337221094
15.287984461265424 273.1839856674598 0.7012997177189605
15.29321201621884 274.82662539919033 0.7022526231519861
15.298439571172256 276.41737476639514 0.7025822708028445
15.303667126125672 276.1027879363154 0.701889863904975
15.308894681079089 277.2574373037192 0.7033211837707342
15.314122236032505 275.8883889612131 0.701320959563165
15.319349790985921 275.67117439766525 0.7006874876562803
15.324577345939337 277.70803876884463 0.703037076001335
15.329804900892753 279.85959225283096 0.7051940620545626
15.33503245584617 285.34215019623247 0.7123406988961708
15.340260010799586 286.0244751178759 0.7140478917457644
15.345487565753002 283.93265904603413 0.7112872429844986
15.350715120706418 284.01936010304775 0.7118979756754867
15.355942675659835 286.07582804059774 0.712776657701303
15.36117023061325 288.3478088385457 0.715601487802744
15.366397785566667 289.735977643586 0.7166400251523538
15.371625340520083 290.277224825881 0.7170654341983592
15.3768528954735 290.86846669319823 0.7180157473856457
15.382080450426916 294.86493572870063 0.7231523442103228
15.387308005380332 297.5508113658 0.7261196271842826
15.392535560333748 297.19383709896556 0.7256697417578517
15.397763115287164 296.89539417857105 0.7345697535534396
15.40299067024058 296.7839147144318 0.7417745134999786
15.408218225193997 297.285700781761 0.7478103742848515
15.413445780147413 299.00168475070967 0.7535614963049435
15.418673335100829 297.867967490944 0.755629661340417
15.423900890054245 297.5339038746498 0.7569807681892972
15.429128445007661 296.37454527771683 0.7580682043141619
15.434355999961078 293.6083528329208 0.7572946720075869
15.439583554914494 291.98011534624175 0.7582942918442597
15.44481110986791 292.0433043927122 0.7603090605164686
15.450038664821326 293.78560165116903 0.7645103472549301
15.455266219774742 294.8115287697399 0.767244783185397
15.460493774728159 295.2090191811681 0.7715341593607719
15.465721329681575 296.246081175662 0.7763473557463276
15.470948884634991 296.451808622601 0.7797759671810881
15.476176439588407 296.43865553391856 0.7819524704353986
15.481403994541823 297.6451958674462 0.7844053395796922
15.48663154949524 297.80319648907306 0.7867775729672641
15.491859104448656 300.1814197716354 0.7920590628881969
15.497086659402072 296.49353582765804 0.7880735520555584
15.502314214355488 297.78767548475423 0.7908335457570478
15.507541769308904 299.93418993740096 0.795062461879997
15.51276932426232 299.7513404361872 0.7971987253874303
15.517996879215737 300.0522339025553 0.7997321065662779
15.523224434169153 298.97111150473444 0.7995880629419385
15.52845198912257 296.9376045479939 0.7968672584973391
15.533679544075985 298.26933203936903 0.8001167535524235
15.538907099029402 298.8639737126195 0.8021521001684674
15.544134653982818 300.22925326369773 0.8059095193740305
15.549362208936234 302.83269773975195 0.8115727662881532
15.55458976388965 300.2719450923246 0.8098915663041775
15.559817318843066 299.76994465293626 0.8106683059002752
15.565044873796483 295.7744948135857 0.8076613936819873
15.570272428749899 296.75559191961946 0.8116393122631538
15.575499983703315 299.663782629582 0.8180631380814173
15.580727538656731 301.7888996429637 0.8222489162621067
15.585955093610147 301.7000957349952 0.8239521115270523
15.591182648563564 299.57578985057984 0.8217793317433382
15.59641020351698 296.6904213137082 0.8191917815979234
15.601637758470396 296.2336454861268 0.8196676105431915
15.606865313423812 293.56229323091594 0.8170770248495318
15.612092868377228 289.4725907758833 0.8137095885187302
15.617320423330645 287.95145998474635 0.8140281066486588
15.62254797828406 283.3966199038044 0.8096010454470003
15.627775533237477 284.12623896988214 0.8130902310519403
15.633003088190893 283.04045223942285 0.8128383101516558
15.63823064314431 282.14831414898686 0.8088453643873743
15.643458198097726 278.92724209819056 0.7924495493377993
15.648685753051142 277.44730074717324 0.7840253959296701
15.653913308004558 277.3271371271052 0.7806169221600907
15.659140862957974 276.20096726600195 0.7769085364623448
15.66436841791139 273.73045876782146 0.7714571740437648
15.669595972864807 271.1324753606965 0.7649049693397708
15.674823527818223 270.3106070666093 0.76116646002216
15.680051082771639 271.3959215598888 0.761026837100515
15.685278637725055 273.1930005403553 0.7619622154712054
15.690506192678471 273.9286648382503 0.7612478930304116
15.695733747631888 273.3417909884486 0.7585669427278703
15.700961302585304 269.1275412126924 0.7514531815005848
15.70618885753872 269.73970033996494 0.7511797561628628
15.711416412492136 270.88618650662005 0.7516005567247303
15.716643967445552 273.23371749847183 0.7533173569236015
15.721871522398969 276.375264425276 0.7555746021660305
15.727099077352385 276.5081957712199 0.7538337900479493
15.732326632305801 276.90977154648726 0.7542360631831428
15.737554187259217 277.13740612281225 0.7551991966201383
15.742781742212633 278.00143043714087 0.7563400702279577
15.74800929716605 278.9945125491746 0.7575721472635496
15.753236852119466 278.55005342016267 0.755838718462332
15.758464407072882 277.7228059332206 0.7516939064527564
15.763691962026298 277.38796997218134 0.7493070885466284
15.768919516979715 276.8824393781098 0.7466815967305243
15.77414707193313 277.85646961601947 0.7482057807083602
15.779374626886547 278.9225226829216 0.7500916340132217
15.784602181839963 277.6637353613603 0.7475376500262924
15.78982973679338 279.38658449648244 0.7493921563659685
15.795057291746796 281.23994845130994 0.7509889468799675
15.800284846700212 283.8547645540439 0.7543018259803573
15.805512401653628 283.5265084668164 0.7533999021197775
15.810739956607044 287.8842750429482 0.7584910037694198
15.81596751156046 289.2152418807852 0.7597991839090945
15.821195066513877 292.2941398134692 0.7640173541083445
15.826422621467293 295.10997440820825 0.7675040917620579
15.831650176420709 294.1503808430684 0.7653564839765318
15.836877731374125 291.5122655255308 0.7609883379589835
15.842105286327541 288.050898268735 0.7549850009014688
15.847332841280958 288.26030163010273 0.7547573423925666
15.852560396234374 285.17294712518304 0.749667348718818
15.85778795118779 285.4069031237531 0.7507162659360697
15.863015506141206 284.7480637654578 0.7496401958421048
15.868243061094622 284.65280772113647 0.7495122304653367
15.873470616048039 282.95684738014046 0.7487161319863922
15.878698171001455 280.94800452325455 0.745555089411504
15.883925725954871 281.429460482617 0.7450467989357706
15.889153280908287 283.02131280796107 0.7456775477362236
15.894380835861703 283.57334869654903 0.745381265310757
15.89960839081512 280.47973984372976 0.7400905466553516
15.904835945768536 277.7998815766264 0.7365681097209955
15.910063500721952 275.98708189607385 0.7327859268403639
15.915291055675368 274.7373348475759 0.7311460556379055
15.920518610628784 275.8991116427177 0.731976572928096
15.9257461655822 278.9857898710026 0.7364344832178408
15.930973720535617 280.91334292518616 0.7392917278552994
15.936201275489033 281.73142887996147 0.7405139726236615
15.94142883044245 282.67390328869016 0.7412872503114164
15.946656385395865 283.65616589438116 0.7427198168446177
15.951883940349282 284.3373956237117 0.7440758280801453
15.957111495302698 284.7996114566065 0.7446180405188603
15.962339050256114 280.6253368663864 0.7385701846392781
15.96756660520953 281.384553002796 0.7385817315705345
15.972794160162946 280.5863755937961 0.7368965869077952
15.978021715116363 281.423689675379 0.737878140999417
15.983249270069779 282.24175333608565 0.739475527808373
15.988476825023195 283.1912943054646 0.7410535638012237
15.993704379976611 281.9668804433738 0.7404012854520505
15.998931934930027 282.68319652404205 0.73980605009036
16.004159489883442 279.74897798356784 0.7363596757341803
16.009387044836856 279.6003567952629 0.7355437830419671
16.01461459979027 277.9881661780764 0.7338085421287116
16.019842154743685 281.57264801609807 0.7387455226302208
16.0250697096971 284.31800355819206 0.7426855875537688
16.030297264650514 288.2588635369182 0.7464749927502898
16.03552481960393 291.5490692860529 0.7496229605375027
16.040752374557343 294.696648429452 0.7531105544586302
16.045979929510757 296.4707967047908 0.7553757253702518
16.05120748446417 296.4638607593412 0.7553342571266016
16.056435039417586 299.2268112301275 0.7584347067292785
16.061662594371 304.08460602676655 0.7640946866207687
16.066890149324415 310.14053414483755 0.7699293079503909
16.07211770427783 313.8065702881963 0.773724966109975
16.077345259231244 315.2958062475656 0.7747351121845849
16.08257281418466 316.65338164361543 0.7761361954944099
16.087800369138073 319.2452704616372 0.7798065389890992
16.093027924091487 322.15839078083513 0.7837714678885852
16.0982554790449 325.3767417704031 0.787436819120208
16.103483033998316 327.93323270506016 0.7917287353001045
16.10871058895173 330.42986122738523 0.7944147615492774
16.113938143905145 327.0842842400117 0.7912688653703074
16.11916569885856 325.5271274902409 0.7895775761199487
16.124393253811974 325.54522372537065 0.7896294409222109
16.129620808765388 324.18647000852025 0.7878764148784384
16.134848363718802 326.4849904050335 0.7898399499362976
16.140075918672217 326.1159186517536 0.7894765031195987
16.14530347362563 329.9304446164071 0.7945456205173008
16.150531028579046 329.59100647071523 0.7942739426310814
16.15575858353246 332.2070109606499 0.7973741576381452
16.160986138485875 328.67929970428423 0.792078424444914
16.16621369343929 325.2034856576658 0.786720731048795
16.171441248392703 318.12488247199883 0.7781376816539834
16.176668803346118 310.84170326791383 0.7696246313468708
16.181896358299532 306.32941055804434 0.7642544991779768
16.187123913252947 301.5127667784855 0.7594693500751643
16.19235146820636 297.99135336631 0.7549161623423092
16.197579023159776 295.592559527628 0.7524850692824246
16.20280657811319 292.63291784264504 0.7493426989578202
16.208034133066604 288.8285889670707 0.7442981317321317
16.21326168802002 282.46773155427746 0.7365329648970993
16.218489242973433 274.47483435502346 0.7261780614767419
16.223716797926848 270.52059936282245 0.7217767760245933
16.228944352880262 268.0677416123954 0.719482774900541
16.234171907833677 266.55668119925696 0.7183465078027973
16.23939946278709 265.38804174673993 0.7174221681174506
16.244627017740505 261.7950733476046 0.7132415125702356
16.24985457269392 258.4455931771111 0.7074909570398868
16.255082127647334 258.23970628564916 0.707172301955861
16.26030968260075 257.2596287435143 0.7052334792136584
16.265537237554163 257.34765049618835 0.7058703004154399
16.270764792507578 256.7310161549295 0.7054332472042919
16.275992347460992 255.08013296384595 0.7037893832097771
16.281219902414406 252.26191911366405 0.7006151537716138
16.28644745736782 252.15718496075937 0.6995164564125425
16.291675012321235 253.6274350415082 0.7004730100964988
16.29690256727465 254.57738657691576 0.6995194544819333
16.302130122228064 254.00933544764297 0.6984399995128522
16.30735767718148 253.8301230886109 0.6984495850691901
16.312585232134893 253.90031692536866 0.7001728353322112
16.317812787088307 256.17841646970794 0.7045582103784206
16.323040342041722 254.10257974417024 0.7019049447170913
16.328267896995136 253.41175864189788 0.6997439512815908
16.33349545194855 251.31459238185147 0.6965999088447622
16.338723006901965 252.87767544110247 0.697349612375309
16.34395056185538 256.07815425385286 0.7012094681618374
16.349178116808794 258.97509615299566 0.7044098270709921
16.35440567176221 260.6029015069032 0.7054941496653137
16.359633226715623 264.0489912010259 0.7100514830067901
16.364860781669037 265.5772406763375 0.7115695690270254
16.37008833662245 271.5455283385733 0.7189943231048258
16.375315891575866 274.94678677103593 0.7229260027303115
16.38054344652928 280.42732319649895 0.7288045406380214
16.385771001482695 285.1786212059159 0.732796972423177
16.39099855643611 289.7019588826824 0.7374876964753826
16.396226111389524 293.1141223797622 0.7411887004574573
16.401453666342938 294.09120340912966 0.7429970457360343
16.406681221296353 292.41423583091074 0.7417828639504681
16.411908776249767 290.7407398589983 0.7392453894891274
16.41713633120318 288.4634578256117 0.7360213523974656
16.422363886156596 284.53804226744427 0.7304819285916475
16.42759144111001 281.99041920533534 0.7265678462447842
16.432818996063425 280.49637105096105 0.7255920154666009
16.43804655101684 279.24992816396895 0.7243296308926156
16.443274105970254 277.06111911403696 0.7210725652333619
16.448501660923668 274.51038327978506 0.7170586187982753
16.453729215877082 273.1793993984766 0.7147912907458948
16.458956770830497 272.2098545252932 0.7149564036202406
16.46418432578391 273.19077292386595 0.718023474530277
16.469411880737326 271.6726935448931 0.715003752129422
16.47463943569074 272.6724442094007 0.7170370639753364
16.479866990644155 273.71805789816557 0.7182760277158211
16.48509454559757 273.7505910942574 0.7181009934378714
16.490322100550983 276.4037196056043 0.7213676931223085
16.495549655504398 277.0418097904249 0.7208645985627518
16.500777210457812 278.32967632157437 0.7223239538850118
16.506004765411227 280.67635277351724 0.7245478506066506
16.51123232036464 283.31705391421497 0.7271422706116044
16.516459875318056 284.7052340241285 0.729695420343773
16.52168743027147 282.7900643430311 0.7276038976268954
16.526914985224884 279.45934733885844 0.723780105765861
16.5321425401783 279.12340979509946 0.723277033526245
16.537370095131713 278.08456201282917 0.720996897774926
16.542597650085128 275.06907241501926 0.7182995541459642
16.547825205038542 274.07611241083146 0.7174311089504182
16.553052759991957 271.72829052261363 0.7136306016340245
16.55828031494537 266.0968693516625 0.7070274424264393
16.563507869898785 263.7594022539667 0.704582935852705
16.5687354248522 261.53797145571855 0.7026840318042598
16.573962979805614 259.5862218228338 0.7009716142810064
16.57919053475903 257.8221599119168 0.6975217192627774
16.584418089712443 255.23818516804516 0.6943570345530469
16.589645644665858 251.03929150502523 0.6886789353330807
16.594873199619272 248.322029512398 0.6836571804974506
16.600100754572686 246.69192028309897 0.6822827066837815
16.6053283095261 245.8681340804566 0.6809366823709789
16.610555864479515 248.19505091951686 0.6828025961422776
16.61578341943293 249.65697432839534 0.6859132754889772
16.621010974386344 249.7465512076733 0.6860776509310494
16.62623852933976 250.6962168558412 0.6881939810414447
16.631466084293173 251.67505223290559 0.6894193652711423
16.636693639246587 253.614054470465 0.6903273496617376
16.641921194200002 253.8169273842949 0.6895777012710017
16.647148749153416 255.13066562260937 0.6909453912026813
16.65237630410683 254.09521958495782 0.689352331603497
16.657603859060245 254.93947845160105 0.6913765602545597
16.66283141401366 253.32149269260583 0.6897839063968266
16.668058968967074 250.44962461219694 0.686739021766181
16.67328652392049 247.36912528156788 0.6819600481710907
16.678514078873903 246.55156618794368 0.6789721483774577
16.683741633827317 249.67768456589897 0.6819129773989538
16.68896918878073 248.79284927541744 0.6809138968473234
16.694196743734146 246.41381534101623 0.6793613940305305
16.69942429868756 245.2871239828447 0.6791607416342988
16.704651853640975 245.87805875435248 0.6803292084579835
16.70987940859439 247.36276504005912 0.6813071687902944
16.715106963547804 245.60063403516028 0.6785572413582894
16.720334518501218 242.80308684980696 0.6744229624978404
16.725562073454633 241.18064327969765 0.6720832824596917
16.730789628408047 241.59255199039228 0.6730464037974888
16.73601718336146 242.20457273671283 0.6743171688610945
16.741244738314876 241.01897145386815 0.6731120601048284
16.74647229326829 238.37762336918593 0.6689319366103137
16.751699848221705 237.64743641735868 0.667389903639929
16.75692740317512 232.8579451869399 0.6604171172817818
16.762154958128534 231.6544374509121 0.6593955211192283
16.767382513081948 229.79491133916684 0.6579345663871048
16.772610068035362 228.14896542110196 0.6556561937130079
16.777837622988777 227.26949220940318 0.6547476813919362
16.78306517794219 227.05067917905194 0.6537107881476171
16.788292732895606 227.04675353074194 0.6543802538399731
16.79352028784902 228.14551653991623 0.655635197119407
16.798747842802435 228.21664092576887 0.654216574331541
16.80397539775585 228.46317266549275 0.6542299873809069
16.809202952709263 226.97542791779338 0.6519519344585464
16.814430507662678 223.51472695151116 0.6467018974286913
16.819658062616092 221.14185538482985 0.6424649974985465
16.824885617569507 221.52833660115866 0.6434603688652192
16.83011317252292 222.34547357527248 0.64597441850843
16.835340727476336 224.65369467233123 0.6520899264055416
16.84056828242975 220.78244994685826 0.6471024454013543
16.845795837383164 219.4436035704199 0.6434375572675272
16.85102339233658 217.3068864371933 0.6403138316700734
16.856250947289993 217.6454243131197 0.6406307891777017
16.861478502243408 217.82494293365878 0.6416961954690218
16.866706057196822 216.05906680133543 0.6398101511973154
16.871933612150237 217.84076973016587 0.6439125339052062
16.87716116710365 220.4652101476755 0.6469170569301025
16.882388722057065 220.0386716697785 0.6461522736201055
16.88761627701048 221.38046163988543 0.648392866747798
16.892843831963894 218.7101544459461 0.6442841821826042
16.89807138691731 216.38598124618315 0.6413764973511503
16.903298941870723 215.71621496161467 0.639557535284224
16.908526496824138 215.81552848865093 0.6389920548462005
16.913754051777552 215.09444589927242 0.6384163307476416
16.918981606730966 214.70870105382662 0.6371839910739875
16.92420916168438 214.55240447507322 0.6351206952818813
16.929436716637795 214.0964132677946 0.6333949457933229
16.93466427159121 214.76469491697748 0.6345360494885641
16.939891826544624 215.0807950299248 0.6374563179869033
16.94511938149804 215.01849032610053 0.6382205403380806
16.950346936451453 215.38378846391112 0.6396278368396864
16.955574491404867 216.0836089014581 0.6407935618520648
16.960802046358282 215.96872638879893 0.6398012777591349
16.966029601311696 214.92561848283324 0.6380100857981337
16.97125715626511 215.46883091340558 0.6383775315459566
16.976484711218525 214.91702164501254 0.6377402156073009
16.98171226617194 214.12164509369038 0.6386485579739314
16.986939821125354 213.02937088563255 0.6379042597831694
16.99216737607877 212.9147278408087 0.6381937716045484
16.997394931032183 215.60155283258916 0.6402217231770491
17.002622485985597 218.9203075564133 0.6447198185209632
17.00785004093901 218.99355901550916 0.6427154209042967
17.013077595892426 220.49336214657936 0.644525734425998
17.01830515084584 218.38485846538538 0.6396485340208024
17.023532705799255 216.28637769586012 0.6366284551197637
17.02876026075267 214.99992054325656 0.6355227619506821
17.033987815706084 215.24324976360376 0.635048183606494
17.039215370659498 216.04787778152908 0.6359949528166086
17.044442925612913 216.96554629469 0.6376370257280974
17.049670480566327 214.0623104328316 0.6347676734012158
17.05489803551974 213.8629406041487 0.6352239974029574
17.060125590473156 214.69784533134518 0.6344610047998204
17.06535314542657 214.29109176838904 0.6335862094655863
17.070580700379985 218.75820842967138 0.6404458178667923
17.0758082553334 221.17784188047762 0.6457628483602734
17.081035810286814 222.9535296357244 0.649601548319196
17.086263365240228 224.85611683209734 0.6513531224533496
17.091490920193642 224.0163117948986 0.6490140460567579
17.096718475147057 225.8665534656433 0.6511025552891742
17.10194603010047 223.30357199107783 0.6474610663701961
17.107173585053886 221.38514373396592 0.644155596908927
17.1124011400073 220.47789287181402 0.6413595331680965
17.117628694960715 220.8854743987144 0.6416147609677775
17.12285624991413 223.01551337119872 0.6444265117804779
17.128083804867543 225.83161275721363 0.6487726031532165
17.133311359820958 228.6372765235734 0.651742830583971
17.138538914774372 226.48293990026372 0.647899881456503
17.143766469727787 226.52300924686745 0.6451395084725577
17.1489940246812 226.80717892520232 0.6448903478180836
17.154221579634616 229.36388357845962 0.6505487229668787
17.15944913458803 230.20163617664207 0.653397465414002
17.164676689541444 230.80387353408537 0.6550054591218759
17.16990424449486 234.01816062624263 0.6577687898433672
17.175131799448273 237.97409819548307 0.6611508906758887
17.180359354401688 239.12400263851478 0.6618334767281232
17.185586909355102 238.94010808253304 0.6624478879668251
17.190814464308517 241.20168218173225 0.6666342472603288
17.19604201926193 243.05413548366695 0.669575569123029
17.201269574215345 244.21671304697364 0.6713167135106913
17.20649712916876 245.18672322628427 0.6721860699097176
17.211724684122174 245.49676553196167 0.6718825664083863
17.21695223907559 247.40678011114605 0.6739392979475163
17.222179794029003 249.74024233645162 0.6758178080470972
17.227407348982418 248.12002284269636 0.6730702232186865
17.232634903935832 245.55127479812435 0.6692078198954676
17.237862458889246 243.0916299035612 0.6672010504934648
17.24309001384266 241.46793593832854 0.6661250458493819
17.248317568796075 242.27362532969303 0.666991401552861
17.25354512374949 243.42918545039643 0.6679753888144828
17.258772678702904 242.71000378771876 0.6660720144533936
17.26400023365632 240.86569323718456 0.6642359825466274
17.269227788609733 240.02362561366158 0.6650223347555468
17.274455343563147 237.67402079131978 0.6626875241320437
17.279682898516562 235.0150851216389 0.6613562284472007
17.284910453469976 235.14344432929667 0.6614578331105292
17.29013800842339 237.85726701754407 0.6651180773147839
17.295365563376805 243.04055875639716 0.6714658125742851
17.30059311833022 246.78809900779586 0.6749945595866266
17.305820673283634 246.39619029685656 0.6727376174791433
17.31104822823705 244.66279670986412 0.6699568618491474
17.316275783190463 243.45232156890745 0.6696434448815363
17.321503338143877 242.13810754786095 0.6680282145901543
17.32673089309729 241.5831432834609 0.6682539399873431
17.331958448050706 240.67245386392003 0.6664495983954223
17.33718600300412 239.7967829522521 0.6635662124460956
17.342413557957535 239.64621258179665 0.6626478584569233
17.34764111291095 240.17713820920775 0.6629392967989508
17.352868667864364 239.41455558586887 0.6618473487969385
17.358096222817778 239.33336414457176 0.6615217625343329
17.363323777771193 238.8528486674126 0.6608703031019898
17.368551332724607 235.65847387257696 0.6576249531183791
17.37377888767802 234.80951080689763 0.6579186374118441
17.379006442631436 235.91981611925678 0.6602453410400327
17.38423399758485 236.6151251989038 0.6608968881708466
17.389461552538265 234.58248588494894 0.6570399964122335
17.39468910749168 232.58445435035244 0.6542429595171498
17.399916662445094 232.9772028763304 0.654031242164453
17.405144217398508 235.71392980173192 0.6579512422388171
17.410371772351922 234.7608121010365 0.6564687943570564
17.415599327305337 236.317953005375 0.6587935458200214
17.42082688225875 236.07172317923715 0.6602096643319345
17.426054437212166 234.83293913291135 0.6592092618673262
17.43128199216558 235.551074444498 0.6604224272957628
17.436509547118995 235.88797280795166 0.6602845747626096
17.44173710207241 238.405006769905 0.6620753715081351
17.446964657025823 237.881562021308 0.6610063188122536
17.452192211979238 236.10225946697867 0.6589794296830438
17.457419766932652 232.78514749096132 0.6547925563211932
17.462647321886067 232.60274625012525 0.6547384836111088
17.46787487683948 235.30228952125108 0.6591736554517403
17.473102431792896 237.69120186829574 0.6626782056502168
17.47832998674631 237.94409805333822 0.6631678034567472
17.483557541699724 236.62950447402156 0.6596688662209211
17.48878509665314 235.59230110732076 0.6557606078970794
17.494012651606553 236.6183299662267 0.6572313565156161
17.499240206559968 236.35286549864537 0.658993916627678
17.504467761513382 235.00640049866362 0.6582785714800331
17.509695316466797 236.32725848429584 0.659128283023146
17.51492287142021 234.95232200436524 0.6567290363502041
17.520150426373625 238.35682920922122 0.6623851518924768
17.52537798132704 240.32630269346345 0.6654389934288643
17.530605536280454 244.01867574824055 0.6697505290186859
17.53583309123387 246.7335469787558 0.6726743714239917
17.541060646187283 244.29114387290636 0.6679150663853796
17.546288201140698 244.19668262856072 0.6685947217019038
17.551515756094112 242.52561091977648 0.6664924455820115
17.556743311047526 244.58627561488981 0.6680665544189869
17.56197086600094 245.6034922547319 0.6692676532071622
17.567198420954355 248.5724700326069 0.6742673804881785
17.57242597590777 248.6121110178226 0.6747096348893301
17.577653530861184 244.189200022484 0.6700311835764188
17.5828810858146 240.85239905939582 0.6654592646626806
17.588108640768013 239.14866493732305 0.6623514360139542
17.593336195721427 239.95712929661016 0.6619109382356456
17.598563750674842 242.42784653569814 0.6636621895391622
17.603791305628256 244.3902679978938 0.6660185672093799
17.60901886058167 247.87635998772947 0.6720787918980704
17.614246415535085 252.76804753154082 0.6796571452499
17.6194739704885 252.67659510568646 0.6801482560252292
17.624701525441914 251.78012335152525 0.678862421604304
17.62992908039533 250.08972394797266 0.6757556242634397
17.635156635348743 251.49673992459856 0.6767028585323325
17.640384190302157 255.3939890040031 0.6811817876544117
17.64561174525557 256.67202572028174 0.6830375004522156
17.650839300208986 259.584820251719 0.6872044778851378
17.6560668551624 261.6505977821493 0.6905772532735104
17.661294410115815 264.0064087104543 0.6940054809509033
17.66652196506923 267.5376480818928 0.6973359357606882
17.671749520022644 270.02393211284175 0.699437868330768
17.676977074976058 275.76804911584696 0.706407559708182
17.682204629929473 277.4194559048169 0.7082936189207933
17.687432184882887 280.56335464498073 0.7121537980821216
17.6926597398363 280.6400283187076 0.7112396281409212
17.697887294789716 284.0670459661456 0.7151249407900225
17.70311484974313 285.98991331752296 0.7164740062342857
17.708342404696545 289.7545837542649 0.7210716554932225
17.71356995964996 293.44899041265177 0.7256820531629129
17.718797514603374 297.63439627685364 0.7312951059940263
17.724025069556788 302.86995550414434 0.7372431777899634
17.729252624510202 306.78921531724774 0.74160096416699
17.734480179463617 309.0926905986614 0.7439724990316519
17.73970773441703 309.3778822730803 0.7438415040384486
17.744935289370446 311.15491158034905 0.7465189239755988
17.75016284432386 312.7191121680494 0.7483641920928049
17.755390399277275 317.1897247660423 0.7532348720012546
17.76061795423069 319.88728197981777 0.7562161888151204
17.765845509184103 322.49641247857727 0.757888594140173
17.771073064137518 326.21325258702853 0.761857241532354
17.776300619090932 327.5352397579438 0.7632677384489411
17.781528174044347 327.0778640738018 0.7630756886474402
17.78675572899776 323.1828521622422 0.7596217997716074
17.791983283951176 318.08476360381474 0.7543842725889517
17.79721083890459 311.85547053817845 0.7479246526180081
17.802438393858004 307.6837553825327 0.7430063170913718
17.80766594881142 303.5518515820794 0.7372191436240468
17.812893503764833 299.75192111288055 0.7319528132704651
17.818121058718248 298.0082924222639 0.7293632215519193
17.823348613671662 295.00497203717714 0.7261730960276901
17.828576168625077 292.98088806929337 0.725548657049659
17.83380372357849 288.3433668949565 0.7199819975017101
17.839031278531905 283.087546491301 0.7127792618842917
17.84425883348532 280.10476938950416 0.7089826429263404
17.849486388438734 280.3680506377326 0.7091184638434622
17.85471394339215 281.0554718978782 0.7104593613216812
17.859941498345563 280.3327919824364 0.7094928491621941
17.865169053298978 279.8594240700472 0.7085007560435315
17.870396608252392 283.7196375251836 0.7145575523109252
17.875624163205806 285.730605785017 0.7161819208629494
17.88085171815922 287.54376103432094 0.7191544174581841
17.886079273112635 288.4041864139488 0.7197064682375427
17.89130682806605 289.65366316517793 0.7209296380574324
17.896534383019464 293.5680275613573 0.7263823822216364
17.90176193797288 299.75560437062006 0.7336221823345136
17.906989492926293 306.5390432075516 0.7421360249984227
17.912217047879707 311.48171925158414 0.7470027061879507
17.917444602833122 315.6724852830032 0.7511213904126405
17.922672157786536 317.9630239792497 0.753782792124345
17.92789971273995 318.35316590684346 0.7538302271764837
17.933127267693365 320.69694838189645 0.7554856061465349
17.93835482264678 319.298229521206 0.7544372633392609
17.943582377600194 316.44526148912934 0.7514066335727659
17.94880993255361 313.792668998002 0.7486970912792776
17.954037487507023 309.4874072437744 0.744245284795059
17.959265042460437 309.2574013527922 0.742998074453687
17.96449259741385 304.91583253598094 0.7385929969220448
17.969720152367266 299.609197131149 0.732559523950698
17.97494770732068 292.68079225070096 0.7251511029744909
17.980175262274095 285.6240649330741 0.7170423036337095
17.98540281722751 279.46673661284996 0.7098323329931493
17.990630372180924 274.6539687977183 0.7039923226977155
17.995857927134338 273.0859274003158 0.7021465026909339
18.001085482087753 270.1504628584013 0.6975509021394151
18.006313037041167 266.85294304477594 0.6930508626893231
18.01154059199458 264.4710370900614 0.6897375914730131
18.016768146947996 262.8048771598106 0.6878447323427328
18.02199570190141 259.09920134904803 0.6843222333164283
18.027223256854825 257.608176893802 0.682704875555423
18.03245081180824 256.5655884671835 0.6816788308531297
18.037678366761654 255.43854625522744 0.6801366740309995
18.042905921715068 252.63137486452345 0.6757442020421248
18.048133476668482 251.65630111021747 0.6743412962362557
18.053361031621897 251.24273656327574 0.6732647441349314
18.05858858657531 251.31119551230458 0.6730190054920133
18.063816141528726 251.56470189872357 0.674275045773565
18.06904369648214 249.2427143202492 0.6720597431313151
18.074271251435555 254.8453886135851 0.6791045218018864
18.07949880638897 257.87767735560124 0.6831461558803024
18.084726361342383 262.6207432514478 0.6875043311255754
18.089953916295798 262.0814895458074 0.6865382971899241
18.095181471249212 261.91332655233145 0.6851911301253865
18.100409026202627 262.9263189410786 0.6869262477269921
18.10563658115604 264.27107638474166 0.6889727414783968
18.110864136109456 269.3349521394366 0.6947648688101858
18.11609169106287 272.2489186230071 0.6981240763409733
18.121319246016284 279.0611456651399 0.7069302681782186
18.1265468009697 283.2231211696979 0.7115282377248787
18.131774355923113 288.628456423831 0.7185979036116338
18.137001910876528 291.8404313128091 0.7219575573130181
18.142229465829942 295.90956817690204 0.727510241488339
18.147457020783357 302.2678475549455 0.7347605344549069
18.15268457573677 309.05549071281797 0.7416410333974763
18.157912130690185 320.70101951055904 0.7552409954153312
18.1631396856436 330.64903670345666 0.7664295120470096
18.168367240597014 343.0165822439245 0.7802480291306996
18.17359479555043 356.06372888099105 0.7946753676904694
18.178822350503843 368.45298663443833 0.8076230919038947
18.184049905457258 375.59308858788876 0.8155849642138647
18.189277460410672 383.2200869822899 0.8238671623842424
18.194505015364086 389.3459425154621 0.8303383276837651
18.1997325703175 391.40892336127354 0.8328687699868943
18.204960125270915 390.36950232643255 0.8317919143600938
18.21018768022433 385.12511257405623 0.8261458721181939
18.215415235177744 381.7176745132134 0.8227319766381608
18.22064279013116 382.4399179872696 0.8231830150470413
18.225870345084573 383.6704001981616 0.8244502534458338
18.231097900037987 380.59231826870854 0.8215403523284239
18.236325454991402 379.9032862018497 0.8205468089331345
18.241553009944816 379.09097357780655 0.8196892057091127
18.24678056489823 383.29320125518154 0.824040279867958
18.252008119851645 388.14759499551957 0.8295710679450862
18.25723567480506 388.59571411609335 0.8298557984272719
18.262463229758474 386.0924869893457 0.8272803063981571
18.26769078471189 379.18109299116315 0.8198879118656016
18.272918339665303 369.29943626559634 0.8096304103177002
18.278145894618717 356.48212080619106 0.795409149857039
18.28337344957213 341.9730020978178 0.7794236110110648
18.288601004525546 332.4399890350445 0.7679516013168274
18.29382855947896 326.7533664140477 0.7616735244229116
18.299056114432375 325.2020210142418 0.7596475654931197
18.30428366938579 319.37192217602956 0.7536420639069569
18.309511224339204 312.1770849467108 0.745247936505246
18.314738779292618 306.4160998676771 0.7383676811226487
18.319966334246033 302.98452195084064 0.7349386723786849
18.325193889199447 301.6891692172211 0.7333900257721294
18.33042144415286 293.9400006908219 0.725048720207344
18.335648999106276 289.29799136543784 0.7195911490067195
18.34087655405969 284.9193770103668 0.7147057488383018
18.346104109013105 284.0372845399362 0.7137309801287125
18.35133166396652 285.8351927483972 0.7163336017848155
18.356559218919934 288.87948164140624 0.720055862865676
18.361786773873348 288.4915272951214 0.7187895307327127
18.367014328826762 286.2233043863701 0.7153877078124322
18.372241883780177 284.9727777010371 0.7132707349582863
18.37746943873359 285.0702435334912 0.713606190833966
18.382696993687006 288.33167388446833 0.7170123789255199
18.38792454864042 292.1091991938415 0.7234954015782784
18.393152103593835 297.17111040637104 0.7405997906485585
18.39837965854725 305.3394471480963 0.7575959726937846
18.403607213500663 312.2190018899027 0.7724027955430973
18.408834768454078 320.82094555671625 0.7880232072947593
18.414062323407492 327.8004996149907 0.8000072584475192
18.419289878360907 336.3039031653934 0.8137103588112236
18.42451743331432 342.1741706142248 0.8233056873690227
18.429744988267736 342.71558618198077 0.8281446975719882
18.43497254322115 339.87790273801875 0.8275902563419387
18.440200098174564 333.35867180214626 0.822934179617699
18.44542765312798 329.62865548589247 0.8214181636634476
18.450655208081393 323.66038958499996 0.816503006904787
18.455882763034808 318.2969645395378 0.8133151044451844
18.461110317988222 317.9537335349639 0.815791975412579
18.466337872941637 315.5080417219712 0.8153723475955483
18.47156542789505 316.4515469404904 0.8191678390668548
18.476792982848465 311.6776693456734 0.8149025344846516
18.48202053780188 306.51453152416366 0.8109006577510277
18.487248092755294 304.6668925538139 0.8112243423365845
18.49247564770871 302.5924961456686 0.8109452922181106
18.497703202662123 298.44552259553336 0.807701633810457
18.502930757615538 297.4584746033935 0.8077905003376925
18.508158312568952 293.3780116424091 0.804664474597906
18.513385867522366 292.5500435413339 0.8072075882186553
18.51861342247578 294.68642659189754 0.8127353659673258
18.523840977429195 295.0118133454232 0.8160640416780248
18.52906853238261 297.2468320073569 0.8208020734084859
18.534296087336024 295.0650576053274 0.8189846315216024
18.53952364228944 291.9602945757834 0.81642254307263
18.544751197242853 290.45635085954444 0.8156942315848931
18.549978752196267 291.47927883943913 0.8202566113851991
18.555206307149682 287.5544977402103 0.8178842268333018
18.560433862103096 286.7600833691078 0.8200197778876929
18.56566141705651 287.78725478028554 0.8232778124917048
18.570888972009925 289.2901699410694 0.8259408969840567
18.57611652696334 288.86012103019715 0.8267631294000488
18.581344081916754 287.24722476048817 0.8272351608887366
18.58657163687017 288.0800758101632 0.8300098185063431
18.591799191823583 288.94087362165664 0.8334416952307901
18.597026746776997 292.75952801096065 0.8400524590303161
18.60225430173041 292.7845409160042 0.8414832628851359
18.607481856683826 293.80657744740864 0.8458514024635247
18.61270941163724 295.2479401542102 0.8486906710220071
18.617936966590655 298.3234837021213 0.8553310987313334
18.62316452154407 303.30728118815915 0.8616193062006599
18.628392076497484 307.7325185698146 0.8489757279056548
18.633619631450898 312.90522140221304 0.846279896986964
18.638847186404313 316.2723101737855 0.8438627275931917
18.644074741357727 317.6122825496971 0.8410630873944633
18.64930229631114 318.07323290909346 0.8381645272868675
18.654529851264556 318.2603336099006 0.8329798176146347
18.65975740621797 322.20599380711377 0.8352380992665032
18.664984961171385 327.0369770611988 0.8381939364022725
18.6702125161248 332.623187197747 0.8422793038526275
18.675440071078214 338.66063933265934 0.8479265308039396
18.680667626031628 342.91460002580044 0.8499689395773552
18.685895180985042 344.84557457831323 0.8504583913628788
18.691122735938457 347.2281866152665 0.8517569431500109
18.69635029089187 350.59300524381365 0.8536012543411702
18.701577845845286 355.3382540645341 0.8574755689311822
18.7068054007987 358.7348829630338 0.8598414519560238
18.712032955752115 358.98036518665043 0.8585916946284715
18.71726051070553 359.213173054319 0.857994238621825
18.722488065658943 355.9757443096762 0.852173664390657
18.727715620612358 354.55315967918506 0.8491700312122691
18.732943175565772 353.2901290798276 0.8458137413999571
18.738170730519187 355.1574467018309 0.8466837065505836
18.7433982854726 357.03666523071297 0.8485152809159004
18.748625840426016 361.250228044499 0.8523379889609783
18.75385339537943 363.12620890437375 0.8537396603278238
18.759080950332844 362.24481307020363 0.8518839104731406
18.76430850528626 359.80399893276206 0.8469923409060585
18.769536060239673 354.1257253489712 0.839121627581678
18.774763615193088 348.9861966976134 0.8314899859334663
18.779991170146502 343.4534175600131 0.8236588849060275
18.785218725099917 338.6883450200487 0.8170780113237578
18.79044628005333 334.9442038697833 0.8116766422866251
18.795673835006745 331.75312402642334 0.8067330211126387
18.80090138996016 328.33855459089256 0.8023189515733219
18.806128944913574 323.9192562469509 0.7965785117733463
18.81135649986699 318.36271605621107 0.789991690074077
18.816584054820403 315.0907785868985 0.7865027504858199
18.821811609773818 314.26168784133966 0.7842655798723437
18.827039164727232 312.9002769760533 0.7818181420426636
18.832266719680646 311.3512632645508 0.7791497074103124
18.83749427463406 307.7009365555389 0.7740975170354849
18.842721829587475 304.1281154178331 0.769518479784317
18.84794938454089 302.3135073864941 0.7664023439264922
18.853176939494304 302.69299541600753 0.7665888028745361
18.85840449444772 304.8692394843259 0.7681786225368759
18.863632049401133 304.9443963658131 0.7682103957977197
18.868859604354547 304.9605700003245 0.7676632575744599
18.87408715930796 304.0062877734438 0.7658475268963972
18.879314714261376 301.55448875166815 0.7629836105861473
18.88454226921479 301.1582094653921 0.7631190071414177
18.889769824168205 296.55523499243037 0.7573597209271853
18.89499737912162 294.6935575144352 0.7557555308368085
18.900224934075034 291.47935154168323 0.751220002974125
18.90545248902845 289.130560174479 0.7475490797238108
18.910680043981863 287.74295740883565 0.7455126582529503
18.915907598935277 286.43927188914193 0.7438961034226541
18.92113515388869 284.13213894523415 0.7417526730881254
18.926362708842106 283.2078064883844 0.7403729304021186
18.93159026379552 280.2786545979352 0.7365651324030846
18.936817818748935 278.25375829810423 0.7347991278272233
18.94204537370235 277.49429487203116 0.7327190861809524
18.947272928655764 277.37253440940873 0.7310746712984552
18.952500483609178 276.28758631921073 0.7281054933751137
18.957728038562593 276.35184325280807 0.7268707166136149
18.962955593516007 275.766689139198 0.7267382130962089
18.96818314846942 272.8745516932499 0.7228660709435468
18.973410703422836 271.7232096543684 0.7207307691886249
18.97863825837625 271.17790398643547 0.7197113719468906
18.983865813329665 270.47595366923247 0.7186869316576912
18.98909336828308 272.9763380063358 0.7226777312212265
18.994320923236494 273.6001213039375 0.7236588892568038
18.999548478189908 273.3049577638305 0.7229489864719364
19.004776033143322 271.1765822583854 0.719341558318104
19.010003588096737 271.48469208458494 0.7195778216211537
19.01523114305015 272.2109630066638 0.7213525168553873
19.020458698003566 273.01282022361977 0.7218205120387605
19.02568625295698 273.9500987321527 0.7233098855492732
19.030913807910395 277.2830026009002 0.7276141143131972
19.03614136286381 279.4221281973198 0.7301978225167592
19.041368917817223 279.51333332617554 0.7295971191244054
19.046596472770638 276.58817192740355 0.7248052351925862
19.051824027724052 274.70032036358054 0.722062903349851
19.057051582677467 274.5294962587283 0.7206964672010802
19.06227913763088 274.2416186156475 0.7193188791755147
19.067506692584296 276.0242929040858 0.7210014862264774
19.07273424753771 276.24227154687986 0.7204142397776594
19.077961802491124 278.17689136339175 0.7235509557071502
19.08318935744454 278.9528296475008 0.7248988997811463
19.088416912397953 278.7746798211386 0.7245416343251936
19.093644467351368 277.79980685488954 0.7236846424331046
19.098872022304782 276.7540050321822 0.7213759296633261
19.104099577258197 271.6884293434795 0.715171019681081
19.10932713221161 271.99212645682843 0.7152732548362701
19.114554687165025 268.02701302479994 0.7099333844756174
19.11978224211844 266.60589006505495 0.7086942845890571
19.125009797071854 266.1224893908073 0.707546160464242
19.13023735202527 267.2595518006865 0.7092105616191685
19.135464906978683 266.5968679839221 0.7093188820520584
19.140692461932098 262.5316536776089 0.7032891145655
19.145920016885512 261.3411124512417 0.7012465202584736
19.151147571838926 261.3919267980826 0.7006108163648881
19.15637512679234 263.3103183989745 0.7021705471416421
19.161602681745755 261.92177869399416 0.7021535139294405
19.16683023669917 258.8333905843314 0.6976539727514475
19.172057791652584 259.11929036063367 0.6990777310995925
19.177285346606 258.97554097977263 0.6986518590339409
19.182512901559413 261.9441068678478 0.7012287651559506
19.187740456512827 260.8360172051198 0.699149974157533
19.19296801146624 262.2793512535212 0.7006923520647568
19.198195566419656 260.83925199467933 0.6991876692978424
19.20342312137307 261.4419389586542 0.7006813036171095
19.208650676326485 261.35224495432226 0.7000643478748786
19.2138782312799 260.986041494948 0.6994828082275822
19.219105786233314 260.5833330398016 0.6986734333421301
19.22433334118673 259.543412125397 0.6966580387458546
19.229560896140143 264.19877323131465 0.7042029541373773
19.234788451093557 269.9618228426728 0.7125924654126755
19.24001600604697 271.61436383432294 0.7148361602848339
19.245243561000386 270.88020113613084 0.7125505595263288
19.2504711159538 269.88394157020787 0.7099369179181049
19.255698670907215 268.10863054078914 0.7070736680117661
19.26092622586063 267.0429431620028 0.7056757106281057
19.266153780814044 267.19512031544826 0.7049402639741422
19.271381335767458 269.84360072890917 0.7087566052638988
19.276608890720873 274.5205647060926 0.7147153504766447
19.281836445674287 275.2534660074591 0.7155871294638253
19.2870640006277 275.6910435676171 0.7156127292688054
19.292291555581116 274.59602271203886 0.7131264820826152
19.29751911053453 276.89792875643417 0.7161319446091328
19.302746665487945 278.4107190971985 0.7176299855583542
19.30797422044136 282.2229909373925 0.7220493914189012
19.313201775394774 284.8553269390782 0.725494010748674
19.318429330348188 287.63043987305724 0.7280298018312215
19.323656885301602 289.0578015810742 0.7305672228883008
19.328884440255017 292.69628397084375 0.7352755297978579
19.33411199520843 295.83225786400186 0.739610903215783
19.339339550161846 297.6210356043954 0.7414150951482916
19.34456710511526 300.28445195611147 0.742916334805387
19.349794660068675 303.39288943512906 0.7460652691055294
19.35502221502209 306.5627803145964 0.7503393355260619
19.360249769975503 308.97159510629797 0.7539077687341811
19.365477324928918 312.23340729044514 0.7584086728193924
19.370704879882332 312.91089071465586 0.7584272817709722
19.375932434835747 318.7887278574411 0.7645427118163665
19.38115998978916 319.0468654837601 0.7650944810660656
19.386387544742576 322.6445403630111 0.7692779875654314
19.39161509969599 324.40126447150334 0.7715761962000827
19.396842654649404 324.2831329633471 0.7709652114919273
19.40207020960282 326.21319683384803 0.772443175731675
19.407297764556233 325.51657437946534 0.7715684075501695
19.412525319509648 327.47538397994003 0.7727003727845658
19.417752874463062 329.55783255345585 0.7752929104630116
19.422980429416477 330.17006265737746 0.7764903390442751
19.42820798436989 330.9692831234326 0.7775274985094908
19.433435539323305 329.35438985279893 0.7757095363752179
19.43866309427672 326.0787427566989 0.7710786804799931
19.443890649230134 323.94612553061523 0.7682482882322196
19.44911820418355 323.6365768795578 0.7687861790809226
19.454345759136963 325.89844440928675 0.7716237298364222
19.459573314090377 325.9690143303731 0.7722760792026423
19.464800869043792 325.6105262279208 0.7711560376706903
19.470028423997206 325.1243249827619 0.770102497887826
19.47525597895062 325.31667189943687 0.7701701693890796
19.480483533904035 324.0717861431809 0.7682780265176069
19.48571108885745 326.70939994670664 0.7713168110339681
19.490938643810864 330.07344584237796 0.7752163868443366
19.49616619876428 333.48628081801866 0.7791490113372584
19.501393753717693 333.57342201173105 0.7795220096157159
19.506621308671107 333.2032653600792 0.7786992688267756
19.51184886362452 332.75911594091565 0.7783921363644026
19.517076418577936 332.10604918324503 0.7777151718037137
19.52230397353135 334.1095145380495 0.7798323529731598
19.527531528484765 336.88728637555096 0.7829086061915761
19.53275908343818 336.33676557775027 0.7817126093353937
19.537986638391594 338.76186111198075 0.7849747147433993
19.54321419334501 340.30308289589505 0.7871422929702759
19.548441748298423 347.08231518938567 0.7946827718986617
19.553669303251837 347.5475057686748 0.7943180256276451
19.55889685820525 349.54458547314533 0.7960942363113696
19.564124413158666 352.23537023249105 0.7986589322963774
19.56935196811208 351.8695220697868 0.7983164249223144
19.574579523065495 352.0736111406463 0.7986898893075299
19.57980707801891 353.4040236313626 0.8003335056754507
19.585034632972324 352.5258857866182 0.7993651109056573
19.590262187925738 356.91821099661445 0.8037174667170248
19.595489742879153 362.94190883464455 0.8105734805306092
19.600717297832567 367.79916728361616 0.8159291274441376
19.60594485278598 370.8516774797976 0.8193075645929936
19.611172407739396 370.8059365367855 0.8190294337297397
19.61639996269281 372.9008583681466 0.8211719946410795
19.621627517646225 373.7298360844074 0.8220485594181424
19.62685507259964 375.28729709587026 0.8240087378387431
19.632082627553054 377.8322018176634 0.8262017433101201
19.637310182506468 380.0230369921765 0.8281915688659349
19.642537737459882 383.3130199286427 0.831974332799209
19.647765292413297 385.20237784792454 0.8339982288606823
19.65299284736671 386.66022296523084 0.8360889199331263
19.658220402320126 386.9641748991743 0.8359110463741791
19.66344795727354 390.02074972962373 0.8388926228122378
19.668675512226955 392.42239300618024 0.8412755115504159
19.67390306718037 394.0273244761125 0.8428898544263222
19.679130622133783 396.01661926433053 0.8452540454561867
19.684358177087198 396.29847181318104 0.8453118725889667
19.689585732040612 400.0567159495101 0.8488898623052882
19.694813286994027 401.72366022366464 0.8506111715213326
19.70004084194744 401.5735718161848 0.85043645434372
19.705268396900856 401.6175244174761 0.8506057902453017
19.71049595185427 403.15549167395454 0.8525833190986025
19.715723506807684 401.1262850627248 0.8498001316319356
19.7209510617611 396.87475477235876 0.8454402330214795
19.726178616714513 391.69951781306133 0.840140613547224
19.731406171667928 388.2483138796664 0.8363187128126466
19.736633726621342 384.0100547940393 0.8319429917124844
19.741861281574757 378.3845018727009 0.8252748990892834
19.74708883652817 371.43064835722924 0.817501011569008
19.752316391481585 367.5539677099521 0.8132210470716376
19.757543946435 361.98357633384774 0.8068545847886499
19.762771501388414 359.26340457177776 0.8041112352170597
19.76799905634183 355.42962411306735 0.800072877504615
19.773226611295243 353.0598487956002 0.7974588907410238
19.778454166248657 353.3089515888364 0.7986104170570113
19.783681721202072 350.0819753748365 0.7946245657244768
19.788909276155486 344.7091389707687 0.7891995000621054
19.7941368311089 341.7971904822294 0.7852957009357673
19.799364386062315 339.6967856894492 0.7827216213025238
19.80459194101573 340.1839539206086 0.7836929093632157
19.809819495969144 338.33343872529457 0.7812815224559715
19.81504705092256 336.26442226255745 0.7795958489138556
19.820274605875973 337.761390027163 0.7809086647715804
19.825502160829387 333.4370544528648 0.775587343965296
19.8307297157828 328.82616005611186 0.7707599500786584
19.835957270736216 321.6896529481733 0.7626958148322274
19.84118482568963 321.09223913024044 0.762309150403285
19.846412380643045 322.8983826097455 0.7643388597313773
19.85163993559646 322.90416394780704 0.7629034919046405
19.856867490549874 321.8422190994171 0.7611445842291796
19.86209504550329 318.8735832308281 0.7573495746626616
19.867322600456703 321.0263105583683 0.7596614218164635
19.872550155410117 322.37173732864176 0.7620659375404656
19.87777771036353 323.28585135603197 0.7623936180366705
19.883005265316946 324.0479821879622 0.7642217091116414
19.88823282027036 322.92288044305735 0.7635150535919402
19.893460375223775 320.0694620948081 0.7603064224405537
19.89868793017719 316.49106620546456 0.7556032776692405
19.903915485130604 312.83594949315125 0.7507514915663369
19.909143040084018 309.16875425587483 0.7464261914351877
19.914370595037433 307.931091365498 0.7453888491097368
19.919598149990847 307.183518191671 0.7437460561432675
19.92482570494426 306.70587333217145 0.7431819417597569
19.930053259897676 305.97134787366355 0.7415305103375001
19.93528081485109 303.7521699958937 0.738938700265935
19.940508369804505 302.06939689502127 0.7375870630391482
19.94573592475792 302.88037335565076 0.7386202534021399
19.950963479711334 303.3699926014372 0.7394202367792009
19.956191034664748 305.9717586500267 0.7421450064053249
19.961418589618162 305.8390807839256 0.7420601675672684
19.966646144571577 303.1441385736393 0.7389210303917455
19.97187369952499 301.9631627749032 0.7378287096724283
19.977101254478406 302.17443232969873 0.7376039743073255
19.98232880943182 302.8455473722492 0.7382371434579975
19.987556364385235 303.3428262643143 0.73902955853849
19.99278391933865 305.6211959644709 0.7423703793055798
19.998011474292063 305.9914839982029 0.7424826993856012
20.003239029245478 306.61436475829794 0.7422663705917748
20.008466584198892 305.9558274994403 0.7421337881789086
20.013694139152307 308.70681275904064 0.7449333756456019
20.01892169410572 311.89039105055093 0.7486248477966786
20.024149249059136 318.6339769395323 0.7562345073153198
20.02937680401255 328.5459861272481 0.7672498088763867
20.034604358965964 335.37772004907595 0.7755815703977131
20.03983191391938 340.9064169576531 0.7815326655250905
20.045059468872793 342.1402072659506 0.783256080492897
20.050287023826208 342.9099464789968 0.7841228645272399
20.055514578779622 339.66448095226497 0.7802732004892754
20.060742133733036 338.9000239882342 0.779493577135863
20.06596968868645 337.4925051185031 0.7782933951070035
20.071197243639865 332.446161730936 0.772094070779359
20.07642479859328 328.52785873590784 0.7677102006802128
20.081652353546694 320.8064061000444 0.7579828538449663
20.08687990850011 317.2973124501545 0.7536137623886271
20.092107463453523 317.2116719275534 0.7536055310276161
20.097335018406937 315.3013984055096 0.7507943241827008
20.102562573360352 317.07897153541757 0.7535312993797822
20.107790128313766 315.5449400012026 0.7520130640203959
20.11301768326718 314.9447475416782 0.7520954825336741
20.118245238220595 310.91500786049187 0.7478524355740105
20.12347279317401 310.48355142901397 0.7471614183209014
20.128700348127424 312.26130732184856 0.7491931226136332
20.13392790308084 314.62122298406695 0.7517598226203391
20.139155458034253 316.6680175554114 0.7536416467933149
20.144383012987667 314.7074765419632 0.7517235596259447
20.14961056794108 316.39236533945717 0.7536591226762401
20.154838122894496 317.1088058959874 0.754064438807949
20.16006567784791 318.62580092694094 0.755477685912017
20.165293232801325 318.43835542504763 0.754903255248013
20.17052078775474 317.71557783439374 0.7548144777792148
20.175748342708154 317.7760731522644 0.7548786509317239
20.18097589766157 318.60268551731906 0.7555599034212026
20.186203452614983 321.425570591568 0.7581868291461762
20.191431007568397 320.5550904220312 0.7570088717801862
20.19665856252181 320.217998640573 0.7566234111376778
20.201886117475226 321.5944415952872 0.758219251641812
20.20711367242864 319.02454032140787 0.7552157882177529
20.212341227382055 311.77665904193657 0.7460133640383975
20.21756878233547 303.85134141498895 0.7372155143804198
20.222796337288884 297.59849222238375 0.7306959394380753
20.228023892242298 296.1852893902886 0.730001581933848
20.233251447195713 294.3254089704606 0.728895093618321
20.238479002149127 295.0533658082731 0.7297182948714998
20.24370655710254 293.4561254936677 0.728067536326723
20.248934112055956 291.562312285031 0.7239376259579373
20.25416166700937 289.42585370790545 0.721600064484429
20.259389221962785 289.20649484535505 0.7210229201076676
20.2646167769162 291.3432069149492 0.7239708223896251
20.269844331869614 291.64491632744466 0.7248358708601864
20.275071886823028 294.5355090991519 0.7285787336769938
20.280299441776442 292.7972493704855 0.7262844427426483
20.285526996729857 290.78031799142826 0.7239185632458474
20.29075455168327 289.36729380631283 0.7216895480154844
20.295982106636686 288.7154228258645 0.7206331897775776
20.3012096615901 293.26188240900666 0.7249542989024422
20.306437216543515 294.23088329609493 0.7267629066486488
20.31166477149693 296.17580191100575 0.7289583184977806
20.316892326450343 292.0998805584504 0.7246968561943946
20.322119881403758 287.931470776199 0.7194246753519604
20.327347436357172 289.08696411531037 0.7207516524513954
20.332574991310587 290.2821192902208 0.7213421795433558
20.337802546264 289.71314186911536 0.7208197045405371
20.343030101217416 289.12288616819086 0.719987579640891
20.34825765617083 288.78733022822803 0.7194006000220533
20.353485211124244 290.13480300666816 0.7217857344394
20.35871276607766 287.6246216566008 0.7187372862150918
20.363940321031073 287.4920006056653 0.7187556262189781
20.369167875984488 288.85181300319095 0.7185815676793252
20.374395430937902 291.95953330465653 0.7220597409619331
20.379622985891316 293.32538188565417 0.7237012088057982
20.38485054084473 292.9100661148555 0.7232485818050828
20.390078095798145 292.9519245418345 0.7234685609221411
20.39530565075156 293.8481363803499 0.7236679990714903
20.400533205704974 294.68232512733385 0.724978490729933
20.40576076065839 293.4990644791262 0.7241446900680264
20.410988315611803 290.8227679486909 0.721214949935852
20.416215870565217 290.3518641608829 0.7219311864369876
20.421443425518632 286.55692237326116 0.7169995443202802
20.426670980472046 287.51705923096495 0.7183497210146012
20.43189853542546 287.484262393461 0.7180971095922396
20.437126090378875 288.17516262077277 0.7174161253742743
20.44235364533229 287.443306200041 0.7160551348272609
20.447581200285704 287.3310520091646 0.7157162733591546
20.45280875523912 291.26233569440694 0.721054704931129
20.458036310192533 289.5368671657077 0.7198756328483494
20.463263865145947 289.18836078071234 0.7192870427009145
20.46849142009936 287.26296406915753 0.717721152982481
20.473718975052776 286.5833992801018 0.7168058631345806
20.47894653000619 285.8289350501371 0.7151797343730231
20.484174084959605 285.9454272605216 0.715324310907389
20.48940163991302 287.5531474044556 0.7172253309783494
20.494629194866434 286.90116441095165 0.7163180925718349
20.49985674981985 286.6830386683289 0.7159916062908519
20.505084304773263 287.57567983788977 0.715981071712282
20.510311859726677 291.461350565432 0.7211188202621861
20.51553941468009 292.7383169409256 0.7224242871869384
20.520766969633506 291.83352633370055 0.7211992314053468
20.52599452458692 290.42243262115176 0.7201299622955605
20.531222079540335 289.4175967075107 0.7186807215935883
20.53644963449375 289.9092022582636 0.7201356360764997
20.541677189447164 286.2390629120136 0.7164716040076666
20.546904744400578 284.80492865702837 0.714528165537654
20.552132299353993 283.23598874629863 0.7123659194288269
20.557359854307407 287.2952542011471 0.716104738893343
20.56258740926082 289.553130843263 0.7192660023281169
20.567814964214236 289.4408925064355 0.7190296114540748
20.57304251916765 285.4046148104276 0.7135526587529579
20.578270074121065 284.0537067912866 0.7121638553832791
20.58349762907448 281.3810715075926 0.708837661988889
20.588725184027894 280.3700997711178 0.7077705947068013
20.593952738981308 281.5547209728492 0.709559736432162
20.599180293934722 283.43737769524745 0.7117855797220038
20.604407848888137 285.5102104930851 0.7154467971789027
20.60963540384155 286.46363589969206 0.7157691037191557
20.614862958794966 283.5771490856609 0.7120212169724403
20.62009051374838 281.0733248173695 0.7086640324014756
20.625318068701795 280.60524500898237 0.7082108770104096
20.63054562365521 282.190821471443 0.7104069595072541
20.635773178608623 283.15254548269286 0.711578529853673
20.641000733562038 281.14981645359194 0.7091086695378477
20.646228288515452 280.2987629178933 0.7079063752684323
20.651455843468867 280.328204882852 0.7073344476097146
20.65668339842228 280.3918349877532 0.7077392049814843
20.661910953375695 281.09592022989585 0.7080354928700823
20.66713850832911 282.39599300812057 0.7098003173952253
20.672366063282524 282.5755827538437 0.7103354599847741
20.67759361823594 284.42608974126944 0.7136245398951097
20.682821173189353 284.9577306570282 0.7143103556168368
20.688048728142768 287.0081838198309 0.7162309856749702
20.693276283096182 287.3709393431483 0.7153937349622056
20.698503838049596 286.0123770484777 0.7138725278376384
20.70373139300301 288.10337398649904 0.7169615727296234
20.708958947956425 289.16591172752754 0.7187692164410153
20.71418650290984 289.46434033354507 0.719729752138913
20.719414057863254 287.94918916267943 0.7174688175280393
20.72464161281667 287.30487710484255 0.7162617446136162
20.729869167770083 288.56628164644155 0.717410684809778
20.735096722723497 289.4563530459338 0.7175669531498651
20.740324277676912 289.6233502863222 0.7188309358630116
20.745551832630326 288.60432668164583 0.7166951162080456
20.75077938758374 288.81091399182776 0.71699050382534
20.756006942537155 289.81942583133934 0.7179429261150359
20.76123449749057 292.4774814730666 0.7211088632122548
20.766462052443984 291.62367213082626 0.7201630862552902
20.7716896073974 293.8783275437772 0.722194744855746
20.776917162350813 295.253874781348 0.7236972776322405
20.782144717304227 295.78250476857727 0.7252515162938483
20.78737227225764 295.4822618825531 0.7253624373310384
20.792599827211056 291.9343503650317 0.7211563124423495
20.79782738216447 295.5944940549026 0.7249254781754697
20.803054937117885 300.21044617224703 0.7299315092010058
20.8082824920713 305.90122493363106 0.736409337740212
20.813510047024714 309.282930450016 0.7405302727399049
20.81873760197813 308.1796994826672 0.7392451488391307
20.823965156931543 306.9666040336655 0.7379818208723952
20.829192711884957 302.59533139471733 0.7327206481025509
20.83442026683837 302.0221915967449 0.7329435435513904
20.839647821791786 302.1490805126905 0.7334633182826691
20.8448753767452 303.5124158052115 0.7364861371929917
20.850102931698615 303.32294904041066 0.7351919198735472
20.85533048665203 303.2958415304922 0.7348500180838599
20.860558041605444 300.96916708216776 0.731061506143156
20.865785596558858 300.6113223465751 0.7302208912779832
20.871013151512273 297.48220676950774 0.7265864817394351
20.876240706465687 296.3612204306433 0.7251604870214737
20.8814682614191 296.9025405005789 0.7255961927426142
20.886695816372516 298.41574153101294 0.7277411048708935
20.89192337132593 301.023009107662 0.7300071953916403
20.897150926279345 300.095111803935 0.7288635410630281
20.90237848123276 296.8669100438886 0.7254893996320119
20.907606036186174 292.8851212201357 0.722030455802653
20.912833591139588 290.22916158486714 0.7186441453536478
20.918061146093002 288.88643096134524 0.7167752717727034
20.923288701046417 288.14039354721154 0.7156168795076127
20.92851625599983 289.416249689483 0.717223866502192
20.933743810953246 290.39509031433516 0.7191419863952757
20.93897136590666 289.77107530942004 0.7185345892494306
20.944198920860075 286.92648516606425 0.7147720785113844
20.94942647581349 285.351685692193 0.7117120824979848
20.954654030766903 285.1586040332782 0.7113040300224379
20.959881585720318 282.67431682190437 0.7084543960501987
20.965109140673732 283.55258512103643 0.7095674608529328
20.970336695627147 284.29146667850137 0.710758739820958
20.97556425058056 285.1551784609679 0.7110675022834754
20.980791805533975 284.2106533125469 0.7101160559269094
20.98601936048739 281.26210737062786 0.7067586308011096
20.991246915440804 281.78460408898314 0.7088403423123536
20.99647447039422 278.34132916330407 0.704584268608253
21.001702025347633 278.8160479334486 0.7045634297620227
21.006929580301048 280.771594591697 0.7062749123666158
21.012157135254462 280.12998969519464 0.705823521681575
21.017384690207876 276.7058106632152 0.7036201664334699
21.02261224516129 272.52147912226076 0.6980119700730328
21.027839800114705 272.42986084686004 0.6979161147826443
21.03306735506812 273.20572946562896 0.6978239352408792
21.038294910021534 272.14887653948114 0.6964058241933176
21.04352246497495 272.0963798318131 0.696207797211206
21.048750019928363 271.5820000149282 0.6958089534820733
21.053977574881777 275.3410428966233 0.7010572221692021
21.059205129835192 277.24904646712076 0.702992124008718
21.064432684788606 280.069438702669 0.7060864807043139
21.06966023974202 277.0441612811789 0.7027635929064079
21.074887794695435 274.333996629097 0.7002699458499411
21.08011534964885 270.7616774648956 0.6952644598839811
21.085342904602264 269.0075073278002 0.6917643656061497
21.09057045955568 269.74717779416505 0.6907091833227346
21.095798014509093 272.21875325977186 0.6932228682136508
21.101025569462507 270.2289851911672 0.6896583220936064
21.10625312441592 267.4210424134382 0.6862460394689924
21.111480679369336 265.71878346513677 0.6829423547083051
21.11670823432275 267.65841318209874 0.6861101425706423
21.121935789276165 268.1659378557457 0.6875815939938347
21.12716334422958 270.7390317816783 0.6910242643025089
21.132390899182994 270.94320460080377 0.6913732050099013
21.13761845413641 273.3130732784036 0.6935631063316113
21.142846009089823 273.0138003111369 0.6934743224834817
21.148073564043237 272.7596991568158 0.6931429249543705
21.15330111899665 271.5910594442397 0.6916169093297826
21.158528673950066 271.16996048835284 0.6906655630975902
21.16375622890348 272.96351804527677 0.6931037337804516
21.168983783856895 274.51532667248796 0.6944272715301228
21.17421133881031 274.1223997267436 0.694040757793771
21.179438893763724 270.2784434532569 0.6889141065406919
21.184666448717138 269.1902173850857 0.6867278036852731
21.189894003670553 269.6535790084021 0.6860115465470433
21.195121558623967 270.0641506880125 0.6852461960455901
21.20034911357738 270.76746204271944 0.6868870644473264
21.205576668530796 267.66089524257666 0.6828390722306494
21.21080422348421 267.8947294976727 0.684038009508298
21.216031778437625 269.4117771920303 0.6856401467303793
21.22125933339104 272.62726911539266 0.6893687351062432
21.226486888344454 273.806092182375 0.6907100308036227
21.231714443297868 273.8698351606243 0.6903399286851276
21.236941998251282 275.1382161472006 0.6923959757379899
21.242169553204697 273.7725075624789 0.6908044763015082
21.24739710815811 273.4078284825024 0.6914111240634446
21.252624663111526 270.3010795069499 0.6874483308870526
21.25785221806494 269.84370301031856 0.6858098619703377
21.263079773018355 269.05135636528615 0.6836957643849461
21.26830732797177 267.90329908934143 0.682951668081606
21.273534882925183 266.87548902037145 0.6821228595290095
21.278762437878598 263.9346268753772 0.6785805754845571
21.283989992832012 263.00925892653254 0.6832452038192929
21.289217547785427 261.77176868287677 0.690894625522104
21.29444510273884 262.1430096242235 0.6976438270667453
21.299672657692255 261.19438206168365 0.7008137858896396
21.30490021264567 262.5890311575367 0.7072500494746585
21.310127767599084 262.8244781028305 0.7110390245225904
21.3153553225525 263.7583726115844 0.7168521146542003
21.320582877505913 265.07871662186415 0.7240043040283062
21.325810432459328 264.89201184415896 0.7272535933855924
21.331037987412742 265.9190382121558 0.7316339981937183
21.336265542366156 265.49330036924067 0.7327424526829661
21.34149309731957 262.4465052278922 0.7308537248153948
21.346720652272985 262.4051653206492 0.7339900508714885
21.3519482072264 261.0964117265852 0.7349280345451183
21.357175762179814 262.729388146295 0.740835698803177
21.36240331713323 260.7088656915961 0.7397077827778041
21.367630872086643 258.6479300639461 0.738036430315599
21.372858427040057 258.70618139536464 0.7393912597119863
21.378085981993472 259.48531763594036 0.7428346702249699
21.383313536946886 261.2008537608503 0.7488702380041625
21.3885410919003 263.4350779376358 0.7545914419217145
21.393768646853715 264.4231166111379 0.7575508924842053
21.39899620180713 266.023308315174 0.7631079380202043
21.404223756760544 264.6385149742778 0.7617390575956322
21.40945131171396 264.27886366450724 0.7637915919358617
21.414678866667373 264.459841007336 0.7639756137776275
21.419906421620787 263.9305054942436 0.7645122029047313
21.4251339765742 262.4898407327386 0.7641161453100613
21.430361531527616 258.9988032836031 0.7610731374303107
21.43558908648103 258.54403536921626 0.7616427315096125
21.440816641434445 260.85097811099996 0.7669828400700592
21.44604419638786 263.9353310126661 0.7733524584975868
21.451271751341274 268.8148103505507 0.7821767414899857
21.45649930629469 271.5033801233171 0.7871016604010291
21.461726861248103 270.50844332956007 0.7879299352815773
21.466954416201517 270.5350648369831 0.7897023201654293
21.47218197115493 270.15877068072336 0.7908449134132389
21.477409526108346 272.785741557927 0.7957064033013984
21.48263708106176 271.3836770228695 0.7952770237877299
21.487864636015175 272.00220393509437 0.7985275612666117
21.49309219096859 269.83250342009586 0.7985915794092096
21.498319745922004 270.13309376576865 0.8011150524814464
21.503547300875418 268.60325538633407 0.801340018393995
21.508774855828833 270.5266669353709 0.8026186887636175
21.514002410782247 269.75612859819574 0.783376642848309
21.51922996573566 270.1770687194042 0.7749284526875221
21.524457520689076 270.20975725157405 0.7680698628775624
21.52968507564249 271.2488614758116 0.7638291865121922
21.534912630595905 271.1467562819758 0.7593906817559983
21.54014018554932 269.81591327315493 0.7538242794602519
21.545367740502734 271.9869740749298 0.7552620537560681
21.550595295456148 272.30411764578696 0.7540803649399084
21.555822850409562 272.6284493206362 0.752165483371198
21.561050405362977 275.45546735289173 0.7536052532256967
21.56627796031639 276.43000044099017 0.7531510211006102
21.571505515269806 277.9939259535351 0.7537849881607847
21.57673307022322 277.174725422951 0.7511242488936675
21.581960625176634 277.8835221975061 0.7495387791818148
21.58718818013005 280.85832247304 0.7520242861877166
21.592415735083463 282.4887069747262 0.7526899293728282
21.597643290036878 283.56110457720507 0.7533348564518729
21.602870844990292 279.43387790912834 0.7459012927453503
21.608098399943707 281.9542178148166 0.7480553380851023
21.61332595489712 284.31466249790054 0.7504133497779345
21.618553509850535 286.40433342041376 0.7529021390924343
21.62378106480395 284.49681693828546 0.7496425472424161
21.629008619757364 287.35786041603427 0.7523658033073238
21.63423617471078 285.34535959316827 0.7485519982914886
21.639463729664193 285.9988644445905 0.7481325010660078
21.644691284617608 283.1698610787128 0.7435046375320202
21.649918839571022 284.0330680561589 0.7432158456145351
21.655146394524436 284.23879355270657 0.7433967586387584
21.66037394947785 282.8153946572828 0.7401868265230229
21.665601504431265 283.18026997223143 0.7405355195272161
21.67082905938468 285.4076760358301 0.7417095824131319
21.676056614338094 288.78349270879585 0.7460124709099851
21.68128416929151 289.3797193668907 0.7458727275129067
21.686511724244923 290.1855915259495 0.7456439268284007
21.691739279198337 292.14171645308045 0.7478597251932868
21.696966834151752 293.56879906106377 0.7493738620326977
21.702194389105166 293.02598550859784 0.7497671556670304
21.70742194405858 290.77694790916166 0.7476041981628854
21.712649499011995 290.4988888250168 0.7467396587765197
21.71787705396541 292.12614367029954 0.7472820291357704
21.723104608918824 294.1057388544432 0.7480941745897307
21.72833216387224 292.80595964368285 0.7445259256843942
21.733559718825653 290.64353806562156 0.7416953934304957
21.738787273779067 291.13186560999344 0.7419218842015212
21.74401482873248 292.9879279036293 0.7449175135987658
21.749242383685896 295.1767552653089 0.7483349927907633
21.75446993863931 295.2561925553569 0.7488116981598044
21.759697493592725 294.84759028314767 0.7480928577924936
21.76492504854614 295.6580510584645 0.7470414836421584
21.770152603499554 299.6114173755562 0.7513818313241613
21.77538015845297 300.0497397821228 0.7515624350333151
21.780607713406383 301.86165527909844 0.7541288873217815
21.785835268359797 304.74740275429946 0.7578712940035724
21.79106282331321 310.97702902825415 0.7651150627648506
21.796290378266626 313.00821198939957 0.7669336308528649
21.80151793322004 313.41172165105706 0.7674151179909148
21.806745488173455 313.83197028524313 0.7672616003326793
21.81197304312687 316.32008724479124 0.7698403922436431
21.817200598080284 317.6568486157574 0.7716511166261624
21.822428153033698 321.0031768903039 0.7758410677015497
21.827655707987113 322.0534094161008 0.777809099083587
21.832883262940527 322.4579773303893 0.7780498842890555
21.83811081789394 324.9948208997207 0.7805564397338012
21.843338372847356 324.94513962543135 0.7797654364501088
21.84856592780077 324.2809733303021 0.7783089425755569
21.853793482754185 322.1413081785664 0.7766895389469414
21.8590210377076 322.1473432358799 0.776726804773993
21.864248592661014 324.474721970789 0.7795428289599784
21.869476147614428 324.3547975742291 0.7776129540499157
21.874703702567842 325.3624792534613 0.7784066185135348
21.879931257521257 322.8458427251698 0.7756036615878084
21.88515881247467 322.3513346608823 0.7749388333118655
21.890386367428086 320.13018840042514 0.7721144046982046
21.8956139223815 317.80346569336564 0.7689494735104365
21.900841477334914 314.3727059428233 0.7643360802473146
21.90606903228833 312.8780626604599 0.7628188453282722
21.911296587241743 313.2447539081075 0.7636612939983184
21.916524142195158 314.2811848425983 0.7645915721636029
21.921751697148572 313.14240917400093 0.7636411408914517
21.926979252101987 310.8451238865284 0.7601654777458168
21.9322068070554 308.68584891456766 0.7583092094494863
21.937434362008815 309.3314210223388 0.7586884100260946
21.94266191696223 310.2762739302667 0.7599042392695581
21.947889471915644 307.31158076172574 0.755377674133647
21.95311702686906 306.51454305174855 0.7527610537011284
21.958344581822473 306.55611020011145 0.752905413814803
21.963572136775888 306.8227473737558 0.7528983947654533
21.968799691729302 303.4356839668106 0.7487675281904319
21.974027246682716 305.9226947935366 0.7508754015746505
21.97925480163613 308.17235387919953 0.7535332683070164
21.984482356589545 308.6107820014053 0.7547451016531881
21.98970991154296 310.91752626996873 0.7583076974080243
21.994937466496374 311.6013021494079 0.7579540571225749
22.00016502144979 311.86253050340844 0.7578692417547722
22.005392576403203 308.4956335357412 0.7531369725521717
22.010620131356617 306.935421349331 0.7512998287028891
22.015847686310032 310.4309261407169 0.755765519915167
22.021075241263446 311.7704022066879 0.7576839865078641
22.02630279621686 311.25638588913534 0.7570410986654449
22.031530351170275 309.8729077453274 0.7538506518434759
22.03675790612369 308.11160118050435 0.7514797416201179
22.041985461077104 309.8164300433038 0.7538719858226954
22.04721301603052 313.06884078969256 0.7584477731207249
22.052440570983933 316.5914398094768 0.7621880674857068
22.057668125937347 316.9377930016184 0.7614692302937144
22.06289568089076 319.05116605504855 0.7638662684137784
22.068123235844176 320.12171803037774 0.7660188300726909
22.07335079079759 320.9637681957782 0.7673625736654869
22.078578345751005 318.2705711210018 0.7642584887160236
22.08380590070442 315.1015971918727 0.7602468350675301
22.089033455657834 312.55093631759274 0.7565397473283219
22.09426101061125 312.8749389406663 0.7568539970973416
22.099488565564663 312.8615033011454 0.7558709464373701
22.104716120518077 313.9543454556481 0.7574220897010024
22.10994367547149 317.1766249842234 0.7613582533463373
22.115171230424906 315.8707636775238 0.7600379519737164
22.12039878537832 313.7259131527688 0.7573411674806717
22.125626340331735 309.25184850954815 0.7516527435925315
22.13085389528515 307.1140000178885 0.7488103653521906
22.136081450238564 309.34622489061786 0.7514229403533428
22.141309005191978 311.7994377000525 0.753876006770757
22.146536560145393 311.76137947347894 0.7534698848335319
22.151764115098807 311.0892730891453 0.7520919341718046
22.15699167005222 309.2073864057482 0.7499547327746776
22.162219225005636 308.51699783449897 0.7494954782592333
22.16744677995905 310.1089538975975 0.7515136967455093
22.172674334912465 311.6495386021465 0.7534967488969363
22.17790188986588 313.1704140156999 0.754894760608222
22.183129444819293 313.00651687526624 0.754413842581837
22.188356999772708 313.3140123657505 0.754067954221999
22.193584554726122 314.47521510959444 0.7549625928598833
22.198812109679537 315.04278063444536 0.7564799372764258
22.20403966463295 315.6394183475906 0.7570382994717645
22.209267219586366 316.9507135681268 0.7587360233170283
22.21449477453978 317.1961594063493 0.7581311605915645
22.219722329493194 317.9228433875861 0.7586608621474139
22.22494988444661 315.0318782898494 0.7560572956767413
22.230177439400023 316.5043369021556 0.7569170451922704
22.235404994353438 317.80532185623366 0.7585633266077587
22.240632549306852 318.4167080421931 0.7588957929146231
22.245860104260267 317.28844082550796 0.7572454498524975
22.25108765921368 313.66958532656 0.7530753694774748
22.256315214167095 311.48939266223846 0.7492774369526243
22.26154276912051 311.08749540280917 0.7497558959381699
22.266770324073924 312.4274564973864 0.7514675638575129
22.27199787902734 315.8420096772152 0.7557580187442583
22.277225433980753 319.1459604853063 0.7598664363915772
22.282452988934168 317.3327257632013 0.7570179653288752
22.287680543887582 313.4763760051302 0.7524555556235414
22.292908098840996 309.39608216600266 0.7466350586541612
22.29813565379441 308.6469828082341 0.7453159169753529
22.303363208747825 304.39548698234955 0.7406175654759563
22.30859076370124 303.01408961492865 0.7393004973722875
22.313818318654654 302.7312993536908 0.7393233311548627
22.31904587360807 305.1324673304025 0.7430571113151072
22.324273428561483 305.98291133734295 0.7433172923085816
22.329500983514897 305.467594611539 0.7434346005697766
22.334728538468312 301.22811700464854 0.7373081596923855
22.339956093421726 299.960455545042 0.7360484144390618
22.34518364837514 298.5021350250209 0.7341551457991878
22.350411203328555 300.56700421784967 0.7357688367519404
22.35563875828197 299.0640124377521 0.7344246342245632
22.360866313235384 299.38641680176505 0.7342340502970548
22.3660938681888 298.2890883020701 0.7338715444683963
22.371321423142213 295.9881879972664 0.7303481547698931
22.376548978095627 294.012627100986 0.7283313545097206
22.38177653304904 293.2081243687682 0.7270238358761326
22.387004088002456 291.3818912952337 0.7246657221615854
22.39223164295587 290.0231756247277 0.7225581338587296
22.397459197909285 289.8305198966167 0.7220566485860829
22.4026867528627 289.1543453478065 0.7211756052840759
22.407914307816114 288.2822232935843 0.7203864541723681
22.41314186276953 285.5050751593008 0.716399288889203
22.418369417722943 284.0021448671564 0.713643200839555
22.423596972676357 280.2337424467726 0.709589389741497
22.42882452762977 280.96755358806934 0.7102940908540126
22.434052082583186 283.69833378596064 0.7150716127530066
22.4392796375366 286.4206704660438 0.7184011272869784
22.444507192490015 285.0194016523103 0.7171312633396781
22.44973474744343 280.2148111161493 0.7107548969717407
22.454962302396844 276.73215000899296 0.7054417595339575
22.460189857350258 274.4894227707959 0.7023271014069871
22.465417412303673 274.1331375882245 0.702033697858826
22.470644967257087 274.87052327859254 0.703457021992118
22.4758725222105 279.3730894632775 0.7112297263934793
22.481100077163916 282.7315522916346 0.7153297936242293
22.48632763211733 287.576044499294 0.7213609758704407
22.491555187070745 284.7197767445971 0.717043565004394
22.49678274202416 280.62768344421954 0.7102051549431821
22.502010296977573 278.0961602843461 0.7066557860736518
22.507237851930988 274.48579369994076 0.7023313521787529
22.512465406884402 276.6023732878703 0.7051314330769799
22.517692961837817 275.03936700654145 0.7028299879651522
22.52292051679123 276.95791261075385 0.7056919393203294
22.528148071744646 275.9691952614426 0.7050987659184634
22.53337562669806 275.7731556211065 0.7054390174796388
22.538603181651474 275.2952796948511 0.7045650457592565
22.54383073660489 273.46117908753064 0.7007757743329301
22.549058291558303 272.19021545438085 0.698851017989176
22.554285846511718 271.3979105022172 0.6973547342554054
22.559513401465132 273.9949693039297 0.7007028551681581
22.564740956418547 271.9067277193455 0.6978035027058067
22.56996851137196 270.6054960292194 0.6957242490283972
22.575196066325375 271.63521700080764 0.6985045699187963
22.58042362127879 274.91052667729826 0.7032904215262852
22.585651176232204 274.88406187938966 0.703497254130376
22.59087873118562 272.030379098965 0.6987571307531244
22.596106286139033 270.6810112599136 0.6970714963807585
22.601333841092448 269.61030981612765 0.6955827717917317
22.606561396045862 273.6508592169982 0.7014265559637273
22.611788950999276 270.7173171892827 0.6974744851678912
22.61701650595269 271.3508353369711 0.6979963075538618
22.622244060906105 269.98290248232024 0.6973537912552024
22.62747161585952 271.0937316259954 0.698911984710095
22.632699170812934 270.3469185180708 0.6984513603903253
22.63792672576635 269.1393565363844 0.6961530450782869
22.643154280719763 272.75160811990065 0.7001756027274993
22.648381835673177 273.72382190678377 0.7009523693779146
22.653609390626592 272.9883585948502 0.6987087666800286
22.658836945580006 272.60302565558993 0.6981850643974549
22.66406450053342 275.22041127567394 0.7017695778608971
22.669292055486835 279.0634605714636 0.7074052997694208
22.67451961044025 280.16451197612565 0.7097388594294612
22.679747165393664 279.3485719225155 0.7093427571404869
22.68497472034708 275.53313332530325 0.7047339031871928
22.690202275300493 273.97597992829935 0.7012068420031629
22.695429830253907 272.5388150231054 0.6984106267456475
22.70065738520732 271.80139377880244 0.6974674808367716
22.705884940160736 271.7249241689086 0.6986891709568243
22.71111249511415 273.45646735821094 0.7020618937851708
22.716340050067565 275.4283483892487 0.703785459517459
22.72156760502098 276.120780464581 0.7027501377496126
22.726795159974394 275.11181896132547 0.7000695877882884
22.73202271492781 277.4080700634675 0.7025599651127701
22.737250269881223 277.5759356864213 0.7031449112097686
22.742477824834637 279.9823865007304 0.7060910725639324
22.74770537978805 282.7264022811385 0.7093878531327458
22.752932934741466 282.4683700457736 0.7085992043669517
22.75816048969488 279.7066110140609 0.7061215386762086
22.763388044648295 275.64420860387935 0.7012915391468184
22.76861559960171 277.74866909635966 0.704076564556135
22.773843154555124 280.8822722877251 0.707940577546357
22.779070709508538 284.2611025546301 0.7132784008988002
22.784298264461952 282.5189628589863 0.7108389018070037
22.789525819415367 279.9944395889015 0.7070214005601825
22.79475337436878 280.68190321044597 0.7066910598857858
22.799980929322196 282.6837312620555 0.7078646537173119
22.80520848427561 288.12926492506466 0.7146449367582394
22.810436039229025 293.22713034036747 0.721434126633136
22.81566359418244 292.59025113980664 0.7216594035377141
22.820891149135853 291.14749285107354 0.719630343757531
22.826118704089268 286.72366071473283 0.7129060863106972
22.831346259042682 287.5702167047159 0.7137372773192848
22.836573813996097 287.6136207025479 0.7143331363927209
22.84180136894951 292.5048049750676 0.7214825535556847
22.847028923902926 293.6314180617158 0.7227184036790812
22.85225647885634 292.3658098437055 0.7208170979505685
22.857484033809754 291.6571216217285 0.7192049054678357
22.86271158876317 288.15728481530806 0.714065806419265
22.867939143716583 288.2872375512868 0.7132815557517349
22.873166698669998 289.5472205511655 0.7150335953281378
22.878394253623412 293.2344834869824 0.7195165291951128
22.883621808576827 293.8137684604279 0.7213352106318766
22.88884936353024 293.0535319189149 0.722482947697801
22.894076918483655 293.4877400114312 0.7244657938578486
22.89930447343707 291.4285862073681 0.7212163877395842
22.904532028390484 290.7179028158571 0.7188689779093037
22.9097595833439 288.61251965877625 0.715098110709794
22.914987138297313 286.59386011915535 0.7125111458824317
22.920214693250728 287.7908888843815 0.7143871225213538
22.925442248204142 288.89579945077514 0.7155628349455828
22.930669803157556 288.67818764055136 0.7138779213549031
22.93589735811097 285.6347388312304 0.7101555798967915
22.941124913064385 285.78876083582526 0.7098674765651644
22.9463524680178 288.920561632703 0.714364139544757
22.951580022971214 289.62275824175515 0.7151287609029139
22.95680757792463 288.93603023302967 0.714433529581849
22.962035132878043 287.03706410194644 0.712674530174271
22.967262687831457 285.77441638713316 0.7115811432389074
22.972490242784872 287.83328506877666 0.7147717908357335
22.977717797738286 290.9095230651892 0.7176899088744262
22.9829453526917 291.3077266260934 0.7177576011007115
22.988172907645115 286.9357063363414 0.7128265174774482
22.99340046259853 284.76035483919645 0.7114458787736289
22.998628017551944 282.69301834439784 0.7093676450952475
23.00385557250536 282.00085450432584 0.7078054698342533
23.009083127458773 281.50011647967364 0.7052038613678953
23.014310682412187 283.74412328893067 0.7069560411995409
23.0195382373656 284.74830869953445 0.7084390482466302
23.024765792319016 287.7008314028598 0.7126987652540192
23.02999334727243 285.6807830476889 0.7103500629441769
23.035220902225845 283.70543659888426 0.7072608353877766
23.04044845717926 282.0773885723921 0.7057160985272362
23.045676012132674 283.95606358224666 0.7076060207384106
23.05090356708609 284.1058210295929 0.7085870774487892
23.056131122039503 283.9000681598476 0.707687982366517
23.061358676992917 284.85961877714624 0.7092368428574697
23.06658623194633 284.24108853797804 0.7087304564897355
23.071813786899746 284.5038885314755 0.7091251053262247
23.07704134185316 283.0711419237125 0.7068799204493313
23.082268896806575 284.79822280383786 0.7094949437938891
23.08749645175999 284.94474273680146 0.7096523140999513
23.092724006713404 284.3431010346442 0.709165909170794
23.097951561666818 284.09081489682785 0.7080336696596126
23.103179116620232 282.0619852352175 0.705200708808527
23.108406671573647 280.06353600433687 0.702883650743133
23.11363422652706 281.22766629637596 0.7048434084477452
23.118861781480476 282.25746540321205 0.7067561092091291
23.12408933643389 284.1122694162748 0.7099071830356073
23.129316891387305 286.65120207455783 0.7128383355055328
23.13454444634072 287.91474184389904 0.7132562854482344
23.139772001294133 287.8886181224748 0.7114065117057903
23.144999556247548 287.8403822415387 0.7115298149558946
23.150227111200962 290.073641737064 0.7134484632935865
23.155454666154377 289.6888740519765 0.7137783931224518
23.16068222110779 287.86092701695526 0.7121530029760914
23.165909776061206 286.2614900217447 0.7097544705942028
23.17113733101462 289.4678546114202 0.7132293812621726
23.176364885968034 288.5223454026362 0.7123744892682986
23.18159244092145 286.3071206514988 0.7107306149993444
23.186819995874863 283.6172598488123 0.7071917119978289
23.192047550828278 284.9958164842053 0.7093084994623471
23.197275105781692 285.3047317970003 0.7096016205449306
23.202502660735107 284.05405661169146 0.7079557418493255
23.20773021568852 283.4607013181361 0.7062602632872474
23.212957770641935 282.7245677225215 0.7056389036055525
23.21818532559535 283.2414167919511 0.7059447811051566
23.223412880548764 278.9218051825116 0.7006786026742935
23.22864043550218 280.1355532152739 0.701327327258321
23.233867990455593 280.3080504495401 0.7020130248306644
23.239095545409008 283.2126127887641 0.7057551178077648
23.244323100362422 284.43341332658764 0.7077851770938505
23.249550655315836 285.45375445925185 0.7092517225913268
23.25477821026925 286.66515506919893 0.7102953338647706
23.260005765222665 283.77958619393513 0.7065657837079691
23.26523332017608 281.84660252960913 0.702735752572912
23.270460875129494 281.5279632044908 0.7031066298500789
23.27568843008291 282.57933337040913 0.704378900009778
23.280915985036323 285.94014289468197 0.709023270039245
23.286143539989737 289.3488111364753 0.7127251952489262
23.291371094943152 291.13786657747806 0.7147320915656027
23.296598649896566 291.10815544920877 0.7149616213823362
23.30182620484998 288.62903593145046 0.7120622901278096
23.307053759803395 286.21462734916264 0.709276237513588
23.31228131475681 285.67646897905695 0.7083047784887868
23.317508869710224 284.8219256991414 0.7070324555487953
23.32273642466364 286.1400513138318 0.7082261005348994
23.327963979617053 285.45115955654813 0.7082125841363115
23.333191534570467 283.63485343999923 0.7063911531215972
23.33841908952388 281.29912298617216 0.704292237601035
23.343646644477296 282.48725917441544 0.7048900971653674
23.34887419943071 285.84576157508104 0.7081326947769562
23.354101754384125 287.87917143707534 0.7114187832572063
23.35932930933754 290.0348106400548 0.7132833664078675
23.364556864290954 288.72961957483045 0.7126410814061002
23.369784419244368 287.6896645319448 0.7101313016839512
23.375011974197783 287.31110683854223 0.7091626832273585
23.380239529151197 286.8734938106196 0.7081019054471209
23.38546708410461 286.34747047580595 0.7080642992441203
23.390694639058026 289.63205457976665 0.7130495754132146
23.39592219401144 292.58681634567057 0.7172690701604952
23.401149748964855 292.96122307791734 0.717942128992549
23.40637730391827 290.0125604972786 0.7132985476125137
23.411604858871684 286.8240456773033 0.7092731526456735
23.416832413825098 288.2067469434938 0.7109758515850565
23.422059968778512 286.3897413694282 0.7094163799137942
23.427287523731927 282.519415907303 0.7042276328182581
23.43251507868534 280.8270789875003 0.7015635070125261
23.437742633638756 284.9235612398363 0.7056392931916147
23.44297018859217 286.23377097405285 0.7069664577122081
23.448197743545585 285.5387378700418 0.7057528844460556
23.453425298499 287.559694987346 0.7092019642289865
23.458652853452413 290.32810610097516 0.7126498333250395
23.463880408405828 291.31061813416017 0.7135789504921516
23.469107963359242 291.45857143522676 0.7126519511608341
23.474335518312657 291.6001084573345 0.7129713154540172
23.47956307326607 293.571032254026 0.7156069434102927
23.484790628219486 291.3213547083462 0.714142852808959
23.4900181831729 290.16461187660866 0.712425394187709
23.495245738126314 289.70246075327606 0.7122046051397589
23.50047329307973 292.18581586449244 0.7139981371636025
23.505700848033143 292.3139697792971 0.7133753536764701
23.510928402986558 291.85805538453604 0.7124494901185499
23.516155957939972 289.4709090715528 0.7102852052178776
23.521383512893387 288.1176878437654 0.7090345190935765
23.5266110678468 285.63659433560406 0.7054528178971281
23.531838622800215 287.960124227628 0.7081959162202389
23.53706617775363 291.31979734631545 0.7124452623983866
23.542293732707044 295.9130208925588 0.7173106890972347
23.54752128766046 301.20906808205694 0.7236071941417278
23.552748842613873 303.8399390112938 0.7257183982442205
23.557976397567288 306.134438062767 0.7277108631898481
23.563203952520702 302.81377593805865 0.7232445731045672
23.568431507474116 302.2546717436199 0.721999129879292
23.57365906242753 302.48839783974023 0.7226660274614931
23.578886617380945 303.2043828031058 0.7218796661970572
23.58411417233436 300.61627234332474 0.7195056489531431
23.589341727287774 298.93539421725376 0.7179405622939482
23.59456928224119 296.5024578062511 0.7154773605115873
23.599796837194603 296.18617504626377 0.7142096543626587
23.605024392148017 295.6683338703352 0.712190443921156
23.610251947101432 297.05679423918133 0.7131005795813721
23.615479502054846 298.98976294294545 0.7145493916202568
23.62070705700826 300.4405095325021 0.7151669361900176
23.625934611961675 298.99785071961855 0.7139740929510001
23.63116216691509 296.44287784514415 0.7122613944943252
23.636389721868504 295.59872233768596 0.7122065114325913
23.64161727682192 294.5883398065828 0.7111867580269412
23.646844831775333 294.3791371302213 0.7097842855374558
23.652072386728747 295.7391610887225 0.7108166232927147
23.65729994168216 295.89146381828186 0.7103204233127638
23.662527496635576 297.11732650129824 0.7118702384761283
23.66775505158899 297.53170845283785 0.7124575626241433
23.672982606542405 299.7970494607912 0.7147012510272004
23.67821016149582 298.75352636944854 0.713356334662714
23.683437716449234 297.3531037133842 0.7114859597916319
23.688665271402648 296.83942817148943 0.7103931908283382
23.693892826356063 298.2881836055313 0.7115805997927847
23.699120381309477 296.3303874715694 0.7088074469634429
23.70434793626289 296.80883425030765 0.7086419814606796
23.709575491216306 297.8399315552917 0.7082373196469333
23.71480304616972 300.32482841844154 0.7115863122214507
23.720030601123135 300.5292330417816 0.711998526616119
23.72525815607655 302.04827762469733 0.714449974190808
23.730485711029964 302.3045293588733 0.714636786871716
23.735713265983378 302.02461573413865 0.7143900047186066
23.740940820936792 300.0103938653213 0.7119264785800695
23.746168375890207 300.78476928426323 0.7121977765222831
23.75139593084362 302.24655998014083 0.7130699754494756
23.756623485797036 303.17378599679176 0.7138502221121512
23.76185104075045 305.86640771405587 0.7163915332831318
23.767078595703865 301.55881351482014 0.7109668141826362
23.77230615065728 298.9625961966397 0.7066355207076326
23.777533705610693 298.06209558268125 0.7050789802323668
23.782761260564108 302.8599725655055 0.7109896996474356
23.787988815517522 307.7018702580824 0.7168939404859651
23.793216370470937 308.97418182255217 0.7187761534463336
23.79844392542435 308.73549570994857 0.718081405126295
23.803671480377766 307.6481121987099 0.7158993039474872
23.80889903533118 306.15235005279624 0.7142944799159533
23.814126590284594 304.9944756873037 0.713241031922959
23.81935414523801 304.7442146681529 0.71285880121095
23.824581700191423 305.23622724361485 0.7116553310863498
23.829809255144838 305.68996110394573 0.7116158116654548
23.835036810098252 305.45044326817623 0.7116005275830218
23.840264365051667 305.16628959369575 0.7119705489840287
23.84549192000508 305.40904776105566 0.711737951398624
23.850719474958495 308.6564205789297 0.7148387770472705
23.85594702991191 308.68487758263217 0.7149807686852919
23.861174584865324 310.16346070652133 0.7171863761768151
23.86640213981874 307.5249246929041 0.7134993156172719
23.871629694772153 308.9077788337298 0.7145699208798395
23.876857249725568 305.50347523819534 0.710776209621317
23.882084804678982 306.1453445021645 0.7110928081431963
23.887312359632396 306.38259818206143 0.71111931185625
23.89253991458581 309.54700575828554 0.7140313300438239
23.897767469539225 310.40887354132735 0.7157399408850673
23.90299502449264 310.54894664052426 0.7153958247384339
23.908222579446054 307.67079412476954 0.7123446047064341
23.91345013439947 305.3308259393582 0.7093349559143084
23.918677689352883 304.85457501265597 0.708586712683445
23.923905244306297 305.68783013019765 0.7092508580680662
23.929132799259712 309.18748838357635 0.7120314509172379
23.934360354213126 309.74544199297196 0.7132768509843946
23.93958790916654 310.9463130597938 0.7141131550447524
23.944815464119955 308.14270822607193 0.7111921881963936
23.95004301907337 305.0137291523122 0.7066019864826384
23.955270574026784 301.7952118287499 0.7028188499077266
23.9604981289802 301.6466507798265 0.7028034176823164
23.965725683933613 304.3839873597689 0.706225344620919
23.970953238887027 305.0297801905402 0.7072224535760282
23.97618079384044 304.26721291194696 0.7066668124269855
23.981408348793856 304.14800494617094 0.7066478719991061
23.98663590374727 303.23222204633635 0.7061866430863486
23.991863458700685 301.5313163153424 0.7037418022196928
23.9970910136541 298.9365936291411 0.7004187469513831
24.002318568607514 299.67593155162575 0.7020857152063176
24.007546123560928 301.58239352712894 0.7049528869561689
24.012773678514343 302.8088476267564 0.7068654578896149
24.018001233467757 302.06164525991693 0.7041568995914418
24.02322878842117 299.5573443921646 0.7007032159298008
24.028456343374586 298.9632409253493 0.7005425656588803
24.033683898328 299.452668098871 0.7013790991138241
24.038911453281415 301.407244520746 0.7040770560419044
24.04413900823483 303.825024676849 0.7058576330638743
24.049366563188244 303.0222522977818 0.7053501393112646
24.054594118141658 304.4288243328061 0.7070257000876139
24.059821673095072 302.55108733356775 0.7044992408739241
24.065049228048487 300.78188614808494 0.7024917864195019
24.0702767830019 298.91834584723523 0.712985192174976
24.075504337955316 303.3776039628565 0.7278264416738588
24.08073189290873 304.6420624721887 0.7361485864396431
24.085959447862145 305.6821426785987 0.7428406481442474
24.09118700281556 302.87821085783844 0.7440061511766408
24.096414557768973 302.0380536796832 0.7471564028630105
24.101642112722388 300.8287389993766 0.749614276903418
24.106869667675802 301.22923831518494 0.7544147772095456
24.112097222629217 299.9069768465312 0.7575838732525465
24.11732477758263 299.79090280404466 0.7605113386091812
24.122552332536046 299.15650931562755 0.7635902337723451
24.12777988748946 299.2673186892447 0.7663311781244743
24.133007442442874 298.5582764891489 0.7701555472242607
24.13823499739629 300.8673622650332 0.7760311647239525
24.143462552349703 302.10223722984136 0.7805963503714429
24.148690107303118 301.92478115447153 0.7816109008942236
24.153917662256532 301.7197707690988 0.7848414019717205
24.159145217209947 303.0871289851266 0.7893718134977132
24.16437277216336 303.50964210782564 0.7928372413082356
24.169600327116775 302.88878806024434 0.7942223354253709
24.17482788207019 301.0368833705691 0.7947751480236747
24.180055437023604 303.3981667260329 0.8010244107940542
24.18528299197702 305.185151449166 0.8068404425242586
24.190510546930433 307.2234996340434 0.8128835304081442
24.195738101883848 305.8803213799389 0.8138648325720037
24.200965656837262 304.47043801938565 0.8146994285287549
24.206193211790676 303.77845907937353 0.8160282018400691
24.21142076674409 306.426669679047 0.8214727498599546
24.216648321697505 305.6711951682496 0.822356276486719
24.22187587665092 304.77179169907237 0.823268860637309
24.227103431604334 301.77442346116817 0.8225311893225387
24.23233098655775 301.4700135087504 0.8257898048140091
24.237558541511163 303.8116192468081 0.8324398219793779
24.242786096464577 304.57910059089676 0.8350951586065266
24.248013651417992 303.410253752265 0.8348367407483346
24.253241206371406 298.5307155653656 0.8304747522534018
24.25846876132482 294.90204529504376 0.8276658845097322
24.263696316278235 293.2368241856283 0.8276159373492304
24.26892387123165 297.52381408346645 0.8355924961042286
24.274151426185064 298.9314836468325 0.8390349310848029
24.27937898113848 303.24894724911337 0.8459172467036526
24.284606536091893 300.2771919253579 0.8429459793306006
24.289834091045307 297.2203688793617 0.8406916990667095
24.29506164599872 294.6300702177934 0.8395302176661932
24.300289200952136 296.96979941609294 0.8447914147873994
24.30551675590555 298.2525069082831 0.8498860227503797
24.310744310858965 296.46483896610874 0.8515010743137664
24.31597186581238 296.44222144281395 0.8564212108699775
24.321199420765794 292.89848997651416 0.8534646329419362
24.326426975719208 294.6209425702893 0.8568940817869444
24.331654530672623 292.18135848779144 0.8529643753232621
24.336882085626037 297.1820452864491 0.8605648262180672
24.34210964057945 295.3066721221887 0.8595291811064316
24.347337195532866 291.65905645539664 0.8558719185223096
24.35256475048628 287.13932039057477 0.8517256892946106
24.357792305439695 287.4123923755298 0.8538117120106236
24.36301986039311 289.34233754364516 0.8589329084900964
24.368247415346524 290.29943957523943 0.8621114404415204
24.373474970299938 293.1079860921046 0.8685257968646336
24.378702525253352 295.0804120365372 0.8736571454993344
24.383930080206767 302.08273756008 0.8873839944579169
24.38915763516018 300.8475938748797 0.8883011788624404
24.394385190113596 302.35969687797586 0.8919366364454655
24.39961274506701 300.3591380147015 0.8903960712120098
24.404840300020425 301.92977672382216 0.8938876804209903
24.41006785497384 302.25914166047295 0.8972688531939406
24.415295409927253 298.78058960870635 0.8947507873991252
24.420522964880668 296.63283836988415 0.8947921890332943
24.425750519834082 297.8226546613168 0.9001552972866963
24.430978074787497 298.96323934397606 0.9037874449936787
24.43620562974091 300.4329139683641 0.9078975014927331
24.441433184694326 302.33888282053806 0.9131571993607799
24.44666073964774 301.3585475532718 0.9142434124481026
24.451888294601154 302.21830498236255 0.9171920688871631
24.45711584955457 300.5616480614011 0.9176748375323974
24.462343404507983 302.22723428618525 0.9228306784012985
24.467570959461398 300.32452896719707 0.9218018961321207
24.472798514414812 302.82952237176215 0.925500139793425
24.478026069368227 300.5080490382457 0.9239795502828576
24.48325362432164 301.11615143068684 0.9277934276561745
24.488481179275055 300.19381764963947 0.9294627612380402
24.49370873422847 300.4440326606251 0.9311429856120443
24.498936289181884 301.9081115072332 0.9356897184937686
24.5041638441353 301.67131167196436 0.9373154073020561
24.509391399088713 304.93712414985686 0.945872400918961
24.514618954042128 301.1214137623069 0.94257462645386
24.519846508995542 302.02120859237385 0.9457722456614481
24.525074063948956 301.55589724943843 0.9475866850017315
24.53030161890237 306.3442781352586 0.9574162098123195
24.535529173855785 308.50836215767504 0.9646932637653383
24.5407567288092 307.2918405631867 0.964960220219088
24.545984283762614 306.1656609110765 0.9652233284088035
24.55121183871603 304.14182301137714 0.9645076260956497
24.556439393669443 306.90529351479256 0.9707460315752894
24.561666948622857 309.64910156501776 0.9767711285651978
24.566894503576272 311.2814213327666 0.9800143033856532
24.572122058529686 309.81949144174246 0.9793661364495491
24.5773496134831 312.5139216227614 0.9859819377196839
24.582577168436515 311.28758526988094 0.9865625393705869
24.58780472338993 313.08677373252493 0.9931967947049286
24.593032278343344 314.7120615936136 0.9992805154571035
24.59825983329676 314.8252889256476 1.002884005146963
24.603487388250173 315.79372437312077 1.0073725003401868
24.608714943203587 311.8441893803874 1.003327820105902
24.613942498157 310.982275541032 1.0036563577057431
24.619170053110416 307.468338612922 0.9998861548482679
24.62439760806383 302.5935069145152 0.9935774939095219
24.629625163017245 298.64274442984805 0.9908845738231766
24.63485271797066 298.6246670839805 0.9946400599058708
24.640080272924074 299.1953288463524 0.9974480312441952
24.645307827877488 302.1282364660187 1.0047387434879496
24.650535382830903 302.31306589499223 1.0069158458985625
24.655762937784317 306.0449733117098 1.0173553980667578
24.66099049273773 307.6498270138718 1.0225835909089285
24.666218047691146 308.35681348440175 1.0277387904220712
24.67144560264456 308.7374710833025 1.0309313653499061
24.676673157597975 309.17204826772405 1.0333005643142386
24.68190071255139 308.67116342981745 1.0331372918217903
24.687128267504804 303.1889695072327 1.0243638279914749
24.692355822458218 300.922403968997 1.024779221110407
24.697583377411632 299.22858510299153 1.025710520717871
24.702810932365047 298.67218586937736 1.0288407709056135
24.70803848731846 292.99144469724644 1.0213746215734532
24.713266042271876 288.4083598315655 1.0143418530393131
24.71849359722529 291.40035591220516 1.021241057893572
24.723721152178705 297.37058272816813 1.0350481093100627
24.72894870713212 300.61090164678217 1.044155525400804
24.734176262085533 297.2573971360313 1.0411634550318596
24.739403817038948 296.94456490602084 1.043190930460619
24.744631371992362 294.54512206317287 1.041512547763621
24.749858926945777 296.9368376116535 1.0468065374123572
24.75508648189919 294.9876801620988 1.0457769029584358
24.760314036852606 298.4378097259118 1.0539674037894018
24.76554159180602 301.568444809119 1.0656949125556885
24.770769146759434 299.72473563778095 1.0647524543002853
24.77599670171285 295.93403626088497 1.0605603659102798
24.781224256666263 292.5870093845445 1.0544395638832684
24.786451811619678 295.7626486621266 1.064559795097776
24.791679366573092 296.6612979495139 1.068062813960615
24.796906921526507 296.96349823824687 1.0707943279530105
24.80213447647992 296.3926337431624 1.0708883223282728
24.807362031433335 293.37153542980684 1.0681390296260185
24.81258958638675 292.67385005354646 1.0713425449942326
24.817817141340164 292.53358182722116 1.075393089999229
24.82304469629358 295.17908823917963 1.0840531279687715
24.828272251246993 294.47321783943346 1.0852310543117516
24.833499806200408 292.92533921533555 1.0840347425954697
24.838727361153822 289.4744804270461 1.0812831311990634
24.843954916107236 293.6346121027157 1.091382293677481
24.84918247106065 298.0430865740339 1.1031987219391481
24.854410026014065 301.44810704307446 1.1100119668196589
24.85963758096748 301.12915254106775 1.1120373172505091
24.864865135920894 296.0230586486129 1.102680636876403
24.87009269087431 294.8590089884479 1.1024029063276573
24.875320245827723 298.2063974655635 1.1108509881105098
24.880547800781137 300.61062891042906 1.1200932964385926
24.885775355734552 302.04031721736686 1.1275886504805457
24.891002910687966 303.85898090879283 1.1355918012423492
24.89623046564138 307.962558194267 1.145186944788413
24.901458020594795 307.7611033814754 1.1473651528808684
24.90668557554821 308.37330526391855 1.150774083207145
24.911913130501624 302.5831410366096 1.1457117713951346
24.91714068545504 305.4060000382536 1.1547402842929124
24.922368240408453 298.0968386821414 1.1453366256762145
24.927595795361867 298.3302949984713 1.1492774768029017
24.93282335031528 298.10789986338665 1.1531114387117272
24.938050905268696 302.88314574596467 1.1657901814024716
24.94327846022211 305.8150849484963 1.1747351581028034
24.948506015175525 298.87043244719416 1.163055756864849
24.95373357012894 296.4020466554346 1.160844127272873
24.958961125082354 295.2794999465805 1.1609705011829818
24.964188680035768 301.25989388770955 1.1761731872078218
24.969416234989183 304.80950978105034 1.1859731887357698
24.974643789942597 304.868648287957 1.1878248088303458
24.97987134489601 307.4668276720938 1.1940109230243452
24.985098899849426 309.3413362694664 1.200246071823037
24.99032645480284 311.0344903849283 1.207862739769639
24.995554009756255 305.58513363748006 1.2028305276082283
25.00078156470967 302.71618486140903 1.2024959708134564
25.006009119663084 300.6402157392749 1.202427384319447
25.011236674616498 304.64240264511216 1.2133671160307808
25.016464229569912 305.2028542323591 1.2151875883360346
25.021691784523327 306.6995504722332 1.2205238875311013
25.02691933947674 305.5202808933279 1.2227380983903842
25.032146894430156 305.4340453776913 1.2287578272253692
25.03737444938357 303.8536977417963 1.231609938357975
25.042602004336985 306.93535070766296 1.2391606128709822
25.0478295592904 309.1355661806066 1.2461310068005265
25.053057114243813 312.1283420732692 1.252939388218234
25.058284669197228 308.2941783265133 1.2543145612817066
25.063512224150642 308.6313499027681 1.260947509919773
25.068739779104057 308.7383829981601 1.2683476956573112
25.07396733405747 311.2373244359125 1.2738613019242113
25.079194889010886 314.32743876910274 1.281699944165342
25.0844224439643 314.24624662455557 1.2848904774136847
25.089649998917714 312.48315610837807 1.2842771354390172
25.09487755387113 309.3199051861414 1.283520586589441
25.100105108824543 308.42503156176036 1.288522607040886
25.105332663777958 311.44743049663725 1.3001166239161301
25.110560218731372 314.74880841706226 1.3086444458347595
25.115787773684787 314.2507123964673 1.307745934736308
25.1210153286382 311.1571560531974 1.3061156904546498
25.126242883591615 312.5444103083653 1.3167515534282581
25.13147043854503 315.0586679076532 1.3258760616451297
25.136697993498444 318.4691558041444 1.3345715125552373
25.14192554845186 313.4028980331036 1.3255358050336232
25.147153103405273 309.86600333059283 1.3244691342203556
25.152380658358688 309.67360165355296 1.330715117792807
25.157608213312102 311.24831869294457 1.3390540354567284
25.162835768265516 317.7502313888722 1.3554185545671145
25.16806332321893 316.29683919852755 1.354751745349169
25.173290878172345 318.83104577874803 1.3634047396904199
25.17851843312576 314.0743446435083 1.3596128007480042
25.183745988079174 311.9376532104302 1.3599653010708357
25.18897354303259 309.0961855634841 1.3598211984118862
25.194201097986003 307.75829098877796 1.3601995550837884
25.199428652939417 309.8821143959493 1.3692375763454476
25.204656207892832 311.9107292623222 1.37847835579278
25.209883762846246 315.1950109375525 1.3902882581137277
25.21511131779966 316.2361177853317 1.3981546648141405
25.220338872753075 311.5002478269306 1.39351959864822
25.22556642770649 313.53745893486825 1.4010288246898295
25.230793982659904 314.84291283990933 1.4075826297992449
25.23602153761332 326.1051324725417 1.436311599002583
25.241249092566733 327.3140338783044 1.4475647588038139
25.246476647520147 326.0294217842649 1.4483842601086434
25.25170420247356 321.53489726472446 1.443593440011005
25.256931757426976 323.11161710591927 1.4511542472930634
25.26215931238039 322.1918533562762 1.454165123932602
25.267386867333805 321.67104331311623 1.458239039815322
25.27261442228722 319.1521320787722 1.4576923523348142
25.277841977240634 322.98124363166204 1.473300236363409
25.283069532194048 324.9983064944577 1.4816214586983985
25.288297087147463 329.5899802544574 1.4962769739106836
25.293524642100877 329.30278634720963 1.5018464958921325
25.29875219705429 330.62095064326553 1.515243507881733
25.303979752007706 323.43272176801776 1.5035743422125059
25.30920730696112 322.967648544979 1.5085642062653122
25.314434861914535 322.4839637462097 1.5089912109810946
25.31966241686795 321.89387893740655 1.5172816455869638
25.324889971821364 324.52525191412207 1.5291256134576763
25.330117526774778 323.35432298932125 1.5329365205121812
25.335345081728192 328.54050879736343 1.5491925888277909
25.340572636681607 327.4842347348928 1.5572068272105655
25.34580019163502 331.51659596356325 1.5747989734332593
25.351027746588436 333.5599705444163 1.5869467919761326
25.35625530154185 335.42962969675483 1.5944818957922142
25.361482856495265 327.30003638806124 1.5802464698696992
25.36671041144868 326.45098368078993 1.583924011119083
25.371937966402093 321.6425122418586 1.5769276594597155
25.377165521355508 320.26663448492246 1.5812696316162762
25.382393076308922 319.79070420503797 1.5881604282072794
25.387620631262337 321.7187181039472 1.6036494584428098
25.39284818621575 324.02447725307735 1.616395511645127
25.398075741169166 322.0736761260252 1.6163981244944037
25.40330329612258 316.734981488916 1.6061735684552416
25.408530851075994 314.69278836671896 1.6047201950229424
25.41375840602941 317.10889551420087 1.617403984059072
25.418985960982823 315.33985275561525 1.6179998236816393
25.424213515936238 318.03280543156745 1.6350959682364545
25.429441070889652 313.3078248969259 1.636340146864498
25.434668625843067 316.47677071296494 1.6535026095976673
25.43989618079648 317.1636519075008 1.659376793356965
25.445123735749895 315.86774699798764 1.6564222205843486
25.45035129070331 308.8771680376628 1.644466064875857
25.455578845656724 304.41098634948685 1.6419215545822068
25.46080640061014 305.73927752060797 1.6590207947418958
25.466033955563553 314.67681904630473 1.6922570125078151
25.471261510516968 322.6639474492842 1.7239319627753982
25.476489065470382 327.8252059076781 1.7416929044664162
25.481716620423796 326.4963016974297 1.7468231251583508
25.48694417537721 325.94946474285507 1.7497101831235935
25.492171730330625 317.4182828311222 1.7384488222948116
25.49739928528404 314.90487956755 1.7427020939000264
25.502626840237454 314.6157482972366 1.7529537933351853
25.50785439519087 322.36692298116645 1.7881446046833374
25.513081950144283 327.12678539288004 1.8105165842165332
25.518309505097697 324.6127261562276 1.8127302476776015
25.523537060051112 326.5951257831197 1.8214349442558126
25.528764615004526 325.6303009608458 1.8250669540158533
25.53399216995794 324.5980675049212 1.8292246267497971
25.539219724911355 322.7209242875449 1.8345808360376177
25.54444727986477 322.601904450067 1.8415248836423876
25.549674834818184 324.50861981943973 1.862673991718789
25.5549023897716 328.4819409043137 1.8840348163295624
25.560129944725013 327.17484080233675 1.8911086834831603
25.565357499678427 331.66380389649123 1.9099230863978445
25.57058505463184 327.6917541667284 1.9126329307322927
25.575812609585256 329.2006638306485 1.9323980129592502
25.58104016453867 326.8681835146012 1.9359426908461859
25.586267719492085 331.76380215234866 1.9616175427121665
25.5914952744455 326.0393687835057 1.9484255365022236
25.596722829398914 324.6199793050284 1.9614065269461156
25.601950384352328 324.9240459893036 1.9760902335316153
25.607177939305743 324.5966890623404 1.9875666245058161
25.612405494259157 327.39899247665846 2.0033921718440575
25.61763304921257 320.66467716623805 1.9915996226588184
25.622860604165986 323.11511244386423 2.0113256091074874
25.6280881591194 326.41157851403 2.0382442102846827
25.633315714072815 327.0790510188907 2.0551395021126724
25.63854326902623 324.0868038372402 2.0647193362125447
25.643770823979644 321.229665449558 2.0683805945216784
25.648998378933058 328.1040080637401 2.1116686784772094
25.654225933886472 337.92787170139354 2.1652547614951074
25.659453488839887 328.98192076584115 2.146840728455462
25.6646810437933 329.9389500270586 2.1672169800458283
25.669908598746716 321.3899391827632 2.1393237567350534
25.67513615370013 322.9074792741704 2.163378177314194
25.680363708653545 318.8137615684435 2.15628464181775
25.68559126360696 320.5877353243907 2.1764076545295086
25.690818818560373 331.8569204072836 2.22937968602802
25.696046373513788 336.00811645463034 2.260636638690117
25.701273928467202 339.4130300395185 2.293421987148897
25.706501483420617 338.81891719912136 2.315748802692221
25.71172903837403 338.70034314718254 2.3395101061040955
25.716956593327446 338.5962227496465 2.356107408456809
25.72218414828086 334.38056841099666 2.3556716610926345
25.727411703234274 333.7478337480269 2.3665272962673893
25.73263925818769 334.65244076096434 2.403993815991572
25.737866813141103 331.8738586346926 2.415482228395871
25.743094368094518 336.8619725050039 2.4592546748375748
25.748321923047932 324.9397875091972 2.4207904169796866
25.753549478001347 322.7799487044317 2.428343084007061
25.75877703295476 315.27881223298226 2.421381592506374
25.764004587908175 320.2095928308914 2.4628914548368916
25.76923214286159 332.8722504928223 2.537717848172328
25.774459697815004 328.60842465963907 2.547411685509268
25.77968725276842 331.2797525909049 2.5909634802400308
25.784914807721833 317.1431211182255 2.5551575826044903
25.790142362675248 320.3190912469833 2.59525030603881
25.795369917628662 320.280878262274 2.612425057114469
25.800597472582076 328.0443657333879 2.677793079657368
25.80582502753549 317.6233811337185 2.658579517496077
25.811052582488905 322.6000966275137 2.713117485657938
25.81628013744232 324.95654396913255 2.7561442729464143
25.821507692395734 330.02369110162715 2.827584330042953
25.82673524734915 331.9581903623175 2.8803661716573883
25.831962802302563 335.4305200178121 2.9401279960334126
25.837190357255977 332.85605835521085 2.9641001122366113
25.84241791220939 335.079399162901 3.0004606810042644
25.847645467162806 341.3399845258059 3.054591496156715
25.85287302211622 346.96571498516533 3.1043898247503834
25.858100577069635 343.5885353854973 3.1399481690281186
25.86332813202305 327.01637888698485 3.108675448371217
25.868555686976464 322.90683647094517 3.1421093929601214
25.87378324192988 311.9832082286422 3.1282003630188706
25.879010796883293 315.4479359094718 3.19974033246153
25.884238351836707 310.5078886985447 3.2254982582231793
25.88946590679012 322.6294830244484 3.3568268715726477
25.894693461743536 329.62310910311106 3.4418497942309063
25.89992101669695 335.8558892161609 3.527767262645906
25.905148571650365 327.60107051150817 3.5432731939329365
25.91037612660378 323.50298886153416 3.570732422006188
25.915603681557194 314.94494045821693 3.6022321645817335
25.920831236510608 317.4671263858442 3.6799410185470025
25.926058791464023 316.64710069002314 3.7639956636576155
25.931286346417437 314.84042686012947 3.8252527043986175
25.93651390137085 323.2171280873676 3.9773945168254747
25.941741456324266 343.2198849334295 4.190318717974875
25.94696901127768 351.4525869396297 4.385178677917729
25.952196566231095 341.49037896061697 4.4488374841254785
25.95742412118451 322.70419271639116 4.44028210722134
25.962651676137924 306.7689430640654 4.401059479067228
25.967879231091338 298.9259023816449 4.404967859955967
25.973106786044752 292.00488757559924 4.424496321409181
25.978334340998167 299.224317936402 4.548621591512505
25.98356189595158 297.0753006063147 4.619003757972134
25.988789450904996 305.6858636436644 4.752216422337489
25.99401700585841 312.55998708601663 4.913787550189429
25.999244560811825 330.64879530278444 5.120561146541774
26.00447211576524 325.3597823956421 5.21424834476423
26.009699670718653 305.23767150224955 5.121639381770251
26.014927225672068 300.0055522023002 5.212891586251991
26.020154780625482 315.2526867144651 5.438062558164596
26.025382335578897 333.3185261433242 5.73965673718269
26.03060989053231 333.74091350287716 5.940436395322333
26.035837445485726 331.5738401452582 6.11093641674866
26.04106500043914 326.9695885755755 6.241214343758208
26.046292555392554 339.51627563193006 6.457990593699068
26.05152011034597 322.3418107962134 6.45360025022486
26.056747665299383 300.6029858286987 6.391512358017227
26.061975220252798 268.1327501552967 6.29408895554304
26.067202775206212 272.7127150033039 6.506871629934289
26.072430330159627 308.9624581563973 7.299542614754435
26.07765788511304 354.43658412501577 8.047834770117467
26.082885440066455 372.09610113486997 8.729961430420218
26.08811299501987 374.166502256831 9.114074036063808
26.093340549973284 339.7256998319378 9.253017959977418
26.0985681049267 337.25429080455416 9.763858722407253
26.103795659880113 290.52483959314407 9.75233828245493
26.109023214833528 286.5481615839274 10.554955952461304
26.114250769786942 237.5278402705736 10.528903443324332
26.119478324740356 278.71803043872353 13.16667698264706
26.12470587969377 283.9318862732487 15.182479564893601
26.129933434647185 319.2906727730997 22.256353715016957
26.1351609896006 284.2771271388848 29.707374474933818
