# Supplementary material for: Unraveling metal effects on CO2 uptake in pyrene-based metal-organic frameworks
Source: Nat Commun. 2025 Feb 11;16:1516. doi: 10.1038/s41467-025-56296-w (PMC11814143; doi:10.1038/s41467-025-56296-w)
Supplement: Supplementary file 3 — Source Data [file 41467_2025_56296_MOESM3_ESM.zip › SourceCode/SuppInf/FigureS5_Ga-TBAPy_InSitu_VariableT_PXRD/Data/GaTBAPy_0126p.dat]

0.002613777476707968 35.8048575901352 6.604295424910474
0.007841332430123905 26.025059749008687 5.047333302990956
0.01306888738353984 21.947433282841747 3.8775809005335606
0.018296442336955775 19.06531055593824 2.8558254326963444
0.02352399729037171 17.680533519817093 2.6000121079927383
0.028751552243787646 18.29983348266538 2.5772877979287956
0.03397910719720358 22.352675465185943 2.565926660437365
0.03920666215061952 21.11773408646998 2.486962353068263
0.04443421710403546 20.325023580479897 2.3277183779675026
0.0496617720574514 21.21163546409203 2.2479902830104663
0.054889327010867336 17.64660555608523 2.0833599954388484
0.060116881964283275 18.536213371797306 2.1494618045964065
0.06534443691769921 20.56084559886361 2.1827248673111406
0.07057199187111515 20.89549244236905 2.0730252719205553
0.07579954682453109 20.865301165545112 1.8760499958736583
0.08102710177794703 22.42965389440171 1.836419969166706
0.08625465673136297 20.177965215202445 1.689615595718189
0.09148221168477891 17.993495451355763 1.4582989709618912
0.09670976663819485 16.17025482424844 1.3258592746273932
0.10193732159161079 16.480087316848966 1.3383930622527416
0.10716487654502672 16.00720007116669 1.3616501211594478
0.11239243149844266 15.823334145887857 1.3756566914711406
0.1176199864518586 16.06422255998967 1.4087287493761085
0.12284754140527454 17.708468595198294 1.3963661009951063
0.12807509635869047 20.143833220231755 1.382296337918862
0.1333026513121064 20.86457791709144 1.3464206058903083
0.13853020626552232 21.60065464263938 1.3514890520484673
0.14375776121893824 22.192453603108284 1.3393682025627622
0.14898531617235417 21.590836287167843 1.324572645950248
0.1542128711257701 20.31026767764089 1.2491576974707048
0.15944042607918602 20.00747987208345 1.1793360656893235
0.16466798103260194 18.751436285701292 1.1689355867874713
0.16989553598601786 18.034513159527307 1.1142155192011676
0.1751230909394338 16.30552000160105 1.0221467396642863
0.18035064589284971 16.20955761362427 0.9792177876211721
0.18557820084626564 16.775405014994437 0.931957750910126
0.19080575579968156 18.321280260143748 0.9796344961869964
0.1960333107530975 18.388897511258236 0.9766704662801848
0.20126086570651341 18.616685692031005 0.9795550377470944
0.20648842065992934 18.08726850845892 0.9662284180858917
0.21171597561334526 18.774631714669354 0.991763586145995
0.2169435305667612 18.972944515589074 0.9795294894867074
0.22217108552017711 18.734656429497242 0.977781647863138
0.22739864047359304 19.86517137992939 1.0172240534301278
0.23262619542700896 19.207017266657036 0.9833103846433913
0.2378537503804249 17.66994879137046 0.9224401072037386
0.2430813053338408 18.543998181540346 0.9292078827748627
0.24830886028725674 18.972861944541282 0.8968152589113781
0.25353641524067266 19.899170204106813 0.9097274612676393
0.2587639701940886 20.570381260207952 0.9346071907681316
0.2639915251475045 19.865892296627294 0.8990487731841748
0.26921908010092044 19.6465036106707 0.8849076408583126
0.27444663505433636 18.96129899183889 0.8857133402896392
0.2796741900077523 19.726955684451397 0.9104551451636593
0.2849017449611682 20.25931795203341 0.9630052679639085
0.29012929991458414 18.732554168087695 0.8859048381081154
0.29535685486800006 18.553735851857912 0.8539576952843849
0.300584409821416 17.98866312713405 0.8203019011865323
0.3058119647748319 18.104531467088407 0.8206697096693497
0.31103951972824784 18.076442655250023 0.8353211633336253
0.31626707468166376 17.870483205649506 0.8205708718516136
0.3214946296350797 17.33032173007362 0.7878689114892458
0.3267221845884956 17.05678559499672 0.777306053149961
0.33194973954191154 16.65244835458403 0.7927192491536098
0.33717729449532746 17.525299353794612 0.8223861034067736
0.3424048494487434 18.24960073292199 0.8588175005928232
0.3476324044021593 19.104246762429845 0.871304233693843
0.35285995935557524 19.65994718438365 0.8713119811391469
0.35808751430899116 19.217476659794873 0.8616808945150682
0.3633150692624071 19.245563155412277 0.8524145998445769
0.368542624215823 18.801990992589673 0.8512050611121439
0.37377017916923894 18.01223741704315 0.8165804906507378
0.37899773412265486 17.638740402844938 0.8154769948092642
0.3842252890760708 16.449152603249104 0.8040319022978315
0.3894528440294867 16.933483812730756 0.8279754349005629
0.39468039898290264 16.50963950855214 0.7876196398847648
0.39990795393631856 15.937014731934674 0.7506973383247167
0.4051355088897345 17.097518033487074 0.764838748950745
0.4103630638431504 18.42890749933177 0.7814805064368174
0.41559061879656634 20.223423650300827 0.8296898602889965
0.42081817374998226 21.06948006653857 0.8378376824760717
0.4260457287033982 20.659293193429974 0.818220588517326
0.4312732836568141 19.664554324933444 0.7977747220386133
0.43650083861023004 19.418852747289357 0.7834502872923739
0.44172839356364596 19.321844991756894 0.7825102007592057
0.4469559485170619 17.52538916222158 0.7361559675727571
0.4521835034704778 17.450487241469585 0.7351678467806286
0.45741105842389373 18.056559850392077 0.7596142728292089
0.46263861337730966 19.364838723218128 0.8065495227452261
0.4678661683307256 20.669757805766615 0.8408250075843404
0.4730937232841415 21.041062154697368 0.8417944014684363
0.47832127823755743 19.738765495419372 0.7981102418578465
0.48354883319097336 19.06972079700545 0.7666585212010248
0.4887763881443893 19.251290260966254 0.7868722560437991
0.4940039430978052 19.680902018113848 0.8074698801318347
0.49923149805122113 20.32864994196767 0.8107182040379083
0.5044590530046371 19.416933226783758 0.8056715567993652
0.5096866079580531 18.84314526431492 0.7838851888302212
0.5149141629114691 18.700872336832997 0.7823424054985954
0.5201417178648851 18.44283357695531 0.7698343659673842
0.525369272818301 19.13815726696819 0.7819152115357477
0.530596827771717 18.839938878769047 0.7688923361837221
0.535824382725133 18.788765123415057 0.7549464476274714
0.541051937678549 18.72485639404247 0.7502469902613274
0.546279492631965 20.12335562479825 0.7587182425310611
0.5515070475853809 19.74621083968177 0.745627050723542
0.5567346025387969 20.228735594177646 0.7481302722673369
0.5619621574922129 19.884596457744536 0.7269939573145728
0.5671897124456289 19.376356274274308 0.7210856687654741
0.5724172673990449 19.845517097297588 0.7277699600473492
0.5776448223524608 20.7649315521185 0.7587192892766574
0.5828723773058768 20.368299866318353 0.7574780471740676
0.5880999322592928 18.01981424079134 0.7212967440946215
0.5933274872127088 16.159317931001567 0.6959849171377217
0.5985550421661248 15.350970804226378 0.6768958773586411
0.6037825971195407 15.591604654553363 0.67952918739114
0.6090101520729567 16.98373976363857 0.6981921454367797
0.6142377070263727 18.14257802067841 0.7091041710109243
0.6194652619797887 18.55820389531855 0.7003550975918185
0.6246928169332047 18.796648596693547 0.7028941339129482
0.6299203718866206 20.220697084958946 0.7300625748124729
0.6351479268400366 20.991904030669122 0.7457360179197293
0.6403754817934526 21.29534287313937 0.7505266219858988
0.6456030367468686 19.53975268142647 0.7081459655545649
0.6508305917002846 19.72167446919583 0.6952029271739949
0.6560581466537005 20.7583910654574 0.7033049647976595
0.6612857016071165 20.629603359640814 0.7070232884685749
0.6665132565605325 22.266556466412766 0.7326843956422522
0.6717408115139485 22.236677725547676 0.7351684804032568
0.6769683664673645 21.350808812963287 0.7120005482738977
0.6821959214207804 21.40666635213038 0.716072926436391
0.6874234763741964 21.049490328375484 0.7115917233165
0.6926510313276124 21.75469316586548 0.7205930048941889
0.6978785862810284 22.636543257179493 0.7274342043885165
0.7031061412344444 23.689696338821168 0.7333048645588082
0.7083336961878604 23.294548176204135 0.7228129055400796
0.7135612511412763 22.236360885830965 0.7045300346310619
0.7187888060946923 21.852971009291142 0.7105495393251713
0.7240163610481083 22.597548393288687 0.7334061990229526
0.7292439160015243 22.52686568708833 0.7301583749938368
0.7344714709549403 23.111694425862435 0.7461679159037704
0.7396990259083562 23.34537005500659 0.7420652346585918
0.7449265808617722 23.858614851989596 0.7476045450858176
0.7501541358151882 24.44220042542885 0.7662506533286093
0.7553816907686042 25.74078675651087 0.7778902288744772
0.7606092457220202 28.430134566986276 0.8234783348883673
0.7658368006754361 30.707926585515715 0.842821834674002
0.7710643556288521 32.49176236882449 0.8441829184273744
0.7762919105822681 32.080445766516306 0.8234835526889953
0.7815194655356841 31.200635416837496 0.8161031448353746
0.7867470204891001 32.57011836889903 0.8587729865570218
0.791974575442516 33.411729206058276 0.8963064104176143
0.797202130395932 33.27343676929277 0.8939657696450101
0.802429685349348 34.147421140286774 0.9016065655832006
0.807657240302764 32.121415392254015 0.8373127452705821
0.81288479525618 33.32964242425532 0.8439274839454567
0.8181123502095959 35.42610402063737 0.8766253450970379
0.8233399051630119 38.72872501319229 0.9331435428663819
0.8285674601164279 44.487469683121766 1.0580165562266861
0.8337950150698439 45.943291926855366 1.09063571772773
0.8390225700232599 49.977985921025585 1.144902410432532
0.8442501249766758 51.534799721437 1.1447369208076676
0.8494776799300918 53.617514700264714 1.1711172836795023
0.8547052348835078 57.14988710304816 1.2170309562818002
0.8599327898369238 63.33909983681377 1.2875151337727249
0.8651603447903398 65.07469191486729 1.3016534353403062
0.8703878997437557 66.89556022109004 1.303600711167829
0.8756154546971717 67.69789498182931 1.2770413288814795
0.8808430096505877 67.95385828806131 1.2757081606863312
0.8860705646040037 71.40178546673603 1.294436389125759
0.8912981195574197 76.39492362447871 1.3460347651588722
0.8965256745108356 80.02917187581716 1.3809226647346955
0.9017532294642516 83.14826249826051 1.4297336635979956
0.9069807844176676 84.59505610546744 1.4486332444255199
0.9122083393710836 84.64306998057286 1.4738840832634932
0.9174358943244996 85.30055779428132 1.4638070187267584
0.9226634492779155 88.34536054754521 1.4775102656582353
0.9278910042313315 90.31870303818721 1.484618696418885
0.9331185591847475 89.4529516077752 1.4352030419253072
0.9383461141381635 92.33126467679149 1.429183282929136
0.9435736690915795 91.72139102374994 1.418097610663743
0.9488012240449955 92.22880607355624 1.4015338630928926
0.9540287789984114 95.55509944782958 1.4424199727996185
0.9592563339518274 96.60700660766739 1.438959278260835
0.9644838889052434 100.42764674403405 1.480192328490327
0.9697114438586594 101.72213699409242 1.5006326963055217
0.9749389988120754 102.11013879859311 1.5018031621567085
0.9801665537654913 104.14745322744767 1.532559785066501
0.9853941087189073 107.63285730500107 1.5403507873922897
0.9906216636723233 108.71838396341295 1.530007819104042
0.9958492186257393 105.73262677936455 1.4954869546405167
1.0010767735791553 104.37321045892001 1.4619910257876039
1.0063043285325712 101.20361665823751 1.4312180741638485
1.0115318834859872 100.43592120294747 1.4250148584061513
1.0167594384394032 103.47070141714772 1.4367691194870014
1.0219869933928192 109.94136564766512 1.4942807051962568
1.0272145483462352 110.36468974706874 1.4981885441480631
1.0324421032996511 117.35671767752726 1.5690645887127934
1.0376696582530671 119.33113852105582 1.6030654028183102
1.042897213206483 122.57034924557246 1.6279380831767492
1.048124768159899 126.97117921245162 1.6540132158424476
1.053352323113315 130.31271028417459 1.67333516442033
1.058579878066731 133.04920106764376 1.6837163252687435
1.063807433020147 132.870313421391 1.7035190026750824
1.069034987973563 130.5437296538289 1.67896340926568
1.074262542926979 126.59330218072797 1.6511563393622508
1.079490097880395 125.16664270561472 1.6375375974517659
1.084717652833811 118.38537889887807 1.5796948726189852
1.089945207787227 115.75068379357563 1.5482760320607092
1.095172762740643 118.33012246486159 1.5615264404447013
1.1004003176940589 119.4073669298443 1.5782958405647114
1.1056278726474749 128.3788287434634 1.641752611137481
1.1108554276008908 133.01677468670368 1.6651745706760486
1.1160829825543068 129.7153710178129 1.6220949598054086
1.1213105375077228 131.3462888270907 1.6242449317501715
1.1265380924611388 131.1046042900634 1.6346544984194007
1.1317656474145548 130.55869539023834 1.6303039587623636
1.1369932023679707 135.18306123339866 1.6655932373880193
1.1422207573213867 135.8884279997934 1.6690547195571674
1.1474483122748027 132.7802579363484 1.6407627618919867
1.1526758672282187 135.41745373901733 1.6336535242635848
1.1579034221816347 136.23279037763123 1.6445813965722522
1.1631309771350506 136.60617742377755 1.6450341479867703
1.1683585320884666 142.50921378689563 1.6891437559087987
1.1735860870418826 136.5835068571137 1.6514045417566163
1.1788136419952986 139.8718775721865 1.671362755490286
1.1840411969487146 134.07626640654766 1.605460005620249
1.1892687519021305 131.8246909870065 1.5911773567656962
1.1944963068555465 143.4004162780165 1.671726903467325
1.1997238618089625 145.16952391437383 1.665806183273016
1.2049514167623785 149.71840775836918 1.7008035124347125
1.2101789717157945 153.58298168615616 1.714944828617972
1.2154065266692105 146.2425267632104 1.646812981134875
1.2206340816226264 148.92185151140907 1.678316644369465
1.2258616365760424 148.25261630024565 1.6690959975198623
1.2310891915294584 154.38909575064633 1.6897315423135868
1.2363167464828744 154.24255416117393 1.7075350958763835
1.2415443014362904 150.30454404777444 1.6761044359068742
1.2467718563897063 147.407256943396 1.676327881149868
1.2519994113431223 145.51459566140036 1.6865187201179834
1.2572269662965383 144.492179588337 1.6606541863121929
1.2624545212499543 151.9942041415676 1.7270333943125886
1.2676820762033703 150.15726305392565 1.7221162579296694
1.2729096311567862 150.15263178522633 1.7145245871247037
1.2781371861102022 150.7999586504782 1.7041330138546074
1.2833647410636182 147.54588332261375 1.6788911188084368
1.2885922960170342 148.35932052159998 1.6747160702889952
1.2938198509704502 153.09615716724466 1.7242940971434173
1.2990474059238661 153.79864279889026 1.7184538573606827
1.3042749608772821 157.35298286334194 1.7453830869583782
1.309502515830698 161.01950520850724 1.7570381514443656
1.314730070784114 157.59762200237213 1.7234293671980723
1.31995762573753 159.01130601397566 1.73663651209107
1.325185180690946 155.86970837829125 1.733940714624025
1.330412735644362 155.90250806839367 1.7570795442933065
1.335640290597778 153.46239001977148 1.7605209537164181
1.340867845551194 144.45614306889766 1.682627381263423
1.34609540050461 141.19057189971412 1.6586763501720536
1.351322955458026 137.69169412061603 1.6337653375937544
1.356550510411442 136.5779712996205 1.6311724717849527
1.361778065364858 135.0398285621583 1.6148299352621058
1.3670056203182739 133.0695176663496 1.5949414497420218
1.3722331752716899 137.5533433882725 1.632917775429959
1.3774607302251058 142.46836017229438 1.66171518805277
1.3826882851785218 149.91607968293596 1.7030684248069874
1.3879158401319378 152.7513484343266 1.698008855057221
1.3931433950853538 146.805514872093 1.6447976780359272
1.3983709500387698 141.17413903797512 1.5975055681951882
1.4035985049921857 135.467032134746 1.560289049863183
1.4088260599456017 136.93313433023405 1.5909022048122654
1.4140536148990177 140.98623352171458 1.6239048799878235
1.4192811698524337 148.76352563784255 1.6950272008431637
1.4245087248058497 151.53675386684898 1.705977030972845
1.4297362797592656 157.43580208438547 1.7400047007917594
1.4349638347126816 152.91441410219818 1.711182965304283
1.4401913896660976 149.78281180969353 1.6738855252421556
1.4454189446195136 150.50132153375395 1.6772838863874577
1.4506464995729296 143.15792536143 1.6280443475163993
1.4558740545263456 139.391833038013 1.630520597904573
1.4611016094797615 134.20050339626158 1.6502353860838308
1.4663291644331775 131.87171108709737 1.658793878614331
1.4715567193865935 136.95477562562877 1.6991945628522578
1.4767842743400095 143.2216417699741 1.7213679351088222
1.4820118292934255 146.98179263848166 1.7400263690056932
1.4872393842468414 145.0920650670917 1.7060837635316441
1.4924669392002574 145.43896206184905 1.702383742555885
1.4976944941536734 139.68853544454737 1.6417744725799046
1.5029220491070894 136.939564629605 1.6226777551549498
1.5081496040605054 137.17550170582368 1.6216560912900968
1.5133771590139213 134.67088568898623 1.6114575933398785
1.5186047139673373 135.9826139250763 1.6223498598531143
1.5238322689207533 137.0572196304764 1.609346887448311
1.5290598238741693 145.99289921264094 1.6812894871111579
1.5342873788275853 146.9021700486075 1.6662364152860698
1.5395149337810012 140.99581407523178 1.6426915823872623
1.5447424887344172 137.24320305861963 1.6319971585854023
1.5499700436878332 134.82280141213838 1.615201288914847
1.5551975986412492 128.598308223977 1.5671008008671703
1.5604251535946652 136.4631191143848 1.62315585889657
1.5656527085480811 137.48792728228327 1.618106206478294
1.5708802635014971 153.11828919662332 1.7227098812473918
1.576107818454913 156.85358743773176 1.752910648550611
1.581335373408329 158.5624543281036 1.7768534207147273
1.586562928361745 163.34132382624722 1.7771966166563296
1.591790483315161 148.4225343786779 1.6720739247188194
1.597018038268577 147.80530578602503 1.6534649802526453
1.602245593221993 143.63150900828725 1.6160171800951793
1.607473148175409 149.78024230726803 1.6707792512722373
1.612700703128825 156.92160812568983 1.7165029465186186
1.617928258082241 157.74371527065585 1.6902867927400225
1.623155813035657 162.49737476308044 1.7222399484226902
1.628383367989073 163.97350893331773 1.748396101538874
1.6336109229424889 167.86655711480216 1.7795094094334665
1.6388384778959049 172.72580001703685 1.8072644324502483
1.6440660328493208 178.3681864041568 1.8250408744968512
1.6492935878027368 184.12199776703739 1.8348123855250054
1.6545211427561528 182.18319194298732 1.8213888331836998
1.6597486977095688 185.2996712999085 1.8305816996202071
1.6649762526629848 185.5130490834002 1.8229183149405144
1.6702038076164007 186.7813787818937 1.805333573968735
1.6754313625698167 194.50189972310375 1.8222304295567182
1.6806589175232327 204.64477901341735 1.8708364021521136
1.6858864724766487 208.60397788473773 1.8891261488267688
1.6911140274300647 210.8395948423939 1.9153362252396509
1.6963415823834807 206.06998722830213 1.8938397695084987
1.7015691373368966 191.19996178478098 1.8062005041074174
1.7067966922903126 193.30209102300898 1.8177244782670046
1.7120242472437286 197.1770848886107 1.8505274545011423
1.7172518021971446 204.76417025445502 1.8731199380544514
1.7224793571505606 213.15572866114326 1.8986593414124848
1.7277069121039765 212.274902206035 1.890698037254486
1.7329344670573925 214.1085789594105 1.8785901036006531
1.7381620220108085 211.42378501518405 1.851534187192626
1.7433895769642245 218.704735893689 1.8652035677230467
1.7486171319176405 235.57911430660823 1.9596921154766365
1.7538446868710564 261.3216766223549 2.09312561620219
1.7590722418244724 266.43511021488604 2.1087670716896185
1.7642997967778884 261.09912232825076 2.065576901403735
1.7695273517313044 248.582313812353 1.9951984135622085
1.7747549066847204 235.2063948293123 1.9189534984092569
1.7799824616381363 230.68235744456342 1.9066803785475357
1.7852100165915523 233.7244810957469 1.9001398058481782
1.7904375715449683 238.16615267273585 1.915923207500569
1.7956651264983843 237.61594124542435 1.902603665745452
1.8008926814518003 244.8107043788715 1.9138958398051977
1.8061202364052162 244.32968511092537 1.9104792690783605
1.8113477913586322 248.23481708878796 1.8946942067651134
1.8165753463120482 250.01800809113175 1.8888495354532542
1.8218029012654642 252.91966585964747 1.9022142336893069
1.8270304562188802 248.4430062790501 1.8787781792732872
1.8322580111722961 251.46090892085473 1.8963597511705046
1.8374855661257121 254.290975985588 1.9109151067678614
1.842713121079128 256.3699221163538 1.9095080175669379
1.847940676032544 257.85352798757106 1.9023326418544855
1.85316823098596 250.32746486073992 1.8616526879968813
1.858395785939376 245.6070515601914 1.841382022751992
1.863623340892792 245.58847347620406 1.8420893000979885
1.868850895846208 251.01582481241687 1.859818874179404
1.874078450799624 250.45905249679646 1.8543419694361045
1.87930600575304 257.56727020450677 1.865892654547045
1.884533560706456 259.65916113143504 1.8782514121098726
1.889761115659872 259.1834620668678 1.8798563585677515
1.894988670613288 258.82829383064984 1.8627960563804757
1.9002162255667039 261.2831468054985 1.867739837673847
1.9054437805201199 248.8633507352893 1.77421519840327
1.9106713354735358 251.52192623920774 1.7759682379586401
1.9158988904269518 250.02262696202942 1.7770647943266447
1.9211264453803678 247.21375401288273 1.7684215981626665
1.9263540003337838 256.11488037997947 1.8191248870780414
1.9315815552871998 253.70563430682006 1.8121187834807835
1.9368091102406157 259.0546090958358 1.820250933177744
1.9420366651940317 260.78054930880256 1.8130479305132536
1.9472642201474477 256.53176736549597 1.790492261109683
1.9524917751008637 248.13709410989156 1.7358893013273557
1.9577193300542797 241.25399095538492 1.716294071940988
1.9629468850076957 236.14044146977375 1.692235045142738
1.9681744399611116 234.33340571061868 1.6695941524126716
1.9734019949145276 233.88206145471736 1.6514393198968553
1.9786295498679436 224.57805129179312 1.5832293497985985
1.9838571048213596 222.52635426741824 1.546118971168114
1.9890846597747756 229.8949373110015 1.5744767404353144
1.9943122147281915 230.08801919640382 1.5830480807379246
1.9995397696816075 233.16808198752 1.6068630244716255
2.0047673246350235 227.10800835913383 1.6075877486516066
2.0099948795884393 222.008793705388 1.6003877200842485
2.015222434541855 227.21880010698055 1.611709823525833
2.0204499894952708 235.5777694395747 1.6418430765553604
2.0256775444486865 233.57848349190687 1.6129252561210567
2.0309050994021023 233.61658776350575 1.5957224013240514
2.036132654355518 231.57600187228567 1.5954894804427677
2.041360209308934 227.42339549952231 1.5812073363912815
2.0465877642623496 233.50132365370686 1.6222633710494114
2.0518153192157653 228.6433551308297 1.6135956802885085
2.057042874169181 221.27661263586626 1.574351491880292
2.062270429122597 226.64823156195143 1.5903807882097292
2.0674979840760126 220.99405471108804 1.5644262097523438
2.0727255390294284 224.4158894420735 1.5778178977403414
2.077953093982844 227.64046701340027 1.596383780346496
2.08318064893626 223.60799443599396 1.5969340458728107
2.0884082038896756 226.65116533474202 1.6177712676466267
2.0936357588430914 226.0174434255839 1.618450215423517
2.098863313796507 227.45472261634964 1.6145376028778757
2.104090868749923 225.46621374989223 1.5881245424704118
2.1093184237033387 224.67527526715892 1.5669967642144114
2.1145459786567544 223.26966112552103 1.5566636767126882
2.11977353361017 221.59691256083957 1.5508524950298754
2.125001088563586 223.44642081181664 1.5577557587613196
2.1302286435170017 223.7522715378364 1.5849151960002452
2.1354561984704175 229.4024998491171 1.6354033625542153
2.140683753423833 228.45701681940469 1.6470866149188421
2.145911308377249 230.77201459612684 1.6701953537280447
2.1511388633306647 229.58293594497476 1.6530583850218543
2.1563664182840805 232.7280249228149 1.6508306265933559
2.1615939732374962 230.25869800334527 1.6229132958785195
2.166821528190912 227.12337494035617 1.6030434417574826
2.1720490831443278 228.59295363555046 1.602825926247029
2.1772766380977435 228.2772777382489 1.6186397618812318
2.1825041930511593 232.82674466243944 1.6396193905634275
2.187731748004575 234.13195751813484 1.642799753019689
2.192959302957991 237.51611171956006 1.661665443494566
2.1981868579114066 234.58039271440262 1.6316478788989126
2.2034144128648223 232.5679894056774 1.6241006430615326
2.208641967818238 230.428755867352 1.6242966450922223
2.213869522771654 227.29863293931908 1.612267920975136
2.2190970777250696 231.54718322140914 1.6417552513528726
2.2243246326784853 230.4154070715126 1.6434124975055469
2.229552187631901 227.50882601740878 1.6121347616040227
2.234779742585317 221.33578638088147 1.5725569203695051
2.2400072975387326 217.0322272526084 1.5544163266195168
2.2452348524921484 214.08236416743395 1.5379954835542422
2.250462407445564 222.1084382073451 1.59496610591958
2.25568996239898 219.69426415709034 1.5898735998579547
2.2609175173523957 223.10297916532068 1.6107266016959714
2.2661450723058114 221.5532728966432 1.6097406736984525
2.271372627259227 221.97433648646262 1.607787175203854
2.276600182212643 229.11395446490016 1.639258729432055
2.2818277371660587 230.82761646168444 1.6470780544707455
2.2870552921194744 227.20536134858818 1.6273015850910817
2.29228284707289 224.8206156411665 1.6169454680695552
2.297510402026306 226.18617240299585 1.6178507275715672
2.3027379569797217 229.32691369715923 1.6363107085157187
2.3079655119331375 231.9821521045144 1.647698588705925
2.3131930668865532 222.7400069824983 1.5890264320570286
2.318420621839969 217.30918752796956 1.5498223889285403
2.3236481767933848 212.28067766457187 1.5207124599451345
2.3288757317468005 213.34162834756745 1.5387810430126538
2.3341032867002163 218.54525760913032 1.572013828988609
2.339330841653632 224.3043067473517 1.5828867299940255
2.344558396607048 225.83855015705825 1.5905062661531164
2.3497859515604635 231.2183454784494 1.6099260099710997
2.3550135065138793 228.622173693251 1.5936992460167543
2.360241061467295 227.03512239565012 1.6118622662360538
2.365468616420711 226.71112715178836 1.6173309939447407
2.3706961713741266 223.46600412342647 1.5799735499126997
2.3759237263275423 220.39214950468178 1.5423356238933763
2.381151281280958 217.20198905195613 1.499606818642762
2.386378836234374 218.84048119757693 1.5048660570259815
2.3916063911877896 219.92776895414514 1.5231146362135002
2.3968339461412054 220.35733729207655 1.537148808443228
2.402061501094621 225.90991294872202 1.5811175785422793
2.407289056048037 222.74581337891257 1.5688318729943036
2.4125166110014526 218.69499872776782 1.5442162457437063
2.4177441659548684 209.66561001192068 1.493073080325077
2.422971720908284 207.4927740066718 1.4507223857005986
2.4281992758617 214.29942123976807 1.475418254049234
2.4334268308151157 217.4742478621606 1.4828510114932896
2.4386543857685314 226.22273636788344 1.509136749892475
2.443881940721947 229.39735268109857 1.5079545055164985
2.449109495675363 233.83677415169336 1.503361922005542
2.4543370506287787 238.45546218887233 1.5012680717094506
2.4595646055821945 243.24505509456193 1.4814051310275895
2.4647921605356102 257.3862945058767 1.4653257286338925
2.470019715489026 276.49181858161705 1.4336869809353532
2.4752472704424417 347.03853619804823 1.5162910432458463
2.4804748253958575 493.47534443873315 1.7292183195086157
2.4857023803492733 734.999153267348 2.0455497000652834
2.490929935302689 1079.239076095427 2.456290764719513
2.496157490256105 1503.659776924634 2.894647465003839
2.5013850452095205 1929.8983028305947 3.2711137682931337
2.5066126001629363 2268.575630573031 3.5338740565090325
2.511840155116352 2542.8941632028254 3.744056249646421
2.517067710069768 2737.463908106994 3.8803591591091093
2.5222952650231836 2934.218762777204 4.024986579126932
2.5275228199765993 3202.640377505962 4.1963446677910605
2.532750374930015 3603.0146541231225 4.440874540580544
2.537977929883431 4204.562930982 4.784714743657605
2.5432054848368466 4984.762802516428 5.216087486611069
2.5484330397902624 5787.474716909368 5.615795353000751
2.553660594743678 6372.033482810114 5.88385063083441
2.558888149697094 6665.389563956499 6.010906756805191
2.5641157046505096 6585.466524327829 5.969974083336903
2.5693432596039254 6241.888451675906 5.826999126456582
2.574570814557341 5698.227775626631 5.5654107905041945
2.579798369510757 5120.4235310576705 5.259182911224987
2.5850259244641727 4656.226017493822 4.9960607071257535
2.5902534794175884 4333.836535505997 4.813008664186354
2.595481034371004 4096.335147501087 4.676101160984169
2.60070858932442 3858.78075327666 4.547293469864722
2.6059361442778357 3481.5381935635082 4.319767184238352
2.6111636992312515 2993.5884278167737 4.000310106207418
2.6163912541846672 2425.6773634210076 3.5943355398911003
2.621618809138083 1841.469595527071 3.128986737557321
2.6268463640914987 1350.9327305143652 2.6887568149254752
2.6320739190449145 953.8523955936695 2.2777739765815426
2.6373014739983303 674.445890349369 1.9394308570082
2.642529028951746 498.87291181370534 1.7036825191486085
2.6477565839051618 384.37427208252575 1.5420266518641281
2.6529841388585775 324.46098262746585 1.4610750851449221
2.6582116938119933 295.45789937939 1.4479587284302569
2.663439248765409 270.3490892785355 1.4212469403506849
2.668666803718825 257.11377457724353 1.419163404780641
2.6738943586722406 246.0556641582984 1.4104695888435916
2.6791219136256563 238.1630005781342 1.4103055977027144
2.684349468579072 232.657600847873 1.4203075492442059
2.689577023532488 228.20967807944592 1.4178264214227052
2.6948045784859036 223.48654644182395 1.4093115387957214
2.7000321334393194 224.38921193359477 1.419548619529192
2.705259688392735 227.24785364165365 1.4433972694223336
2.710487243346151 229.7683257968872 1.4630393983288432
2.7157147982995666 232.38073521500272 1.4955611036567333
2.7209423532529824 228.50092047650455 1.4874339581700369
2.726169908206398 220.8790150013278 1.4657498184714577
2.731397463159814 221.7668343094715 1.4887166072712041
2.7366250181132297 223.7643734944941 1.5154127643960733
2.7418525730666454 221.54499317341572 1.51913173068251
2.747080128020061 227.02121591477675 1.5518344166947577
2.752307682973477 221.93858351638377 1.523178477322193
2.7575352379268927 214.96636420277665 1.4825612985695813
2.7627627928803085 211.77605960879563 1.484401112976146
2.767990347833724 211.65255549705228 1.5007657419365996
2.77321790278714 210.98059411534405 1.4929051389547896
2.7784454577405557 216.94914532657185 1.5325763729765072
2.7836730126939715 214.15462755195307 1.5046418613435426
2.7889005676473873 210.2995405508178 1.4795138209471
2.794128122600803 210.41747088656865 1.4925575507572915
2.7993556775542188 211.14649285786913 1.4821113023295243
2.8045832325076345 217.92202362929663 1.5061045739514827
2.8098107874610503 223.63493127440358 1.529234646466702
2.815038342414466 226.72536494401706 1.5430654539227675
2.820265897367882 226.47704808332995 1.5626871145665169
2.8254934523212976 218.30691421404345 1.5218410906216089
2.8307210072747133 216.79706134649686 1.5042963788681152
2.835948562228129 220.90043335006848 1.5147749076703845
2.841176117181545 222.65910553030005 1.522712224793543
2.8464036721349606 226.78930144776223 1.549079968662658
2.8516312270883764 225.17739962150142 1.5527186000791817
2.856858782041792 219.81060168387825 1.5287152900805834
2.862086336995208 221.0503486989605 1.5312835434899006
2.8673138919486236 218.6545322932658 1.5358002151232828
2.8725414469020394 215.45040589110528 1.523372689401795
2.877769001855455 213.90229866131 1.5272419637955792
2.882996556808871 207.71980925822257 1.5059611043557564
2.8882241117622867 203.22629144262646 1.4846314180743392
2.8934516667157024 207.51084962437105 1.5135314419776082
2.898679221669118 209.614184231411 1.5243244455811704
2.903906776622534 211.83129108403963 1.5202600800923987
2.9091343315759497 219.05382559349638 1.5565344201485145
2.9143618865293655 220.6830150359792 1.5442065828023932
2.919589441482781 221.26043719365737 1.5406484026404565
2.924816996436197 221.88142219584242 1.5263777004244856
2.9300445513896127 220.26390299935093 1.5093824072477038
2.9352721063430285 221.90036668625837 1.5044813922336395
2.9404996612964442 220.60472121433685 1.4949877622905128
2.94572721624986 220.4684379318006 1.5001700578199104
2.9509547712032758 218.79702860856753 1.4900879306665957
2.9561823261566915 218.6427666237354 1.4971453488041655
2.9614098811101073 218.44452981352214 1.4879184595915425
2.966637436063523 216.62244243874554 1.4737089621743238
2.971864991016939 214.2843794704055 1.470252680731034
2.9770925459703546 212.3779262637603 1.4614469494195765
2.9823201009237703 212.9440171264381 1.4621141982585268
2.987547655877186 215.88254484868295 1.4615992226457533
2.992775210830602 224.10104333388918 1.4984454910103775
2.9980027657840176 223.79243331956621 1.5012399906137914
3.0032303207374333 223.71814419132298 1.5086060181149892
3.008457875690849 217.54554251064965 1.4814563917126788
3.013685430644265 212.28155305819493 1.4318641611120089
3.0189129855976806 213.99509987621823 1.4197963911638798
3.0241405405510964 214.87597960268872 1.4234920545414473
3.029368095504512 220.79977736365828 1.465552515038693
3.034595650457928 225.75425999993263 1.484178968756
3.0398232054113437 230.33091291244065 1.5165230381255375
3.0450507603647594 226.9963351176544 1.501028365277117
3.050278315318175 219.35347160748864 1.4535120664087107
3.055505870271591 214.48629445621845 1.4260236968647098
3.0607334252250067 213.30970072806184 1.4126536393318063
3.0659609801784224 212.77140879715503 1.4025700817039637
3.071188535131838 214.16442732913387 1.40408199078993
3.076416090085254 216.0343246532591 1.4183859678049988
3.0816436450386697 216.7074907819921 1.4124562747962597
3.0868711999920855 216.53493072180262 1.3954957458091959
3.0920987549455012 219.17042158760435 1.3992485093565792
3.097326309898917 219.5700934439719 1.393648089630647
3.1025538648523328 220.24802230935975 1.389174058816996
3.1077814198057485 225.27288132571758 1.4104744996032914
3.1130089747591643 224.966138216335 1.3840863300324373
3.11823652971258 225.11072904411517 1.3634101165028372
3.123464084665996 228.934769744535 1.3669792041628663
3.1286916396194115 229.85624397465438 1.3367784154229925
3.1339191945728273 236.46628753621906 1.3591205650725398
3.139146749526243 236.77408796846552 1.3333484756845084
3.144374304479659 238.55163389975425 1.3230181085607078
3.1496018594330746 236.24132881704128 1.3033354639194783
3.1548294143864903 240.0762397370186 1.3096829325778099
3.160056969339906 241.34713833461404 1.3030209398179609
3.165284524293322 245.73401298340568 1.3015726406520542
3.1705120792467376 252.96981320829093 1.3033421023015084
3.1757396342001534 269.2346464492829 1.3174184468190333
3.180967189153569 278.30375236009775 1.3121491809318084
3.186194744106985 291.31437384812074 1.3142111676346244
3.1914222990604006 304.9695414627019 1.3189097947311785
3.1966498540138164 313.4019185219992 1.3136261594969392
3.201877408967232 323.91846924138343 1.3203355967522852
3.207104963920648 340.28123274810986 1.3402390016247787
3.2123325188740637 355.64037060507286 1.3636268326855214
3.2175600738274794 379.4198072684506 1.4006355445550875
3.222787628780895 405.95608946853486 1.4407559955861673
3.228015183734311 427.53337266984784 1.4626729290392781
3.2332427386877267 454.99249918323403 1.498035831525493
3.2384702936411425 485.1836379081966 1.538659694230079
3.2436978485945582 518.726022757262 1.5897746010069984
3.248925403547974 556.5629049853861 1.6494811454744431
3.2541529585013897 593.324455996704 1.7018333199238833
3.2593805134548055 622.7519849567283 1.7414950532497344
3.2646080684082213 650.0430243759389 1.7750507038076784
3.269835623361637 676.518600066539 1.8100423685712368
3.275063178315053 698.6455670501091 1.8383255118523032
3.2802907332684685 713.9887557919391 1.8520664507195361
3.2855182882218843 731.8965920803821 1.874245874042747
3.2907458431753 742.6994134921683 1.885035866614799
3.295973398128716 759.6599729160587 1.9040253406826462
3.3012009530821316 775.9675524804654 1.919984487865752
3.3064285080355473 785.8402058606753 1.9293156476380964
3.311656062988963 802.8177394688527 1.947972668268128
3.316883617942379 810.4796091685733 1.9566368037854367
3.3221111728957946 824.1045699016049 1.972942366051485
3.3273387278492104 832.3158103812564 1.979145740350437
3.332566282802626 831.363601827894 1.9773257405302662
3.337793837756042 821.1913541802653 1.9657109364991543
3.3430213927094576 786.835277394477 1.9210808655150295
3.3482489476628734 742.4816074421192 1.8655861501506763
3.353476502616289 693.5777699228564 1.8048280795277438
3.358704057569705 634.0629575601264 1.7245684358052684
3.3639316125231207 563.7124356899967 1.6208823988029357
3.3691591674765364 505.7744509156496 1.5364482172635177
3.374386722429952 454.3356361619434 1.4692111258806397
3.379614277383368 406.16050459893347 1.3989518025843026
3.3848418323367837 368.07755913829305 1.3452653341866447
3.3900693872901995 335.5279560308922 1.309323363986769
3.3952969422436152 309.24354326729787 1.2762105520781255
3.400524497197031 294.2915023897576 1.2690663386731318
3.4057520521504467 275.879377299914 1.2427581035107804
3.4109796071038625 265.1398084650785 1.2399395162392524
3.4162071620572783 253.81030013284527 1.2327773260965595
3.421434717010694 248.1079630199635 1.2355837127131075
3.4266622719641098 241.68880523875436 1.2318495840162131
3.4318898269175255 241.80395413337385 1.2481045401717448
3.4371173818709413 231.29911913710814 1.2281825641572768
3.442344936824357 222.76596001657134 1.2170273633053956
3.447572491777773 219.12270988860482 1.2186264350567795
3.4528000467311886 219.3910925389039 1.2269053071156373
3.4580276016846043 217.5419960249561 1.223781538171228
3.46325515663802 213.06571842814787 1.2117532683588017
3.468482711591436 208.46528402743579 1.2035669088961485
3.4737102665448516 206.91705232422262 1.1979019611260329
3.4789378214982674 209.96776085663026 1.2032530170829236
3.484165376451683 212.0834015672965 1.2050424633728798
3.489392931405099 224.13873816646148 1.2543553769773934
3.4946204863585146 230.1011712368751 1.277782410642408
3.4998480413119304 230.61926195615436 1.264181813558604
3.505075596265346 230.68995910171788 1.2546439566943044
3.510303151218762 228.2185702917463 1.2265642088305997
3.5155307061721777 230.19739083792527 1.2124631251113072
3.5207582611255934 236.6540095766738 1.2200033160189048
3.525985816079009 244.01700061721812 1.2164141469898184
3.531213371032425 248.7763171830648 1.205353606199735
3.5364409259858407 257.3515321125323 1.2061400503924855
3.5416684809392565 269.51632456264946 1.201165246273285
3.546896035892672 289.46501939001627 1.2099652728477315
3.552123590846088 329.1322687771786 1.266985330847557
3.5573511457995037 399.45266677702506 1.3733150967802223
3.5625787007529195 524.7080248085397 1.560374710976886
3.5678062557063353 740.1307697197402 1.845342665747319
3.573033810659751 1147.0419375974486 2.292679142458189
3.5782613656131668 1865.9787982856624 2.9243730629891127
3.5834889205665825 3150.3352817862806 3.800967309035072
3.5887164755199983 5329.297007818911 4.9433804429975305
3.593944030473414 8579.80369354302 6.223560653276526
3.59917158542683 12322.210868429063 7.418945888755884
3.6043991403802456 16091.87330381671 8.449500807333576
3.6096266953336613 18569.596967065667 9.06083309123276
3.614854250287077 19072.727311678547 9.17308234612817
3.620081805240493 17625.55576047157 8.814436497695063
3.6253093601939086 14625.550871682803 8.036145946882112
3.6305369151473244 11265.151783160478 7.046504741741599
3.63576447010074 7893.6513144631 5.884541686599525
3.640992025054156 5315.982963546895 4.820641032337224
3.6462195800075716 3401.5736530025238 3.8451545604964057
3.6514471349609874 2159.5539375635644 3.0574493757830696
3.656674689914403 1370.2163845000734 2.431330127846134
3.661902244867819 931.1823200641768 2.0037158375324835
3.6671297998212347 676.735563719346 1.7086472983565493
3.6723573547746504 541.3743215409017 1.5359511510155635
3.677584909728066 453.1197330676816 1.4118144217668072
3.682812464681482 399.35368750178924 1.334216733606329
3.6880400196348977 361.99558009340893 1.2783666870203934
3.6932675745883135 339.09825753700676 1.2457017637345715
3.698495129541729 316.79628338189775 1.2103602075803774
3.703722684495145 306.2166012008467 1.1942959676286167
3.7089502394485607 294.0658551857687 1.1747180691618297
3.7141777944019765 284.0627188822819 1.154512837253288
3.7194053493553922 274.90211689901616 1.1416495937545894
3.724632904308808 265.8118836094815 1.1220956453245605
3.7298604592622238 263.71442441347983 1.1275414320562906
3.7350880142156395 262.10625494887614 1.1283416067830958
3.7403155691690553 259.2820208731644 1.1239811011207865
3.745543124122471 259.4979067374758 1.1350637820108709
3.750770679075887 256.4570422540977 1.1300684128126242
3.7559982340293026 253.02988283599427 1.1297424263196083
3.7612257889827183 254.17364888387112 1.1399806579132687
3.766453343936134 244.98152845325353 1.1213990790057844
3.77168089888955 246.2945522433711 1.1232056987669605
3.7769084538429656 239.60176272919102 1.1102042449706426
3.7821360087963813 238.10985836266704 1.111589409473519
3.787363563749797 240.17904071171216 1.1267673885193956
3.792591118703213 234.82260226975197 1.1086829154967615
3.7978186736566286 231.96665266262048 1.097410499548747
3.8030462286100444 233.88382379719823 1.0966223746272517
3.80827378356346 241.45986068094788 1.102522432243273
3.813501338516876 252.4560629823068 1.1273505283006209
3.8187288934702917 259.5728093495871 1.1290225994562215
3.8239564484237074 258.0551951310194 1.1116669752256547
3.829184003377123 262.67874344993186 1.1085474857570414
3.834411558330539 268.569621596264 1.1143870906763051
3.8396391132839547 272.09448674902586 1.1023121091802006
3.8448666682373704 282.26205646088385 1.1110275935645857
3.850094223190786 293.31704149203233 1.1236030595927007
3.855321778144202 300.7040136595836 1.1309234583646581
3.8605493330976177 311.57023879878534 1.150705036724947
3.8657768880510335 318.53676350196173 1.1629313644280728
3.8710044430044492 317.39046260449 1.1600870493041473
3.876231997957865 319.2899994171281 1.1636035392814723
3.8814595529112808 316.91595181361356 1.1590487094063286
3.8866871078646965 318.2793749058076 1.1684414571131378
3.8919146628181123 322.2965729216314 1.180092369460146
3.897142217771528 328.92269526364873 1.1901658524078724
3.902369772724944 332.69435527971535 1.1926839318005984
3.9075973276783595 344.74819165685824 1.2151117224035928
3.9128248826317753 363.2649327892071 1.2461603432382946
3.918052437585191 386.1859533716928 1.2878964321548096
3.923279992538607 425.31054580479605 1.3484631436658618
3.9285075474920226 468.37813243538176 1.4075464958944495
3.9337351024454383 528.1112786673153 1.4973951933088285
3.938962657398854 586.5695475233922 1.5763320530408125
3.94419021235227 622.7847402795545 1.614180494789081
3.9494177673056856 654.6525250473387 1.6475177188330732
3.9546453222591014 656.844769666958 1.639088266973041
3.959872877212517 640.7212312532859 1.613871196526432
3.965100432165933 596.4071538836039 1.5516573692451665
3.9703279871193486 539.6095032279961 1.4734212243333629
3.9755555420727644 495.70433063934064 1.4071651050411815
3.98078309702618 460.81296155992794 1.3500605119954998
3.986010651979596 439.3954837575211 1.3123727091868953
3.9912382069330117 433.5387737633325 1.30011674763541
3.9964657618864274 442.80490864434614 1.3158007663737632
4.001693316839844 457.8302313237264 1.3372338888613668
4.00692087179326 478.55714159919313 1.3631321835051473
4.012148426746676 501.64448620159465 1.4007740877751165
4.017375981700092 519.913981616448 1.4411700979035342
4.0226035366535084 550.9405087186913 1.4906933511319347
4.027831091606925 590.9579611874824 1.547240012117836
4.033058646560341 638.9565846434683 1.6104332240787778
4.038286201513757 700.8989818477695 1.6859657028433723
4.043513756467173 760.690433637289 1.7599111447846763
4.0487413114205895 835.9174130358234 1.8465046812986177
4.053968866374006 926.282984542832 1.941392750066867
4.059196421327422 1029.9050066221675 2.0488385051404525
4.064423976280838 1148.1232840078658 2.16628099086157
4.069651531234254 1289.5687051612729 2.2955645467266517
4.0748790861876705 1444.0199379931037 2.434896552356747
4.080106641141087 1621.3177209571206 2.58077401345743
4.085334196094503 1844.3852984713021 2.76071332348523
4.090561751047919 2074.268824064659 2.934941499244558
4.095789306001335 2332.6825903540325 3.1142432374916265
4.1010168609547515 2625.7504508290713 3.3051631752624377
4.106244415908168 2923.184429102364 3.4891178859314365
4.111471970861584 3266.555204547869 3.68447032927834
4.116699525815 3599.52873361369 3.847281556790189
4.121927080768416 3933.3648412899515 3.9718049468337058
4.1271546357218325 4278.3633746708 4.098236299792926
4.132382190675249 4674.412329503557 4.282604637040875
4.137609745628665 5063.292437921461 4.446096918931185
4.142837300582081 5459.716132648896 4.605877635261445
4.148064855535497 5789.505342077268 4.733228903747709
4.1532924104889135 6084.792964308783 4.831542000363663
4.15851996544233 6365.987252397887 4.930285453166268
4.163747520395746 6581.741787822204 5.009483263225881
4.168975075349162 6737.32967358088 5.066528695919428
4.174202630302578 6800.306218540834 5.080860741776991
4.1794301852559945 6730.212241967254 5.042310584717725
4.184657740209411 6583.926433495139 4.971145113967341
4.189885295162827 6334.85073314054 4.87398928173888
4.195112850116243 6026.769519284622 4.7614378392492265
4.200340405069659 5611.313943564594 4.587251428460585
4.2055679600230755 5129.926425915769 4.379363675089094
4.210795514976492 4647.395730744326 4.162853947170213
4.216023069929908 4175.6318439826455 3.9471926588218933
4.221250624883324 3706.198381514862 3.7162050145266807
4.22647817983674 3295.7916469390307 3.507339586244161
4.2317057347901565 2890.2779569621744 3.27649424759677
4.236933289743573 2535.079686408552 3.0635440860019547
4.242160844696989 2234.016507465681 2.8754719271574523
4.247388399650405 1967.6396288313215 2.698201354777843
4.252615954603821 1721.6642630849683 2.5189668277810098
4.257843509557238 1533.6568397012506 2.3734604899468965
4.263071064510654 1353.1560208315868 2.225701034418203
4.26829861946407 1192.7744343096656 2.085958042614804
4.273526174417486 1063.2531404462236 1.9668585771361273
4.278753729370902 956.4894716888773 1.8655109192446804
4.283981284324319 864.302979426705 1.7778830239278265
4.289208839277735 782.6296924696852 1.6927786906433
4.294436394231151 701.1427611349677 1.6014762405482004
4.299663949184567 635.3408255367556 1.520398430749788
4.304891504137983 583.1880720194098 1.4541142039128054
4.3101190590914 538.5815490572995 1.3958522179077506
4.315346614044816 497.909233226859 1.3445661188981186
4.320574168998232 462.0524830640737 1.2947840921637521
4.325801723951648 435.6371278275736 1.2597144089784156
4.331029278905064 407.26462991764396 1.2166185399515146
4.336256833858481 388.1034007938095 1.1933789677373252
4.341484388811897 368.5737862559959 1.1691278900099367
4.346711943765313 350.6129601450414 1.1448039529626854
4.351939498718729 333.3669505624733 1.1185090030851896
4.357167053672145 323.03097217006314 1.1026880528472063
4.362394608625562 313.0015778681636 1.0928834339494502
4.367622163578978 306.1793933715323 1.084982992498478
4.372849718532394 294.4030633455906 1.07416833250828
4.37807727348581 279.8475665674123 1.053021807298773
4.383304828439226 271.46769209801096 1.045932177179129
4.388532383392643 266.57893106777533 1.0473993489216433
4.393759938346059 262.08919110393947 1.045954384716007
4.398987493299475 256.7976493984236 1.042331128477364
4.404215048252891 250.67227580229104 1.0406760292130326
4.409442603206307 240.9525065412726 1.0236038654041266
4.414670158159724 229.62024275284026 1.008556389408465
4.41989771311314 220.46363441849286 0.9926849455570407
4.425125268066556 216.85616400533283 0.9962235809809683
4.430352823019972 216.68262286249671 1.0086544144422285
4.435580377973388 213.1802208415201 1.0012959364874927
4.440807932926805 205.83943177694235 0.9827463685071216
4.446035487880221 196.33289713126214 0.9642239399924356
4.451263042833637 189.05289980727255 0.9550480769512205
4.456490597787053 185.51894637114768 0.9510213970072775
4.4617181527404695 182.813098601192 0.9565438402482471
4.466945707693886 185.19247910147504 0.9801341746387783
4.472173262647302 187.24116147802496 0.988818501744505
4.477400817600718 190.0215978607645 0.9993276195775592
4.482628372554134 186.407304719223 0.9818876405052742
4.4878559275075505 190.39092176761167 1.0015594402851884
4.493083482460967 189.13362439953113 0.9993536424986283
4.498311037414383 186.77675041948447 1.0024890695357476
4.503538592367799 185.1768307083639 1.0149478276774406
4.508766147321215 176.92093697356543 0.9892433007004429
4.5139937022746315 170.21725725135497 0.972927610855951
4.519221257228048 166.60746393077346 0.9573704775176022
4.524448812181464 168.65525528535593 0.9519378961120138
4.52967636713488 170.69765560136048 0.9619860910213717
4.534903922088296 171.96400640590514 0.9640313111482236
4.5401314770417125 172.61727805378644 0.973177450045116
4.545359031995129 170.87915523909288 0.9844141643100687
4.550586586948545 168.54203882646445 0.9811292615560099
4.555814141901961 167.12220500918613 0.9714655905552673
4.561041696855377 164.59845196612315 0.9618666339394484
4.5662692518087935 164.86063894010528 0.9580040317601788
4.57149680676221 161.9080070064802 0.9421123782911406
4.576724361715626 163.68782361480365 0.9608466709874525
4.581951916669042 167.17839127704607 0.9703886924616467
4.587179471622458 166.96541690068926 0.9758964640970679
4.5924070265758745 167.44023287808326 0.9766165021005814
4.597634581529291 167.50288129060561 0.9812868121850535
4.602862136482707 164.50283244176038 0.9717933301546554
4.608089691436123 165.22990149327086 0.9813012212711211
4.613317246389539 164.1634662012316 0.985414611491367
4.6185448013429555 167.78853146704157 1.0027948823631112
4.623772356296372 169.15185697973723 1.0200215692885197
4.628999911249788 171.82326879787323 1.032350109449205
4.634227466203204 172.50791790080663 1.0359394280927008
4.63945502115662 171.35994410183088 1.0298426698492908
4.6446825761100365 169.1045651873614 1.0169091801306913
4.649910131063453 164.69769809946337 0.9983268539162324
4.655137686016869 164.33636545972055 0.99423890053818
4.660365240970285 162.0064951432523 0.9903815674162505
4.665592795923701 157.148298279997 0.9842149392960758
4.6708203508771176 157.1892845384426 0.9897837758226885
4.676047905830534 159.14333881963057 1.000793575550065
4.68127546078395 159.03254811533918 0.994735132605364
4.686503015737366 159.29638601166977 0.9934102337869702
4.691730570690782 159.49869011573563 0.9990787713818308
4.696958125644199 155.79804120920235 0.9802021965522412
4.702185680597615 155.91535284869883 0.9727901574946966
4.707413235551031 156.0382904458967 0.9709726561252804
4.712640790504447 159.9930369870479 0.9872098988063437
4.717868345457863 163.2871480928806 1.0078850690849916
4.72309590041128 163.5914442030457 1.0080850191098774
4.728323455364696 162.1198848787841 0.9946831310494132
4.733551010318112 161.43078011537548 0.9869941749687052
4.738778565271528 159.0820366600652 0.9688274742120566
4.744006120224944 160.32276352068516 0.9669447699465032
4.749233675178361 163.96009949697364 0.9864917768542785
4.754461230131777 165.02696629172263 1.0028603360737922
4.759688785085193 162.76999998418165 0.9968555735338396
4.764916340038609 155.07319503086572 0.9799941208545901
4.770143894992025 149.0941247399455 0.9595642249552033
4.775371449945442 149.79827848090213 0.949200026348243
4.780599004898858 153.20167543687097 0.9559230874682902
4.785826559852274 154.3021565540362 0.9520687886707129
4.79105411480569 154.37721779767006 0.957931517831517
4.796281669759106 154.59140436971327 0.9624528960526454
4.801509224712523 155.50161567223185 0.9657916680504117
4.806736779665939 156.59307540802703 0.9757652430801248
4.811964334619355 160.2354945080484 0.9834670235898572
4.817191889572771 155.59658207341172 0.9694225512136412
4.822419444526187 152.78346471454105 0.969641148478692
4.827646999479604 151.6639417057636 0.964172564686189
4.83287455443302 147.11747182670786 0.9536174390015277
4.838102109386436 150.68892032727106 0.9572876560827234
4.843329664339852 154.01407981251444 0.9596880595363716
4.848557219293268 153.60922893384532 0.9551632512488156
4.853784774246685 153.91419427664727 0.9666459866742009
4.859012329200101 154.3798979290352 0.9667172997585306
4.864239884153517 158.15555885301475 0.979971065854465
4.869467439106933 155.9693792468808 0.9678004955230953
4.8746949940603495 155.21510216074597 0.9582199366170407
4.879922549013766 154.2083657333379 0.9504704450597792
4.885150103967182 152.83147730284458 0.9389616164847517
4.890377658920598 152.54596358140776 0.9274327009413672
4.895605213874014 149.79130871447504 0.9147570853255597
4.9008327688274305 150.63753464596672 0.923474840780025
4.906060323780847 153.7754999831121 0.937234210404177
4.911287878734263 151.37067266722886 0.9211316463662772
4.916515433687679 151.92688360955992 0.9257461419633091
4.921742988641095 151.57139243515402 0.9152965512324402
4.9269705435945115 153.0667659910079 0.9215588113451043
4.932198098547928 157.9893059239102 0.9536269029148733
4.937425653501344 158.32716832958909 0.9571191403085337
4.94265320845476 155.51483377257887 0.955571858484884
4.947880763408176 155.45743471219703 0.9443045570962271
4.9531083183615925 155.32521463260855 0.9453726404032837
4.958335873315009 157.11981333082758 0.9543487407089245
4.963563428268425 156.5319566094592 0.9476782630401972
4.968790983221841 155.73562875912012 0.9375679672037117
4.974018538175257 156.09611337588706 0.9257417148524361
4.9792460931286735 161.01512677624729 0.934110872557578
4.98447364808209 162.1869567716077 0.931307998210816
4.989701203035506 160.5997828813469 0.9141571323033444
4.994928757988922 161.99452720403946 0.898198727391385
5.000156312942338 163.9403048528512 0.8837029959398878
5.0053838678957545 170.14165864130237 0.8786848880439662
5.010611422849171 180.32186284042794 0.8977019814542725
5.015838977802587 183.59295268058563 0.8938349343311183
5.021066532756003 186.03258548590435 0.8912430009921435
5.026294087709419 183.41282382527882 0.8751059760603308
5.0315216426628355 179.70389304169282 0.8607425382043332
5.036749197616252 181.28899843608855 0.8762205850318044
5.041976752569668 182.74309348619937 0.8882391071891188
5.047204307523084 180.42419586368698 0.8889281804309271
5.0524318624765 178.8519046099186 0.885236929166188
5.0576594174299165 178.76851038641723 0.8803368988790665
5.062886972383333 180.33316815609973 0.871543628458096
5.068114527336749 186.11257452653288 0.8795074831410412
5.073342082290165 199.24449125764716 0.897633975190748
5.078569637243581 211.85428146000433 0.9050741465906954
5.0837971921969975 219.51595932232323 0.902673558073858
5.089024747150414 229.16459442590823 0.9060970841745648
5.09425230210383 237.4873463341001 0.9066649962697173
5.099479857057246 254.84986810244703 0.9257561395268317
5.104707412010662 278.6091515970886 0.9553311086751947
5.109934966964079 306.72531976767783 0.988500513193
5.115162521917495 326.92080854752334 1.0159305968184202
5.120390076870911 344.2345195779633 1.0339949494125398
5.125617631824327 355.89390789726036 1.0447869398872232
5.130845186777743 359.79256130945544 1.0513603083903942
5.13607274173116 353.94889839105775 1.0468230991194154
5.141300296684576 336.22487550446846 1.0280463660180872
5.146527851637992 310.8674793915419 0.9980661182359181
5.151755406591408 287.6385544113708 0.975541188727055
5.156982961544824 262.6445815362197 0.9529933691460107
5.162210516498241 242.02892024966405 0.9448425390093386
5.167438071451657 221.64118348463452 0.9330924001066969
5.172665626405073 202.49976671117844 0.90731930122774
5.177893181358489 190.9574895892948 0.8901991619340603
5.183120736311905 185.51007324745967 0.8892336503994768
5.188348291265322 183.83614805207338 0.8941296993308282
5.193575846218738 182.0177016422711 0.8974655462220614
5.198803401172154 180.2690172571361 0.8966593748560966
5.20403095612557 178.3119209916555 0.8963367034014522
5.209258511078986 180.7945716390617 0.9139835466693436
5.214486066032403 177.6318551542941 0.9171052625756955
5.219713620985819 174.02354295209165 0.9108498815144099
5.224941175939235 168.52045384459657 0.89398198010568
5.230168730892651 163.6743473697579 0.8815485097260808
5.235396285846067 163.00383095735668 0.8789750824934092
5.240623840799484 159.1761748439975 0.8743879273949475
5.2458513957529 156.40407692271313 0.8778569667598612
5.251078950706316 158.57116807312948 0.8932820916140303
5.256306505659732 163.54331248448773 0.913991350336948
5.261534060613148 163.47662976839592 0.9130796602704236
5.266761615566565 162.69033422279844 0.9092376117331679
5.271989170519981 157.15279995601514 0.8904486110865388
5.277216725473397 157.21111380868118 0.9012121661502412
5.282444280426813 160.95274201304125 0.9187062926251298
5.2876718353802294 158.68446565295923 0.9152233382118522
5.292899390333646 155.57538505620698 0.897520946609355
5.298126945287062 148.96031809582993 0.8748374954767579
5.303354500240478 147.34045531139617 0.8648007410894043
5.308582055193894 149.71455864110877 0.8658289020414134
5.3138096101473105 152.55960744020553 0.8760798877346645
5.319037165100727 154.06758591687864 0.8746012689006857
5.324264720054143 153.32021192241368 0.8728233811452231
5.329492275007559 152.48482578195197 0.8717357075650594
5.334719829960975 150.12971033044113 0.8715428096901595
5.3399473849143915 150.41099679987408 0.8860603828996249
5.345174939867808 152.62415625398455 0.8983286697776413
5.350402494821224 153.19735846332176 0.9000898497366018
5.35563004977464 154.36390864060206 0.8959351600237352
5.360857604728056 152.51705973335532 0.8839550606000434
5.3660851596814725 151.04367048150965 0.8695438232795788
5.371312714634889 151.66302127276816 0.8652128199097813
5.376540269588305 155.06636422942833 0.8689261097268753
5.381767824541721 155.72098243056627 0.8646695599348931
5.386995379495137 154.3494366194623 0.8657879312154843
5.3922229344485535 156.16090938019238 0.8755020947873762
5.39745048940197 155.9410833010704 0.8737971899126257
5.402678044355386 159.4182180036497 0.8771495458335127
5.407905599308802 165.4345282391671 0.8859203802038995
5.413133154262218 168.65539318218546 0.8867019279174039
5.4183607092156345 172.77779442705733 0.8840963889852574
5.423588264169051 173.91972816120204 0.8650002219562494
5.428815819122467 171.7540870363392 0.8421988738555681
5.434043374075883 174.2650934736024 0.835098449826004
5.439270929029299 174.0239201162028 0.8261422236428619
5.4444984839827155 174.75511056018954 0.8259139510087895
5.449726038936132 174.46215985104416 0.8205414808542087
5.454953593889548 179.8215636618377 0.8416261332310813
5.460181148842964 180.58853987162573 0.8486003162547451
5.46540870379638 181.26340820919128 0.8596334643856347
5.4706362587497965 175.34777292607484 0.8478929766501591
5.475863813703213 168.22320545413382 0.832095909235014
5.481091368656629 165.77062747952579 0.8322879969412108
5.486318923610045 164.0906355795608 0.8431000304816736
5.491546478563461 165.30675780352735 0.8598618816191185
5.4967740335168775 165.09036521454195 0.8549065718626566
5.502001588470294 163.153843264976 0.849818176229078
5.50722914342371 157.54369581939136 0.8320171798804656
5.512456698377126 156.24841611888655 0.8272304230556194
5.517684253330542 158.1916269289043 0.8378682549482479
5.522911808283959 160.49780324503106 0.8383260034970127
5.528139363237375 163.24912969757685 0.8493804211718451
5.533366918190791 162.73518592240123 0.8514608826926754
5.538594473144207 160.03827937837414 0.849628261936229
5.543822028097623 155.2291886104624 0.8351583306909331
5.54904958305104 154.9576997814214 0.8270982046290223
5.554277138004456 155.98834659591205 0.8311519879264974
5.559504692957872 157.98048648018798 0.8362673850499718
5.564732247911288 158.43504488873728 0.8364899040063662
5.569959802864704 159.50415922355137 0.8354356994064371
5.575187357818121 160.2773655218659 0.8271152316418008
5.580414912771537 164.80543200861405 0.8370042923508839
5.585642467724953 169.08794902749196 0.8493691637006343
5.590870022678369 168.35752579568927 0.8410916951050219
5.596097577631785 167.5057142834968 0.8318298789602311
5.601325132585202 168.32258677539613 0.8233502046266971
5.606552687538618 174.05193708849336 0.8280939382101977
5.611780242492034 178.53273264753744 0.8261396262732869
5.61700779744545 181.77107002672045 0.8197335701340915
5.622235352398866 189.62042759363388 0.8153701418374492
5.627462907352283 210.84198562114676 0.8330041272799359
5.632690462305699 247.8272453291357 0.873536269355862
5.637918017259115 310.03982176113755 0.952331279429072
5.643145572212531 391.5195711310548 1.0460788150068931
5.648373127165947 488.9368073172032 1.1534288964899382
5.653600682119364 592.679067371001 1.2606621231705395
5.65882823707278 680.9981723677887 1.3442643276340307
5.664055792026196 745.4662971850498 1.4048765740112903
5.669283346979612 783.4287108296975 1.4396705779899892
5.674510901933028 790.2555411189552 1.4429674187320172
5.679738456886445 788.2955008938442 1.439945942813119
5.684966011839861 775.2378315270837 1.4264249400547748
5.690193566793277 761.9760440097862 1.4128921103477448
5.695421121746693 751.1913062283379 1.4024144412965507
5.700648676700109 750.147035384944 1.4013336557990883
5.705876231653526 750.4594022818931 1.401961150501245
5.711103786606942 753.4242800838613 1.4030300486461162
5.716331341560358 754.9932812454115 1.4034736111810997
5.721558896513774 759.0779507353002 1.4066139138465599
5.7267864514671905 763.2596245353699 1.4108532965100629
5.732014006420607 765.3064762940326 1.412400971208434
5.737241561374023 763.0896084408438 1.4089212631825192
5.742469116327439 776.3997313735401 1.4193380352774765
5.747696671280855 807.7476597259144 1.4470547500908864
5.7529242262342715 859.8454014396384 1.4947184240292781
5.758151781187688 920.2982634816325 1.5446144088002292
5.763379336141104 1001.4151674495018 1.6113043258880482
5.76860689109452 1082.9479720021034 1.6718222575376618
5.773834446047936 1168.7366429789756 1.738240017888039
5.7790620010013525 1230.4857867515395 1.782939381021444
5.784289555954769 1254.1896774092393 1.7973881221987356
5.789517110908185 1247.8972034312653 1.7896909423813023
5.794744665861601 1188.9302943790763 1.7453554382676058
5.799972220815017 1086.1670890526077 1.669092839831489
5.8051997757684335 943.6738256959022 1.55746112794999
5.81042733072185 788.1935511975953 1.4259738340895007
5.815654885675266 640.9459319740033 1.2902105043035301
5.820882440628682 509.9297020045301 1.1570909511915672
5.826109995582098 413.0643954045109 1.051404641539244
5.8313375505355145 345.14723014198813 0.9766271349320232
5.836565105488931 295.87817358148294 0.9187583235036902
5.841792660442347 259.1408778500178 0.8746904101901714
5.847020215395763 236.15537396688632 0.8463703640049071
5.852247770349179 220.55280731453084 0.8245386784116319
5.8574753253025955 207.35245109509017 0.8085129445402914
5.862702880256012 197.35188747500223 0.7947018905266717
5.867930435209428 193.99778395825112 0.791336901616488
5.873157990162844 193.07084242295943 0.7924156450369562
5.87838554511626 196.4998914625129 0.8039542127763016
5.8836131000696765 197.04263466397347 0.8048763137986324
5.888840655023093 196.3104125031495 0.7981532767155689
5.894068209976509 197.29210600010853 0.7986278871272633
5.899295764929925 195.94181636623554 0.794753102411748
5.904523319883341 196.49193748804478 0.7948080088524033
5.9097508748367575 197.06995522603324 0.7973435731539403
5.914978429790174 200.05048219015057 0.8019688928104985
5.92020598474359 200.9818364526603 0.7989479012626937
5.925433539697006 205.83417861143923 0.8095953587609249
5.930661094650422 208.09057905808433 0.8103886080824172
5.9358886496038386 209.85069501050162 0.8129616783852943
5.941116204557255 211.19908815155026 0.8070553092806485
5.946343759510671 214.6799424546905 0.8067669322753819
5.951571314464087 218.53630350513222 0.810310462127663
5.956798869417503 222.45182008766787 0.8135665089651953
5.96202642437092 232.14757265729102 0.8328525073061437
5.967253979324336 238.82265329831313 0.8470513223116224
5.972481534277752 255.2821878073649 0.8709545736453856
5.977709089231168 268.34038347337633 0.8902785923341457
5.982936644184584 276.3242848791076 0.9000573633380927
5.988164199138001 293.1454181007813 0.9205942765996131
5.993391754091417 307.2786052510838 0.9387024838501077
5.998619309044833 330.5479144519382 0.9668557953959315
6.003846863998249 361.10073748716053 1.0046487567517859
6.009074418951665 400.7708985386258 1.058036690868409
6.014301973905082 445.3647035091441 1.117322888931099
6.019529528858498 503.0667754076509 1.1855570163145952
6.024757083811914 569.0334194930409 1.2600858156498445
6.02998463876533 645.4838697746266 1.3389448458425401
6.035212193718746 755.1846256619575 1.45001454313115
6.040439748672163 881.3985897033533 1.5674054532291126
6.045667303625579 1028.9296957237354 1.692743394595688
6.050894858578995 1211.6704008697884 1.8372923382523525
6.056122413532411 1391.8862368791242 1.973421647783404
6.061349968485827 1568.9375766145497 2.100299851919418
6.066577523439244 1722.3122961120994 2.2019007349255815
6.07180507839266 1825.9211390253927 2.2705677912181104
6.077032633346076 1888.0162571412502 2.3121918283157323
6.082260188299492 1897.6585146600307 2.3216982837438223
6.087487743252908 1845.731284955656 2.2894258532475913
6.092715298206325 1755.6833701148662 2.2300365445830126
6.097942853159741 1637.843712092963 2.1544540275744986
6.103170408113157 1515.956753171711 2.077304732734154
6.108397963066573 1392.5015012190142 1.9957440848810273
6.113625518019989 1262.2607291655604 1.9021346859011274
6.118853072973406 1141.5952359295732 1.8102219976840375
6.124080627926822 1021.9235673180679 1.7130899144856147
6.129308182880238 912.111281032331 1.6213120002261354
6.134535737833654 807.3275586812356 1.5275334341165345
6.1397632927870704 715.7263054339364 1.4399857456243979
6.144990847740487 633.6403514397193 1.3581184013367762
6.150218402693903 565.0378017037707 1.2874208720748594
6.155445957647319 504.4242235155241 1.2179791788240835
6.160673512600735 455.23903922509993 1.160739694793741
6.1659010675541515 415.64760216778274 1.1119686815404506
6.171128622507568 387.6205168916454 1.0784157010427287
6.176356177460984 360.1464962812154 1.0456699060962025
6.1815837324144 332.98155593244775 1.009645642192937
6.186811287367816 308.28345350306535 0.9768826664810154
6.1920388423212325 289.8824597409349 0.9547922515302487
6.197266397274649 279.68628892848085 0.9453207622199967
6.202493952228065 271.16366875110253 0.9367106948512541
6.207721507181481 263.33032931597205 0.9171510325499277
6.212949062134897 257.1760618248143 0.9043217443714167
6.2181766170883135 250.10209258787302 0.8951990031447868
6.22340417204173 241.02263436903948 0.8816430834498441
6.228631726995146 233.0917564865814 0.867169567502605
6.233859281948562 227.18024897468197 0.85524450763676
6.239086836901978 225.39385715883665 0.8514827282422712
6.2443143918553945 225.34524814083093 0.8546935317024253
6.249541946808811 224.99856743212735 0.8559684102684522
6.254769501762227 220.91952591143425 0.848811689915616
6.259997056715643 220.4881875498271 0.8466956079212179
6.265224611669059 217.23383828976216 0.8428325831737048
6.2704521666224755 210.67167539805558 0.8307718863241422
6.275679721575892 206.8636975229325 0.8262596767048355
6.280907276529308 201.79765618544062 0.8175208056089631
6.286134831482724 200.8654579861973 0.8229362943939681
6.29136238643614 200.23049663936095 0.8250270049240254
6.2965899413895565 197.76561045052574 0.8168757382705008
6.301817496342973 198.5290289250839 0.8153647770657372
6.307045051296389 198.78985771226664 0.8084137696651748
6.312272606249805 199.72783278405956 0.8112464560919106
6.317500161203221 199.43703860374586 0.8100290468757604
6.3227277161566375 195.66718418131654 0.8001016775613877
6.327955271110054 193.93147875937524 0.7941715847503217
6.33318282606347 196.16323880246833 0.7974561455718714
6.338410381016886 197.53103570055035 0.8048212607740717
6.343637935970302 201.47268084175093 0.8214352485945023
6.3488654909237185 201.11633481821477 0.8236466285806989
6.354093045877135 199.50498432481587 0.8229259513643769
6.359320600830551 200.2865909222772 0.8180591446316692
6.364548155783967 201.36563123988702 0.8155470207253553
6.369775710737383 200.32070900596025 0.8105538208358729
6.3750032656908 200.3233426218588 0.8077579118905963
6.380230820644216 199.13479683406436 0.8077177046578463
6.385458375597632 200.2511505872753 0.8091854742613669
6.390685930551048 200.7044401634223 0.8098059245180018
6.395913485504464 199.96774933051503 0.8067464644524192
6.401141040457881 193.32974280164794 0.7908231159881646
6.406368595411297 191.09446248131547 0.7855497163022194
6.411596150364713 192.13188859374088 0.7823112996818379
6.416823705318129 197.02685077780058 0.7912633607591437
6.422051260271545 202.02426905278685 0.8034218074486181
6.427278815224962 204.83827841873295 0.8119122625730592
6.432506370178378 205.15313850082728 0.8144516285743856
6.437733925131794 201.56593518127696 0.8077888457901332
6.44296148008521 201.321462123403 0.7979467223732551
6.448189035038626 203.10711496922565 0.7926456745461254
6.453416589992043 203.97254942370634 0.7923395177296857
6.458644144945459 206.8078155565734 0.7964174838660688
6.463871699898875 205.78199186154282 0.7931170458419434
6.469099254852291 202.53245790255616 0.7858616790506987
6.474326809805707 202.36206973197878 0.7823567181217114
6.479554364759124 206.3177521146511 0.7818342570104123
6.48478191971254 212.2605811401125 0.7936559890439348
6.490009474665956 219.4046842266169 0.8069175437416747
6.495237029619372 222.8149592509884 0.8106531853573595
6.500464584572788 226.44772979583965 0.8094869927774114
6.505692139526205 230.32059463253847 0.8094030195500952
6.510919694479621 236.6668382729751 0.8125456878954372
6.516147249433037 242.7173089630722 0.8178249865455498
6.521374804386453 250.60610639475766 0.8271899268720255
6.526602359339869 261.2406457406678 0.8393870563333086
6.531829914293286 277.89059931710875 0.8556590603350498
6.537057469246702 297.6528113963363 0.8764417367307809
6.542285024200118 324.4789331769815 0.9079583926409162
6.547512579153534 352.97601594127184 0.9410977411507363
6.55274013410695 381.6766024220858 0.9726021958287554
6.557967689060367 415.16126765287305 1.008577948020982
6.563195244013783 445.52301958523896 1.0403700780210086
6.568422798967199 476.66381082465733 1.0739815474793812
6.573650353920615 501.804650118039 1.1006201800260378
6.5788779088740315 517.204991115176 1.1178474042742568
6.584105463827448 516.508171840049 1.1170420002250412
6.589333018780864 501.26927018018955 1.100284740777324
6.59456057373428 482.40988279919986 1.0789361617560136
6.599788128687696 455.487182591675 1.0489668728862347
6.6050156836411125 427.0943557988736 1.0158613208776057
6.610243238594529 401.54348819137283 0.9868243150727591
6.615470793547945 377.4347709507695 0.9591013599714845
6.620698348501361 353.82379291637596 0.9306389479799606
6.625925903454777 333.4588202018338 0.9066400950562347
6.6311534584081935 318.22528032748056 0.8922113939562263
6.63638101336161 307.3691935374057 0.8814578496187186
6.641608568315026 295.2170906649654 0.8642753405267546
6.646836123268442 287.30309122756796 0.8554745699085956
6.652063678221858 274.98686734007805 0.8389230036510327
6.6572912331752745 269.74842642762616 0.8393190771270529
6.662518788128691 263.05407755628096 0.8348069925230156
6.667746343082107 255.28240337466525 0.8257294122067675
6.672973898035523 252.7071204472393 0.8211005056135251
6.678201452988939 245.08288594895012 0.8071174979544029
6.6834290079423555 242.0123331973307 0.8013986753202658
6.688656562895772 243.67408946764348 0.8064961356513052
6.693884117849188 240.71497801136903 0.8019928804465397
6.699111672802604 236.64171959631253 0.7988214300154001
6.70433922775602 229.77920358428472 0.7852277586918377
6.7095667827094365 223.26577653220906 0.7734782043061991
6.714794337662853 223.1361425719301 0.7756679212879324
6.720021892616269 224.02015526121232 0.7766806994177586
6.725249447569685 228.26925321508836 0.7880339708072825
6.730477002523101 231.31201246209486 0.7909462967788349
6.7357045574765175 232.20211502287563 0.7907151850656398
6.740932112429934 227.24760216079594 0.7824857613476679
6.74615966738335 225.42578626729116 0.7808022580630672
6.751387222336766 219.98146788616137 0.7733156066555005
6.756614777290182 222.99487632334757 0.7831301927600841
6.7618423322435985 224.56802318697146 0.785098989474141
6.767069887197015 227.95313499497317 0.7902661339106118
6.772297442150431 227.37892706044616 0.7918889740907236
6.777524997103847 225.33325210914603 0.7885971468409477
6.782752552057263 222.20518543965278 0.7853437332662386
6.7879801070106796 219.24978473470017 0.7756191420701467
6.793207661964096 219.23878920835236 0.7680749597302321
6.798435216917512 219.90796506708412 0.7676172656406063
6.803662771870928 220.7559607913186 0.7652838541290514
6.808890326824344 222.85677246396037 0.7713393658313854
6.814117881777761 223.98899402775228 0.774989077389531
6.819345436731177 226.24229139530482 0.7758969369710074
6.824572991684593 228.8036142746593 0.7807225789724154
6.829800546638009 229.54257155849555 0.7847395159087067
6.835028101591425 230.30670687902233 0.7869648238272199
6.840255656544842 233.36032488411536 0.7957691040075977
6.845483211498258 233.01566571109723 0.7939709260085565
6.850710766451674 229.87982461783557 0.7838864805467535
6.85593832140509 232.0687591033928 0.7811520951350864
6.861165876358506 233.8202100256585 0.781713811819978
6.866393431311923 237.37968074511548 0.7862841035371915
6.871620986265339 237.55466009325798 0.7835020318561919
6.876848541218755 238.0601647161205 0.7836987271031888
6.882076096172171 240.53455742797826 0.7865968644931658
6.887303651125587 243.8421874196248 0.7886771249933354
6.892531206079004 246.80056833091112 0.7925415467485099
6.89775876103242 250.36164237710503 0.793749224183596
6.902986315985836 254.51595999243705 0.7972220197804121
6.908213870939252 259.23325122452746 0.8015235869939128
6.913441425892668 262.26504015704586 0.8031939016668996
6.918668980846085 265.5873876965094 0.805570690753356
6.923896535799501 266.8007562358853 0.8030996119520691
6.929124090752917 272.6566488100155 0.8075391573893811
6.934351645706333 272.6619610034211 0.8063817765420693
6.939579200659749 276.7111108581777 0.8126251450075245
6.944806755613166 279.3791042076323 0.8152631954515226
6.950034310566582 283.11179473262473 0.8164078248197653
6.955261865519998 295.122542451516 0.831282441655517
6.960489420473414 306.7160563797149 0.8460198195631636
6.96571697542683 318.0982924722191 0.8593685234600648
6.970944530380247 323.43846913605944 0.8637657925968074
6.976172085333663 338.39356446118876 0.8780002751711575
6.981399640287079 356.39906460918814 0.8970175426737333
6.986627195240495 380.65294849707544 0.92465746734094
6.9918547501939114 411.01938908801 0.9585476301846532
6.997082305147328 452.839499932165 1.0037969376198523
7.002309860100744 509.85830945118 1.0613621343854018
7.00753741505416 597.3916642836995 1.145846580497027
7.012764970007576 717.6742766858794 1.2539384468096328
7.0179925249609925 869.3080045535179 1.379292135339128
7.023220079914409 1027.492578052651 1.497907554910635
7.028447634867825 1173.7309948703912 1.599101503025887
7.033675189821241 1288.9472371609374 1.6740581833100823
7.038902744774657 1351.9196611963223 1.712762750356003
7.0441302997280735 1356.4009737746417 1.7146759524841615
7.04935785468149 1308.8930327914748 1.685186914054204
7.054585409634906 1222.0211786578445 1.6258358660445955
7.059812964588322 1115.4758251411017 1.5516650254746998
7.065040519541738 1012.285873684197 1.4756107405869383
7.0702680744951545 917.8005386713834 1.4046246805110203
7.075495629448571 833.7897615506726 1.338270240097479
7.080723184401987 763.9097587500868 1.2815641729761569
7.085950739355403 705.3594311700658 1.2317525154916227
7.091178294308819 663.5050050696636 1.193909643252355
7.0964058492622355 627.2586560466807 1.1589229702735615
7.101633404215652 602.2451840281483 1.1360617069397732
7.106860959169068 580.9023580293615 1.1173267138704777
7.112088514122484 561.2554556601282 1.0994364471198812
7.1173160690759 542.3908479171366 1.0807964343328937
7.1225436240293165 524.9751854026181 1.0624502482978695
7.127771178982733 511.5478382788501 1.0486188118617032
7.132998733936149 498.5981706039539 1.0361799322754288
7.138226288889565 485.02011449944473 1.0222460565031273
7.143453843842981 473.0542589266226 1.0100441627765273
7.1486813987963975 462.4778747105139 0.9992643066134358
7.153908953749814 456.7302060598207 0.9937585350274383
7.15913650870323 454.46657204273765 0.990437670392735
7.164364063656646 452.33571671091545 0.9876078093507112
7.169591618610062 453.2831190823126 0.9864777515088136
7.1748191735634785 460.52606135003464 0.9942590864012971
7.180046728516895 477.24359900503015 1.012032476671033
7.185274283470311 512.6954611092289 1.048300959264499
7.190501838423727 564.9369044393535 1.0983522805047106
7.195729393377143 635.2703387301758 1.1615912116787308
7.2009569483305595 738.2152939568983 1.2505443535170353
7.206184503283976 871.7581510581432 1.3579661590754024
7.211412058237392 1053.8280872452167 1.4921468208540871
7.216639613190808 1285.1144557908206 1.6480448727630268
7.221867168144224 1583.2284886860618 1.8283204513306868
7.227094723097641 1930.3282388708806 2.017288453615062
7.232322278051057 2279.0624076403137 2.190109154876173
7.237549833004473 2561.0665953215216 2.3172600503677465
7.242777387957889 2686.133935038017 2.3715273977353446
7.248004942911305 2641.684173242789 2.348925817316802
7.253232497864722 2429.8521070248567 2.251038093048046
7.258460052818138 2094.247166075293 2.0868935372343427
7.263687607771554 1735.532825810781 1.8987419737887095
7.26891516272497 1381.6521375210584 1.693760668393
7.274142717678386 1082.8386183003965 1.5003462814177337
7.279370272631803 845.578998592797 1.3267910492696504
7.284597827585219 664.5350318015226 1.1785229132547206
7.289825382538635 549.5918902166477 1.0721853778739403
7.295052937492051 477.20226001222045 1.0020606969519228
7.300280492445467 427.4353888993873 0.9532001070185326
7.305508047398884 392.04722674874364 0.9153344765418825
7.3107356023523 371.18795115458164 0.8918043407172899
7.315963157305716 355.80482081647045 0.8741684212137378
7.321190712259132 345.65351375988075 0.8617053955585268
7.326418267212548 336.8265757271303 0.8528572529919923
7.331645822165965 329.02610596909483 0.8429769942007806
7.336873377119381 320.98018038949283 0.8336799643550283
7.342100932072797 318.8174947489519 0.8309784456426694
7.347328487026213 317.0148936174839 0.8303869717839749
7.352556041979629 314.8840064730792 0.8277780074470141
7.357783596933046 313.33528509360104 0.8265765789096554
7.363011151886462 312.01907988616784 0.8257709452283758
7.368238706839878 310.412024718294 0.8256452157523176
7.373466261793294 311.2413907261356 0.8265920476171098
7.37869381674671 306.6936474943474 0.8211123595673372
7.383921371700127 304.5143850342374 0.8162833281773272
7.389148926653543 302.4718962766486 0.8133255444654153
7.394376481606959 301.05118288363144 0.8106701616076085
7.399604036560375 307.2330880690633 0.8195264131241649
7.4048315915137914 310.3642869733377 0.8251783071962607
7.410059146467208 312.5335698067445 0.8278824188915316
7.415286701420624 310.8459817874153 0.8239728859570931
7.42051425637404 306.9145194922428 0.8181879507164789
7.425741811327456 305.70026430288465 0.8158356573623576
7.4309693662808725 310.38762571552 0.8209086733419978
7.436196921234289 314.9736096022057 0.8261242100600122
7.441424476187705 317.9696108813913 0.8280046061656382
7.446652031141121 319.03515033212165 0.8265013515403448
7.451879586094537 324.36945043850625 0.8338946036653012
7.4571071410479535 330.75287810031875 0.8406672723938002
7.46233469600137 334.2400157609364 0.8435962975642609
7.467562250954786 339.98042773484036 0.8492449987325619
7.472789805908202 342.1947378130516 0.8502312215551324
7.478017360861618 346.78459992434404 0.8552160606861671
7.4832449158150345 353.8679231351384 0.8611166323255101
7.488472470768451 358.5197337773986 0.8651060848705304
7.493700025721867 370.6167223537199 0.877631626659151
7.498927580675283 382.653208375204 0.8901658290926449
7.504155135628699 397.61679644777274 0.9063526458186637
7.5093826905821155 417.98820202759106 0.9274048533650241
7.514610245535532 437.1360903042774 0.9452077027859972
7.519837800488948 457.84316019282113 0.9643460911030395
7.525065355442364 473.89073234268915 0.9798677539172663
7.53029291039578 490.2484782797068 0.9958930945689554
7.5355204653491965 497.78210587700715 1.0031251046893546
7.540748020302613 502.64817394850184 1.0073217105769474
7.545975575256029 502.26177639542453 1.005392656059814
7.551203130209445 496.0799820987735 0.9990709534645047
7.556430685162861 493.081057411529 0.9963033365402467
7.5616582401162775 483.78267614748756 0.9863818151905374
7.566885795069694 474.7200781475321 0.9763745036651569
7.57211335002311 465.1688960516971 0.9660511606797999
7.577340904976526 456.605807278974 0.9569552202549773
7.582568459929942 444.93433514427323 0.9452994998084976
7.5877960148833585 436.94309493127594 0.9383502173339651
7.593023569836775 424.9835747666858 0.9273645993540728
7.598251124790191 416.8258630126521 0.9192633486346526
7.603478679743607 409.4335032138017 0.9121724587091041
7.608706234697023 404.2608185678415 0.9064824396601529
7.6139337896504395 401.107395413696 0.9030180019182422
7.619161344603856 399.934704343324 0.900990753537719
7.624388899557272 398.865481408678 0.8980949023195979
7.629616454510688 402.7402220081466 0.9015874952913783
7.634844009464104 404.86122606668056 0.9042017607086865
7.6400715644175206 408.4144559065299 0.909735452965288
7.645299119370937 414.0925497463706 0.9157491762874246
7.650526674324353 420.70980585082697 0.9219357270015909
7.655754229277769 428.3334299701414 0.9284421670098928
7.660981784231185 432.16475527157905 0.9312899233807034
7.666209339184602 445.3904822918651 0.9444582636707771
7.671436894138018 456.82330133299786 0.9564623534674569
7.676664449091434 468.5595548604991 0.9672774858436305
7.68189200404485 481.5737574384795 0.9780818489662867
7.687119558998266 488.2748728586707 0.9822774280738584
7.692347113951683 494.0559285536077 0.9860162929495756
7.697574668905099 500.68159081459 0.9919513934743592
7.702802223858515 512.2945805888751 1.0034210169957412
7.708029778811931 522.9675093138441 1.0137536913984642
7.713257333765347 532.5162962160064 1.0221172088250385
7.718484888718764 528.0125513666766 1.0156972134098037
7.72371244367218 520.890786763779 1.0095383917441003
7.728939998625596 511.4403246300544 0.9995127968692223
7.734167553579012 509.53000014541703 0.9981116506438137
7.739395108532428 509.9870118585458 0.9990521491650094
7.744622663485845 513.4490485383111 1.0038323925085733
7.749850218439261 513.0702769607694 1.0039085284437186
7.755077773392677 507.9082726855548 0.9979328869045953
7.760305328346093 501.4815544198881 0.9909169508402478
7.765532883299509 495.85878689566425 0.9846183647627893
7.770760438252926 492.24005153779905 0.9806148831421915
7.775987993206342 487.84849147645184 0.9751936743857943
7.781215548159758 483.2130159729912 0.9711773160934914
7.786443103113174 474.13285681804996 0.9618029507619883
7.79167065806659 463.66726263390166 0.9515351060994893
7.796898213020007 450.1334883236001 0.9370512938836025
7.802125767973423 441.8526557829245 0.9273646908114096
7.807353322926839 433.68711558065473 0.9194045024947313
7.812580877880255 427.87971331688016 0.9130404677352221
7.817808432833671 423.60086990523206 0.9094098705473647
7.823035987787088 421.91065420211146 0.9071347994092357
7.828263542740504 417.4184666226676 0.9026856973741887
7.83349109769392 418.99914459523296 0.9052779874364423
7.838718652647336 417.1087499626424 0.9031929104693828
7.8439462076007525 415.69577215899045 0.9012889515617922
7.849173762554169 414.8257420703772 0.8989025941699628
7.854401317507585 417.3757486690337 0.900097402594254
7.859628872461001 417.445463664588 0.8996989441393182
7.864856427414417 422.04243045980826 0.904721439008928
7.8700839823678335 426.3477098518135 0.9103651667353189
7.87531153732125 431.40675397871087 0.9155310510885397
7.880539092274666 440.0470676269053 0.9227042073582886
7.885766647228082 443.81393787696925 0.9269817134618741
7.890994202181498 449.32837593540347 0.9319293725954557
7.8962217571349145 456.55530796944333 0.9388391055265587
7.901449312088331 467.0367591675909 0.9492662103943033
7.906676867041747 473.7316573921049 0.9543540286235271
7.911904421995163 478.79567483305686 0.9583038986332091
7.917131976948579 480.64998728572886 0.9600361223663718
7.9223595319019955 492.3760475423769 0.9704363981455294
7.927587086855412 500.14296937244046 0.9775230524812449
7.932814641808828 506.7847596959175 0.9821913929305045
7.938042196762244 515.18901602818 0.9899879628605964
7.94326975171566 524.6782394807822 0.9983444475544907
7.9484973066690765 536.9209691071294 1.0086380412569045
7.953724861622493 552.46898255905 1.0212910831594308
7.958952416575909 562.401975536042 1.0276658409312704
7.964179971529325 578.935666244815 1.0432731396434511
7.969407526482741 590.0240997583435 1.0533938604464514
7.9746350814361575 605.2628628490792 1.0675373285613887
7.979862636389574 616.2820555107003 1.0775291239031568
7.98509019134299 625.6432150263845 1.0844213833418985
7.990317746296406 639.8754777161402 1.0962211827957908
7.995545301249822 651.4945155584589 1.105552538666697
8.000772856203238 658.133805451483 1.1106256528563843
8.006000411156654 660.5904159986526 1.1133930545022224
8.01122796611007 667.4767093628104 1.119028045169339
8.016455521063486 667.7796833714217 1.1181327959308105
8.021683076016902 670.5467685526892 1.1195023543190452
8.026910630970319 670.4229938955764 1.1179863001872326
8.032138185923735 675.3454788451938 1.1229811546712503
8.037365740877151 678.8501641604948 1.125506795801637
8.042593295830567 682.9234213384076 1.1283345157359377
8.047820850783983 680.7703397916804 1.1261397222090859
8.0530484057374 675.7843839982345 1.1219826078608248
8.058275960690816 672.932835709748 1.1193867006144012
8.063503515644232 668.2536793576737 1.1157727004163311
8.068731070597648 667.5531274211867 1.114656975944021
8.073958625551064 661.1554366787217 1.10889357789128
8.07918618050448 651.5164383828999 1.099865018076971
8.084413735457897 637.6400604846717 1.08717313964362
8.089641290411313 632.1071157745911 1.0828282856267537
8.09486884536473 631.210809792907 1.0821931723836373
8.100096400318145 630.1671736734271 1.081427422003703
8.105323955271562 623.1448588301578 1.0742220626328174
8.110551510224978 614.3964951635731 1.0651417474147191
8.115779065178394 607.9142289947301 1.0591119864547813
8.12100662013181 602.0718253555207 1.0534048303238448
8.126234175085226 602.3231506643683 1.0533539814109434
8.131461730038643 604.5593628979134 1.0551092613752602
8.136689284992059 610.2826719946964 1.0598223937991773
8.141916839945475 618.532408387657 1.0661312909922003
8.147144394898891 629.9528292366671 1.0744537639627005
8.152371949852308 647.804878038792 1.0878156467069442
8.157599504805724 669.3390107404465 1.105583391070845
8.16282705975914 693.3486715512596 1.125169277002305
8.168054614712556 715.0876549684485 1.1447842677743227
8.173282169665972 728.0240898521894 1.1552885939709747
8.178509724619389 735.711945232025 1.1612108836804311
8.183737279572805 740.250747680732 1.1639396340647012
8.188964834526221 737.1710393221321 1.1594461526675657
8.194192389479637 728.8452580105096 1.1520602377957014
8.199419944433053 724.6038355384976 1.1490721970775812
8.20464749938647 714.6964551201055 1.141507124095476
8.209875054339886 701.4066818057671 1.1304264912774828
8.215102609293302 689.5260513833412 1.1191706905328256
8.220330164246718 680.042671243557 1.110351529314796
8.225557719200134 678.035586668631 1.1091223229383582
8.23078527415355 675.1019388227337 1.1069873669895895
8.236012829106967 669.6943119160852 1.1027024798854788
8.241240384060383 662.6949563243479 1.0957713357711845
8.2464679390138 660.4355126514961 1.0930518617714868
8.251695493967215 659.6353846121333 1.0919638730135124
8.256923048920632 655.31686783134 1.0865625582090606
8.262150603874048 651.1004407050395 1.082716798636756
8.267378158827464 647.449864399992 1.0798533668919024
8.27260571378088 649.4037328986416 1.0819287506160966
8.277833268734296 650.2116623404863 1.0822734572177635
8.283060823687713 645.6334240700463 1.0779267289550445
8.288288378641129 643.2544903653481 1.075085565681686
8.293515933594545 638.9170304417449 1.071253047951382
8.298743488547961 637.984914888745 1.0698665718020648
8.303971043501377 643.7233275651434 1.074984511395656
8.309198598454794 645.4386018103527 1.0763066352258692
8.31442615340821 644.973406520396 1.0756939403602896
8.319653708361626 644.2569394836266 1.0737019554932874
8.324881263315042 644.7853552123391 1.0734788859168098
8.330108818268458 647.6872623212565 1.075944750421575
8.335336373221875 651.5512399654269 1.0792800955172144
8.34056392817529 659.1069118478207 1.0842671796189898
8.345791483128707 664.1271973616676 1.087667016941352
8.351019038082123 671.4788331306977 1.0941990918917872
8.35624659303554 677.8558306666966 1.099132619313559
8.361474147988956 679.2674627219958 1.1002856595990396
8.366701702942372 680.4438310504569 1.1004316704758497
8.371929257895788 687.7038534605297 1.1064634981036354
8.377156812849204 692.0207397260732 1.1099965779303833
8.38238436780262 696.2196055364908 1.1123991684566656
8.387611922756037 695.2726630226805 1.1105484208149952
8.392839477709453 691.8122250923648 1.106736787375008
8.398067032662869 687.8642002712007 1.103808742722802
8.403294587616285 682.3304435134924 1.099011606137904
8.408522142569701 676.6641515463593 1.0948375474863703
8.413749697523118 667.3195670823716 1.0858734402294539
8.418977252476534 660.8516618549551 1.081135353454477
8.42420480742995 650.1407983680656 1.0708266612161803
8.429432362383366 640.8058135521633 1.0630277919522497
8.434659917336782 628.1026390011604 1.0520837279932571
8.439887472290199 621.3035337336539 1.0470689324536284
8.445115027243615 611.9140827428514 1.0387120913248897
8.450342582197031 600.485214424099 1.0289375061998616
8.455570137150447 592.5007875562028 1.021826087873378
8.460797692103863 588.2557406791719 1.0186253381124533
8.46602524705728 585.7149726011555 1.0165354341475623
8.471252802010696 578.2397305468887 1.0096871920239825
8.476480356964112 570.1062274752767 1.001862240924658
8.481707911917528 563.8530837097469 0.996268172466882
8.486935466870944 552.520207594447 0.9861998452982403
8.49216302182436 549.1657022036645 0.9826027759021245
8.497390576777777 544.2987506189639 0.977041092328096
8.502618131731193 538.9299244138889 0.9713849572293204
8.50784568668461 535.2139166353601 0.9674100018530483
8.513073241638025 534.0466224673755 0.9656592355329919
8.518300796591442 529.7682329498093 0.9616168418356028
8.523528351544858 525.6822530870119 0.9576157930988227
8.528755906498274 523.4794256306203 0.955409615054119
8.53398346145169 520.2373678267895 0.9524986386809481
8.539211016405106 515.23425054556 0.9482507235199037
8.544438571358523 516.9894778458278 0.9506199936362802
8.549666126311939 513.7220662798287 0.9481703505997019
8.554893681265355 513.9291287214271 0.9477065269065533
8.560121236218771 512.2105796779042 0.9440070753864434
8.565348791172188 513.2160987827125 0.9438227285883228
8.570576346125604 516.5703683174871 0.9475837596675813
8.57580390107902 514.5696370981277 0.9449341200769452
8.581031456032436 513.5051562897529 0.9446444866418011
8.586259010985852 510.58390823289056 0.9413526389333082
8.591486565939269 516.4170359607332 0.9477688964985573
8.596714120892685 523.6893744557829 0.9541509418951036
8.601941675846101 522.6538987516577 0.9521614688162947
8.607169230799517 521.0515769342419 0.9489657406588475
8.612396785752933 519.2510897655941 0.946933539444726
8.61762434070635 520.2675851785168 0.9481968188052147
8.622851895659766 524.4307252986855 0.952249478855208
8.628079450613182 531.7497884825367 0.9587727059382338
8.633307005566598 536.4739284112766 0.9623006352427802
8.638534560520014 541.6031952503791 0.9661240450626127
8.64376211547343 548.8096741834107 0.9722855723943828
8.648989670426847 559.06270640556 0.9807917243315376
8.654217225380263 567.6955872558208 0.9888925109418943
8.65944478033368 577.7039837611201 0.996564089633498
8.664672335287095 579.1616102292418 0.9961186456060916
8.669899890240512 585.6110173798105 1.0005193702699915
8.675127445193928 595.0988058435117 1.0079870311939463
8.680355000147344 606.0672359512787 1.0173621499908054
8.68558255510076 615.2421198239063 1.0252092509084858
8.690810110054176 622.2756181533225 1.0301464775163516
8.696037665007593 632.8704885101953 1.03788365581104
8.701265219961009 649.0904584961826 1.0500256549993137
8.706492774914425 666.2849227522091 1.0633467923837892
8.711720329867841 678.4344574218861 1.0730907102402396
8.716947884821257 688.4659288109677 1.0800481918588571
8.722175439774674 694.4531856450483 1.0842533165166
8.72740299472809 693.6497095167374 1.082624798272509
8.732630549681506 693.9638767280114 1.0838709575601424
8.737858104634922 685.5862328104442 1.077900093950094
8.743085659588338 683.7692516149322 1.0784818374818315
8.748313214541755 679.2834670077392 1.0761551716004314
8.75354076949517 669.2624207883487 1.0681812126648962
8.758768324448587 660.3006827098272 1.059085325459685
8.763995879402003 645.1035937687701 1.044918685074268
8.76922343435542 632.1422253720993 1.0335545477663695
8.774450989308836 623.1511836108217 1.0268164269209703
8.779678544262252 612.9857718891975 1.0173984536177108
8.784906099215668 603.2356144209579 1.0084132049779664
8.790133654169084 596.6671609763915 1.002335888015684
8.7953612091225 585.3839346992246 0.992575624935724
8.800588764075917 576.2963094769191 0.9847285241430763
8.805816319029333 573.0231688109453 0.9819997614316471
8.811043873982749 569.33065813813 0.979103550843284
8.816271428936165 565.6481627798353 0.9751511055949189
8.821498983889581 558.9176449992954 0.9684929079956752
8.826726538842998 553.8077274821096 0.9641643212368451
8.831954093796414 552.6334119934645 0.9636605260743092
8.83718164874983 553.2232228571546 0.9636499439835787
8.842409203703246 549.5336236986758 0.9593345117726073
8.847636758656662 547.7866467081079 0.9580008084067704
8.852864313610079 550.1152642013631 0.959936834783409
8.858091868563495 554.6055020946474 0.9642324056427901
8.863319423516911 555.5005484640299 0.9643869748368884
8.868546978470327 553.6370042165948 0.9631034293390611
8.873774533423743 548.4539796432084 0.9580264600343992
8.87900208837716 543.7716946424936 0.9535725635224488
8.884229643330576 545.0739870271343 0.9539315738564684
8.889457198283992 544.3742164287523 0.9529423559471126
8.894684753237408 543.2149482597031 0.951937374846018
8.899912308190824 545.9563686442395 0.9547693844577103
8.90513986314424 547.613900688747 0.9552700971962089
8.910367418097657 551.592261903359 0.9576093593282807
8.915594973051073 554.7656253857681 0.9597570503059686
8.92082252800449 558.7640231782891 0.963581842261103
8.926050082957905 563.218370890317 0.9682148490604923
8.931277637911322 565.143325883062 0.9691980623294395
8.936505192864738 564.7055678622468 0.9681590154551127
8.941732747818154 564.5319949457145 0.9674167938585789
8.94696030277157 563.934634722432 0.9657795636147481
8.952187857724986 566.3520889159407 0.9671025778673437
8.957415412678403 570.2772142838422 0.9697204969719744
8.962642967631819 576.0596379737191 0.9741120785092922
8.967870522585235 582.4539534230033 0.9794783833723318
8.973098077538651 585.9868146173635 0.982554209413232
8.978325632492067 587.8242466166843 0.9845699440392547
8.983553187445484 592.7479013214817 0.9892776439501146
8.9887807423989 597.6180280717306 0.9923554851606349
8.994008297352316 598.4608608294685 0.9928360410506861
8.999235852305732 598.0639310444121 0.9911923149184464
9.004463407259149 597.8149781383365 0.9894605525083071
9.009690962212565 606.1248275129772 0.9960274104898766
9.014918517165981 615.3484889953587 1.0026879521763858
9.020146072119397 627.3141922718019 1.0126592005410633
9.025373627072813 640.0968134189419 1.0219215415687872
9.03060118202623 653.5077700335102 1.0313088313360408
9.035828736979646 669.5093694336629 1.043443123612236
9.041056291933062 686.8262922173278 1.0565600577185696
9.046283846886478 703.4820460888735 1.0697046482858061
9.051511401839894 717.0363559116382 1.0798772186173742
9.05673895679331 734.0742755723866 1.0915817015060885
9.061966511746727 757.9533297895841 1.1091966469631818
9.067194066700143 786.3016400065131 1.1290099853327467
9.07242162165356 810.6949460349136 1.1456032459846521
9.077649176606975 828.1940138635799 1.1562731867343177
9.082876731560392 841.9359384978598 1.1656783005096332
9.088104286513808 851.5037466608653 1.1722288794154951
9.093331841467224 859.2752218187729 1.1777407078230462
9.09855939642064 863.5202505880291 1.180090378388152
9.103786951374056 856.6070432411524 1.1743716657975556
9.109014506327473 846.8741285269663 1.1659741315795422
9.114242061280889 840.7980015734205 1.1621455850060083
9.119469616234305 836.7117090538171 1.1602169145279408
9.124697171187721 832.8439260325862 1.1574593735725727
9.129924726141137 831.1801585444842 1.156046367166325
9.135152281094554 827.7601432794028 1.1532468962891413
9.14037983604797 835.32987218055 1.1590631956341584
9.145607391001386 851.1268311113298 1.1693706755992825
9.150834945954802 875.5638400125877 1.1849148159667717
9.156062500908218 912.7582865713315 1.209941863725985
9.161290055861635 948.6689618830363 1.2430552752349322
9.16651761081505 991.6788678077654 1.2780526262241856
9.171745165768467 1032.7027548445992 1.3092856485430981
9.176972720721883 1057.0197487153434 1.328260013988484
9.1822002756753 1065.972689637329 1.3362508309063004
9.187427830628716 1062.345119558306 1.3372114818252303
9.192655385582132 1047.6414721386348 1.3306199131950676
9.197882940535548 1032.7436949237303 1.3238983343996396
9.203110495488964 1018.8234699770234 1.3173503865627885
9.20833805044238 1002.7773504476972 1.3090764359356009
9.213565605395797 985.7997982139576 1.2996150238297504
9.218793160349213 968.4878084755553 1.2900127786789968
9.224020715302629 955.4142520401075 1.2836426537930548
9.229248270256045 947.7122131610284 1.2803604092517953
9.234475825209461 936.508166866253 1.275075238093762
9.239703380162878 925.7531256659684 1.2692521070097809
9.244930935116294 921.0683500326114 1.2666867205557395
9.25015849006971 914.9158726263049 1.2638633757466802
9.255386045023126 912.5826475945295 1.2623724613309162
9.260613599976542 911.9567183017355 1.2628466027664926
9.265841154929959 915.4118572940102 1.268604970259373
9.271068709883375 926.903717918615 1.278635881874975
9.276296264836791 947.6001032536981 1.2942875940112704
9.281523819790207 968.6130557329867 1.3096465160911033
9.286751374743623 991.0755404954276 1.3258317191914568
9.29197892969704 1022.901163318152 1.3489204541835083
9.297206484650456 1044.166841348891 1.3615232822169825
9.302434039603872 1063.2514814534359 1.3725690745268684
9.307661594557288 1069.972371193658 1.3788288610100874
9.312889149510704 1058.9847499728464 1.3752766562508267
9.31811670446412 1038.9819660419996 1.3639173909872668
9.323344259417537 1002.6984789177809 1.3415948081011644
9.328571814370953 962.7198396843921 1.3155208614807357
9.33379936932437 915.1310797917265 1.2831552293126494
9.339026924277785 864.7382059341592 1.2487913947449978
9.344254479231202 817.6046260843295 1.2160840974972966
9.349482034184618 773.6136492553001 1.1841818024415027
9.354709589138034 735.1838297602741 1.1551680200234407
9.35993714409145 705.8459768929221 1.1320332437102858
9.365164699044866 687.4116973837945 1.117722547694401
9.370392253998283 674.4731839672116 1.1077013680345573
9.375619808951699 667.2871490386933 1.103009423158493
9.380847363905115 656.667237431368 1.0951774619351127
9.386074918858531 646.4742884872479 1.0882649938113826
9.391302473811947 646.2030877117112 1.0901179528851306
9.396530028765364 645.2367764782867 1.0900441995563712
9.40175758371878 644.7066722610492 1.0896087596219086
9.406985138672196 646.7587094145155 1.0910717825830334
9.412212693625612 642.960637395954 1.0873474623227222
9.417440248579029 642.1630892638026 1.0773457161610278
9.422667803532445 640.4476277151351 1.0703234816085734
9.427895358485861 640.1291871015201 1.066443199469643
9.433122913439277 640.151025352761 1.062754049035393
9.438350468392693 635.7288450539467 1.0566287304115416
9.44357802334611 632.4858394360901 1.0517685243625357
9.448805578299526 631.2268486390292 1.0470989244786213
9.454033133252942 630.5546748880859 1.043713130852073
9.459260688206358 632.9204857474793 1.0432283741197164
9.464488243159774 638.1139691157083 1.0464444092052787
9.46971579811319 636.3680804709875 1.043588939314843
9.474943353066607 633.9108023406637 1.0405667588944096
9.480170908020023 632.8534496064655 1.0383394493163738
9.48539846297344 629.7631834520811 1.0344834258798408
9.490626017926855 629.5651504323358 1.0323046194814833
9.495853572880272 631.5516643886914 1.032935631647929
9.501081127833688 628.8023745789517 1.0301778176851515
9.506308682787104 629.0270418832412 1.0303151149908278
9.51153623774052 631.4220094752075 1.0322074599683688
9.516763792693936 630.9326100827436 1.0310428817186954
9.521991347647353 630.7386345820884 1.0286344863402643
9.527218902600769 628.7921054033072 1.0251225304080587
9.532446457554185 629.1810568873564 1.0250329542114551
9.537674012507601 625.6840691512043 1.0212994744185222
9.542901567461017 627.6157893368534 1.0214417530657773
9.548129122414434 625.7161686555158 1.0190123534775541
9.55335667736785 627.341719880649 1.0195344229808805
9.558584232321266 629.7591146285414 1.0213984650765036
9.563811787274682 634.0907144197566 1.0250160630621896
9.569039342228098 635.8552745578005 1.0260939117197334
9.574266897181515 633.0098812136782 1.0229769855676438
9.57949445213493 631.1687147358924 1.019529248963203
9.584722007088347 626.0196300254685 1.0133631131975944
9.589949562041763 627.160506474461 1.0136435116853648
9.59517711699518 626.3466844075722 1.0124500657632456
9.600404671948596 629.035445349636 1.0144351450941833
9.605632226902012 629.9014635592064 1.0143639449752728
9.610859781855428 631.0767451342859 1.014578484013192
9.616087336808844 634.9090892448542 1.0178980430666862
9.62131489176226 634.6464401929247 1.0164640639244538
9.626542446715677 631.0566767030416 1.0125410454923138
9.631770001669093 630.8416138420902 1.0125898692948718
9.636997556622509 630.9746068317943 1.011771016172908
9.642225111575925 632.868582571452 1.012682357080222
9.647452666529341 632.0150257860912 1.0111025954742987
9.652680221482758 631.2694774433237 1.0107233883837194
9.657907776436174 633.9003840360891 1.0118452532632491
9.66313533138959 638.1889187450738 1.014548901244797
9.668362886343006 645.902979461531 1.020908998580115
9.673590441296422 648.1354033359052 1.0218782714641435
9.678817996249839 651.6556414515469 1.023210401996817
9.684045551203255 648.6960556320329 1.020730235558872
9.689273106156671 646.9138210465777 1.0188141025762643
9.694500661110087 646.8214301477096 1.018173481596942
9.699728216063503 649.2604968766836 1.0200093225492717
9.70495577101692 649.8852721578367 1.0195548050552685
9.710183325970336 657.9536128323206 1.025682428722527
9.715410880923752 662.1023907251652 1.026847725353432
9.720638435877168 667.160397482195 1.0290187709538674
9.725865990830584 670.8328859838757 1.0314520470890602
9.731093545784 668.8756457020098 1.030365630238209
9.736321100737417 670.139105915915 1.0315428981766614
9.741548655690833 674.3163915680643 1.0347806739208614
9.74677621064425 672.2005434873878 1.0327769658652293
9.752003765597665 674.7334357032886 1.0347497854248828
9.757231320551082 672.4410733795268 1.0325894934713795
9.762458875504498 672.8483631446531 1.0306167982811132
9.767686430457914 676.9632393890397 1.0336147426768918
9.77291398541133 679.3752648026485 1.0351280632320428
9.778141540364746 680.4968179177171 1.0348104803382632
9.783369095318163 679.5890580671863 1.0331086114061774
9.788596650271579 676.7919085884499 1.0300682701430186
9.793824205224995 674.7190933493569 1.0279763040985526
9.799051760178411 675.6473844608365 1.027667564540759
9.804279315131827 678.3307039928505 1.0293559692090737
9.809506870085244 680.9723687808435 1.0318336858482693
9.81473442503866 684.7981451498401 1.03382460854856
9.819961979992076 686.7047954848343 1.0336763960669408
9.825189534945492 687.675473331808 1.0340760413035024
9.830417089898909 690.8713865809461 1.0360575272567052
9.835644644852325 691.7364687657443 1.0360533511213301
9.840872199805741 692.3272789361539 1.0358084865320705
9.846099754759157 689.5660206218915 1.033454098934372
9.851327309712573 689.1052700630682 1.0314256431714612
9.85655486466599 687.4781424711168 1.0299212926508068
9.861782419619406 687.8948398324686 1.0302832151260628
9.867009974572822 687.753523978322 1.0304652572237036
9.872237529526238 689.0496152466549 1.0309126350767885
9.877465084479654 691.3636847448998 1.032368495708595
9.88269263943307 694.4392364051625 1.034342874805608
9.887920194386487 693.2042315122573 1.0329866664876328
9.893147749339903 695.640965936899 1.034811384127606
9.89837530429332 695.9264820912215 1.033702824228858
9.903602859246735 695.0859707352316 1.0321464485484368
9.908830414200152 696.094944718815 1.0320817497906338
9.914057969153568 696.369148148043 1.0320642371648066
9.919285524106984 698.1698429383196 1.0334218637635229
9.9245130790604 704.5760179105089 1.0372800033784935
9.929740634013816 706.4723548076424 1.0377346964292022
9.934968188967233 714.2655387369317 1.042960310925972
9.940195743920649 716.8598596150748 1.044305053323285
9.945423298874065 720.8340396802189 1.0473159915923265
9.950650853827481 722.7917595746866 1.048455317081594
9.955878408780897 723.7369971612216 1.0495268114855498
9.961105963734314 724.1910465849301 1.0496167257317204
9.96633351868773 723.7358770245652 1.049164202997624
9.971561073641146 720.0606855183039 1.0449684565019286
9.976788628594562 719.7949365854295 1.0439556978349216
9.982016183547978 715.5790059903136 1.0401613766733113
9.987243738501395 712.3718137569995 1.037297378579049
9.99247129345481 707.0101759712564 1.0329973008014606
9.997698848408227 707.0632907683249 1.0334067662800952
10.002926403361643 703.9006397136422 1.0302695545475697
10.00815395831506 701.8596270583257 1.0277805112844793
10.013381513268476 696.849052543495 1.0232391926522746
10.018609068221892 693.0349861772279 1.020505600109436
10.023836623175308 691.9730701762151 1.0196910872074776
10.029064178128724 693.9108431954303 1.0209982857489055
10.03429173308214 699.9888161736342 1.0251790456891101
10.039519288035557 704.6771933413315 1.028611164902692
10.044746842988973 708.1312705285685 1.0304089314235452
10.049974397942389 707.0214942620064 1.029648766162676
10.055201952895805 703.8719945773107 1.0269422205011978
10.060429507849221 702.2061081396605 1.0258721965320556
10.065657062802638 694.8472840450999 1.0203257891414248
10.070884617756054 695.7414106704049 1.0205309386821093
10.07611217270947 691.0689574896802 1.0165867622222526
10.081339727662886 691.5740011986301 1.0162990686173443
10.086567282616302 690.4974615431457 1.0155345942206384
10.091794837569719 691.3187434934279 1.0160995826646941
10.097022392523135 689.679506944731 1.0136875238797498
10.102249947476551 692.6388386258943 1.0155488582191365
10.107477502429967 692.9615654282196 1.0148226967409018
10.112705057383383 693.6316631777726 1.0149192184636722
10.1179326123368 691.6071430758058 1.0141414387872734
10.123160167290216 690.5555155745283 1.0141442251028197
10.128387722243632 686.9159834065093 1.0111512853769398
10.133615277197048 682.6657694875947 1.007128520375188
10.138842832150464 683.3821422771053 1.006079484161219
10.14407038710388 684.3962264357937 1.0066710779359185
10.149297942057297 684.7490057254262 1.0066710333846
10.154525497010713 679.7805500464146 1.0032520345175333
10.15975305196413 678.8682882903312 1.0025360529826786
10.164980606917545 680.9023667039816 1.0030538592961158
10.170208161870962 684.9550414751933 1.0045596956542198
10.175435716824378 684.6648020186085 1.0043325782122845
10.180663271777794 680.606391220671 1.0013463143698595
10.18589082673121 678.4597555620095 0.9998574184994579
10.191118381684626 675.9886338620519 0.9982763059147288
10.196345936638043 674.6397825340052 0.9968424709343429
10.201573491591459 673.8452865810344 0.9961114810805409
10.206801046544875 670.0434571381745 0.993024608339412
10.212028601498291 669.877982867288 0.991127644932492
10.217256156451707 666.0201888914308 0.9876795696326107
10.222483711405124 665.8369763908207 0.9878409799065706
10.22771126635854 667.9115106572248 0.9904118175212732
10.232938821311956 663.662029782278 0.9872342764665021
10.238166376265372 662.1154568760794 0.9848131197811733
10.243393931218788 660.7096966342896 0.9831102832255202
10.248621486172205 656.9587332546351 0.9803670240284166
10.253849041125621 656.8840670418176 0.9810002329401739
10.259076596079037 653.052381504122 0.978596666729093
10.264304151032453 650.3853917329892 0.9762978577336435
10.26953170598587 647.3227192415153 0.972454136889695
10.274759260939286 644.9576944936422 0.9698619083588286
10.279986815892702 646.8189192450262 0.9710390082946282
10.285214370846118 646.6067889534427 0.9708788605632831
10.290441925799534 645.9631990215718 0.9697238207084681
10.29566948075295 642.5478372248053 0.9672166470823832
10.300897035706367 637.7381014275647 0.963453837341821
10.306124590659783 637.0423994150427 0.9625883451285708
10.3113521456132 632.6816556517285 0.959185671242186
10.316579700566615 633.215670285629 0.9597875734467906
10.321807255520032 631.3279714218692 0.9578194933693632
10.327034810473448 632.8247595016466 0.9589189154559603
10.332262365426864 630.475889319956 0.9565032705810881
10.33748992038028 631.2143928905595 0.956842083221486
10.342717475333696 627.7910870613723 0.9536535048282332
10.347945030287113 629.4199641659068 0.9544199484453382
10.353172585240529 633.6020082834295 0.9573425289329074
10.358400140193945 635.0666620343308 0.9577778181939895
10.363627695147361 637.852510828344 0.9592195686333763
10.368855250100777 641.5946043025808 0.9620761109631503
10.374082805054194 645.4820732913071 0.9653350977524388
10.37931036000761 645.259849561045 0.9639801851162266
10.384537914961026 648.4342114877812 0.9659918126893892
10.389765469914442 647.5480494934219 0.9639632762007049
10.394993024867858 650.507971778129 0.9661940330964404
10.400220579821275 648.8199133492112 0.9649713085747237
10.40544813477469 643.9482511240958 0.9608098548643472
10.410675689728107 639.0450905911542 0.9571775429741892
10.415903244681523 638.2781172988696 0.9563380327150922
10.42113079963494 634.737732894175 0.9539616592755333
10.426358354588356 627.258775495362 0.9485360121522667
10.431585909541772 619.5641945718996 0.9428461420197398
10.436813464495188 611.9285233194778 0.936931114867441
10.442041019448604 609.1183834869822 0.9341681452454038
10.44726857440202 608.7845609329695 0.9339465909664861
10.452496129355437 602.5725256844336 0.9284486076622915
10.457723684308853 598.2584661360277 0.9249965467050728
10.462951239262269 593.8201484063108 0.9214529569224795
10.468178794215685 588.8067870154425 0.9171572138384304
10.473406349169101 585.867759062331 0.9148045534376804
10.478633904122518 580.4049319987607 0.9093815499569929
10.483861459075934 577.6256518929654 0.9063370224790589
10.48908901402935 576.0247921705 0.9048609765920438
10.494316568982766 572.4390929045619 0.9026955673263818
10.499544123936182 566.8272260430431 0.8985293993730182
10.504771678889599 554.7028062799011 0.8890490471267033
10.509999233843015 550.7870276132627 0.8860185174375712
10.515226788796431 549.8848301167185 0.8841385900041707
10.520454343749847 545.7489926495016 0.8801082017879085
10.525681898703263 545.6106194873977 0.8794071724819222
10.53090945365668 543.9975263200532 0.8779961219323317
10.536137008610096 545.3423809607413 0.8787386371345296
10.541364563563512 546.3003456257342 0.8786893258062238
10.546592118516928 541.636720362152 0.87471528976419
10.551819673470344 539.7222127793204 0.8735354137382925
10.55704722842376 537.9286216912085 0.8734048582426824
10.562274783377177 536.1874358544534 0.8724492574346439
10.567502338330593 533.6551962285259 0.8707902248335986
10.57272989328401 530.8116590907609 0.8678861125117655
10.577957448237425 528.8712831396492 0.8661196645293221
10.583185003190842 530.4322758460901 0.8665831777269162
10.588412558144258 529.7300986920923 0.8648261458337325
10.593640113097674 530.2043014229364 0.8650820843847556
10.59886766805109 529.5226317627632 0.8634765292016376
10.604095223004506 525.1343266595535 0.8592500702194071
10.609322777957923 521.9454319125646 0.8569409869737503
10.614550332911339 521.3934579228503 0.8569561570731699
10.619777887864755 522.2848505579256 0.8571278852450087
10.625005442818171 523.1569242068648 0.8577205373503525
10.630232997771587 520.9529919654959 0.8546195311786633
10.635460552725004 517.6752978580166 0.8513721257937177
10.64068810767842 515.6933097561763 0.8497927459924098
10.645915662631836 516.8561531188544 0.8509501360317776
10.651143217585252 519.3310045018967 0.85347100427194
10.656370772538668 521.8249195980292 0.8544494630756273
10.661598327492085 523.2901965691202 0.8544777235548021
10.666825882445501 527.2763679497149 0.8574040364831852
10.672053437398917 531.4141640444113 0.8610576943616541
10.677280992352333 536.7431839868815 0.8660186715738656
10.68250854730575 539.1827660542389 0.8681982568549003
10.687736102259166 538.9468651389959 0.8661699035328099
10.692963657212582 539.2422181120245 0.8658676296911908
10.698191212165998 543.770127567616 0.8693917494258665
10.703418767119414 546.7695957309128 0.8697804161802561
10.70864632207283 553.9630150556885 0.8752501195680092
10.713873877026247 562.2437731275645 0.8815363893447653
10.719101431979663 572.2478586272475 0.88992108433269
10.72432898693308 580.3968274285713 0.8958200695113823
10.729556541886495 587.000668976502 0.9004601777974091
10.734784096839912 595.615662776419 0.9071266456627786
10.740011651793328 604.7933394553594 0.9139582717123946
10.745239206746744 612.0513515918669 0.9192691693270725
10.75046676170016 619.381375777246 0.9242668666362887
10.755694316653576 618.2671999459304 0.9228575064686191
10.760921871606993 612.2396090469277 0.9169417332746042
10.766149426560409 610.8894950368623 0.9157658782927981
10.771376981513825 605.1190971442321 0.9112310433238288
10.776604536467241 601.1030588525388 0.9090484560460652
10.781832091420657 599.3031240579135 0.9071993851724425
10.787059646374074 596.3361771838776 0.9046881553126387
10.79228720132749 596.2100403949804 0.9033696119511974
10.797514756280906 596.923596039637 0.903323304034026
10.802742311234322 596.808043585577 0.9033135987146239
10.807969866187738 595.2940863289235 0.9023634081561364
10.813197421141155 594.1235660405482 0.9009466158565514
10.81842497609457 591.4123113215145 0.8989474580283
10.823652531047987 594.3795757337298 0.9010429634219989
10.828880086001403 597.571960802825 0.903018317485899
10.83410764095482 602.7190158974344 0.906515855600714
10.839335195908236 609.3014832096156 0.9105945819493276
10.844562750861652 621.7664385079879 0.9197278975635733
10.849790305815068 641.0217398476956 0.9334233476792293
10.855017860768484 663.2003186424748 0.9487951863799058
10.8602454157219 686.2396545388652 0.9653187163549486
10.865472970675317 713.0912523454617 0.9837643182456822
10.870700525628733 732.4609628275884 0.9968778334361851
10.875928080582149 749.1506168220566 1.0080605312357371
10.881155635535565 756.4901186385877 1.0119442747690965
10.886383190488981 755.7403669175195 1.0107856821092425
10.891610745442398 744.4106156411506 1.0032984913205134
10.896838300395814 724.5592853421468 0.9890367366239085
10.90206585534923 703.4026586706709 0.9743184337690212
10.907293410302646 685.2381724879352 0.961166075335751
10.912520965256062 664.662066893517 0.9460716232520873
10.917748520209479 651.8669314769597 0.9369163078546625
10.922976075162895 637.6190862169614 0.9271442366936844
10.928203630116311 628.2619982456173 0.9205372562495373
10.933431185069727 616.9168781529346 0.9125148110943657
10.938658740023143 603.0499780860684 0.9016159912486389
10.94388629497656 594.1680836013533 0.8948420677374089
10.949113849929976 586.4424626009616 0.888865306435605
10.954341404883392 580.4251369176205 0.8835868617256845
10.959568959836808 573.1749507242761 0.8777068740455116
10.964796514790224 565.7836177714545 0.8718853087793563
10.97002406974364 562.9851860688955 0.8710788997930035
10.975251624697057 553.670687358434 0.8658725822677547
10.980479179650473 544.9371104521684 0.8610807501282416
10.98570673460389 536.1209121378113 0.8555949646171834
10.990934289557305 535.8836184777475 0.8564382815416804
10.996161844510722 533.8884559253336 0.8556070412004588
11.001389399464138 531.0588952166088 0.8540152265182575
11.006616954417554 528.9356692153351 0.8524628598475581
11.01184450937097 526.0952776625683 0.850759264644197
11.017072064324386 522.7899659183817 0.8489439870973715
11.022299619277803 520.5871439526265 0.8477920557422228
11.027527174231219 516.6827575678933 0.8454245109348978
11.032754729184635 513.8924252240432 0.8439779221669291
11.037982284138051 510.8855725524097 0.8422033295339915
11.043209839091467 507.897171734433 0.8400426725486153
11.048437394044884 511.7226728493954 0.8433746987994708
11.0536649489983 514.1225162539829 0.8456874468753025
11.058892503951716 511.13029590337203 0.8432209277697655
11.064120058905132 506.386862468897 0.8392563665330888
11.069347613858548 501.10006926335114 0.8353473148629859
11.074575168811965 496.4965545337766 0.8312085030013524
11.079802723765381 495.12785966417096 0.8299910140086169
11.085030278718797 495.78078930972254 0.8307530498389969
11.090257833672213 496.62156423766663 0.831947005404618
11.09548538862563 496.7118172932417 0.8324028610997588
11.100712943579046 497.2368346233307 0.833575920357997
11.105940498532462 494.3314618162529 0.8316927194052688
11.111168053485878 494.2949569428654 0.8316961508409061
11.116395608439294 491.31792321489075 0.8293738046088068
11.12162316339271 487.11727192158077 0.8264054925383195
11.126850718346127 488.35790419610913 0.8277350140521814
11.132078273299543 487.38907420748933 0.8268718300201943
11.13730582825296 484.5748245807596 0.8241195348296522
11.142533383206375 483.9719766432729 0.8233837836730235
11.147760938159792 484.6373114543317 0.8240001409505664
11.152988493113208 483.4198158646328 0.8229786568387245
11.158216048066624 483.7477924957692 0.82360170732905
11.16344360302004 484.60620490264597 0.8246019305048671
11.168671157973456 482.0083365239543 0.822840255403222
11.173898712926873 487.2327576240474 0.8278583867984995
11.179126267880289 484.7365719067426 0.8255342316338647
11.184353822833705 486.82873387684583 0.8270669156276091
11.189581377787121 485.1822927237583 0.8250040378900712
11.194808932740537 481.0005518079176 0.8217268880960878
11.200036487693954 478.9547245440738 0.8204517342431211
11.20526404264737 480.46505712821755 0.8222045128155109
11.210491597600786 480.6031575219578 0.8223459830736584
11.215719152554202 480.9903525645849 0.8230785417405544
11.220946707507618 481.90689787810925 0.8235913408074111
11.226174262461035 484.0996656380016 0.8253533179743598
11.23140181741445 484.9988173134017 0.8271786611124653
11.236629372367867 483.10531507280433 0.8255317901893433
11.241856927321283 479.1632955998003 0.8222848309148594
11.2470844822747 477.6400909230736 0.8214010453597537
11.252312037228116 478.9927187549884 0.8219660164588675
11.257539592181532 476.16916428806314 0.8190929985470629
11.262767147134948 475.62317055088556 0.8188232384500759
11.267994702088364 472.16833278189466 0.8154275845216791
11.27322225704178 470.40202311387065 0.8140184554793702
11.278449811995197 471.7407092169236 0.8154689491561767
11.283677366948613 474.361234724452 0.8174343142907214
11.288904921902029 477.75247825318775 0.8204996374166057
11.294132476855445 475.8539704728013 0.8189193545366359
11.299360031808861 471.1470267374054 0.8150333446485564
11.304587586762278 466.22708210860645 0.8105575555016835
11.309815141715694 465.8583357461249 0.8100515174299501
11.31504269666911 465.3487031247186 0.8091780434415173
11.320270251622526 467.1890857801061 0.8102536501136575
11.325497806575942 469.16029189070144 0.8114041655369252
11.330725361529359 468.9306001201509 0.8103265077550682
11.335952916482775 470.6191688203845 0.8117963293571644
11.341180471436191 466.8404561034735 0.8088520539032543
11.346408026389607 464.64045341449537 0.8072928489248743
11.351635581343023 464.94581049894185 0.8082622733192892
11.35686313629644 463.3862255584123 0.8073641231509591
11.362090691249856 460.88826493582485 0.805244759730016
11.367318246203272 456.1612639426791 0.8011844708242102
11.372545801156688 451.846698841503 0.7973120273058183
11.377773356110104 450.3222471927543 0.796061731382815
11.38300091106352 449.88914583200693 0.7959424736929265
11.388228466016937 449.41611332899896 0.7957725464188613
11.393456020970353 444.4089216821522 0.7907628219977955
11.39868357592377 438.5610497769258 0.7868015695647066
11.403911130877185 434.59764989443937 0.7837564717900772
11.409138685830602 433.0692032816285 0.7826319252284759
11.414366240784018 433.2145044749533 0.7830463587816539
11.419593795737434 432.87240667596006 0.7820532068871461
11.42482135069085 430.5059776261677 0.7797942957655122
11.430048905644266 426.9958953242262 0.7764585374256842
11.435276460597683 423.0183972819765 0.7716531559720681
11.440504015551099 424.38410705732446 0.773227980983535
11.445731570504515 426.39187986607647 0.7743925876881504
11.450959125457931 426.7091862718392 0.7740903486242804
11.456186680411347 425.75887526032807 0.7734595654465583
11.461414235364764 423.71770201454524 0.7722760863656819
11.46664179031818 419.0779681771284 0.7682668269523159
11.471869345271596 416.1709775799161 0.7656593448356412
11.477096900225012 414.6080622351718 0.7652420470849428
11.482324455178428 413.8205702754553 0.7711931593349648
11.487552010131845 413.5215571863542 0.7733271761385531
11.49277956508526 412.3648857410963 0.7747781295546788
11.498007120038677 411.950777837013 0.7757663416434146
11.503234674992093 411.2278726770846 0.7749003993639981
11.50846222994551 411.5765762646323 0.7765726015921884
11.513689784898926 409.5557118000425 0.7755502681633878
11.518917339852342 407.9876889440455 0.775284465218713
11.524144894805758 405.085999463855 0.7742948512846117
11.529372449759174 404.11585228251005 0.775013870729039
11.53460000471259 404.54390060992847 0.7754861431304494
11.539827559666007 409.74222080742294 0.7809966699690728
11.545055114619423 415.58856976486595 0.7861568130859049
11.550282669572839 414.9849712646172 0.7847824913935723
11.555510224526255 413.3106809987142 0.7839096327111661
11.560737779479672 412.042277787704 0.7834546964711516
11.565965334433088 408.6425513874838 0.7807772181677161
11.571192889386504 409.0893555708007 0.7831803185693657
11.57642044433992 409.8332291977249 0.785100210773486
11.581647999293336 408.95526818127945 0.785232278714474
11.586875554246753 411.9336990727929 0.7885098979955307
11.592103109200169 412.6483887481905 0.789162253956747
11.597330664153585 411.4585143581256 0.787975255495695
11.602558219107001 410.3029655134346 0.7856918263204743
11.607785774060417 407.2647638994994 0.7828658062635517
11.613013329013834 406.7972422902201 0.7826178467221592
11.61824088396725 406.1451798229282 0.7829919143503129
11.623468438920666 404.69026636460524 0.7825352821046517
11.628695993874082 403.52466839895146 0.7819098303383721
11.633923548827498 407.4107649464176 0.7864431321151336
11.639151103780915 406.4679155484925 0.7862748057132759
11.64437865873433 401.7096846795545 0.7829210981295852
11.649606213687747 397.76291523984486 0.7793764703887281
11.654833768641163 390.801894491781 0.7734143815759053
11.66006132359458 390.45365137466024 0.7734089452082745
11.665288878547996 389.19757466036833 0.7723080904623791
11.670516433501412 386.96392439099066 0.770912835609336
11.675743988454828 387.14026792525465 0.7722576201951223
11.680971543408244 388.0876456445758 0.7735971443496481
11.68619909836166 389.6477741453419 0.7757768668393088
11.691426653315077 388.8448786300825 0.7757958787211453
11.696654208268493 385.5515265162088 0.7718681586586658
11.701881763221909 380.9075575527951 0.7670211896194575
11.707109318175325 378.04578021065754 0.7646266027083244
11.712336873128741 381.33891265699503 0.7676949376338424
11.717564428082158 383.4642729113316 0.7711619067735883
11.722791983035574 386.2611659559929 0.7740856196660353
11.72801953798899 385.0167408666081 0.7716668361188325
11.733247092942406 384.1465551287451 0.7715995592776594
11.738474647895822 384.90262620337404 0.7719217036434758
11.743702202849239 381.8846111533677 0.7701466253214843
11.748929757802655 380.5450023590842 0.769808158066989
11.754157312756071 380.88926551853376 0.7705014152538091
11.759384867709487 380.97088176086777 0.770878245364503
11.764612422662903 381.2948090397231 0.7718387583053941
11.76983997761632 382.3953759843286 0.7729617302108502
11.775067532569736 384.04377070474976 0.7754121804002454
11.780295087523152 386.5943295112474 0.7778120188239682
11.785522642476568 387.77858400566373 0.778128602762429
11.790750197429984 388.35603320919677 0.7783025106244191
11.7959777523834 389.23987431534164 0.7782115270875265
11.801205307336817 392.0938695099362 0.7809290907073989
11.806432862290233 396.5877787247263 0.7854920492994798
11.81166041724365 400.02416223707496 0.7893886036700818
11.816887972197065 403.26014056310515 0.7930129488865019
11.822115527150482 402.5610161585477 0.7931585764408984
11.827343082103898 400.22875008400007 0.790737034378507
11.832570637057314 400.4919355673614 0.7910502413314119
11.83779819201073 397.6141072018863 0.7884230274457973
11.843025746964146 393.2201898207312 0.7838222145171888
11.848253301917563 392.4256794389459 0.7827109154375528
11.853480856870979 389.61875367380634 0.7788692430776257
11.858708411824395 387.5469834935844 0.7761444781209947
11.863935966777811 382.5196103335847 0.7713040452671579
11.869163521731227 380.6183727308266 0.7704437385578516
11.874391076684644 378.068992695961 0.7693788904995988
11.87961863163806 375.63962044229345 0.7685485725118506
11.884846186591476 373.6537664277586 0.7675628919467403
11.890073741544892 368.51552466706625 0.7638317055630233
11.895301296498308 367.46729033721664 0.7637443750179079
11.900528851451725 364.39506745980816 0.7602293268856741
11.90575640640514 364.2920879061142 0.7593595607445054
11.910983961358557 364.0252065089053 0.7586274938309435
11.916211516311973 363.5708644045359 0.7583843507249287
11.92143907126539 362.52780196599565 0.7574389460002671
11.926666626218806 361.4121479337591 0.7571119821813984
11.931894181172222 360.09074643883037 0.7565922577835493
11.937121736125638 359.22311418604613 0.7565723984961721
11.942349291079054 359.90606240284467 0.7574423098911034
11.94757684603247 358.88114406081155 0.7561833233480831
11.952804400985887 355.99625074593604 0.7526849275743002
11.958031955939303 357.5945641228164 0.7545219550108778
11.963259510892719 354.9007351557576 0.7519770480129931
11.968487065846135 353.7681927243421 0.7514390255687595
11.973714620799552 350.94225984785606 0.748777558516191
11.978942175752968 350.92866131676 0.7492797053334869
11.984169730706384 352.2140654799921 0.7505451070516259
11.9893972856598 352.8012028685011 0.750607453012853
11.994624840613216 354.908940404392 0.7525354565381919
11.999852395566633 352.58038032173545 0.7500562946741554
12.005079950520049 354.74396242622606 0.7521196131368946
12.010307505473465 354.7691396849216 0.7532761299835956
12.015535060426881 354.73435286402645 0.7532566226596547
12.020762615380297 355.27254082189654 0.7531356883813024
12.025990170333714 353.70391130010904 0.7516084750381102
12.03121772528713 350.6469447140472 0.7478746752340839
12.036445280240546 353.01488632358956 0.751871194547238
12.041672835193962 353.357860394478 0.7537640649825095
12.046900390147378 354.2932247278663 0.756145638612613
12.052127945100795 355.41089257746484 0.7571277848362965
12.05735550005421 358.67629095996875 0.7599908299163531
12.062583055007627 361.3730513520271 0.7616718592260039
12.067810609961043 364.8620193644815 0.7649482340992193
12.07303816491446 366.5004916703059 0.7668490819571641
12.078265719867876 366.6204237828065 0.7667923616203113
12.083493274821292 369.54509338414834 0.7703980581472919
12.088720829774708 373.1320506887532 0.7744894670435132
12.093948384728124 377.34570183411796 0.7779900498038346
12.09917593968154 379.74006279601383 0.780045917726697
12.104403494634957 386.4436501955685 0.7868072171299586
12.109631049588373 395.0784720122916 0.7942360733237784
12.114858604541789 409.19720900067546 0.8083208546281623
12.120086159495205 425.98332502208683 0.824142976346506
12.125313714448621 440.75616641438313 0.8374487841790365
12.130541269402038 456.86933570394905 0.8523637121496193
12.135768824355454 475.77171451530546 0.8698998649719892
12.14099637930887 490.6055834671784 0.8832419455748782
12.146223934262286 505.40062562250876 0.896876529194996
12.151451489215702 517.861926872163 0.9079410840034476
12.156679044169119 523.6847792267328 0.9125334321122215
12.161906599122535 530.5102541220475 0.91892441880936
12.167134154075951 529.1712256471656 0.9175283426701156
12.172361709029367 524.616304498475 0.9136885749649595
12.177589263982783 517.2521338160204 0.908054648489956
12.1828168189362 507.5131096026673 0.8993197516856766
12.188044373889616 498.78025495208095 0.892332822776223
12.193271928843032 489.83478079574473 0.8847168955590532
12.198499483796448 478.00546343244764 0.8740148334544919
12.203727038749864 466.5172859450174 0.8644266066755801
12.20895459370328 458.795910467577 0.857700286870488
12.214182148656697 447.5442160961762 0.8472010542973499
12.219409703610113 437.12224672037365 0.8383835344289752
12.22463725856353 429.1572481730913 0.8310695039136583
12.229864813516945 418.74804877544733 0.821525801696917
12.235092368470362 411.59277949346387 0.8158360364769126
12.240319923423778 403.02564376345737 0.8076747405560318
12.245547478377194 396.3514894157281 0.8010367324315734
12.25077503333061 389.0062272404878 0.7939012341808852
12.256002588284026 381.78588082245636 0.7870669482002887
12.261230143237443 380.22951003729565 0.7869249655386242
12.266457698190859 375.0110665047756 0.7826564009585681
12.271685253144275 371.6876126585809 0.7800851564034568
12.276912808097691 365.39821049104006 0.7747307863719278
12.282140363051107 358.26202452161823 0.7673088477561522
12.287367918004524 355.5287615019987 0.7648927998131898
12.29259547295794 353.5531518657768 0.7622628640346499
12.297823027911356 350.77914038143956 0.7581170920209412
12.303050582864772 345.779889146565 0.7527773228176817
12.308278137818188 345.0270473717442 0.7525490282752704
12.313505692771605 346.5452396040854 0.7579694987832732
12.31873324772502 349.5287340316691 0.770567142627453
12.323960802678437 351.823170340827 0.777456264121964
12.329188357631853 351.47087280216886 0.7800041515746531
12.33441591258527 349.9755132566006 0.7814915445490672
12.339643467538686 349.0348661855822 0.7830286326722551
12.344871022492102 343.84985261011576 0.7804578019854812
12.350098577445518 343.8179376495099 0.7828076346028597
12.355326132398934 343.13275838409373 0.7851994282187381
12.36055368735235 343.4750919776073 0.7875838449890943
12.365781242305767 343.16209210992054 0.7894658876611723
12.371008797259183 339.36346607417727 0.7870933090561025
12.376236352212599 334.7199556431191 0.7833375805534909
12.381463907166015 331.7645180623097 0.7829315073511304
12.386691462119432 331.2012926155178 0.7836106508138979
12.391919017072848 328.8469830355389 0.7818101995212419
12.397146572026264 329.1460448341544 0.7827882200611225
12.40237412697968 329.52332040031496 0.7844428207141989
12.407601681933096 330.2078538924031 0.7882341178114679
12.412829236886513 331.11368856798833 0.7914204338175642
12.418056791839929 331.58783436666386 0.7936760931309333
12.423284346793345 330.9443178575149 0.7938256573393114
12.428511901746761 329.35990075769803 0.793742755558648
12.433739456700177 328.68648331198494 0.7948125712544666
12.438967011653594 327.97892425824335 0.795394103989213
12.44419456660701 326.6896930929842 0.7939804503516661
12.449422121560426 325.532615383114 0.7916122688770406
12.454649676513842 322.98565802202677 0.789926010410908
12.459877231467258 323.5801241347713 0.7913313171416232
12.465104786420675 323.22613884423544 0.7931899760721784
12.47033234137409 324.2216318789918 0.7974078439796919
12.475559896327507 323.4899394089167 0.7969440422287491
12.480787451280923 319.61547889194037 0.7942215380437254
12.48601500623434 315.95695056244557 0.7904998786458529
12.491242561187756 315.020733372073 0.7901326548522094
12.496470116141172 317.55651386001256 0.7961402307929079
12.501697671094588 321.575551751007 0.8019735169905106
12.506925226048004 324.3761915350181 0.8064935259374872
12.51215278100142 320.864164042313 0.8030664926856479
12.517380335954837 316.10618153620555 0.7984317490388597
12.522607890908253 311.339790530585 0.7944993967723293
12.527835445861669 306.45270856804603 0.7873947713936268
12.533063000815085 307.1648157174423 0.7883488722746165
12.538290555768501 305.22859807931627 0.7866923379287589
12.543518110721918 309.3067947485751 0.7941923661104201
12.548745665675334 310.1297463553592 0.798064459145888
12.55397322062875 310.6497407782929 0.8020389154956695
12.559200775582166 310.4360817243375 0.801729257863594
12.564428330535582 308.09016017208324 0.7927351306235337
12.569655885488999 304.91722941622083 0.7801672995630687
12.574883440442415 306.00424280801957 0.7772946573236691
12.580110995395831 308.5148697565845 0.7793600977879459
12.585338550349247 310.970523793193 0.7816213394462848
12.590566105302663 312.15616761292557 0.7811807576386962
12.59579366025608 308.07485328016827 0.7742105221873968
12.601021215209496 306.8643330233089 0.769461756544184
12.606248770162912 303.4714575335841 0.7634653876815516
12.611476325116328 306.1158416094967 0.7661552184051341
12.616703880069744 307.7340397872279 0.7668885266750639
12.62193143502316 307.95111268074953 0.7652688949217231
12.627158989976577 309.31086654903066 0.7645134286737783
12.632386544929993 309.66281848846194 0.764842200754964
12.63761409988341 312.7588608771437 0.7676256395047691
12.642841654836825 315.6030064610779 0.7730015184013946
12.648069209790242 319.5836638210991 0.778626185802735
12.653296764743658 319.4851050793013 0.7773802131351848
12.658524319697074 318.8893917153412 0.7746107408270239
12.66375187465049 319.83661886571673 0.7740291896370449
12.668979429603906 322.5949285833477 0.7757944988426473
12.674206984557323 330.699611347104 0.7852259828179463
12.679434539510739 336.21292903402053 0.7905961153351563
12.684662094464155 341.78078536573236 0.7941701459984764
12.689889649417571 345.26447252051634 0.7975365202719479
12.695117204370987 350.52769738797645 0.8025801562913787
12.700344759324404 358.34783827250334 0.811441172437576
12.70557231427782 365.56974461661883 0.8193443805578176
12.710799869231236 371.8239471980436 0.824765457240138
12.716027424184652 380.82333520143976 0.834297769686019
12.721254979138068 390.2842942554815 0.8437545360736708
12.726482534091485 397.8370970776888 0.8506214230905331
12.7317100890449 407.7434556986271 0.860826652584512
12.736937643998317 411.7746511487352 0.864127415088789
12.742165198951733 417.4226125043809 0.8698250057024517
12.74739275390515 423.53390613352 0.8761603595980423
12.752620308858566 428.57000841479396 0.8808332625393605
12.757847863811982 435.2328506021167 0.8864319729446603
12.763075418765398 433.8717649343618 0.8846155140208828
12.768302973718814 429.32438578169376 0.8792792352858704
12.77353052867223 419.7426989942991 0.8684829121566601
12.778758083625647 410.8867074240459 0.8586410965691335
12.783985638579063 401.1632956875987 0.8479015313010364
12.789213193532479 394.8249828476286 0.8410330692122673
12.794440748485895 387.26736477587195 0.8333073359093056
12.799668303439312 381.8404765919721 0.827895859371734
12.804895858392728 377.78144830160596 0.8240635022628653
12.810123413346144 372.20845158465426 0.8180950852476806
12.81535096829956 366.3884150163185 0.8118882045365232
12.820578523252976 364.7481197758418 0.8092714344471511
12.825806078206393 364.9736681619397 0.8096569000407728
12.831033633159809 366.5731485272151 0.8107939789632024
12.836261188113225 364.0499013131956 0.8075306102744444
12.841488743066641 363.9928473021458 0.807836147939668
12.846716298020057 366.30286015623057 0.8098780432055352
12.851943852973474 370.7229269132382 0.8144819163557232
12.85717140792689 375.01591725331 0.8193030379857602
12.862398962880306 381.56469195892583 0.8265393484642727
12.867626517833722 383.0677495215616 0.8283301459749401
12.872854072787138 388.24694530076954 0.8335027565618308
12.878081627740555 397.3732817575099 0.8425573175380935
12.88330918269397 402.45677865484765 0.8470179008567463
12.888536737647387 409.12189955265893 0.8524914656668041
12.893764292600803 408.970225693283 0.8510028549172406
12.89899184755422 409.51787999874114 0.8509113357720269
12.904219402507636 409.895090536357 0.8516184190331569
12.909446957461052 405.11147264477944 0.8468403360544774
12.914674512414468 394.9396345588239 0.8378326182942962
12.919902067367884 383.14099199186074 0.8251454459339659
12.9251296223213 372.4429010635773 0.813099724203928
12.930357177274717 364.4661363535642 0.8049259163130525
12.935584732228133 354.7979075826421 0.7929808564752963
12.940812287181549 344.3040713946072 0.7814912471332581
12.946039842134965 335.371468514011 0.7712724113122643
12.951267397088381 328.9105117114724 0.7634844578925497
12.956494952041798 322.12788262239695 0.7548380953632942
12.961722506995214 320.7252607449242 0.7523113788172139
12.96695006194863 319.6345795383646 0.7512341204831691
12.972177616902046 319.9099567717885 0.7523239415864778
12.977405171855462 321.8162950166703 0.7552182078168578
12.982632726808879 323.13500010776556 0.7576342329959962
12.987860281762295 322.99001535431125 0.75650324951536
12.993087836715711 323.70273922464065 0.7570781975450838
12.998315391669127 320.7941280685078 0.7537818819633434
13.003542946622543 318.04628040189385 0.75049455799879
13.00877050157596 318.8739417483428 0.7513699214655937
13.013998056529376 323.39776471632956 0.7567597302810213
13.019225611482792 325.5956025608061 0.7590240827574082
13.024453166436208 328.32195404354263 0.7628687393771159
13.029680721389624 325.8070775014149 0.7605546540335483
13.03490827634304 326.93811894708136 0.7622132062223925
13.040135831296457 330.3546206923946 0.7670194482097712
13.045363386249873 333.84876118638715 0.7709785978699051
13.05059094120329 335.6494069613345 0.7716272311831426
13.055818496156705 338.35912592222763 0.7741627803475967
13.061046051110122 340.85775717193695 0.7761817615335909
13.066273606063538 344.73304221528696 0.781771921555936
13.071501161016954 348.55882604538357 0.786228340391299
13.07672871597037 347.0166031108558 0.7849313716326694
13.081956270923786 347.66108882619875 0.7851581165309476
13.087183825877203 343.1920714442754 0.7793146497561976
13.092411380830619 339.37695296995366 0.7744268676488758
13.097638935784035 338.2791765609319 0.7732333542339389
13.102866490737451 335.63012761971174 0.7708698505537499
13.108094045690867 330.5098208833414 0.764868908124477
13.113321600644284 328.8835466101305 0.7641232029933611
13.1185491555977 327.01245781919437 0.7623612740656694
13.123776710551116 326.0973848969697 0.7613792447385995
13.129004265504532 323.50729934317883 0.7589583137070739
13.134231820457948 324.9857943469962 0.7599167514021354
13.139459375411365 326.36682066857867 0.7609123626956391
13.14468693036478 332.0142495407589 0.767313345971739
13.149914485318197 338.4228959309476 0.7740673445516598
13.155142040271613 338.19947858694366 0.7741727698779338
13.16036959522503 339.8253408676624 0.7755002439932988
13.165597150178446 340.2166938053798 0.7756295851351007
13.170824705131862 343.4022619696608 0.7795193954290254
13.176052260085278 345.90461905289686 0.7831796878013556
13.181279815038694 345.4319881184116 0.7841643691122699
13.18650736999211 343.31064349276795 0.7813255969299586
13.191734924945527 342.7515550281581 0.7811229467053585
13.196962479898943 344.7729832587762 0.7824479584471494
13.202190034852359 350.2129763972765 0.7893939051298559
13.207417589805775 353.83591332513805 0.7940263066651911
13.212645144759191 352.9575713524345 0.7919897423682891
13.217872699712608 350.80881639446136 0.7893588659624619
13.223100254666024 350.4735641522913 0.7890685860081981
13.22832780961944 348.7256063804596 0.7868975716031334
13.233555364572856 345.2543678484251 0.7838307241808905
13.238782919526273 341.4391871966778 0.7792091484026675
13.244010474479689 335.8815863341124 0.7734191931336958
13.249238029433105 331.8162709287514 0.769426699809396
13.254465584386521 332.29512851152276 0.7697736845642372
13.259693139339937 333.00643436604344 0.7711535628812414
13.264920694293354 331.30662425307696 0.7686312665975207
13.27014824924677 327.0753518605866 0.7642074561784112
13.275375804200186 321.56589870592796 0.758491232542307
13.280603359153602 318.51014122605505 0.7553315860474533
13.285830914107018 317.1261351876209 0.7539423975111559
13.291058469060435 312.8789364469056 0.7494425034877195
13.29628602401385 309.1147897745927 0.745367245334229
13.301513578967267 308.45112826001116 0.7441035198502235
13.306741133920683 308.3492170285075 0.7437299082387799
13.3119686888741 307.31459745999763 0.7418490540065802
13.317196243827516 305.9414002294632 0.7407082525874314
13.322423798780932 305.3143250014374 0.7405567081314866
13.327651353734348 303.2936540380889 0.738974041367587
13.332878908687764 301.7518050095695 0.7381586258291429
13.33810646364118 301.3605934806765 0.7367674433405248
13.343334018594597 300.54405736506317 0.7351279165624383
13.348561573548013 299.8254557488248 0.7332903101165344
13.353789128501429 298.213131705544 0.7309419254197941
13.359016683454845 296.97671476627016 0.7306527327434682
13.364244238408261 295.91179044775345 0.7293369451033271
13.369471793361678 301.50539604486 0.7376616039999342
13.374699348315094 304.7263465725362 0.7422715292213405
13.37992690326851 304.3605116653968 0.741517770860329
13.385154458221926 307.3048727218691 0.7443741124827027
13.390382013175342 308.9282132966876 0.7457644896022818
13.395609568128759 310.2976784072347 0.7460838630185522
13.400837123082175 310.59893955298793 0.7459850568208867
13.406064678035591 308.3178873723008 0.7422501498448124
13.411292232989007 309.89629639856867 0.7445826413798977
13.416519787942423 313.89032665796805 0.7494959997511748
13.42174734289584 314.64261369188887 0.7508281475708758
13.426974897849256 317.59990202154717 0.7547611153309185
13.432202452802672 317.68160692239803 0.7540044044123192
13.437430007756088 319.5964811086743 0.7563660894808895
13.442657562709504 318.9644999723014 0.7550571473912433
13.44788511766292 317.4668602694273 0.7532572371692806
13.453112672616337 319.4460394033176 0.7562308206709328
13.458340227569753 322.8865163214055 0.7593762030667286
13.46356778252317 323.2319478902154 0.7596082821328317
13.468795337476585 324.8512648671664 0.7614820999593297
13.474022892430002 326.24830093132505 0.763240202462169
13.479250447383418 328.99564163602736 0.7671311895859567
13.484478002336834 333.15132135475193 0.7719019558464267
13.48970555729025 333.16265642641383 0.7708529386806617
13.494933112243666 330.3046478936132 0.7672497894705731
13.500160667197083 325.85964971050754 0.7619270602635189
13.505388222150499 322.6761534487493 0.7587932528885952
13.510615777103915 318.7116706484563 0.7549283523336056
13.515843332057331 318.5114955821723 0.7540872830626405
13.521070887010747 319.2196152709857 0.7545264082734263
13.526298441964164 317.80276983092693 0.7518589437465015
13.53152599691758 314.75045119954393 0.7481271160186346
13.536753551870996 309.6120874768998 0.7428448061457653
13.541981106824412 304.6969705685518 0.7383999653143707
13.547208661777828 301.44231266677156 0.7353379812063812
13.552436216731245 299.57170848487704 0.7348183982413996
13.55766377168466 298.1847856562005 0.7343889022004969
13.562891326638077 297.238833235813 0.7340845408188397
13.568118881591493 293.7814287408842 0.7317709304030365
13.57334643654491 289.7063690939319 0.7278926827362581
13.578573991498326 286.06745886565125 0.7231487360124245
13.583801546451742 281.300833694497 0.7171370795929993
13.589029101405158 276.1424568034838 0.7099266380719359
13.594256656358574 274.9936673766543 0.7076271415209034
13.59948421131199 272.65040982613215 0.7052765824014606
13.604711766265407 272.00549381031794 0.7047245283989579
13.609939321218823 270.8953478489209 0.7049750323237837
13.615166876172239 271.300843289664 0.7067019204226734
13.620394431125655 272.60320835238934 0.7067673375801319
13.625621986079071 275.73930405382094 0.7095367517447807
13.630849541032488 276.97500981682003 0.7114014511811493
13.636077095985904 276.1301345012418 0.7107436576501941
13.64130465093932 274.14934729588373 0.7080677813476387
13.646532205892736 273.6121167916206 0.7069535710667538
13.651759760846153 273.662122863304 0.7053679605553002
13.656987315799569 270.84680990734194 0.7023701624068439
13.662214870752985 268.1426600240143 0.7005464905338757
13.667442425706401 264.89728153538374 0.6979002475626467
13.672669980659817 264.8108070094078 0.6986706570682394
13.677897535613234 265.25312736006947 0.6989794925925197
13.68312509056665 265.8896854785534 0.6987720399139826
13.688352645520066 268.27888919410515 0.701337682324554
13.693580200473482 267.8744836269759 0.7005374213432334
13.698807755426898 267.3290229884022 0.7001641046977748
13.704035310380315 265.01330347828394 0.6960725946276307
13.70926286533373 261.25465103383465 0.6921256203865438
13.714490420287147 260.766918076099 0.6926964729698868
13.719717975240563 260.54302219448357 0.6932634368728674
13.72494553019398 261.4173810056328 0.6967631822477994
13.730173085147396 261.496791583722 0.6952024766523596
13.735400640100812 262.85072360772926 0.6948849217394325
13.740628195054228 263.20927554934934 0.6945515492362475
13.745855750007644 264.5837859199321 0.6964901088237735
13.75108330496106 266.5950233446989 0.7003105528910822
13.756310859914477 266.9739320984536 0.7016377888596705
13.761538414867893 263.2120289268275 0.6964221048350067
13.766765969821309 263.00112413892987 0.6930491672627366
13.771993524774725 261.83276298287575 0.6922372590732452
13.777221079728141 262.7426953772582 0.6939205487742722
13.782448634681558 263.74417878673626 0.6967733427586508
13.787676189634974 262.0301732734228 0.6946831399735963
13.79290374458839 258.3567108643671 0.6879621338297642
13.798131299541806 261.0149034682343 0.6905100125933946
13.803358854495222 260.8986992089608 0.6910841301203019
13.808586409448639 265.1948806320544 0.6991572719148211
13.813813964402055 267.8217107330713 0.7045186734340667
13.819041519355471 270.18659180722454 0.7084348418204828
13.824269074308887 270.7076929852198 0.7085723616569376
13.829496629262303 271.11003161513946 0.7085783166809967
13.83472418421572 268.69029905365636 0.7059173668635459
13.839951739169136 269.5003052366843 0.704448705458246
13.845179294122552 270.36857356409337 0.7054576916738713
13.850406849075968 275.7618751382999 0.7125023362485533
13.855634404029384 278.3155199298905 0.7131250353606446
13.8608619589828 275.98432843000893 0.7107653879882179
13.866089513936217 273.48701355446264 0.7059772873617073
13.871317068889633 272.6059536518013 0.7055138428247342
13.87654462384305 271.9292649421593 0.7067316131162644
13.881772178796465 270.1766027591026 0.7031723768145164
13.886999733749882 272.2519743859071 0.70595153976723
13.892227288703298 273.24522119448113 0.7059312266979324
13.897454843656714 275.91328724431315 0.707111030371614
13.90268239861013 282.0731643195226 0.7163631839224734
13.907909953563546 285.58122681837597 0.7205722334537099
13.913137508516963 287.6451840439582 0.7236218834140581
13.918365063470379 288.16722095702363 0.7249976429679179
13.923592618423795 287.59663614813 0.7230346235942523
13.928820173377211 290.17602075735493 0.7261669129615694
13.934047728330627 292.9480858274621 0.7299186514566208
13.939275283284044 290.1117698761012 0.7259491455315671
13.94450283823746 290.80635967429447 0.7273959637190384
13.949730393190876 289.5340230917383 0.7256516858397601
13.954957948144292 289.7528797582305 0.7251413782706106
13.960185503097708 291.67655177716637 0.7269937511930681
13.965413058051125 290.04742490123607 0.7247578181631801
13.97064061300454 287.0687115896259 0.720898143383113
13.975868167957957 283.43132777047833 0.7171495226329699
13.981095722911373 277.69438393475644 0.7094220940442513
13.98632327786479 275.601445983203 0.7068016237017423
13.991550832818206 274.7912025033261 0.7056030222424632
13.996778387771622 275.14486269491766 0.7069821621019551
14.002005942725038 274.54769330375365 0.7071837020091055
14.007233497678454 274.1002443585353 0.705825116630653
14.01246105263187 273.7220516292275 0.7050534631284564
14.017688607585287 274.80117016919166 0.7075875121722263
14.022916162538703 277.3271229712948 0.7112503250949125
14.028143717492119 276.90510229608407 0.7118759956094431
14.033371272445535 274.7991279450622 0.7093982999222121
14.038598827398951 272.23255220564846 0.7060336105631078
14.043826382352368 273.1037044088313 0.7090115413245485
14.049053937305784 276.58672577975267 0.7125484998972448
14.0542814922592 275.89603947271024 0.7113393367424571
14.059509047212616 275.6569000578331 0.711474668390786
14.064736602166032 275.3633349262001 0.7097633471195905
14.069964157119449 278.0284538331051 0.7128780862246139
14.075191712072865 281.9751512178784 0.7183748536107425
14.080419267026281 284.7401311662925 0.7210315247715247
14.085646821979697 288.5210305265143 0.724722374063169
14.090874376933114 289.8673822695887 0.7249793049201382
14.09610193188653 294.8164514341806 0.7294796932275637
14.101329486839946 297.86548858430484 0.7330080771704368
14.106557041793362 301.1484316308982 0.7381930794948978
14.111784596746778 302.0770803455638 0.7394604895377933
14.117012151700195 299.53030929963506 0.7364711096157979
14.12223970665361 298.21964302771516 0.7345198122449749
14.127467261607027 297.6474297363995 0.733064740132676
14.132694816560443 296.7229753408362 0.7320473229300944
14.13792237151386 294.77597453188713 0.730224998300652
14.143149926467276 292.86687421213094 0.7281408043863091
14.148377481420692 292.1315787982428 0.726420574966311
14.153605036374108 295.0095224330823 0.7306454244458193
14.158832591327524 293.7475621712621 0.7282346438443016
14.16406014628094 290.6440568668394 0.7239797242285928
14.169287701234357 287.2637978426652 0.7191410749545417
14.174515256187773 285.2882239329105 0.7171100719748496
14.179742811141189 286.7589657038706 0.7206902266443659
14.184970366094605 289.5660791582127 0.726227466106511
14.190197921048021 288.76519688966823 0.7258728159603626
14.195425476001438 284.2665170606071 0.7201693545949154
14.200653030954854 281.81188005116786 0.7148196571848325
14.20588058590827 283.47394582982787 0.7158352549084225
14.211108140861686 288.0215059637533 0.7209986165489622
14.216335695815102 289.540429540493 0.7222999127980718
14.221563250768519 289.51589498011987 0.7216501578831196
14.226790805721935 287.8325117268077 0.7190666359302167
14.232018360675351 284.1062050500851 0.713124854009765
14.237245915628767 286.1054289446056 0.7156939236132844
14.242473470582183 284.9706656021943 0.7149798127813257
14.2477010255356 285.8633665186863 0.7160777508198725
14.252928580489016 289.81474096349433 0.7208731577387635
14.258156135442432 289.2547533635523 0.7196397080000666
14.263383690395848 294.67758322600196 0.725379798198455
14.268611245349264 297.2746635577549 0.7294007669174021
14.27383880030268 295.90093478236554 0.7280901441418914
14.279066355256097 295.63943538002934 0.7276111278108148
14.284293910209513 295.1552465669065 0.7264920996752248
14.28952146516293 299.4434288089957 0.7297262491745795
14.294749020116345 300.50871848489464 0.7304434748963883
14.299976575069762 301.45859406705796 0.7320595244948105
14.305204130023178 301.79193019944995 0.7328886187116599
14.310431684976594 305.1436842737579 0.7370784588941423
14.31565923993001 310.4479139492237 0.7430347937186541
14.320886794883426 313.80777152714836 0.746161881820545
14.326114349836843 315.46796351037335 0.7485952346462045
14.331341904790259 314.6259914175536 0.7470651757735224
14.336569459743675 315.2816471088653 0.7478011485267725
14.341797014697091 317.4930721913845 0.7495300958542251
14.347024569650507 319.68826076931754 0.7512739119240749
14.352252124603924 320.79798835575383 0.7535946224505489
14.35747967955734 321.1462794538958 0.7545594727316512
14.362707234510756 318.7943135934047 0.751798477010367
14.367934789464172 320.04658652717205 0.7532877458045562
14.373162344417588 320.9300797990957 0.7536415893312488
14.378389899371005 321.0558737516882 0.7543397842538502
14.38361745432442 323.8623459052155 0.7587796071804217
14.388845009277837 324.80536732339414 0.7589928643877538
14.394072564231253 322.66350372997897 0.7567354296372204
14.39930011918467 323.5071701379216 0.7569856169504128
14.404527674138086 324.0603816842016 0.7580379533934914
14.409755229091502 326.3191814140882 0.7617506679576341
14.414982784044918 328.0565555557872 0.7637273098226771
14.420210338998334 327.4417336403896 0.7623277996513554
14.42543789395175 327.12142130455805 0.7616035103736187
14.430665448905167 323.27149586434547 0.7568728568648927
14.435893003858583 324.33795104108066 0.7580586111219026
14.441120558811999 326.4968408384105 0.7604004591234323
14.446348113765415 328.4161276468534 0.76209027960181
14.451575668718831 328.09437086825386 0.7622271617981173
14.456803223672248 328.61257121994487 0.7623916283389074
14.462030778625664 332.38391922657945 0.7664616944759067
14.46725833357908 334.71080133731397 0.7690167394446543
14.472485888532496 341.5091349195368 0.7763772376645953
14.477713443485912 344.739681487329 0.7792349967357881
14.482940998439329 348.06750326988725 0.7823177694562637
14.488168553392745 348.97215486509737 0.7827462733547255
14.493396108346161 354.40534250070084 0.7890230567035977
14.498623663299577 362.31655175615373 0.7986753031370731
14.503851218252994 370.1822201521218 0.8075309570422357
14.50907877320641 378.1897546658323 0.8163361810810741
14.514306328159826 381.82386035722857 0.819860107223621
14.519533883113242 385.6489155894918 0.8236298383484194
14.524761438066658 385.67479249721254 0.8236707641934087
14.529988993020075 380.1890409133121 0.8182914919671119
14.53521654797349 372.457628169738 0.8094558054237827
14.540444102926907 361.21397992062026 0.7978014279888541
14.545671657880323 350.0804947675072 0.7854109372559926
14.55089921283374 338.33145299505935 0.7725639509613741
14.556126767787156 326.8174293972041 0.7602782602562216
14.561354322740572 319.38508478096736 0.7519622400331892
14.566581877693988 313.1978619144087 0.7457315204581642
14.571809432647404 310.31304258336814 0.7428211082660666
14.57703698760082 308.42739754694804 0.7408076774480452
14.582264542554237 306.26057945326846 0.7381954405643427
14.587492097507653 304.5286682632854 0.7351214581300285
14.592719652461069 305.68177846909737 0.7362599872533915
14.597947207414485 310.8257073345297 0.7419139645856108
14.603174762367901 316.94365724220415 0.7494450238068566
14.608402317321318 323.9389233184303 0.7574849542702499
14.613629872274734 325.54158790510206 0.7576293154671097
14.61885742722815 325.3317418299645 0.7562160428112772
14.624084982181566 329.0826015656868 0.7597034003234183
14.629312537134982 334.0329664723477 0.7653389268319778
14.634540092088399 342.8351317852181 0.7747847598625481
14.639767647041815 346.5679422542611 0.7793754085912771
14.644995201995231 344.26217263960416 0.7769972593692688
14.650222756948647 345.4747037485403 0.7776793678682726
14.655450311902063 346.33535079912514 0.7784705920150964
14.66067786685548 347.9540715530008 0.7796689418291655
14.665905421808896 350.20944285859025 0.7825125476922328
14.671132976762312 348.13529886234045 0.7802743060301969
14.676360531715728 346.8466422862089 0.778853976802979
14.681588086669144 346.5422813162012 0.7783483259321385
14.68681564162256 346.4713607207286 0.7779562746678668
14.692043196575977 346.4408644791755 0.7767071594577574
14.697270751529393 344.41937326857254 0.7740165388692739
14.70249830648281 345.5044039249628 0.775159204257238
14.707725861436225 345.6008680158902 0.7755942267573404
14.712953416389642 346.2329554226729 0.7771550949045323
14.718180971343058 347.67349672065825 0.7794200088157217
14.723408526296474 347.79604702353765 0.7791660528174704
14.72863608124989 348.84896180347346 0.7804643503676123
14.733863636203306 348.64379650297667 0.7800807712331349
14.739091191156723 349.9008935745777 0.7805146483290972
14.744318746110139 347.8372585058467 0.7786419737712079
14.749546301063555 344.64996280995996 0.775317870283144
14.754773856016971 334.1136422907214 0.7636624628105254
14.760001410970387 328.2962412364887 0.7577703797308499
14.765228965923804 325.88645490937097 0.7552175713136521
14.77045652087722 323.97214464500036 0.7539214931150109
14.775684075830636 323.9961253321395 0.7537482711517499
14.780911630784052 323.25944064040243 0.7529006704632148
14.786139185737468 321.7833343003728 0.7517384174652811
14.791366740690885 322.18243123633886 0.7513514161687007
14.7965942956443 320.49057487240054 0.748719872793622
14.801821850597717 319.27893781010545 0.746839338032136
14.807049405551133 320.61156148888296 0.7474121539321558
14.81227696050455 320.8636060525787 0.7478539182186428
14.817504515457966 323.625298731463 0.7515205304137091
14.822732070411382 326.3276436739251 0.754270817963336
14.827959625364798 330.7615284880316 0.7597128441993306
14.833187180318214 336.6113964204463 0.7663573858403588
14.83841473527163 344.86942060445597 0.7762882417852548
14.843642290225047 350.20803204889705 0.7821526527131982
14.848869845178463 352.72719955599166 0.7847592072574004
14.854097400131879 356.0713772110451 0.7876627403563335
14.859324955085295 357.53853099598 0.7893825719893504
14.864552510038711 359.0373103699584 0.7904367139148821
14.869780064992128 357.9666268748241 0.7888374364305761
14.875007619945544 360.13579250698166 0.7917931494853041
14.88023517489896 361.956893685088 0.7940164580471611
14.885462729852376 365.23316865322295 0.7984227484077258
14.890690284805792 364.5631256754211 0.7982380794278466
14.895917839759209 363.64980602949623 0.7965182651766349
14.901145394712625 362.6379654640409 0.7951444606451632
14.906372949666041 362.5402844980836 0.7941436636405695
14.911600504619457 362.0153907115323 0.7945701701761829
14.916828059572873 360.9690317323931 0.7947583423065232
14.92205561452629 353.2301163290996 0.7871939849958052
14.927283169479706 345.33575803164666 0.778443408833406
14.932510724433122 337.94848991809636 0.7702698877777404
14.937738279386538 335.5801034500499 0.7678688005337062
14.942965834339955 332.4235777491582 0.7643702240775458
14.94819338929337 326.5462595544314 0.7576588023173929
14.953420944246787 320.36026905394897 0.7495110905532935
14.958648499200203 313.96231834303 0.7428056971206578
14.96387605415362 309.37768193752277 0.7378775293465056
14.969103609107036 305.577083605567 0.7346968302261043
14.974331164060452 305.1942927351571 0.7347764554556229
14.979558719013868 304.21067464801024 0.7331132312177371
14.984786273967284 303.28831469030433 0.7314374076448782
14.9900138289207 300.0002926397915 0.727758094849588
14.995241383874117 299.5495741212035 0.7266098150852919
15.000468938827533 300.33617378076843 0.7278423082911893
15.005696493780949 302.3773514266615 0.730060862877346
15.010924048734365 304.08394240769377 0.732027470317368
15.016151603687781 304.99803001441035 0.7332459796203563
15.021379158641198 307.77440244758156 0.7363216126707354
15.026606713594614 309.48816685864233 0.7373039279569171
15.03183426854803 308.8308603776494 0.7361263270620237
15.037061823501446 309.6647414779918 0.7376311144481164
15.042289378454862 311.09940458458976 0.7387140306576849
15.047516933408279 311.1829594734435 0.7401518464446099
15.052744488361695 310.71953401456426 0.7390254695548913
15.057972043315111 312.6689353835384 0.7417520520977844
15.063199598268527 313.90955306522727 0.7438911957088808
15.068427153221943 318.1270450143719 0.7486459352669296
15.07365470817536 321.29157408692373 0.7519697063008776
15.078882263128776 322.83326869389435 0.7529748844913011
15.084109818082192 321.85573042042176 0.750542586563056
15.089337373035608 321.62272415946416 0.7504209015621154
15.094564927989024 321.6021461766077 0.7506700247889936
15.09979248294244 321.8441825346014 0.7511398790316057
15.105020037895857 322.4446996717706 0.7526266200478224
15.110247592849273 317.6450624624676 0.747079922955476
15.11547514780269 313.71892464887515 0.7435701550908089
15.120702702756105 311.4613231728345 0.7406499815336351
15.125930257709522 308.87744985656485 0.7371778716175158
15.131157812662938 304.5321306165557 0.7322258359283442
15.136385367616354 301.1464581234966 0.7288878502151312
15.14161292256977 297.2912150300147 0.7266046769278193
15.146840477523186 294.7138843510987 0.724182195907759
15.152068032476603 295.49369941878 0.7248649471900271
15.157295587430019 294.8044928428328 0.7225194484048842
15.162523142383435 291.068124613367 0.7170006101502151
15.167750697336851 287.3865942262028 0.7120389489223821
15.172978252290267 286.05517957773316 0.7111189650636257
15.178205807243684 283.3383958039258 0.7092980455848017
15.1834333621971 281.55500725503515 0.7072251925966503
15.188660917150516 278.43552337367265 0.704787415991944
15.193888472103932 275.2705367434473 0.7025688100217263
15.199116027057348 273.2372817976272 0.7007196289317321
15.204343582010765 276.68464372797973 0.7053923967757205
15.20957113696418 280.3765627888455 0.7093579710004416
15.214798691917597 279.26488357148827 0.7077660114129747
15.220026246871013 278.25286401562914 0.7063897944063855
15.22525380182443 274.0236112920163 0.7005099136489765
15.230481356777846 270.57448815204197 0.6951726247327584
15.235708911731262 270.6783787666259 0.6947996164457544
15.240936466684678 269.61865299360926 0.693260779683367
15.246164021638094 269.86486523882496 0.6940313207738302
15.25139157659151 271.01680035641056 0.6959283839979145
15.256619131544927 270.1596294356614 0.6957073048638698
15.261846686498343 270.6599320960844 0.6979839895830615
15.267074241451759 270.71388670480076 0.6985637622474038
15.272301796405175 270.27665753398793 0.6980267970646326
15.277529351358591 271.39941674582025 0.6990324018183921
15.282756906312008 271.2042488697246 0.6990011301292446
15.287984461265424 272.0096495715428 0.6998153273632821
15.29321201621884 274.50696167021437 0.7035478976509889
15.298439571172256 276.9860109592915 0.7060959541373402
15.303667126125672 276.8276462723244 0.7054442031793121
15.308894681079089 279.17443389215794 0.707994332471956
15.314122236032505 279.9989514556583 0.7084307355297412
15.319349790985921 280.0116743702667 0.7082556364829599
15.324577345939337 282.51560064113573 0.7100592681212392
15.329804900892753 284.58071931632895 0.7127738352184314
15.33503245584617 285.9413113978253 0.7139469545273986
15.340260010799586 282.99553790813627 0.7091600365484582
15.345487565753002 283.63888044149724 0.7105543426897405
15.350715120706418 284.35689934061116 0.711359988889323
15.355942675659835 288.06842440414886 0.7158668896699037
15.36117023061325 289.65842878564047 0.717456699481496
15.366397785566667 289.18889305827224 0.715993848357053
15.371625340520083 289.37091660349444 0.7154934876534044
15.3768528954735 289.49888331537335 0.7157386054445264
15.382080450426916 290.61742733742983 0.7172263388104675
15.387308005380332 293.26126804496727 0.7203512747350564
15.392535560333748 293.8594966122733 0.7216011831941509
15.397763115287164 294.67176595626813 0.7301731340285309
15.40299067024058 295.44501911017403 0.7377673319722595
15.408218225193997 293.5316758850306 0.7402724380993458
15.413445780147413 291.212333219048 0.7416180934080142
15.418673335100829 290.2698804598583 0.7460783602704165
15.423900890054245 291.3293674685899 0.75095360607413
15.429128445007661 294.13384547569825 0.7573220631348845
15.434355999961078 294.95537748451846 0.7606411634881515
15.439583554914494 295.99833391229004 0.7632121324220839
15.44481110986791 294.5571534479656 0.7644670973250463
15.450038664821326 295.5108668377054 0.7693778180422115
15.455266219774742 293.9459509342221 0.7702131950445328
15.460493774728159 290.9427133202635 0.7687719293018708
15.465721329681575 292.7766060548479 0.7715947066656396
15.470948884634991 294.5243687422285 0.7746065561969974
15.476176439588407 297.4954860665888 0.7798359617115259
15.481403994541823 298.71709846887114 0.7838642235398254
15.48663154949524 297.43709409039434 0.7843002390943187
15.491859104448656 298.21331801596295 0.7889653475497124
15.497086659402072 296.74947958216524 0.7893776403504307
15.502314214355488 300.47055368796384 0.795821031404963
15.507541769308904 301.2643624047641 0.7979095132686176
15.51276932426232 298.986336796733 0.7949760391388778
15.517996879215737 300.6868960818271 0.7992203696366389
15.523224434169153 298.8292048250175 0.7992244899300825
15.52845198912257 300.80116913623436 0.803833769968693
15.533679544075985 301.9322463816659 0.8084674810749816
15.538907099029402 301.42784522983516 0.8079152895495738
15.544134653982818 303.49914900481144 0.8122894103619022
15.549362208936234 305.39759247952253 0.8159950266190447
15.55458976388965 301.91638508121605 0.8130318189914836
15.559817318843066 300.3519274373376 0.8127233196346388
15.565044873796483 298.3847891027895 0.8122947842973699
15.570272428749899 296.9761291628998 0.8119338018366796
15.575499983703315 299.6555804623632 0.817377842660029
15.580727538656731 300.2848512501871 0.8196626923237316
15.585955093610147 297.88154663622845 0.8175790555490636
15.591182648563564 296.5015433450862 0.8177450885845599
15.59641020351698 293.35968760605175 0.8165115070037116
15.601637758470396 292.8620687593984 0.8175335671879649
15.606865313423812 291.67456013517693 0.8161678619870959
15.612092868377228 288.3601720635989 0.8122556606535116
15.617320423330645 285.44852118138243 0.808870589555183
15.62254797828406 283.05224027417563 0.8070812693748479
15.627775533237477 282.64187099534803 0.8088517042500866
15.633003088190893 281.5826342218386 0.8111172787836494
15.63823064314431 282.34520264498497 0.8103477780188152
15.643458198097726 279.6399486281919 0.7951343120802756
15.648685753051142 282.03591324787254 0.7923546419110543
15.653913308004558 282.5080751567966 0.7887743135337586
15.659140862957974 281.7812528593852 0.7874289541932653
15.66436841791139 280.165422153746 0.782461394880007
15.669595972864807 275.69000139898293 0.7726201638991319
15.674823527818223 270.8226275812507 0.7624324100714177
15.680051082771639 268.1288804690414 0.7550988796355785
15.685278637725055 268.1406738733716 0.7531610379910099
15.690506192678471 270.56112768498656 0.7559930323130672
15.695733747631888 271.94809853837165 0.7553446702915114
15.700961302585304 273.0394320995418 0.7564748157742837
15.70618885753872 273.3311704666276 0.7566982357011125
15.711416412492136 269.96581423386755 0.7505474622687732
15.716643967445552 270.80293366877703 0.7503342747051603
15.721871522398969 271.8003236237255 0.7503904453499661
15.727099077352385 273.41396261554246 0.7510053448976464
15.732326632305801 274.07932333824755 0.7510790995671499
15.737554187259217 272.76748276477656 0.7493173421148113
15.742781742212633 271.48800190208703 0.7467488260224915
15.74800929716605 275.95110991726483 0.7520698368039245
15.753236852119466 277.67929547864406 0.7532256701618646
15.758464407072882 278.62956460213235 0.7536417222341066
15.763691962026298 277.54834228629574 0.7505322114196256
15.768919516979715 279.18328877600567 0.7509233042088009
15.77414707193313 280.2179780052229 0.7526782223584628
15.779374626886547 280.2441844898151 0.7522432426323549
15.784602181839963 283.4577656581426 0.7570560639165056
15.78982973679338 284.77469546350886 0.7576033395494071
15.795057291746796 282.6485259834127 0.7535316363111105
15.800284846700212 280.74849539649176 0.7494542952926775
15.805512401653628 279.0282760978572 0.7461749618047072
15.810739956607044 282.5800281586975 0.7497771503414196
15.81596751156046 288.6483129279707 0.7571512943575691
15.821195066513877 290.56693854286567 0.7605327332929201
15.826422621467293 294.7315950363694 0.7649675366498399
15.831650176420709 292.2525809327493 0.7615799879855485
15.836877731374125 289.26064161201424 0.7561242002194588
15.842105286327541 289.77021076697076 0.7579829960969963
15.847332841280958 289.9613962317742 0.7586340829849006
15.852560396234374 291.2203358762285 0.761660278989413
15.85778795118779 289.760927676884 0.7580738845810518
15.863015506141206 289.97911907357917 0.7577989616128621
15.868243061094622 286.5074468252349 0.7529209176918152
15.873470616048039 283.34425631833756 0.7492447540693005
15.878698171001455 280.96784545933946 0.7454459879144608
15.883925725954871 280.152510498189 0.7433888101519509
15.889153280908287 278.9425417806248 0.7413386130858828
15.894380835861703 277.5901744623351 0.7377456375484049
15.89960839081512 278.7146025491829 0.7377289915300251
15.904835945768536 282.89290400074316 0.7422827450142941
15.910063500721952 285.71647135424877 0.7458859319625484
15.915291055675368 286.29021302711584 0.7480795803664225
15.920518610628784 285.5325732867989 0.7472113568541894
15.9257461655822 282.81277382446103 0.7422136390616688
15.930973720535617 281.0642115692189 0.7391733637506782
15.936201275489033 276.7603612749923 0.7330284895047645
15.94142883044245 277.7090542019838 0.7357443654416005
15.946656385395865 279.9930869739374 0.7397572156196616
15.951883940349282 280.8173571412198 0.7402318410758285
15.957111495302698 283.164229468896 0.7431553124868961
15.962339050256114 282.20674439167885 0.7424532321635222
15.96756660520953 283.20315260636085 0.7429737078627573
15.972794160162946 284.71202852332505 0.7437997753281234
15.978021715116363 286.0779793384452 0.7436969315439975
15.983249270069779 287.83592539613306 0.7453466108442941
15.988476825023195 289.6040949285824 0.7492060111980834
15.993704379976611 288.56683094369805 0.7488173626239059
15.998931934930027 285.5456540915508 0.7443211377641292
16.004159489883442 282.4944907980102 0.7397957079852107
16.009387044836856 280.168724874192 0.7363722508191721
16.01461459979027 280.3786596125494 0.7363793426691435
16.019842154743685 279.52266791291373 0.7358607224058058
16.0250697096971 279.17519219195117 0.7346610184623665
16.030297264650514 282.1951952431968 0.7381311510948291
16.03552481960393 286.5947576075209 0.7433968395110703
16.040752374557343 289.58540973482695 0.7467911424947696
16.045979929510757 293.56592953262964 0.7523970453702883
16.05120748446417 293.79319798538506 0.7530261353778895
16.056435039417586 296.6133294098235 0.7567970290779809
16.061662594371 299.4647314416916 0.7607893849612452
16.066890149324415 304.82262829357006 0.7656158913635572
16.07211770427783 306.35304433883925 0.766182944303453
16.077345259231244 309.96494290365024 0.7699067162442671
16.08257281418466 314.8995209541919 0.7752162869198702
16.087800369138073 317.995876795042 0.7786391793817236
16.093027924091487 317.92050310058505 0.7774153887728884
16.0982554790449 317.6355451224361 0.7770025049269527
16.103483033998316 320.5637146067252 0.7817205405215527
16.10871058895173 324.7146087813085 0.7863935729871239
16.113938143905145 327.71515280183866 0.7902447050537289
16.11916569885856 326.81519233739186 0.7889727058935764
16.124393253811974 323.43786770718407 0.7854494083035808
16.129620808765388 320.6643215251835 0.7826579926366042
16.134848363718802 319.46367083055844 0.7815111942520268
16.140075918672217 320.3733590348355 0.7829657922521276
16.14530347362563 321.8586399670878 0.7848712397499239
16.150531028579046 322.30909644419535 0.7845950225705715
16.15575858353246 324.82783153389346 0.7872770892710631
16.160986138485875 323.6746379596272 0.7853722557799894
16.16621369343929 321.1944357204136 0.7822084947422403
16.171441248392703 316.94059759652265 0.7777248325117241
16.176668803346118 313.33803372252123 0.7736335285342671
16.181896358299532 311.592513660601 0.7716465515828619
16.187123913252947 309.832261468126 0.7698297839459086
16.19235146820636 304.98977143017254 0.7635139199361539
16.197579023159776 301.80892515342214 0.7600897150131651
16.20280657811319 293.14397978526114 0.7490053787123528
16.208034133066604 283.81054078508936 0.737504851008485
16.21326168802002 276.6161984303477 0.7297791841501988
16.218489242973433 268.463506525547 0.719501932432066
16.223716797926848 266.5524143257938 0.7172775883131347
16.228944352880262 267.10581041115944 0.7176026207316912
16.234171907833677 266.0959963826054 0.71565369186495
16.23939946278709 264.82980459780396 0.715243040411052
16.244627017740505 259.56763016683794 0.709108801974825
16.24985457269392 255.63397268619016 0.7044378711997339
16.255082127647334 254.81696912628584 0.7045301164867294
16.26030968260075 254.27269645482704 0.70218333403707
16.265537237554163 255.77779893973897 0.7041035155829128
16.270764792507578 255.3873653839596 0.7028555734660047
16.275992347460992 254.570132442524 0.7020939042505523
16.281219902414406 253.9220128740865 0.7022718176034471
16.28644745736782 253.19799039512745 0.7007554054594325
16.291675012321235 254.2648132416062 0.702603892521483
16.29690256727465 255.6079283386491 0.703214670425642
16.302130122228064 255.04611770981998 0.7034613265544708
16.30735767718148 252.55620688284685 0.6989196529139844
16.312585232134893 249.44788149861813 0.6950431890761605
16.317812787088307 249.9940399515804 0.6966572246956045
16.323040342041722 250.79118449742663 0.696572741287368
16.328267896995136 252.40521068618216 0.6973857261001158
16.33349545194855 251.16416275289686 0.6948278937373511
16.338723006901965 250.29079480384107 0.6937223860521428
16.34395056185538 252.85326718482716 0.6968308173339465
16.349178116808794 255.65899025509455 0.7007555265343959
16.35440567176221 256.72810149375465 0.6993484520760898
16.359633226715623 261.6046403304175 0.7060201663216377
16.364860781669037 266.83598111680624 0.7136197326521697
16.37008833662245 271.725190430502 0.719501963093434
16.375315891575866 275.3928560673764 0.7225515185149888
16.38054344652928 277.9131221367493 0.7238938163617724
16.385771001482695 281.8112354500646 0.728077806228783
16.39099855643611 284.78913650420276 0.7322558627457206
16.396226111389524 287.1729120915781 0.7343671500997111
16.401453666342938 288.9468971128973 0.7359695050456039
16.406681221296353 293.9122246839954 0.7429190541779991
16.411908776249767 294.9388625507983 0.7441699388442242
16.41713633120318 292.2722816547303 0.7413522785580616
16.422363886156596 289.5287683606781 0.7379685869325168
16.42759144111001 286.1806838209212 0.7330851331901196
16.432818996063425 283.26550311235576 0.7301730105706831
16.43804655101684 281.5213603888179 0.7278859572037332
16.443274105970254 277.82291585008187 0.7238706586490956
16.448501660923668 275.91388797244286 0.7224638665378293
16.453729215877082 273.9966990362615 0.7194858332680877
16.458956770830497 272.034052158376 0.7173808171896632
16.46418432578391 270.5221872313759 0.7156614302254668
16.469411880737326 268.93742541662357 0.7121284099631418
16.47463943569074 267.6189376079292 0.7103245679340593
16.479866990644155 267.98315737967755 0.7095462726890494
16.48509454559757 270.25417545811547 0.7117019236224232
16.490322100550983 273.90336757296404 0.7167398178907678
16.495549655504398 276.1064271653698 0.7195569289223189
16.500777210457812 279.2480929353671 0.7250254288190541
16.506004765411227 281.4931479966467 0.7268217644598535
16.51123232036464 282.7055704508887 0.7268799996996327
16.516459875318056 279.6462527782964 0.7220033466101268
16.52168743027147 276.6113121798263 0.7170110251173089
16.526914985224884 274.6696088973328 0.7146472960111034
16.5321425401783 275.6303529258065 0.7169306545415807
16.537370095131713 275.66495989968115 0.7168024991588725
16.542597650085128 272.9552766253473 0.7137532234952787
16.547825205038542 272.06964312122 0.7133031279982148
16.553052759991957 271.61539992574757 0.7129537475570437
16.55828031494537 268.31300670034113 0.7106173014828471
16.563507869898785 264.5406387922585 0.7049726234477007
16.5687354248522 261.44385016429595 0.7011197068449287
16.573962979805614 260.0518969064736 0.6996042263865566
16.57919053475903 260.2159205680834 0.6990946651999024
16.584418089712443 256.96272712220684 0.6962271186258898
16.589645644665858 255.43469804683951 0.6930697435993747
16.594873199619272 253.92065490889044 0.6918925055460834
16.600100754572686 252.45060262728512 0.6906181899277882
16.6053283095261 252.43765717481165 0.6903689267117005
16.610555864479515 253.61714599131267 0.6924144299041904
16.61578341943293 253.64119521366257 0.6922973284068482
16.621010974386344 252.13578566135294 0.6898148305132596
16.62623852933976 250.27277326069384 0.6861796941526522
16.631466084293173 250.4853899254024 0.685835852840432
16.636693639246587 252.50364412753822 0.6876213898107785
16.641921194200002 253.99924826050497 0.6891523025586097
16.647148749153416 256.50380919058074 0.6926051420530241
16.65237630410683 257.36835625059183 0.6941690714651063
16.657603859060245 258.40156397239247 0.6970691481766671
16.66283141401366 254.0274193003459 0.6902292423137151
16.668058968967074 251.19652898011907 0.6858096667620102
16.67328652392049 247.07715682727962 0.6796396684944885
16.678514078873903 245.8158612096501 0.6770308721887762
16.683741633827317 245.89569568970697 0.6779028352460122
16.68896918878073 246.57332785035342 0.6786852203067202
16.694196743734146 245.87144172639336 0.6782022582145538
16.69942429868756 242.44565962293362 0.6738454805071866
16.704651853640975 243.22449674337395 0.6754153283916292
16.70987940859439 242.78228266838778 0.6743196919696522
16.715106963547804 239.92976682139172 0.6706017575819472
16.720334518501218 236.82478502099778 0.6667184505805336
16.725562073454633 236.43029704930072 0.6663339518068423
16.730789628408047 238.48322443108734 0.6689950033752804
16.73601718336146 240.42698968348475 0.6720086793703326
16.741244738314876 240.16710985365788 0.6709047558812278
16.74647229326829 237.57805915270967 0.6678980040103052
16.751699848221705 235.16848624676234 0.6638228366101636
16.75692740317512 232.94042065885276 0.6620308145946615
16.762154958128534 232.08419846176318 0.6621599623586227
16.767382513081948 228.58916059489178 0.6569359602903205
16.772610068035362 225.40524676147902 0.6509085031876081
16.777837622988777 224.92275390377338 0.6496832693282217
16.78306517794219 228.14627095915583 0.6540869644023253
16.788292732895606 230.52968576569126 0.6575460134785142
16.79352028784902 230.9929605108716 0.6592951004599852
16.798747842802435 230.79014329623092 0.656798490609534
16.80397539775585 229.5227136144303 0.6553897132215649
16.809202952709263 228.9375349371628 0.6559388880868317
16.814430507662678 225.36705927557873 0.651833547060257
16.819658062616092 223.5821980610292 0.6495250292786454
16.824885617569507 223.47476664960226 0.6473334672601645
16.83011317252292 225.2592914014583 0.6489599461469033
16.835340727476336 227.1681059475684 0.6511252218314212
16.84056828242975 226.50734517956226 0.6512926506307349
16.845795837383164 223.4009129944585 0.6476657802124102
16.85102339233658 219.82428841009326 0.6436813248620407
16.856250947289993 222.3748342686449 0.6468596465434999
16.861478502243408 221.575678953533 0.6457794597991822
16.866706057196822 220.7842272874568 0.6440701284860738
16.871933612150237 219.66475434695175 0.6448786659202124
16.87716116710365 220.058437135814 0.6474045107504495
16.882388722057065 221.79840615225788 0.6481535743913195
16.88761627701048 221.8187335092248 0.6488250633249801
16.892843831963894 219.37854094251884 0.6454816852305179
16.89807138691731 216.6564312642724 0.6415731334292597
16.903298941870723 215.46799640087184 0.6405204122724554
16.908526496824138 216.46160261555386 0.6401000144200468
16.913754051777552 217.63640352099898 0.6426897624593033
16.918981606730966 219.96368262690947 0.6450590201680401
16.92420916168438 218.26261050877847 0.643434243536859
16.929436716637795 216.32161370289612 0.6402526504766003
16.93466427159121 214.57188855190657 0.636973845867077
16.939891826544624 214.11231739579824 0.6366782066864449
16.94511938149804 214.45972509759827 0.6365925123104331
16.950346936451453 215.43660138105525 0.6389546130055952
16.955574491404867 213.55022536252358 0.6360489168605928
16.960802046358282 214.1793793453748 0.6378883622268015
16.966029601311696 214.1457262585362 0.6364961747459725
16.97125715626511 214.264395786419 0.6360472443480596
16.976484711218525 214.50140068413612 0.6375127249223852
16.98171226617194 213.34807235264537 0.6361116841427618
16.986939821125354 213.4046018773638 0.6374011797210484
16.99216737607877 213.77947969919805 0.6369943637822449
16.997394931032183 214.47561749463068 0.6366375671724829
17.002622485985597 215.0605368911403 0.6369891062952777
17.00785004093901 215.97628739465625 0.6360843913808842
17.013077595892426 219.92236005311923 0.6411071398716566
17.01830515084584 220.26386050309446 0.6409438616761507
17.023532705799255 219.30659682129038 0.6391525644262348
17.02876026075267 218.18976747338314 0.6375481512002003
17.033987815706084 219.05218288041263 0.638915223786029
17.039215370659498 219.75304435602945 0.6409754624522332
17.044442925612913 221.190024209951 0.6440117756602642
17.049670480566327 220.8677232639086 0.6454330588392021
17.05489803551974 218.4143754027022 0.6417127166740894
17.060125590473156 219.27824779105737 0.6418380229284242
17.06535314542657 218.14456359104872 0.6402082452099013
17.070580700379985 220.10776750513472 0.6432646999159923
17.0758082553334 218.62892079655902 0.6412893246673842
17.081035810286814 217.65127231823058 0.6396297567214468
17.086263365240228 219.1084814380033 0.6404096197327813
17.091490920193642 221.20267657309898 0.6433460698161606
17.096718475147057 222.49722921499514 0.6452936705113096
17.10194603010047 223.21835682803496 0.6460674380712553
17.107173585053886 224.21361287561237 0.6473146447236682
17.1124011400073 224.54970552869813 0.6482292420164634
17.117628694960715 224.1567471885345 0.6479052084745396
17.12285624991413 224.7675838932484 0.6486872319257069
17.128083804867543 225.27283310375884 0.6490520468365294
17.133311359820958 229.82968962273299 0.6546085847216876
17.138538914774372 228.11908993662712 0.6530239052311151
17.143766469727787 227.78358234400557 0.6526099566822056
17.1489940246812 225.56054024680506 0.6498027793419882
17.154221579634616 225.82850548340116 0.650098454058003
17.15944913458803 229.5983387632649 0.6548364021716866
17.164676689541444 235.50748513679525 0.6614261901990284
17.16990424449486 240.06342863646117 0.6652032787837353
17.175131799448273 243.32130829149847 0.6666170740953815
17.180359354401688 240.88528069002163 0.6639605263948404
17.185586909355102 240.62276164805476 0.6644466569137483
17.190814464308517 241.3553378936698 0.6673869134345991
17.19604201926193 245.11091617392327 0.6732361663816514
17.201269574215345 244.61918614548824 0.6716986432220186
17.20649712916876 243.75833121281036 0.6696367003703394
17.211724684122174 242.10842609783612 0.667225122982384
17.21695223907559 242.51765262973333 0.6673357900634463
17.222179794029003 245.82496490508953 0.67161403247684
17.227407348982418 248.15662188261274 0.6752205702757111
17.232634903935832 249.61085366117075 0.677008056668348
17.237862458889246 249.52736218812714 0.6768546671808738
17.24309001384266 243.87510141097277 0.6686339277064801
17.248317568796075 242.46497238279218 0.6668370049625802
17.25354512374949 243.666372397993 0.6683935937189431
17.258772678702904 245.72064234344745 0.6721517767773294
17.26400023365632 244.67216530019584 0.6713081848099892
17.269227788609733 243.92323306471334 0.6697118810377318
17.274455343563147 240.09548501915356 0.6646266388354063
17.279682898516562 238.71790389176144 0.6635024018939765
17.284910453469976 238.17822989648715 0.6615009598422915
17.29013800842339 238.6134412107467 0.6615037889371274
17.295365563376805 239.12308254930292 0.6624525613308256
17.30059311833022 238.82855279043437 0.6626314940678413
17.305820673283634 238.6256638017448 0.6628219122791765
17.31104822823705 240.90161765053978 0.6661969626379481
17.316275783190463 241.4615464666271 0.6660334122205092
17.321503338143877 242.0541774006503 0.6670564447656184
17.32673089309729 239.027460889969 0.6635236606207754
17.331958448050706 239.80969665270572 0.6658256278400398
17.33718600300412 238.55789164074164 0.665369731604597
17.342413557957535 239.06510970907723 0.6669141406916606
17.34764111291095 239.73733169542197 0.6662647270946073
17.352868667864364 239.11011084611556 0.6654362220067084
17.358096222817778 240.80956234117477 0.6669320973562749
17.363323777771193 240.9603953436768 0.6654700716027104
17.368551332724607 239.4924424148163 0.662878094663001
17.37377888767802 237.36185354142654 0.658965466988922
17.379006442631436 236.45426011162036 0.658496457529138
17.38423399758485 234.6957785249803 0.6578028004424221
17.389461552538265 231.9605689605316 0.6548075357693884
17.39468910749168 231.14994121629562 0.6535243956531805
17.399916662445094 234.5449336589406 0.6583449840480629
17.405144217398508 236.67811794674176 0.6597003935498554
17.410371772351922 235.5311622741297 0.6579499642503149
17.415599327305337 236.33251855890234 0.6592117049648212
17.42082688225875 235.83858488023347 0.6594894491149519
17.426054437212166 236.52336636075697 0.6615596477288305
17.43128199216558 237.61346474190103 0.662992152045632
17.436509547118995 237.49847939539083 0.6624475787133538
17.44173710207241 238.67808171390126 0.6628496865605377
17.446964657025823 239.73596605009843 0.6652982623731596
17.452192211979238 238.11304207351958 0.66336043781559
17.457419766932652 237.074070101793 0.6616828058271248
17.462647321886067 234.9710649542004 0.6576219173634976
17.46787487683948 236.15524490256138 0.6581155589953787
17.473102431792896 235.01807523388274 0.6571464012999522
17.47832998674631 237.86283860584936 0.6613604571431663
17.483557541699724 237.89694861719434 0.6607726893802675
17.48878509665314 238.4171302422995 0.6608088217371562
17.494012651606553 238.00262764451188 0.6606490357684609
17.499240206559968 240.1316464695478 0.6640738630460428
17.504467761513382 241.37356958802533 0.6656690388555893
17.509695316466797 244.43044263087603 0.6701289491808666
17.51492287142021 243.20134287178615 0.6685615330644316
17.520150426373625 241.9573002502414 0.6669839022823426
17.52537798132704 241.24704269775052 0.6640443896136179
17.530605536280454 238.60502238467464 0.6592545646989494
17.53583309123387 237.04334906061501 0.6574670560788537
17.541060646187283 234.9928775290254 0.6554296188488131
17.546288201140698 233.89113919398415 0.6551358717056905
17.551515756094112 234.0250499630315 0.6550299939150819
17.556743311047526 235.90593358133856 0.6564683446522953
17.56197086600094 238.92020019115 0.6599012926778555
17.567198420954355 240.4502288054779 0.662022798870558
17.57242597590777 242.19817196438288 0.663676040926952
17.577653530861184 240.62974145280634 0.6617407354860684
17.5828810858146 240.9966629498881 0.6639822404033034
17.588108640768013 240.75442186860187 0.6644424198713675
17.593336195721427 241.49902560780907 0.6649445545726155
17.598563750674842 244.367861857389 0.6676750987895542
17.603791305628256 245.4017917031418 0.6701739057430579
17.60901886058167 245.15499895836356 0.6699737413671301
17.614246415535085 247.71612905145614 0.6739409359102457
17.6194739704885 249.1939269396301 0.674661302227485
17.624701525441914 250.53000767006236 0.6747628550628528
17.62992908039533 250.30216414203844 0.6741905104098894
17.635156635348743 249.97491009067775 0.6730415293085158
17.640384190302157 252.52426854556995 0.6763725523437593
17.64561174525557 253.83644529874232 0.6782137819157826
17.650839300208986 255.60450842541223 0.680071448266871
17.6560668551624 259.6266325451265 0.6857153512075942
17.661294410115815 261.3773653619276 0.6883250469809311
17.66652196506923 265.83748419170337 0.6951837254309897
17.671749520022644 269.9048966008215 0.7006117036204668
17.676977074976058 273.17637202870196 0.7040587877619775
17.682204629929473 276.2226827854545 0.7068096965061594
17.687432184882887 281.7512851583094 0.713196927500052
17.6926597398363 285.5932374740193 0.7186240747060292
17.697887294789716 289.7980905972128 0.7235248501809542
17.70311484974313 289.65743152017853 0.7227618691382995
17.708342404696545 292.2201093243749 0.7250121741153036
17.71356995964996 295.6833083483569 0.7281885878025434
17.718797514603374 298.0061671922421 0.7304767374711377
17.724025069556788 302.2730155643588 0.7349938179852681
17.729252624510202 306.2788464965946 0.7398188996552643
17.734480179463617 310.1843159645303 0.7446829379518
17.73970773441703 314.008284145327 0.7492892456824528
17.744935289370446 315.244229524809 0.7515188320488557
17.75016284432386 317.17447963693957 0.7530722326911243
17.755390399277275 321.2400099584619 0.7572833970573768
17.76061795423069 324.0813376060556 0.7605471081385533
17.765845509184103 324.25876227676866 0.7601511434713835
17.771073064137518 324.17227702675024 0.7605748645210709
17.776300619090932 322.4508957690824 0.758295376416955
17.781528174044347 321.123983799216 0.7571657574670179
17.78675572899776 319.36524429948315 0.7554750786447276
17.791983283951176 319.1107268801984 0.7552533126058263
17.79721083890459 315.2842527987342 0.7507257321409465
17.802438393858004 309.2262629358916 0.7440306320966953
17.80766594881142 302.01629586261225 0.7352284356985329
17.812893503764833 295.76156605803675 0.7280336088439913
17.818121058718248 296.1632707123544 0.7288135055585909
17.823348613671662 294.50343010696247 0.726407273626959
17.828576168625077 291.81059049172103 0.7235189680266564
17.83380372357849 285.91649376426176 0.7167771631354641
17.839031278531905 285.12639031817855 0.7158920659434689
17.84425883348532 285.241350326865 0.7162347060494104
17.849486388438734 286.4405132831937 0.7171362152411335
17.85471394339215 284.87808010747926 0.7160890245097727
17.859941498345563 281.9522531430411 0.7140129885337887
17.865169053298978 279.2589558504867 0.710573956332497
17.870396608252392 278.0488151612619 0.7088555947537163
17.875624163205806 281.79305440797674 0.7119700160126545
17.88085171815922 285.1281835882642 0.7161786410036106
17.886079273112635 288.13320778386674 0.7194973837349299
17.89130682806605 290.1845368306818 0.7212837469412455
17.896534383019464 294.1963414033625 0.7264712753713546
17.90176193797288 301.1549879848798 0.7347593306472419
17.906989492926293 306.0295675441461 0.740890447882592
17.912217047879707 312.1816600415891 0.7481562199936246
17.917444602833122 315.8226329057534 0.7519171553950217
17.922672157786536 316.7161319846922 0.7526068847949225
17.92789971273995 317.92927510826314 0.7538120704374476
17.933127267693365 321.68194710217466 0.75679918181222
17.93835482264678 323.9114633376387 0.7594410333881468
17.943582377600194 323.1562604886193 0.7585745051102688
17.94880993255361 318.62692849037876 0.7540613543910852
17.954037487507023 311.84000297951843 0.7471537659262135
17.959265042460437 306.8114959141228 0.7408041697762555
17.96449259741385 299.9186139597576 0.7328825036925979
17.969720152367266 293.4980285320845 0.725686986144325
17.97494770732068 287.2490882072602 0.7183217122336248
17.980175262274095 282.5459166527929 0.712051478095395
17.98540281722751 275.25615555198476 0.702478749427663
17.990630372180924 271.52321506053283 0.6979306162410441
17.995857927134338 268.67762149812216 0.6959666168413403
18.001085482087753 266.78381768750853 0.6936227996420832
18.006313037041167 263.2105863041952 0.6904248071482918
18.01154059199458 261.39601278871663 0.6878944420399855
18.016768146947996 259.53635367872005 0.6843215120208159
18.02199570190141 260.7226514796778 0.686876776657045
18.027223256854825 259.16374991382855 0.684281351196923
18.03245081180824 257.3334982386272 0.6827374631655103
18.037678366761654 254.39476175341713 0.6788376054183003
18.042905921715068 255.52886033029662 0.6800270940698279
18.048133476668482 254.30556341977672 0.6796766489799769
18.053361031621897 255.09247704011585 0.6811922246006955
18.05858858657531 254.27230276427179 0.68005451614404
18.063816141528726 254.34067472429635 0.6801507069042794
18.06904369648214 255.44411689327805 0.6808720031335821
18.074271251435555 260.04362482075896 0.6860082328104085
18.07949880638897 262.6749582255809 0.6884285167391239
18.084726361342383 263.3789529903716 0.6875883771894377
18.089953916295798 263.7494309129402 0.6884239610216775
18.095181471249212 263.12105673424566 0.6876501810547394
18.100409026202627 264.6424749347561 0.690617420026414
18.10563658115604 269.01976297573674 0.6961484051075998
18.110864136109456 271.93047740367655 0.6999414701899306
18.11609169106287 278.6206999575239 0.707935769021327
18.121319246016284 283.80766731024653 0.713595047180925
18.1265468009697 288.5580097135193 0.7180310212692087
18.131774355923113 289.33086820303964 0.7178759454716027
18.137001910876528 293.4591084872932 0.7225776379931855
18.142229465829942 301.1515644573979 0.7319897510329372
18.147457020783357 309.5511985428 0.742818449399142
18.15268457573677 317.7402645769675 0.7529081534863686
18.157912130690185 324.16775909451053 0.7606914273457537
18.1631396856436 331.1050077789942 0.7687240110549776
18.168367240597014 340.0704836484307 0.7779854248554069
18.17359479555043 350.96966513512444 0.7900359557781984
18.178822350503843 361.93864875272067 0.8015155408191992
18.184049905457258 371.58757063722646 0.8115268380887065
18.189277460410672 379.9206619591539 0.8201431049688478
18.194505015364086 387.81877889154964 0.8284171989251067
18.1997325703175 391.8026453321184 0.8335584294187435
18.204960125270915 393.6422742108439 0.8354365961608093
18.21018768022433 391.62063653979493 0.8333105247748113
18.215415235177744 386.1839544353876 0.827688646445434
18.22064279013116 383.48404536007627 0.8243602294122662
18.225870345084573 379.4553677204855 0.8198658119774256
18.231097900037987 378.7772825374122 0.8190787625375998
18.236325454991402 382.2890163424651 0.8227518279031537
18.241553009944816 385.5062327243525 0.8265469281188095
18.24678056489823 387.5978062930115 0.8284780289697055
18.252008119851645 387.21254862959444 0.8281659424507768
18.25723567480506 387.8108657420949 0.8289359512997225
18.262463229758474 386.06978640673424 0.8271551915442826
18.26769078471189 381.90510329468026 0.8229032580148836
18.272918339665303 372.97587858194544 0.8135061058675683
18.278145894618717 360.2803621666903 0.799782681631774
18.28337344957213 349.4986371248086 0.7876982571797309
18.288601004525546 343.8454242616543 0.7809613297972117
18.29382855947896 338.11561006776896 0.7738473343018668
18.299056114432375 331.5183094731917 0.7666990459811086
18.30428366938579 321.4034229556529 0.755700641226325
18.309511224339204 312.2573808451618 0.7456026878366678
18.314738779292618 305.45973983274183 0.7374840266090088
18.319966334246033 300.2078735113351 0.7321256787766828
18.325193889199447 296.8753308938786 0.7282996925376228
18.33042144415286 291.3650543951967 0.7219527422107628
18.335648999106276 290.38098828969305 0.7201485142296185
18.34087655405969 288.1238329753642 0.7174362424379149
18.346104109013105 285.6472830083657 0.7147182225655425
18.35133166396652 285.38433250827035 0.7150857800886742
18.356559218919934 285.3395421887991 0.7152156612084661
18.361786773873348 286.3114470592241 0.7164382574121291
18.367014328826762 286.5415732563427 0.7161040434144842
18.372241883780177 282.9765202044946 0.7115448619443124
18.37746943873359 283.8421933856944 0.7127966708123616
18.382696993687006 284.52846782660026 0.7137770168835181
18.38792454864042 291.8707221497059 0.7260295595179179
18.393152103593835 300.85891225308734 0.747997238619863
18.39837965854725 309.11005056808165 0.7642672644780212
18.403607213500663 315.1232919540222 0.7759466552216093
18.408834768454078 321.3374551536673 0.7877477016118667
18.414062323407492 328.2448067966609 0.8006540822131928
18.419289878360907 334.76009988789866 0.8116137096716478
18.42451743331432 340.04352271759996 0.8202100779167741
18.429744988267736 339.9383764918628 0.8236901071523857
18.43497254322115 339.1379292956822 0.8257666770354758
18.440200098174564 335.14773684374865 0.8245725215668243
18.44542765312798 334.8858314985291 0.8281258457334497
18.450655208081393 333.087374131422 0.8282837945797441
18.455882763034808 327.97005820546656 0.824942121255434
18.461110317988222 323.3924427784418 0.8221999929196034
18.466337872941637 318.4144134403176 0.8190954422073191
18.47156542789505 315.13868993348325 0.8187182843274567
18.476792982848465 310.78333958968045 0.8153843382824785
18.48202053780188 307.9447424651021 0.8141600613397668
18.487248092755294 305.6129811291879 0.813346227283143
18.49247564770871 304.0634750755649 0.8129081141003973
18.497703202662123 301.65294578751474 0.8123547328944122
18.502930757615538 300.15552186809356 0.8111548669121612
18.508158312568952 296.1254766612592 0.807224412724101
18.513385867522366 293.4352501434192 0.8054535295449126
18.51861342247578 291.12718230857337 0.8047721144081635
18.523840977429195 290.81386080008565 0.8088885110699933
18.52906853238261 294.33747507087674 0.8179393676075475
18.534296087336024 294.14413362650953 0.8207481140509749
18.53952364228944 294.8025200006128 0.8241685437843177
18.544751197242853 290.18800596382084 0.818099409400119
18.549978752196267 287.5415598263875 0.8153348072749667
18.555206307149682 284.72615292662135 0.8128451462931464
18.560433862103096 286.0108245270255 0.8168036453628105
18.56566141705651 288.21716944532267 0.822974448383859
18.570888972009925 289.81321568805583 0.826665062039312
18.57611652696334 290.1583341428753 0.829851600507578
18.581344081916754 290.1809508417947 0.8314370156199793
18.58657163687017 289.52555314672856 0.8316966193518645
18.591799191823583 289.052285892233 0.8320299411213864
18.597026746776997 290.14082167269595 0.8348345192225936
18.60225430173041 291.93685093824615 0.8385593635329641
18.607481856683826 294.85183545291994 0.8456673457564844
18.61270941163724 294.96479180725794 0.8475412517339718
18.617936966590655 297.5867706700979 0.8530771007149579
18.62316452154407 300.57222725894457 0.857417829431517
18.628392076497484 305.3392712173556 0.8468383719146498
18.633619631450898 308.2422443663644 0.8416354214863406
18.638847186404313 311.3777992598381 0.8388389864618867
18.644074741357727 312.65007014004397 0.8353176068079016
18.64930229631114 313.6329369306703 0.8328026046511953
18.654529851264556 318.950289470284 0.8353328555747491
18.65975740621797 326.3502064876581 0.8420020862755807
18.664984961171385 331.6492866929108 0.8456897904623125
18.6702125161248 332.1028020520448 0.8430693699542351
18.675440071078214 334.02429953605866 0.8435493619349863
18.680667626031628 339.50716501339394 0.8468089477771281
18.685895180985042 346.1693988711424 0.8521144395014819
18.691122735938457 351.5525017494577 0.8570200596950485
18.69635029089187 355.1808117535941 0.8591349017615723
18.701577845845286 357.68966043772997 0.8608043506865635
18.7068054007987 360.4453611771633 0.8617571087526797
18.712032955752115 360.6959253364851 0.8602408523606521
18.71726051070553 362.07703180238735 0.8612517824824086
18.722488065658943 362.7293728364491 0.8603566413411751
18.727715620612358 360.97704296353464 0.8572121991699402
18.732943175565772 359.8425576962887 0.8539075548279823
18.738170730519187 359.6576107113018 0.8523165938251629
18.7433982854726 362.49655031081 0.8549269263093102
18.748625840426016 364.8360822956036 0.8564012887544847
18.75385339537943 362.2576259500185 0.8526778891325472
18.759080950332844 361.4584399754262 0.8511856389609086
18.76430850528626 358.6920335513567 0.8462663011040347
18.769536060239673 356.0295342668628 0.8424566077069154
18.774763615193088 352.0556769211436 0.8360817427875917
18.779991170146502 346.24006557762186 0.8273988822554798
18.785218725099917 338.4924030492925 0.8170913895496948
18.79044628005333 334.62794263127483 0.8115752400332328
18.795673835006745 330.79437416273953 0.8068528078960479
18.80090138996016 328.55466281222306 0.8043926731302075
18.806128944913574 325.89898464798335 0.8000998879677914
18.81135649986699 319.42035802436226 0.7913668370620015
18.816584054820403 314.3986643839135 0.7853362878753571
18.821811609773818 313.5121649440056 0.7827807937629264
18.827039164727232 315.3302326298946 0.7857851594919917
18.832266719680646 314.04588999854934 0.7825940324777725
18.83749427463406 311.90490201064483 0.7798825227022038
18.842721829587475 308.0533165831818 0.7741822276688829
18.84794938454089 307.1923460847046 0.772760657601721
18.853176939494304 307.8346960904656 0.7741775064791592
18.85840449444772 307.42614790622025 0.7733495908759893
18.863632049401133 303.8135577180984 0.7674728600560137
18.868859604354547 303.5580749796859 0.7663512576699314
18.87408715930796 303.5553972361937 0.7658452362622559
18.879314714261376 302.7816009473473 0.7649809942092959
18.88454226921479 298.28360281935807 0.760591685547419
18.889769824168205 293.0008987813996 0.7524557937270359
18.89499737912162 292.78363993249656 0.7523830422464484
18.900224934075034 290.5929220837193 0.7491626233361388
18.90545248902845 286.5163700507698 0.743642788682129
18.910680043981863 285.28759024527477 0.743025171991824
18.915907598935277 284.9722954528418 0.742389635986492
18.92113515388869 284.69488567166206 0.7422146743581418
18.926362708842106 284.0269351018403 0.7403795245949174
18.93159026379552 284.84292987102856 0.7414849879579227
18.936817818748935 282.6136564774975 0.7383787496460024
18.94204537370235 281.0145754141891 0.7352900676730658
18.947272928655764 275.76206529334837 0.7271347909701285
18.952500483609178 273.90615423870395 0.7238527592295241
18.957728038562593 271.8909489244518 0.7212084552010658
18.962955593516007 270.8613860483207 0.719777130220691
18.96818314846942 270.6089288098352 0.7203031623370469
18.973410703422836 272.5930217535134 0.722356028883353
18.97863825837625 273.26975519007436 0.7238379925176034
18.983865813329665 271.6122996607921 0.7208265443654391
18.98909336828308 270.71333375522124 0.7199095004817437
18.994320923236494 268.60491404081307 0.7165816007686078
18.999548478189908 271.28730247491234 0.7202170441991348
19.004776033143322 270.50696400276433 0.7192883400603444
19.010003588096737 275.4654834395553 0.7252508960721374
19.01523114305015 277.4541145464973 0.7276245878332069
19.020458698003566 276.6897862797022 0.7260366625499336
19.02568625295698 274.3156650571603 0.7226145510007765
19.030913807910395 273.28144578353783 0.7210059651051317
19.03614136286381 276.40749827101706 0.7251924901542296
19.041368917817223 278.8084443295674 0.7278854193640921
19.046596472770638 279.47514017634677 0.7278220672523548
19.051824027724052 276.3255811090766 0.7229454563691322
19.057051582677467 275.7957590121761 0.721442968979999
19.06227913763088 275.0151714806263 0.7206581088692812
19.067506692584296 274.33627527218056 0.719697917756522
19.07273424753771 273.22535768 0.7169507825775251
19.077961802491124 272.9084505858344 0.7173955609641117
19.08318935744454 274.66089390834003 0.719056224756688
19.088416912397953 272.84633264588507 0.7166163206968762
19.093644467351368 271.9593714535544 0.7157611097021674
19.098872022304782 268.69400971148747 0.7112589178454604
19.104099577258197 265.8739481398773 0.707022620077092
19.10932713221161 266.41149409853915 0.7070222435296606
19.114554687165025 264.78115349407886 0.7048919697263213
19.11978224211844 265.60934062755 0.707090987581432
19.125009797071854 266.516241599895 0.708504496600424
19.13023735202527 264.51836118348905 0.7062499599036883
19.135464906978683 265.4301622603577 0.707286190242659
19.140692461932098 263.155789085483 0.7049142409198417
19.145920016885512 264.50045183700524 0.7081531793224263
19.151147571838926 265.04338500817613 0.708283524072418
19.15637512679234 263.5098119220868 0.7057181108928802
19.161602681745755 261.6180702516766 0.7036388333962611
19.16683023669917 258.318033360333 0.6986984930712873
19.172057791652584 256.7787834268866 0.6963674335897755
19.177285346606 257.2374186590732 0.6960741343892485
19.182512901559413 260.35788161522976 0.6995116514845942
19.187740456512827 262.45776818357524 0.7020394683534604
19.19296801146624 264.9007289408062 0.7057690066048443
19.198195566419656 264.96833903827314 0.7062573194162519
19.20342312137307 265.1670865667197 0.7058917857820665
19.208650676326485 264.1348027658266 0.7030106918301657
19.2138782312799 263.3932911481057 0.7011522308628552
19.219105786233314 264.0990775935783 0.7021426367838847
19.22433334118673 264.63251443016736 0.7028526589347059
19.229560896140143 264.95508701600954 0.7046138593973754
19.234788451093557 265.4752487510925 0.7052199763962483
19.24001600604697 265.52338281515586 0.7061349639052948
19.245243561000386 264.34731659536914 0.7024582506032999
19.2504711159538 264.32364301676125 0.7012657889562425
19.255698670907215 266.6953411249018 0.7038894288003796
19.26092622586063 266.64164070340695 0.7040093662874253
19.266153780814044 266.82156188433976 0.7045157141132489
19.271381335767458 268.84534445349334 0.7072855436902876
19.276608890720873 270.8766628518018 0.708688291143262
19.281836445674287 275.50896015903936 0.7148360788075835
19.2870640006277 276.4906182396635 0.7156710307961583
19.292291555581116 278.27080571601476 0.7184933638859574
19.29751911053453 279.2145413414956 0.7201699939415573
19.302746665487945 279.80138154178803 0.7211289462913191
19.30797422044136 282.4071508249118 0.7237597073895355
19.313201775394774 284.0400779348517 0.7251742797361164
19.318429330348188 288.5997211570238 0.7300604393808945
19.323656885301602 290.9798208036385 0.7335700600950077
19.328884440255017 294.9812669990844 0.7383000966989562
19.33411199520843 297.5950664341546 0.7412954196702548
19.339339550161846 296.8885058117278 0.7402838167475224
19.34456710511526 298.69597024000547 0.741421658291055
19.349794660068675 301.13318971244036 0.7449151371678017
19.35502221502209 304.5388786756503 0.7481316060223361
19.360249769975503 307.36627561230205 0.7510780237150724
19.365477324928918 308.0579988402002 0.7509614059517592
19.370704879882332 312.5390009659684 0.7558848682308512
19.375932434835747 314.8724020681092 0.7591211573111447
19.38115998978916 316.67148139066467 0.7617087167762124
19.386387544742576 317.86872298191565 0.7627836662489744
19.39161509969599 318.9138759915809 0.7642340525327915
19.396842654649404 324.6688057987211 0.7704568764243361
19.40207020960282 329.27946075159053 0.7760505942964857
19.407297764556233 328.7723510583305 0.775097775997824
19.412525319509648 330.41811855029744 0.7767804875147293
19.417752874463062 330.52499080815164 0.7770665067680949
19.422980429416477 329.73447824788815 0.7764408059496285
19.42820798436989 329.5463842123169 0.7757983523067444
19.433435539323305 328.4067968522721 0.774848568173003
19.43866309427672 327.9519238897014 0.7744769413660116
19.443890649230134 328.91839838715447 0.7756343750711685
19.44911820418355 329.06611724891593 0.7758579703170607
19.454345759136963 330.0772876290015 0.7761990466224843
19.459573314090377 330.76880372262764 0.7767572528122372
19.464800869043792 328.9761765056688 0.7744121343410366
19.470028423997206 325.67233085673496 0.7698391374549084
19.47525597895062 324.7384535455924 0.768722582130516
19.480483533904035 324.1051821759846 0.7678625508816881
19.48571108885745 324.65164734629445 0.7685749583691123
19.490938643810864 329.43997835394333 0.7742440060118958
19.49616619876428 331.2684098743509 0.7759875666736944
19.501393753717693 332.6629031418512 0.7779509862790105
19.506621308671107 331.71511823248824 0.7769253903853306
19.51184886362452 332.1116820212083 0.777248910847214
19.517076418577936 330.41058962454355 0.7748554845840541
19.52230397353135 332.31605654499486 0.7764193554701239
19.527531528484765 335.12818926384625 0.7795057955699296
19.53275908343818 335.4180304550172 0.7794681187439734
19.537986638391594 335.9160610471795 0.780065994808097
19.54321419334501 335.3666750365184 0.7796623852196596
19.548441748298423 337.94248892884616 0.7824688114207865
19.553669303251837 342.059527245483 0.7872269389491008
19.55889685820525 347.16832102870313 0.7932379098336368
19.564124413158666 352.6707438705738 0.7992307416729287
19.56935196811208 355.1310101526732 0.8020808714158754
19.574579523065495 355.5511581390791 0.8020058193268236
19.57980707801891 355.86110373106357 0.8021547183143394
19.585034632972324 355.28507803653923 0.8017335115942336
19.590262187925738 356.7943161193958 0.8035234058248847
19.595489742879153 361.2961049166906 0.8086565535360446
19.600717297832567 365.4547884675948 0.8131857769941501
19.60594485278598 371.85839188120025 0.8202478346162057
19.611172407739396 375.4048240742199 0.8241289470330866
19.61639996269281 382.1813223165895 0.8315686862115677
19.621627517646225 384.78741659113706 0.8345698547602967
19.62685507259964 383.0640506925541 0.8325791733179823
19.632082627553054 380.0706442219831 0.8290068074184773
19.637310182506468 376.5813140310658 0.8244390996249332
19.642537737459882 375.616456364723 0.8235618319245269
19.647765292413297 378.6150026190775 0.8272086898493716
19.65299284736671 383.8960850524172 0.8333874014696633
19.658220402320126 389.1476253012125 0.8387582975929149
19.66344795727354 392.39250151910943 0.8416309020578122
19.668675512226955 391.22307116943256 0.839921487906525
19.67390306718037 391.3200277792414 0.8400079937521224
19.679130622133783 393.1242119285883 0.8418126428360001
19.684358177087198 392.1883804106163 0.8409537039142174
19.689585732040612 394.70577345455285 0.843426445050556
19.694813286994027 396.74025383489425 0.8458779212018637
19.70004084194744 396.21692787073914 0.8451902249519054
19.705268396900856 394.8069634494331 0.8432925984818739
19.71049595185427 395.7541796028655 0.8444390289371968
19.715723506807684 394.45116149550535 0.8426010915936206
19.7209510617611 392.6016277097548 0.8407686202006688
19.726178616714513 386.6810153684142 0.83438084014353
19.731406171667928 384.61649787957356 0.8319443082529366
19.736633726621342 380.97598262651314 0.828634969792188
19.741861281574757 378.8036500501541 0.8262097501833479
19.74708883652817 375.4713722950578 0.8230859456552584
19.752316391481585 373.13165374336336 0.8205084476197875
19.757543946435 368.39927637790385 0.8147128679879841
19.762771501388414 363.6110353720939 0.8091288805912786
19.76799905634183 358.4238068395279 0.802979456129548
19.773226611295243 354.13075617396055 0.79784578919458
19.778454166248657 348.3540008066245 0.7915282933181189
19.783681721202072 344.3237354987591 0.7862687528673978
19.788909276155486 344.45972845863093 0.7869896352866653
19.7941368311089 346.61574415994073 0.7898308100051731
19.799364386062315 344.84810537616164 0.7880621682026021
19.80459194101573 339.8764055097555 0.7823806692266265
19.809819495969144 336.7951972591568 0.778165785083992
19.81504705092256 332.2801052865341 0.773064425743228
19.820274605875973 332.9056970190787 0.7739801543393432
19.825502160829387 331.51517973004593 0.7728375205831228
19.8307297157828 330.8253983955132 0.7724795811850975
19.835957270736216 326.6067128621828 0.7676930844223362
19.84118482568963 324.9787185786406 0.7658379032778085
19.846412380643045 326.02287265155604 0.7676238296879639
19.85163993559646 326.3047512515368 0.767429984762454
19.856867490549874 326.3003057475611 0.7679775486799929
19.86209504550329 321.80663464137166 0.762372824866457
19.867322600456703 318.6341596647593 0.7578880781958711
19.872550155410117 317.2822717276992 0.7565648467972871
19.87777771036353 318.0076905131366 0.7568719832049229
19.883005265316946 319.0418912781707 0.7588389469098858
19.88823282027036 318.43655213158644 0.7581190606436222
19.893460375223775 315.2203496760104 0.7539940408108524
19.89868793017719 313.0140614780684 0.7513633315185307
19.903915485130604 310.9801302325097 0.7489666996691636
19.909143040084018 310.4204523499851 0.7484723316553561
19.914370595037433 313.2367068983045 0.7516306298008001
19.919598149990847 310.80561154393195 0.747994728099759
19.92482570494426 309.97878681149496 0.7472911433043717
19.930053259897676 308.1294250472772 0.7448219204999671
19.93528081485109 306.8851795081439 0.7430652118784071
19.940508369804505 304.65117738406104 0.7405545313038958
19.94573592475792 302.2155185149137 0.7380900215574332
19.950963479711334 299.10280556562225 0.7358683301437069
19.956191034664748 300.3725421871975 0.7378936669372387
19.961418589618162 302.60623509655187 0.7398302897496274
19.966646144571577 303.59304079787654 0.7405913053435518
19.97187369952499 302.46521041000005 0.7383511274635273
19.977101254478406 301.27195404306207 0.7369676337016595
19.98232880943182 302.9789358503265 0.7392008979101762
19.987556364385235 301.5752531421866 0.7371106123911797
19.99278391933865 302.3198357009667 0.738078749627334
19.998011474292063 298.6065996503623 0.7327831958244542
20.003239029245478 300.4055339548813 0.735554130858677
20.008466584198892 302.48525454707044 0.7379301758417874
20.013694139152307 309.55247927283057 0.7469272271680707
20.01892169410572 314.2473014154747 0.7518580190171084
20.024149249059136 321.79112114962845 0.7610151158169896
20.02937680401255 327.96577283816356 0.7673142279815004
20.034604358965964 333.09863363525835 0.7726124879693766
20.03983191391938 337.37753683928634 0.776608843026679
20.045059468872793 340.274495765864 0.7796248586194763
20.050287023826208 343.1034110194075 0.7832761824555121
20.055514578779622 342.77020501944304 0.783096939985216
20.060742133733036 344.04109524452895 0.785315835813072
20.06596968868645 337.2872945992371 0.7770570083391679
20.071197243639865 330.33161304299864 0.7688303089692993
20.07642479859328 321.764215318872 0.7590114737227907
20.081652353546694 320.17076452027 0.757477761663456
20.08687990850011 318.7434521365452 0.7563948774152349
20.092107463453523 316.0619686159595 0.7537047713849301
20.097335018406937 314.00820202395573 0.7508570684683197
20.102562573360352 314.93895289643757 0.7518728110038962
20.107790128313766 315.3048149198808 0.7521863415216391
20.11301768326718 314.7347040121877 0.7520734010515572
20.118245238220595 312.0536253200252 0.7490861191160448
20.12347279317401 310.7968169136644 0.7472827050306531
20.128700348127424 312.6510126406508 0.7490736149863052
20.13392790308084 313.4259098636971 0.7496060661973295
20.139155458034253 313.72459588826166 0.7493291756994449
20.144383012987667 315.045311800718 0.751116516783291
20.14961056794108 316.5556098825176 0.753549249276686
20.154838122894496 318.86470487572683 0.7564666567131644
20.16006567784791 319.83050562547385 0.758343202067221
20.165293232801325 319.89035138975385 0.7577533457943672
20.17052078775474 318.57208991810893 0.7560414937376077
20.175748342708154 319.30182096577215 0.7568376046282153
20.18097589766157 318.1238053451993 0.7548166085509246
20.186203452614983 322.1326672251707 0.7596512317015904
20.191431007568397 319.91888696061045 0.756286077339776
20.19665856252181 316.94149672181106 0.7535065909925206
20.201886117475226 314.549562614222 0.751097315177301
20.20711367242864 313.3712504359886 0.7500005818779255
20.212341227382055 308.2836035102825 0.7435096418441149
20.21756878233547 300.44650262270966 0.7343622799915119
20.222796337288884 294.2452631085188 0.7270428205270782
20.228023892242298 293.60888428843487 0.7271553070824169
20.233251447195713 294.8478240445961 0.7282366548410434
20.238479002149127 290.84019034455054 0.7233171981006723
20.24370655710254 288.0578936327477 0.7201320372930996
20.248934112055956 287.96058538715255 0.7198394935868663
20.25416166700937 290.7082875221584 0.7229447597974892
20.259389221962785 291.24651380605303 0.7232966505074135
20.2646167769162 292.65842662249025 0.7251324147322336
20.269844331869614 291.5143888919974 0.7246920686626165
20.275071886823028 290.02323501530793 0.7234798592611331
20.280299441776442 285.0039612728082 0.7174059145543802
20.285526996729857 284.4745728687846 0.7162864448255923
20.29075455168327 283.4572966434443 0.7138324971589001
20.295982106636686 284.3177785834714 0.7149265554451971
20.3012096615901 283.9463016392509 0.714666692192916
20.306437216543515 283.4157704174407 0.7137502615718276
20.31166477149693 288.107062763568 0.7193084748487754
20.316892326450343 291.0427276826055 0.7227286851233503
20.322119881403758 288.94143797980036 0.720727110154589
20.327347436357172 288.13244767204344 0.7184032649530541
20.332574991310587 285.97852425500594 0.7152676854433125
20.337802546264 291.51768869825526 0.7220050928800563
20.343030101217416 291.7660362874472 0.7229581920617913
20.34825765617083 291.15978551201243 0.7219547880204763
20.353485211124244 289.9706377979712 0.7206131595293723
20.35871276607766 290.52149334925366 0.7211975962821157
20.363940321031073 290.26778378062835 0.7224139007888329
20.369167875984488 289.638509177733 0.7218340963495654
20.374395430937902 288.85675893170264 0.7204964859938222
20.379622985891316 290.1409262081656 0.7207234609105057
20.38485054084473 293.7623772274459 0.7239676774680663
20.390078095798145 295.5768052314642 0.7268555519138186
20.39530565075156 296.16742923358123 0.7276089001532442
20.400533205704974 295.42705717102615 0.7272354840536916
20.40576076065839 296.1781107213906 0.7281233965557368
20.410988315611803 293.7628280870325 0.7253116569357152
20.416215870565217 292.72837322848807 0.724716118518667
20.421443425518632 290.15004449183647 0.7214303204535746
20.426670980472046 287.0644766896908 0.717546420579088
20.43189853542546 285.8531961455051 0.7157119352948667
20.437126090378875 287.85840730588006 0.7187976857014404
20.44235364533229 290.2453610535082 0.7226457512343976
20.447581200285704 292.8777814612013 0.7249845393435882
20.45280875523912 291.1370090863036 0.7217353431051048
20.458036310192533 289.99617438981215 0.7200359359930616
20.463263865145947 287.760752997501 0.7171846998564748
20.46849142009936 285.5226588071119 0.715269531731369
20.473718975052776 284.20092182310435 0.7136882030129328
20.47894653000619 284.9658657250338 0.7141754463578269
20.484174084959605 286.1583880955838 0.7166555702143976
20.48940163991302 289.22628819343805 0.7193255752325766
20.494629194866434 289.18001420002446 0.7186061559695475
20.49985674981985 290.0874973827716 0.7202896185210228
20.505084304773263 287.5132205538248 0.7175223208809941
20.510311859726677 285.9111955705644 0.7158578722523724
20.51553941468009 286.6442639022381 0.7161868598315387
20.520766969633506 286.30348812049505 0.7151186293717997
20.52599452458692 288.1670117939996 0.717309543506979
20.531222079540335 289.8541336185562 0.7184459045949072
20.53644963449375 289.2783024731958 0.7183479916833304
20.541677189447164 286.0611840849422 0.7150049412462476
20.546904744400578 281.7973522671644 0.7096827123821223
20.552132299353993 280.73840792357936 0.7087921830477596
20.557359854307407 282.65322965991527 0.7104952662681956
20.56258740926082 286.26813903555086 0.7149688009786375
20.567814964214236 286.6032657423188 0.715303546172867
20.57304251916765 283.4217027492558 0.7115143415750663
20.578270074121065 281.8032246352336 0.7105366744340655
20.58349762907448 279.2473567248446 0.7058798434068884
20.588725184027894 283.3020676001286 0.7118347824201013
20.593952738981308 286.9135099570302 0.7184516355564164
20.599180293934722 287.0385647013616 0.7197869407223774
20.604407848888137 283.4325860097176 0.7146866668353875
20.60963540384155 282.0238310384471 0.7116525595378621
20.614862958794966 278.75734238033135 0.7061967702782967
20.62009051374838 281.1996452191534 0.7102123614148694
20.625318068701795 283.27977567235143 0.711834748602609
20.63054562365521 284.4880323455291 0.7138613657303123
20.635773178608623 282.0001921308326 0.7092819700810997
20.641000733562038 279.7798323052562 0.7058568791888343
20.646228288515452 280.4695631459793 0.70768905681904
20.651455843468867 283.03101839306026 0.7110958194250313
20.65668339842228 283.9321640829557 0.7132640154359907
20.661910953375695 286.08134629123424 0.7156170478875145
20.66713850832911 285.1378252124477 0.7150280727802049
20.672366063282524 285.2958131226811 0.715749864171167
20.67759361823594 285.40526103244997 0.7156692214747309
20.682821173189353 287.11811116987985 0.7167094338739184
20.688048728142768 286.3815765201053 0.7141942628578004
20.693276283096182 285.02309243335645 0.7121830612450422
20.698503838049596 281.00621952493844 0.7081426534850582
20.70373139300301 280.64903778710317 0.7076653382692928
20.708958947956425 283.4241556349518 0.7118141316719097
20.71418650290984 288.6360233481032 0.7188027159811256
20.719414057863254 290.818081577233 0.7213759055066569
20.72464161281667 291.43684364235855 0.7217289433111028
20.729869167770083 289.8742960450663 0.7193065109210733
20.735096722723497 290.13183873378995 0.7192353840903221
20.740324277676912 290.10510120163036 0.719424606309246
20.745551832630326 288.90884762160584 0.7172673764197545
20.75077938758374 289.19000282474667 0.7175924894615553
20.756006942537155 291.6190351659164 0.7214197469939517
20.76123449749057 294.26362375541987 0.7242973740584593
20.766462052443984 296.10157639117966 0.7272333078796076
20.7716896073974 294.95818711880315 0.7254021093875492
20.776917162350813 294.34998881134953 0.7234369729076832
20.782144717304227 295.7684054960085 0.7238181078607023
20.78737227225764 297.7160939284603 0.7251355335010036
20.792599827211056 296.0999599633956 0.7238561163178788
20.79782738216447 295.7815564793568 0.7239677924835368
20.803054937117885 295.90182801077975 0.7244209922264093
20.8082824920713 300.84452842177154 0.7302800846787116
20.813510047024714 305.8266140989583 0.7356102635794632
20.81873760197813 306.40982973058806 0.7361508031044557
20.823965156931543 305.35879685357725 0.7349315792093515
20.829192711884957 304.6074081419085 0.7345585027371512
20.83442026683837 302.9651466969422 0.7326983905121683
20.839647821791786 304.1401803870032 0.733233924295366
20.8448753767452 303.4402889216123 0.7329333255054953
20.850102931698615 306.62854696161963 0.7367502148242273
20.85533048665203 304.2233006650916 0.7335402442084183
20.860558041605444 302.23295912967814 0.7311085162192434
20.865785596558858 299.55016267677917 0.7280550648442051
20.871013151512273 298.2535878105847 0.7275162510290057
20.876240706465687 296.54310168796036 0.7259187700393737
20.8814682614191 297.3799698378875 0.7272617788062299
20.886695816372516 295.4310766063704 0.7242533778152321
20.89192337132593 295.6151052717571 0.7235443262895355
20.897150926279345 293.1963050530091 0.720773871794615
20.90237848123276 292.1568580182327 0.719602488745353
20.907606036186174 289.0521215893284 0.7164558527433225
20.912833591139588 288.3983211093756 0.7150946249961586
20.918061146093002 288.14748671473365 0.7148859250236952
20.923288701046417 287.04679259342697 0.7137230061157482
20.92851625599983 287.07787899267936 0.7142067484229898
20.933743810953246 284.42671819328956 0.7106627431705875
20.93897136590666 286.55455416062705 0.7124643129865517
20.944198920860075 285.33023091168616 0.7112109668785644
20.94942647581349 286.572378912988 0.7135603780389266
20.954654030766903 285.1031056938725 0.7122641364512935
20.959881585720318 284.30419079654627 0.7110698096909404
20.965109140673732 285.3737541619782 0.71201842908732
20.970336695627147 284.7488635881437 0.7109516227421493
20.97556425058056 282.45123153024986 0.7071214815957634
20.980791805533975 282.68201756871724 0.7073537540644786
20.98601936048739 280.94767944108764 0.7053212805696881
20.991246915440804 279.73182205694883 0.7051073890397451
20.99647447039422 277.59106484919084 0.7032901972039746
21.001702025347633 276.5266730695153 0.7023229618592391
21.006929580301048 279.96619168597044 0.7062447852396123
21.012157135254462 278.8435951349007 0.704851735096761
21.017384690207876 277.31501983201196 0.7020510397186844
21.02261224516129 272.18160762525326 0.6955272589844873
21.027839800114705 272.6217919302982 0.6957037416794628
21.03306735506812 271.90251175551293 0.6943936403715021
21.038294910021534 273.9348815764543 0.6974339824067523
21.04352246497495 273.9474761635581 0.6971482428755742
21.048750019928363 275.0638283192027 0.6994536278844148
21.053977574881777 275.3455325431065 0.7008390322962044
21.059205129835192 274.90701485033736 0.6998242382307702
21.064432684788606 277.190753656477 0.7027473939595876
21.06966023974202 275.6357861215978 0.7002431499785559
21.074887794695435 273.48682064219815 0.6983699892772206
21.08011534964885 267.0562349476688 0.6911926040890352
21.085342904602264 267.01700707698706 0.6910333038099686
21.09057045955568 269.22115104079444 0.6932028434466126
21.095798014509093 272.511764366252 0.6963293058051451
21.101025569462507 272.6726129318914 0.6951632060192351
21.10625312441592 274.54629284176036 0.6976871738437995
21.111480679369336 275.16612597488444 0.698128213197563
21.11670823432275 273.810717316491 0.6963320333077264
21.121935789276165 269.14830773566274 0.6902605298139773
21.12716334422958 268.1105181868689 0.6872783053197306
21.132390899182994 267.99334108973557 0.6877624716111606
21.13761845413641 268.5615572544395 0.6880431054297894
21.142846009089823 268.2585611317555 0.6881638583611349
21.148073564043237 267.4012084561253 0.6869730210237517
21.15330111899665 267.41050738441504 0.6850731403553282
21.158528673950066 269.19005054518743 0.686669788396614
21.16375622890348 269.98454376172407 0.6872096286961196
21.168983783856895 271.2118717130167 0.68884737769914
21.17421133881031 274.3493484752693 0.6937824865425329
21.179438893763724 274.0644740613642 0.6935441698573845
21.184666448717138 275.89002986244856 0.6962617289018508
21.189894003670553 271.8316926009389 0.6897790087214197
21.195121558623967 270.8024648635012 0.6871300867058882
21.20034911357738 273.2352683601052 0.6895876557857539
21.205576668530796 272.0443625842986 0.6870849702814912
21.21080422348421 272.8308369098349 0.6884160416224596
21.216031778437625 267.98502788053355 0.6820522727155892
21.22125933339104 269.22162853380485 0.6840380251968422
21.226486888344454 267.42724949432653 0.6818933595958698
21.231714443297868 269.89345013401606 0.6846367836467474
21.236941998251282 272.0308326042466 0.6875526619268255
21.242169553204697 274.01121156377974 0.69018252321023
21.24739710815811 274.2491650670893 0.6900639825200376
21.252624663111526 273.3191485168299 0.6901391246257762
21.25785221806494 271.22364830804935 0.6868399040207671
21.263079773018355 269.18750109938026 0.6844829873997081
21.26830732797177 270.8116020643852 0.6853563449087058
21.273534882925183 268.4142039389584 0.6820147474578019
21.278762437878598 266.8986142368091 0.6803165013260214
21.283989992832012 262.8051605529551 0.6823359642235268
21.289217547785427 264.44373251452595 0.695364140620277
21.29444510273884 265.80400146049624 0.703643144853739
21.299672657692255 265.23264129072066 0.7080632932509612
21.30490021264567 266.459336101987 0.7140700487677849
21.310127767599084 265.52934389095446 0.7166805642786331
21.3153553225525 266.34764017963084 0.721860394162748
21.320582877505913 266.1001846818735 0.7255950698944136
21.325810432459328 267.2669416106719 0.730914536156398
21.331037987412742 267.04336136441856 0.7328223936186574
21.336265542366156 267.04971347245004 0.7346562508410218
21.34149309731957 266.09286322067976 0.7348873432064489
21.346720652272985 262.09277174100464 0.7315406822752554
21.3519482072264 258.03639013781157 0.7283122590441544
21.357175762179814 258.16753519722437 0.731183494869905
21.36240331713323 258.35618876483363 0.7346359103182043
21.367630872086643 263.3628576936993 0.7438238671525914
21.372858427040057 263.95274202540867 0.7472320810867796
21.378085981993472 266.8403885170243 0.7519621820997645
21.383313536946886 267.70976002397504 0.7557957592456225
21.3885410919003 266.001204252446 0.7561230100546229
21.393768646853715 264.854073914353 0.756846990478584
21.39899620180713 263.5595181291201 0.7577524088983699
21.404223756760544 263.56641229847395 0.7593108845559385
21.40945131171396 262.64783994161155 0.7604218267913992
21.414678866667373 260.57904418482303 0.7601422144864254
21.419906421620787 257.6386945846423 0.7572988361623778
21.4251339765742 258.2260262685043 0.7607525036116155
21.430361531527616 260.14982788776655 0.7641238019636066
21.43558908648103 260.863175389855 0.765326750275248
21.440816641434445 259.50190652474413 0.7655613910608027
21.44604419638786 259.98997818939387 0.7692888286307648
21.451271751341274 263.516582233451 0.7772635452868982
21.45649930629469 267.8406942156642 0.7849156264256236
21.461726861248103 268.78563053034327 0.7862482059929211
21.466954416201517 268.41674524218064 0.7863145198580244
21.47218197115493 267.70038842982444 0.7868699785858239
21.477409526108346 266.9969140950217 0.7873310615801346
21.48263708106176 267.12071696776985 0.7894355145242087
21.487864636015175 267.89077030838445 0.7913274520683229
21.49309219096859 267.50234299039147 0.7926737228527803
21.498319745922004 265.69453701819344 0.7919416083668056
21.503547300875418 265.1603679033756 0.7933162072420618
21.508774855828833 265.5813297077074 0.7935668051346987
21.514002410782247 268.0773257007928 0.7811971776761544
21.51922996573566 271.89070987263324 0.7789542384949644
21.524457520689076 273.4592761302608 0.7733393294366043
21.52968507564249 273.57740511048655 0.7683234419555305
21.534912630595905 271.743439229934 0.7611472147384811
21.54014018554932 273.0229538593099 0.7592920250911959
21.545367740502734 276.5143693007783 0.7608792082405623
21.550595295456148 276.68236796839835 0.7593659527255872
21.555822850409562 275.46421653396715 0.7572204643358784
21.561050405362977 275.7743221103203 0.7557513113157283
21.56627796031639 277.57683646759324 0.7552088209081947
21.571505515269806 281.4203609222123 0.7577604571959026
21.57673307022322 282.22338931145197 0.7571496038705202
21.581960625176634 284.9016443974645 0.7592385115392908
21.58718818013005 284.4954185643938 0.7576734268893827
21.592415735083463 282.9121615359975 0.7541377542917466
21.597643290036878 281.70538511454714 0.7508898398871773
21.602870844990292 277.8266621906371 0.7442641097007585
21.608098399943707 281.5623534773355 0.7481306985136941
21.61332595489712 286.19774889144463 0.752904652783829
21.618553509850535 289.4812391199732 0.7558469360650367
21.62378106480395 287.42709361567313 0.7515141081981319
21.629008619757364 285.5034864213418 0.7479104772551568
21.63423617471078 284.2637782771563 0.7463549703563165
21.639463729664193 284.8485759524036 0.7463755854978097
21.644691284617608 284.6394887781575 0.7450086980567052
21.649918839571022 282.4417892683394 0.7405040356089067
21.655146394524436 281.3536465312268 0.7389397609511843
21.66037394947785 280.479384261508 0.7377333334597874
21.665601504431265 280.3447265856568 0.7377251380485609
21.67082905938468 280.93107829458353 0.7372997219082734
21.676056614338094 283.67525484354974 0.7397363388587798
21.68128416929151 284.72388797199625 0.7410395727903475
21.686511724244923 286.79383434860296 0.7432975649921314
21.691739279198337 290.8041822800919 0.7489489019937856
21.696966834151752 292.2422920034156 0.7490474721541744
21.702194389105166 288.4665278815306 0.7435109572160229
21.70742194405858 284.8445960078411 0.7378123716634626
21.712649499011995 283.8490655968956 0.7366867718498614
21.71787705396541 287.2529874515193 0.7398560254791579
21.723104608918824 291.2216783623495 0.7442070726656667
21.72833216387224 295.77156731799215 0.7492441063102144
21.733559718825653 294.95500248174085 0.7487306219097721
21.738787273779067 294.28534584274627 0.7472393566034912
21.74401482873248 293.3496456873333 0.7451149372347661
21.749242383685896 298.05760842021573 0.7512395229653793
21.75446993863931 300.4015847224495 0.755060354884397
21.759697493592725 301.7377855449015 0.7567216577176308
21.76492504854614 299.61882603207135 0.7523242767787317
21.770152603499554 299.9334401663687 0.7518711069252595
21.77538015845297 299.12238015865023 0.7495375381622765
21.780607713406383 301.86580004944574 0.7528339416913972
21.785835268359797 306.0748750579169 0.7575583225298871
21.79106282331321 310.0079597781056 0.7628368858365505
21.796290378266626 310.04180290243045 0.7626850264195831
21.80151793322004 311.4157201642986 0.7644592409207402
21.806745488173455 314.9946715657738 0.7686087379197375
21.81197304312687 316.81563993425726 0.7710681229777933
21.817200598080284 317.93814573716406 0.7722955287850822
21.822428153033698 317.627657375644 0.7718006464882733
21.827655707987113 318.45197670804333 0.7729287987125723
21.832883262940527 318.85199350824996 0.772953994421318
21.83811081789394 320.69225174425674 0.7753732859576208
21.843338372847356 320.95501598509054 0.775784600260751
21.84856592780077 322.9814567375127 0.7778686353694956
21.853793482754185 324.6679804184671 0.7794506186210127
21.8590210377076 325.2263081774527 0.7798426040502532
21.864248592661014 324.9797370677831 0.7795515350843539
21.869476147614428 321.99427701562666 0.7750443009294259
21.874703702567842 322.08854899923654 0.7748979385923186
21.879931257521257 321.4046977053811 0.7743940989953852
21.88515881247467 321.0217600327128 0.7736836920551886
21.890386367428086 318.8035436442558 0.7701653506111882
21.8956139223815 314.8784500588083 0.7646695570954318
21.900841477334914 310.09745017500967 0.7581916414619508
21.90606903228833 306.5286791493042 0.7542547793829383
21.911296587241743 305.0864796435354 0.7529441479873803
21.916524142195158 304.616763639086 0.752105885496764
21.921751697148572 305.0995139963885 0.7529538902684175
21.926979252101987 308.5975034991595 0.7562605620269024
21.9322068070554 309.4928261085166 0.7577007726937217
21.937434362008815 313.41425583526683 0.762603758028971
21.94266191696223 313.0408543274282 0.7619763540605439
21.947889471915644 312.25028338722075 0.7611879769146611
21.95311702686906 306.8291797982076 0.7533906936419402
21.958344581822473 304.7555442993729 0.7499853685840624
21.963572136775888 306.7111749029526 0.7514339870554244
21.968799691729302 307.08556494346 0.7515833219425854
21.974027246682716 310.2930151855625 0.7558041060674617
21.97925480163613 310.97126467470497 0.7565544519664139
21.984482356589545 312.7296580810056 0.7589088245712744
21.98970991154296 308.95831010968107 0.7539628781898902
21.994937466496374 310.1590593689804 0.754472345213293
22.00016502144979 310.84245025767626 0.7557773337315398
22.005392576403203 309.95830118701844 0.7547386586412823
22.010620131356617 307.7177012951203 0.7520333141013453
22.015847686310032 308.1339544133895 0.7523880016755048
22.021075241263446 311.01490377836535 0.7555157439187806
22.02630279621686 312.8502768385459 0.7582520346191778
22.031530351170275 315.2160008131347 0.7597089678437321
22.03675790612369 314.68857615699466 0.758676951669504
22.041985461077104 313.21398633997035 0.7566860512220274
22.04721301603052 314.21217383298847 0.7578783161331224
22.052440570983933 315.6790669473584 0.7605143496690752
22.057668125937347 316.9038333592721 0.7618423166429251
22.06289568089076 317.89743590307097 0.7638334061683307
22.068123235844176 316.48050720241076 0.761713200597048
22.07335079079759 313.4796434124571 0.7572016036407866
22.078578345751005 310.09380131105416 0.7522614217790832
22.08380590070442 311.13046415350755 0.7532118636566049
22.089033455657834 312.6418141230285 0.7555962637046331
22.09426101061125 315.78634566413575 0.7599559280123745
22.099488565564663 317.9470464318498 0.7621587670846766
22.104716120518077 318.7378299420345 0.7634600042852543
22.10994367547149 318.96435108698137 0.763393800029713
22.115171230424906 316.7823829433134 0.7609236107339349
22.12039878537832 318.07158572796607 0.7628146799935339
22.125626340331735 313.3250496390593 0.7563947906039711
22.13085389528515 310.7491459454696 0.7526552249893306
22.136081450238564 309.01975230303395 0.7497875749132012
22.141309005191978 308.8019880440776 0.7493246222222549
22.146536560145393 307.92095252114325 0.7490051472437871
22.151764115098807 309.0073740491546 0.7501892274359678
22.15699167005222 311.06381018915044 0.7533635197642277
22.162219225005636 312.10507999812614 0.7546928543946638
22.16744677995905 309.85671685057116 0.7519895101858992
22.172674334912465 308.26999674869734 0.750052709103729
22.17790188986588 309.445848657261 0.7499204619921703
22.183129444819293 312.3933474418919 0.7534864761389566
22.188356999772708 311.69523626827754 0.7517902689132137
22.193584554726122 311.214137651806 0.7515002531700149
22.198812109679537 309.41548472193506 0.7495538950988895
22.20403966463295 310.98026009415463 0.7509850468781777
22.209267219586366 310.6461881722605 0.7505910351357572
22.21449477453978 309.2150727025401 0.7478302014731036
22.219722329493194 311.74819586399707 0.750696360330759
22.22494988444661 312.14435363306217 0.7514899259914818
22.230177439400023 314.6846462146669 0.7545347100984278
22.235404994353438 314.32289875343696 0.7544194005702513
22.240632549306852 315.4678613248206 0.7562851806478441
22.245860104260267 317.46301375926083 0.7575765999057678
22.25108765921368 316.231590084451 0.7560762099679684
22.256315214167095 314.73860619971225 0.7534693626462005
22.26154276912051 312.0650051055827 0.7511474662558879
22.266770324073924 313.470864939233 0.7527542900020511
22.27199787902734 313.0713483159376 0.7515877056078542
22.277225433980753 314.1392143108322 0.7527921191362456
22.282452988934168 313.7857877373476 0.7525776782044024
22.287680543887582 312.9469386978045 0.7521641066155681
22.292908098840996 308.36003468405977 0.7459279019598827
22.29813565379441 310.5089167445351 0.7484534796799011
22.303363208747825 311.2531341613523 0.7494900294210893
22.30859076370124 313.4424327899446 0.7527380840558613
22.313818318654654 312.9861428542179 0.7520114722489538
22.31904587360807 314.84060060724613 0.7536581043669205
22.324273428561483 311.9046652399219 0.7490624127194854
22.329500983514897 308.1691353954582 0.7461493319747836
22.334728538468312 303.11309771765235 0.7408251797319242
22.339956093421726 300.6877251427418 0.7380363537719717
22.34518364837514 301.4319133354331 0.7379686515027447
22.350411203328555 301.0126826949221 0.7365488559859655
22.35563875828197 299.371133426248 0.7350951805081727
22.360866313235384 298.03875165603114 0.7327705256649408
22.3660938681888 296.8796435650811 0.7315166435663554
22.371321423142213 297.1340112128179 0.7322151120451349
22.376548978095627 292.9427634855706 0.7275445250766573
22.38177653304904 289.68676819235594 0.7239486554159164
22.387004088002456 289.2517883781509 0.7245761885348677
22.39223164295587 291.93150207030993 0.7279945975791926
22.397459197909285 290.9991244913765 0.7259644576091715
22.4026867528627 288.28280552384393 0.7215910256648498
22.407914307816114 288.70030014888096 0.7225710856569036
22.41314186276953 288.56764783315896 0.7228679720358165
22.418369417722943 288.8814771483927 0.7232289146344761
22.423596972676357 284.08784816221464 0.7174553833954869
22.42882452762977 283.0881072252758 0.7147029919928064
22.434052082583186 282.3461547843422 0.713508179618083
22.4392796375366 283.4152861823714 0.7141687190866598
22.444507192490015 280.5487817893785 0.7107973508510477
22.44973474744343 278.62864456323115 0.708865648225814
22.454962302396844 274.2472946420321 0.7030812436895012
22.460189857350258 275.77941227681765 0.7049602453673954
22.465417412303673 275.37036410205303 0.7040185177315463
22.470644967257087 278.92467120924846 0.708708256718451
22.4758725222105 283.15421046011375 0.7147306316382696
22.481100077163916 285.32244208874476 0.7179282976530049
22.48632763211733 287.8114340166131 0.7215983266278739
22.491555187070745 283.53844396828003 0.7156642027530166
22.49678274202416 282.0199722740315 0.7130247728920732
22.502010296977573 280.9488107841811 0.7115433195177012
22.507237851930988 279.58944425176037 0.7098004348790531
22.512465406884402 277.1922558123989 0.7061790045302738
22.517692961837817 275.46718833197497 0.7029090807870282
22.52292051679123 275.4433466252378 0.7030271498005157
22.528148071744646 275.41341927913004 0.7036286695836341
22.53337562669806 273.93572981143564 0.7018345632345049
22.538603181651474 272.78164626825526 0.6999082693529237
22.54383073660489 273.7931595483736 0.7014082617555943
22.549058291558303 274.6433424340773 0.7027828335661994
22.554285846511718 275.0063548041731 0.7044101666972403
22.559513401465132 277.01745809997294 0.7070614494299478
22.564740956418547 275.9121875561989 0.7060724859532366
22.56996851137196 274.50653460247804 0.7045280977981457
22.575196066325375 271.81433889837234 0.70012333297602
22.58042362127879 271.6928187746987 0.6990826091385101
22.585651176232204 271.7660155861178 0.6976524171208972
22.59087873118562 272.93297709878186 0.6992896988113608
22.596106286139033 272.91833634362615 0.6995111749013285
22.601333841092448 273.42875009238116 0.7004588086228282
22.606561396045862 274.9488329744627 0.7027188358571839
22.611788950999276 273.31543098040294 0.700829492041829
22.61701650595269 272.85673170469977 0.699102491224246
22.622244060906105 269.8806606471132 0.6946572074698514
22.62747161585952 271.51442367926086 0.6985706229196306
22.632699170812934 273.5174906764352 0.7031464371620306
22.63792672576635 272.5272737978244 0.7027299250956971
22.643154280719763 270.4095279642997 0.6984415985200807
22.648381835673177 268.0467733920967 0.6941581585897934
22.653609390626592 268.5533882399796 0.6941469425236427
22.658836945580006 268.7520388470138 0.6952732629057962
22.66406450053342 270.40184622950756 0.6972712970944241
22.669292055486835 272.77177680548175 0.6992797374121702
22.67451961044025 273.98107894627674 0.7005407535971365
22.679747165393664 273.2965395876575 0.7003233836799064
22.68497472034708 273.80041312275534 0.700646094118405
22.690202275300493 273.9359875195599 0.7001331000264609
22.695429830253907 273.59575108575615 0.698585632130325
22.70065738520732 274.18110047575135 0.6998942522424887
22.705884940160736 272.9441333634056 0.6991691940095659
22.71111249511415 272.9055213111906 0.6991779191272917
22.716340050067565 272.73502889385657 0.6976440471170077
22.72156760502098 275.19458628632617 0.700051069934886
22.726795159974394 276.2619654949743 0.7029594539746364
22.73202271492781 280.2556280201489 0.70896190163019
22.737250269881223 278.36291622742306 0.7072617034362962
22.742477824834637 276.61368151188805 0.7039702238344537
22.74770537978805 274.9995438762886 0.7009508305053208
22.752932934741466 278.4072773564334 0.7044436674240476
22.75816048969488 279.41886880190503 0.7057121104997522
22.763388044648295 282.6076840695288 0.7098105750651035
22.76861559960171 284.2814927799323 0.7115712825753715
22.773843154555124 287.09758129468446 0.7144511224191261
22.779070709508538 285.82301152951 0.7119099994837842
22.784298264461952 285.5484350381969 0.7123337989765248
22.789525819415367 284.3586199543416 0.7102624344469439
22.79475337436878 282.6562107212912 0.7082303389622001
22.799980929322196 285.3603194872938 0.7115391889938044
22.80520848427561 287.00184777870055 0.713737209862595
22.810436039229025 289.6157880039825 0.7164506053801962
22.81566359418244 288.09161607015574 0.7152805945698741
22.820891149135853 286.0295071632824 0.7128951618571204
22.826118704089268 284.26038161671136 0.7116380751211167
22.831346259042682 286.33244114728666 0.7143377232292305
22.836573813996097 288.85332881332704 0.717527253685081
22.84180136894951 293.19692550455426 0.7223487959101476
22.847028923902926 292.3220601614591 0.719564802079683
22.85225647885634 290.6131030351615 0.716729356050515
22.857484033809754 289.79402405969 0.7149011033846361
22.86271158876317 290.9392234348844 0.7160828038316861
22.867939143716583 289.98123156692304 0.7152933250851963
22.873166698669998 289.5532332634885 0.7154006916570728
22.878394253623412 289.59593546183174 0.716133707850577
22.883621808576827 290.48090393492635 0.7170061493974733
22.88884936353024 289.2392967174831 0.7150629835154775
22.894076918483655 288.75555563186094 0.7144968034164182
22.89930447343707 289.01100705198934 0.7154420064810922
22.904532028390484 292.33975971621015 0.7196907227079338
22.9097595833439 292.12015401728223 0.7193819302442678
22.914987138297313 293.78058125885724 0.7202845775645128
22.920214693250728 293.46509179981496 0.719667188935634
22.925442248204142 291.8602222900753 0.7181802842061138
22.930669803157556 290.4460152067193 0.7169390782971607
22.93589735811097 289.20901996305616 0.7167020160852354
22.941124913064385 292.1207574087195 0.7191693855224172
22.9463524680178 292.4858652537842 0.7189848192624627
22.951580022971214 291.00128358805983 0.7158403787150608
22.95680757792463 287.2217315205502 0.7121605630176462
22.962035132878043 285.2143866068695 0.710969130821819
22.967262687831457 284.55821569570105 0.7107785644278962
22.972490242784872 288.95907779415364 0.7158552621226221
22.977717797738286 293.48970694905967 0.7199038573499504
22.9829453526917 293.8989140127235 0.7198832916942127
22.988172907645115 290.9265690018925 0.7167020130887932
22.99340046259853 286.45445473813425 0.7113703801845317
22.998628017551944 281.61589161864094 0.7053554619442983
23.00385557250536 280.70096676268287 0.7043044104299788
23.009083127458773 282.7839670102706 0.7075320422884099
23.014310682412187 286.5614169771609 0.7123630006428427
23.0195382373656 286.0827850491086 0.7106434446757994
23.024765792319016 283.16599792144876 0.7067307972186303
23.02999334727243 281.06261587890026 0.7038589750668585
23.035220902225845 279.9019266688697 0.7033874975044012
23.04044845717926 280.34831052192226 0.7048250086585122
23.045676012132674 282.0216567615168 0.7063167523598963
23.05090356708609 280.7755086421702 0.7047991528777414
23.056131122039503 281.86478239102394 0.7051717799997064
23.061358676992917 280.57700606437766 0.7039026824399387
23.06658623194633 280.44173032095796 0.7040615714416727
23.071813786899746 278.8260652709605 0.7014797995733228
23.07704134185316 282.8268193050843 0.7068203786867184
23.082268896806575 284.2140889023725 0.7071575548950161
23.08749645175999 285.4856936477644 0.7081865952993389
23.092724006713404 282.6429322074791 0.7053772274558291
23.097951561666818 282.5719298104129 0.705642611957625
23.103179116620232 280.7808640917639 0.7043364181581832
23.108406671573647 281.36394400742404 0.7046733122295498
23.11363422652706 282.0550829382594 0.7063096433986998
23.118861781480476 281.814384772697 0.7065978287591514
23.12408933643389 283.24010702005984 0.7087195312339384
23.129316891387305 286.6770654768578 0.7119140398678231
23.13454444634072 290.5430632906555 0.7158059176783482
23.139772001294133 287.5763675282063 0.7112984064305482
23.144999556247548 286.7271634955874 0.7117081024359341
23.150227111200962 286.41455822691694 0.7114919319511587
23.155454666154377 288.65045903198956 0.7149504461520189
23.16068222110779 288.3923475661022 0.7146838222608287
23.165909776061206 287.7078575142256 0.713532070765883
23.17113733101462 290.0698919649093 0.71679759855658
23.176364885968034 289.5505215971329 0.7138246165934803
23.18159244092145 286.640122693881 0.7093015134930991
23.186819995874863 282.4810992696466 0.7036795140318869
23.192047550828278 283.0181785663886 0.705484553162691
23.197275105781692 286.1464723017405 0.7103746327713965
23.202502660735107 284.50448584606306 0.7085926702144805
23.20773021568852 285.06686024703697 0.7091052477323914
23.212957770641935 283.56917955303527 0.706708812758217
23.21818532559535 284.81663533374024 0.7080300388592002
23.223412880548764 282.9300112149143 0.705246678201557
23.22864043550218 285.84642080851023 0.7090445961172718
23.233867990455593 287.2025462784262 0.7122064109102348
23.239095545409008 287.3676207808766 0.7121511008132339
23.244323100362422 287.37562504186684 0.7121551632487025
23.249550655315836 286.69430610000785 0.7101880669187259
23.25477821026925 287.1235489837672 0.7101052461813638
23.260005765222665 285.63263652382096 0.7086882218253678
23.26523332017608 286.64682408139066 0.7088461847335765
23.270460875129494 286.15572122582245 0.7074500036765333
23.27568843008291 287.0798295887136 0.7084577536574519
23.280915985036323 284.85986980713227 0.7064895191908526
23.286143539989737 280.68099786097747 0.7028056628672983
23.291371094943152 281.64474613684274 0.704025594352256
23.296598649896566 282.8808091813048 0.7045096248185404
23.30182620484998 286.02400916683877 0.7083002101539809
23.307053759803395 284.70066231044393 0.7054777582383891
23.31228131475681 286.43143699791705 0.7089169967748803
23.317508869710224 285.596880988223 0.7073625968540272
23.32273642466364 285.7572361880969 0.7077188007405331
23.327963979617053 284.2480023059487 0.7056693421616697
23.333191534570467 286.80224001274615 0.7091989058949842
23.33841908952388 289.1215021700877 0.7122556239119305
23.343646644477296 290.9767022652839 0.7140617701973232
23.34887419943071 288.39003456818244 0.7098762046100798
23.354101754384125 288.95338921636284 0.7118637583694134
23.35932930933754 291.434081587125 0.7149493940422238
23.364556864290954 290.81221106308874 0.7146175900223588
23.369784419244368 286.13341163011216 0.7069815231437587
23.375011974197783 283.60170700314495 0.7035923885289855
23.380239529151197 282.89257800684584 0.7033943320692075
23.38546708410461 284.7057696179458 0.7060364888847629
23.390694639058026 288.90146660689237 0.7111708559098995
23.39592219401144 291.2750986846324 0.7131148542785413
23.401149748964855 291.5410017677317 0.7131747689081653
23.40637730391827 288.9962769117874 0.7103755911006842
23.411604858871684 286.26113681382515 0.7075869298598837
23.416832413825098 286.418535839665 0.7084235120008343
23.422059968778512 285.1846983972954 0.7073394621299974
23.427287523731927 285.96363168534475 0.708872584095404
23.43251507868534 282.7335999622311 0.7045474972335324
23.437742633638756 282.3718746413495 0.7039802718795435
23.44297018859217 281.124088110792 0.7023142460209286
23.448197743545585 283.7760578137399 0.7045013763703272
23.453425298499 288.5263707660256 0.7088773838138673
23.458652853452413 293.21515439203677 0.7136769860586138
23.463880408405828 293.8157117046259 0.714588039246619
23.469107963359242 291.89985564671633 0.7136532925150654
23.474335518312657 290.22145904210095 0.7117802062807773
23.47956307326607 291.62252318100013 0.7124719827139915
23.484790628219486 292.0821994925687 0.7125955524653232
23.4900181831729 291.3254793261011 0.7117842832556264
23.495245738126314 291.71845276748616 0.7130345420318669
23.50047329307973 292.2349095678181 0.7137027122854508
23.505700848033143 296.07753365305433 0.7180242426368756
23.510928402986558 295.13286542492705 0.716349281051907
23.516155957939972 294.0069954323764 0.7154760696652169
23.521383512893387 293.99284494362485 0.7156883396611906
23.5266110678468 294.2072642798163 0.7162278749424417
23.531838622800215 296.02407818692575 0.7182790415514169
23.53706617775363 295.4432283304063 0.7181527578927065
23.542293732707044 296.26969469906425 0.718539651264059
23.54752128766046 295.59680331989256 0.717021313613938
23.552748842613873 298.2206786167784 0.7186265166188487
23.557976397567288 301.46139796551904 0.7221914711427553
23.563203952520702 300.6327316063395 0.7202381759361487
23.568431507474116 300.1716899715267 0.7197508989808257
23.57365906242753 299.32862999422326 0.7180513879624385
23.578886617380945 298.49313390012856 0.7168335050070094
23.58411417233436 295.5504778068324 0.7137122186441763
23.589341727287774 295.24450546539146 0.7128953189123405
23.59456928224119 295.7835505563767 0.7129783863902369
23.599796837194603 296.2326413164247 0.7121087623480152
23.605024392148017 295.7421996660281 0.7106474324050184
23.610251947101432 295.5394012325923 0.7110204541379869
23.615479502054846 297.5481861405447 0.7147023313927614
23.62070705700826 298.9316153838366 0.7170284847816538
23.625934611961675 298.156134082673 0.7162530091192952
23.63116216691509 297.81434537344484 0.7146938642598852
23.636389721868504 293.23540304217954 0.7080843864601521
23.64161727682192 290.8813689919687 0.7046199678588893
23.646844831775333 289.3388533145566 0.703119643909396
23.652072386728747 291.7762488665977 0.7073061438059629
23.65729994168216 292.01764500428703 0.7076863655327922
23.662527496635576 291.57702971881946 0.7065046472438528
23.66775505158899 290.4859763493836 0.7035662407576853
23.672982606542405 295.2185628148712 0.7082430089979231
23.67821016149582 300.170190766266 0.7132194949668701
23.683437716449234 300.93205025071256 0.713044251893525
23.688665271402648 298.9552342161483 0.7112837485437707
23.693892826356063 299.3559097778214 0.7121837870963217
23.699120381309477 297.4947052933493 0.7098954138649639
23.70434793626289 298.91303004828575 0.7115715615265487
23.709575491216306 300.3357139147533 0.7125482309394466
23.71480304616972 301.8623292613639 0.7149936430971513
23.720030601123135 302.0640374966676 0.7155878159241038
23.72525815607655 301.0263145048102 0.7146353794614546
23.730485711029964 304.04008629540505 0.7173200239711294
23.735713265983378 304.7650477789367 0.7170457011344791
23.740940820936792 302.27650596518754 0.7136305250071213
23.746168375890207 301.4861457654526 0.7125607564460251
23.75139593084362 301.8499609045282 0.7126886978953273
23.756623485797036 302.75716397676615 0.7133927975918826
23.76185104075045 305.0389581983537 0.7156019319727147
23.767078595703865 302.8182651465904 0.7130220362695537
23.77230615065728 301.6790411889895 0.7108781336741545
23.777533705610693 298.13090624455253 0.705963891171028
23.782761260564108 301.0479982347909 0.7083558904090387
23.787988815517522 303.78035489601046 0.7117043520396956
23.793216370470937 305.1620365821978 0.7135755860861334
23.79844392542435 306.3325439106624 0.7151687763081869
23.803671480377766 307.39122764919733 0.7164553620144902
23.80889903533118 308.3748421018487 0.7176863882210222
23.814126590284594 309.1316725836538 0.7182834672845757
23.81935414523801 310.8825900849154 0.7198165934065259
23.824581700191423 308.6995135696207 0.7168212463253392
23.829809255144838 304.93707421112276 0.7124963853342133
23.835036810098252 304.49326560187137 0.7123653348631882
23.840264365051667 304.76468109081566 0.7122971828561546
23.84549192000508 304.7804965482038 0.7119393114932587
23.850719474958495 305.8177836382334 0.7113355978118668
23.85594702991191 306.5304597707556 0.7118022176959198
23.861174584865324 311.732100144434 0.7174821425964615
23.86640213981874 312.454880669933 0.7182568510949575
23.871629694772153 313.14162724244807 0.7191445848810981
23.876857249725568 309.9242799014463 0.7149104801512258
23.882084804678982 309.6749018646209 0.7143818794108349
23.887312359632396 308.85933488558965 0.7136131046622836
23.89253991458581 310.7944263561331 0.7156013336561314
23.897767469539225 308.39491411179336 0.7123822838615969
23.90299502449264 308.8840989419235 0.7115895993378515
23.908222579446054 305.22902138569987 0.7072729063298753
23.91345013439947 303.83426585474115 0.7056283557807156
23.918677689352883 300.6814673194408 0.7020601954231647
23.923905244306297 300.44611892310445 0.7019211070889322
23.929132799259712 302.0835699969678 0.7039365050730803
23.934360354213126 301.6226345672314 0.7041827653434625
23.93958790916654 302.7384205465297 0.706106859051363
23.944815464119955 304.44314859616924 0.7082779712946975
23.95004301907337 306.8542916237055 0.7113913722899673
23.955270574026784 304.13788863667475 0.707715138229979
23.9604981289802 299.93260660084303 0.7025392479834751
23.965725683933613 299.77707160159235 0.7021008770103596
23.970953238887027 302.05051523122006 0.7044175694274215
23.97618079384044 304.5473622039566 0.7073547785818827
23.981408348793856 303.86726926590524 0.7062145117814393
23.98663590374727 303.59185891096786 0.7062286503217907
23.991863458700685 304.77465435133655 0.7075070521234461
23.9970910136541 303.44098269679245 0.7058351205814386
24.002318568607514 300.71085906168656 0.7022387013284801
24.007546123560928 296.3574553135124 0.6976227477839452
24.012773678514343 295.5220554672395 0.6977041976657009
24.018001233467757 295.72659537867827 0.697626149459426
24.02322878842117 298.1663923844047 0.7000271450389886
24.028456343374586 299.94450605509553 0.7016007023341516
24.033683898328 301.0666573623127 0.7027165045849999
24.038911453281415 299.9579063797251 0.7017456814096604
24.04413900823483 301.2334939936977 0.7025315146653895
24.049366563188244 297.86188272737803 0.6996186059909141
24.054594118141658 301.37172895365813 0.703570779726332
24.059821673095072 302.0918606513333 0.7040967490755788
24.065049228048487 302.19361232191983 0.70393782294567
24.0702767830019 299.73520863419196 0.7144345574126878
24.075504337955316 301.8310319930607 0.7262908117708852
24.08073189290873 301.16739338908843 0.731573549274526
24.085959447862145 302.90663671268027 0.7385332620397188
24.09118700281556 306.03406181603657 0.7478703218440321
24.096414557768973 308.3081215764808 0.7557120501890277
24.101642112722388 306.4741657096507 0.7588101315063893
24.106869667675802 305.6991279906547 0.7617672731095937
24.112097222629217 302.76453194630255 0.7623294005856551
24.11732477758263 304.8156551855193 0.7681811726749401
24.122552332536046 301.6207128932981 0.7688021048365212
24.12777988748946 301.9186180621904 0.7720727133153621
24.133007442442874 303.70636144475617 0.7779831597236332
24.13823499739629 307.78311108165616 0.7854723203051891
24.143462552349703 307.0212382308211 0.7881156578254307
24.148690107303118 306.4321714541302 0.7907950900342137
24.153917662256532 305.18745921913643 0.7926293705479904
24.159145217209947 308.5278922310833 0.7997326371155596
24.16437277216336 307.85780728481717 0.8009402947714581
24.169600327116775 306.06283489074275 0.8007027474779277
24.17482788207019 301.19805247508015 0.7962415154638319
24.180055437023604 301.9147754294478 0.7988761155463684
24.18528299197702 301.84211915049593 0.8011597250570864
24.190510546930433 303.1602551597491 0.8064095650933741
24.195738101883848 303.222491340752 0.8094825490831452
24.200965656837262 302.6002356770558 0.8118629419744078
24.206193211790676 303.44538657457804 0.8144167721291871
24.21142076674409 303.7654663137563 0.8170523105650984
24.216648321697505 302.9211252985625 0.818665625799314
24.22187587665092 302.3084242993975 0.8208342243979802
24.227103431604334 301.69743279647923 0.8220363289572775
24.23233098655775 297.96603121754515 0.8178097880824267
24.237558541511163 299.08638242971887 0.8220007752302677
24.242786096464577 299.27357871251496 0.8260376853372722
24.248013651417992 302.14222108784656 0.8325813257133787
24.253241206371406 302.2696407079599 0.8353347690251477
24.25846876132482 302.13969078444467 0.8376323928948323
24.263696316278235 301.83407468042503 0.8406673817021166
24.26892387123165 298.97235180939197 0.8398514373797954
24.274151426185064 303.12533188013765 0.8469495483561579
24.27937898113848 303.6873789603026 0.849135268531869
24.284606536091893 302.972190719788 0.8494758023257291
24.289834091045307 299.85414939452266 0.8487388591133402
24.29506164599872 295.846868322082 0.845950127594299
24.300289200952136 298.59283136672104 0.8511822629047912
24.30551675590555 296.5619979811771 0.8496947483441968
24.310744310858965 296.34905543727405 0.8509194036557947
24.31597186581238 294.3151249607056 0.8507230695896196
24.321199420765794 292.5555210997331 0.8528528858317032
24.326426975719208 293.65121146211766 0.8581569959465295
24.331654530672623 294.827261613201 0.8619413305664679
24.336882085626037 296.49465848313196 0.8614300893478652
24.34210964057945 297.21848336398114 0.8615431231483567
24.347337195532866 297.90195922234966 0.8638446022910441
24.35256475048628 298.34744244697345 0.8685160128500757
24.357792305439695 297.6446232641949 0.869507721739842
24.36301986039311 292.5830655798887 0.8635881478131741
24.368247415346524 290.03655251147364 0.8615975576270779
24.373474970299938 293.02717674468147 0.8694179855270545
24.378702525253352 295.4699462186463 0.8773912771216178
24.383930080206767 294.70075968728884 0.8780948519997654
24.38915763516018 292.28395839368926 0.875248474961855
24.394385190113596 295.65514220023795 0.8806662278035616
24.39961274506701 299.2443945373683 0.8888076760334637
24.404840300020425 300.3757243675355 0.8931233472644373
24.41006785497384 300.68913193894514 0.8957211606460181
24.415295409927253 297.95109510709784 0.8940645963006871
24.420522964880668 296.085898819526 0.8943199002888415
24.425750519834082 295.97429889971886 0.8972449199302401
24.430978074787497 298.3632913627291 0.9029336410081847
24.43620562974091 300.430021371157 0.9070762000563295
24.441433184694326 299.4564391515133 0.907373222327144
24.44666073964774 301.35044199061 0.91306234045452
24.451888294601154 302.2989366617088 0.9184661961620689
24.45711584955457 301.1767054932185 0.9195409020505321
24.462343404507983 298.086466342002 0.9167548547384217
24.467570959461398 300.08126350917007 0.9204372909944533
24.472798514414812 305.3732745395654 0.9308816914192024
24.478026069368227 306.8554921072564 0.9358344372767395
24.48325362432164 299.8754277754885 0.9269539384526745
24.488481179275055 297.06780896445986 0.92486949377211
24.49370873422847 296.7836786149683 0.9266879246299449
24.498936289181884 301.6793344754112 0.9381992152336747
24.5041638441353 303.46742778124076 0.9420897160785108
24.509391399088713 304.6873166301155 0.9446784342785094
24.514618954042128 304.0316707550227 0.9436106986788446
24.519846508995542 302.58108957219514 0.9432598827255186
24.525074063948956 303.6962609593271 0.9475296202838519
24.53030161890237 304.4848525549049 0.9528222555542902
24.535529173855785 306.92803568302156 0.9590760832527285
24.5407567288092 306.74743961220696 0.9620399683972757
24.545984283762614 305.2028440681572 0.9607179214602849
24.55121183871603 306.3019675780404 0.9662127117531589
24.556439393669443 304.96998201532 0.9647129220860886
24.561666948622857 311.56843875871664 0.9774688716755159
24.566894503576272 311.8157237290552 0.9800316865223458
24.572122058529686 314.7485220339172 0.9877368999321611
24.5773496134831 310.9345768176286 0.9858184987687194
24.582577168436515 308.8838228114646 0.9875092306217488
24.58780472338993 308.5983514674157 0.9888108508658318
24.593032278343344 310.37795804736373 0.9937648047713137
24.59825983329676 312.22218730755486 0.9955138404151772
24.603487388250173 309.85313507789255 0.9965932518271283
24.608714943203587 306.6130457628345 0.9933799840062507
24.613942498157 304.2690075823992 0.9918532544665032
24.619170053110416 301.82903032051377 0.9886727542237796
24.62439760806383 299.06649328943587 0.9868395808134854
24.629625163017245 297.0649254999362 0.9870371488469003
24.63485271797066 298.4034108779504 0.9909460671986595
24.640080272924074 299.4961951647715 0.9944735242629732
24.645307827877488 301.70690787611227 0.9996586165488556
24.650535382830903 299.535662159366 1.002751388214197
24.655762937784317 298.72781035515897 1.0063918203228102
24.66099049273773 300.3538834521975 1.0114619656013846
24.666218047691146 302.69887965899306 1.0151623442111175
24.67144560264456 302.2548552385402 1.014996824759903
24.676673157597975 298.79709491141045 1.011243342394595
24.68190071255139 297.500199034804 1.011373858480636
24.687128267504804 298.4263727533486 1.0157840273409817
24.692355822458218 303.89926304826497 1.029053044740061
24.697583377411632 304.058465662486 1.03265961931121
24.702810932365047 300.83203399638364 1.030584204309209
24.70803848731846 293.73995756575397 1.0213608591138128
24.713266042271876 287.82500786673154 1.0153555530589111
24.71849359722529 289.07034497730564 1.0208111742043178
24.723721152178705 290.94873059500156 1.0259520326238847
24.72894870713212 294.2657850382666 1.0329009213236138
24.734176262085533 293.1921584238047 1.0327797567508903
24.739403817038948 290.91132846626823 1.0298159547615668
24.744631371992362 291.07346485532184 1.0331676287051024
24.749858926945777 292.55138371558337 1.036168514409647
24.75508648189919 291.1339422242155 1.0373352273855454
24.760314036852606 288.27397641398744 1.0338133332592914
24.76554159180602 290.7521333509936 1.0428216433421005
24.770769146759434 291.96894635666206 1.048528021885564
24.77599670171285 295.7922344943479 1.0596553120204693
24.781224256666263 293.0448144071045 1.057002155680822
24.786451811619678 297.2150209284052 1.068466133602238
24.791679366573092 294.638911169807 1.0659706295634155
24.796906921526507 298.2506661749922 1.0751125474653045
24.80213447647992 295.8790623006159 1.0717354164043036
24.807362031433335 297.06375816801363 1.076569703340319
24.81258958638675 297.6454406438949 1.0824377491910966
24.817817141340164 297.8345578919504 1.0846964224877507
24.82304469629358 300.0805628322061 1.0895317403017992
24.828272251246993 297.54445912178505 1.0857779925458286
24.833499806200408 295.86377089860895 1.0864443147577483
24.838727361153822 295.12388066549556 1.0908493296033177
24.843954916107236 297.48479770805943 1.098484686307128
24.84918247106065 302.0894015063096 1.1083030533099485
24.854410026014065 302.1155323689981 1.11008381938251
24.85963758096748 303.7199948871378 1.1168538971168942
24.864865135920894 301.5288645753553 1.1168423895444282
24.87009269087431 299.5604399664203 1.118073976154168
24.875320245827723 296.3159164192669 1.113261356983144
24.880547800781137 299.8252374858003 1.12313472944242
24.885775355734552 305.360179622298 1.1340202100713956
24.891002910687966 307.05273187833916 1.141381021839767
24.89623046564138 305.6844806201375 1.1419690308494344
24.901458020594795 300.72610744373753 1.1360250792874624
24.90668557554821 300.1022176777499 1.137021383643138
24.911913130501624 300.36684230276654 1.1412958275878986
24.91714068545504 305.47884700733573 1.1549020495263502
24.922368240408453 307.0471430621344 1.1622552914968576
24.927595795361867 309.7949896550854 1.1700999433690062
24.93282335031528 307.8277478563523 1.1702515258726924
24.938050905268696 309.09468627558977 1.1755002466079427
24.94327846022211 307.1590908346271 1.1766210233280703
24.948506015175525 301.39493063157255 1.1671309516494162
24.95373357012894 299.03496387469204 1.163664752176498
24.958961125082354 294.53941481778094 1.1555847450961054
24.964188680035768 298.3579278229107 1.1699061443918266
24.969416234989183 301.99930815717977 1.183479482442825
24.974643789942597 305.7772212626663 1.1959513219466378
24.97987134489601 306.418671933636 1.1981021306903252
24.985098899849426 305.433379555622 1.1980387677843403
24.99032645480284 309.1753666818135 1.207758328899956
24.995554009756255 313.7376750344573 1.2209984038715902
25.00078156470967 310.52435253387927 1.2173182791540365
25.006009119663084 307.67463202290054 1.2162583814060879
25.011236674616498 305.5971555909117 1.2143000896667413
25.016464229569912 312.54437173143145 1.2350321489181197
25.021691784523327 316.8121681480906 1.2471415721484156
25.02691933947674 318.06561020321743 1.2530779886647823
25.032146894430156 314.968966687073 1.2482155910283894
25.03737444938357 312.74637241102187 1.2484018150026401
25.042602004336985 313.62931122201843 1.2523630528015413
25.0478295592904 311.1583168801057 1.2501609569185557
25.053057114243813 312.51094537706666 1.2565402767643599
25.058284669197228 309.5758443682408 1.2550342587904968
25.063512224150642 310.5437754614098 1.262567358289106
25.068739779104057 309.5034231623375 1.2649199673931104
25.07396733405747 311.97483521649605 1.2746391049147319
25.079194889010886 311.89159111193294 1.2781050988156977
25.0844224439643 312.8758839207659 1.2815839558318538
25.089649998917714 309.84715536245386 1.279186889924065
25.09487755387113 310.76387619706475 1.285482275226104
25.100105108824543 310.76747575209635 1.2907451938541514
25.105332663777958 312.6341198542562 1.3007088665892468
25.110560218731372 312.3463708248707 1.3016760069581992
25.115787773684787 311.45503892765834 1.303920994079244
25.1210153286382 311.1249369044305 1.3043711196693932
25.126242883591615 311.06079976740324 1.3092282965561015
25.13147043854503 311.4356282612671 1.3135672732895305
25.136697993498444 313.4277203394081 1.321760085768083
25.14192554845186 315.81159372496353 1.3327184638048326
25.147153103405273 316.44341486659494 1.3403699012514352
25.152380658358688 315.4748590857506 1.3474173050522709
25.157608213312102 314.75030957115405 1.3503707423778624
25.162835768265516 313.56409496953546 1.3531095003306757
25.16806332321893 313.74611009770564 1.3541664320690072
25.173290878172345 315.94295304622426 1.3638217685107408
25.17851843312576 319.32432422944294 1.372495838644917
25.183745988079174 318.47528620363823 1.372271352119498
25.18897354303259 315.4327444924836 1.3700110331170179
25.194201097986003 312.6334081669394 1.3682839531886886
25.199428652939417 310.66956542079373 1.3692483934755166
25.204656207892832 307.27154764598777 1.3658178407526465
25.209883762846246 306.8850013379829 1.3682212087819332
25.21511131779966 306.41618257864155 1.370521454603765
25.220338872753075 304.1648353131717 1.3718710558767586
25.22556642770649 307.6615941888367 1.3841407715530356
25.230793982659904 308.60629310309093 1.3939870762626951
25.23602153761332 318.4489884074595 1.4198287648553158
25.241249092566733 313.55936788591896 1.4143104278016712
25.246476647520147 319.29512098276956 1.430747710104757
25.25170420247356 321.7305936833897 1.4415867517322853
25.256931757426976 331.64220014637306 1.4688460454122207
25.26215931238039 327.7221024221494 1.4690650515293693
25.267386867333805 323.35842095725525 1.4651976611891153
25.27261442228722 317.74882509975714 1.4587029978516093
25.277841977240634 323.5341881962631 1.4786739321708853
25.283069532194048 324.66469628015255 1.4845403495868716
25.288297087147463 330.65637262886105 1.502781995152757
25.293524642100877 330.6462378364043 1.5048709322553302
25.29875219705429 329.60383710428204 1.5070583295533497
25.303979752007706 319.5222240073042 1.4891577956665083
25.30920730696112 318.0593497741917 1.4938587192535604
25.314434861914535 311.8703255434611 1.4859359675011403
25.31966241686795 316.28682545801047 1.506907648453999
25.324889971821364 315.9669782291723 1.5084797495436628
25.330117526774778 322.3890919951318 1.527723773432193
25.335345081728192 328.4686929315793 1.5460171744438715
25.340572636681607 323.1521219090727 1.5403481127368746
25.34580019163502 318.8376603458244 1.5382219139973363
25.351027746588436 314.900633164687 1.5357241976600773
25.35625530154185 314.15778446299504 1.5417790494308212
25.361482856495265 314.5076263336612 1.548908753858133
25.36671041144868 314.0450073116356 1.5566710722992982
25.371937966402093 315.8060542953855 1.5667343722410547
25.377165521355508 322.61498138398986 1.5925219828214972
25.382393076308922 318.9339312105406 1.5859035841956937
25.387620631262337 314.4227447187488 1.5818649452020197
25.39284818621575 311.70520838586106 1.5807825622452645
25.398075741169166 316.92617804303416 1.6015790020088454
25.40330329612258 323.5024488825618 1.6248697843791868
25.408530851075994 320.52074110848986 1.6227513460268304
25.41375840602941 322.3955376929096 1.6350165969840607
25.418985960982823 315.2043780423504 1.620029766844552
25.424213515936238 315.8574035163153 1.6289514056202938
25.429441070889652 312.70648201362593 1.6256861250344767
25.434668625843067 318.4699096829785 1.6515268152106635
25.43989618079648 318.7005153118573 1.6649725980410395
25.445123735749895 318.47338603358025 1.673651915346067
25.45035129070331 316.9639835038839 1.6745735479938522
25.455578845656724 317.4326308551238 1.677854480561999
25.46080640061014 318.0707115015773 1.6897883214106808
25.466033955563553 316.4054254818365 1.6943685110446562
25.471261510516968 313.74682943796904 1.6962988596408162
25.476489065470382 319.4191950683584 1.7138969525078231
25.481716620423796 318.01137867515223 1.7198664411663782
25.48694417537721 325.24799486465497 1.7481508087329873
25.492171730330625 320.0988291601313 1.748267416550812
25.49739928528404 313.8037980687421 1.7381038327607998
25.502626840237454 317.1011244483312 1.7585475029693427
25.50785439519087 318.38366212069764 1.7674976343809081
25.513081950144283 325.1792251363363 1.8005207176142881
25.518309505097697 327.446019671614 1.820484573326431
25.523537060051112 324.4642507858146 1.822540955931926
25.528764615004526 325.1017963520644 1.8311982287681072
25.53399216995794 323.78344177373265 1.8264634617196431
25.539219724911355 325.6184330959134 1.8452301914297116
25.54444727986477 325.09639945509485 1.851450735358211
25.549674834818184 321.67564402953593 1.8562641598075038
25.5549023897716 316.8105563379846 1.8470838637543694
25.560129944725013 316.60465694917184 1.8638576622366705
25.565357499678427 321.2891653667147 1.8869817871008951
25.57058505463184 325.33946756803914 1.9124814562732664
25.575812609585256 325.44107681045637 1.9196984213468167
25.58104016453867 326.8339020266308 1.9323874243008272
25.586267719492085 331.574796833896 1.9570032204522698
25.5914952744455 340.6672027157398 1.989801292524682
25.596722829398914 336.30930564219364 1.9921667717193792
25.601950384352328 332.4583667266454 1.9951175326382886
25.607177939305743 329.55800916643227 2.0064441639136423
25.612405494259157 326.50205848312527 2.0085093568310093
25.61763304921257 324.51345240430135 2.019753067895766
25.622860604165986 323.4270728046781 2.026916543764924
25.6280881591194 324.62227054762457 2.0451751448801936
25.633315714072815 327.6771935998126 2.0677897127592586
25.63854326902623 327.56673118288285 2.077913169022069
25.643770823979644 330.4831615260405 2.0983010417112764
25.648998378933058 330.64167053274895 2.108045226225354
25.654225933886472 333.19365565313734 2.1350822003878984
25.659453488839887 329.8120705667773 2.1390952078855525
25.6646810437933 322.76380796896814 2.134257043562028
25.669908598746716 317.3311176864964 2.120551081149207
25.67513615370013 317.60449758019973 2.138914149496666
25.680363708653545 323.50497256118075 2.173146536238021
25.68559126360696 330.69227363465524 2.2196891166569848
25.690818818560373 332.10354977027515 2.2403272465731825
25.696046373513788 333.8004388136849 2.2629099028654585
25.701273928467202 329.6629825101369 2.2644320374677545
25.706501483420617 323.43906338776713 2.2613463179724502
25.71172903837403 325.30741071185224 2.28624283935791
25.716956593327446 326.474062946471 2.3036064022961886
25.72218414828086 331.38807409042766 2.3461568810194158
25.727411703234274 338.67547097273876 2.391809451895786
25.73263925818769 338.9774442648047 2.4181024113660983
25.737866813141103 340.3715274221856 2.4358454913800287
25.743094368094518 333.83247710229875 2.4274603365442595
25.748321923047932 329.53915684327865 2.4363963376027615
25.753549478001347 336.0765711856904 2.4923865018374545
25.75877703295476 332.48598138139323 2.505013690876391
25.764004587908175 324.44536831260785 2.497088657875795
25.76923214286159 319.42420518011045 2.493595346536874
25.774459697815004 309.5252982316503 2.4721984261542724
25.77968725276842 313.33418564714725 2.511745306114789
25.784914807721833 317.90758182987497 2.5499183870740385
25.790142362675248 334.24917449611974 2.651089007371262
25.795369917628662 342.40326219033994 2.7103203684773094
25.800597472582076 335.0724054008915 2.7157610420642535
25.80582502753549 327.6003291942639 2.7151522411868965
25.811052582488905 329.7984240950453 2.7531762206371178
25.81628013744232 339.5570518053031 2.823467537029648
25.821507692395734 343.32750445934477 2.8658931414745608
25.82673524734915 339.2211284626973 2.8811570937654674
25.831962802302563 333.6584847715412 2.888671747107195
25.837190357255977 333.6068156959183 2.93127848406069
25.84241791220939 330.2798972547404 2.9585862328355583
25.847645467162806 336.2107560440313 3.031541635144666
25.85287302211622 342.0773184987843 3.0972446629725554
25.858100577069635 340.53347811721727 3.1386314433590807
25.86332813202305 328.9126188587493 3.132311859004572
25.868555686976464 306.12378327519787 3.070580559774769
25.87378324192988 290.59707453776855 3.0194868629366733
25.879010796883293 284.8545736758933 3.0251520302859722
25.884238351836707 292.82477822562197 3.1198978193307543
25.88946590679012 314.00033683715606 3.2965952618881325
25.894693461743536 345.87137579132684 3.52516619861612
25.89992101669695 342.9855807712187 3.5748236655755568
25.905148571650365 328.83157473742403 3.5647786034619764
25.91037612660378 312.94444863252477 3.5342213956461914
25.915603681557194 309.800218699561 3.5863200083294373
25.920831236510608 309.4374659007759 3.6331047979093354
25.926058791464023 296.55666086119277 3.6426311572036836
25.931286346417437 296.1728751946525 3.7101163150706427
25.93651390137085 309.97858986392293 3.8950885591881677
25.941741456324266 332.25485491540354 4.122840218956774
25.94696901127768 338.4845459293427 4.2704403078844875
25.952196566231095 337.5207739591469 4.402235819542553
25.95742412118451 324.8103659102224 4.454695543753146
25.962651676137924 323.57611609207345 4.554308081178815
25.967879231091338 330.9845940999522 4.666982444720516
25.973106786044752 344.51802799758934 4.805900270730437
25.978334340998167 346.18631643176224 4.892561737167083
25.98356189595158 334.40446224743795 4.900620528599544
25.988789450904996 323.95187211078763 4.89213891002133
25.99401700585841 310.12498778049815 4.894609689203084
25.999244560811825 301.50144338370256 4.88966135426642
26.00447211576524 299.228754683892 5.000477069141356
26.009699670718653 307.7767426319326 5.14289703841234
26.014927225672068 320.2502713932909 5.385906379050447
26.020154780625482 320.52066193239784 5.483310215043088
26.025382335578897 314.726996162772 5.577289551244606
26.03060989053231 315.2841882076602 5.773839676508692
26.035837445485726 324.0193649154014 6.040920476398649
26.04106500043914 348.320762100941 6.441768278868725
26.046292555392554 342.1174833259936 6.482682372970269
26.05152011034597 336.3989385631724 6.5928174180921575
26.056747665299383 284.4265852026059 6.217160535249161
26.061975220252798 273.99394598462635 6.362509279814129
26.067202775206212 265.2266489894379 6.416942156305717
26.072430330159627 281.6435860579412 6.969357218869695
26.07765788511304 284.94146926650654 7.215851879063683
26.082885440066455 282.7118253909175 7.609511060052816
26.08811299501987 317.74805124245734 8.398883319858337
26.093340549973284 313.99468364459995 8.895704574927437
26.0985681049267 297.8233965273078 9.175339675368743
26.103795659880113 248.34720232789513 9.016682105100113
26.109023214833528 254.52374754864115 9.947679089492809
26.114250769786942 261.88479178202874 11.055567037590423
26.119478324740356 256.3043321764376 12.626169709519024
26.12470587969377 241.7609965067219 14.009696918090107
26.129933434647185 224.01898830934175 18.642464066292337
26.1351609896006 214.26894233619578 25.7912816857359
