# Supplementary material for: Unraveling metal effects on CO2 uptake in pyrene-based metal-organic frameworks
Source: Nat Commun. 2025 Feb 11;16:1516. doi: 10.1038/s41467-025-56296-w (PMC11814143; doi:10.1038/s41467-025-56296-w)
Supplement: Supplementary file 3 — Source Data [file 41467_2025_56296_MOESM3_ESM.zip › SourceCode/SuppInf/FigureS5_Ga-TBAPy_InSitu_VariableT_PXRD/Data/GaTBAPy_0127p.dat]

0.002613777476707968 17.585305446514578 4.8595969270950015
0.007841332430123905 15.29002943726108 4.2713591949172525
0.01306888738353984 16.65860833379994 3.367591890423783
0.018296442336955775 25.018157789624844 3.3622288124456077
0.02352399729037171 28.851910531658213 3.382802685275719
0.028751552243787646 31.008058926903782 3.2318245385705366
0.03397910719720358 33.30457321731522 3.150627851989175
0.03920666215061952 28.49183668418643 2.805277304794967
0.04443421710403546 25.372828617982194 2.508894562672904
0.0496617720574514 23.614421397089334 2.3507107438903074
0.054889327010867336 21.544750024305507 2.3062136226023835
0.060116881964283275 21.12675375687867 2.0515714945311463
0.06534443691769921 21.879005754851335 1.9770210648248079
0.07057199187111515 21.117141902698915 1.8173741861058668
0.07579954682453109 20.95436194498 1.7518531496694822
0.08102710177794703 20.718215748744473 1.7497481554545236
0.08625465673136297 19.048796713021854 1.7272343065855846
0.09148221168477891 20.831117408283102 1.689712749329347
0.09670976663819485 20.439102557266434 1.561542952432497
0.10193732159161079 20.826659428350343 1.4837538127663656
0.10716487654502672 19.970622142098826 1.3782584947753662
0.11239243149844266 16.44759503080331 1.2564979139634205
0.1176199864518586 14.712136530136236 1.170649100586267
0.12284754140527454 15.286813554822388 1.1587008305919622
0.12807509635869047 14.817056265487448 1.0776770961492377
0.1333026513121064 15.389074398183606 1.0871328926457429
0.13853020626552232 16.39780010830085 1.0930806378571292
0.14375776121893824 15.636709553141749 1.0608723700985565
0.14898531617235417 15.733983065598373 1.1080543051821916
0.1542128711257701 16.778468768822666 1.1623184267382827
0.15944042607918602 18.08551156377835 1.1967480228264942
0.16466798103260194 18.17800465806891 1.1666408858848554
0.16989553598601786 17.68449842765629 1.0918360966243894
0.1751230909394338 18.49840998142208 1.0814426517375335
0.18035064589284971 17.42045720904016 1.0316450511623452
0.18557820084626564 18.53417493573239 1.0553920376677783
0.19080575579968156 19.871029171814335 1.0777450421152313
0.1960333107530975 19.45148290274547 1.0709943455420672
0.20126086570651341 20.120608082041574 1.0573139642661624
0.20648842065992934 20.106766253089503 1.0087821010544948
0.21171597561334526 18.54335034758557 0.9406675601742229
0.2169435305667612 18.47252990010367 0.9273321359419513
0.22217108552017711 16.6558861642345 0.8836873380461048
0.22739864047359304 16.40344687440716 0.9109405613618781
0.23262619542700896 17.72116528319909 0.9354879095690508
0.2378537503804249 17.81646552009181 0.9268272196642452
0.2430813053338408 19.666293330630275 0.9727766937488289
0.24830886028725674 19.384459392506933 0.9378188982042966
0.25353641524067266 20.418416496457333 0.9389667650824997
0.2587639701940886 20.305100337731186 0.9452867084095681
0.2639915251475045 19.640085873569852 0.9263474552452736
0.26921908010092044 19.691697675650982 0.918005849030674
0.27444663505433636 19.099668663403808 0.9354755419650667
0.2796741900077523 18.182784269674766 0.8762615564905436
0.2849017449611682 16.926770086324776 0.8459601719437881
0.29012929991458414 16.596953738813937 0.8341405745833423
0.29535685486800006 15.99983564115893 0.7950103798182476
0.300584409821416 16.436970441110788 0.7863715552441829
0.3058119647748319 16.600048773109126 0.7812925523917058
0.31103951972824784 17.66969136699608 0.8054176530321036
0.31626707468166376 18.90092687124693 0.826508236174455
0.3214946296350797 18.491130964936378 0.8206653279966283
0.3267221845884956 17.89066100797839 0.7966378114626271
0.33194973954191154 17.04842012822166 0.7950110549625421
0.33717729449532746 16.363350916405217 0.790680507777073
0.3424048494487434 16.55785178431186 0.8198215992845274
0.3476324044021593 16.707723180278265 0.8377523316582965
0.35285995935557524 18.992303265360782 0.8903509381729469
0.35808751430899116 18.064783120746448 0.8328959103884229
0.3633150692624071 18.836701769405753 0.8403747348024528
0.368542624215823 19.603010030254964 0.8495155206696989
0.37377017916923894 21.462647247514745 0.8659332487280784
0.37899773412265486 21.99088892782941 0.910446697403196
0.3842252890760708 21.457640737461503 0.9257490225860474
0.3894528440294867 19.5766879875058 0.8876180730286536
0.39468039898290264 18.876380532283047 0.8723274184423097
0.39990795393631856 19.888562171393872 0.853184771670843
0.4051355088897345 19.726061920019657 0.8272618730191841
0.4103630638431504 21.446598402357697 0.876212802770819
0.41559061879656634 22.519893497663745 0.9168577412257174
0.42081817374998226 21.630087532862326 0.9016669453035816
0.4260457287033982 19.77965318743282 0.854920407948909
0.4312732836568141 18.750177353256102 0.814914929006197
0.43650083861023004 18.396825078775723 0.7848347358183084
0.44172839356364596 18.800473297056303 0.7842294517118485
0.4469559485170619 19.6955049200427 0.7889768147797188
0.4521835034704778 18.55876402809522 0.7797519480011231
0.45741105842389373 18.170625311863073 0.779467183633682
0.46263861337730966 18.006803318819667 0.7715154432012888
0.4678661683307256 18.513984017616306 0.7902806834155611
0.4730937232841415 18.174006148140215 0.7697110685209889
0.47832127823755743 18.113851402347237 0.7612299016340655
0.48354883319097336 17.774251600552926 0.7340475242852863
0.4887763881443893 18.16141669242729 0.7361243451324965
0.4940039430978052 17.94182153252167 0.7315891851204293
0.49923149805122113 18.617624462441572 0.7479707751711261
0.5044590530046371 18.837255505559465 0.7809760851236278
0.5096866079580531 19.802880410373785 0.7995904008842223
0.5149141629114691 19.90610965768046 0.8189506407263959
0.5201417178648851 19.763856966699173 0.8232769818192855
0.525369272818301 18.299992705564662 0.7679034379895836
0.530596827771717 18.930348862147916 0.7626353352877149
0.535824382725133 18.233717584333213 0.7277849408774612
0.541051937678549 18.104796808056047 0.7268385284037974
0.546279492631965 17.16368876534964 0.7144377185917389
0.5515070475853809 16.422087460101945 0.7028804908173604
0.5567346025387969 17.155157890209114 0.7165617651495464
0.5619621574922129 18.674496083241408 0.7215884619438568
0.5671897124456289 18.925064765527274 0.707988114483297
0.5724172673990449 19.52842850638916 0.7007835719711206
0.5776448223524608 19.54929427051366 0.6957728997289085
0.5828723773058768 18.94091756177622 0.6900720267186301
0.5880999322592928 18.167032407871105 0.6876681232964988
0.5933274872127088 18.256954581667696 0.7234190382040984
0.5985550421661248 18.718976105055173 0.7359943933786534
0.6037825971195407 19.300452709341833 0.7437443070630545
0.6090101520729567 19.61593396704153 0.7576541500892559
0.6142377070263727 19.12912315059866 0.7445667302107497
0.6194652619797887 18.897438735405444 0.7465513498439873
0.6246928169332047 18.963708288192688 0.756737127134006
0.6299203718866206 19.58839836604064 0.7505568029683533
0.6351479268400366 20.606142417806762 0.7733111722743142
0.6403754817934526 20.229122921985752 0.7546761950350755
0.6456030367468686 19.35417776348639 0.7235304711151431
0.6508305917002846 19.7447955646765 0.7180327472393823
0.6560581466537005 20.958987685370985 0.7344523583812165
0.6612857016071165 21.157911662441727 0.7334527360867178
0.6665132565605325 20.496869652812702 0.7072980203339223
0.6717408115139485 20.310105276400904 0.7122330157139136
0.6769683664673645 20.732182410719247 0.7156417825578333
0.6821959214207804 19.99094945008278 0.7029674968008125
0.6874234763741964 20.546225465751778 0.7135992629435605
0.6926510313276124 21.015203297949373 0.70803975039145
0.6978785862810284 20.084372735810472 0.6807228375403228
0.7031061412344444 21.174457676909352 0.7020303766263879
0.7083336961878604 21.57112137129872 0.7132734189466914
0.7135612511412763 22.02789889201478 0.7304509740476871
0.7187888060946923 23.722854815549912 0.7681603777865208
0.7240163610481083 24.962058776628815 0.7950725608522367
0.7292439160015243 25.915751150474915 0.8229967630588247
0.7344714709549403 25.4846883943135 0.7921683448877062
0.7396990259083562 25.519894124727333 0.7796264493944634
0.7449265808617722 25.278290452190753 0.7675649060785514
0.7501541358151882 25.09452571113592 0.7540120364206228
0.7553816907686042 26.17860993153019 0.7686491479096301
0.7606092457220202 27.12342552045479 0.7693777128501139
0.7658368006754361 28.835303617468554 0.8032151103999696
0.7710643556288521 33.041922864487084 0.854468090994561
0.7762919105822681 34.29963337038172 0.8569326782491683
0.7815194655356841 35.23786082075478 0.8615935423763846
0.7867470204891001 34.904581196109255 0.8499482145228587
0.791974575442516 33.07082924412045 0.8432755817486532
0.797202130395932 31.6992232310119 0.8386877805508508
0.802429685349348 31.739488680573505 0.8566224888583636
0.807657240302764 32.45697888996565 0.8523601925247193
0.81288479525618 35.63623536170399 0.8869990380548785
0.8181123502095959 38.50460613292548 0.9194446478485303
0.8233399051630119 40.24840481951934 0.9504337491719395
0.8285674601164279 44.79668150009267 1.0259330290820639
0.8337950150698439 49.16273135345035 1.0968944000893264
0.8390225700232599 54.14251380346593 1.1536317157213296
0.8442501249766758 56.24743585904418 1.1776662585215643
0.8494776799300918 57.746530330354624 1.2059637975777426
0.8547052348835078 60.95729457725194 1.246912147321525
0.8599327898369238 63.85186048914935 1.269937724031445
0.8651603447903398 67.84046942551102 1.3058847665629931
0.8703878997437557 67.15767028173305 1.2720843963045403
0.8756154546971717 65.88499289396457 1.2452512212354576
0.8808430096505877 66.47637917113227 1.252752876138417
0.8860705646040037 71.9751535467936 1.3037038072218377
0.8912981195574197 72.62635168433998 1.3078711492897377
0.8965256745108356 75.51477176131631 1.336192983580667
0.9017532294642516 77.72161978065212 1.3658191518189229
0.9069807844176676 78.64056560395339 1.3702144883551828
0.9122083393710836 81.9999234487077 1.42052734954861
0.9174358943244996 82.82189641183464 1.4057831243977028
0.9226634492779155 83.11483251511326 1.3976430024015172
0.9278910042313315 85.72482275932235 1.4094049941666476
0.9331185591847475 89.08292999297342 1.4336374056871668
0.9383461141381635 90.34622868212233 1.4423969367193417
0.9435736690915795 95.74226809992591 1.5029294923715235
0.9488012240449955 98.83767205891473 1.521197795667954
0.9540287789984114 99.03831010664207 1.531276385454919
0.9592563339518274 96.6675648536178 1.5111946711700202
0.9644838889052434 93.24941111349042 1.4658264392174862
0.9697114438586594 96.83951037714631 1.4875440581687964
0.9749389988120754 101.28319908240655 1.5011466406837548
0.9801665537654913 107.36002571060284 1.5520049082110754
0.9853941087189073 113.21307743880372 1.5934050157628739
0.9906216636723233 112.74363041596325 1.5745124817025642
0.9958492186257393 108.48536174529278 1.540567206713042
1.0010767735791553 105.92007887728091 1.4991909388292057
1.0063043285325712 101.41638922853079 1.450439534571043
1.0115318834859872 97.86691273865003 1.419821722229589
1.0167594384394032 101.99160510030018 1.4580938696120058
1.0219869933928192 105.54188913019297 1.4961304015085677
1.0272145483462352 110.25102463153898 1.5367473352089145
1.0324421032996511 112.50316934558062 1.5568753301618776
1.0376696582530671 120.19541589078668 1.6079578505911807
1.042897213206483 127.03394273970684 1.668001528498361
1.048124768159899 125.42182270987632 1.661372613313225
1.053352323113315 125.10177215406637 1.6397163404480484
1.058579878066731 122.57394533491458 1.6072803829031992
1.063807433020147 124.36890682423025 1.604225234307352
1.069034987973563 128.67907370531864 1.619845244607301
1.074262542926979 128.23849396621736 1.600061012069067
1.079490097880395 127.76580530834251 1.5839904300388017
1.084717652833811 127.60036896424758 1.5972819297137189
1.089945207787227 124.49046855842057 1.593986364103071
1.095172762740643 122.99119489351206 1.5836274058763957
1.1004003176940589 122.75074719180456 1.5749077528464752
1.1056278726474749 127.08115965498934 1.608763486654065
1.1108554276008908 132.55298636789078 1.6323693932489258
1.1160829825543068 129.75544784109852 1.6107573072083234
1.1213105375077228 129.83421913883382 1.610468728671214
1.1265380924611388 130.77319537963692 1.6257901068749048
1.1317656474145548 132.04082538468157 1.6311267205500288
1.1369932023679707 139.06597109687456 1.6730179102555318
1.1422207573213867 140.52682670590326 1.6793813211149842
1.1474483122748027 143.51049078860243 1.7038664371090118
1.1526758672282187 148.78970113608096 1.722493700448133
1.1579034221816347 150.88123223619138 1.7325386358715533
1.1631309771350506 148.45925194564467 1.6975925042176747
1.1683585320884666 150.93622733630286 1.6988344989338522
1.1735860870418826 144.5298238049439 1.6781757776488897
1.1788136419952986 144.39976067036622 1.6868166083910594
1.1840411969487146 134.80282044508104 1.6088751642258292
1.1892687519021305 134.9411629957885 1.6250774969517292
1.1944963068555465 143.59504182424263 1.6872830255442293
1.1997238618089625 150.4815643754548 1.7271456342117775
1.2049514167623785 154.35766198046008 1.766334017089895
1.2101789717157945 149.91226453667537 1.7239623893866662
1.2154065266692105 147.82310040910633 1.6927837879819732
1.2206340816226264 145.99411621410349 1.6673496929601057
1.2258616365760424 144.7400986723971 1.6506689504167802
1.2310891915294584 149.93098705371327 1.6812243643115963
1.2363167464828744 151.3288906407197 1.7036331475155968
1.2415443014362904 151.88361145050737 1.7119336004687609
1.2467718563897063 151.17631687357087 1.7194974662645721
1.2519994113431223 146.59378775583113 1.6864732082513871
1.2572269662965383 143.89559123066928 1.6724166842622132
1.2624545212499543 148.06886800092005 1.6992300767067288
1.2676820762033703 150.96183508559656 1.7361164461483476
1.2729096311567862 144.24470061289625 1.6884572248783194
1.2781371861102022 148.78080503329002 1.699430264826709
1.2833647410636182 148.71731581164744 1.6997510584654025
1.2885922960170342 149.93993837913135 1.7042534794644526
1.2938198509704502 152.6705413766633 1.7404112615099563
1.2990474059238661 151.10304488454133 1.733486689078232
1.3042749608772821 154.79786681765293 1.750183125580092
1.309502515830698 161.95427487740207 1.7904291979304876
1.314730070784114 159.96293089126578 1.7916566564957228
1.31995762573753 161.4442900503172 1.7846921704623915
1.325185180690946 159.48249270740607 1.7842273150735588
1.330412735644362 151.0265989992736 1.7124882485358535
1.335640290597778 145.64865522637058 1.6599739876844342
1.340867845551194 146.58273386800784 1.669362857577542
1.34609540050461 151.98211281245864 1.7128344202043344
1.351322955458026 154.2770652685769 1.7337680072051205
1.356550510411442 152.19392734615872 1.7227961496046682
1.361778065364858 140.87862227757705 1.637027015714621
1.3670056203182739 134.02245150233094 1.5858886848338751
1.3722331752716899 139.54329044280954 1.6260003860869172
1.3774607302251058 143.30110269459806 1.6537508580953797
1.3826882851785218 150.69965790421176 1.6959375352883796
1.3879158401319378 152.23984384457893 1.6986713046200737
1.3931433950853538 147.92395678926445 1.659527919376294
1.3983709500387698 147.1773383750419 1.6408194525025979
1.4035985049921857 143.96551401598757 1.620293482569412
1.4088260599456017 147.5979343935723 1.6832405208351524
1.4140536148990177 148.09384764205942 1.709524512106519
1.4192811698524337 150.9609685074378 1.758909278054244
1.4245087248058497 152.23363651637817 1.747991180991436
1.4297362797592656 149.3294481859573 1.689873072168101
1.4349638347126816 150.67430012293042 1.6957042054122131
1.4401913896660976 147.2227215438842 1.6652478739014398
1.4454189446195136 146.85843869545982 1.669457054275536
1.4506464995729296 143.88232550904434 1.680075258358373
1.4558740545263456 134.17103164383857 1.6162494502185605
1.4611016094797615 131.15954233528603 1.6024031006487411
1.4663291644331775 131.41622917462382 1.6216724768653599
1.4715567193865935 134.5031546600413 1.6341529141931186
1.4767842743400095 139.47938549495802 1.6498631124504772
1.4820118292934255 139.68738911076798 1.62638050929582
1.4872393842468414 142.10468503307578 1.6220678857973694
1.4924669392002574 145.45652816587605 1.6628904865347205
1.4976944941536734 142.24203556934805 1.663907345488062
1.5029220491070894 137.92539137362024 1.6311376914377134
1.5081496040605054 132.33214297272713 1.564262167086452
1.5133771590139213 130.22971790026733 1.5455021865930054
1.5186047139673373 131.9359510167568 1.5643254280527976
1.5238322689207533 139.34023123210383 1.6276879262234556
1.5290598238741693 139.63992898964662 1.6481293068950518
1.5342873788275853 145.6632597436469 1.6920414654593192
1.5395149337810012 151.04219989635322 1.750105929519743
1.5447424887344172 148.16731377878716 1.7293208862433531
1.5499700436878332 151.27104210464984 1.7342707278577263
1.5551975986412492 145.67595659226367 1.6600957378298056
1.5604251535946652 145.26881095552713 1.6466544342821552
1.5656527085480811 145.2005300094309 1.6529303287338795
1.5708802635014971 148.83946510495872 1.685112576946021
1.576107818454913 149.4122785394889 1.6937576134051073
1.581335373408329 148.1595092221525 1.6734298590987067
1.586562928361745 145.777503998492 1.6386588386449217
1.591790483315161 144.6858165118951 1.6371021083365969
1.597018038268577 148.98904659188958 1.6696543285569134
1.602245593221993 156.29399976689254 1.7082231053619528
1.607473148175409 162.16054089170024 1.7444879472657333
1.612700703128825 162.5437206088985 1.7529328945329883
1.617928258082241 158.2587661227454 1.7264550537859877
1.623155813035657 160.93130777660116 1.743151415750729
1.628383367989073 168.61900582872104 1.776446985203358
1.6336109229424889 175.0146471320833 1.7996488013791756
1.6388384778959049 184.11405397089322 1.8494736811670438
1.6440660328493208 185.6797119357446 1.8541969593420282
1.6492935878027368 185.690465388229 1.827566272873829
1.6545211427561528 182.46239459381425 1.79046765597364
1.6597486977095688 184.25969901801344 1.7814859664078997
1.6649762526629848 191.30435179879345 1.818663865643718
1.6702038076164007 189.51513812662668 1.8106251538451794
1.6754313625698167 199.29529155162095 1.865591528238734
1.6806589175232327 204.2721967594261 1.9076496077954361
1.6858864724766487 211.52178225411507 1.9628212323270973
1.6911140274300647 214.7167098798125 1.995086951465718
1.6963415823834807 210.0172331266769 1.953134158179827
1.7015691373368966 195.68102130040367 1.8543490106905078
1.7067966922903126 192.9085576687406 1.7965334058129028
1.7120242472437286 195.35455782302486 1.8088722415297152
1.7172518021971446 194.75087288357784 1.8075214314247703
1.7224793571505606 211.76054992618702 1.8854694114491743
1.7277069121039765 223.70590053130542 1.9475995429886301
1.7329344670573925 232.36184096108718 1.96171509858146
1.7381620220108085 229.64856962818422 1.929985963326541
1.7433895769642245 216.58971731095303 1.8772386429047672
1.7486171319176405 220.30747114618438 1.8972753983013768
1.7538446868710564 230.7157744913025 1.945258624182923
1.7590722418244724 242.33252989864073 1.9984631296736446
1.7642997967778884 251.397733310296 2.0525721123622915
1.7695273517313044 247.32320788115516 2.0116142122250347
1.7747549066847204 244.30768734240382 1.9825103764359577
1.7799824616381363 243.6005182848597 1.9753201868746764
1.7852100165915523 250.13475568850438 1.9812267075940944
1.7904375715449683 254.41711070547927 2.0012734159673373
1.7956651264983843 253.51724580236854 1.9808696150239604
1.8008926814518003 251.59987378443697 1.9338718345021162
1.8061202364052162 247.24635806809536 1.9039534751638973
1.8113477913586322 243.1672056699502 1.8772812811485258
1.8165753463120482 247.11667379502885 1.891525545540698
1.8218029012654642 251.84224385011177 1.923380654399654
1.8270304562188802 258.542272086695 1.9489483492104498
1.8322580111722961 258.15772515639 1.9373297077655482
1.8374855661257121 248.12242946684148 1.8797913479099895
1.842713121079128 246.8700798328491 1.8722839844008863
1.847940676032544 246.53850112371933 1.8481390616210773
1.85316823098596 253.96111791633348 1.8795352575670652
1.858395785939376 264.23621599234434 1.949305066193872
1.863623340892792 264.51365737608603 1.962174094318991
1.868850895846208 255.77220364242027 1.931785291667636
1.874078450799624 250.20056925076682 1.8893914477322535
1.87930600575304 251.8554586976558 1.8753900345049417
1.884533560706456 250.99317407430604 1.8448001406658034
1.889761115659872 250.02233999751377 1.8236118991571935
1.894988670613288 248.66411411099543 1.8061088663757952
1.9002162255667039 251.41415772019025 1.8094418725466985
1.9054437805201199 247.19754399773566 1.7755963772980288
1.9106713354735358 247.25311666688935 1.7614970964777186
1.9158988904269518 249.6138416566386 1.7606531768434985
1.9211264453803678 246.78652864029448 1.741943828044114
1.9263540003337838 244.4153023148286 1.7305943341864565
1.9315815552871998 237.02798744240562 1.7230398299905674
1.9368091102406157 229.88723531912464 1.686852763558119
1.9420366651940317 232.09830857290436 1.6962771724828027
1.9472642201474477 236.78668893404173 1.6994999636837886
1.9524917751008637 246.75439038154315 1.7314417990045297
1.9577193300542797 246.93576335431914 1.7356898549066466
1.9629468850076957 244.22653082270642 1.7212074939147013
1.9681744399611116 245.88261444153812 1.7314458280446896
1.9734019949145276 243.69766765183743 1.719472883463603
1.9786295498679436 245.59138120783203 1.723949037211395
1.9838571048213596 245.68287995204642 1.698211886738844
1.9890846597747756 243.58034828853832 1.6850443317624817
1.9943122147281915 241.93262785889397 1.700196728409154
1.9995397696816075 240.75995346018303 1.6916644000055585
2.0047673246350235 230.86233887915478 1.6631976609045205
2.0099948795884393 216.48781475710797 1.5676750721119936
2.015222434541855 212.1820686663378 1.5198389004027577
2.0204499894952708 211.59560297438526 1.507192315008371
2.0256775444486865 218.44759344098208 1.5324620533909705
2.0309050994021023 224.2220955012483 1.5562305349970904
2.036132654355518 226.89188778536072 1.5727759877864487
2.041360209308934 227.04390776115721 1.5821819052683668
2.0465877642623496 228.12420765684394 1.5916756897227968
2.0518153192157653 221.86599526742208 1.5687905841916103
2.057042874169181 215.39666265368786 1.5454495063023892
2.062270429122597 223.38489719593568 1.6010947852388184
2.0674979840760126 223.04415796213917 1.6110148695507402
2.0727255390294284 230.29581426812945 1.6482699263264569
2.077953093982844 231.57869399324878 1.6373929906533744
2.08318064893626 231.08572980036715 1.6486156997530597
2.0884082038896756 232.1081825352218 1.6465529562122974
2.0936357588430914 228.06521911269866 1.6187242072151988
2.098863313796507 235.8569701513035 1.6692646023791105
2.104090868749923 233.28377250277322 1.6427525170589068
2.1093184237033387 238.1993724856309 1.6581087749180379
2.1145459786567544 234.653889951947 1.6408698916875633
2.11977353361017 224.76956348487462 1.5805829858868277
2.125001088563586 223.93212272501438 1.573748654976887
2.1302286435170017 222.73644157497122 1.5744456291860478
2.1354561984704175 217.1137665909736 1.548645262141565
2.140683753423833 216.50360184208836 1.557865340150066
2.145911308377249 215.0315102473657 1.5504892552681944
2.1511388633306647 215.7208132980136 1.5683300849434179
2.1563664182840805 222.29571459285143 1.5942520216563913
2.1615939732374962 223.98913238771317 1.5957199760949279
2.166821528190912 227.60953011561452 1.6209044407614317
2.1720490831443278 237.54568600390354 1.6723374979395362
2.1772766380977435 234.28059955338446 1.6592357562913613
2.1825041930511593 237.02476683933483 1.6679076791972627
2.187731748004575 235.0871481896738 1.6476341149546414
2.192959302957991 235.40274216932778 1.6425916731138321
2.1981868579114066 230.6325100061244 1.6107010194794376
2.2034144128648223 230.37919799558162 1.606241785030705
2.208641967818238 228.22803664912504 1.5957533627988985
2.213869522771654 223.36294129542023 1.5751899682927377
2.2190970777250696 224.05721203398724 1.5838981503543283
2.2243246326784853 222.15416609887734 1.5868983054241497
2.229552187631901 227.3127945573356 1.60757018434586
2.234779742585317 225.95590910594962 1.5837054407428364
2.2400072975387326 221.32488824869432 1.562007224955128
2.2452348524921484 213.25369760764482 1.5214239935634306
2.250462407445564 217.44283746245645 1.5566929871206512
2.25568996239898 212.58676251619383 1.5497361521871715
2.2609175173523957 210.75103750702738 1.5370357776721437
2.2661450723058114 215.61041239731793 1.5591696201545453
2.271372627259227 216.870830919865 1.563902339823948
2.276600182212643 230.37668952925551 1.6444752636024382
2.2818277371660587 240.2267348488413 1.7154278364127684
2.2870552921194744 238.87305659767472 1.711555002241128
2.29228284707289 229.16079821497533 1.6618848043145904
2.297510402026306 224.51139603788084 1.6234112544198904
2.3027379569797217 212.01649522754494 1.5368059723546592
2.3079655119331375 218.82374420949984 1.5554027526198924
2.3131930668865532 224.77182684713313 1.5781679258171186
2.318420621839969 228.2527505549554 1.597368932727975
2.3236481767933848 221.1439315406927 1.568627141687404
2.3288757317468005 210.1040843021299 1.529746732099042
2.3341032867002163 210.03877682135683 1.5304099894733039
2.339330841653632 218.36086509764033 1.5768183367959652
2.344558396607048 226.4904408553909 1.628239646970925
2.3497859515604635 226.27963457841742 1.6071742865116563
2.3550135065138793 228.76376836074294 1.6094813897832259
2.360241061467295 229.43312715369268 1.6086595650147024
2.365468616420711 225.365300835729 1.5790337494843378
2.3706961713741266 225.23942914560146 1.5763131299368363
2.3759237263275423 226.04615437163815 1.5752655912832458
2.381151281280958 223.32129615150117 1.5606006988717067
2.386378836234374 223.75044864476467 1.5672296972620585
2.3916063911877896 218.85004392756838 1.5426126542213092
2.3968339461412054 208.10936019551193 1.4904479049747394
2.402061501094621 209.52008399218866 1.4821699460444346
2.407289056048037 209.28524290497322 1.4722208378954846
2.4125166110014526 208.13114801761793 1.4762375652731763
2.4177441659548684 210.0150037296894 1.4802755215760046
2.422971720908284 214.9796606407263 1.4868748135472503
2.4281992758617 214.91450589232926 1.488032359052976
2.4334268308151157 218.74421180161784 1.4892074550981036
2.4386543857685314 223.30196612240715 1.497996811614117
2.443881940721947 226.34884131855708 1.5025754414830463
2.449109495675363 231.20099103564775 1.5058527798924624
2.4543370506287787 234.2553186865426 1.5038929008939594
2.4595646055821945 234.16847775676317 1.4563257311363895
2.4647921605356102 252.41681805241382 1.4654236605766808
2.470019715489026 275.47697078786575 1.4405741188070236
2.4752472704424417 350.44508454391433 1.5434512272953107
2.4804748253958575 495.70065525232326 1.7599933971269042
2.4857023803492733 743.1476864101414 2.085427890163532
2.490929935302689 1075.2076302428563 2.459432172909889
2.496157490256105 1498.9860145458508 2.894185158824319
2.5013850452095205 1935.349609076432 3.2902710764606864
2.5066126001629363 2283.3841878287076 3.5651636313611577
2.511840155116352 2563.229552777196 3.7844516775291543
2.517067710069768 2741.2227353701114 3.899441961552266
2.5222952650231836 2925.704380226025 4.025512307396284
2.5275228199765993 3188.5337825544534 4.187698382313007
2.532750374930015 3563.1524835233868 4.408151390515115
2.537977929883431 4173.042573985762 4.761133388903167
2.5432054848368466 4938.695511578526 5.183610764348713
2.5484330397902624 5727.143864072092 5.576983690967465
2.553660594743678 6312.030095165571 5.846746592719412
2.558888149697094 6612.864984716281 5.978626193333683
2.5641157046505096 6554.272273952609 5.951955610381812
2.5693432596039254 6170.892973918169 5.772400229628041
2.574570814557341 5630.154657529349 5.507339894589869
2.579798369510757 5078.516819166013 5.225301368194458
2.5850259244641727 4669.214057401193 5.013747992053805
2.5902534794175884 4364.359334530847 4.85007240840678
2.595481034371004 4099.208946822047 4.681095149736508
2.60070858932442 3824.679847264379 4.515763692695607
2.6059361442778357 3435.597333150132 4.276014679269206
2.6111636992312515 2979.4376564001286 3.996413232833232
2.6163912541846672 2423.4447467270106 3.603769249620231
2.621618809138083 1844.6210879683144 3.1491542080465624
2.6268463640914987 1333.8993713345333 2.670172208603434
2.6320739190449145 935.0753313431754 2.241581758271978
2.6373014739983303 664.471510546164 1.9129512921289622
2.642529028951746 497.96625292936943 1.6985141174657532
2.6477565839051618 379.6823936246604 1.5319859266278806
2.6529841388585775 313.73026989120666 1.4402675470767974
2.6582116938119933 283.29650160818886 1.416564678341167
2.663439248765409 265.08178863925474 1.4112873194542754
2.668666803718825 256.7041168831428 1.437043155114032
2.6738943586722406 250.245897802486 1.450673969608174
2.6791219136256563 242.40725957011838 1.4515802105141387
2.684349468579072 231.10433411175435 1.4215181676662205
2.689577023532488 230.71227081867642 1.443428039437794
2.6948045784859036 229.99704870933525 1.4615606961499246
2.7000321334393194 225.28406725446197 1.448203864828422
2.705259688392735 227.0424796744537 1.4822046805279643
2.710487243346151 226.47547587960415 1.4895214204190013
2.7157147982995666 224.6885087655862 1.4865010241062442
2.7209423532529824 225.4906936715882 1.5016588628725998
2.726169908206398 219.82889451876602 1.477621545523869
2.731397463159814 215.67735001380981 1.4666242182538325
2.7366250181132297 215.50953453639127 1.478813909843781
2.7418525730666454 218.79861870354142 1.5116610154112455
2.747080128020061 225.86533038325842 1.5621385421995282
2.752307682973477 231.24172314441495 1.5839493039002284
2.7575352379268927 228.87014172399887 1.5530128210166485
2.7627627928803085 222.68050068080507 1.527650299417929
2.767990347833724 216.65374582836432 1.4883198057619125
2.77321790278714 209.68137565312335 1.4651795778028227
2.7784454577405557 210.82748589663544 1.4877129463300691
2.7836730126939715 211.4772749545352 1.4815420909022032
2.7889005676473873 217.05304764704394 1.5184632284384312
2.794128122600803 221.06515418884376 1.5340008439660875
2.7993556775542188 222.59516944823312 1.5373507375095998
2.8045832325076345 226.45653573873153 1.5613256995852447
2.8098107874610503 230.84551339550683 1.5825743934087366
2.815038342414466 233.25542657109213 1.5946907968252506
2.820265897367882 233.4819677015403 1.5956200604021493
2.8254934523212976 231.27416142672783 1.5763757086711925
2.8307210072747133 227.5306416600759 1.557398991456745
2.835948562228129 227.4383264937988 1.565647816741525
2.841176117181545 220.3465598202209 1.5474822633549759
2.8464036721349606 221.11359203060852 1.5556505792952118
2.8516312270883764 217.68214221895047 1.5382747561589334
2.856858782041792 216.069037661095 1.524203645082093
2.862086336995208 215.4641730829897 1.5267497467634792
2.8673138919486236 216.00655623444115 1.5452240989257529
2.8725414469020394 215.7598689812106 1.5368590432248952
2.877769001855455 219.708966929968 1.5509522364843245
2.882996556808871 213.95492369589542 1.5132516577818749
2.8882241117622867 208.84622115257346 1.4695503486821833
2.8934516667157024 210.58763910266572 1.480121803652781
2.898679221669118 211.92321376961527 1.4885844785405966
2.903906776622534 208.74666146412494 1.4727645556691655
2.9091343315759497 213.30359976263009 1.4994347425288583
2.9143618865293655 211.51613618209876 1.4945523045305533
2.919589441482781 217.73069204599034 1.5299096217125656
2.924816996436197 218.32905323888218 1.5291255556235344
2.9300445513896127 224.78001585721987 1.5630086922988653
2.9352721063430285 229.63547632960172 1.5784596638601374
2.9404996612964442 222.38522805460752 1.5319286867508037
2.94572721624986 219.4609350653555 1.5105993813020064
2.9509547712032758 215.9571278887512 1.492900655197884
2.9561823261566915 217.25957180231546 1.5069493053102296
2.9614098811101073 214.1152193965804 1.4736411259135596
2.966637436063523 216.2146039993616 1.4848410996863726
2.971864991016939 213.93129265232076 1.4843296708645375
2.9770925459703546 216.77012017364936 1.4886706270784063
2.9823201009237703 214.71259814960246 1.4804779844510352
2.987547655877186 216.79470074089775 1.483054973313604
2.992775210830602 218.19653686144548 1.492851684202223
2.9980027657840176 221.3123229279273 1.5161539948913165
3.0032303207374333 215.52913399491385 1.4882608154407833
3.008457875690849 214.9096161489452 1.4896871371442342
3.013685430644265 215.5993650196608 1.4701324238098996
3.0189129855976806 216.44581658952325 1.457460289198367
3.0241405405510964 215.74923358382844 1.445382880954458
3.029368095504512 211.55776111406948 1.4178531716855136
3.034595650457928 209.8440672457922 1.408745586772088
3.0398232054113437 208.6678824672484 1.4103388695710455
3.0450507603647594 212.71958130061776 1.421122057736146
3.050278315318175 212.69903792427033 1.4231408627534508
3.055505870271591 210.00175808100124 1.405873181699717
3.0607334252250067 210.96458937781833 1.4131664302157705
3.0659609801784224 213.82163328808755 1.4257868327150525
3.071188535131838 213.4934532467259 1.422397245219826
3.076416090085254 213.46868955996248 1.4211456795968425
3.0816436450386697 213.37339315007534 1.4147442150440726
3.0868711999920855 211.84048504562833 1.3944770503412665
3.0920987549455012 213.63927667542723 1.393313540705157
3.097326309898917 216.44534041654012 1.394777942751113
3.1025538648523328 222.36025051870936 1.418296144130372
3.1077814198057485 232.73257409500516 1.4596035530341958
3.1130089747591643 238.2111652823898 1.480415285809084
3.11823652971258 233.45060549085284 1.443729084468699
3.123464084665996 233.77933122226978 1.4203327181020386
3.1286916396194115 233.79293298717718 1.3994955724511529
3.1339191945728273 232.52624799471744 1.3636052158297145
3.139146749526243 234.0520077370443 1.3445594764623403
3.144374304479659 232.76614778496267 1.322177793779751
3.1496018594330746 233.52076663319744 1.3081054814520254
3.1548294143864903 233.6972655450792 1.2919846600477394
3.160056969339906 233.88488922803074 1.2774444499483018
3.165284524293322 238.63189139422656 1.2671035827213104
3.1705120792467376 253.47474520512003 1.298972619971084
3.1757396342001534 262.1823435241147 1.2946792588206626
3.180967189153569 277.33918255636655 1.3142435287707486
3.186194744106985 280.2985623675608 1.295500773988775
3.1914222990604006 289.631745526877 1.2890248242525593
3.1966498540138164 299.39281811535466 1.2888351972860563
3.201877408967232 313.6072341688637 1.305837031761409
3.207104963920648 331.87168951587574 1.323115682502783
3.2123325188740637 351.66756390974393 1.3482973703190353
3.2175600738274794 376.3709845171369 1.3852383775827264
3.222787628780895 401.38526769702855 1.4234671840956383
3.228015183734311 423.61117045230776 1.4540964589392091
3.2332427386877267 456.62238747022593 1.504505581036065
3.2384702936411425 495.89894120877585 1.563270854623156
3.2436978485945582 534.5682208369623 1.6241865281620325
3.248925403547974 569.456529465686 1.6785864227564042
3.2541529585013897 601.9556535442837 1.72159066243717
3.2593805134548055 628.2359631382833 1.7553354181623149
3.2646080684082213 653.9030151581952 1.784157588066166
3.269835623361637 677.0742298294009 1.8130611391750306
3.275063178315053 692.7064889291157 1.8298210667766885
3.2802907332684685 708.1182178639949 1.8445310577341256
3.2855182882218843 718.8844341207767 1.8533546937738279
3.2907458431753 729.1559725393437 1.86497711295268
3.295973398128716 750.098605531365 1.8906443746409567
3.3012009530821316 767.1852483802152 1.9078881179553033
3.3064285080355473 779.7684938447437 1.919510277950737
3.311656062988963 793.7235642572201 1.9342000135840516
3.316883617942379 804.6498221218494 1.9474881235955601
3.3221111728957946 815.141923670364 1.9610007391790452
3.3273387278492104 825.1626512659835 1.9734711167052057
3.332566282802626 822.4169288769306 1.9667764318635708
3.337793837756042 809.5699251699318 1.9528290874314436
3.3430213927094576 776.6426171635367 1.909156250504427
3.3482489476628734 728.6639697917908 1.8450206880833058
3.353476502616289 678.9668526887614 1.775626702786477
3.358704057569705 628.5901979214037 1.706017400471076
3.3639316125231207 570.0097921345941 1.6285460518630805
3.3691591674765364 514.8341684381872 1.5521811575920568
3.374386722429952 455.0886593040542 1.4653554441794627
3.379614277383368 404.64171864038366 1.3940254455098653
3.3848418323367837 366.87784145933375 1.3425331438057064
3.3900693872901995 336.2602612482451 1.310250564518369
3.3952969422436152 309.16461293408804 1.2752987618311717
3.400524497197031 284.02835498509853 1.2360234813713609
3.4057520521504467 265.55099512463613 1.2115371374329784
3.4109796071038625 249.17447670140052 1.195458958543628
3.4162071620572783 239.36785388548657 1.1845664379137115
3.421434717010694 239.15222363203114 1.2066638363201885
3.4266622719641098 237.1281660245444 1.2178172690763205
3.4318898269175255 237.08213412477193 1.230676365091068
3.4371173818709413 232.7039234908821 1.2329193670287826
3.442344936824357 231.224246220841 1.2468946940283703
3.447572491777773 228.18566408013956 1.257927301814934
3.4528000467311886 227.84031350916254 1.2742766923258186
3.4580276016846043 220.65605993803473 1.251630286392339
3.46325515663802 214.05761882135616 1.2219273555775418
3.468482711591436 208.94025091873516 1.198991589420716
3.4737102665448516 208.3519590912643 1.2034509918671186
3.4789378214982674 215.82074247264273 1.2258114206869117
3.484165376451683 213.83382457574794 1.2227514514368392
3.489392931405099 222.3023717157533 1.2626459780172288
3.4946204863585146 226.241054540469 1.2772618814539631
3.4998480413119304 230.6214518525126 1.281823665164086
3.505075596265346 229.12215357289892 1.2604761324990204
3.510303151218762 230.6996104596986 1.244938105705033
3.5155307061721777 232.45353934020605 1.2247837457150337
3.5207582611255934 239.17521679417484 1.2324499435938234
3.525985816079009 242.93356910065808 1.215236842345251
3.531213371032425 244.40717163763466 1.1929389336128033
3.5364409259858407 251.3030750097663 1.189397303868348
3.5416684809392565 260.95262392860656 1.1816252699639602
3.546896035892672 284.539956914875 1.2102069778845999
3.552123590846088 327.9152313264396 1.2756156952910125
3.5573511457995037 402.6970165046593 1.3918358954254173
3.5625787007529195 531.6820081728165 1.5791157227763994
3.5678062557063353 747.9325386251006 1.8582890345408083
3.573033810659751 1152.7765624036842 2.3003135691065406
3.5782613656131668 1871.6552879696296 2.9293505140727873
3.5834889205665825 3156.2865749902403 3.8045558156229697
3.5887164755199983 5328.961670463391 4.943224913459535
3.593944030473414 8591.745598103964 6.239625262618781
3.59917158542683 12304.92018889509 7.42499367527798
3.6043991403802456 16081.48322344066 8.459508884342018
3.6096266953336613 18438.90475349285 9.009166355839263
3.614854250287077 18990.760243183464 9.137217236136177
3.620081805240493 17555.464014210196 8.778911048567869
3.6253093601939086 14595.151670201469 8.013858657447896
3.6305369151473244 11247.710681124896 7.0308387501661365
3.63576447010074 7865.4366886032585 5.863935751384604
3.640992025054156 5337.721565333552 4.838589594537748
3.6462195800075716 3409.7347610288075 3.855979425693081
3.6514471349609874 2166.7116323315377 3.0703021272867264
3.656674689914403 1367.4516067431412 2.4270022713035875
3.661902244867819 927.8535378332771 1.99938388777818
3.6671297998212347 670.2739567984338 1.6985777705653478
3.6723573547746504 536.8753020665488 1.5290470198548531
3.677584909728066 452.074200986918 1.4084175893112614
3.682812464681482 401.8660249602117 1.3358724105563773
3.6880400196348977 368.6252547900236 1.2941101113468336
3.6932675745883135 341.8844959941796 1.252221145576065
3.698495129541729 321.2423338700223 1.2248304896615094
3.703722684495145 304.504180989309 1.1928026185565015
3.7089502394485607 290.42524248418925 1.165598510807691
3.7141777944019765 280.6429030987727 1.1479699663177356
3.7194053493553922 280.1618294266991 1.1520028462725591
3.724632904308808 275.5375476427778 1.144086241981741
3.7298604592622238 270.5267294342101 1.1365711228751676
3.7350880142156395 263.77604201961077 1.1253858472631875
3.7403155691690553 258.3527245489531 1.1256226700745684
3.745543124122471 258.74367360217616 1.152662482084417
3.750770679075887 256.8759268275346 1.1553378379824033
3.7559982340293026 253.9117441627117 1.152980855653715
3.7612257889827183 250.9710293601077 1.1383864488472524
3.766453343936134 246.32156511415906 1.1225051841913904
3.77168089888955 244.2687209840748 1.117884029382243
3.7769084538429656 237.00340066841756 1.0950122285458512
3.7821360087963813 233.27160681181348 1.0934722080493016
3.787363563749797 235.74636734854448 1.1083211239520432
3.792591118703213 241.55014446168926 1.1253494002355044
3.7978186736566286 242.62939247414772 1.1258149380903621
3.8030462286100444 245.43487688569377 1.1253033583505914
3.80827378356346 248.05126618745095 1.1168870471673227
3.813501338516876 252.39145956200016 1.123590129421735
3.8187288934702917 261.3917976453479 1.1345435765352994
3.8239564484237074 259.5236133191207 1.1150142739432356
3.829184003377123 264.77216629408815 1.114739116016652
3.834411558330539 269.1589746425914 1.1093774199562056
3.8396391132839547 278.37596919822107 1.1189810917410918
3.8448666682373704 287.3934305388432 1.1277836659640852
3.850094223190786 299.2874690665854 1.1448238242689128
3.855321778144202 306.8600235713006 1.1537940732479839
3.8605493330976177 312.83980459230924 1.159719214886729
3.8657768880510335 321.6629963551907 1.1688463527460928
3.8710044430044492 319.9355440085765 1.1650882853842348
3.876231997957865 321.8061340541384 1.1681498527933574
3.8814595529112808 321.55068653761737 1.16922677368535
3.8866871078646965 328.3096563705764 1.188041938909325
3.8919146628181123 332.92997268893106 1.1985606325452762
3.897142217771528 344.7155173322739 1.2234515145401785
3.902369772724944 351.41930651809946 1.2360574637800974
3.9075973276783595 366.385598273404 1.2624685785101986
3.9128248826317753 393.458565977316 1.302001828824456
3.918052437585191 426.07335448952205 1.3522787741225155
3.923279992538607 486.3340496552518 1.4468663833361701
3.9285075474920226 554.2576424621814 1.538372278637837
3.9337351024454383 647.5997926418396 1.6643990218566387
3.938962657398854 737.3605581346261 1.7716459453129558
3.94419021235227 763.7944365260945 1.79032919828885
3.9494177673056856 739.4744147745 1.759448936021387
3.9546453222591014 644.0868307443442 1.632016941637607
3.959872877212517 552.5559049240362 1.5031034110187647
3.965100432165933 471.15166017680605 1.3821856549343174
3.9703279871193486 417.136035977752 1.2993128973425316
3.9755555420727644 396.35131721775394 1.2625137685933783
3.98078309702618 389.9024850778277 1.2466912436777038
3.986010651979596 394.45580335078864 1.250080156278257
3.9912382069330117 401.40689781957 1.2581766734521325
3.9964657618864274 414.92419766775635 1.2771278329342741
4.001693316839844 434.2582737677117 1.3030872376736762
4.00692087179326 457.0080711424085 1.3294051178591944
4.012148426746676 483.1168092644043 1.3720994006318346
4.017375981700092 509.3175576262412 1.4269587399591188
4.0226035366535084 548.9736861654313 1.4905620072731374
4.027831091606925 590.2443723200237 1.5489891577210693
4.033058646560341 639.6572410072574 1.6131371157325711
4.038286201513757 696.6774050274166 1.6798825561331594
4.043513756467173 764.8760675735061 1.7630829859577297
4.0487413114205895 843.9324036413408 1.8548990681107071
4.053968866374006 930.7080855634792 1.9494847201691952
4.059196421327422 1032.4400692974368 2.0594809239880694
4.064423976280838 1146.1347324673047 2.169954711745362
4.069651531234254 1284.5561631003254 2.290389486245131
4.0748790861876705 1440.676719358366 2.4273209785459047
4.080106641141087 1622.2146128261888 2.5770734048352217
4.085334196094503 1826.6951013648363 2.7361127382916655
4.090561751047919 2058.736277090965 2.906934234442714
4.095789306001335 2321.5600193247674 3.0865507067310767
4.1010168609547515 2632.2488331738577 3.297690640960818
4.106244415908168 2933.9150071434483 3.486129019531308
4.111471970861584 3268.0883279156083 3.67557983819274
4.116699525815 3605.8189649728392 3.8486343576387845
4.121927080768416 3953.6108145974254 3.9830872838839793
4.1271546357218325 4318.7497041024335 4.124913154358002
4.132382190675249 4679.004904478078 4.277650148993344
4.137609745628665 5054.085179737197 4.4295516078696755
4.142837300582081 5437.266610845287 4.58327115759541
4.148064855535497 5793.175051527372 4.737073623399808
4.1532924104889135 6103.302605643589 4.845028053497307
4.15851996544233 6378.253489490236 4.941528486015201
4.163747520395746 6581.847300461568 5.010145072276241
4.168975075349162 6739.810011262668 5.068337870348259
4.174202630302578 6785.063280266622 5.072794983186929
4.1794301852559945 6692.737583873901 5.022354483708965
4.184657740209411 6525.0882726821565 4.941792906602664
4.189885295162827 6273.137851405632 4.844708029830877
4.195112850116243 5973.099807593358 4.734697470821144
4.200340405069659 5572.231968792647 4.568542611985942
4.2055679600230755 5104.714377268716 4.3679011291155385
4.210795514976492 4648.146931062399 4.174706670478679
4.216023069929908 4168.463565019875 3.951629539191036
4.221250624883324 3689.607986979128 3.7096261650366165
4.22647817983674 3258.8198332785328 3.4769677447436416
4.2317057347901565 2861.226957952438 3.253024889103451
4.236933289743573 2508.9798585545927 3.042128606628139
4.242160844696989 2202.1496840400546 2.8463757343681366
4.247388399650405 1931.3183383847293 2.663500620104506
4.252615954603821 1694.9240123579339 2.4960032503495637
4.257843509557238 1520.2488821140564 2.369058639361519
4.263071064510654 1345.6738710734342 2.2272638507743334
4.26829861946407 1182.8509491481425 2.08076766737036
4.273526174417486 1048.387766693153 1.949579869693557
4.278753729370902 938.353236246499 1.8419986158115729
4.283981284324319 845.6115203480463 1.7524271653514356
4.289208839277735 767.5153767040932 1.6730680597253684
4.294436394231151 688.8303916709398 1.584920626741484
4.299663949184567 618.6779904877467 1.49983572798632
4.304891504137983 567.0594048419731 1.434281371316621
4.3101190590914 524.3762736427199 1.3785863992552743
4.315346614044816 486.23202600122363 1.3283759671161526
4.320574168998232 451.5163384401317 1.27825558096279
4.325801723951648 420.71147950980014 1.2362496510468612
4.331029278905064 396.6101009185188 1.2051364158619855
4.336256833858481 377.57211584659046 1.1793705495560052
4.341484388811897 364.65646308085627 1.163468431502981
4.346711943765313 347.49716137801096 1.1383357422418316
4.351939498718729 335.1367769296926 1.1226671181278347
4.357167053672145 323.89912612612414 1.107286116392646
4.362394608625562 313.44680983770184 1.0969125804648676
4.367622163578978 303.948545975345 1.0837295912661986
4.372849718532394 291.75588509881266 1.0649974685724024
4.37807727348581 284.57268522230305 1.0597939657005528
4.383304828439226 276.21941640584913 1.0529058926330066
4.388532383392643 267.4878866159736 1.046970922262914
4.393759938346059 256.88071945346945 1.033505924548846
4.398987493299475 244.84971632089312 1.0174341669318145
4.404215048252891 235.83177725305416 1.006094350964351
4.409442603206307 228.25795906243664 0.9967974792490095
4.414670158159724 222.27856692549977 0.9889470550489863
4.41989771311314 215.89088901245637 0.9899479644951517
4.425125268066556 210.66315678224365 0.9909828899652108
4.430352823019972 202.76782270685013 0.9803832889612084
4.435580377973388 203.39983315485665 0.9899486851697308
4.440807932926805 201.30365405686916 0.9827925806324365
4.446035487880221 197.245424522253 0.9743160173386126
4.451263042833637 190.95608278683335 0.9646261257994169
4.456490597787053 186.56847389766747 0.9610575440560359
4.4617181527404695 180.8759685865691 0.9530603833942447
4.466945707693886 179.87176990805617 0.9515164166359807
4.472173262647302 184.65077459697716 0.964320669600144
4.477400817600718 189.60498860646308 0.9715358231855874
4.482628372554134 188.95238130298173 0.9757069347624981
4.4878559275075505 186.5781648131532 0.9738991912781007
4.493083482460967 182.8123727263456 0.9649648037969735
4.498311037414383 177.97199684037858 0.9656494104230345
4.503538592367799 173.98967219024843 0.9602614906116305
4.508766147321215 170.55773000666875 0.9573759781592444
4.5139937022746315 169.22766855375116 0.9665090817792766
4.519221257228048 168.83726202120585 0.9742823291491349
4.524448812181464 168.31129943890446 0.9690589588617254
4.52967636713488 168.85850888079275 0.984254468223586
4.534903922088296 170.4976620501548 0.9961645169630602
4.5401314770417125 172.7495829366859 1.0073604101404918
4.545359031995129 170.71582298452614 1.0007680787732436
4.550586586948545 172.60188644413392 0.9981620116486806
4.555814141901961 168.27702204216274 0.9787946951973051
4.561041696855377 167.82130508274926 0.9701809004393797
4.5662692518087935 169.62419029817352 0.9703839607584094
4.57149680676221 165.34955478760207 0.9541933066248288
4.576724361715626 160.6689310250742 0.9443806345453327
4.581951916669042 157.58129618774765 0.9314103347344749
4.587179471622458 152.7018125765756 0.9224893394334762
4.5924070265758745 155.8978305737659 0.938097371319779
4.597634581529291 159.92157979673982 0.9565854225956288
4.602862136482707 158.66026036758322 0.9615899147302918
4.608089691436123 162.41666069190902 0.9870300486934442
4.613317246389539 162.17361449922814 0.9910861667239895
4.6185448013429555 164.62530656712198 0.9977954109333431
4.623772356296372 165.63443223163364 0.9961608094177289
4.628999911249788 164.74345390158052 0.9898245872075265
4.634227466203204 162.59748395302498 0.9917262533773015
4.63945502115662 163.1326107583081 1.0104129415342429
4.6446825761100365 161.78088810808578 1.0027463634711047
4.649910131063453 159.99409607050217 0.9954824930723891
4.655137686016869 160.96714177993994 0.9979517462651382
4.660365240970285 158.29849034822806 0.9910003058469109
4.665592795923701 157.64886116799576 0.9912328989601911
4.6708203508771176 158.4184208487027 0.9971223541114027
4.676047905830534 162.93193170041565 1.006545024973421
4.68127546078395 166.4939855095161 1.017200489316624
4.686503015737366 166.5029113520638 1.0188313955243844
4.691730570690782 162.6762835587456 1.0002445087473937
4.696958125644199 158.42040554722746 0.986111551765701
4.702185680597615 155.70417096816394 0.9649763740438358
4.707413235551031 156.61198193433597 0.9623470852370813
4.712640790504447 156.8854527716749 0.9609370623628785
4.717868345457863 158.83651195923102 0.9759333454680253
4.72309590041128 156.68212080963735 0.9709162296485885
4.728323455364696 154.35427083019852 0.9705398094631408
4.733551010318112 158.4085008667841 0.9842804561836622
4.738778565271528 156.28708221018363 0.9733687524705854
4.744006120224944 155.76924986469461 0.9583530433616868
4.749233675178361 156.28923192975844 0.9675781160889976
4.754461230131777 156.44020816595332 0.9812910657500237
4.759688785085193 157.58028307563066 0.994579977558268
4.764916340038609 151.19273475539572 0.9625730899942057
4.770143894992025 147.66047034089354 0.941881887514717
4.775371449945442 149.73747660946708 0.9427985966046644
4.780599004898858 149.75448481264885 0.9466407333999234
4.785826559852274 154.56472404908013 0.9697056430366839
4.79105411480569 154.5106997259776 0.9694578504906513
4.796281669759106 155.05115504774324 0.9675768783840446
4.801509224712523 155.12721484793823 0.9580694866264632
4.806736779665939 153.45074469636538 0.9592927853708358
4.811964334619355 154.54613256852872 0.9586849733464223
4.817191889572771 153.803093217466 0.9630254965687858
4.822419444526187 149.8354455663469 0.9556689049201383
4.827646999479604 146.20767802909202 0.934240369515101
4.83287455443302 145.06159047120056 0.929470518170711
4.838102109386436 148.6859103808238 0.9372570176598093
4.843329664339852 154.62290926268497 0.9599065202667845
4.848557219293268 158.62114659187995 0.9827046991819971
4.853784774246685 161.47087188199205 1.0097289374719995
4.859012329200101 160.41980341929863 0.9991382973850359
4.864239884153517 160.34257651567535 0.9928489472215345
4.869467439106933 157.83065027378362 0.9674181367234199
4.8746949940603495 153.25256566594138 0.9577900742562288
4.879922549013766 153.04085923826986 0.9598980634342604
4.885150103967182 152.9398497839457 0.9650512159387896
4.890377658920598 156.5431858841265 0.966460975799201
4.895605213874014 153.87807522208368 0.9451066962173753
4.9008327688274305 153.9155003518871 0.9374895320974074
4.906060323780847 151.4740674633413 0.9289657120295248
4.911287878734263 151.5329196122637 0.937731352990942
4.916515433687679 147.40350049744563 0.9346687500302323
4.921742988641095 148.70212468342504 0.9411575592358882
4.9269705435945115 151.00559978395347 0.9373506132815037
4.932198098547928 152.89125641026436 0.9393359223025513
4.937425653501344 154.34442574992713 0.9469813473033339
4.94265320845476 155.07655763362393 0.9561501527200558
4.947880763408176 156.5593194161354 0.9586213816545871
4.9531083183615925 155.1871337054572 0.9512919493093297
4.958335873315009 156.1162011378731 0.9489357412189705
4.963563428268425 157.42624186426394 0.9489045708854492
4.968790983221841 157.92262179680384 0.9446988519954327
4.974018538175257 159.84449644376173 0.9438766074668888
4.9792460931286735 163.16438530225076 0.9561935609087377
4.98447364808209 164.8296852626377 0.9483532316916661
4.989701203035506 162.29695027792886 0.9240823700960911
4.994928757988922 165.26595316558277 0.9234134673260503
5.000156312942338 162.6702405518187 0.8949694472502859
5.0053838678957545 162.48858123550573 0.8718975606452705
5.010611422849171 173.56115658290767 0.879016941047725
5.015838977802587 178.32366132004935 0.8778299530225994
5.021066532756003 183.17983767985814 0.8788289872894004
5.026294087709419 182.83995165095152 0.8707390964858654
5.0315216426628355 178.1062381704354 0.8582717939040606
5.036749197616252 177.9384882445319 0.8640120791930681
5.041976752569668 175.15995365793967 0.8652937609898448
5.047204307523084 176.50653375468252 0.8740738081408486
5.0524318624765 178.1016866535763 0.879826611474862
5.0576594174299165 180.89118900954188 0.8781294437560365
5.062886972383333 183.83654670899054 0.8762034500864636
5.068114527336749 187.3325782526187 0.8778897067016115
5.073342082290165 195.55807854555593 0.8824282338409275
5.078569637243581 203.5637911608079 0.8853941728174206
5.0837971921969975 214.0756427141715 0.8890681930993476
5.089024747150414 224.53117007384776 0.8921749383422124
5.09425230210383 236.2300413108936 0.9036268231854118
5.099479857057246 252.69336470162605 0.9235033272354607
5.104707412010662 274.10411807338465 0.9496804985170703
5.109934966964079 300.1819085605226 0.9790735308633163
5.115162521917495 324.7532003964742 1.0045658800945856
5.120390076870911 350.0579640378697 1.037402910283593
5.125617631824327 364.3427681150625 1.054689219037497
5.130845186777743 364.83925734169406 1.057197447257914
5.13607274173116 351.3760222816355 1.0403941601518703
5.141300296684576 329.9350937569905 1.015049788470962
5.146527851637992 307.6393196624566 0.9883616903163333
5.151755406591408 280.8303466116688 0.9592371212726154
5.156982961544824 256.8654794422656 0.9400357182854748
5.162210516498241 237.29665220601012 0.928779844351302
5.167438071451657 218.4288738204626 0.9193644530141487
5.172665626405073 204.78283810091483 0.9140353212066059
5.177893181358489 191.3468008648667 0.89949407340768
5.183120736311905 183.73400004552676 0.8961773421399815
5.188348291265322 181.08318135435985 0.900296555180505
5.193575846218738 176.13389058557632 0.8898757123703787
5.198803401172154 172.1641341349768 0.878188443179049
5.20403095612557 168.66562284844707 0.8713475931958299
5.209258511078986 163.53902702500724 0.860419913880598
5.214486066032403 162.18034698891157 0.8566437438751775
5.219713620985819 157.48077681113398 0.8493139498230493
5.224941175939235 157.02171495044223 0.842891910752096
5.230168730892651 155.0910058543463 0.8475582334127918
5.235396285846067 157.8386948773397 0.8701494455974352
5.240623840799484 156.81745004675457 0.8769622959443015
5.2458513957529 156.8507307361998 0.8916536801365343
5.251078950706316 157.70008462460058 0.8949751216906551
5.256306505659732 159.83183895817015 0.9074060804563943
5.261534060613148 162.8095242811854 0.9237908439105464
5.266761615566565 162.4416423290024 0.9178399880054413
5.271989170519981 158.55661689374296 0.9045547464736419
5.277216725473397 157.59597876940614 0.9057880995426174
5.282444280426813 153.82328947908746 0.8974817223574988
5.2876718353802294 151.87326412288454 0.8926559858528389
5.292899390333646 149.9482051024248 0.884255357338261
5.298126945287062 144.83335595676763 0.8632167027459978
5.303354500240478 146.6423227755841 0.8686379674238678
5.308582055193894 151.52143068381227 0.8825461519811586
5.3138096101473105 150.8042834543871 0.8768023885496655
5.319037165100727 152.82057455221647 0.8750611143893786
5.324264720054143 153.3038912553367 0.8863429295171508
5.329492275007559 152.73192504184695 0.8921235640987565
5.334719829960975 150.5494328188563 0.8865805088934674
5.3399473849143915 149.78227946037396 0.8926414672242942
5.345174939867808 146.06064731464363 0.872419278224756
5.350402494821224 143.59645297340845 0.8609916488775007
5.35563004977464 144.47798508798115 0.8621605676072915
5.360857604728056 145.55985871049552 0.8504252704540158
5.3660851596814725 150.92437818019923 0.8629708873494064
5.371312714634889 156.7897616336878 0.8753292032587631
5.376540269588305 161.90853187513747 0.8828568945969196
5.381767824541721 159.43364096278987 0.8745813731373019
5.386995379495137 154.59422639113984 0.8629833621474843
5.3922229344485535 150.7448511397899 0.8515385929113032
5.39745048940197 147.83509573119323 0.8480122288174539
5.402678044355386 150.21977340058578 0.848820577289876
5.407905599308802 152.9337265356019 0.8509034455356403
5.413133154262218 154.82427364582057 0.8410876105449362
5.4183607092156345 157.2075935699227 0.8350270710317338
5.423588264169051 161.03119287118474 0.8373659085171082
5.428815819122467 163.2811453064297 0.8334980416389784
5.434043374075883 166.75653268265154 0.8379921612147647
5.439270929029299 166.28415154277636 0.8254830378818427
5.4444984839827155 169.51798068484038 0.8226266065394784
5.449726038936132 171.23636670309938 0.8215362628857868
5.454953593889548 174.46437701412225 0.8324689481140483
5.460181148842964 173.544757908985 0.8396877730747865
5.46540870379638 170.85871390002856 0.8365384152474908
5.4706362587497965 168.35787900700808 0.8354192214969806
5.475863813703213 167.4901265977382 0.8435889471524395
5.481091368656629 169.49202515639163 0.8571332854559893
5.486318923610045 166.18785189014469 0.8551685503198607
5.491546478563461 163.52862021380582 0.8470064223785472
5.4967740335168775 161.1018296039206 0.837197058893882
5.502001588470294 156.32546203103024 0.8296417592116471
5.50722914342371 150.80581321178786 0.8228159670983934
5.512456698377126 148.36729882301296 0.8184865178143954
5.517684253330542 151.38860302513584 0.8291670940456337
5.522911808283959 157.13254291099756 0.8445542817864009
5.528139363237375 162.4875943992614 0.8623643602511578
5.533366918190791 161.57095634012774 0.8586223650692568
5.538594473144207 158.69539556227338 0.8546617617246177
5.543822028097623 155.92259130014403 0.8407172796236823
5.54904958305104 153.96533188801152 0.8284031412001754
5.554277138004456 152.7583382264424 0.8251520555568661
5.559504692957872 148.5390373181306 0.8115918402697708
5.564732247911288 148.25531143792458 0.817846532640813
5.569959802864704 147.1455948290669 0.8210548256908274
5.575187357818121 153.56392836283217 0.8311209505120736
5.580414912771537 163.3274524316104 0.8434675245358229
5.585642467724953 167.2566260458457 0.8458138276921219
5.590870022678369 169.320237751907 0.8404005772195784
5.596097577631785 162.9613266664408 0.8238689235153961
5.601325132585202 164.9274336095205 0.8181089929827957
5.606552687538618 169.47448984542737 0.8146950699611311
5.611780242492034 176.71573275811255 0.8121858874329679
5.61700779744545 185.75378902207078 0.8249075009997705
5.622235352398866 197.57350395053265 0.8375038557867269
5.627462907352283 216.5928621048458 0.850190707006985
5.632690462305699 253.52724229008803 0.8886007139465422
5.637918017259115 306.6025719055225 0.9482425104779585
5.643145572212531 390.0790355002495 1.0461081630635898
5.648373127165947 489.0721480528527 1.1556054719830753
5.653600682119364 588.6288029532491 1.2587953619677816
5.65882823707278 678.8347117856355 1.34512569337832
5.664055792026196 738.579027810202 1.398123989836878
5.669283346979612 780.6838235188025 1.4352720709562372
5.674510901933028 793.914184771927 1.4448670225728724
5.679738456886445 791.4048070881928 1.4431549151205392
5.684966011839861 777.626887479119 1.4297479014372854
5.690193566793277 756.9924175832817 1.4091078387151295
5.695421121746693 743.1939533861492 1.3936955873576078
5.700648676700109 736.2810057673349 1.3862468335728027
5.705876231653526 735.7037619872838 1.3858131328331205
5.711103786606942 739.5444483857573 1.3904872584186507
5.716331341560358 744.6816822554703 1.3946461838979678
5.721558896513774 746.9225808251434 1.397167911808172
5.7267864514671905 750.4643594351908 1.4008453696272363
5.732014006420607 752.7837624330041 1.4033053046656265
5.737241561374023 758.657334142746 1.4075350407306813
5.742469116327439 776.3561399063208 1.4216046868453802
5.747696671280855 810.4029186633999 1.4513008915455585
5.7529242262342715 862.5225150700151 1.498595681785357
5.758151781187688 922.0366249773626 1.5481968710670313
5.763379336141104 998.5736076532723 1.6110041601289755
5.76860689109452 1073.7597299551655 1.6665882804159466
5.773834446047936 1158.3939841089068 1.731776769073193
5.7790620010013525 1226.998418906283 1.7818175391033246
5.784289555954769 1252.3249548346002 1.7974708929175434
5.789517110908185 1245.976312604592 1.7893324401045194
5.794744665861601 1182.9782976136305 1.7416069247462351
5.799972220815017 1074.966185851916 1.6609128107121576
5.8051997757684335 936.5911191663128 1.5497782270089355
5.81042733072185 781.7186030121171 1.418608801036053
5.815654885675266 638.3298711995908 1.2871241448062225
5.820882440628682 510.2490727557703 1.1571223812211016
5.826109995582098 411.64024865988665 1.0487085793677164
5.8313375505355145 342.73800080885496 0.9660347576722672
5.836565105488931 289.23359948716984 0.904406419997696
5.841792660442347 251.8895310567784 0.8577381707782546
5.847020215395763 231.31759245979922 0.8365073860803767
5.852247770349179 217.07652165192235 0.8221339061998445
5.8574753253025955 213.78369646430335 0.8263526345010781
5.862702880256012 208.6844473450139 0.8220409109349008
5.867930435209428 205.73180057138788 0.8196861694328278
5.873157990162844 198.39032669403318 0.8048069725159632
5.87838554511626 196.66017110154763 0.8041755362730358
5.8836131000696765 193.25224928577933 0.7984755578834669
5.888840655023093 193.65700124443163 0.8011001345478771
5.894068209976509 193.1319807323372 0.7968305348361472
5.899295764929925 190.68255427050843 0.7843290041373
5.904523319883341 190.96206195277477 0.7827998928225331
5.9097508748367575 193.18003427228538 0.7841625583381948
5.914978429790174 195.3507254414442 0.7904031594201291
5.92020598474359 198.57520762803378 0.7947169753637265
5.925433539697006 202.5148446040252 0.8039677425947246
5.930661094650422 206.71620524512105 0.805124204181266
5.9358886496038386 207.70557845636705 0.8039576753046013
5.941116204557255 211.23904124273486 0.804278083438575
5.946343759510671 215.45073202491665 0.8091377736785083
5.951571314464087 216.59834497674333 0.8108975916974689
5.956798869417503 223.03504735201267 0.8172042857713779
5.96202642437092 230.03210378025835 0.8314794990140778
5.967253979324336 237.4883177131512 0.8467537398289234
5.972481534277752 251.0348609508746 0.8660056866955612
5.977709089231168 261.9556102955967 0.8825592990075173
5.982936644184584 273.7192763337319 0.8947057969054922
5.988164199138001 289.4282884985447 0.914090281631265
5.993391754091417 308.94872602392917 0.9407622313568114
5.998619309044833 333.1525146351091 0.9722841379941825
6.003846863998249 363.8586228084044 1.011771632750944
6.009074418951665 402.3633181333539 1.0606658312369437
6.014301973905082 440.5298148464835 1.1088799277822665
6.019529528858498 495.08233785014977 1.1732267643695637
6.024757083811914 562.5580479208049 1.2507443297220806
6.02998463876533 640.3781554637164 1.3328604520632283
6.035212193718746 743.0247015787353 1.437597294932253
6.040439748672163 869.1180010853624 1.556875704838391
6.045667303625579 1015.1894028203304 1.6839659931177864
6.050894858578995 1197.5498090967267 1.8311271240355707
6.056122413532411 1378.0641610604187 1.9671916582774172
6.061349968485827 1550.209333750564 2.0860629352180364
6.066577523439244 1704.2796721822017 2.1876621488577954
6.07180507839266 1808.873369012715 2.256082498988253
6.077032633346076 1869.9047301819744 2.2975024890435147
6.082260188299492 1876.5130271472372 2.303574266693131
6.087487743252908 1832.0597229911486 2.276078477244853
6.092715298206325 1750.8711259754298 2.226666203524064
6.097942853159741 1647.2735329589084 2.162471040213945
6.103170408113157 1524.71000293813 2.0829036852516953
6.108397963066573 1392.6286041176604 1.9924965690144314
6.113625518019989 1253.326730991503 1.8917822884499513
6.118853072973406 1128.9254707094442 1.8004838161067716
6.124080627926822 1012.8536762338706 1.7076095565431704
6.129308182880238 901.9406823119555 1.614577312298531
6.134535737833654 798.7875249797959 1.520751047822643
6.1397632927870704 702.8395740940013 1.4266887991648154
6.144990847740487 620.4050542424368 1.3430783874857612
6.150218402693903 555.5185868502562 1.275955798418371
6.155445957647319 495.9664491412474 1.2098460068139703
6.160673512600735 451.12676202666495 1.1574219194313364
6.1659010675541515 412.58028587984194 1.1129498525935502
6.171128622507568 385.92061227116494 1.0810124040602387
6.176356177460984 358.7536757211705 1.0465837048588351
6.1815837324144 328.89818032158104 1.003917713588643
6.186811287367816 306.75027444349394 0.9756005532048215
6.1920388423212325 291.27904741065794 0.9582544788225784
6.197266397274649 280.852451254037 0.9489316896366098
6.202493952228065 278.09129869801933 0.9510897616200911
6.207721507181481 267.45862418108413 0.9247577630907506
6.212949062134897 259.54340389747983 0.9083338843016648
6.2181766170883135 244.65928654922556 0.8797253700811357
6.22340417204173 236.5813848806173 0.8656464888182824
6.228631726995146 229.2720453474034 0.8533755470937799
6.233859281948562 224.66372605216006 0.8441428454865352
6.239086836901978 223.8623370328359 0.8473983821863071
6.2443143918553945 221.9186139077647 0.8454090163126491
6.249541946808811 222.17802474117482 0.8467906007526489
6.254769501762227 218.62936361243194 0.8427498282225054
6.259997056715643 219.88271264399398 0.846839896782895
6.265224611669059 214.57385522409166 0.8374276015104546
6.2704521666224755 206.2914810258681 0.819885120060409
6.275679721575892 202.59212441207163 0.8104769410769594
6.280907276529308 198.9715934989888 0.8055925466348821
6.286134831482724 200.34835723360746 0.815253392115722
6.29136238643614 197.72242290810777 0.8068103440446984
6.2965899413895565 196.16059904578216 0.7993941547484089
6.301817496342973 194.8586215547413 0.7938536041705276
6.307045051296389 197.55288135715537 0.7980697371679345
6.312272606249805 200.50098409259044 0.8074178004985951
6.317500161203221 200.85595586277924 0.814478803129498
6.3227277161566375 199.38669812760688 0.8129334818947174
6.327955271110054 196.928444209539 0.810504788252654
6.33318282606347 195.78675645933453 0.8082036067773469
6.338410381016886 193.78342541467794 0.8049077424202172
6.343637935970302 195.56578038355264 0.8053267092822045
6.3488654909237185 194.21495049213684 0.8019425540742536
6.354093045877135 194.54680474211534 0.8022816971252033
6.359320600830551 195.36313647276995 0.800844722488622
6.364548155783967 194.1484363944496 0.8001402215725745
6.369775710737383 195.3105813665676 0.800831879941625
6.3750032656908 192.1776048765428 0.7939569970366063
6.380230820644216 192.89351764795927 0.7981468096033939
6.385458375597632 193.0285268506266 0.7969362834292747
6.390685930551048 195.81852915574441 0.8012935505746505
6.395913485504464 199.76750684662045 0.8083234000785621
6.401141040457881 199.98744365687318 0.8089373685213945
6.406368595411297 197.23543406320675 0.8047018292287624
6.411596150364713 193.11984177368385 0.7886783938927466
6.416823705318129 189.71517528677643 0.7797443182236682
6.422051260271545 190.6119514060134 0.7810665937598743
6.427278815224962 192.34538922432 0.7843711935581855
6.432506370178378 194.36997222364027 0.7929366670944211
6.437733925131794 193.24004408082936 0.7865614764527217
6.44296148008521 197.4288624427745 0.7921225726953693
6.448189035038626 202.87620841866928 0.7998747284124303
6.453416589992043 206.07730175585323 0.8032521644781504
6.458644144945459 206.1771481709285 0.8039137505935866
6.463871699898875 203.61767895198062 0.7927722458168814
6.469099254852291 200.92986172669396 0.7829780079824947
6.474326809805707 202.57600188809116 0.7861183689004386
6.479554364759124 206.7997846489397 0.7901813312413523
6.48478191971254 210.25052780123306 0.7965402383952636
6.490009474665956 213.20964775427097 0.7961992857857462
6.495237029619372 215.70978991509438 0.7973707733218403
6.500464584572788 219.420906794148 0.7954399561350483
6.505692139526205 227.74794806049434 0.8054881889058252
6.510919694479621 236.81959572792672 0.8182066688268624
6.516147249433037 247.04376748752532 0.833853779437799
6.521374804386453 253.18762273774718 0.8414161752679307
6.526602359339869 259.73502562652317 0.8444885915190651
6.531829914293286 274.3486813730236 0.8566232228378149
6.537057469246702 295.726530335708 0.8788446021125008
6.542285024200118 322.69171181858144 0.9079063832512713
6.547512579153534 357.9516051091633 0.9500579872635131
6.55274013410695 386.9670400657587 0.9824841376814825
6.557967689060367 417.85290878244547 1.0151887788052114
6.563195244013783 444.2322146413517 1.0409158133942005
6.568422798967199 475.0899727661877 1.0738919841023533
6.573650353920615 494.9641395561429 1.0940571215636516
6.5788779088740315 503.88529533313977 1.1020576127658475
6.584105463827448 505.48939751739647 1.1045012815695723
6.589333018780864 489.0988785220731 1.0859959866389626
6.59456057373428 473.46388836057514 1.0677847682645638
6.599788128687696 451.63739644920514 1.0427737252535716
6.6050156836411125 430.42697287035287 1.019041074101425
6.610243238594529 405.9864281554825 0.9939198177461661
6.615470793547945 383.53628441917516 0.9690281494822448
6.620698348501361 357.58083329394714 0.9377056473915633
6.625925903454777 336.2732899362714 0.9122293549932864
6.6311534584081935 319.86717622789524 0.894519910884393
6.63638101336161 303.7030184220711 0.8769916577285229
6.641608568315026 294.85781044508315 0.8694725195865646
6.646836123268442 286.9260647118732 0.8608708724798956
6.652063678221858 275.34625530790083 0.8454773434789233
6.6572912331752745 266.07734590197595 0.833356577938351
6.662518788128691 256.15872878951853 0.8164844052327804
6.667746343082107 252.62647915012607 0.8134576217787951
6.672973898035523 250.23623231456148 0.813807306152658
6.678201452988939 246.1942088219087 0.8121232334085947
6.6834290079423555 243.67243983878674 0.8106681629404636
6.688656562895772 240.95996278879494 0.8089621576604862
6.693884117849188 237.61666787035412 0.8049975731640046
6.699111672802604 234.886807783507 0.8004114145557948
6.70433922775602 230.94595593064608 0.7943825074073543
6.7095667827094365 231.6418943536542 0.8003219943101406
6.714794337662853 229.05435826728555 0.7941909809589363
6.720021892616269 229.15153637996843 0.7934226497752952
6.725249447569685 227.8580198855067 0.7893491804329815
6.730477002523101 225.11934767159843 0.78656192294289
6.7357045574765175 225.1921475731326 0.7851907308522926
6.740932112429934 223.34515240164694 0.7816451131770403
6.74615966738335 223.025453131067 0.7768199424436926
6.751387222336766 222.31931295576305 0.7723055352194353
6.756614777290182 220.03719434956776 0.7706016793771608
6.7618423322435985 220.11217126817496 0.7758498144062835
6.767069887197015 217.3441292684956 0.7709990707775956
6.772297442150431 218.81776345806318 0.774207625670109
6.777524997103847 218.2095980075736 0.7668787314822556
6.782752552057263 219.5941494498712 0.7682911805258579
6.7879801070106796 220.56578551986303 0.7685789939915985
6.793207661964096 218.00333826760047 0.7651009796813981
6.798435216917512 218.9213795483349 0.7673521568655979
6.803662771870928 222.6363612192264 0.7738841434258985
6.808890326824344 223.51953925844106 0.7730300244064373
6.814117881777761 224.89864413385658 0.7766343177022577
6.819345436731177 224.7673805688273 0.7754616882794771
6.824572991684593 227.25911285637187 0.7815992701720585
6.829800546638009 225.90969724493831 0.776318362744254
6.835028101591425 223.98831675543747 0.7726456571745914
6.840255656544842 224.23040590174452 0.7704333999924781
6.845483211498258 228.1070331468564 0.7782153065531436
6.850710766451674 230.0510539764344 0.7842451692224744
6.85593832140509 236.422634675575 0.7974349988826502
6.861165876358506 238.55355287050915 0.8016337974581471
6.866393431311923 241.5073608053804 0.80134358568634
6.871620986265339 242.78711870402938 0.795425633750903
6.876848541218755 241.0141982935139 0.7878338995818451
6.882076096172171 241.1663565670706 0.7857644100264518
6.887303651125587 244.36458581337936 0.7877384169653923
6.892531206079004 245.66749917779697 0.790399015595928
6.89775876103242 249.85608645846324 0.7922626367337774
6.902986315985836 250.33270797304976 0.7919346624092217
6.908213870939252 253.25594721434763 0.7962061427508494
6.913441425892668 254.72375726094486 0.7948440009913206
6.918668980846085 256.65020868007673 0.8007020143371936
6.923896535799501 260.53962442521777 0.80351721480071
6.929124090752917 265.91822080577157 0.8100717144293114
6.934351645706333 268.728361437205 0.8109356158993695
6.939579200659749 274.3972261535112 0.8157637941822986
6.944806755613166 280.41143155468677 0.824206033035533
6.950034310566582 285.59455963598094 0.8276088891945041
6.955261865519998 294.0197977790774 0.8347989966816513
6.960489420473414 303.3533939304737 0.8446749349861675
6.96571697542683 313.8489068801955 0.8562754400834235
6.970944530380247 322.34015040110955 0.8636878308975675
6.976172085333663 332.84527608378176 0.8731094674471689
6.981399640287079 347.7113864434616 0.8882645432021151
6.986627195240495 368.4577698547768 0.910146039343168
6.9918547501939114 399.2646971053479 0.944966808724107
6.997082305147328 446.5304542035026 0.9978747090129617
7.002309860100744 507.8715871548996 1.0606088882877123
7.00753741505416 595.5557557705976 1.144634809438943
7.012764970007576 715.57013367393 1.2527221414247431
7.0179925249609925 864.633082314417 1.3749721507948087
7.023220079914409 1024.46300477689 1.495563578072834
7.028447634867825 1176.6702903387536 1.6003946276787444
7.033675189821241 1289.6627063980022 1.6739824868000202
7.038902744774657 1351.540419497339 1.7127196422672446
7.0441302997280735 1348.1364229386832 1.7089046153806617
7.04935785468149 1292.7205108704773 1.6710551664179056
7.054585409634906 1207.857514991956 1.6124539140623257
7.059812964588322 1107.402470553226 1.5433864283993366
7.065040519541738 1007.5863633375329 1.4723294227905144
7.0702680744951545 913.3498897491266 1.4021903147046113
7.075495629448571 827.356660656218 1.3343843437089065
7.080723184401987 756.0941038703432 1.2763181168639313
7.085950739355403 698.1980979132069 1.2265376381605086
7.091178294308819 656.1454574054279 1.1895805805214954
7.0964058492622355 621.7706668501914 1.1569465161446584
7.101633404215652 594.1146277322825 1.131265657449668
7.106860959169068 576.8324473349937 1.1142871882195957
7.112088514122484 557.5428303497858 1.095717106067311
7.1173160690759 543.5968238603573 1.0817476816099658
7.1225436240293165 528.8914493417484 1.0675019177759177
7.127771178982733 511.8997556140648 1.0502784630588982
7.132998733936149 496.80020099225925 1.0355535957814839
7.138226288889565 482.05949650812755 1.0204639079651838
7.143453843842981 471.1055424610992 1.0088273676154538
7.1486813987963975 461.50863487590414 0.9986939054791231
7.153908953749814 455.41766874492964 0.9914754292766965
7.15913650870323 452.67547500252954 0.9885788540805875
7.164364063656646 451.1471957492923 0.9863372417301381
7.169591618610062 448.7655365170348 0.9821918248964427
7.1748191735634785 455.527787387288 0.9882972741332565
7.180046728516895 472.53103717486994 1.0051761005242168
7.185274283470311 504.32078516618566 1.0384812875775575
7.190501838423727 560.9654691632453 1.0947793421090408
7.195729393377143 634.6740771493118 1.162342552848443
7.2009569483305595 737.1496547636873 1.2507211832245222
7.206184503283976 872.3993672927335 1.359134843224703
7.211412058237392 1049.4248944972614 1.489182830233169
7.216639613190808 1273.125912844278 1.6393020079349085
7.221867168144224 1571.3870574182201 1.8199772019690057
7.227094723097641 1916.973512299684 2.0064809126383754
7.232322278051057 2265.782589324017 2.179991760289876
7.237549833004473 2546.972158575761 2.3085334057799023
7.242777387957889 2670.9212066527825 2.363381154241588
7.248004942911305 2623.952029561497 2.33935615745353
7.253232497864722 2416.626749944299 2.242498282350155
7.258460052818138 2083.3792863550316 2.082096720186542
7.263687607771554 1724.6066735650443 1.8936841487875375
7.26891516272497 1371.4658947474165 1.6879685689340491
7.274142717678386 1076.3567928019488 1.494867790581255
7.279370272631803 846.0564657489575 1.3273344579357047
7.284597827585219 667.5219697314096 1.1809589447594804
7.289825382538635 550.2112084556787 1.073875441186318
7.295052937492051 473.6962779238551 0.99966923030864
7.300280492445467 422.8973979327696 0.9471031276433086
7.305508047398884 386.65527786822565 0.9098640080904813
7.3107356023523 366.7356820807 0.8873610197492945
7.315963157305716 352.07555605584815 0.8712539096809014
7.321190712259132 341.3778700695527 0.8577673555514971
7.326418267212548 335.02077257575166 0.851405296775972
7.331645822165965 326.26926503613197 0.8389537140603113
7.336873377119381 318.29719609332136 0.8297580124976948
7.342100932072797 316.2026031405378 0.8279021465618999
7.347328487026213 314.6297869517771 0.8245907175242019
7.352556041979629 313.0614008915474 0.8247104857507683
7.357783596933046 312.1869520042305 0.8233385158161814
7.363011151886462 309.89197746896446 0.8206465212490549
7.368238706839878 308.81631241733453 0.819347201216376
7.373466261793294 315.08854322634744 0.8288003052787346
7.37869381674671 311.0821208503643 0.8235915169128101
7.383921371700127 310.08323925858815 0.8222882439079328
7.389148926653543 306.34362200860807 0.819342007845344
7.394376481606959 302.0682447138079 0.8131186262067917
7.399604036560375 302.28884570987015 0.8135648621623846
7.4048315915137914 305.0241542441848 0.8165746811835469
7.410059146467208 303.6048666254064 0.8112467077546842
7.415286701420624 303.09197630836553 0.8090030241281974
7.42051425637404 306.31117857969696 0.8116969453823867
7.425741811327456 308.49656706568305 0.8145280869408487
7.4309693662808725 314.01649412228164 0.822862841605023
7.436196921234289 317.0554951412388 0.8278593848598363
7.441424476187705 314.65227200707983 0.8259333944620942
7.446652031141121 315.30376817843177 0.8244699246916266
7.451879586094537 318.73985250442576 0.8278869082206725
7.4571071410479535 327.07852855981844 0.8379433534330859
7.46233469600137 332.4605519560321 0.8425344828932174
7.467562250954786 335.6153980364211 0.8446501338645841
7.472789805908202 338.4699091693152 0.8467983922220184
7.478017360861618 343.1911883348568 0.8500566735419484
7.4832449158150345 352.64757583982805 0.8599596180991581
7.488472470768451 361.4814386477743 0.8679878462701324
7.493700025721867 370.8624542251968 0.8798091884120732
7.498927580675283 385.3819945946537 0.8956950533990904
7.504155135628699 398.790284103369 0.9091681558125995
7.5093826905821155 414.4981415362863 0.9248326311750631
7.514610245535532 431.60886686895924 0.9399465984711485
7.519837800488948 450.33523501587865 0.9584305126178464
7.525065355442364 467.1512983460207 0.9749000521638155
7.53029291039578 482.7765275658134 0.9904276789540024
7.5355204653491965 495.4261961889811 1.002908601997541
7.540748020302613 499.9408384599495 1.0067545801440518
7.545975575256029 495.875204741077 0.9997412727166414
7.551203130209445 489.2145585768673 0.9917781022750507
7.556430685162861 483.8320600506611 0.9862123009293138
7.5616582401162775 479.86526293685097 0.9822223350203413
7.566885795069694 474.30619943587806 0.9779081243173756
7.57211335002311 467.2243152998654 0.9710990464101074
7.577340904976526 455.64050524589214 0.9591003437505916
7.582568459929942 442.4631831794989 0.944743591375888
7.5877960148833585 431.60954276978805 0.9330538269912879
7.593023569836775 421.6437543503809 0.9224075826852725
7.598251124790191 416.42911249425055 0.9162799751183458
7.603478679743607 410.86821352635263 0.9106584622077616
7.608706234697023 408.22183387955425 0.9084000309697031
7.6139337896504395 401.85734687354727 0.9016589562286895
7.619161344603856 398.6238585507426 0.8990195209877002
7.624388899557272 399.96487105579024 0.900905800148943
7.629616454510688 400.83067722841554 0.901702697929792
7.634844009464104 402.7018371752777 0.9023460934959748
7.6400715644175206 405.8815152226039 0.9042489773904399
7.645299119370937 408.712216694785 0.9070555106159515
7.650526674324353 418.63629002425915 0.9163936780536693
7.655754229277769 424.63455675525495 0.9230230207863055
7.660981784231185 429.08794007990895 0.9264670931607709
7.666209339184602 438.30429499631236 0.9351438584593078
7.671436894138018 446.94055868759614 0.943989685893373
7.676664449091434 461.1245472337886 0.9568163517589999
7.68189200404485 475.16076806589945 0.9691604121752226
7.687119558998266 488.40518921402906 0.9809742231614407
7.692347113951683 496.30641741259683 0.9878764146771664
7.697574668905099 503.0841317042956 0.9952905923517585
7.702802223858515 513.3166550442425 1.0047497740434974
7.708029778811931 520.8826846593164 1.012024109594668
7.713257333765347 525.0868480765951 1.0151977419982794
7.718484888718764 523.1893829407128 1.0131971373231468
7.72371244367218 515.8311610451167 1.0063442255967696
7.728939998625596 507.18146906271727 0.995249766061389
7.734167553579012 504.2956536419299 0.9921208541293935
7.739395108532428 508.1747644037832 0.9966914687400447
7.744622663485845 511.6602787106477 1.0007564630223782
7.749850218439261 511.602126812951 1.0007598122346535
7.755077773392677 510.5830870014181 0.9992502738405978
7.760305328346093 506.11096402826047 0.9951173479230264
7.765532883299509 500.3541097977461 0.989804919899681
7.770760438252926 491.9557525192139 0.9818471578484579
7.775987993206342 487.97616308636293 0.9784863267884706
7.781215548159758 477.5047433365686 0.9672856180610028
7.786443103113174 470.8246918384939 0.9597785411922749
7.79167065806659 459.35667669579976 0.9469890969854591
7.796898213020007 445.34568788443136 0.9322213956752087
7.802125767973423 438.92685516696565 0.9259273534071395
7.807353322926839 436.38338991822883 0.9243744143970881
7.812580877880255 432.4181325429199 0.9207816852995301
7.817808432833671 429.8788772473516 0.9182605257605818
7.823035987787088 421.5554043454955 0.9080896414077231
7.828263542740504 417.90634854647436 0.905227729614438
7.83349109769392 419.3606868555502 0.9062293258328691
7.838718652647336 419.6877757346695 0.9065580996809406
7.8439462076007525 418.7991011416828 0.904987905567756
7.849173762554169 415.30192543009326 0.8997368446692661
7.854401317507585 415.0672209214475 0.8984549923393512
7.859628872461001 417.0685919042564 0.9003459088839671
7.864856427414417 417.4218302270609 0.8992188709571242
7.8700839823678335 418.0749784645602 0.8992663369507342
7.87531153732125 422.52313668420413 0.9039778351253186
7.880539092274666 428.5684321072553 0.909726327396155
7.885766647228082 440.0801375059995 0.9215266711796712
7.890994202181498 448.2026424024011 0.930424692716734
7.8962217571349145 454.2958876080194 0.935916468690597
7.901449312088331 461.18522971141056 0.941563583212316
7.906676867041747 465.7978292048408 0.9461017962547582
7.911904421995163 468.71983850367343 0.9489555456986584
7.917131976948579 476.4985504620001 0.9560859208356445
7.9223595319019955 482.7907553336738 0.9616780250695616
7.927587086855412 488.7320640206031 0.966907081388518
7.932814641808828 494.2346206154524 0.971226154333531
7.938042196762244 504.7220706514087 0.9800981518759544
7.94326975171566 515.8613634638108 0.9888535547096401
7.9484973066690765 527.8438717246629 0.9992423512676484
7.953724861622493 546.0438510102368 1.0156532574942037
7.958952416575909 560.4868042744635 1.027716865975429
7.964179971529325 580.948143155432 1.0465908340383057
7.969407526482741 591.2672278456305 1.054600542280231
7.9746350814361575 603.7110240960095 1.0650857142054917
7.979862636389574 616.5491766257219 1.0765254118138048
7.98509019134299 631.1948029931356 1.088488335757676
7.990317746296406 648.1859115234474 1.1035673341816474
7.995545301249822 659.1496716515912 1.1131553679689943
8.000772856203238 666.2500988062175 1.1188753216233953
8.006000411156654 671.789161676068 1.1238640400961868
8.01122796611007 674.0064828793236 1.1251235865092575
8.016455521063486 673.0207889277322 1.1230044152285386
8.021683076016902 674.2879245804354 1.123570525794359
8.026910630970319 674.4945788341493 1.122961265773758
8.032138185923735 676.0919271767639 1.1236911550997217
8.037365740877151 675.3665923696082 1.1229779940514437
8.042593295830567 677.2349548696258 1.1235737799620276
8.047820850783983 676.9957114162233 1.1236969881780892
8.0530484057374 677.7667263462685 1.1230851662795187
8.058275960690816 673.8233795794191 1.1191331476320718
8.063503515644232 665.6939271821096 1.1116404193629605
8.068731070597648 658.1249310755215 1.1048989590433809
8.073958625551064 648.3945112763776 1.09671844361715
8.07918618050448 640.9452141159082 1.0905945417404617
8.084413735457897 634.0135900358155 1.084149324430121
8.089641290411313 630.9098132534492 1.0818171339466938
8.09486884536473 626.4561023910845 1.0771669897547
8.100096400318145 623.3845370816728 1.0742854435482958
8.105323955271562 613.6949075258187 1.0652815233846291
8.110551510224978 607.7033861758459 1.0592304057314634
8.115779065178394 601.836934153176 1.0542913152644258
8.12100662013181 593.6618339959255 1.0472078860226317
8.126234175085226 594.4922995511977 1.0491292013988796
8.131461730038643 593.2426102830889 1.0468519630443778
8.136689284992059 602.6932477691117 1.053339842105427
8.141916839945475 612.7773385770123 1.0612039649486578
8.147144394898891 625.8426088045437 1.071609146293438
8.152371949852308 644.7782744050629 1.0871003997635889
8.157599504805724 660.2174051206523 1.0984581275473202
8.16282705975914 684.3537748528043 1.1174344811521668
8.168054614712556 703.4655827849124 1.1326305722560273
8.173282169665972 717.1920347306035 1.1440388333892906
8.178509724619389 726.1358067897675 1.1516755894817838
8.183737279572805 733.1057137236453 1.157644883209044
8.188964834526221 734.5704591078045 1.1574868397159037
8.194192389479637 730.892969664088 1.1531846082704322
8.199419944433053 719.0956535138042 1.1433412882950411
8.20464749938647 704.0789245529826 1.1308717797321477
8.209875054339886 690.4237684318408 1.1199428092211792
8.215102609293302 676.752280365212 1.108842225943743
8.220330164246718 668.761082611182 1.1020960636540185
8.225557719200134 665.9695796219224 1.1000465823607815
8.23078527415355 661.1377136436795 1.0958598290123027
8.236012829106967 658.6077306074587 1.093579911787505
8.241240384060383 657.5342309103885 1.0921758457711905
8.2464679390138 655.8148781366864 1.0903331506052703
8.251695493967215 655.8265500999582 1.0904263345788632
8.256923048920632 655.683138096909 1.0889737659778296
8.262150603874048 653.7935745529294 1.0869819150017528
8.267378158827464 651.3770444900517 1.0845517878272681
8.27260571378088 650.0217902124159 1.0826657407145377
8.277833268734296 646.6881408508382 1.0793074525508457
8.283060823687713 640.7085302389336 1.0740703997695815
8.288288378641129 635.9393932286191 1.0704000423381312
8.293515933594545 632.3491271017274 1.0677337238715203
8.298743488547961 629.5768001080866 1.0635393140268916
8.303971043501377 634.6387042584514 1.0675680328642498
8.309198598454794 640.7550623568713 1.0721914739573986
8.31442615340821 645.3091548547634 1.0761352257778505
8.319653708361626 645.7581494429104 1.0752685361722045
8.324881263315042 647.1904983156453 1.0755374640561206
8.330108818268458 649.3928451019005 1.07709051980747
8.335336373221875 655.4008090121613 1.0824403621130916
8.34056392817529 662.1896310454357 1.0874413154416476
8.345791483128707 666.2431410801324 1.090040828328686
8.351019038082123 666.5678927296415 1.0890210740593573
8.35624659303554 668.7584154121175 1.0901028063165497
8.361474147988956 668.5426307363882 1.0893453747087798
8.366701702942372 671.4286515080896 1.0913657455172987
8.371929257895788 676.4071716449902 1.0947612333128178
8.377156812849204 681.5382152356281 1.099476120780795
8.38238436780262 691.5141507422869 1.108136368404344
8.387611922756037 692.0816778784526 1.1086884598278044
8.392839477709453 689.1501374146175 1.105194053450978
8.398067032662869 683.4366553027386 1.099952048604064
8.403294587616285 675.7126926989498 1.0931556256401511
8.408522142569701 668.6876783417233 1.0874465041667762
8.413749697523118 664.7697133654648 1.0841539603346841
8.418977252476534 658.9131540396158 1.0792761307947658
8.42420480742995 650.8316935370781 1.072460043117846
8.429432362383366 641.2355164280027 1.0636356619332894
8.434659917336782 625.2595216892589 1.0501315826566795
8.439887472290199 614.3268167722099 1.039588389804107
8.445115027243615 605.7463341110534 1.0332103453175552
8.450342582197031 596.3654067415836 1.025156167418852
8.455570137150447 592.2079116237998 1.0211553002258769
8.460797692103863 585.4934143622279 1.0150927004853574
8.46602524705728 576.8449382140502 1.0070709863761897
8.471252802010696 568.8438657132749 1.0003110762446874
8.476480356964112 559.7333545629408 0.9915639655174615
8.481707911917528 552.6030669926978 0.985097874998042
8.486935466870944 544.2402818367933 0.9778194592502725
8.49216302182436 541.8147545923875 0.9767967951045139
8.497390576777777 541.9582680625527 0.9769297266858525
8.502618131731193 540.5854766958987 0.9754083437788634
8.50784568668461 538.0294900418078 0.9718993819598872
8.513073241638025 534.3524117069055 0.9673072970096456
8.518300796591442 527.9831462898658 0.9607383351606356
8.523528351544858 523.6562111851993 0.9567525807304179
8.528755906498274 522.330148828008 0.9560900385599008
8.53398346145169 517.301168096279 0.9514093408887377
8.539211016405106 509.46032250765734 0.9439092054059067
8.544438571358523 507.6890894872934 0.9422366245388475
8.549666126311939 509.6967326557871 0.9445827729550366
8.554893681265355 510.1139360230547 0.9444815960484533
8.560121236218771 509.26863744314994 0.9425804935490234
8.565348791172188 505.34461161241643 0.9380139565491686
8.570576346125604 507.57566533595735 0.9397165453573929
8.57580390107902 507.7295153264178 0.9402803124990593
8.581031456032436 512.0584917208233 0.944656041214891
8.586259010985852 512.9356127949093 0.9450739585818689
8.591486565939269 514.4169298208683 0.9466239650782529
8.596714120892685 516.0936435086204 0.9486325482604011
8.601941675846101 514.1948125284692 0.947161301282884
8.607169230799517 515.0096692138721 0.9478927350440267
8.612396785752933 514.9881894340771 0.9477946237745616
8.61762434070635 517.2372495322353 0.9484752340587055
8.622851895659766 521.7284779086718 0.9522258244372198
8.628079450613182 527.2159389796655 0.9559027979220136
8.633307005566598 530.0038281356243 0.9558069801931932
8.638534560520014 535.6322147287274 0.9596213915902901
8.64376211547343 540.0499291232694 0.9633831501769299
8.648989670426847 544.3991257072539 0.9665266987491896
8.654217225380263 550.574701451509 0.9729552480542306
8.65944478033368 556.5188886561322 0.9776085690535994
8.664672335287095 562.8836594419035 0.98201339247042
8.669899890240512 574.3730093186063 0.9908337529024449
8.675127445193928 588.0192481249505 1.0027575443530814
8.680355000147344 600.4506470932705 1.0135024043330747
8.68558255510076 612.3456068221418 1.0231094985233518
8.690810110054176 622.2329282352722 1.0308223416091225
8.696037665007593 632.8986811695896 1.038253847017774
8.701265219961009 647.7478236499644 1.0498184102602306
8.706492774914425 663.9290817537142 1.0619069313111156
8.711720329867841 673.7927746784669 1.069460289506877
8.716947884821257 682.1874897758213 1.074517177162016
8.722175439774674 685.2222032320673 1.0763090101307036
8.72740299472809 686.3547247985821 1.0771529165233693
8.732630549681506 687.0566753163739 1.0790224016183876
8.737858104634922 682.765282254529 1.07638554908225
8.743085659588338 681.2795625240395 1.075811272940993
8.748313214541755 676.9046034057485 1.0720220673946153
8.75354076949517 667.1054201551722 1.0642755099138788
8.758768324448587 655.3315654647237 1.0550264341107354
8.763995879402003 639.0106546591442 1.0411456352777853
8.76922343435542 627.0753440616685 1.0312455086213106
8.774450989308836 617.1690074849542 1.0226781376608352
8.779678544262252 612.3092676191642 1.0178273849659851
8.784906099215668 603.9178850604882 1.008647445848302
8.790133654169084 597.8670054995025 1.0036191809773263
8.7953612091225 589.1014265388535 0.9965967173430411
8.800588764075917 581.4082179719553 0.9903754196728324
8.805816319029333 572.762333363925 0.9815336576538486
8.811043873982749 567.9865836000919 0.9776834476125159
8.816271428936165 560.1205790759049 0.9706029433531037
8.821498983889581 557.4291786749593 0.9687047644895417
8.826726538842998 556.7075368238526 0.9685204461322744
8.831954093796414 555.3256082798916 0.9657434930067025
8.83718164874983 551.5060993730752 0.9621271956331313
8.842409203703246 548.4961743765614 0.9588130588769589
8.847636758656662 543.8987564685301 0.9553152765101243
8.852864313610079 542.3222926903286 0.95351121864126
8.858091868563495 548.6822054285474 0.9584762943602134
8.863319423516911 548.0178950657236 0.9571718835579123
8.868546978470327 547.5381245009431 0.9570765332250607
8.873774533423743 542.6477069991995 0.9519400196205574
8.87900208837716 538.666950252334 0.9484236855891217
8.884229643330576 537.5753662918473 0.9471039701953773
8.889457198283992 538.39577456838 0.9488834856129685
8.894684753237408 539.1945239158288 0.9490362423234554
8.899912308190824 545.6017308677539 0.9547405500773283
8.90513986314424 550.0716297109905 0.9572742760439845
8.910367418097657 558.5607141209472 0.9643943173867583
8.915594973051073 566.0010138259497 0.9703737829171062
8.92082252800449 567.7129659487788 0.9708475731147882
8.926050082957905 565.9702511899949 0.9687763823642702
8.931277637911322 563.2976975768595 0.9659781099433938
8.936505192864738 566.0953762602702 0.96854454408156
8.941732747818154 569.1579603610003 0.9714912350610992
8.94696030277157 572.1945042377552 0.9734814007075463
8.952187857724986 574.0544609871064 0.9747065518208395
8.957415412678403 570.831993639492 0.9712934825437929
8.962642967631819 570.8769238487059 0.9703914998281903
8.967870522585235 571.5183551005189 0.9694763008604327
8.973098077538651 572.3287841050594 0.9691488311006975
8.978325632492067 574.867824418824 0.9712956934397776
8.983553187445484 578.7614063552481 0.9747649622234407
8.9887807423989 586.2239806278092 0.9806523090527411
8.994008297352316 589.0443902891042 0.9833463770685099
8.999235852305732 594.4470133393188 0.9887651031233733
9.004463407259149 597.3167716084134 0.9907214467024268
9.009690962212565 600.2486577745802 0.9924739169967774
9.014918517165981 606.6665820264088 0.9966913781102139
9.020146072119397 618.2705249031235 1.005688672547227
9.025373627072813 629.4301256553707 1.0130489543934804
9.03060118202623 641.7316052751186 1.0216178436914523
9.035828736979646 656.5898420682705 1.0327682751660021
9.041056291933062 676.6500768037895 1.0485228959173045
9.046283846886478 694.2188537520042 1.0630418644322437
9.051511401839894 712.2901319155305 1.0773403510403095
9.05673895679331 730.5458419221392 1.0900606556225025
9.061966511746727 752.8173006187257 1.1061045406235497
9.067194066700143 776.9554747707674 1.1230457472221664
9.07242162165356 800.517105030559 1.13908724117854
9.077649176606975 821.9941740662329 1.1534515493233655
9.082876731560392 839.0962661941811 1.1648870735137173
9.088104286513808 850.5771550687526 1.1719442303232155
9.093331841467224 857.1862077995419 1.1753754264381406
9.09855939642064 859.4589215191667 1.1764671452149478
9.103786951374056 859.8849880266877 1.176666512524029
9.109014506327473 852.2216963302072 1.1702591155590891
9.114242061280889 839.4660790232141 1.1616381854513085
9.119469616234305 829.6300757778794 1.155561140123652
9.124697171187721 824.7902845259774 1.1518449871281748
9.129924726141137 822.2809345847054 1.1507592369255242
9.135152281094554 824.5833132755674 1.1519620628573988
9.14037983604797 834.8053715009385 1.1594015116397245
9.145607391001386 851.3355228800918 1.1693824774436188
9.150834945954802 877.9736238944203 1.1874490332153347
9.156062500908218 915.4927101619012 1.2130667420852435
9.161290055861635 947.8491408870551 1.2437040904365346
9.16651761081505 985.0106280516172 1.2752021871280326
9.171745165768467 1018.856402665869 1.3020007047602675
9.176972720721883 1040.79598109521 1.3192155451716898
9.1822002756753 1049.0980015169994 1.3261731956249672
9.187427830628716 1051.0380628588596 1.3303569561265651
9.192655385582132 1042.9608628357842 1.3267745413872205
9.197882940535548 1028.9208625993836 1.3187985940788465
9.203110495488964 1012.3557782578828 1.310255428235288
9.20833805044238 996.04301418606 1.302840142585948
9.213565605395797 982.0265824287943 1.2967304393169352
9.218793160349213 969.1705694665762 1.2908433244073145
9.224020715302629 958.910640071258 1.287539775458938
9.229248270256045 944.3675291279077 1.278898267985297
9.234475825209461 927.0611390685553 1.2688006354520054
9.239703380162878 912.7768157941449 1.2598154707465423
9.244930935116294 903.0459742854463 1.253847445301956
9.25015849006971 900.0548869869859 1.2542789829854595
9.255386045023126 900.8269806733297 1.2568912968864692
9.260613599976542 903.4441651792625 1.259952055633257
9.265841154929959 909.081639403306 1.2651717790090022
9.271068709883375 917.6276371212922 1.2713409496405625
9.276296264836791 937.8261917827322 1.286802914777108
9.281523819790207 959.0118021366853 1.302778176481381
9.286751374743623 980.4763555766912 1.3176454530737665
9.29197892969704 1011.3220242897561 1.340077591095597
9.297206484650456 1037.6673198594183 1.3584484223784534
9.302434039603872 1056.3304498861141 1.3709663186369447
9.307661594557288 1064.1536442860877 1.3778129875509006
9.312889149510704 1055.134805395946 1.3737904005171369
9.31811670446412 1031.7421763168632 1.359561747408913
9.323344259417537 999.2780064100108 1.3400807758305977
9.328571814370953 956.1170456567215 1.3107512543025277
9.33379936932437 907.3466245781018 1.2773113270545116
9.339026924277785 857.5190202246183 1.242163087604852
9.344254479231202 806.895617522541 1.2051773798391916
9.349482034184618 764.4642243705856 1.1743260049419662
9.354709589138034 731.3601951601098 1.150308143033745
9.35993714409145 705.1593604617304 1.1315689414413626
9.365164699044866 687.828716226937 1.118507582222729
9.370392253998283 670.427556958047 1.1043344233391008
9.375619808951699 660.8974077691606 1.097473373657666
9.380847363905115 650.3650598313342 1.0891755899645992
9.386074918858531 640.9464477776544 1.0835774708794572
9.391302473811947 639.0947324390451 1.0827166891690383
9.396530028765364 634.0603853365484 1.079597588521617
9.40175758371878 633.676421565019 1.0797584777655844
9.406985138672196 634.7770018306214 1.0808043194503534
9.412212693625612 635.8167088622411 1.080699001973392
9.417440248579029 636.0198306393856 1.06987535535964
9.422667803532445 635.1187305896023 1.06416938513325
9.427895358485861 631.0597922556339 1.0567698317634002
9.433122913439277 629.5076167864851 1.0529918207884401
9.438350468392693 625.9129955522998 1.0475642125680271
9.44357802334611 624.6752897562039 1.044785985339026
9.448805578299526 626.9854247365506 1.0446759173285782
9.454033133252942 628.4234663584642 1.0433699529540994
9.459260688206358 628.8090594241083 1.041438558476126
9.464488243159774 630.0041945295521 1.0411067767094029
9.46971579811319 631.3532817490963 1.0403460286722994
9.474943353066607 629.4430045496871 1.0370018438156035
9.480170908020023 626.7208704468258 1.0338039241603123
9.48539846297344 625.1103645225393 1.0313199928827317
9.490626017926855 623.3668320984625 1.0283997719032072
9.495853572880272 625.5990008471206 1.0292274776923933
9.501081127833688 629.4313754361228 1.0312100410781666
9.506308682787104 631.7177007120899 1.0316845364550653
9.51153623774052 629.518954679056 1.0289640167453151
9.516763792693936 626.7716597248304 1.0259750010474757
9.521991347647353 625.2411177583182 1.0239952192037916
9.527218902600769 624.5445761199991 1.0225515537344476
9.532446457554185 625.1438942858784 1.0222910141477008
9.537674012507601 628.3225655155132 1.0238255867613322
9.542901567461017 628.9237275883911 1.0228025379822554
9.548129122414434 632.1716708822031 1.0248305595600093
9.55335667736785 630.7393973350938 1.022580188183754
9.558584232321266 628.4382636318386 1.0201992280228465
9.563811787274682 625.346911296182 1.0169461836036953
9.569039342228098 622.2363490737534 1.013629230109127
9.574266897181515 617.7094586808665 1.0093720956057843
9.57949445213493 620.8329712716062 1.0108636066807508
9.584722007088347 618.870712007391 1.0081443370551637
9.589949562041763 621.2962383290618 1.009571397976169
9.59517711699518 623.5681976707647 1.0102154968833623
9.600404671948596 630.3586217159873 1.0154524167790902
9.605632226902012 631.5150226781013 1.0153250549733799
9.610859781855428 632.4126228113876 1.0161532031904104
9.616087336808844 631.4185952393937 1.0155384181687375
9.62131489176226 632.6211904395827 1.015671620535348
9.626542446715677 631.4433002035976 1.0134905865300838
9.631770001669093 632.0418620023144 1.0140009883500747
9.636997556622509 630.4231407044845 1.0122002789493938
9.642225111575925 632.7498086210488 1.0129244786051075
9.647452666529341 633.933308793752 1.0129434704338984
9.652680221482758 633.5292609623426 1.011853374820944
9.657907776436174 636.3542298947605 1.0133896138379397
9.66313533138959 636.7461551826044 1.0128906946236793
9.668362886343006 642.3965265205055 1.0173521560752279
9.673590441296422 641.0921256546263 1.0158957406234828
9.678817996249839 641.8642001369391 1.0154988666848515
9.684045551203255 640.1095537314709 1.0136034838542567
9.689273106156671 640.2321800075301 1.0131064632634859
9.694500661110087 645.0438332148085 1.0160317677476751
9.699728216063503 647.6398953759593 1.0181536212510638
9.70495577101692 650.2430667158752 1.0193366415811311
9.710183325970336 656.3854724416856 1.0238436072519022
9.715410880923752 657.2735620429165 1.0234474137236655
9.720638435877168 656.0255148500875 1.0213026754998245
9.725865990830584 661.1274202024854 1.025030412153307
9.731093545784 657.3870008218191 1.0203199014964004
9.736321100737417 659.4827113809332 1.021299476628527
9.741548655690833 660.4432822973728 1.0214864359678821
9.74677621064425 660.0060247054031 1.0212332235614143
9.752003765597665 662.075056722272 1.0236798157755687
9.757231320551082 667.4115959799475 1.027921727839284
9.762458875504498 669.9974181652195 1.0293904562771512
9.767686430457914 672.042243773775 1.0302329208354435
9.77291398541133 669.9408104210794 1.0278422397381572
9.778141540364746 666.2818109765786 1.0229258250441322
9.783369095318163 662.864715737399 1.0188865931030586
9.788596650271579 661.4660840453982 1.017288637838892
9.793824205224995 665.8372029773726 1.0216144021310019
9.799051760178411 669.6416857542062 1.023857501964808
9.804279315131827 672.8469597141161 1.0258837221291288
9.809506870085244 675.7161388045331 1.0279620945545282
9.81473442503866 678.809078929259 1.0293197504262168
9.819961979992076 680.0741591247327 1.029420932980422
9.825189534945492 682.9037676609528 1.0316498340942462
9.830417089898909 687.6645817889103 1.0351811281707937
9.835644644852325 692.8502133547179 1.0387295579112854
9.840872199805741 692.9642741524167 1.0382420637938667
9.846099754759157 689.337761368955 1.0350521759273579
9.851327309712573 683.1406120180417 1.0290256604093377
9.85655486466599 680.3392102137288 1.0264780750133902
9.861782419619406 677.1328236522523 1.023671089166623
9.867009974572822 675.9583238569188 1.0215091877349596
9.872237529526238 678.67707249272 1.0229990582730406
9.877465084479654 681.6489175169941 1.0251577090837247
9.88269263943307 684.8953875936564 1.027751634060589
9.887920194386487 688.8493084908758 1.0300005661869271
9.893147749339903 689.5345043846197 1.0303757855143705
9.89837530429332 687.6018991700734 1.0265754540913221
9.903602859246735 688.4211027385659 1.0267074999002865
9.908830414200152 689.0782354183632 1.0269774695362013
9.914057969153568 698.7932499676544 1.0344078906332166
9.919285524106984 702.8481308154652 1.0368183332699166
9.9245130790604 707.2681030543481 1.039504702361854
9.929740634013816 711.3566016416289 1.0431726588140258
9.934968188967233 711.5173908004557 1.0432050091790734
9.940195743920649 713.2457738774533 1.0442227887148299
9.945423298874065 717.8665922683725 1.047496685329363
9.950650853827481 723.6122280663648 1.0513583923379914
9.955878408780897 728.9898323108255 1.0545500572836595
9.961105963734314 728.9512028211391 1.0537540586418637
9.96633351868773 724.1585542237952 1.049911131228173
9.971561073641146 719.7316656841815 1.0455363730243914
9.976788628594562 714.9037436120694 1.0409065071381807
9.982016183547978 711.7948344834522 1.038194855978369
9.987243738501395 712.4563322764825 1.0377744439779286
9.99247129345481 708.8206624307011 1.0346976983443785
9.997698848408227 704.5041071632626 1.031296697246777
10.002926403361643 698.2662353185478 1.0261920194636616
10.00815395831506 694.31608901416 1.0224961054597708
10.013381513268476 692.5064779206824 1.020592738771904
10.018609068221892 688.5721544266976 1.016512101467556
10.023836623175308 689.5123685512222 1.0170644350333995
10.029064178128724 691.5272405670287 1.0187377398821227
10.03429173308214 690.9349777150867 1.0184982195508805
10.039519288035557 694.152644444522 1.0208030830778418
10.044746842988973 691.5909242097654 1.0177212782765337
10.049974397942389 692.5177648596723 1.0177761531283278
10.055201952895805 689.0632662720168 1.0150309115905984
10.060429507849221 690.2930914267481 1.0166149334850947
10.065657062802638 687.8395431703573 1.0150768524061151
10.070884617756054 690.4939050178965 1.0167052430596217
10.07611217270947 685.3287531261016 1.0122021899411997
10.081339727662886 685.2115450544512 1.0116751202990475
10.086567282616302 683.2104801088329 1.0104446154699984
10.091794837569719 679.3607937391016 1.0068790964526573
10.097022392523135 680.34846817906 1.0068562176958766
10.102249947476551 683.6879180719582 1.0088849689393475
10.107477502429967 686.7563017139502 1.0092012555032694
10.112705057383383 685.3173333995321 1.007330986618973
10.1179326123368 680.4603819122914 1.004050822237232
10.123160167290216 675.7700364109863 1.0016398642799604
10.128387722243632 673.3424228218438 1.0000015858293256
10.133615277197048 674.0094511432766 0.9995100571943298
10.138842832150464 676.2627443167318 0.9998315398887453
10.14407038710388 679.9739565792154 1.002168401698363
10.149297942057297 680.0332122685338 1.002728645029901
10.154525497010713 678.6442819517704 1.0023542936146004
10.15975305196413 676.0690336587037 1.0002872815180885
10.164980606917545 675.8121634514035 0.9999631229785084
10.170208161870962 677.3335428411276 1.0009358125005376
10.175435716824378 674.2332694379081 0.9986000951849333
10.180663271777794 672.4401108624547 0.9952295953384291
10.18589082673121 672.4635463219372 0.9942569463602741
10.191118381684626 670.7250849956799 0.9930039972412394
10.196345936638043 670.3831673196671 0.9939445131258955
10.201573491591459 664.6959968961544 0.9896939348040171
10.206801046544875 662.5342538365841 0.9880002753855397
10.212028601498291 661.290134552695 0.9861649864256182
10.217256156451707 660.4907263356415 0.9850498448602766
10.222483711405124 659.1861489655121 0.983919029236214
10.22771126635854 657.5349603040934 0.9830162501240532
10.232938821311956 657.3889783481051 0.983069123118947
10.238166376265372 653.6586399928982 0.9796788537423697
10.243393931218788 654.6127347331341 0.9799424824748912
10.248621486172205 651.9863523136466 0.9772938287508867
10.253849041125621 654.7806228256215 0.9788130288010825
10.259076596079037 651.4720990246828 0.9768779142455796
10.264304151032453 648.0472113344314 0.9740660873131848
10.26953170598587 645.7462178895917 0.9720773413287815
10.274759260939286 643.3066626783203 0.969216242549865
10.279986815892702 646.025436840238 0.9708361745570393
10.285214370846118 643.3807392722921 0.9690795722988852
10.290441925799534 643.869934525548 0.9687055499656717
10.29566948075295 639.4599374975088 0.9653219502665867
10.300897035706367 636.5293517514654 0.9630026052171522
10.306124590659783 633.993874645583 0.9606233596830694
10.3113521456132 627.3907258312298 0.9555529778853822
10.316579700566615 628.5626786352508 0.9563322336982458
10.321807255520032 629.1158109828287 0.9563099437109558
10.327034810473448 631.9471726706987 0.9580259339737298
10.332262365426864 628.294929151218 0.9547169634878552
10.33748992038028 628.4692796444978 0.9545956943993789
10.342717475333696 621.8742080724467 0.9491272281029264
10.347945030287113 621.6572714763004 0.9479256616194621
10.353172585240529 625.6234967241203 0.9507468044797114
10.358400140193945 630.0695303545673 0.954222573026924
10.363627695147361 633.0396405215189 0.9559094903960241
10.368855250100777 634.360429110107 0.9566337982898186
10.374082805054194 640.0415896339838 0.9604276860106681
10.37931036000761 638.1493435234726 0.9584773239295324
10.384537914961026 642.1463179666056 0.9615617575496234
10.389765469914442 642.3029706066446 0.9604256215104229
10.394993024867858 645.2650971226853 0.9627654433766507
10.400220579821275 645.2350220946602 0.9627867554676256
10.40544813477469 638.9545110896731 0.9576689722630429
10.410675689728107 634.0665675737517 0.9534790263131733
10.415903244681523 629.7479148998565 0.9496976301094932
10.42113079963494 627.9784135545553 0.9481857644433059
10.426358354588356 621.8397998139923 0.9433236652714909
10.431585909541772 611.9727202333385 0.9363334490275108
10.436813464495188 606.7792083873286 0.9328347763600825
10.442041019448604 602.6014946610401 0.929325309479819
10.44726857440202 600.6794545801667 0.9262839977423869
10.452496129355437 596.8036459029214 0.9225951758488834
10.457723684308853 593.9651336676628 0.9203861614394248
10.462951239262269 592.3239785142125 0.9192705590979111
10.468178794215685 588.832590820963 0.9167791462257717
10.473406349169101 583.0501975349862 0.9121201472057713
10.478633904122518 575.3768007850501 0.90466854185433
10.483861459075934 571.5403271213886 0.9009310646116536
10.48908901402935 568.2571797931096 0.8981954957159684
10.494316568982766 565.347082533636 0.8962584603437449
10.499544123936182 560.522966413061 0.8920899092592114
10.504771678889599 553.2496231208402 0.886487559070289
10.509999233843015 549.9189061821801 0.8841425322057277
10.515226788796431 551.2382570570833 0.884509759356802
10.520454343749847 549.0488994240557 0.8826324633467765
10.525681898703263 546.2084261185361 0.880431647589673
10.53090945365668 541.3166310480065 0.8760865068987777
10.536137008610096 539.7044450405317 0.8750745098837815
10.541364563563512 535.8688746055957 0.87143564188454
10.546592118516928 537.7216757962531 0.8724324533564386
10.551819673470344 539.5810945713403 0.8738827869893739
10.55704722842376 538.1271846288786 0.8728703554426678
10.562274783377177 536.0543377723898 0.8711194945490263
10.567502338330593 530.0700415557175 0.8660502517949021
10.57272989328401 527.4848098151551 0.8632183167433216
10.577957448237425 524.9188636832545 0.8615113361987847
10.583185003190842 524.8898884658327 0.8612289853051442
10.588412558144258 524.4570366568917 0.8609656598556631
10.593640113097674 523.648701461615 0.860637807242561
10.59886766805109 527.4584184502128 0.8637110697240699
10.604095223004506 525.9231517031014 0.8616419607872737
10.609322777957923 523.1331943950604 0.8589852907034868
10.614550332911339 520.0660318075583 0.8548736550333426
10.619777887864755 520.4433151345494 0.8541494661817736
10.625005442818171 520.5918092549883 0.8542970235085277
10.630232997771587 518.6189608776691 0.8519902038999605
10.635460552725004 514.7723670237073 0.8490990586508338
10.64068810767842 514.1871137016507 0.8485861726703872
10.645915662631836 514.6386870772737 0.8494347498944066
10.651143217585252 517.9903908881429 0.8529944605824598
10.656370772538668 519.1038519163343 0.85399894265311
10.661598327492085 520.0157834781742 0.8539174493356172
10.666825882445501 526.3019600904812 0.8589903351633446
10.672053437398917 527.6295372725885 0.858833563670523
10.677280992352333 532.302038256441 0.8620914197913312
10.68250854730575 532.2763215208603 0.8620448940571942
10.687736102259166 534.6724158873359 0.8636901238363762
10.692963657212582 537.0506172943906 0.8651412160518022
10.698191212165998 541.515768847524 0.8683179483177313
10.703418767119414 544.4989667963314 0.8694575308665775
10.70864632207283 551.4227752532034 0.8743171570048791
10.713873877026247 559.4038702551994 0.8802155391433558
10.719101431979663 567.2940764990474 0.8862750252553585
10.72432898693308 577.4937170351693 0.8934885193677962
10.729556541886495 584.8228135589778 0.8987118934135725
10.734784096839912 596.7318836126661 0.9078141788565132
10.740011651793328 603.5682831254982 0.9125259229770484
10.745239206746744 606.2703731029893 0.9139319394594952
10.75046676170016 609.8303300400337 0.9167130556263974
10.755694316653576 611.4359989625473 0.9176014550612743
10.760921871606993 611.9760363221889 0.9178373254830547
10.766149426560409 614.2196840482889 0.9187089502907796
10.771376981513825 609.1446238435782 0.914472082861506
10.776604536467241 605.8770523889277 0.9118561935556245
10.781832091420657 605.3325340258351 0.9111090291680157
10.787059646374074 602.3288593785591 0.9087165579245847
10.79228720132749 600.4777259892544 0.9071593932616326
10.797514756280906 598.0842351768198 0.9048131587314212
10.802742311234322 595.3683184928275 0.9028043262584556
10.807969866187738 593.1216241631106 0.9000831182297575
10.813197421141155 592.5211887991023 0.8991328149251469
10.81842497609457 595.0451012883917 0.9013648622845907
10.823652531047987 595.2738199364142 0.9011498372434286
10.828880086001403 596.2325402147427 0.9014221299383554
10.83410764095482 600.1826508419216 0.904453606210873
10.839335195908236 606.6378601606056 0.908836096007524
10.844562750861652 617.0271001723703 0.9164493597922669
10.849790305815068 630.814596344172 0.9260148936642779
10.855017860768484 651.4278749030432 0.9402766663644557
10.8602454157219 676.8077509781182 0.9583167642212543
10.865472970675317 703.4352306681691 0.9764308418391463
10.870700525628733 727.8363119541153 0.9928229831376059
10.875928080582149 746.1601461458107 1.005336786954419
10.881155635535565 751.1208522290902 1.0079293928970667
10.886383190488981 750.8542305005528 1.0075063154223491
10.891610745442398 739.1349242731296 0.9999160795369593
10.896838300395814 719.9170469784698 0.9857261940438299
10.90206585534923 701.7022246284024 0.9728886436623614
10.907293410302646 683.3221492896026 0.9595645968668406
10.912520965256062 662.9833218730029 0.9450666150245958
10.917748520209479 647.6642859491135 0.9340561776562815
10.922976075162895 631.3803012273379 0.9224096553059138
10.928203630116311 620.4377225961374 0.9139775412038873
10.933431185069727 610.7767796423718 0.9068307368487477
10.938658740023143 602.4601039956635 0.9001879322804414
10.94388629497656 594.5796305078151 0.894177461591543
10.949113849929976 586.4352536522903 0.888066857174309
10.954341404883392 578.3429515389901 0.8812780902515479
10.959568959836808 572.9832617923698 0.8771663981942035
10.964796514790224 564.9137936847803 0.87086723850875
10.97002406974364 560.0719213091943 0.8686821335546302
10.975251624697057 553.5513956913654 0.8656240240609233
10.980479179650473 546.7226675545903 0.861744689978453
10.98570673460389 541.0944626413911 0.858551371516172
10.990934289557305 537.9587812360224 0.8572163575560595
10.996161844510722 535.367689467024 0.8560593442323742
11.001389399464138 530.5045150361377 0.8530031951644805
11.006616954417554 526.4140271285205 0.8505933910064779
11.01184450937097 521.1176526560977 0.847002612491006
11.017072064324386 518.6355242086164 0.8459158209707895
11.022299619277803 516.0510387703902 0.8440517732855637
11.027527174231219 513.0242587211266 0.8417362311284333
11.032754729184635 512.908287881305 0.8419614369024803
11.037982284138051 505.399691282373 0.8370064747421607
11.043209839091467 500.96902524994 0.8341667737796508
11.048437394044884 499.0919234360405 0.8328642411769545
11.0536649489983 499.5858435596819 0.8334383594468399
11.058892503951716 501.2865314482481 0.8340114539428561
11.064120058905132 501.94955271379695 0.834497052289351
11.069347613858548 502.1144765873593 0.8360018766643952
11.074575168811965 497.72430388037037 0.8332764775476155
11.079802723765381 495.9224113269452 0.8318262164348456
11.085030278718797 494.4153570354566 0.8307853732305301
11.090257833672213 491.6631778544067 0.8281227342076263
11.09548538862563 490.1264570282155 0.8268220534406492
11.100712943579046 485.0268279923174 0.8227024691657933
11.105940498532462 484.3866547789577 0.8219876591619355
11.111168053485878 488.0213835896507 0.825151792767359
11.116395608439294 485.9072428792532 0.8236110888074764
11.12162316339271 482.176144646177 0.8213294684318815
11.126850718346127 483.22867628018366 0.8229228963840944
11.132078273299543 481.9348973180696 0.8215009884073909
11.13730582825296 481.6246776618786 0.8215230825025973
11.142533383206375 478.7783766381223 0.8193182243914733
11.147760938159792 481.1800056238391 0.8216509996135631
11.152988493113208 483.4227003786242 0.8238083096597767
11.158216048066624 484.5840247824107 0.824702905033978
11.16344360302004 486.92754172842416 0.8268904981423193
11.168671157973456 485.48023208688033 0.8260017378434271
11.173898712926873 485.3636729937869 0.8267607530463819
11.179126267880289 480.5316809739826 0.8223670138547035
11.184353822833705 479.84419693669673 0.8212755844982509
11.189581377787121 479.7678172849687 0.8209448419158386
11.194808932740537 481.13032716113315 0.8221956118401117
11.200036487693954 483.96069032805303 0.8251798636030793
11.20526404264737 483.41365714960784 0.824879020651531
11.210491597600786 482.3433016311134 0.8240211925233976
11.215719152554202 483.37290420107564 0.8248391484429798
11.220946707507618 484.03078234247573 0.8251490193151856
11.226174262461035 484.87039272341485 0.826307708580964
11.23140181741445 483.35867637939765 0.8258474769263149
11.236629372367867 480.2703149593545 0.8229372126473876
11.241856927321283 476.36082646635623 0.819435521961742
11.2470844822747 472.61043863988886 0.8158626605449119
11.252312037228116 474.5803174569614 0.8176113343248467
11.257539592181532 473.41754689537856 0.81667683064182
11.262767147134948 471.9664917781458 0.8155569942282843
11.267994702088364 470.0867112038274 0.8140327967679392
11.27322225704178 468.4097135961057 0.8132048949666484
11.278449811995197 469.3276335221386 0.8142321416908833
11.283677366948613 470.05575811667086 0.815110929415473
11.288904921902029 473.038030818993 0.817304198617088
11.294132476855445 469.27662470031635 0.8131796596306299
11.299360031808861 463.0916616432011 0.8083544767181471
11.304587586762278 460.661961277589 0.8056220542221455
11.309815141715694 458.2288234738991 0.8035346992564429
11.31504269666911 461.8106234657956 0.8064342929573769
11.320270251622526 462.01288191729424 0.8059083764563088
11.325497806575942 461.77259347050364 0.805986131360805
11.330725361529359 460.6106109536096 0.8042736135767357
11.335952916482775 459.975193680286 0.8032289723927353
11.341180471436191 458.0856527708288 0.8012811285429645
11.346408026389607 454.54357638816987 0.7977947837336421
11.351635581343023 455.1842352786472 0.7992985438837817
11.35686313629644 455.8498057389689 0.801147275088153
11.362090691249856 457.14683611551106 0.8027434159579275
11.367318246203272 456.1242805485111 0.8018311007350724
11.372545801156688 451.92229318682666 0.7978067151910609
11.377773356110104 447.1719237486388 0.7929213433352896
11.38300091106352 445.1109210326302 0.7915562445689652
11.388228466016937 444.72495199804786 0.7912225387925982
11.393456020970353 442.2959049377595 0.7892469510931727
11.39868357592377 438.70238021389696 0.7865954181109298
11.403911130877185 432.68516560839754 0.7813669830396078
11.409138685830602 429.86777361575946 0.7791702227489204
11.414366240784018 427.99434094511815 0.7776333124149682
11.419593795737434 429.21615951574296 0.7784709026991503
11.42482135069085 427.0237360527048 0.7764304050806453
11.430048905644266 423.53392273245845 0.7733557254903808
11.435276460597683 420.9603238298545 0.7712496387824526
11.440504015551099 418.53158443753284 0.7698459819070119
11.445731570504515 417.26754717833813 0.7680831938558369
11.450959125457931 419.79318060121926 0.7696346378289906
11.456186680411347 423.8914762951212 0.7724606098971739
11.461414235364764 422.1229239429904 0.7709489320455785
11.46664179031818 414.2640374348244 0.7644285256890151
11.471869345271596 408.47278949918314 0.7593201425410705
11.477096900225012 406.23512918723884 0.7580767799443288
11.482324455178428 405.40361000170526 0.7637539838356072
11.487552010131845 407.0032615278084 0.767444112951359
11.49277956508526 407.20494165892615 0.7694357375354252
11.498007120038677 406.97574691044923 0.771234089396878
11.503234674992093 406.1342578545395 0.7713457489036146
11.50846222994551 405.11949376999036 0.7719336810065708
11.513689784898926 405.05183025208396 0.7732745647188755
11.518917339852342 405.6679981350299 0.774519754331458
11.524144894805758 403.02676278844604 0.773207441358332
11.529372449759174 399.7037376147021 0.7707869141340769
11.53460000471259 401.46508508632934 0.7733715847924918
11.539827559666007 404.7973893294262 0.7769305351898937
11.545055114619423 407.3086014812287 0.7789614461359705
11.550282669572839 408.27289980284024 0.7802706069168521
11.555510224526255 404.64787696962617 0.7775759285906763
11.560737779479672 401.8225032846973 0.7759140585024198
11.565965334433088 400.37190388890855 0.7759586101128958
11.571192889386504 399.9607523102806 0.7754583852596517
11.57642044433992 399.41702808717116 0.7750775739017758
11.581647999293336 399.7833391146254 0.7756596008377528
11.586875554246753 399.2704298560376 0.7753392379608
11.592103109200169 401.1481719956775 0.777945787142768
11.597330664153585 406.405831583013 0.7846763290807358
11.602558219107001 411.24699097212846 0.7900690642144464
11.607785774060417 411.9952217005748 0.790836160270969
11.613013329013834 413.1284040533039 0.7920866790760936
11.61824088396725 406.99943442552814 0.7860796265089652
11.623468438920666 402.8405334979716 0.781751582353303
11.628695993874082 402.2103669418137 0.7816064952923979
11.633923548827498 401.977863916467 0.782154785725968
11.639151103780915 402.8056211530932 0.7831509915062205
11.64437865873433 400.0452768746042 0.7808849325427604
11.649606213687747 395.5767139010696 0.7772119602211948
11.654833768641163 388.76320704935904 0.772210946855667
11.66006132359458 384.10768433073287 0.7692540505653263
11.665288878547996 382.302716701826 0.7687352524823565
11.670516433501412 381.6912063673496 0.7675313214130633
11.675743988454828 380.8486829653092 0.7662249049737762
11.680971543408244 381.58802670487495 0.7667638649721972
11.68619909836166 381.86550072682667 0.7672577970396467
11.691426653315077 383.4192297823699 0.7705330474591864
11.696654208268493 385.9582691568316 0.7737492755061907
11.701881763221909 387.07254501093803 0.7751747572963951
11.707109318175325 385.85423072528494 0.7739783031034542
11.712336873128741 383.391163900871 0.7708736450724343
11.717564428082158 383.2412379967141 0.7709836665641716
11.722791983035574 382.6899435862424 0.7703251819483808
11.72801953798899 385.6706449425103 0.7747672661922851
11.733247092942406 384.16387625642557 0.7739095112095085
11.738474647895822 384.14947471407993 0.7733395487180258
11.743702202849239 380.0368731055199 0.7709503726369707
11.748929757802655 380.14468349316513 0.7714989964861552
11.754157312756071 379.60172451030843 0.7717850234789261
11.759384867709487 382.3902238110906 0.7741514577187463
11.764612422662903 385.47382934632924 0.7766776438050004
11.76983997761632 387.12478084214644 0.7776763874599375
11.775067532569736 389.79367105224424 0.7802980306888846
11.780295087523152 392.44165324768545 0.7826179081332122
11.785522642476568 393.1059860007211 0.7831936502974988
11.790750197429984 392.80594755473624 0.7826117971553747
11.7959777523834 394.5633544670575 0.7848696041220615
11.801205307336817 395.6475954189601 0.785751727861213
11.806432862290233 398.2295152295402 0.7879842368313167
11.81166041724365 398.54945795306804 0.7873695220756872
11.816887972197065 395.33463677359396 0.7841477121402479
11.822115527150482 398.1099552780273 0.7861017674659143
11.827343082103898 395.1889595204978 0.7832737672265275
11.832570637057314 393.275524905853 0.7816585767884182
11.83779819201073 393.16435518616623 0.7825194875218344
11.843025746964146 389.2764160665583 0.7803658601958549
11.848253301917563 389.8296729936891 0.7818899207680522
11.853480856870979 389.1641630324192 0.7807598594516195
11.858708411824395 387.966540952292 0.7782275673173233
11.863935966777811 383.56565470784733 0.7735123471232225
11.869163521731227 379.45190528766335 0.7703243314014669
11.874391076684644 374.56595869678483 0.7666147736475104
11.87961863163806 372.5935321015074 0.7660856556062657
11.884846186591476 370.0020687464771 0.7636116450539506
11.890073741544892 365.0636608559865 0.7585968365214594
11.895301296498308 362.9083021238941 0.7561271806293542
11.900528851451725 361.23815908248946 0.7543106224671077
11.90575640640514 361.6191684125853 0.754283574306167
11.910983961358557 363.9149590926513 0.7574562051166037
11.916211516311973 359.969368176203 0.7543718299249691
11.92143907126539 355.21717803815903 0.7501517609794214
11.926666626218806 356.4983756624649 0.7526531091408207
11.931894181172222 352.55560011659446 0.7474277017090113
11.937121736125638 353.11204303471254 0.747820337571748
11.942349291079054 351.30105616744896 0.7467501102214587
11.94757684603247 349.19720765602085 0.7447493093445723
11.952804400985887 348.74029874962486 0.7473481281318376
11.958031955939303 350.05328815738574 0.7501857319226959
11.963259510892719 351.65577413828044 0.7514908990122213
11.968487065846135 351.93410146362606 0.750681308917592
11.973714620799552 350.60410515031555 0.7479927455828108
11.978942175752968 351.9651337658273 0.747824458716503
11.984169730706384 351.80322451230245 0.7484036287686515
11.9893972856598 351.9007446391453 0.7486285325995303
11.994624840613216 351.37991821643936 0.7481078574536918
11.999852395566633 350.66680412234456 0.7481942364627238
12.005079950520049 351.1692993217605 0.7485045925358489
12.010307505473465 351.29796875197763 0.749725491286556
12.015535060426881 350.03441949565223 0.7491802252623719
12.020762615380297 350.13994741436403 0.7501434939346129
12.025990170333714 350.44187146002633 0.7511412319614373
12.03121772528713 351.40212465653974 0.7523739667470241
12.036445280240546 352.5037915583852 0.752367089403126
12.041672835193962 353.8164780512019 0.7542209453056415
12.046900390147378 351.4815588484228 0.7514740943114356
12.052127945100795 351.29184951970626 0.7514212393580294
12.05735550005421 353.64279726462433 0.7539189992083047
12.062583055007627 356.2833135538908 0.7564466261806295
12.067810609961043 360.5305072499901 0.7615578037346921
12.07303816491446 361.3123348454152 0.763063324866596
12.078265719867876 364.48248537086175 0.7665091341088822
12.083493274821292 366.4172144011047 0.7678522713785936
12.088720829774708 372.48617074340376 0.773149522237582
12.093948384728124 377.1383825561783 0.7764931439675072
12.09917593968154 379.66598371129834 0.7787854699675163
12.104403494634957 386.4963197479727 0.7854952803065635
12.109631049588373 391.554095665473 0.7903008271655347
12.114858604541789 402.1173325622359 0.8010429691446498
12.120086159495205 417.71247419890545 0.8165615967515506
12.125313714448621 432.4238463692059 0.8306279209697519
12.130541269402038 451.8815817755676 0.8483973952753752
12.135768824355454 470.82119346151933 0.865898489563086
12.14099637930887 489.0021938557362 0.8815165183499825
12.146223934262286 507.4642501684683 0.8983740708205086
12.151451489215702 518.5343460363117 0.9081659124850072
12.156679044169119 522.55833279272 0.9116218020836605
12.161906599122535 524.9514023131367 0.9142949681560677
12.167134154075951 521.453278421625 0.9115904273041412
12.172361709029367 517.6854623794574 0.908822182396411
12.177589263982783 511.2169196677669 0.9036288854536726
12.1828168189362 499.7647901547603 0.8930143345590313
12.188044373889616 487.84873215046304 0.8823961083625025
12.193271928843032 475.80408738585527 0.8717693409213025
12.198499483796448 464.9563580066175 0.8617080544004654
12.203727038749864 456.8117098975394 0.8549745619379883
12.20895459370328 449.4911779869668 0.8483948902102736
12.214182148656697 438.1640390065351 0.8378427884559428
12.219409703610113 430.07452516594657 0.831111552693895
12.22463725856353 424.474851956671 0.8257962284322504
12.229864813516945 413.0796799870303 0.8161160455669533
12.235092368470362 405.2537566905133 0.8086425726691255
12.240319923423778 395.89643811548314 0.7996634431501612
12.245547478377194 385.9604594920135 0.790906103342477
12.25077503333061 382.1443753971273 0.7877495675876706
12.256002588284026 376.7412830810385 0.7830080951920512
12.261230143237443 373.7168266418561 0.7804086109543434
12.266457698190859 371.82797719740137 0.7781080942571056
12.271685253144275 371.4874574213806 0.7772067812454249
12.276912808097691 365.6119425594595 0.7722227751449496
12.282140363051107 358.6257278609684 0.7656318809505093
12.287367918004524 352.459054959322 0.7598563523491124
12.29259547295794 347.3496270041168 0.7541604490117252
12.297823027911356 345.74653825730786 0.7524267639278087
12.303050582864772 345.71431845061335 0.7521408009043496
12.308278137818188 347.9621250307129 0.7554824296567365
12.313505692771605 350.0193881974348 0.7617230104548653
12.31873324772502 352.41196638059927 0.7720466151975917
12.323960802678437 350.0288198320371 0.7740798685185832
12.329188357631853 349.58564532870736 0.7774414841257463
12.33441591258527 346.36583039633854 0.776902869912022
12.339643467538686 347.5323955134086 0.7830529543205434
12.344871022492102 343.6285576296992 0.782738618720461
12.350098577445518 341.9793330330384 0.782977421159601
12.355326132398934 338.43829328067574 0.7811169064493988
12.36055368735235 334.9972334701943 0.7784383921903599
12.365781242305767 332.3989876098416 0.7765391271150609
12.371008797259183 328.05892433637825 0.7731280174618441
12.376236352212599 329.36037164944105 0.7771167529279747
12.381463907166015 328.4990250870323 0.7777137826772418
12.386691462119432 331.21147033482174 0.783527510362549
12.391919017072848 327.09122514864634 0.7804260968593637
12.397146572026264 324.8734862654311 0.7794596500784119
12.40237412697968 323.0422753854121 0.7802645916263384
12.407601681933096 320.71870653036746 0.7797688261642376
12.412829236886513 322.03821389046715 0.7842360070762785
12.418056791839929 324.37465068761225 0.7875934298958496
12.423284346793345 324.5646418221082 0.7872822358985315
12.428511901746761 324.53878962469366 0.7889855640841272
12.433739456700177 322.5934831160659 0.7865759844007096
12.438967011653594 321.264741648368 0.7868583023363135
12.44419456660701 320.29475407864635 0.7878699415293363
12.449422121560426 320.3448820457955 0.788833925795111
12.454649676513842 320.3843177752997 0.7909278179122643
12.459877231467258 321.66396297833006 0.7931128126061556
12.465104786420675 321.6395381467542 0.7943074316725458
12.47033234137409 322.30407023972555 0.7974983334890564
12.475559896327507 321.16748802796053 0.7970736094824591
12.480787451280923 317.9931753657519 0.7942497152380549
12.48601500623434 315.6779674109878 0.793231005396387
12.491242561187756 316.50101779711133 0.7951714547429344
12.496470116141172 317.21809140836984 0.7963798197354423
12.501697671094588 318.76368732054385 0.7991385001748808
12.506925226048004 318.51430291487435 0.7990639778743429
12.51215278100142 314.3053307303985 0.794371858449864
12.517380335954837 308.0415674879466 0.7883245033805099
12.522607890908253 305.32875636074084 0.7877349142617566
12.527835445861669 303.3853054633724 0.7868162934962202
12.533063000815085 307.6688259719006 0.7928103407195058
12.538290555768501 308.22840891094506 0.7938110209400535
12.543518110721918 306.6998607498275 0.7908355601002744
12.548745665675334 306.22165661794224 0.790698789767223
12.55397322062875 301.7825646965869 0.7860668414750472
12.559200775582166 303.0760534142871 0.7894160409014404
12.564428330535582 303.48426291049935 0.7862029494599659
12.569655885488999 303.14448543142703 0.7792335643009056
12.574883440442415 305.3256044873201 0.779355122708021
12.580110995395831 305.88647652520297 0.7756445314529942
12.585338550349247 306.11243816640877 0.7734987769015735
12.590566105302663 304.20599499254257 0.7704449942706593
12.59579366025608 302.31252844073174 0.7663641450150316
12.601021215209496 302.27137092748967 0.7664574337797534
12.606248770162912 303.3863325957733 0.7667231582055828
12.611476325116328 304.8255599367973 0.7661344685625818
12.616703880069744 305.4789740872179 0.7651554400760063
12.62193143502316 305.5925293064965 0.7639408494969058
12.627158989976577 308.9115225344716 0.767046973085583
12.632386544929993 310.39226435974933 0.7690162362284627
12.63761409988341 313.2859209372888 0.7720621803823883
12.642841654836825 315.29796891830006 0.7734404393500717
12.648069209790242 318.08301996142666 0.7759742916508561
12.653296764743658 318.6571215913591 0.7746076647708198
12.658524319697074 319.0632819820202 0.7743119290178928
12.66375187465049 320.84286900986945 0.7757502027974936
12.668979429603906 322.75520168997406 0.7765683494837786
12.674206984557323 330.9106625601492 0.784852109096461
12.679434539510739 334.75204072883224 0.7880632184702057
12.684662094464155 341.35005154940797 0.7940317304516235
12.689889649417571 342.509892977843 0.7946431768128892
12.695117204370987 347.06467655455936 0.79955707983295
12.700344759324404 356.2972973110935 0.8083082039358401
12.70557231427782 363.1047946567743 0.8153971147073404
12.710799869231236 369.700837660822 0.8206682457275475
12.716027424184652 377.06537651294667 0.8269477614080183
12.721254979138068 381.2692826492181 0.83172140608864
12.726482534091485 388.7350407243046 0.8396663463980528
12.7317100890449 399.06606125821327 0.8516302232825307
12.736937643998317 403.3475934330508 0.8559802180187355
12.742165198951733 410.6445129027016 0.8620581865812519
12.74739275390515 417.8739711925315 0.8688639067649102
12.752620308858566 422.0057981680706 0.8731309657737316
12.757847863811982 428.0797446445503 0.8791226089360318
12.763075418765398 429.74966449735206 0.8806228713952428
12.768302973718814 426.0423749180813 0.8766836752835407
12.77353052867223 416.6225633696517 0.8658467011369977
12.778758083625647 405.146797584654 0.8539580009472226
12.783985638579063 394.3866924622707 0.8424585309359989
12.789213193532479 389.2934611686133 0.8371933235771662
12.794440748485895 384.7860451367031 0.8322941952703876
12.799668303439312 380.95941128245033 0.8273056314770322
12.804895858392728 378.67039997394915 0.8245866077184385
12.810123413346144 372.6835198301339 0.8185299289924606
12.81535096829956 367.60140416611557 0.8132456893702485
12.820578523252976 363.1817425344761 0.8082472185963395
12.825806078206393 360.23354834180844 0.805241142974437
12.831033633159809 357.05550112917257 0.8007585353179804
12.836261188113225 354.8990253803099 0.7973292064880081
12.841488743066641 354.21993842804204 0.7957470337832838
12.846716298020057 355.7783618049411 0.7976998361099423
12.851943852973474 362.0394808344188 0.8049832825876169
12.85717140792689 366.70051023217593 0.8109100008593434
12.862398962880306 374.10452272375846 0.8186660526808182
12.867626517833722 376.72468021605425 0.8217533115949307
12.872854072787138 381.66154706574747 0.8261495599882233
12.878081627740555 390.4588134262529 0.8339398875334183
12.88330918269397 396.75583728964705 0.8404941344880975
12.888536737647387 405.6835714771498 0.8490047983269613
12.893764292600803 409.310216084043 0.8528219683412142
12.89899184755422 409.37076724877886 0.8527336339356332
12.904219402507636 406.2608214884291 0.8491628891013719
12.909446957461052 400.35043089208165 0.8426384594551463
12.914674512414468 392.65120597751206 0.8345667946293377
12.919902067367884 380.0608096281718 0.8206829978626211
12.9251296223213 368.76677172549097 0.8086995495996568
12.930357177274717 358.17410595790915 0.7979116021595493
12.935584732228133 348.13721535491544 0.7859158005585631
12.940812287181549 342.84529964254176 0.7792675055177211
12.946039842134965 335.60988194316656 0.7707403188169766
12.951267397088381 326.0822779443761 0.7594826875088576
12.956494952041798 321.85717310365317 0.7550890436536447
12.961722506995214 322.0875355295387 0.7560451880225789
12.96695006194863 323.791146685263 0.7579384536054137
12.972177616902046 324.3021408527562 0.7601548908821487
12.977405171855462 321.8175328130454 0.7583273818172876
12.982632726808879 320.29271208660174 0.7562288947173178
12.987860281762295 320.6514152727269 0.7557598327385078
12.993087836715711 323.62484692618244 0.7586693325796938
12.998315391669127 324.2427917625842 0.7594566285849154
13.003542946622543 322.3187338707137 0.7570903414761059
13.00877050157596 321.3119013736923 0.7549163610270011
13.013998056529376 320.69774061156375 0.7541174479568461
13.019225611482792 321.27154517616424 0.7541446063959008
13.024453166436208 321.8895692835816 0.7547923773644362
13.029680721389624 318.65547022831026 0.7510041879577606
13.03490827634304 319.3103661327365 0.7517430173518321
13.040135831296457 321.9022405207017 0.7552354271152527
13.045363386249873 327.873693008262 0.7627195201311924
13.05059094120329 334.86251130826565 0.770208580944755
13.055818496156705 338.92840315342715 0.7745075584419642
13.061046051110122 341.49809277837824 0.7769967447735695
13.066273606063538 344.1098056370846 0.7799282709174746
13.071501161016954 345.42906643071655 0.7810809162255089
13.07672871597037 345.24548818939263 0.7806737320786648
13.081956270923786 343.4792883519777 0.7794824478934808
13.087183825877203 339.4749987846006 0.7749701455293603
13.092411380830619 335.59665518381104 0.7700936051428648
13.097638935784035 333.9716983764586 0.7683970686096024
13.102866490737451 331.4219374914741 0.7662918639542904
13.108094045690867 328.4377210111281 0.7640586352743132
13.113321600644284 326.82786762460995 0.7628607307071773
13.1185491555977 325.01760417492386 0.761469086679328
13.123776710551116 324.12334112542095 0.7589022256846191
13.129004265504532 323.5068109659268 0.7576283834203932
13.134231820457948 326.4430918012992 0.7606927804322441
13.139459375411365 327.6380326098819 0.7610413665857417
13.14468693036478 327.2293505339037 0.760010812170117
13.149914485318197 326.14941212640787 0.7588674363891641
13.155142040271613 325.4056203225433 0.7582731997848093
13.16036959522503 331.75404618473056 0.7667418767595882
13.165597150178446 339.77929179287975 0.7771493845436149
13.170824705131862 343.1638520154358 0.7820589583371425
13.176052260085278 346.8073420850548 0.7871192118538709
13.181279815038694 347.101088523631 0.7874159974456849
13.18650736999211 346.4947755680393 0.7860840045187636
13.191734924945527 346.4306051843313 0.7851664109225776
13.196962479898943 349.00325012318837 0.7879321354995201
13.202190034852359 346.6712100673093 0.7860402018181744
13.207417589805775 346.4686856057622 0.785888504434363
13.212645144759191 342.7218185062206 0.7814840108413217
13.217872699712608 340.53476889565576 0.7784159515970629
13.223100254666024 340.10507086115337 0.7772886750354714
13.22832780961944 341.846730453273 0.7800088045412855
13.233555364572856 340.9246898430176 0.7800552253416643
13.238782919526273 338.5605660698424 0.7767878667505852
13.244010474479689 332.38470266223857 0.769297135883458
13.249238029433105 328.3355443854385 0.7641822850624825
13.254465584386521 330.9373687237193 0.7661773457066519
13.259693139339937 332.094229306657 0.7684976464065367
13.264920694293354 331.2128451366566 0.768710340513866
13.27014824924677 327.10864084250346 0.7636122293249188
13.275375804200186 323.09542260744274 0.7588137511797083
13.280603359153602 319.0420786705189 0.7542669139260785
13.285830914107018 316.48329346881934 0.7516502086577095
13.291058469060435 310.39350892409556 0.7463338480686874
13.29628602401385 308.5387442369712 0.7449542037381754
13.301513578967267 307.14267180337765 0.7421568836889493
13.306741133920683 306.75607063095083 0.7419034936947058
13.3119686888741 306.2146766802971 0.7406191332591723
13.317196243827516 304.3567195711994 0.7387397790367292
13.322423798780932 304.1620470773592 0.7392967847138536
13.327651353734348 302.7548371797834 0.7376313034451412
13.332878908687764 303.3875938338708 0.7402386091057668
13.33810646364118 301.5777164907791 0.7389118778727823
13.343334018594597 300.5960541827896 0.737127972904605
13.348561573548013 299.4942149564585 0.7347409890024985
13.353789128501429 298.6694794878103 0.7323184914141205
13.359016683454845 298.31739127700837 0.7316885189081079
13.364244238408261 298.42380309827695 0.732664736549647
13.369471793361678 302.3364131987742 0.7381153818021662
13.374699348315094 302.72189947641976 0.7385197501400877
13.37992690326851 303.10789558608616 0.7393168851644809
13.385154458221926 303.52344812561915 0.738832857870483
13.390382013175342 305.38100501228297 0.7407576408542825
13.395609568128759 306.9789313721574 0.7424453685343962
13.400837123082175 310.924091877018 0.747048469292415
13.406064678035591 311.2981021954329 0.7473381260533796
13.411292232989007 313.3479604717629 0.7501292126857244
13.416519787942423 312.63074874040564 0.7479264027186242
13.42174734289584 312.2399506775965 0.7473988015327931
13.426974897849256 315.2624178412969 0.7506795761585191
13.432202452802672 316.0045866611805 0.7511907851145773
13.437430007756088 318.83014938593163 0.7554530913466783
13.442657562709504 319.65770782128635 0.7566836619399482
13.44788511766292 322.0332084787371 0.760216443862772
13.453112672616337 323.2761331219791 0.7620829061047416
13.458340227569753 324.7634728538224 0.7634291788748365
13.46356778252317 324.1424244347811 0.7625621226819823
13.468795337476585 322.6620857079172 0.7594471456897232
13.474022892430002 321.5008087986814 0.7572517287348353
13.479250447383418 322.6137817219717 0.7573149606755675
13.484478002336834 325.78382521422077 0.7616596527787082
13.48970555729025 326.314475709911 0.7627402021665453
13.494933112243666 324.9085718869472 0.762534379736752
13.500160667197083 321.89949028509767 0.7592694510145062
13.505388222150499 317.06870750517174 0.7529097168990868
13.510615777103915 315.550111752221 0.7513684434469085
13.515843332057331 314.85920606141497 0.7498774979176449
13.521070887010747 315.30662355346226 0.7503078555646493
13.526298441964164 315.47187297767664 0.7513652108183958
13.53152599691758 312.0132891321906 0.7480286217457088
13.536753551870996 308.2805900695291 0.7439940327585844
13.541981106824412 304.7385715844457 0.7417494640059066
13.547208661777828 302.2443056359316 0.7382496483262232
13.552436216731245 297.82087439653367 0.7332451967770974
13.55766377168466 295.42328387113093 0.7319237626893003
13.562891326638077 290.66191710580745 0.7266781255542385
13.568118881591493 286.5360217826021 0.7234293933086544
13.57334643654491 283.2142419747118 0.719508949262783
13.578573991498326 278.007333992761 0.7116847799388736
13.583801546451742 273.9436163239332 0.7068168986984681
13.589029101405158 273.1685913449284 0.7066886927717556
13.594256656358574 273.1192115185521 0.7068827229824655
13.59948421131199 272.49026949936865 0.7064390070641948
13.604711766265407 273.5527524447791 0.7077942309662463
13.609939321218823 272.84031437797927 0.7078342496199125
13.615166876172239 273.01427553323055 0.7078507725797818
13.620394431125655 273.206335891683 0.706919292225092
13.625621986079071 271.6931239091977 0.7051742216426763
13.630849541032488 269.36575799631936 0.7027550504246468
13.636077095985904 268.9218738301343 0.7030731483021138
13.64130465093932 268.8386385556291 0.7028145619257741
13.646532205892736 270.1397832940496 0.7031814998499224
13.651759760846153 269.5025907376574 0.7026358448983001
13.656987315799569 266.69385540594715 0.6980675234408458
13.662214870752985 265.64655657635495 0.69602373178682
13.667442425706401 263.8794184392435 0.695546997033219
13.672669980659817 261.4154654494952 0.6916061537807418
13.677897535613234 260.78149824469347 0.6924378380866817
13.68312509056665 261.3396130674447 0.6944111221128116
13.688352645520066 264.6845793719686 0.6999538319709362
13.693580200473482 264.71250498817767 0.7008096498958588
13.698807755426898 264.3304134629816 0.701087781739377
13.704035310380315 262.8327136670218 0.6988951697404432
13.70926286533373 262.0785715083902 0.6984964587182555
13.714490420287147 262.7200166434723 0.6990524910531226
13.719717975240563 260.2597713265875 0.6942525483735223
13.72494553019398 262.63690784560833 0.6954179077269247
13.730173085147396 263.46063933456793 0.6974851968911592
13.735400640100812 263.7711596956343 0.6974684065395049
13.740628195054228 264.9813665971365 0.6995238297910525
13.745855750007644 266.64283388204865 0.700343242709373
13.75108330496106 264.9740007864264 0.6964061828759824
13.756310859914477 263.8486306694102 0.695741617550806
13.761538414867893 259.849545881873 0.6913547184167566
13.766765969821309 258.8987171073951 0.6899804779393429
13.771993524774725 262.60739075885436 0.6945792701390068
13.777221079728141 263.2936136678839 0.6944105669747668
13.782448634681558 262.09683324034967 0.6934695452763942
13.787676189634974 258.51871304381734 0.6892414978478836
13.79290374458839 257.1718740027184 0.6879884519422879
13.798131299541806 258.7067456259933 0.6893284903477699
13.803358854495222 261.0649581765534 0.6930481560315536
13.808586409448639 264.95873673651823 0.698391007435422
13.813813964402055 265.12933654900286 0.699087047882427
13.819041519355471 264.99681230147166 0.7004282051829669
13.824269074308887 263.6446954127132 0.6986868001118102
13.829496629262303 262.71463219891274 0.6968121064743473
13.83472418421572 262.50870582623287 0.6978230817501171
13.839951739169136 264.18887528981367 0.696975201789679
13.845179294122552 265.78549637652355 0.7002985775435034
13.850406849075968 268.47053131059255 0.70339804132719
13.855634404029384 268.43806811422684 0.7028309516128515
13.8608619589828 270.0151262578998 0.7057224934362996
13.866089513936217 270.16929682271945 0.7033759494023029
13.871317068889633 270.56097229662436 0.7025921610184057
13.87654462384305 270.90371006075526 0.7043107418385368
13.881772178796465 269.7711629982495 0.7020116804493394
13.886999733749882 273.3668016167224 0.706519605075147
13.892227288703298 273.5991943671408 0.7069302865232183
13.897454843656714 275.3315366872149 0.7086081887394472
13.90268239861013 278.9498200821467 0.7129216038261542
13.907909953563546 279.6146835518225 0.7133994156712706
13.913137508516963 282.774964314988 0.7168983605363275
13.918365063470379 284.70160450295776 0.7218063319497348
13.923592618423795 285.17291798014696 0.7224373274240445
13.928820173377211 284.33335495055684 0.7216993104085697
13.934047728330627 284.61824130997877 0.7209739252900581
13.939275283284044 285.3741442548936 0.7203971645650654
13.94450283823746 288.7877508378819 0.7251058678814787
13.949730393190876 288.6923346837402 0.7256849997019557
13.954957948144292 285.98726197048285 0.7216671911959566
13.960185503097708 285.3425453930674 0.7207341077360577
13.965413058051125 283.0135595849694 0.7159635259540481
13.97064061300454 282.7802585124611 0.7158541618242839
13.975868167957957 278.5574425876533 0.7105596284895822
13.981095722911373 275.0350425892288 0.7065181374998754
13.98632327786479 272.5602556642995 0.7044436028011779
13.991550832818206 272.3430311736262 0.7050790192251624
13.996778387771622 272.50607562521395 0.7046993771200682
14.002005942725038 269.61013792407476 0.7008906299347344
14.007233497678454 268.90761900342767 0.7000620384096704
14.01246105263187 269.83550522334735 0.7020678459366323
14.017688607585287 273.2531450100774 0.7090307747944532
14.022916162538703 274.8224464053826 0.7115520127147931
14.028143717492119 274.8498120862518 0.7105155156054097
14.033371272445535 272.36809288099636 0.7067693080979036
14.038598827398951 271.4771219525235 0.7056247537331917
14.043826382352368 272.3234471959742 0.7059295074555113
14.049053937305784 274.49971294496675 0.7099521153082375
14.0542814922592 275.35436370372526 0.7105909535534523
14.059509047212616 277.43090085733223 0.7133190668617418
14.064736602166032 277.9459143100777 0.7129587096979294
14.069964157119449 276.55615214531576 0.7105649937498603
14.075191712072865 277.2289609566494 0.7104688855186361
14.080419267026281 280.3264642109271 0.7139532253299311
14.085646821979697 285.74655004524703 0.7198143322775864
14.090874376933114 290.0895640444735 0.7252496549922144
14.09610193188653 294.7639065374045 0.7300114212455177
14.101329486839946 296.0791259410779 0.731114218494768
14.106557041793362 299.3372878601154 0.7348942090708724
14.111784596746778 300.42338409131145 0.735632117678504
14.117012151700195 300.73609086718733 0.7375520704083202
14.12223970665361 299.41805833614944 0.737230905111052
14.127467261607027 295.11748704385275 0.7325551921067044
14.132694816560443 291.79612193062997 0.7278454756363836
14.13792237151386 290.33821009475326 0.724469613041937
14.143149926467276 288.4393359206208 0.7212747047876076
14.148377481420692 289.2528130915347 0.7236316171635362
14.153605036374108 287.1923205738534 0.7224272807240762
14.158832591327524 286.1209110725156 0.7210366717897304
14.16406014628094 288.10089445703954 0.7228049188733295
14.169287701234357 289.56380081831685 0.7251082948782827
14.174515256187773 291.2649156737085 0.7269427347059417
14.179742811141189 288.8541914154477 0.7239323691214873
14.184970366094605 286.47349848313377 0.7201613495185788
14.190197921048021 283.84604192313225 0.7164670502084006
14.195425476001438 279.4697010200289 0.7127943243122705
14.200653030954854 281.2379578925201 0.714559480852418
14.20588058590827 283.1266433579113 0.7170093635381767
14.211108140861686 284.914483824292 0.7175734435608424
14.216335695815102 285.1475864904924 0.71739149236217
14.221563250768519 286.6171080924578 0.7182955652498362
14.226790805721935 285.7839802003137 0.7174786880367039
14.232018360675351 285.6600576947587 0.718173937259866
14.237245915628767 289.4667864916446 0.7231548048015289
14.242473470582183 292.2309503865278 0.7260432455016447
14.2477010255356 291.0513899848855 0.7240921810032467
14.252928580489016 291.6944872180086 0.7254037105867136
14.258156135442432 289.26861263098806 0.7210717635078682
14.263383690395848 290.9080610483214 0.7225903192552133
14.268611245349264 294.1258977463946 0.7249033975784358
14.27383880030268 295.03506348324174 0.7258850127882518
14.279066355256097 297.24393634678 0.729072990431314
14.284293910209513 296.789007725722 0.7291948198800038
14.28952146516293 298.29970252439506 0.7308590330930125
14.294749020116345 301.01212647249474 0.7335936991894252
14.299976575069762 302.30848336300056 0.7353240385779114
14.305204130023178 303.0951561506839 0.7357088480736411
14.310431684976594 304.3561005669976 0.7368440283813515
14.31565923993001 306.5472986668157 0.7389253126962857
14.320886794883426 308.250466632712 0.7397744829283224
14.326114349836843 311.7071053686592 0.7441194853145914
14.331341904790259 315.5233637194477 0.7484878220956122
14.336569459743675 316.59674172053803 0.7498054818662402
14.341797014697091 314.5662642850593 0.7479815664271348
14.347024569650507 316.7991984700388 0.7503883555759987
14.352252124603924 318.9170659480017 0.7530673220678504
14.35747967955734 321.7227861230488 0.7564773980458656
14.362707234510756 321.0050433382335 0.7545820743271628
14.367934789464172 321.3113807160283 0.7543964458313793
14.373162344417588 322.79075099382425 0.7557604084484509
14.378389899371005 322.2380138192525 0.7553970622098901
14.38361745432442 323.47031968292197 0.7574448699006541
14.388845009277837 321.5221171522037 0.7543921426412707
14.394072564231253 318.4514096457104 0.7506941095560248
14.39930011918467 319.9999851290407 0.7528442195187174
14.404527674138086 320.9797558395577 0.7540633744247497
14.409755229091502 324.09263078835716 0.7586440521138215
14.414982784044918 324.7191184484502 0.7594627948119976
14.420210338998334 324.99720655396555 0.7594752206997155
14.42543789395175 325.1498152270652 0.759475101456527
14.430665448905167 325.1204293507878 0.7591541638123003
14.435893003858583 325.23964787583446 0.7594529600186974
14.441120558811999 327.50878982198594 0.761459337830828
14.446348113765415 330.9368758767961 0.765294715309602
14.451575668718831 329.6939630838316 0.7645268314282893
14.456803223672248 329.6293417437151 0.7640789546853782
14.462030778625664 329.34949963283003 0.7637794866248419
14.46725833357908 332.2726672810252 0.7667686575805527
14.472485888532496 339.069445546597 0.7741502589044971
14.477713443485912 343.4278455803042 0.7786046114943829
14.482940998439329 346.7637509080527 0.7818592941317157
14.488168553392745 351.11407297827265 0.7865288920618616
14.493396108346161 353.9948086802007 0.789558198414876
14.498623663299577 361.8564277846173 0.7978685380324554
14.503851218252994 366.3640618311674 0.8024962942612521
14.50907877320641 373.89466143415024 0.8103340125849158
14.514306328159826 378.64868936950563 0.8152913642703388
14.519533883113242 381.1818007053745 0.817558187133357
14.524761438066658 382.85660683986504 0.8194595162017176
14.529988993020075 376.13927895906124 0.813026396955488
14.53521654797349 369.04014825057226 0.8054609293995275
14.540444102926907 361.23298323468583 0.798482325893884
14.545671657880323 352.9533116406383 0.7898691709077289
14.55089921283374 341.6593210907015 0.7769873984156463
14.556126767787156 331.87739734643804 0.76682582080152
14.561354322740572 322.7331581531439 0.756496425186906
14.566581877693988 316.5859306190874 0.7499385491604532
14.571809432647404 312.5606288853371 0.7453322880881521
14.57703698760082 306.884864775805 0.7385666639923836
14.582264542554237 306.3358098373538 0.7377244028908474
14.587492097507653 306.0511025248796 0.7373040039502501
14.592719652461069 306.7654974478401 0.7372229421249066
14.597947207414485 308.5944116419262 0.7389995089366498
14.603174762367901 310.32431408830496 0.7402067369512954
14.608402317321318 315.5191192478356 0.7470735248274533
14.613629872274734 320.40661563005983 0.7518261814121434
14.61885742722815 324.93151376981996 0.75621674142098
14.624084982181566 329.19470787431356 0.7606225142148113
14.629312537134982 330.18052475795093 0.7613173612968278
14.634540092088399 336.0058112087675 0.768885810608566
14.639767647041815 339.340936286279 0.772616421089986
14.644995201995231 341.0813648106877 0.7742926404108214
14.650222756948647 345.31774403189064 0.7786032343584387
14.655450311902063 347.0652733019183 0.7800269517958879
14.66067786685548 346.06834001229566 0.7785019366519385
14.665905421808896 343.8130617011557 0.775341671979794
14.671132976762312 341.4909344366205 0.7722366671067693
14.676360531715728 338.9481818599863 0.7693135148214688
14.681588086669144 338.27921175215687 0.7684546400847518
14.68681564162256 339.5479838678258 0.7696885227905171
14.692043196575977 340.88301740993506 0.7702086165860109
14.697270751529393 339.09579542642365 0.7678474946355105
14.70249830648281 343.1357901053473 0.7725629683419756
14.707725861436225 342.54014670882 0.7713226357320047
14.712953416389642 344.58337657696245 0.7738417539469464
14.718180971343058 347.02066938410286 0.7769262647964327
14.723408526296474 350.2059923444572 0.7809907509085794
14.72863608124989 354.09337209786344 0.7861981479728917
14.733863636203306 354.68169053227064 0.78665747628395
14.739091191156723 356.02720052726846 0.7887348629386541
14.744318746110139 349.5200163318895 0.7812782898263574
14.749546301063555 344.199176875093 0.7752757108623256
14.754773856016971 336.5021848381769 0.7659557522537753
14.760001410970387 329.97839744273455 0.7589042873296392
14.765228965923804 326.6812281455813 0.7558035102912736
14.77045652087722 323.34383633430696 0.7534991138440514
14.775684075830636 323.9642027116384 0.7545127299144112
14.780911630784052 321.55804934939056 0.7510459359118716
14.786139185737468 317.56375815317875 0.7465264098770005
14.791366740690885 314.05928637699606 0.7431066750454505
14.7965942956443 312.36403391046156 0.7412399455649349
14.801821850597717 313.9269337944065 0.7433486670644022
14.807049405551133 317.8275521390179 0.7462932119877124
14.81227696050455 322.25161083120696 0.7518115507430682
14.817504515457966 327.4409382659946 0.7578414461184916
14.822732070411382 333.2643905185647 0.7646197692875178
14.827959625364798 335.81771372750643 0.767418201727317
14.833187180318214 338.474988258761 0.7695947873659578
14.83841473527163 342.2727131375179 0.7727593823977679
14.843642290225047 344.8903781889364 0.7760499314616756
14.848869845178463 349.46914454491406 0.7814611639469216
14.854097400131879 355.13863190074164 0.788385620822788
14.859324955085295 356.7130245486669 0.7905576737197505
14.864552510038711 361.1575060988101 0.7946870334022109
14.869780064992128 363.35771497070954 0.7970320332753239
14.875007619945544 363.9082359468502 0.7978131241586092
14.88023517489896 364.8224089537761 0.7988949422284206
14.885462729852376 361.90633668604 0.7955421171782684
14.890690284805792 358.44293858605334 0.7908525427542753
14.895917839759209 356.7251604153554 0.7887031253885248
14.901145394712625 357.19963245344326 0.7889291600368733
14.906372949666041 358.16575299449113 0.7899977505411979
14.911600504619457 356.22894813530917 0.7882005725159716
14.916828059572873 356.0671611140395 0.7887197406166974
14.92205561452629 351.0291708106459 0.7829193389268965
14.927283169479706 345.0859825503708 0.7766612399013118
14.932510724433122 341.03222707508314 0.7723865500757731
14.937738279386538 337.59651850594815 0.7685758199625822
14.942965834339955 334.20414792232873 0.7651940946390984
14.94819338929337 329.6789927782663 0.76068418005051
14.953420944246787 316.99915249064134 0.7460877965786534
14.958648499200203 310.7363660469809 0.7397168429192618
14.96387605415362 303.8250937402618 0.7319073997880354
14.969103609107036 301.50197361520355 0.7297077564472096
14.974331164060452 301.3868160500974 0.730073609616256
14.979558719013868 300.8059017471024 0.7299417241514694
14.984786273967284 301.0076572168204 0.7302214365828869
14.9900138289207 299.57492466631095 0.7279845914629014
14.995241383874117 300.7724766479502 0.7286597869226044
15.000468938827533 304.54988623856883 0.7329779255227273
15.005696493780949 306.07095282064057 0.735842420723198
15.010924048734365 309.19306342953587 0.73995275584658
15.016151603687781 310.8446252707888 0.7423704954563562
15.021379158641198 310.61939271800304 0.7411317083680115
15.026606713594614 307.4601205572577 0.7368844765537163
15.03183426854803 308.60294653010004 0.7370653591128065
15.037061823501446 310.36680347067215 0.739501068236812
15.042289378454862 310.31246602497987 0.7391479897725701
15.047516933408279 311.60087251699605 0.7410572335802286
15.052744488361695 311.7119246381884 0.7401904466021202
15.057972043315111 314.3948605152776 0.7442267410967043
15.063199598268527 315.8299792213089 0.7457482342716725
15.068427153221943 320.4956199302532 0.7514837446008324
15.07365470817536 322.83709805073994 0.7540321977645322
15.078882263128776 321.2655193886819 0.7520011066799716
15.084109818082192 318.680648518801 0.748324888800358
15.089337373035608 315.6292037016378 0.7449837653297783
15.094564927989024 313.7761636626378 0.7436899520210516
15.09979248294244 313.6455577914765 0.7431674511134695
15.105020037895857 312.91602489807616 0.7422462140463861
15.110247592849273 312.7693195268528 0.7419416427436702
15.11547514780269 310.7370749296879 0.7395589794013362
15.120702702756105 312.59435161415666 0.7422356284967956
15.125930257709522 310.17405617525236 0.7385464739171668
15.131157812662938 307.28804207707276 0.735291160363786
15.136385367616354 305.6831072013425 0.7340759745167343
15.14161292256977 301.300210808832 0.7289194543473102
15.146840477523186 296.2217927201109 0.7238389108487763
15.152068032476603 293.51509973288074 0.7208463223470682
15.157295587430019 289.69675778266713 0.7153124157115428
15.162523142383435 290.5870375981808 0.7167802824492097
15.167750697336851 287.0282327182667 0.7133480114561294
15.172978252290267 285.5121742374263 0.7124139600033832
15.178205807243684 282.13340819410064 0.7106825656963899
15.1834333621971 280.06387314661345 0.7074110709621532
15.188660917150516 275.57278249766944 0.7017389009145205
15.193888472103932 272.3353365935949 0.6973211018579762
15.199116027057348 269.62297200556395 0.6936627760587066
15.204343582010765 268.9549732186988 0.6927749274580304
15.20957113696418 268.6560614052971 0.6921318199338653
15.214798691917597 268.433203035796 0.6910274010145583
15.220026246871013 268.1424632794872 0.6908549199663514
15.22525380182443 266.9275288406503 0.6881081167475219
15.230481356777846 266.6184865673147 0.6890595182343084
15.235708911731262 267.5847957633284 0.6907223298771188
15.240936466684678 269.239258390595 0.692601584963796
15.246164021638094 271.9058281258524 0.6973372109608251
15.25139157659151 273.9460555187178 0.7015610288928531
15.256619131544927 273.68436735966486 0.7014227237631463
15.261846686498343 268.97178531058375 0.6956460529365012
15.267074241451759 265.9493445205035 0.6913182844598758
15.272301796405175 264.378463107658 0.6884625165012456
15.277529351358591 265.3512329714348 0.6915120291108974
15.282756906312008 266.5843854455764 0.6917389520985735
15.287984461265424 265.7512212331969 0.6909506742381426
15.29321201621884 267.2525716511094 0.6912258090183693
15.298439571172256 267.78258018712825 0.6899017113212517
15.303667126125672 270.0888153273735 0.6930900306042013
15.308894681079089 274.602877904485 0.6991157327270249
15.314122236032505 278.0089348641178 0.7043057959797993
15.319349790985921 276.81107669696036 0.7040906574476414
15.324577345939337 277.5749674676536 0.7041244723306767
15.329804900892753 277.0135859741963 0.703678449546601
15.33503245584617 280.3562399506557 0.7065922109724968
15.340260010799586 280.04613625025524 0.7055165593204994
15.345487565753002 281.6358529140724 0.7080150452141483
15.350715120706418 282.6156816303767 0.7096365646522526
15.355942675659835 283.78809182804497 0.7107422402278147
15.36117023061325 285.6645570462333 0.7123789326250537
15.366397785566667 283.9279631502056 0.7090696405802264
15.371625340520083 284.98170304689927 0.7100174139660662
15.3768528954735 287.77531087178033 0.7135795030761523
15.382080450426916 287.82442846561304 0.7134009150761395
15.387308005380332 289.4007739528035 0.7158136519999343
15.392535560333748 289.01740636988336 0.7147789684087166
15.397763115287164 290.19462955577757 0.725113656032556
15.40299067024058 291.1559702296348 0.7336542197680112
15.408218225193997 289.3493322713415 0.7355262156669552
15.413445780147413 289.28544148797727 0.7407103807227755
15.418673335100829 290.9788204715595 0.747420936545837
15.423900890054245 292.48536188428926 0.7536590289786628
15.429128445007661 294.16839801428756 0.7591774720613468
15.434355999961078 295.03927894966745 0.7613127183017729
15.439583554914494 294.09950312137784 0.7612937616519202
15.44481110986791 293.63930915681124 0.7622567088325966
15.450038664821326 293.8311752306144 0.7652510545568885
15.455266219774742 292.21871898707263 0.7660100502849575
15.460493774728159 289.45473493288625 0.7660639925499144
15.465721329681575 289.6305421192388 0.7683170916887789
15.470948884634991 290.49778119437656 0.7715652897165433
15.476176439588407 293.5466676206599 0.7767014116458997
15.481403994541823 295.27249384334294 0.7802746853434804
15.48663154949524 295.86049823394853 0.7833411322545349
15.491859104448656 297.3606158068322 0.7870869179773542
15.497086659402072 297.6203781313622 0.789628899064093
15.502314214355488 297.89987463456555 0.7922590088895053
15.507541769308904 297.50920994013234 0.7929968595865796
15.51276932426232 297.3168809495909 0.796271837953251
15.517996879215737 297.68214070623986 0.7982688115494728
15.523224434169153 297.99716355048713 0.7999793748668863
15.52845198912257 298.08677153211886 0.8011773267432507
15.533679544075985 298.42962605899055 0.8021208823321271
15.538907099029402 300.57131512353885 0.8069244059483965
15.544134653982818 301.0281855822785 0.8108929040334995
15.549362208936234 301.4138351754904 0.8127399924776654
15.55458976388965 299.92101207977754 0.8125590887100752
15.559817318843066 298.73777952686737 0.8113094944662362
15.565044873796483 297.52368518752036 0.8118222321683124
15.570272428749899 299.9190054314055 0.8171836940525025
15.575499983703315 302.23515424848586 0.822840557947861
15.580727538656731 300.98305178076185 0.8228600068461954
15.585955093610147 299.4772301230261 0.8231582981941997
15.591182648563564 296.47787415508196 0.8201104232095582
15.59641020351698 293.51892801809913 0.8173779725669512
15.601637758470396 292.8498847550729 0.8173534896664291
15.606865313423812 290.28656084839787 0.8152589499517725
15.612092868377228 289.4867421976675 0.8168110683291976
15.617320423330645 291.52092515349517 0.821436967471928
15.62254797828406 290.2386537929651 0.8208860293924527
15.627775533237477 286.6601210090473 0.8163880834412793
15.633003088190893 281.550724622649 0.8092018769829079
15.63823064314431 277.81616726205857 0.8016481001542229
15.643458198097726 274.85728210758845 0.786162886899493
15.648685753051142 274.66947645117443 0.7803432457648595
15.653913308004558 273.56185860439865 0.7744030583802145
15.659140862957974 272.55787427502753 0.7699407912273452
15.66436841791139 271.8506973843225 0.7663470317002792
15.669595972864807 272.01083374535085 0.7642165234070749
15.674823527818223 271.16011097958966 0.762593999836934
15.680051082771639 269.31613897001796 0.7590095121726422
15.685278637725055 269.9445007006849 0.7588683565133617
15.690506192678471 271.07757261839845 0.7594859141081557
15.695733747631888 273.99730311564934 0.7612820537662724
15.700961302585304 273.6878489963584 0.7589863075800733
15.70618885753872 271.8447882276811 0.7551276181673426
15.711416412492136 271.07888736833445 0.7526249405659375
15.716643967445552 273.5731598576874 0.7554320712241471
15.721871522398969 273.93599015512575 0.7547831534804738
15.727099077352385 273.3528585822238 0.7529605664474645
15.732326632305801 274.6832349483958 0.7545292720133252
15.737554187259217 274.9421026237927 0.7543717977765086
15.742781742212633 274.6197400287209 0.7515492409453419
15.74800929716605 278.5507929765369 0.7561604682818368
15.753236852119466 279.53168950324135 0.7565632587274145
15.758464407072882 278.20814804045114 0.7536062024515503
15.763691962026298 277.9781346640871 0.7527821853767779
15.768919516979715 276.15285204112126 0.7472319994517789
15.77414707193313 279.21811425286035 0.7494939722250105
15.779374626886547 281.7958427386797 0.7522792304257779
15.784602181839963 284.13490821353895 0.7555041499037337
15.78982973679338 286.3766759145728 0.7577804608710985
15.795057291746796 286.5335467571314 0.7581177191914678
15.800284846700212 286.02962705287507 0.7567871246779563
15.805512401653628 282.84790974067965 0.7529659888971838
15.810739956607044 285.97684830947367 0.757027002749183
15.81596751156046 287.7042101863994 0.7585680760034298
15.821195066513877 291.0697579911736 0.7624026725898045
15.826422621467293 290.9779502073365 0.7607923562316982
15.831650176420709 290.6165300283461 0.7596729684061182
15.836877731374125 287.72776897589097 0.7564076696052646
15.842105286327541 285.4864284857979 0.7546859056221803
15.847332841280958 284.63453990731267 0.7542537331314529
15.852560396234374 281.9013556588589 0.7500632852802845
15.85778795118779 280.867076434863 0.7472529252106719
15.863015506141206 280.2700604122513 0.7444742313000342
15.868243061094622 281.1907555126468 0.7454072455643023
15.873470616048039 281.87423431013485 0.7463853975126956
15.878698171001455 281.1116518575461 0.7455343505935186
15.883925725954871 277.3978734212303 0.7396287001513059
15.889153280908287 276.99882783079215 0.7386708647036053
15.894380835861703 279.7178960191347 0.7419257932336552
15.89960839081512 282.1102152478434 0.7451396561796687
15.904835945768536 284.2086203612941 0.7460952822788487
15.910063500721952 283.1460486010492 0.742647337138656
15.915291055675368 281.28096125851584 0.7397971464976223
15.920518610628784 279.63326736690277 0.7376127857626678
15.9257461655822 275.8571668526149 0.7331740704591422
15.930973720535617 272.22821649110665 0.7288456749508232
15.936201275489033 270.6823843988963 0.7267104991030865
15.94142883044245 271.20403944645165 0.7271276467445741
15.946656385395865 272.2379828375953 0.7280762084856733
15.951883940349282 273.7888760057948 0.7302203922827379
15.957111495302698 276.7422601988143 0.7338005461111295
15.962339050256114 281.0870689741641 0.739888335612475
15.96756660520953 280.6850177869375 0.7383673395636431
15.972794160162946 278.67160797237204 0.7352753955762856
15.978021715116363 278.11045310509166 0.7345652953290975
15.983249270069779 279.58208981342267 0.7367713330089649
15.988476825023195 282.9681104699515 0.7415964709938231
15.993704379976611 283.02018390462297 0.7419381041839449
15.998931934930027 281.91514678414956 0.7391760714260116
16.004159489883442 279.4438090204602 0.7354658433076711
16.009387044836856 277.68640967943657 0.732588773691712
16.01461459979027 276.65004211919006 0.7302811261674409
16.019842154743685 278.1878853461317 0.733423875702113
16.0250697096971 279.5576323508038 0.7345679621637764
16.030297264650514 283.16497456568453 0.7388350335160188
16.03552481960393 288.0871451804426 0.745450920238289
16.040752374557343 293.04752774004055 0.7524778507172343
16.045979929510757 295.49936217078226 0.7559552998553516
16.05120748446417 295.4941909239413 0.7549708390964986
16.056435039417586 297.03441969633485 0.755985565558363
16.061662594371 301.475578806451 0.7617909225678012
16.066890149324415 306.0245116144967 0.7672336561836077
16.07211770427783 304.8705215926306 0.7653206069197146
16.077345259231244 304.37404147951634 0.7635475897521281
16.08257281418466 309.72966387275153 0.7688214238169512
16.087800369138073 318.806887988304 0.7794297092147496
16.093027924091487 321.9649550339078 0.7834844806534026
16.0982554790449 322.66769968993117 0.7837784840465677
16.103483033998316 321.2499398566123 0.7826094316675928
16.10871058895173 321.1704701315525 0.7822789644465742
16.113938143905145 324.2322168539545 0.7865468939751172
16.11916569885856 325.02019623168457 0.7879467323099012
16.124393253811974 323.45868234662606 0.7859699826732307
16.129620808765388 322.00170415931973 0.784543351676614
16.134848363718802 323.6046918107173 0.7870217800607566
16.140075918672217 324.5504378490596 0.7885756829668983
16.14530347362563 326.26269498118035 0.791456654937149
16.150531028579046 327.5635629673538 0.7920070125406139
16.15575858353246 330.5644644230237 0.795229251134456
16.160986138485875 331.81854656111693 0.7965229089439284
16.16621369343929 327.41278254440624 0.7904985954187101
16.171441248392703 322.6764349032995 0.7855829634136666
16.176668803346118 316.35225120521324 0.7784440496259102
16.181896358299532 312.8128824255217 0.7741104691314079
16.187123913252947 308.77881999108826 0.7691857622887893
16.19235146820636 303.7199315379755 0.7641699338334639
16.197579023159776 299.0524164482392 0.7593537394454534
16.20280657811319 291.86548443155874 0.7508826352562296
16.208034133066604 286.6418647161391 0.7434686863673161
16.21326168802002 279.0268489776699 0.7329732804423156
16.218489242973433 270.9603016714803 0.7227238211507103
16.223716797926848 268.669784247844 0.720372707847164
16.228944352880262 266.25708792755097 0.717139526574687
16.234171907833677 265.47106808325 0.716745542304009
16.23939946278709 264.08660694528857 0.7146376591797143
16.244627017740505 261.50747392793494 0.7111677053999058
16.24985457269392 259.1758865776386 0.7076929847092877
16.255082127647334 257.7853309383868 0.704703146460027
16.26030968260075 253.60840450485443 0.6983212041217626
16.265537237554163 252.2272314232498 0.6965792236153815
16.270764792507578 252.92868656106842 0.6974604928887186
16.275992347460992 254.4029106717573 0.7006712820704054
16.281219902414406 253.92890614262126 0.7025843739268104
16.28644745736782 249.66193052467517 0.6975913950094766
16.291675012321235 247.0321135448506 0.6947371633935567
16.29690256727465 246.52572591613077 0.6921149480008767
16.302130122228064 245.71228058445155 0.6898493595564616
16.30735767718148 248.330902963922 0.6921136156073316
16.312585232134893 246.16008079859486 0.6889703409875982
16.317812787088307 248.1986493542037 0.6933490672218865
16.323040342041722 248.87847487289164 0.6953336630679853
16.328267896995136 251.2322572903567 0.6990761722278558
16.33349545194855 252.6963777506387 0.7003740116073902
16.338723006901965 251.7752814788632 0.6988309748030519
16.34395056185538 252.52369620915078 0.6976345957933652
16.349178116808794 251.49621170760196 0.6964996669949901
16.35440567176221 252.55567421187973 0.6950312637572763
16.359633226715623 256.0007686990612 0.6999440271390633
16.364860781669037 261.84867890438204 0.70795755209259
16.37008833662245 271.03084005286235 0.7197639393306235
16.375315891575866 275.5874009726108 0.7264124659361433
16.38054344652928 278.50647179282134 0.7282236825452972
16.385771001482695 280.27817085575 0.7291675352138339
16.39099855643611 283.09246046321084 0.7302412777917059
16.396226111389524 285.7474977114255 0.7317442419795539
16.401453666342938 288.72270304432215 0.7350106523711099
16.406681221296353 289.4391468660929 0.7370727429722873
16.411908776249767 290.896368545284 0.7393598555981298
16.41713633120318 288.3417395057731 0.7358518871116474
16.422363886156596 282.6637670926405 0.7287047938779272
16.42759144111001 279.2794999956741 0.723403423439303
16.432818996063425 278.54080184018545 0.7234361596498997
16.43804655101684 277.2515766069317 0.7230257926895427
16.443274105970254 274.0761208843955 0.7188618257168371
16.448501660923668 272.23766337251146 0.716197432068391
16.453729215877082 272.19276918909753 0.7151668485716969
16.458956770830497 273.292365130861 0.7171915221110073
16.46418432578391 271.9888399207015 0.716313487800606
16.469411880737326 269.23010356631113 0.7129874277877967
16.47463943569074 269.65911029914986 0.7143359494050268
16.479866990644155 270.54021822531155 0.7150429917044676
16.48509454559757 273.5282467290491 0.7181673275946159
16.490322100550983 275.48788238424265 0.7204479194132299
16.495549655504398 278.1607717251624 0.7227547344736316
16.500777210457812 278.27121285342787 0.7238411862707085
16.506004765411227 281.85531266012686 0.7279041015216481
16.51123232036464 282.2762239595235 0.7278007290946568
16.516459875318056 283.48361925752744 0.7283747341845096
16.52168743027147 280.72989810709316 0.7249648576475405
16.526914985224884 276.89450505654304 0.7206726804429532
16.5321425401783 275.9817190792427 0.7201184638220699
16.537370095131713 274.49373818951386 0.7170089651099467
16.542597650085128 271.4773591529491 0.7132519188391471
16.547825205038542 266.90527959888135 0.7077351679692091
16.553052759991957 265.6512445969007 0.7065948517578271
16.55828031494537 262.9022111596591 0.7055449661666726
16.563507869898785 259.66871576866185 0.7020151066738732
16.5687354248522 257.62797117172244 0.6983766893579112
16.573962979805614 253.51547833951054 0.692163767962145
16.57919053475903 253.16718659685526 0.6894257934777704
16.584418089712443 256.1579091133556 0.6952277926131387
16.589645644665858 255.1112527739781 0.6950620410291184
16.594873199619272 255.0843213774751 0.695432360386963
16.600100754572686 252.9686485502033 0.691953668481052
16.6053283095261 251.50073780575192 0.6888423367585267
16.610555864479515 251.90742172082685 0.6888479664906781
16.61578341943293 250.07262251435242 0.6865668101783906
16.621010974386344 248.21279149756833 0.6838672483010415
16.62623852933976 249.11867526245845 0.6863736568456096
16.631466084293173 250.57397719157512 0.6884566875524614
16.636693639246587 250.34733737021307 0.6875740461698326
16.641921194200002 251.5022329237869 0.6893070887095458
16.647148749153416 252.51155353881828 0.6897109089437533
16.65237630410683 251.3557645232964 0.6867484270502704
16.657603859060245 250.98955444423873 0.6845639917080619
16.66283141401366 249.68889048876352 0.6819598986367741
16.668058968967074 249.36577875779187 0.6819345246915143
16.67328652392049 248.76582386414043 0.682475554463562
16.678514078873903 250.8525651193506 0.6854480413273177
16.683741633827317 251.7167830553362 0.6879026527737936
16.68896918878073 251.656915170425 0.6882943392211291
16.694196743734146 248.63673405246578 0.6835975449178445
16.69942429868756 245.79243103909596 0.6783319828468959
16.704651853640975 246.360300335874 0.6774822154267677
16.70987940859439 245.29124809527636 0.6766058437628976
16.715106963547804 245.82232085619103 0.6793661005326191
16.720334518501218 241.52400514810097 0.674602008521681
16.725562073454633 239.74756578775194 0.6722627377695033
16.730789628408047 237.27444402584854 0.6669593511523515
16.73601718336146 236.57464262046457 0.6656041037250404
16.741244738314876 236.85346366573205 0.6642292912921753
16.74647229326829 234.2169127446704 0.6599391913535211
16.751699848221705 231.51697970210148 0.6561940212515102
16.75692740317512 228.39340967427003 0.6537919258141419
16.762154958128534 229.39174104444066 0.6568973913195958
16.767382513081948 230.06968466930545 0.6582725523535076
16.772610068035362 230.37732661113836 0.658607582880474
16.777837622988777 229.33846504533233 0.6562982775124656
16.78306517794219 226.33181408797157 0.6503440752001552
16.788292732895606 225.9049542500775 0.6489380871150577
16.79352028784902 223.62307820347846 0.646175431002803
16.798747842802435 223.66097117962863 0.6466788674342132
16.80397539775585 224.1413083101869 0.6488238119108521
16.809202952709263 223.53642740555995 0.6478634311641279
16.814430507662678 222.3968407364982 0.6467642423452796
16.819658062616092 220.26714327576434 0.6443289999860689
16.824885617569507 221.53952308108856 0.6475115208239841
16.83011317252292 219.97666278894633 0.6458496787935666
16.835340727476336 221.2933038463456 0.6487520674109024
16.84056828242975 221.387216762121 0.6490593514217908
16.845795837383164 222.5642049071586 0.650460760931806
16.85102339233658 218.16970487444422 0.6413697546489997
16.856250947289993 218.42649096216013 0.6392343643457705
16.861478502243408 217.75495606059923 0.6382507937320722
16.866706057196822 218.3008800580378 0.6416839904282071
16.871933612150237 217.5576514615864 0.6427707107749078
16.87716116710365 220.12845207322405 0.6471824182730112
16.882388722057065 220.94279288520517 0.6478740346192418
16.88761627701048 220.22699520091567 0.6454595652676701
16.892843831963894 218.6688863315796 0.6435006436945736
16.89807138691731 215.93185397170828 0.6421139824750933
16.903298941870723 214.376984528529 0.6399717133100505
16.908526496824138 214.44776221221167 0.6395983153403669
16.913754051777552 213.84777479343356 0.6375627753607017
16.918981606730966 212.913042462497 0.6354601578137412
16.92420916168438 214.37848496689983 0.6368225286646549
16.929436716637795 213.3706601311098 0.6358933832942941
16.93466427159121 213.58957117653264 0.633663596977934
16.939891826544624 213.20230036097962 0.6337886863908716
16.94511938149804 210.65614729973632 0.629166771434359
16.950346936451453 209.3218659927646 0.6289734757296824
16.955574491404867 210.3092007090275 0.6323861708388422
16.960802046358282 213.41952029359462 0.6375319762004864
16.966029601311696 215.11362088072144 0.6394358858248391
16.97125715626511 215.90349631688338 0.638779796174869
16.976484711218525 212.36944153393054 0.6325814612318809
16.98171226617194 211.04814621758587 0.6319800358962805
16.986939821125354 211.02692678376678 0.6339228230765578
16.99216737607877 211.79136283338602 0.6343254167633574
16.997394931032183 213.674959821745 0.6364665435502979
17.002622485985597 213.32130098989927 0.6355005503832873
17.00785004093901 213.29209505250043 0.6337279612377116
17.013077595892426 214.23588494544114 0.6354182950339824
17.01830515084584 215.93292679513965 0.6358693163864292
17.023532705799255 215.77106397609177 0.6343328531576217
17.02876026075267 215.32664625697245 0.6334289580381076
17.033987815706084 215.09941489334497 0.6323934157337132
17.039215370659498 214.88218175800074 0.6336005441416989
17.044442925612913 215.68615653268216 0.636161213744675
17.049670480566327 214.26161676870592 0.6351339455638975
17.05489803551974 214.19560985494863 0.636880599476424
17.060125590473156 216.12419582925028 0.638171723686364
17.06535314542657 216.3375557051023 0.6378481520381745
17.070580700379985 220.57215345576358 0.6430683888569515
17.0758082553334 219.0275324399673 0.6405076089932142
17.081035810286814 219.37218507304047 0.6410895066339778
17.086263365240228 219.87955867851838 0.6415167707024816
17.091490920193642 220.70623888866456 0.6440010395862213
17.096718475147057 222.87690130826567 0.6473684345880771
17.10194603010047 224.26418926984374 0.6496324422219114
17.107173585053886 222.79717963952805 0.6463064330935714
17.1124011400073 221.64640619834063 0.6427730226235784
17.117628694960715 223.70845149013581 0.6456092139594887
17.12285624991413 225.10281579099473 0.6481611396477619
17.128083804867543 226.6259558616124 0.651508216500757
17.133311359820958 227.3786019783657 0.6504769538411036
17.138538914774372 225.24233845927887 0.6468274117657802
17.143766469727787 225.55096113365988 0.6467566099620835
17.1489940246812 225.87345564248767 0.6471073109072638
17.154221579634616 226.46310947828928 0.6492985594718923
17.15944913458803 228.5347031495937 0.6530196852455659
17.164676689541444 231.13925341222622 0.6578840181321514
17.16990424449486 237.7233179922678 0.6655076646080552
17.175131799448273 241.59533601681815 0.6679183697677424
17.180359354401688 243.2660466700414 0.6706113195249108
17.185586909355102 243.20345810279022 0.6694144809160401
17.190814464308517 245.2030922200052 0.6737671589975335
17.19604201926193 246.923065478257 0.676221415791762
17.201269574215345 246.21520627068764 0.6735359075688192
17.20649712916876 244.1065131780954 0.6700999508093353
17.211724684122174 241.99196424918662 0.6670309046287394
17.21695223907559 241.8907624024233 0.666222233232294
17.222179794029003 243.89616020565987 0.668926016587035
17.227407348982418 245.46820932339128 0.6711564110506245
17.232634903935832 247.6125589360718 0.6745694618458202
17.237862458889246 248.29059144195193 0.676353760632376
17.24309001384266 246.14723235841706 0.671965685934343
17.248317568796075 244.69650423725602 0.6706327214580013
17.25354512374949 242.61564541635468 0.6680033575949723
17.258772678702904 242.23218240473443 0.66774010835321
17.26400023365632 241.95381079039475 0.6673666663906882
17.269227788609733 240.2160600933901 0.6653580906346598
17.274455343563147 238.49550860598393 0.662969278680208
17.279682898516562 235.6850022599828 0.6596633939196741
17.284910453469976 235.8651070625484 0.660422773280578
17.29013800842339 236.8584376030491 0.6607392052131772
17.295365563376805 237.90947077803992 0.6616286632088079
17.30059311833022 237.4716399429407 0.6606526489642055
17.305820673283634 236.87910985142253 0.660151148908886
17.31104822823705 236.56115220233423 0.6595055501128966
17.316275783190463 236.01517490305815 0.6593926406222103
17.321503338143877 238.0802476924159 0.6627769568230065
17.32673089309729 237.93977133053806 0.6619498685035502
17.331958448050706 237.20135220832958 0.6608106796586883
17.33718600300412 236.70991671842117 0.6597063369433477
17.342413557957535 236.04148683735482 0.6589864933940665
17.34764111291095 236.9370512112222 0.6601147205324226
17.352868667864364 235.74789545032436 0.658903525069107
17.358096222817778 234.59977896928226 0.6581878769120274
17.363323777771193 232.91596593149777 0.655598810809967
17.368551332724607 233.14274376401903 0.6547888404586685
17.37377888767802 233.55741336992185 0.6562051100501404
17.379006442631436 236.17492958011334 0.6600426860690146
17.38423399758485 236.84413693509927 0.660410710905382
17.389461552538265 232.8109330836288 0.6547541169181347
17.39468910749168 231.81413213419793 0.6539949700163818
17.399916662445094 233.71827026771973 0.6581495328158987
17.405144217398508 237.31556713291317 0.6628324595578395
17.410371772351922 238.3319579570048 0.6639574899231581
17.415599327305337 237.8798308345508 0.6623564976858768
17.42082688225875 236.967685550385 0.6607499003848573
17.426054437212166 235.4488714258984 0.6596818925241271
17.43128199216558 234.0635402874856 0.6576885033202046
17.436509547118995 231.7961324707158 0.6541565195499404
17.44173710207241 232.5555615457787 0.6544580394530789
17.446964657025823 233.44249247498448 0.6551496569940032
17.452192211979238 234.7153392866189 0.6578564379904891
17.457419766932652 235.05012635551537 0.6583841016584426
17.462647321886067 235.85742284935247 0.659998709995251
17.46787487683948 236.41285739787207 0.6615003047704763
17.473102431792896 236.6767627137718 0.662393919247268
17.47832998674631 234.30668402270993 0.6582947618175576
17.483557541699724 234.03934558144726 0.6555986015038108
17.48878509665314 233.24012689225793 0.652806938322069
17.494012651606553 235.09416600145488 0.654611263393923
17.499240206559968 235.74765532756086 0.6562634390900408
17.504467761513382 238.14253079530482 0.6608671745367153
17.509695316466797 239.6705938851374 0.6629096797610601
17.51492287142021 240.2742620058713 0.6640563658363741
17.520150426373625 241.388502008682 0.66812576417116
17.52537798132704 242.9057027252806 0.6700466134082986
17.530605536280454 242.76928173407936 0.6690372231540547
17.53583309123387 238.8798990809211 0.6609602759564773
17.541060646187283 236.76021375108655 0.6565320118310755
17.546288201140698 236.3542465630788 0.6578021833986734
17.551515756094112 237.77905880313236 0.6596999881442596
17.556743311047526 239.75635467071416 0.6620180856635297
17.56197086600094 240.87963819227596 0.6623163684290554
17.567198420954355 240.7674699423478 0.662882772318712
17.57242597590777 242.68898505939808 0.6656651484717934
17.577653530861184 241.22286048324165 0.6634581171813555
17.5828810858146 241.96788057471298 0.6641976866891094
17.588108640768013 240.1109320722322 0.6620805065575436
17.593336195721427 240.67770484109755 0.664246947382093
17.598563750674842 244.32667329955655 0.669466390027623
17.603791305628256 246.87271642545775 0.6731379441275231
17.60901886058167 249.2451634343084 0.6763726882121156
17.614246415535085 248.49973283678466 0.6743842983310377
17.6194739704885 248.1389454426787 0.6725588109108951
17.624701525441914 245.48903984989346 0.6680960757242895
17.62992908039533 249.2020627670183 0.6733097489013127
17.635156635348743 252.91583004901554 0.6780039325003776
17.640384190302157 254.09186710364614 0.6791479172207425
17.64561174525557 253.58595317427287 0.6771162699782395
17.650839300208986 250.6512780151193 0.6728329511440957
17.6560668551624 253.28046546348955 0.6771304465154057
17.661294410115815 256.9507278890105 0.6821084517831232
17.66652196506923 262.6140764171628 0.689565491042398
17.671749520022644 268.0712551926704 0.6968727252986763
17.676977074976058 270.6451214947043 0.699480392127536
17.682204629929473 273.0435532824916 0.7021627386258915
17.687432184882887 277.4200964502185 0.7068902408955532
17.6926597398363 281.7484933055224 0.7124517639627791
17.697887294789716 286.5097839780419 0.7176089736212515
17.70311484974313 288.65998556171456 0.7203137207774353
17.708342404696545 290.3730467399694 0.7228810826170586
17.71356995964996 295.568174968584 0.7299876221981572
17.718797514603374 301.2854985768699 0.7364350615921612
17.724025069556788 308.45738911558783 0.7443930117210971
17.729252624510202 312.99878925714603 0.7492081902142121
17.734480179463617 313.0614664799725 0.7489387635120051
17.73970773441703 313.35192366033016 0.7494177721121639
17.744935289370446 310.5260649030997 0.746005525928624
17.75016284432386 312.59344249880996 0.7482864365573327
17.755390399277275 315.76635182214466 0.7509322557371698
17.76061795423069 320.23516313681955 0.7560597241214773
17.765845509184103 324.21121116823184 0.7602027579261571
17.771073064137518 324.1898467403231 0.7607923848868754
17.776300619090932 323.51733799016324 0.7609340444320158
17.781528174044347 322.4047054981937 0.7597045145353393
17.78675572899776 320.1828847412957 0.7572417425038414
17.791983283951176 317.243376436528 0.7536555325644912
17.79721083890459 310.7002821667432 0.7455458010525238
17.802438393858004 306.7997042883745 0.7410256302860727
17.80766594881142 304.513142522695 0.7378867010316513
17.812893503764833 301.8514549416056 0.7349536562772203
17.818121058718248 296.08595675704396 0.7283518591815025
17.823348613671662 291.1033862968563 0.7223239401382305
17.828576168625077 289.9155710243784 0.7209043798301112
17.83380372357849 286.82693661947286 0.7171733725696514
17.839031278531905 281.44426594756106 0.7102181001813036
17.84425883348532 279.7657853277314 0.7076621140346794
17.849486388438734 279.8458609868455 0.707386244749147
17.85471394339215 280.0890551762141 0.7076329086352482
17.859941498345563 278.3592254016913 0.7068755169508072
17.865169053298978 276.29300579858193 0.7051799392557218
17.870396608252392 278.90772939470634 0.7099932400087101
17.875624163205806 278.8909160101798 0.7090179792323419
17.88085171815922 283.42934288636644 0.7144362081279534
17.886079273112635 283.45956772017837 0.7142906562432862
17.89130682806605 285.4808124600125 0.7161472632053747
17.896534383019464 287.21131802194 0.7178329489199651
17.90176193797288 294.94641559571505 0.7265109567062776
17.906989492926293 302.66777301102815 0.7344352697066154
17.912217047879707 309.7765767092021 0.7432543115780325
17.917444602833122 312.83281946858847 0.7465223068163445
17.922672157786536 316.2224985249745 0.7512130876246402
17.92789971273995 319.4071010917332 0.7549570528835126
17.933127267693365 321.9741036765177 0.7567142138596696
17.93835482264678 321.90913158163465 0.7569699631290422
17.943582377600194 317.77981024117173 0.7522658265012717
17.94880993255361 314.62326317536355 0.7490624791228985
17.954037487507023 309.59766644537865 0.7431976749301575
17.959265042460437 304.0373077299234 0.7367705031849333
17.96449259741385 298.36339900593356 0.7312099112891423
17.969720152367266 294.8757184653119 0.7283683895286145
17.97494770732068 291.3720247529348 0.7234048130513901
17.980175262274095 287.3678330714011 0.7187259991210523
17.98540281722751 281.81530143265917 0.711960521800732
17.990630372180924 274.593890830407 0.7038990882189909
17.995857927134338 268.33621445342317 0.6964206601647996
18.001085482087753 267.6583499027382 0.6943618961609831
18.006313037041167 265.6554990634097 0.6921294958529656
18.01154059199458 263.75587864239225 0.6897884160976552
18.016768146947996 261.26182153316523 0.6876894689332753
18.02199570190141 258.5385827987093 0.6840500528561698
18.027223256854825 255.78988078055346 0.679650235312356
18.03245081180824 254.42396060875208 0.6774016329040612
18.037678366761654 255.41166678004114 0.6794722204958668
18.042905921715068 255.3685660256163 0.6783299881737969
18.048133476668482 255.6780136471494 0.6792806019325532
18.053361031621897 254.65688000186688 0.6775108067047924
18.05858858657531 254.3477383766811 0.6779624368518162
18.063816141528726 253.9130324996408 0.6787218368775775
18.06904369648214 251.41333113410144 0.675800290800668
18.074271251435555 253.65828215197544 0.6781357177889468
18.07949880638897 256.8963637775451 0.6815348052494239
18.084726361342383 259.1013813878407 0.6830675262770552
18.089953916295798 259.5991320504832 0.6844599530728099
18.095181471249212 258.8062854278319 0.6830172498724809
18.100409026202627 261.71175457114805 0.6868787134587625
18.10563658115604 263.8510705937788 0.6891794846185346
18.110864136109456 266.12462643648394 0.6919665069332012
18.11609169106287 272.15751259035557 0.7006773164597943
18.121319246016284 277.46711077000924 0.7074553494668786
18.1265468009697 282.29806332037276 0.7124456751714723
18.131774355923113 284.7725524556364 0.7146284804216078
18.137001910876528 287.841009015462 0.7176201091638361
18.142229465829942 293.56696167453833 0.7246423996362775
18.147457020783357 303.50018458275997 0.7368897171664002
18.15268457573677 311.89817120534735 0.7469751185224062
18.157912130690185 319.84806670954407 0.7561166138228677
18.1631396856436 325.2996279010422 0.7622266250799579
18.168367240597014 337.20905637794056 0.7744934910404648
18.17359479555043 349.2785264202758 0.7876772373625983
18.178822350503843 362.9292805117404 0.8023828934899806
18.184049905457258 372.54787173177084 0.812982604200485
18.189277460410672 378.0947532093346 0.8188750335627708
18.194505015364086 383.40726758095303 0.8246037194819958
18.1997325703175 385.314270007709 0.8271349007717351
18.204960125270915 387.22998022879995 0.829017053381301
18.21018768022433 383.6617698262678 0.8245703866280167
18.215415235177744 381.102705841265 0.8215029997739463
18.22064279013116 381.39254324273674 0.8216780247681683
18.225870345084573 381.23843580785183 0.8216640736570358
18.231097900037987 381.260458913122 0.8216024737026932
18.236325454991402 379.8216856488289 0.8199960693365863
18.241553009944816 378.34431601814225 0.8182449251976349
18.24678056489823 380.61280845901547 0.8204712186217862
18.252008119851645 385.23336758238395 0.8258721650509552
18.25723567480506 387.3089034764296 0.827810951271982
18.262463229758474 383.4887401179995 0.8241535137047804
18.26769078471189 371.89092725000467 0.8118547626910667
18.272918339665303 362.0216745318304 0.8012534354637585
18.278145894618717 353.51460989967427 0.7918825900073155
18.28337344957213 346.38323271832894 0.784684101129479
18.288601004525546 340.66736943066724 0.7791512632908173
18.29382855947896 332.9504832360075 0.7706140581464166
18.299056114432375 327.42479150573115 0.763358392515333
18.30428366938579 321.592299850516 0.7563934710149238
18.309511224339204 314.9232849382207 0.7488676980001566
18.314738779292618 308.6976086441682 0.7416959117784352
18.319966334246033 302.0599888180726 0.735083742830597
18.325193889199447 297.08802426807136 0.7290208317193835
18.33042144415286 291.47336065277125 0.7225561170623686
18.335648999106276 288.52898586186365 0.7184583355127026
18.34087655405969 284.5648700157374 0.713624774728154
18.346104109013105 284.26259108838565 0.7127007544939599
18.35133166396652 283.75806817851145 0.7123547658874861
18.356559218919934 284.385471889214 0.7131505452651525
18.361786773873348 281.42913628544386 0.7100726942905817
18.367014328826762 281.5624712446229 0.7093757185319794
18.372241883780177 279.45103886048975 0.7064095762003343
18.37746943873359 281.35415527017994 0.7075221364756116
18.382696993687006 280.9278459717631 0.7068498775996283
18.38792454864042 286.20530599549966 0.7157212266802263
18.393152103593835 293.70905802000146 0.7364557873615989
18.39837965854725 302.3742734458996 0.7544548222165917
18.403607213500663 309.6202528232089 0.7686676962259475
18.408834768454078 315.7737506394642 0.7806870341322774
18.414062323407492 322.97737505111974 0.7933624054307196
18.419289878360907 331.7171377418703 0.8071404276367106
18.42451743331432 338.79361862017214 0.8185695434686541
18.429744988267736 340.916430785111 0.8256307214978722
18.43497254322115 337.5972681055276 0.8258458245748788
18.440200098174564 331.92432216119306 0.822587092772102
18.44542765312798 330.08907967159274 0.8239395699203589
18.450655208081393 324.8072383334976 0.8187204746975358
18.455882763034808 318.53310140600877 0.8140383077942493
18.461110317988222 315.774229487481 0.8141057048403464
18.466337872941637 313.44950366654706 0.8140062377039776
18.47156542789505 312.664268336899 0.8162590813412686
18.476792982848465 307.2718092033042 0.8104620583033103
18.48202053780188 303.063230058571 0.8076914752995942
18.487248092755294 300.1828440283596 0.8059714553095438
18.49247564770871 299.9503121139703 0.8067987327098891
18.497703202662123 297.9990169345739 0.8068392890982985
18.502930757615538 298.3896533269769 0.8087223209072347
18.508158312568952 293.570374746995 0.8045016511914005
18.513385867522366 291.48418759603055 0.8041464598475246
18.51861342247578 292.0725310593252 0.806205524233433
18.523840977429195 293.0315984607131 0.8110699457251294
18.52906853238261 293.44883563294746 0.8147762003400614
18.534296087336024 291.56150601749795 0.8148139788641753
18.53952364228944 288.59290098460303 0.8132033063784151
18.544751197242853 285.0130452212326 0.8093972742148348
18.549978752196267 286.0926424107993 0.8128487602153768
18.555206307149682 284.1407021957507 0.8123246723664083
18.560433862103096 284.14527811101124 0.8136843357389674
18.56566141705651 282.1833811738142 0.8125663247377656
18.570888972009925 281.0262807510716 0.8113695803467367
18.57611652696334 280.7186962481186 0.8129749170686507
18.581344081916754 283.52763536989363 0.8208788894820906
18.58657163687017 284.0236096105962 0.8243052006547429
18.591799191823583 285.585332173879 0.8304036943062445
18.597026746776997 287.76634315770804 0.8352182781690843
18.60225430173041 289.3765054145615 0.8381726091435403
18.607481856683826 292.3137240762863 0.8442111601287856
18.61270941163724 291.94890798773133 0.8433304991287041
18.617936966590655 293.89414354154815 0.8479234503420359
18.62316452154407 294.27918366656576 0.8471978340044206
18.628392076497484 298.05699111601473 0.8357750716187198
18.633619631450898 303.41278374353465 0.8342429606223256
18.638847186404313 308.89570753701366 0.83456269476624
18.644074741357727 312.38996755539256 0.8342135651326438
18.64930229631114 314.5360904537082 0.833618521811819
18.654529851264556 319.1397376667671 0.8350486977680216
18.65975740621797 326.9535816600056 0.8426887484836301
18.664984961171385 331.6712454138542 0.8455848240527113
18.6702125161248 333.5565008776101 0.8451685269442432
18.675440071078214 336.3744623033434 0.846836859269435
18.680667626031628 341.8515581687795 0.849693313704757
18.685895180985042 347.1240958156418 0.8539032965988617
18.691122735938457 349.75343242690724 0.8551210688001171
18.69635029089187 351.50008412032435 0.8547121407607142
18.701577845845286 351.8031184861968 0.8534577692893162
18.7068054007987 354.16236029048923 0.8542516283814574
18.712032955752115 353.9662456621618 0.8519869253940524
18.71726051070553 354.8080010608213 0.8518891448769748
18.722488065658943 357.3996539126366 0.853419613627841
18.727715620612358 354.82265418439835 0.8497195813124562
18.732943175565772 356.05155082848626 0.8501864659333052
18.738170730519187 355.94534110785196 0.8488902237042829
18.7433982854726 360.311357322981 0.8534318660117857
18.748625840426016 358.90647688961667 0.8506137703068628
18.75385339537943 357.0383567225498 0.8470890108356864
18.759080950332844 358.55516112804844 0.8483584462387181
18.76430850528626 358.97934943972035 0.8468679539316138
18.769536060239673 356.9649072673552 0.8436099958830281
18.774763615193088 349.71587289374173 0.8337320262124552
18.779991170146502 338.6934173567546 0.8187650849510967
18.785218725099917 333.9134921925405 0.8115705955880966
18.79044628005333 331.0269850623831 0.8067510347521422
18.795673835006745 328.12901705731133 0.8025804918130917
18.80090138996016 322.2502575728553 0.7953400046497333
18.806128944913574 316.9116701861529 0.7884903797291137
18.81135649986699 313.37014744296886 0.7830411748055182
18.816584054820403 312.2200269094874 0.7816984177316788
18.821811609773818 314.34700147974974 0.7826187157161686
18.827039164727232 315.16328674559026 0.7839220004156333
18.832266719680646 313.4646080445372 0.7810794169674352
18.83749427463406 310.0188297832918 0.7766268558563476
18.842721829587475 305.60106314870626 0.7708893813287973
18.84794938454089 305.1155550464839 0.7705867026072921
18.853176939494304 302.21818150037524 0.767331391844067
18.85840449444772 303.03503985432104 0.7683219748291467
18.863632049401133 303.2764607327973 0.7679144549613375
18.868859604354547 304.1468194778967 0.7689980491614679
18.87408715930796 303.438808576759 0.768261452525105
18.879314714261376 302.6959380060676 0.7672153317579335
18.88454226921479 302.07757738270027 0.7661941046857237
18.889769824168205 298.99612761553055 0.7603357971621482
18.89499737912162 296.556192357282 0.7563125694903949
18.900224934075034 293.20989658746555 0.7515147512009356
18.90545248902845 290.67601702748215 0.749092276324052
18.910680043981863 286.58561864365987 0.7448779133404719
18.915907598935277 283.48957567605714 0.740588644014571
18.92113515388869 281.4499867654588 0.7373729370254797
18.926362708842106 279.95935716233214 0.7342488737942425
18.93159026379552 278.4555597027655 0.7329060492427253
18.936817818748935 277.4481513505598 0.7320349924565506
18.94204537370235 280.5355868666173 0.7362800443889247
18.947272928655764 279.75699947566926 0.7348580360289244
18.952500483609178 277.70661711989106 0.7306671186101134
18.957728038562593 273.4205730014493 0.7251580152238526
18.962955593516007 270.44435709898596 0.7210052040582989
18.96818314846942 266.9610085534951 0.7159911741741051
18.973410703422836 268.6508681519628 0.7169992144926474
18.97863825837625 270.93499729929044 0.7192806928665568
18.983865813329665 274.855700732655 0.7245402329059984
18.98909336828308 274.55668777246575 0.723955311326507
18.994320923236494 271.6993732531068 0.7198232862089208
18.999548478189908 269.0022731465369 0.7156354731760038
19.004776033143322 267.85556946184306 0.7152891027233488
19.010003588096737 270.7837350743068 0.7189410732683407
19.01523114305015 274.47865513308534 0.7229388742771036
19.020458698003566 273.8093310346278 0.7208370117498036
19.02568625295698 275.6803667008347 0.7227596922177714
19.030913807910395 275.6942380314459 0.7232205231069117
19.03614136286381 276.95515333956104 0.7239746798189421
19.041368917817223 278.51812817033164 0.7260442409160832
19.046596472770638 278.43018960197384 0.7257477860083015
19.051824027724052 277.20627751228943 0.7250803444329101
19.057051582677467 276.8248365217879 0.7244444147057436
19.06227913763088 273.73245695414573 0.7192706619909042
19.067506692584296 272.55767781995115 0.7168972652792531
19.07273424753771 272.0341949194205 0.7141924619179804
19.077961802491124 273.54578554280204 0.7173640999851085
19.08318935744454 275.8904143495957 0.7200294272208329
19.088416912397953 276.23131734110746 0.7203015185676771
19.093644467351368 272.77539267359583 0.715645695134602
19.098872022304782 271.9164391891352 0.7148235263849843
19.104099577258197 268.2128020950993 0.7109874972863026
19.10932713221161 268.40212547327036 0.7105798645197583
19.114554687165025 268.3609544153077 0.7103242815476031
19.11978224211844 267.5650910705104 0.7096290803686279
19.125009797071854 266.1725773414581 0.7085271887087401
19.13023735202527 264.1225101781527 0.706629810983086
19.135464906978683 262.0551332730274 0.7030738567968509
19.140692461932098 258.74801629232616 0.69722803211581
19.145920016885512 258.2807930531414 0.6959475074289964
19.151147571838926 257.5825638413863 0.6945109249287724
19.15637512679234 261.4222278709039 0.6992390708823926
19.161602681745755 259.6149546431052 0.6966023468879328
19.16683023669917 256.13476448798383 0.6911795353843332
19.172057791652584 255.5602975165253 0.6919548457134046
19.177285346606 256.70097384069237 0.6936979411814317
19.182512901559413 261.1615547574012 0.700082862079191
19.187740456512827 263.52930540557924 0.7036709783439468
19.19296801146624 260.9555741005673 0.700119445908593
19.198195566419656 260.7212120725355 0.6995929144956116
19.20342312137307 261.3885888990152 0.7000607218267654
19.208650676326485 258.922402948737 0.6954183255660369
19.2138782312799 259.3168253250779 0.695877974936755
19.219105786233314 259.6375450877061 0.695911917989092
19.22433334118673 261.47752584978605 0.6981905340699612
19.229560896140143 263.081974640233 0.7015842810958087
19.234788451093557 265.29496430996437 0.7039274408618263
19.24001600604697 264.8488723295881 0.7040906177171227
19.245243561000386 265.3825081417304 0.7041392287223147
19.2504711159538 265.32741765800097 0.7033586058323902
19.255698670907215 266.2539355324148 0.7055643397272955
19.26092622586063 266.6527688398607 0.7054196830306212
19.266153780814044 266.24210642514123 0.70397836787231
19.271381335767458 266.40798210639514 0.7046946816888802
19.276608890720873 267.56641457447506 0.7050540734658494
19.281836445674287 272.10407079867304 0.7114240151565282
19.2870640006277 275.5086778856104 0.7144759021509449
19.292291555581116 278.9718826240963 0.718802631893801
19.29751911053453 277.22029963989235 0.7171427462594053
19.302746665487945 277.5170259896193 0.7173803583206932
19.30797422044136 279.3355223441678 0.7188052694468906
19.313201775394774 284.3696260552742 0.7252421386314984
19.318429330348188 286.72124895415277 0.728578171766006
19.323656885301602 292.42083104040375 0.7362487306618072
19.328884440255017 294.5053470406451 0.7379807190197946
19.33411199520843 296.84499544397636 0.7394587174498191
19.339339550161846 296.36023940842165 0.7382072398449017
19.34456710511526 298.00089090910296 0.7395952695245727
19.349794660068675 300.69284298690246 0.743477601728216
19.35502221502209 303.940077008892 0.7475783001963051
19.360249769975503 306.65938760396875 0.7503234162302956
19.365477324928918 309.031730835376 0.7532927044525706
19.370704879882332 311.7434116263371 0.7559370362634774
19.375932434835747 315.7885376158115 0.7608410341231318
19.38115998978916 318.60208524096953 0.7641518671626285
19.386387544742576 320.54602355283095 0.7660563993440093
19.39161509969599 322.69017430603014 0.7688397481817746
19.396842654649404 323.148678133917 0.7687677668828705
19.40207020960282 326.7848648403472 0.7719976315333866
19.407297764556233 325.4528880814303 0.7709038156288628
19.412525319509648 326.26455629435713 0.7711679135202234
19.417752874463062 324.07354414853165 0.7693561237106287
19.422980429416477 324.66339165403383 0.770537491823825
19.42820798436989 325.2859201952188 0.771774130961702
19.433435539323305 325.84429665702845 0.7732140560932868
19.43866309427672 324.6084368788324 0.7712360651534973
19.443890649230134 321.3286907978892 0.7668931624814744
19.44911820418355 320.25197698720063 0.7650504325372389
19.454345759136963 321.6534630582579 0.7657733675833259
19.459573314090377 326.190134803114 0.7708673019988613
19.464800869043792 326.13098636669673 0.7705612968693325
19.470028423997206 326.2406881863128 0.7707845936385633
19.47525597895062 325.8748230730781 0.7712020411192105
19.480483533904035 323.96382291924766 0.7683079413013618
19.48571108885745 324.2606240915299 0.7685538394682484
19.490938643810864 325.6137475285392 0.7694220913786474
19.49616619876428 328.5234427090187 0.7727840951935557
19.501393753717693 330.333650501196 0.7755782848973122
19.506621308671107 330.98639538423345 0.7765532489363993
19.51184886362452 330.23522050081135 0.775493052125689
19.517076418577936 328.517964595793 0.7728704410649518
19.52230397353135 332.45391378554945 0.7769867186157338
19.527531528484765 335.2213164413793 0.7799050526082497
19.53275908343818 336.9419597325781 0.781949152800037
19.537986638391594 338.16202085661644 0.7829015121907125
19.54321419334501 336.9232349163252 0.7817017299276541
19.548441748298423 337.8766563900862 0.782862504599543
19.553669303251837 339.711935515698 0.7850969880296842
19.55889685820525 347.5955009192552 0.7943160093757191
19.564124413158666 354.86290443927226 0.8019692627400127
19.56935196811208 357.2822022900505 0.8049468760260455
19.574579523065495 354.56313566155274 0.8016893050244293
19.57980707801891 354.50797177796386 0.8017005091314602
19.585034632972324 355.5568804201974 0.8026865422836338
19.590262187925738 358.6813259505828 0.8056725966465469
19.595489742879153 362.0536513219953 0.8093426054165147
19.600717297832567 367.6410899773051 0.8154855658258661
19.60594485278598 371.1876440145311 0.8195758656136206
19.611172407739396 373.1969160560866 0.8216867948767477
19.61639996269281 376.0512256819548 0.8245596364177643
19.621627517646225 378.25506587437815 0.8268611993178393
19.62685507259964 378.38685071562884 0.8269597469960789
19.632082627553054 377.74674723817486 0.8264428232743984
19.637310182506468 376.45329934232046 0.8248357628390349
19.642537737459882 379.01432836828707 0.8272837864298891
19.647765292413297 382.6444284874953 0.8306461201099302
19.65299284736671 385.0350838720708 0.8332123525974456
19.658220402320126 386.13142050962125 0.8343472420746901
19.66344795727354 386.27235445076496 0.8345891587042336
19.668675512226955 385.0888632162661 0.8335796359519029
19.67390306718037 383.9860619272519 0.8322523162843953
19.679130622133783 388.15006945716857 0.8365994444565376
19.684358177087198 393.3725117591348 0.8420442311228779
19.689585732040612 399.5757880586759 0.8484111222457863
19.694813286994027 399.5877910548568 0.848639849856854
19.70004084194744 400.18743201324446 0.8492168388215154
19.705268396900856 399.01413920860796 0.847804008024844
19.71049595185427 397.39130497729684 0.8462940714273925
19.715723506807684 392.59297396044406 0.840803112199329
19.7209510617611 389.4483439657094 0.8375818659872268
19.726178616714513 386.76807848017904 0.8345531577090047
19.731406171667928 384.4952329669524 0.8324481768805051
19.736633726621342 379.98648923714603 0.8277836234585546
19.741861281574757 375.30870540024046 0.8224500968203821
19.74708883652817 371.29390257935086 0.8179634557401385
19.752316391481585 369.0725775838562 0.8155668938933416
19.757543946435 367.0447917399411 0.813412341473167
19.762771501388414 362.0424930363689 0.8082256623942887
19.76799905634183 359.21322577361076 0.8049856268788611
19.773226611295243 354.9039043263816 0.8002208787677921
19.778454166248657 352.62429030652766 0.7976325674708465
19.783681721202072 348.3226354454919 0.7915917191002638
19.788909276155486 346.510526608685 0.7895634453557461
19.7941368311089 346.19742639585417 0.7896044255680709
19.799364386062315 342.41490945855355 0.7857426251575703
19.80459194101573 338.7146613624275 0.7822449378099279
19.809819495969144 334.6399793514416 0.7771617862443357
19.81504705092256 328.58370097847205 0.7701127351029373
19.820274605875973 328.5292394481016 0.7694416110638003
19.825502160829387 326.05294394110877 0.766112187619327
19.8307297157828 324.9027582720553 0.7651122840703627
19.835957270736216 321.81756579997966 0.7617411696163047
19.84118482568963 320.55925883058984 0.7605357481699697
19.846412380643045 320.532253797939 0.7614790547163405
19.85163993559646 321.5552988300076 0.7618897401597055
19.856867490549874 324.6264128504821 0.7652840625622915
19.86209504550329 322.896325887545 0.7625922961737859
19.867322600456703 317.4838599896227 0.7558137360957133
19.872550155410117 316.05026096105803 0.7547248656818158
19.87777771036353 314.3881340170994 0.7526387505996223
19.883005265316946 314.9112970576156 0.7536584573024706
19.88823282027036 313.16895997247957 0.7516935455343253
19.893460375223775 308.91921305300724 0.7467303824580885
19.89868793017719 309.0036470804897 0.7470466619031543
19.903915485130604 310.216868876347 0.7483298463261907
19.909143040084018 310.5516998888516 0.7490649881501141
19.914370595037433 309.9811786679988 0.7484769300176711
19.919598149990847 309.5384823377974 0.7476818679552657
19.92482570494426 309.9055360184298 0.7480261141522228
19.930053259897676 308.61466198634446 0.745675096681224
19.93528081485109 305.9444338916016 0.7417128733463747
19.940508369804505 301.5177017849864 0.7365456963889524
19.94573592475792 301.96204830456884 0.7374158359401803
19.950963479711334 299.4813048541471 0.7351134858505054
19.956191034664748 298.798258772788 0.7344839651220736
19.961418589618162 297.04006894012764 0.7312524055704402
19.966646144571577 297.0734828084224 0.7317670404335975
19.97187369952499 297.6215435096975 0.7317699710771917
19.977101254478406 298.40383127442266 0.7335945241593986
19.98232880943182 301.1069460496794 0.7371618240595829
19.987556364385235 300.902864446778 0.7370858133239573
19.99278391933865 302.5424152369051 0.7393109208741899
19.998011474292063 304.7929866993186 0.741459429323302
20.003239029245478 305.84372636107685 0.7421310473490987
20.008466584198892 306.2773632498065 0.7427409293140773
20.013694139152307 308.0712695744154 0.7449224048991885
20.01892169410572 310.56872947366793 0.7476114341481224
20.024149249059136 320.35413316473597 0.7591489219502939
20.02937680401255 325.5559619311358 0.7643615088261339
20.034604358965964 331.6217251776674 0.7716598201944048
20.03983191391938 334.74543994911414 0.7753308305547194
20.045059468872793 338.39750172480944 0.7790868086477456
20.050287023826208 343.6195821584521 0.7849732736051365
20.055514578779622 342.6639872767441 0.7839058097988284
20.060742133733036 342.6863280439079 0.7848398247431658
20.06596968868645 338.42484033648645 0.7796262270034746
20.071197243639865 333.3012575680283 0.7723530018590838
20.07642479859328 327.3406448651068 0.7653676530052633
20.081652353546694 323.7455027704705 0.7619720222956486
20.08687990850011 320.6776062772943 0.7589764171630594
20.092107463453523 318.84474694640295 0.7566696913820087
20.097335018406937 315.0030603427594 0.7510962145490252
20.102562573360352 316.0635873378695 0.7526603089823759
20.107790128313766 313.18002204372857 0.7498231261269643
20.11301768326718 310.89911055172934 0.7477222977512828
20.118245238220595 307.730729052419 0.7441666710973044
20.12347279317401 304.57458230855923 0.7392009628021817
20.128700348127424 302.6285030834054 0.7373141142586622
20.13392790308084 302.72166307639384 0.7373041439637638
20.139155458034253 308.000721641636 0.744440974546469
20.144383012987667 311.12330306209964 0.7486037378755441
20.14961056794108 314.31027872794647 0.7519576256137744
20.154838122894496 315.15779702729446 0.7518198707453833
20.16006567784791 316.5678552142497 0.7534103983204162
20.165293232801325 317.7040300779811 0.7543024878936234
20.17052078775474 318.39236323433727 0.7551611019185847
20.175748342708154 315.952930777597 0.7520057101496994
20.18097589766157 317.4041460470938 0.7535812188512151
20.186203452614983 318.753491177881 0.7547079926191103
20.191431007568397 319.3782162244864 0.7544653867509885
20.19665856252181 318.3804005929419 0.7540577252857061
20.201886117475226 314.5770041187792 0.7507499637076055
20.20711367242864 308.99525507204964 0.7447476821041624
20.212341227382055 304.94070633526553 0.7405827711494936
20.21756878233547 302.8214445427676 0.7384682413741444
20.222796337288884 300.2615563889146 0.7355869340212994
20.228023892242298 296.73763077715273 0.7307123919658447
20.233251447195713 291.3144664124439 0.7230015128609587
20.238479002149127 287.5766698555283 0.7179889027005634
20.24370655710254 283.4221333939729 0.7129439773340027
20.248934112055956 282.292730527151 0.7108462831760465
20.25416166700937 282.7656924357501 0.7117961242103323
20.259389221962785 283.728808471502 0.7125275655227549
20.2646167769162 285.79783909165303 0.7159825465610455
20.269844331869614 285.05718920676924 0.7156266450366942
20.275071886823028 285.7422950761616 0.7166087036083353
20.280299441776442 284.23721937930236 0.7147545277114657
20.285526996729857 282.9702856829473 0.7127483200275181
20.29075455168327 282.3675322923552 0.7121572935650002
20.295982106636686 285.6663758193826 0.7163749859345765
20.3012096615901 290.0133174690221 0.7216242542354632
20.306437216543515 290.92346436257293 0.7228199779546192
20.31166477149693 290.5066342862025 0.7220799958667403
20.316892326450343 288.6738859267462 0.7187814868138815
20.322119881403758 285.42707459770645 0.7144032850316145
20.327347436357172 285.6650913954327 0.7157869890705167
20.332574991310587 285.17863024137034 0.7155179889974363
20.337802546264 289.38534200866104 0.7218659982288371
20.343030101217416 292.71293492758844 0.7251206310874435
20.34825765617083 294.0654650494864 0.7266647683946578
20.353485211124244 291.5192502081808 0.7235286674896788
20.35871276607766 287.0976648338944 0.7180619152554285
20.363940321031073 286.7549531026996 0.717876407249201
20.369167875984488 284.6157930274215 0.7141837869528656
20.374395430937902 286.6116523497615 0.715997411885179
20.379622985891316 288.5763183473688 0.7184984093458016
20.38485054084473 289.73389887878704 0.7198146282239802
20.390078095798145 291.642075762177 0.7229355246053077
20.39530565075156 289.0517335225362 0.7192695407224603
20.400533205704974 287.03829131812586 0.7167522050646515
20.40576076065839 287.48226611582027 0.7172080993295658
20.410988315611803 288.72483266483977 0.7179014435721145
20.416215870565217 289.53926039452875 0.7204504613778919
20.421443425518632 286.29614839613475 0.7163907347534811
20.426670980472046 283.8164611364347 0.7143586811904976
20.43189853542546 285.1826945532984 0.7170542310332613
20.437126090378875 285.95256028809973 0.718213421387579
20.44235364533229 285.0896402665503 0.7164245835376951
20.447581200285704 284.5329136144323 0.7147733377365986
20.45280875523912 284.9142010510521 0.7136330550668016
20.458036310192533 286.3388214095957 0.71664809096901
20.463263865145947 285.4435063869867 0.7150328895891882
20.46849142009936 284.10149066177655 0.7143041377006846
20.473718975052776 285.19089660386953 0.7153075143263321
20.47894653000619 288.1834668944194 0.7180667921060465
20.484174084959605 288.1821515427028 0.718572186977017
20.48940163991302 287.55799699768227 0.717105278507573
20.494629194866434 287.09641644257266 0.7160342603524941
20.49985674981985 289.73163855297094 0.7198143567293883
20.505084304773263 292.0947505457868 0.723678900058483
20.510311859726677 292.3524347919228 0.7251038071112851
20.51553941468009 290.6176046872268 0.7232422427909969
20.520766969633506 288.60271739362315 0.720146411710961
20.52599452458692 288.8717280058815 0.7208148648520061
20.531222079540335 289.7538625870526 0.7198654656991679
20.53644963449375 288.2345377119759 0.7180169146906522
20.541677189447164 285.3100074969139 0.7143342731401717
20.546904744400578 284.3129776137222 0.7141980741386164
20.552132299353993 284.4347986666521 0.7149568669819988
20.557359854307407 288.70936047932156 0.7186427545712615
20.56258740926082 288.8988456836639 0.7182557225842063
20.567814964214236 288.81081079893244 0.7176612777505778
20.57304251916765 284.4579769573112 0.7128356704238642
20.578270074121065 284.04583719357953 0.7134984530924485
20.58349762907448 280.9419217457491 0.7089179000069662
20.588725184027894 279.56323374882936 0.7068973938227822
20.593952738981308 278.970125851524 0.7065042353591824
20.599180293934722 277.3624083115011 0.7044328199589787
20.604407848888137 277.4861952127104 0.7048400761603973
20.60963540384155 280.9504078236387 0.7087528676321753
20.614862958794966 283.2079178622239 0.7115626458625852
20.62009051374838 282.0633434094587 0.7104808055219936
20.625318068701795 279.5895081962494 0.7056194597767341
20.63054562365521 278.4281104442356 0.705125364874549
20.635773178608623 278.5638672831868 0.7058859951117297
20.641000733562038 280.7839722796641 0.7100167610737252
20.646228288515452 278.8642077435803 0.7082046652337228
20.651455843468867 278.2217645111636 0.7066544992441803
20.65668339842228 278.4372904119795 0.7067898452856737
20.661910953375695 281.780030586571 0.7112045089378506
20.66713850832911 282.5419450040024 0.7121736407628344
20.672366063282524 281.1894240689008 0.7107688292398106
20.67759361823594 282.45644252775486 0.7120015584429198
20.682821173189353 284.1464664161786 0.7126321654191301
20.688048728142768 285.344946931669 0.7136096775003081
20.693276283096182 284.62381365044615 0.7124862794472728
20.698503838049596 283.93225435684394 0.7127224233526458
20.70373139300301 284.1203022924058 0.7130570333262903
20.708958947956425 284.76752832176453 0.7138049095786567
20.71418650290984 284.3210084430854 0.7129162644460887
20.719414057863254 284.4202115799075 0.7128276619420616
20.72464161281667 287.09514068785893 0.7168488902194408
20.729869167770083 289.1266393475493 0.7193591350688977
20.735096722723497 292.12538291977256 0.7230039312320204
20.740324277676912 292.70004230959086 0.7228481106099138
20.745551832630326 291.3588079172165 0.7204004694812989
20.75077938758374 288.0157734091392 0.7164865470828322
20.756006942537155 286.06483772846065 0.7141924451933687
20.76123449749057 286.86595680355396 0.7156078608383832
20.766462052443984 285.4525805323863 0.7138611238483276
20.7716896073974 288.3352192420178 0.7169391329496405
20.776917162350813 292.68490472428203 0.7216746506060875
20.782144717304227 295.84457332052756 0.7249497022995673
20.78737227225764 296.76770460110936 0.7265999192265883
20.792599827211056 293.63885151916145 0.723346318966415
20.79782738216447 295.03167470701044 0.7246556379070161
20.803054937117885 295.1422875340808 0.7241171434834478
20.8082824920713 298.8547092333648 0.7279401502040506
20.813510047024714 301.22065183337725 0.7301314201727269
20.81873760197813 303.7464183219815 0.7336350286874981
20.823965156931543 303.2999401194786 0.7333944245395494
20.829192711884957 303.0981331244923 0.7331425311525057
20.83442026683837 303.0390701920704 0.7328294512905179
20.839647821791786 303.3632581289279 0.7325965162723306
20.8448753767452 304.2093471212427 0.7342764094604934
20.850102931698615 304.223908635767 0.7348373597947252
20.85533048665203 302.4284503130776 0.73358421728179
20.860558041605444 297.80924554400747 0.727904599542056
20.865785596558858 296.42617722169126 0.7254349506113096
20.871013151512273 296.16093277007207 0.7253073802799946
20.876240706465687 296.4883897923415 0.7255760921665817
20.8814682614191 294.57034894022297 0.7236491377727403
20.886695816372516 291.6414178935465 0.7200167688268674
20.89192337132593 291.55601038348567 0.719300699471802
20.897150926279345 291.8856810162489 0.719545524774815
20.90237848123276 290.8049427663527 0.7181658924155496
20.907606036186174 289.576212517443 0.716481283160223
20.912833591139588 288.2009478289189 0.7152246184899556
20.918061146093002 289.2711591750098 0.7172464406105177
20.923288701046417 289.0446024255733 0.7180497568337
20.92851625599983 291.20057694482006 0.720203766058926
20.933743810953246 292.37668037255577 0.7209994215878649
20.93897136590666 292.62711160883947 0.7204890490475193
20.944198920860075 289.68914885270215 0.7170080478943263
20.94942647581349 285.42509001804666 0.711887952027506
20.954654030766903 283.8908971489988 0.7109502500945178
20.959881585720318 284.23795002305826 0.7124156575990123
20.965109140673732 285.7426579233851 0.7142547965402953
20.970336695627147 286.78571818943055 0.7158806622963181
20.97556425058056 286.58109470584435 0.7150413926477421
20.980791805533975 283.92409418068604 0.7118301137285455
20.98601936048739 283.71386401343483 0.7103565208863803
20.991246915440804 283.4676694526452 0.7096956720535996
20.99647447039422 280.38666899993507 0.7061217115521506
21.001702025347633 275.94708354189237 0.70077120995538
21.006929580301048 275.1508812408903 0.6988252616693513
21.012157135254462 275.1193794780765 0.6996323524716935
21.017384690207876 275.1794332678791 0.699640249717026
21.02261224516129 275.2166638841441 0.6997241474989533
21.027839800114705 276.6625886469639 0.7018704351398259
21.03306735506812 277.6526359672654 0.702502590919062
21.038294910021534 276.7278261710902 0.7017659438032042
21.04352246497495 272.7306656534779 0.6951707399817451
21.048750019928363 271.9828134085365 0.6944335442051263
21.053977574881777 272.2051725435037 0.6953006511264811
21.059205129835192 273.22976474065155 0.6970362291547115
21.064432684788606 275.7674967978609 0.7005818883437268
21.06966023974202 278.83789386372183 0.7045331573334227
21.074887794695435 276.35308153825923 0.700360654417615
21.08011534964885 273.2411837129543 0.6964182778436614
21.085342904602264 270.33935086344866 0.6929028304256855
21.09057045955568 272.79550951107575 0.6963549635824409
21.095798014509093 275.3499200696453 0.6999521558369726
21.101025569462507 277.26567802636623 0.7006968868619154
21.10625312441592 275.07816119582833 0.6976070998818388
21.111480679369336 272.87125697772836 0.693855748990143
21.11670823432275 272.2924646381421 0.6938984389736743
21.121935789276165 268.93122398926 0.6903749496472397
21.12716334422958 267.20465483034843 0.688210280951558
21.132390899182994 265.81967656585897 0.6853776460204696
21.13761845413641 268.95545422263405 0.6881141571154135
21.142846009089823 271.221303195879 0.6908456465189184
21.148073564043237 272.20721720889446 0.692151715137611
21.15330111899665 268.17602956992323 0.686334803111744
21.158528673950066 266.9674992691861 0.684412487130572
21.16375622890348 266.08235067502335 0.6834843684682347
21.168983783856895 270.82259846097725 0.6892496472278621
21.17421133881031 270.57661263086356 0.6897678102627341
21.179438893763724 270.3969555948961 0.6896572853494974
21.184666448717138 269.7205144680398 0.6896689528208566
21.189894003670553 272.77649988610784 0.6921263434820616
21.195121558623967 274.73391051512493 0.6940178107564747
21.20034911357738 275.4558235528025 0.694355018803992
21.205576668530796 273.0704550274776 0.6905091278978013
21.21080422348421 271.53980424927175 0.6888321848080545
21.216031778437625 273.5756135778101 0.6913122312078162
21.22125933339104 274.95143143220554 0.6916844028872459
21.226486888344454 275.24457394946586 0.6916123059217404
21.231714443297868 271.909077973842 0.6863828647231294
21.236941998251282 270.7885627118779 0.6857630398344445
21.242169553204697 268.91859584595966 0.684321920439175
21.24739710815811 269.7945651121297 0.685449361994385
21.252624663111526 269.05532285783335 0.6854676591150871
21.25785221806494 272.2790251960924 0.6878864930627516
21.263079773018355 273.4225745174778 0.6884557319799681
21.26830732797177 271.1767030566024 0.6845471846475439
21.273534882925183 268.1737875680063 0.6806941371376932
21.278762437878598 265.8008455993727 0.6784141424251123
21.283989992832012 267.0908067804547 0.6874877882436744
21.289217547785427 266.28377574748987 0.6981712812903458
21.29444510273884 264.05308668389563 0.7024577581324088
21.299672657692255 261.8229569686053 0.7053197077929255
21.30490021264567 263.6930036205882 0.7115836285934443
21.310127767599084 265.28439307158425 0.7161536268860429
21.3153553225525 264.11665535699876 0.7173497223868971
21.320582877505913 264.2238990662539 0.721101839299574
21.325810432459328 262.57574584751984 0.7217230944911946
21.331037987412742 263.46413189173916 0.7262281625515783
21.336265542366156 265.30890195437246 0.7311881731390705
21.34149309731957 261.5540585933135 0.7294011987999756
21.346720652272985 260.5060263300449 0.7309115335450218
21.3519482072264 256.47623423453655 0.7281324042960291
21.357175762179814 257.79037151676295 0.731741994651048
21.36240331713323 257.0080127059904 0.7326287068038693
21.367630872086643 257.3612016138904 0.7344049868476878
21.372858427040057 260.2644664806901 0.7413906016633903
21.378085981993472 260.89819683647534 0.7461525938981637
21.383313536946886 259.6328037182522 0.7461369522735414
21.3885410919003 256.04950750406823 0.7421588885887971
21.393768646853715 253.78409560700203 0.7384135892529283
21.39899620180713 254.72097295833765 0.7409011038224155
21.404223756760544 257.3588045807629 0.746018750864787
21.40945131171396 257.87052108572146 0.7506532852881359
21.414678866667373 259.218221898917 0.7558264978458318
21.419906421620787 260.39885516193937 0.760953189131982
21.4251339765742 260.967056695106 0.7644656981794173
21.430361531527616 262.16619085954295 0.7661663070372224
21.43558908648103 265.85335242284634 0.7732220004912749
21.440816641434445 264.47930451986144 0.7735505136547106
21.44604419638786 263.76367952976983 0.7758604415353002
21.451271751341274 260.8181868910104 0.772985433550994
21.45649930629469 265.38996945950305 0.7810858931589055
21.461726861248103 271.7535314261141 0.7913458332396812
21.466954416201517 271.54025309521637 0.7930522183332251
21.47218197115493 270.08039349218285 0.7917874873224505
21.477409526108346 265.29475947206447 0.7861410042256215
21.48263708106176 262.1759288507747 0.782074742993679
21.487864636015175 262.0620843512404 0.7837200809679526
21.49309219096859 260.3926422792703 0.7832862791662021
21.498319745922004 262.85823390876527 0.7901315579677449
21.503547300875418 264.93137843960966 0.7964233776464086
21.508774855828833 267.0114665018659 0.7985293502722371
21.514002410782247 266.48561767597624 0.7800022440675286
21.51922996573566 267.78665613149946 0.7718239235606816
21.524457520689076 269.4160061667585 0.765827713395677
21.52968507564249 271.71164183333434 0.7633879465352208
21.534912630595905 271.20743236537703 0.7583250340025648
21.54014018554932 271.8270112663761 0.757032757124733
21.545367740502734 275.55747767513515 0.760301212457554
21.550595295456148 273.48386435292264 0.7547592011232573
21.555822850409562 275.22694506919333 0.7552093945563245
21.561050405362977 274.8910187044331 0.7534169028524591
21.56627796031639 276.4191064931184 0.7546287457436643
21.571505515269806 277.0442603321086 0.7534094672895203
21.57673307022322 276.9543951216102 0.7523015115502838
21.581960625176634 280.57076176279935 0.7559667067949232
21.58718818013005 279.00852716363244 0.7529888472668443
21.592415735083463 279.57588587347107 0.7511211197724872
21.597643290036878 279.1149861244599 0.747847885771964
21.602870844990292 278.26014683064705 0.7448757234634472
21.608098399943707 278.5393624963908 0.7434973555334727
21.61332595489712 279.9115888130248 0.7446834596307074
21.618553509850535 281.93587609543044 0.7450849191091722
21.62378106480395 282.7130055945843 0.7452403935610945
21.629008619757364 284.0291811115111 0.7458872474816352
21.63423617471078 282.08432096281655 0.7425362370507291
21.639463729664193 281.75654323564817 0.7423316332457824
21.644691284617608 277.9426147709383 0.7365708751036955
21.649918839571022 277.16392302419354 0.7358333326219657
21.655146394524436 278.6794146681343 0.7364128467981222
21.66037394947785 278.91480124911226 0.7348116365750523
21.665601504431265 283.10735697875754 0.7393448055464504
21.67082905938468 287.0857009649037 0.7440169193591248
21.676056614338094 291.14396309416435 0.7501489954692367
21.68128416929151 289.385630358538 0.7471418020517266
21.686511724244923 290.2183645510154 0.7471685691549829
21.691739279198337 290.02867424632416 0.7464285980213818
21.696966834151752 288.8896473125404 0.7436539615983185
21.702194389105166 286.434971433861 0.7401624876526934
21.70742194405858 284.5960275375623 0.7364941543060936
21.712649499011995 286.3422861419341 0.7388350642057664
21.71787705396541 287.98919151143707 0.7402780198674698
21.723104608918824 287.73815115901505 0.739761040629463
21.72833216387224 287.625791406323 0.7394804701387829
21.733559718825653 287.4983393223007 0.7396535135488046
21.738787273779067 291.9521472651313 0.7445647060490326
21.74401482873248 295.8483680416327 0.7488016699256258
21.749242383685896 298.3931424723362 0.7517936887716582
21.75446993863931 299.5545208178595 0.7534334539572308
21.759697493592725 300.27115292522126 0.7545616849196021
21.76492504854614 302.2091167068675 0.7564312655525086
21.770152603499554 304.2717906683567 0.7596607581042766
21.77538015845297 303.15267546795513 0.7579212019087889
21.780607713406383 302.7525558697984 0.7567012764799365
21.785835268359797 303.6659928575661 0.7561696186048917
21.79106282331321 305.99473615513483 0.7578253381734358
21.796290378266626 304.64220355157875 0.7563745991109428
21.80151793322004 306.4501695506568 0.7579251331336692
21.806745488173455 309.96638038559047 0.7615002735177318
21.81197304312687 314.4154552855613 0.7664102289341053
21.817200598080284 312.07550484686504 0.7637474163902342
21.822428153033698 313.33443183308435 0.7653852856451632
21.827655707987113 314.61847694651084 0.7674264712841173
21.832883262940527 317.9058530168151 0.7721703055504799
21.83811081789394 317.68540158524274 0.7722570366084158
21.843338372847356 318.6034019994707 0.7730928861286795
21.84856592780077 319.9869262253725 0.7741801330416996
21.853793482754185 321.5892997576616 0.7760586169630789
21.8590210377076 323.0549242623952 0.7766779433698027
21.864248592661014 324.4892341326434 0.778078986200086
21.869476147614428 322.865754643992 0.7759917267416393
21.874703702567842 320.200154116055 0.7730686693931854
21.879931257521257 317.69067796658067 0.7701276446561339
21.88515881247467 315.7695632666306 0.7675357965694909
21.890386367428086 315.5187933045386 0.7668861861290742
21.8956139223815 313.95098178947745 0.7648672386980587
21.900841477334914 311.2009622723287 0.7608372978804774
21.90606903228833 309.34657085117686 0.7588027103735644
21.911296587241743 310.32921761904726 0.7600268629288377
21.916524142195158 311.3108570993225 0.7611641616900832
21.921751697148572 308.9983839214349 0.75834018139858
21.926979252101987 305.48578462297706 0.7533499850198712
21.9322068070554 304.4223779031968 0.7524154410618359
21.937434362008815 306.7349294177211 0.7544452882036051
21.94266191696223 308.654257222075 0.7569429739683395
21.947889471915644 310.21036815576775 0.757960302015324
21.95311702686906 308.15001447773705 0.7553449743764034
21.958344581822473 307.57064078677354 0.7538063537739721
21.963572136775888 307.71785879724234 0.7541323327708676
21.968799691729302 308.11294842082026 0.7548784716967764
21.974027246682716 308.2896481454186 0.7549127692835633
21.97925480163613 307.4262208681802 0.7543529227805241
21.984482356589545 305.90661720569125 0.7522520622139679
21.98970991154296 303.50436136374447 0.7496612532335976
21.994937466496374 304.7589456513234 0.7496048925261061
22.00016502144979 306.72643326794406 0.7516750047756394
22.005392576403203 305.65632467385797 0.7490821782252247
22.010620131356617 303.74864605643825 0.7467705374975274
22.015847686310032 304.08544776501685 0.747060690620099
22.021075241263446 308.24386249103634 0.7515036078279808
22.02630279621686 311.4043407588012 0.7556763723610834
22.031530351170275 312.4237521003815 0.7564964163037547
22.03675790612369 313.27719363059776 0.7578525176565231
22.041985461077104 313.8333595648925 0.7591603603639095
22.04721301603052 314.46240948730264 0.7594808769363162
22.052440570983933 315.0246566479135 0.7599260610168959
22.057668125937347 314.6548720732989 0.7583530933738684
22.06289568089076 318.7175771918867 0.7626728614685873
22.068123235844176 320.9716368349415 0.7659632591598925
22.07335079079759 320.2777202439113 0.7650893587391249
22.078578345751005 315.73222813046317 0.7604276996071018
22.08380590070442 311.67205403513316 0.755428089944038
22.089033455657834 308.98777333975653 0.7526518282505348
22.09426101061125 307.42820003969075 0.7502912325571415
22.099488565564663 309.77054938443194 0.7521807274881676
22.104716120518077 314.6051379168591 0.7570408759025011
22.10994367547149 320.14938640069573 0.7632503364595516
22.115171230424906 320.69698010709266 0.7641710846371769
22.12039878537832 317.13016305708 0.7595360882230886
22.125626340331735 313.72555222347205 0.7552006180728746
22.13085389528515 309.4401505551781 0.7507486450556028
22.136081450238564 306.90928688726115 0.7482914242912466
22.141309005191978 308.4548267645356 0.7505385073166418
22.146536560145393 308.1739117955261 0.7495220247064248
22.151764115098807 310.60059345363226 0.7511216233235347
22.15699167005222 308.74177576263315 0.7489807158620891
22.162219225005636 309.3394183211369 0.7496196510456015
22.16744677995905 309.8182219377418 0.7505146088571655
22.172674334912465 313.14108981608 0.7545666102964492
22.17790188986588 316.0486143459478 0.7572562022894298
22.183129444819293 312.842502255167 0.7537744784250644
22.188356999772708 311.88056002213125 0.7523725464655612
22.193584554726122 312.7588790634556 0.753727989028604
22.198812109679537 314.9354519668243 0.7570841487260966
22.20403966463295 316.7561714184088 0.7590728689082219
22.209267219586366 314.0982571564671 0.7563462248332083
22.21449477453978 311.3676599260814 0.7525862219831291
22.219722329493194 308.6348775049014 0.7479878571907969
22.22494988444661 308.2894361377703 0.747330757843424
22.230177439400023 310.85991707202453 0.7493915378510447
22.235404994353438 311.34551187521015 0.7497710814992405
22.240632549306852 310.42973306075646 0.7494369689304637
22.245860104260267 310.315704588194 0.7492014715583244
22.25108765921368 308.4481626636235 0.7481639510948919
22.256315214167095 307.46296511624814 0.746085803388624
22.26154276912051 309.0732686121712 0.7486153487163371
22.266770324073924 310.03834875724965 0.7491136650360738
22.27199787902734 312.19258433221 0.7517373738881086
22.277225433980753 313.9816530698471 0.7529734492572234
22.282452988934168 315.4618647439668 0.753896696547741
22.287680543887582 313.14789784662725 0.7520198314430089
22.292908098840996 309.3956531403646 0.7482246556399446
22.29813565379441 305.82279050857665 0.7443453205152929
22.303363208747825 305.0413931816911 0.7435242103642714
22.30859076370124 308.59347317340763 0.74737180604589
22.313818318654654 309.3621621912839 0.7485318697622808
22.31904587360807 311.0475579711191 0.7506529245259861
22.324273428561483 307.69549755914653 0.7451165693156016
22.329500983514897 306.64776693010356 0.7440283482035779
22.334728538468312 303.04744718766557 0.7391236055635736
22.339956093421726 299.35490993142815 0.7357275842961964
22.34518364837514 296.02029716441837 0.7318247102651799
22.350411203328555 294.09976807792447 0.7282261409461268
22.35563875828197 294.3101826742295 0.728273041721574
22.360866313235384 296.1149837186146 0.729898167569433
22.3660938681888 297.64272147080743 0.732726084008013
22.371321423142213 296.26115335532194 0.7312327013915574
22.376548978095627 294.0537138358367 0.7289251228508442
22.38177653304904 292.4784183876535 0.7272486581933842
22.387004088002456 291.03171792889566 0.7239887138926389
22.39223164295587 290.8431322456971 0.7237817720019418
22.397459197909285 289.7155497951278 0.7223323062334158
22.4026867528627 287.42639803685665 0.7192329922519444
22.407914307816114 287.08250874338 0.7185360473639868
22.41314186276953 285.9211039671434 0.7161941053770393
22.418369417722943 285.4948997529897 0.7150566980076928
22.423596972676357 281.9733824286558 0.7116910659044612
22.42882452762977 278.79589831663765 0.7078122783354357
22.434052082583186 278.135321722458 0.7073192676231768
22.4392796375366 278.96919109124667 0.7078010565074198
22.444507192490015 279.62273393148206 0.7082597073746865
22.44973474744343 277.4857301826889 0.7063607934727276
22.454962302396844 276.1686499929231 0.7041822781712725
22.460189857350258 275.0569135381347 0.7033303780242602
22.465417412303673 274.3124198101811 0.7027508260031473
22.470644967257087 276.52113883141317 0.7068002060232526
22.4758725222105 277.5720479910944 0.7085838865202697
22.481100077163916 278.39227922337005 0.7098982221553783
22.48632763211733 279.04228656123854 0.7094390173175834
22.491555187070745 278.5691517606161 0.708126757470527
22.49678274202416 276.6497286909997 0.7042961260124889
22.502010296977573 274.58469559084335 0.7036694758426011
22.507237851930988 273.1320052328258 0.7017975979005862
22.512465406884402 273.5147887118305 0.7024803916853628
22.517692961837817 276.74606010570756 0.7054478899597963
22.52292051679123 276.5791302048378 0.7060495007243869
22.528148071744646 279.7293922000621 0.7116560259393054
22.53337562669806 280.2504979197994 0.7118969501130664
22.538603181651474 279.3942067217751 0.7103844747511557
22.54383073660489 275.4631422162003 0.7037208319757536
22.549058291558303 273.54675478834304 0.7020737310917458
22.554285846511718 272.2282811065934 0.7018666725410687
22.559513401465132 271.00849433701916 0.7007385552347839
22.564740956418547 267.23502166420656 0.6956298524428003
22.56996851137196 266.44569375334567 0.6945318156687009
22.575196066325375 267.91387083926196 0.6961149291347448
22.58042362127879 269.1504278114399 0.6969244393080106
22.585651176232204 269.7596198807675 0.6968594160102509
22.59087873118562 269.3011676419256 0.6977123868964376
22.596106286139033 266.50066352463176 0.6933150822777174
22.601333841092448 263.75313271788565 0.689253691894112
22.606561396045862 266.6189976053284 0.692388871221175
22.611788950999276 269.77780674299885 0.6963949904680302
22.61701650595269 273.3288425717485 0.7014555011177794
22.622244060906105 270.1884743456692 0.697694941029516
22.62747161585952 269.3192748066776 0.69692020169226
22.632699170812934 267.9458032301107 0.6949592432721331
22.63792672576635 269.13837356812246 0.6952619335619153
22.643154280719763 272.4342123632469 0.6984753518025931
22.648381835673177 274.0050820109725 0.7011512352932562
22.653609390626592 275.0111788459189 0.7021185587219555
22.658836945580006 271.05202457322525 0.6965766015800354
22.66406450053342 269.75881915491044 0.6947395149670702
22.669292055486835 269.43640889271376 0.6940236150306135
22.67451961044025 272.086745590237 0.6978913306553027
22.679747165393664 274.197195384252 0.7001563944461764
22.68497472034708 275.5797801445944 0.7017768932980748
22.690202275300493 276.1694822026429 0.7028023236475058
22.695429830253907 273.3118115723979 0.6989637319415072
22.70065738520732 273.1705211545385 0.699742560469761
22.705884940160736 270.4219284589375 0.696636734359905
22.71111249511415 274.3578550994157 0.7027972533249472
22.716340050067565 276.1117120592447 0.7039632165768114
22.72156760502098 276.88810758365935 0.703848690675411
22.726795159974394 273.932540592439 0.6998224780222472
22.73202271492781 275.7318341878108 0.7019190454307844
22.737250269881223 272.9294458606389 0.6985868905338893
22.742477824834637 275.82275432188834 0.7023776754047556
22.74770537978805 276.7332152701372 0.703124239793377
22.752932934741466 278.1200270999477 0.7041205673734874
22.75816048969488 277.3606860786705 0.7021546189073735
22.763388044648295 275.67619640391274 0.7002971138552588
22.76861559960171 275.34530193511875 0.6996079507620989
22.773843154555124 277.8666986141928 0.7027694693262838
22.779070709508538 280.8447799175 0.7057947162532955
22.784298264461952 282.00426841661374 0.7081407874809463
22.789525819415367 283.63907549537413 0.7102745739653453
22.79475337436878 284.0158144516438 0.7103814628532121
22.799980929322196 284.5638733514872 0.7099525033550939
22.80520848427561 286.79615329876253 0.7134078744070936
22.810436039229025 290.38359606709736 0.7179908448262934
22.81566359418244 291.06057692641315 0.718902682831302
22.820891149135853 289.9882788177972 0.717897810138684
22.826118704089268 288.37375292054236 0.7160308619481386
22.831346259042682 290.19687703178766 0.7192540908665034
22.836573813996097 292.35821732333847 0.7211426028299668
22.84180136894951 294.8404536800391 0.7239870926064095
22.847028923902926 293.01096458613375 0.720625574937433
22.85225647885634 290.09123805133424 0.7168401696892599
22.857484033809754 289.5074309512862 0.7156596999692805
22.86271158876317 288.7410216637045 0.7149456953901105
22.867939143716583 288.1170774367708 0.7133361287003198
22.873166698669998 287.5086594439811 0.712218020150346
22.878394253623412 289.0833124619795 0.7138724680282907
22.883621808576827 288.4242687380304 0.7134343928580585
22.88884936353024 288.30865498837096 0.7131594493476586
22.894076918483655 286.96946955037896 0.7114111322570946
22.89930447343707 286.2266732405961 0.7112542850961922
22.904532028390484 288.00737973123466 0.7137476674549997
22.9097595833439 292.17860813939456 0.7202166898964292
22.914987138297313 290.69905423926434 0.7177543666982579
22.920214693250728 289.43906117968595 0.7166990463121905
22.925442248204142 287.99446098157824 0.7149144990600899
22.930669803157556 289.18864493859394 0.7160648062693343
22.93589735811097 285.9290462894266 0.711459285973894
22.941124913064385 284.61123216157125 0.7087119220998339
22.9463524680178 285.43631578623166 0.709824534462583
22.951580022971214 285.6171572203769 0.7099213041304365
22.95680757792463 284.3434226420996 0.7080750172394462
22.962035132878043 282.63067163985596 0.7063755078218988
22.967262687831457 283.9124816053235 0.7076326900647637
22.972490242784872 286.11336362117333 0.7109706757060266
22.977717797738286 288.5444980310212 0.7138647200952519
22.9829453526917 287.9635595450447 0.714056465749453
22.988172907645115 284.13708883848835 0.7100105232459143
22.99340046259853 282.49343530714077 0.7081053519146286
22.998628017551944 280.95810163053466 0.7058297610268991
23.00385557250536 283.2135368054247 0.7076306453480318
23.009083127458773 284.16461881697103 0.7093316837943661
23.014310682412187 284.0374879998866 0.7086870071089102
23.0195382373656 280.23242924143904 0.7038422124138631
23.024765792319016 280.4568896306046 0.7028149652767977
23.02999334727243 282.6548985490829 0.7056938368334557
23.035220902225845 283.2951747208284 0.706571630040633
23.04044845717926 281.21029624712907 0.7040628537330351
23.045676012132674 280.7225616865499 0.703330707417175
23.05090356708609 283.5496421113197 0.7080475482023709
23.056131122039503 282.8796120107886 0.7074204285456187
23.061358676992917 284.77037719564066 0.7094202437405632
23.06658623194633 283.48570386833535 0.7075605003254557
23.071813786899746 283.10831870454615 0.7075546145342303
23.07704134185316 281.5157406156318 0.7052125605916091
23.082268896806575 280.88342019955024 0.7034513117896903
23.08749645175999 282.66174333928063 0.7052481705615973
23.092724006713404 281.42200861780424 0.7059525760834356
23.097951561666818 283.9086101462899 0.7104222552309161
23.103179116620232 282.6262297338753 0.7086716097055988
23.108406671573647 284.6310771341471 0.7089423891933938
23.11363422652706 284.1797650441859 0.7076865837615731
23.118861781480476 284.2293381298061 0.7078851127056007
23.12408933643389 282.3008764066613 0.7054552379518082
23.129316891387305 282.42891675901654 0.7057028218115079
23.13454444634072 285.4324268491716 0.7095157929121237
23.139772001294133 286.87917719974035 0.710990027685837
23.144999556247548 287.372987666946 0.7117635958241496
23.150227111200962 287.83877486835587 0.711700213139078
23.155454666154377 285.4423334212184 0.7089672377272281
23.16068222110779 283.0652116025526 0.7061133206940406
23.165909776061206 283.29379121682206 0.7061678350711658
23.17113733101462 285.9679752864748 0.7095219259266466
23.176364885968034 287.30685051863577 0.7115001538917017
23.18159244092145 282.7893579126308 0.708229692759875
23.186819995874863 279.6842595867779 0.7036490586194285
23.192047550828278 280.4091332565412 0.7040799336058752
23.197275105781692 283.0052913349354 0.7055531897350753
23.202502660735107 285.566250441735 0.708636587053417
23.20773021568852 287.82571346712757 0.7118669040715672
23.212957770641935 291.4651098056099 0.7164075052494603
23.21818532559535 290.66142629657844 0.715685270421815
23.223412880548764 290.4588276508027 0.7153386809640037
23.22864043550218 290.1805786675853 0.7153544217255241
23.233867990455593 288.8885929061594 0.714026480164506
23.239095545409008 284.9128542976614 0.7084917135359234
23.244323100362422 281.50742487432296 0.7039507961760681
23.249550655315836 280.3165259762085 0.7025792888875081
23.25477821026925 282.07962154735554 0.7041803540509232
23.260005765222665 284.5012516101477 0.707143378114105
23.26523332017608 286.0374641307209 0.709343969130269
23.270460875129494 285.76720758220205 0.7091569296714949
23.27568843008291 288.6141138358473 0.7123082215019818
23.280915985036323 288.05630126514563 0.7111108412974685
23.286143539989737 287.0317128713828 0.7107117305921117
23.291371094943152 286.51837594421414 0.7100076418397812
23.296598649896566 289.83215703984956 0.7145889029844589
23.30182620484998 288.32609428532413 0.71209474673332
23.307053759803395 287.07950957712205 0.709617715079885
23.31228131475681 282.82609478573875 0.70425500231347
23.317508869710224 282.7048195704808 0.7038013643870925
23.32273642466364 281.7652330593855 0.7024950986797028
23.327963979617053 284.5114874590487 0.7073695749034038
23.333191534570467 287.22847409537206 0.7111137898360673
23.33841908952388 284.9629647144334 0.7082748075069667
23.343646644477296 284.2481966924304 0.7062901717086185
23.34887419943071 282.93836014980184 0.7029970676011552
23.354101754384125 283.76260310775746 0.7039674125195755
23.35932930933754 282.22788077440293 0.7018157347543633
23.364556864290954 282.61957165825027 0.7029087536756761
23.369784419244368 283.9909872879725 0.7037753546232801
23.375011974197783 285.2142456380431 0.7049764247749813
23.380239529151197 285.98465928094424 0.706268134126475
23.38546708410461 285.2072459308409 0.705771033770915
23.390694639058026 288.10390004826303 0.7099756460439696
23.39592219401144 289.52723781876017 0.7117979456959873
23.401149748964855 286.82383414617874 0.7093793151303738
23.40637730391827 282.3395586243799 0.7029635153785581
23.411604858871684 281.9723288803895 0.7020772427491117
23.416832413825098 286.600660154278 0.7076604085515956
23.422059968778512 288.6742450808224 0.711937147207182
23.427287523731927 288.81012484201176 0.713299311596729
23.43251507868534 286.7348355351981 0.7099530446229293
23.437742633638756 285.3163365369673 0.7059340807246774
23.44297018859217 286.97746375589844 0.7068889517341206
23.448197743545585 285.9574647818997 0.7051649592331379
23.453425298499 285.4105194002649 0.7053947062933514
23.458652853452413 284.56313954594106 0.704583183167395
23.463880408405828 286.53781906873036 0.7067590903351482
23.469107963359242 287.16310169934894 0.7074999459789056
23.474335518312657 288.85368453506305 0.7095349609348646
23.47956307326607 291.64243810132456 0.7135663791731053
23.484790628219486 293.2621662223248 0.7151968721200234
23.4900181831729 290.45035949570473 0.7120369004816597
23.495245738126314 289.6682042769676 0.7109464754854142
23.50047329307973 290.64101142756004 0.7122758581407073
23.505700848033143 291.1622155900775 0.7123698121521366
23.510928402986558 291.2320466324621 0.7123614697075571
23.516155957939972 290.2149877335247 0.7115685835945686
23.521383512893387 287.9099418387489 0.7087934876116867
23.5266110678468 285.9267194046135 0.7059644891346427
23.531838622800215 286.8799115631039 0.7052441465728415
23.53706617775363 290.5095161907959 0.7092077460212225
23.542293732707044 295.89766905949443 0.7152713979506495
23.54752128766046 299.3619826370848 0.7198853082740067
23.552748842613873 299.96636341244135 0.7201973383534132
23.557976397567288 299.3340507430044 0.7194310954783267
23.563203952520702 295.9580464702413 0.7157349436892364
23.568431507474116 295.84317232125125 0.715463380121231
23.57365906242753 295.14336636163836 0.7142387334807292
23.578886617380945 297.94376387886416 0.7163270450192983
23.58411417233436 297.4552713573342 0.7158055316652532
23.589341727287774 296.69775096421205 0.7140051926157787
23.59456928224119 295.56480927810236 0.712900550573817
23.599796837194603 296.09887902601196 0.7136479182018969
23.605024392148017 295.5388328651239 0.7131744895694765
23.610251947101432 297.21935013746156 0.7146253944290164
23.615479502054846 299.8487073868956 0.7167986361810703
23.62070705700826 300.9907647430255 0.7171430412352298
23.625934611961675 296.8730880930607 0.713569492040279
23.63116216691509 291.2921685512901 0.707765171834204
23.636389721868504 289.26163242495227 0.7064930946277075
23.64161727682192 287.71946866023114 0.703084073350673
23.646844831775333 288.2754688807947 0.7024690090705736
23.652072386728747 289.91095933300915 0.703874559480677
23.65729994168216 294.20403502027193 0.7093831856463734
23.662527496635576 297.9912703558054 0.7136943414988336
23.66775505158899 296.05843758452977 0.7100733564905611
23.672982606542405 295.1774588259398 0.707833691670313
23.67821016149582 293.0755756895265 0.7046161434967755
23.683437716449234 290.5600633477648 0.7010844382239892
23.688665271402648 291.34178498065137 0.70239210767936
23.693892826356063 295.0954581043844 0.7070160802079976
23.699120381309477 296.2790729483004 0.7082271289078431
23.70434793626289 297.4015288404524 0.7101514336332879
23.709575491216306 298.0595186978763 0.7106614804652976
23.71480304616972 300.3306577734854 0.7134545091160449
23.720030601123135 301.5086555860254 0.7136859029797273
23.72525815607655 304.6891104804336 0.7175078085873893
23.730485711029964 304.7268288652302 0.7178049868545068
23.735713265983378 301.5686705218341 0.714962899208953
23.740940820936792 297.10530656708164 0.7087069839953357
23.746168375890207 297.76205120072206 0.7091255490412149
23.75139593084362 299.74911997369196 0.7111039940232623
23.756623485797036 300.8034525091698 0.711763489584462
23.76185104075045 300.44073501241706 0.7103963859003652
23.767078595703865 295.4553131027375 0.7037061102775293
23.77230615065728 294.88069102465744 0.7031739456445898
23.777533705610693 295.5239432257457 0.7043354005275987
23.782761260564108 300.38070690978554 0.7101845460476095
23.787988815517522 303.61609264300733 0.7137936083165861
23.793216370470937 304.97375697118446 0.7142423667334052
23.79844392542435 305.58102604573554 0.7135700870465795
23.803671480377766 304.1921337074308 0.710642446590467
23.80889903533118 303.78708072917374 0.7097553471171337
23.814126590284594 302.8700187973753 0.7087967785865112
23.81935414523801 304.4288632095611 0.7109153425767747
23.824581700191423 303.128401247401 0.7090873070804403
23.829809255144838 303.190427540968 0.7095580070403044
23.835036810098252 305.80190796752674 0.7136425050177353
23.840264365051667 308.6583621876889 0.7168654206294796
23.84549192000508 309.0631413492564 0.7167557737393594
23.850719474958495 307.43411798956083 0.7133513097706878
23.85594702991191 304.11345122137783 0.7102305894124563
23.861174584865324 305.2817503379128 0.712285310141049
23.86640213981874 304.79880257088337 0.7120076619994831
23.871629694772153 308.84189249393455 0.7157658254211425
23.876857249725568 310.00408318128945 0.7165478662357663
23.882084804678982 308.89068321650313 0.7136027217057951
23.887312359632396 306.08753938214636 0.7100021041632886
23.89253991458581 307.7136739894008 0.7115842450978439
23.897767469539225 307.386586198149 0.7115315207007012
23.90299502449264 305.8963593594087 0.7096679597646739
23.908222579446054 304.033101921301 0.70714730476947
23.91345013439947 303.88042525330485 0.7065368338134623
23.918677689352883 305.09937886222184 0.7078629800745627
23.923905244306297 305.5827551413113 0.7092020897500122
23.929132799259712 308.07925930069905 0.7119030070856583
23.934360354213126 305.902957335984 0.70930734113408
23.93958790916654 305.09790588960897 0.7075371897487136
23.944815464119955 302.0792961422779 0.7034683904829387
23.95004301907337 301.29349368093966 0.7032452350492093
23.955270574026784 296.70595030796767 0.6975485214460484
23.9604981289802 295.0272638593366 0.6963548484155889
23.965725683933613 294.47236933563414 0.6946739489881228
23.970953238887027 297.58734836642134 0.6981960371559183
23.97618079384044 296.99088494509436 0.697784207478491
23.981408348793856 296.15684901236915 0.6982323696178536
23.98663590374727 298.2217234967891 0.7015377051017078
23.991863458700685 302.04570483975755 0.7061532070508958
23.9970910136541 303.62015590203663 0.7079346660864403
24.002318568607514 302.4171680824924 0.7072554105692557
24.007546123560928 299.5724920740796 0.7034881053382978
24.012773678514343 298.1305402921354 0.7013423424389881
24.018001233467757 299.6068597499298 0.7016130379488782
24.02322878842117 300.20361772443573 0.7020039863051089
24.028456343374586 297.8391510596553 0.6990247558404048
24.033683898328 298.4552187566296 0.6997930755114802
24.038911453281415 297.8273723505185 0.7002947118852899
24.04413900823483 300.2156628377107 0.7033677605917599
24.049366563188244 297.78374686317284 0.7012655017615844
24.054594118141658 298.28787855640934 0.7010638020661534
24.059821673095072 298.6235342217133 0.7008218805830726
24.065049228048487 298.71926213734776 0.7005839878361361
24.0702767830019 298.07810818398934 0.7127222428257708
24.075504337955316 299.13100657953674 0.7234904820545237
24.08073189290873 297.55652731552595 0.7283131405421519
24.085959447862145 296.9460742509718 0.7333179657907054
24.09118700281556 299.3445442017111 0.7403920636343851
24.096414557768973 301.6440255318194 0.7471003604072245
24.101642112722388 303.61190996365275 0.7535283274164176
24.106869667675802 301.16724843479847 0.7548711442144898
24.112097222629217 299.71014253078266 0.7574782268389753
24.11732477758263 296.6777390228984 0.7567797790486197
24.122552332536046 297.9157932472357 0.7623060901753577
24.12777988748946 301.37322105265093 0.7692491706548114
24.133007442442874 303.56496649250755 0.7761293777992944
24.13823499739629 306.26358721769526 0.7822333443467374
24.143462552349703 304.63308059129537 0.784406879355931
24.148690107303118 302.92811757958685 0.7844112885850801
24.153917662256532 298.57654954441085 0.78153591098434
24.159145217209947 296.4461237994476 0.7805099117257436
24.16437277216336 298.9047885434857 0.7865767543652672
24.169600327116775 300.6069797883569 0.7920452950052516
24.17482788207019 303.3375160739778 0.7989150868504564
24.180055437023604 303.557015477455 0.8017965647389814
24.18528299197702 304.45287323407933 0.8049082149923605
24.190510546930433 304.63813260091746 0.8075331323328703
24.195738101883848 305.3822771347684 0.8106362042932815
24.200965656837262 304.44184646798556 0.8129481607317518
24.206193211790676 307.01916783322173 0.819083870514653
24.21142076674409 307.6371949776773 0.8231222781642884
24.216648321697505 308.83279222157677 0.8276977805875121
24.22187587665092 308.74520470701 0.8310747005619513
24.227103431604334 304.54279018539603 0.8279802145471175
24.23233098655775 299.9207017976403 0.8242336759540696
24.237558541511163 299.3826367809864 0.8245027788971869
24.242786096464577 299.33053763170864 0.8266129766998885
24.248013651417992 303.88496943735464 0.8345618663378664
24.253241206371406 302.4985572690143 0.8357367399207049
24.25846876132482 301.31425452033596 0.8372497865465067
24.263696316278235 297.9916671006572 0.8353121631915947
24.26892387123165 296.01564076042166 0.8352246124813038
24.274151426185064 300.1178209112772 0.8424768319584722
24.27937898113848 303.714162625861 0.8491318087303684
24.284606536091893 303.4396201698392 0.8503416690723069
24.289834091045307 296.69156697965894 0.843486492054796
24.29506164599872 291.6947917637922 0.8383471064050481
24.300289200952136 289.0710140777136 0.8349590227635453
24.30551675590555 289.54658577952216 0.8387782301424442
24.310744310858965 289.8769936642221 0.8419867465825156
24.31597186581238 295.44399616986425 0.8537525790351524
24.321199420765794 298.49727430129127 0.8590196725221759
24.326426975719208 301.20550885469817 0.8654503172599958
24.331654530672623 298.99275706055244 0.8625519136732993
24.336882085626037 299.06779475619646 0.8634859491661951
24.34210964057945 298.0630082077783 0.8624622684449607
24.347337195532866 294.56851575853625 0.8603596462332056
24.35256475048628 292.3840226460928 0.8607968787279123
24.357792305439695 291.35935972927075 0.8619633133155815
24.36301986039311 291.504755105415 0.8653272498090175
24.368247415346524 291.51204470218454 0.8670969138924606
24.373474970299938 292.4448592585592 0.8707861223326703
24.378702525253352 294.74874685305826 0.8753412937314832
24.383930080206767 299.0627004955198 0.8839821188925496
24.38915763516018 300.7170188452394 0.888064373985335
24.394385190113596 301.3935547196547 0.8909874627275395
24.39961274506701 298.81706437756924 0.8895551597955302
24.404840300020425 296.7984793941636 0.8883991492401431
24.41006785497384 298.93403907229055 0.8932224119829422
24.415295409927253 301.15975179359367 0.8977456161868661
24.420522964880668 301.3494233399058 0.9009344083799999
24.425750519834082 299.54911725533685 0.9027463786698494
24.430978074787497 299.2494302272481 0.9055198919176485
24.43620562974091 299.96574609499083 0.9082118914058251
24.441433184694326 300.7492971293032 0.9110680187122242
24.44666073964774 301.05778731062577 0.913961923934592
24.451888294601154 301.99785307067737 0.9171552121079212
24.45711584955457 302.1992959189448 0.9197519308256461
24.462343404507983 301.4769866263238 0.9205627651679996
24.467570959461398 301.44121129050757 0.9236964438473821
24.472798514414812 301.87133875734116 0.92466853322141
24.478026069368227 300.7967974583005 0.9251394343593762
24.48325362432164 297.4085468175864 0.92250066718629
24.488481179275055 297.51484111335185 0.9254843344414646
24.49370873422847 301.50613854387484 0.9340961207287216
24.498936289181884 304.8254469656715 0.9411842194924771
24.5041638441353 302.2021652298504 0.9391203526623787
24.509391399088713 300.1405664016929 0.9384317839029704
24.514618954042128 293.65733942817917 0.9320941918649173
24.519846508995542 295.68848878429566 0.937993412830289
24.525074063948956 299.4211858252459 0.9460635316469208
24.53030161890237 305.88507532853987 0.9568208192558789
24.535529173855785 309.85704080528643 0.965465532509778
24.5407567288092 304.9583554277201 0.9610087857976759
24.545984283762614 303.5544573016147 0.9609105112127554
24.55121183871603 299.9465191805514 0.9562656810957392
24.556439393669443 303.830713058581 0.9630203973825727
24.561666948622857 308.6783689652179 0.9738730922974547
24.566894503576272 311.2287987500305 0.9814575883704422
24.572122058529686 307.5878554394678 0.9794643232766426
24.5773496134831 304.88877059316513 0.9779788247222286
24.582577168436515 300.3617727598062 0.973357385289934
24.58780472338993 302.2412550585437 0.9776559968415662
24.593032278343344 303.7141115890602 0.9819735202706347
24.59825983329676 306.93189652022255 0.9882810233941878
24.603487388250173 306.39197735997186 0.9904746539242029
24.608714943203587 300.86373292209174 0.9837504735558131
24.613942498157 299.42462365907875 0.9826254181196372
24.619170053110416 297.2945186318344 0.981166233080918
24.62439760806383 300.2323225849784 0.9889862976691459
24.629625163017245 300.06420853985816 0.9928458058659952
24.63485271797066 301.93682242287286 0.9982687875141055
24.640080272924074 300.43112755962335 0.9986787771454508
24.645307827877488 303.4101967818559 1.0071918867481044
24.650535382830903 301.37039726683463 1.008494671805187
24.655762937784317 301.61386229107774 1.0147433149265424
24.66099049273773 299.5175209654443 1.0123829101751047
24.666218047691146 300.02030553136484 1.0158490627544716
24.67144560264456 300.85917398146074 1.01692194825719
24.676673157597975 297.5681304137306 1.01215201521254
24.68190071255139 297.66973440498083 1.0139971645766408
24.687128267504804 298.7212851013644 1.0192530951727945
24.692355822458218 303.2108801910285 1.0308330851904262
24.697583377411632 298.3108792957086 1.0252003094395299
24.702810932365047 294.73839024425007 1.0203299959054255
24.70803848731846 288.9720803732691 1.0144834487441217
24.713266042271876 289.79086860013365 1.0200963758022277
24.71849359722529 294.6255512279846 1.0328303942639818
24.723721152178705 294.86267436993114 1.0333958682420106
24.72894870713212 295.90394091733896 1.03562620278355
24.734176262085533 291.5674180926784 1.0290686701569707
24.739403817038948 291.54985031570607 1.0321992666693975
24.744631371992362 291.5713778828057 1.0349846956273812
24.749858926945777 294.88241767531963 1.042177204757887
24.75508648189919 295.69090619615736 1.0480249559674792
24.760314036852606 297.7486626223534 1.0536656463970955
24.76554159180602 295.23708455115866 1.0523829683864316
24.770769146759434 292.19587664515007 1.0491123769582558
24.77599670171285 291.83585403060414 1.0525698528627003
24.781224256666263 288.6295955549455 1.0503628746306177
24.786451811619678 292.9136955663343 1.0607207618408072
24.791679366573092 291.8301818340595 1.0610144038606468
24.796906921526507 297.2901750408525 1.0741732295823454
24.80213447647992 296.43857439284335 1.073871532917687
24.807362031433335 296.62233083114955 1.0762616591180916
24.81258958638675 295.7203787612853 1.076397374122345
24.817817141340164 295.105074822034 1.0778340042862742
24.82304469629358 294.6522146583616 1.0785132485891746
24.828272251246993 291.96519971725616 1.07562930692183
24.833499806200408 292.99367332302495 1.082428479397725
24.838727361153822 294.94393376140954 1.0918247861168506
24.843954916107236 295.66238905965093 1.0978428076758475
24.84918247106065 297.28287931668046 1.10181537134722
24.854410026014065 299.1044622826943 1.1078073982446184
24.85963758096748 304.25977474516657 1.1202147891441248
24.864865135920894 305.04945378493807 1.1242087104292389
24.87009269087431 300.96979139164205 1.117079418896961
24.875320245827723 300.53098321270636 1.118001853162363
24.880547800781137 300.72802726591226 1.12244770277285
24.885775355734552 302.46101210037887 1.1295739318456113
24.891002910687966 301.99978019368217 1.130638921877605
24.89623046564138 301.8480961423781 1.1315922552136497
24.901458020594795 299.6930809161818 1.1292550754239588
24.90668557554821 292.9136370028434 1.1202488432754687
24.911913130501624 292.19494126238607 1.1234666852889428
24.91714068545504 294.85840511658637 1.1325281307952688
24.922368240408453 297.8650747598553 1.1415598329718404
24.927595795361867 301.65511242820736 1.1533007512451645
24.93282335031528 303.5075919683018 1.1609684575842683
24.938050905268696 305.49645964720463 1.1691157223151682
24.94327846022211 306.1249919405272 1.1740939563753958
24.948506015175525 302.54882966681146 1.1696509037198637
24.95373357012894 307.2134595317506 1.1812973289622601
24.958961125082354 307.50585148159854 1.1828241028884035
24.964188680035768 311.06961135927224 1.193811431251139
24.969416234989183 305.02970933671986 1.1868177565960762
24.974643789942597 300.51718886212836 1.181432102970539
24.97987134489601 298.4236812912335 1.1797620283976806
24.985098899849426 298.9698391482539 1.1846746369555208
24.99032645480284 299.0113774728455 1.1876379148570455
24.995554009756255 298.96285051589257 1.1907335626456572
25.00078156470967 300.7383923575916 1.194330910945282
25.006009119663084 304.66480472195366 1.206740576107279
25.011236674616498 304.2893649186549 1.2093283972167437
25.016464229569912 304.885506738062 1.2158635559408004
25.021691784523327 301.42910736333533 1.210931381520501
25.02691933947674 299.77359712857725 1.2117746112179322
25.032146894430156 299.43751419016087 1.214634490220729
25.03737444938357 301.12927663913433 1.2222839129640604
25.042602004336985 300.79207224281447 1.2245861088536183
25.0478295592904 301.9723948806494 1.230234043717487
25.053057114243813 306.2943874556232 1.2438501253295073
25.058284669197228 307.6481345745881 1.2515266627825656
25.063512224150642 307.51124741096663 1.2553236666209215
25.068739779104057 303.46066536215653 1.2508081171213778
25.07396733405747 308.2558679287917 1.2669787832888377
25.079194889010886 313.50416638277596 1.2818739522497213
25.0844224439643 313.50758091140386 1.285393193942079
25.089649998917714 311.0451815215345 1.2822501840392828
25.09487755387113 307.78721202998 1.2798432215203148
25.100105108824543 309.39418526568085 1.2866868360019486
25.105332663777958 305.13738984059876 1.2823944787445123
25.110560218731372 306.5799766502821 1.288298766817339
25.115787773684787 307.4176155464 1.2944138315453466
25.1210153286382 307.3722732267963 1.2970512184109169
25.126242883591615 304.13429379899253 1.2947752316106096
25.13147043854503 300.99793910037187 1.2938724654055926
25.136697993498444 301.7186005022606 1.300928152184265
25.14192554845186 304.1343366352706 1.3099886135182082
25.147153103405273 307.5020461621221 1.320364334337496
25.152380658358688 313.582858384111 1.3362117240162146
25.157608213312102 316.95247307692955 1.3457362020772043
25.162835768265516 321.33074824055234 1.358601799188663
25.16806332321893 324.0546315813597 1.368705655373308
25.173290878172345 325.16136905647005 1.3798527269977023
25.17851843312576 317.7237266235263 1.3682114298405361
25.183745988079174 311.50868335361764 1.3576610116621555
25.18897354303259 308.325284862531 1.354077450260879
25.194201097986003 305.92383367379887 1.3535315636388556
25.199428652939417 302.6835980304609 1.3508724690477196
25.204656207892832 303.54033579512577 1.357806056828845
25.209883762846246 308.9819987420076 1.378526729637934
25.21511131779966 316.8956955099723 1.403458839062724
25.220338872753075 316.98677586104554 1.4069264064870823
25.22556642770649 320.0692660697932 1.4138107443844734
25.230793982659904 319.2238013797174 1.4164354338329463
25.23602153761332 322.8056636647124 1.428097643236732
25.241249092566733 315.8005222777115 1.4190984405086733
25.246476647520147 318.09610067700726 1.4277398465071505
25.25170420247356 313.9696216850793 1.4251112252598825
25.256931757426976 321.4852896470617 1.4485793211760165
25.26215931238039 322.6104068257642 1.4588481481129292
25.267386867333805 323.91032162649987 1.4649229319043993
25.27261442228722 325.2222714333637 1.4713030377353726
25.277841977240634 326.2568787509173 1.478511183518431
25.283069532194048 326.8984363297226 1.486107183195647
25.288297087147463 325.79472225547266 1.4885779806491295
25.293524642100877 326.179483088364 1.494255248578533
25.29875219705429 324.3575493507373 1.4950960028051854
25.303979752007706 320.28623983807387 1.4931529326773991
25.30920730696112 319.78224204836164 1.5012352451954625
25.314434861914535 318.28804582123945 1.5080246668149262
25.31966241686795 320.13540614272324 1.5174365856087522
25.324889971821364 322.7160972217908 1.5265499678484171
25.330117526774778 328.56448233557194 1.5431431551993977
25.335345081728192 333.61284073946103 1.5626551330586442
25.340572636681607 325.78421376432135 1.5488356675824433
25.34580019163502 322.84678716233606 1.5473653338196804
25.351027746588436 315.8071247367368 1.534193107367306
25.35625530154185 318.65250838785596 1.5510799177115164
25.361482856495265 320.4588467415366 1.5619011205967808
25.36671041144868 319.0676211478813 1.5659926695058692
25.371937966402093 318.2769278989098 1.5692108283604986
25.377165521355508 311.60031602897357 1.5603084807748628
25.382393076308922 307.98658986661707 1.5617834346169177
25.387620631262337 303.34532417879154 1.556999883960122
25.39284818621575 304.65636598407144 1.5672499732915872
25.398075741169166 310.2409543239002 1.5870260590414142
25.40330329612258 312.98414391971045 1.5988211269440848
25.408530851075994 319.19195857247763 1.620122398454338
25.41375840602941 327.8129112266848 1.6467360265223374
25.418985960982823 328.46098375605527 1.6570691980556436
25.424213515936238 328.0270312922636 1.666649800437454
25.429441070889652 312.30519099888835 1.6316533094205807
25.434668625843067 316.8964425687993 1.6496288047925636
25.43989618079648 314.913929781994 1.6471946678181544
25.445123735749895 320.2934894185919 1.6704315038690933
25.45035129070331 314.64344956140803 1.6620464789273575
25.455578845656724 310.28816364576267 1.6582441720731653
25.46080640061014 307.1775047920267 1.6560989190789654
25.466033955563553 299.7807227151263 1.6430114190599234
25.471261510516968 299.5408962977758 1.6533069826375346
25.476489065470382 306.48964716339066 1.6786545548893772
25.481716620423796 315.1724591382447 1.7169129021673595
25.48694417537721 317.1503289314072 1.7272628950026216
25.492171730330625 318.0578251146235 1.740897842851261
25.49739928528404 310.37013447757613 1.725123210856714
25.502626840237454 315.4742508351976 1.747584345083014
25.50785439519087 317.4945104380292 1.764074220758132
25.513081950144283 324.96171487606637 1.7942171392359063
25.518309505097697 325.06603240266327 1.8070330730194932
25.523537060051112 322.77810344776157 1.8060898210338765
25.528764615004526 317.4320941166261 1.8015801942821834
25.53399216995794 319.25929773596243 1.8136466158240552
25.539219724911355 321.2787900801902 1.8364644612378647
25.54444727986477 324.99496754301913 1.8576203176774695
25.549674834818184 321.39729496249515 1.8658928930078296
25.5549023897716 323.6397541655629 1.8757785257240234
25.560129944725013 324.76405128677794 1.892592130315064
25.565357499678427 329.27289947229167 1.90640125126653
25.57058505463184 327.04457338593016 1.9128138186724373
25.575812609585256 320.8651715641515 1.9052758383932016
25.58104016453867 315.4044074890577 1.898280484136556
25.586267719492085 315.295575376568 1.9132815666656426
25.5914952744455 326.027204417083 1.9556368703247204
25.596722829398914 333.38077236999754 1.9947185843638449
25.601950384352328 334.512983876197 2.008931343168023
25.607177939305743 330.64852573316443 2.0081015614317885
25.612405494259157 323.57854966484365 1.999690932105473
25.61763304921257 320.05682048548414 1.999739993560727
25.622860604165986 325.04328378785436 2.0226841156215216
25.6280881591194 333.0723586891815 2.0587938590429076
25.633315714072815 336.31867365169546 2.0843662359378334
25.63854326902623 326.9556466912329 2.071139099634169
25.643770823979644 323.533960702473 2.0726298527255214
25.648998378933058 325.6034836815619 2.0920178495998125
25.654225933886472 333.9872151298599 2.1339932468464795
25.659453488839887 326.76550546466603 2.128542265708687
25.6646810437933 329.7553827865422 2.1593275910668632
25.669908598746716 327.71524697551536 2.1637105775941747
25.67513615370013 322.862350216448 2.1671527021236625
25.680363708653545 316.7012738466187 2.155739708319045
25.68559126360696 316.99983472348976 2.175869302554556
25.690818818560373 332.5971292472556 2.2480432314429772
25.696046373513788 346.04155184146003 2.305283372657911
25.701273928467202 341.05953956733276 2.306773665486628
25.706501483420617 333.5759557395066 2.2863456668575153
25.71172903837403 327.4320019718994 2.2856273709083674
25.716956593327446 326.8184811434533 2.2989356057288224
25.72218414828086 325.1883104791773 2.3181157855592565
25.727411703234274 327.6799931157839 2.3464349633504957
25.73263925818769 330.9810916798287 2.3829525793391166
25.737866813141103 333.36654291579254 2.407005104664299
25.743094368094518 331.78980217818474 2.4227119361143985
25.748321923047932 324.95671785927703 2.420089497424156
25.753549478001347 324.3231596574182 2.4472621789033746
25.75877703295476 327.08396175885537 2.4790290977616913
25.764004587908175 330.92540831879893 2.511288463101852
25.76923214286159 334.6414732089918 2.5543496469228986
25.774459697815004 318.6660776403043 2.5109998463965124
25.77968725276842 307.1338279388097 2.5083131489994117
25.784914807721833 305.2919432262948 2.52094286760599
25.790142362675248 324.5665282813461 2.6349015783188956
25.795369917628662 330.497996146107 2.668419842273596
25.800597472582076 335.71937459948754 2.715261578586271
25.80582502753549 323.6019282271991 2.6869464587736775
25.811052582488905 330.36716589592095 2.7555381794948905
25.81628013744232 330.4042541823432 2.7935736952879613
25.821507692395734 327.7441570678072 2.8201497568275906
25.82673524734915 319.77393437657366 2.8194249329171357
25.831962802302563 321.7672316150784 2.851905014478816
25.837190357255977 332.514894768538 2.934887058144123
25.84241791220939 331.4717708711477 2.951507655605449
25.847645467162806 333.17451009563405 3.0047898855999904
25.85287302211622 322.3113711175099 2.9931134966902104
25.858100577069635 329.13666685417354 3.0846584003314734
25.86332813202305 321.24832630078413 3.1061623926517603
25.868555686976464 324.1566495538596 3.1753571128299294
25.87378324192988 321.68197369489945 3.193279270928024
25.879010796883293 328.0210971848878 3.2679887615524637
25.884238351836707 327.1933649304028 3.3111467927831506
25.88946590679012 322.4837655727825 3.3408446459715195
25.894693461743536 338.2738712684972 3.4838759297675064
25.89992101669695 341.08360536793776 3.574190105236692
25.905148571650365 329.7577812299198 3.5989840380056277
25.91037612660378 327.2571069708863 3.6500513462770847
25.915603681557194 327.5878385338797 3.72286085927011
25.920831236510608 334.1537070286515 3.82287297287697
25.926058791464023 330.76544191796404 3.8745520073868414
25.931286346417437 322.957029615608 3.885795942981304
25.93651390137085 326.6160256191579 3.9982526345345826
25.941741456324266 337.39039993868886 4.1608960374276975
25.94696901127768 338.9360622386578 4.310266681352951
25.952196566231095 335.2011434038159 4.407574216708258
25.95742412118451 318.9645760709379 4.412936615755045
25.962651676137924 295.4105698355572 4.340542888081393
25.967879231091338 305.7896004337689 4.5019577421217
25.973106786044752 304.69596758556986 4.5685815298940655
25.978334340998167 318.4080324437204 4.712728322323563
25.98356189595158 302.2377934990115 4.658964786428029
25.988789450904996 295.2111915270425 4.670086685258583
25.99401700585841 297.701497968204 4.795569566859946
25.999244560811825 298.20827258657 4.862884199023274
26.00447211576524 315.2317388495665 5.132450225575288
26.009699670718653 305.1058093091099 5.12053299219621
26.014927225672068 310.4046371848094 5.3311664828395395
26.020154780625482 299.30889349763305 5.379466495710029
26.025382335578897 306.15027074425257 5.589149875337607
26.03060989053231 301.58277411449103 5.652525737005993
26.035837445485726 307.7105867081125 5.78430627466647
26.04106500043914 303.1245626912438 5.89868504666051
26.046292555392554 307.0131828778595 6.090336632083612
26.05152011034597 296.688637743239 6.191476050914657
26.056747665299383 276.5017107749556 6.129935422005522
26.061975220252798 254.1616680425724 6.127918368271323
26.067202775206212 258.2286487319022 6.3317208072029105
26.072430330159627 295.0109458402944 7.132829737616253
26.07765788511304 324.0677811055091 7.695338140027986
26.082885440066455 320.4726206782964 8.101775993080201
26.08811299501987 282.8824670423267 7.924705202560174
26.093340549973284 247.12201527532335 7.891779141576891
26.0985681049267 260.7221002896393 8.584829374761807
26.103795659880113 276.824170775924 9.519609334381371
26.109023214833528 276.79378829337935 10.373750101152687
26.114250769786942 241.64312081119309 10.619720848809031
26.119478324740356 205.1420489851815 11.295904017334227
26.12470587969377 206.48313793655387 12.947261426851886
26.129933434647185 163.94484426552387 15.948130495853931
26.1351609896006 198.06692021745602 24.79700822907716
