# Supplementary material for: Unraveling metal effects on CO2 uptake in pyrene-based metal-organic frameworks
Source: Nat Commun. 2025 Feb 11;16:1516. doi: 10.1038/s41467-025-56296-w (PMC11814143; doi:10.1038/s41467-025-56296-w)
Supplement: Supplementary file 3 — Source Data [file 41467_2025_56296_MOESM3_ESM.zip › SourceCode/SuppInf/FigureS5_Ga-TBAPy_InSitu_VariableT_PXRD/Data/GaTBAPy_0128p.dat]

0.002613777476707968 17.892790504065182 5.900164852616615
0.007841332430123905 8.967005528023707 3.492770460560284
0.01306888738353984 12.85086790133596 3.6625367162130593
0.018296442336955775 18.49554779506695 3.109816236190198
0.02352399729037171 19.520000488885014 2.859820015145955
0.028751552243787646 22.4678344301215 2.929571493073412
0.03397910719720358 20.9213235894601 2.4266454213774256
0.03920666215061952 15.932124696960255 2.0256028604655074
0.04443421710403546 15.059944904810461 1.8185686073522531
0.0496617720574514 15.7161620998405 1.7235436143103604
0.054889327010867336 15.485308487471842 1.7551085946788072
0.060116881964283275 17.071493299212076 1.7752591198088847
0.06534443691769921 15.910777551569153 1.6817519162923922
0.07057199187111515 16.279819618113848 1.666158604729943
0.07579954682453109 15.446622112353383 1.5551125948191884
0.08102710177794703 14.015493263560737 1.3749338415259558
0.08625465673136297 13.636282189287273 1.321160780678942
0.09148221168477891 13.407356244614508 1.2275548525622684
0.09670976663819485 14.389851608186243 1.219863221905128
0.10193732159161079 16.244788643599296 1.2580430899370518
0.10716487654502672 16.491970042014778 1.2473939389873543
0.11239243149844266 17.92731646727167 1.3159630895986112
0.1176199864518586 18.329258577118914 1.328367924796051
0.12284754140527454 18.48632950636005 1.2680799393279991
0.12807509635869047 17.816443876086456 1.1469658512218692
0.1333026513121064 18.402325807385516 1.1284411514550297
0.13853020626552232 19.406103708355385 1.1541742805109307
0.14375776121893824 20.453683826124376 1.2322438070433976
0.14898531617235417 22.144582802766173 1.3760452121450775
0.1542128711257701 20.124459632878658 1.3057007139899313
0.15944042607918602 19.662220020569038 1.2875026374446004
0.16466798103260194 18.31123464290251 1.189262456760261
0.16989553598601786 18.517762972830358 1.1822908390517752
0.1751230909394338 17.28225711219161 1.0903781330870557
0.18035064589284971 18.347185400296176 1.0692321354704006
0.18557820084626564 18.863617187641307 1.0486924327411444
0.19080575579968156 18.15450178224786 0.9971323087353753
0.1960333107530975 19.184775123195166 1.017478752346258
0.20126086570651341 19.089145295426157 1.0018079180225887
0.20648842065992934 17.748087514707187 0.9454528629308117
0.21171597561334526 17.43915251397616 0.9405922859847656
0.2169435305667612 18.289558826683425 0.9309002667073345
0.22217108552017711 16.825928460360338 0.870288823127589
0.22739864047359304 16.467760752697675 0.85880154758878
0.23262619542700896 15.751896220313633 0.8543629594824593
0.2378537503804249 16.321115956985395 0.8901008199339977
0.2430813053338408 18.198085774632236 0.9464881889208224
0.24830886028725674 18.320755415480193 0.9356222334068954
0.25353641524067266 19.39095076660332 0.9309632303227797
0.2587639701940886 18.924701183363116 0.9178444922858259
0.2639915251475045 18.912453808294288 0.9134120462802316
0.26921908010092044 18.596324051109267 0.8916135918954745
0.27444663505433636 18.920782868669868 0.8827518821262941
0.2796741900077523 19.184725565340244 0.8693903207650719
0.2849017449611682 20.00349292331 0.8618996874510274
0.29012929991458414 21.074837707862297 0.8673569332908403
0.29535685486800006 21.280154147892667 0.8688581721279146
0.300584409821416 21.53339929141287 0.8487684821933194
0.3058119647748319 20.683049521507034 0.857055489421165
0.31103951972824784 20.76115348449509 0.8805847470634159
0.31626707468166376 19.519320325649527 0.8447236675290208
0.3214946296350797 19.42569425613389 0.8479908379141216
0.3267221845884956 18.156264025801896 0.7944440092064176
0.33194973954191154 17.879943897278746 0.8185018341719726
0.33717729449532746 17.5099248240911 0.825351670156635
0.3424048494487434 16.676797015055122 0.8319389808522477
0.3476324044021593 17.36608216687995 0.8580506559094982
0.35285995935557524 17.301406108777 0.8167578747210528
0.35808751430899116 17.59338675343813 0.8079707820799125
0.3633150692624071 18.04262932322224 0.8130036702467893
0.368542624215823 17.276865074735067 0.7979721316953157
0.37377017916923894 18.12590968253062 0.8080538138921561
0.37899773412265486 18.297165888374277 0.8196389350352482
0.3842252890760708 18.288507176626894 0.8649078669995774
0.3894528440294867 17.663102037403238 0.8574384899444173
0.39468039898290264 16.4472985630169 0.8277176846076097
0.39990795393631856 17.04893446191699 0.8028630870169731
0.4051355088897345 17.003867274548302 0.7700803303090134
0.4103630638431504 17.367162294924388 0.767163577981891
0.41559061879656634 17.73540237043412 0.764186608804616
0.42081817374998226 18.414466437906093 0.7900293987064546
0.4260457287033982 18.346496146476003 0.8085816263494705
0.4312732836568141 19.069818172194655 0.8279498348691372
0.43650083861023004 19.392440210111054 0.8385224876142078
0.44172839356364596 19.604066710474633 0.837264971438052
0.4469559485170619 20.599495824368603 0.8282617885180689
0.4521835034704778 20.11744216683708 0.8061593432179888
0.45741105842389373 19.25478099629657 0.7862382973196318
0.46263861337730966 19.256108998193536 0.7757774267727819
0.4678661683307256 19.470575900638657 0.7777766660063241
0.4730937232841415 19.870673309993528 0.7723774078523644
0.47832127823755743 20.920908826450916 0.7973113928912493
0.48354883319097336 20.515121140941055 0.7905317854236114
0.4887763881443893 20.452871556266377 0.7992910900769252
0.4940039430978052 20.029105234110652 0.7987279483557022
0.49923149805122113 19.34898544872282 0.7598058408843696
0.5044590530046371 19.016972503879142 0.7584763457171674
0.5096866079580531 18.67128173073725 0.7477874193206228
0.5149141629114691 18.112703928374955 0.7336634346864725
0.5201417178648851 17.708250860372132 0.7221403669387206
0.525369272818301 17.64539318449947 0.7169110721075115
0.530596827771717 17.404950831721653 0.7167833048896165
0.535824382725133 16.363386320514305 0.7079224270219056
0.541051937678549 16.847060322229705 0.7051484085211458
0.546279492631965 17.906679427935885 0.7158127796133206
0.5515070475853809 19.06465924775677 0.7420508311354792
0.5567346025387969 19.068179810726768 0.7319647243713284
0.5619621574922129 19.42928464868347 0.736925987664502
0.5671897124456289 18.268509235618144 0.7009177044490421
0.5724172673990449 17.899078406845668 0.6949698244055861
0.5776448223524608 18.284317613889645 0.7007922123988122
0.5828723773058768 18.201484117182265 0.7096795600364675
0.5880999322592928 19.29130731496826 0.7377255602804721
0.5933274872127088 19.603554160738 0.7580541258999506
0.5985550421661248 19.08654732665647 0.7579778509604734
0.6037825971195407 19.02208200688599 0.7564542133313523
0.6090101520729567 17.80122928122816 0.7120974367770102
0.6142377070263727 16.919100975059113 0.6764465400497179
0.6194652619797887 16.996717551122124 0.6754841511327353
0.6246928169332047 17.069450855550905 0.6835948929262354
0.6299203718866206 18.253284523929942 0.7090044055555728
0.6351479268400366 18.486916643433748 0.7153482612958416
0.6403754817934526 18.867074137895532 0.7057649017606458
0.6456030367468686 18.031627540492913 0.6823068375548008
0.6508305917002846 18.000378567760116 0.6756923354524628
0.6560581466537005 17.27134174414003 0.6504472827588043
0.6612857016071165 18.184115326064347 0.6741357747908
0.6665132565605325 19.47100902883807 0.6871955176484326
0.6717408115139485 20.9041117325901 0.7076007342662616
0.6769683664673645 22.83644981673136 0.7343246720792328
0.6821959214207804 23.54866778852253 0.7400614010498775
0.6874234763741964 23.555611622331764 0.7584788209317901
0.6926510313276124 24.560168250555815 0.7774288875843547
0.6978785862810284 23.849377598458716 0.7598890461514413
0.7031061412344444 22.840742523316774 0.7462088328398269
0.7083336961878604 22.074005947651354 0.7104544872275055
0.7135612511412763 22.265205972738112 0.7171741188520184
0.7187888060946923 22.39304945225726 0.7281342116128798
0.7240163610481083 23.467564146202005 0.7494650265085329
0.7292439160015243 24.519786711518446 0.7918542437304432
0.7344714709549403 25.16050655306047 0.7920907432215207
0.7396990259083562 26.106365725072365 0.8057321097394636
0.7449265808617722 25.78332945704494 0.7967705620363693
0.7501541358151882 27.279355770926976 0.8317080710623277
0.7553816907686042 28.07686101547616 0.8406281010844265
0.7606092457220202 29.75110666210167 0.8356722942113097
0.7658368006754361 31.139682268837294 0.8360092019231558
0.7710643556288521 30.884845541245994 0.8026781338624825
0.7762919105822681 30.02544706868321 0.7725013889759987
0.7815194655356841 29.032070007249665 0.7673275506790935
0.7867470204891001 29.42744014953351 0.7932889575409958
0.791974575442516 30.043158971918565 0.8141918992525001
0.797202130395932 29.875393218226208 0.8314178782631377
0.802429685349348 31.09219169549527 0.8424889716611172
0.807657240302764 32.13397785163838 0.8615901979308994
0.81288479525618 35.208210445089286 0.8977532137623718
0.8181123502095959 38.62192566059939 0.9390157685274497
0.8233399051630119 42.04578315507552 0.9915957955300407
0.8285674601164279 43.89802252490176 1.0455580916447562
0.8337950150698439 45.44426484360444 1.0773557532935665
0.8390225700232599 50.93697807580201 1.1454106447184544
0.8442501249766758 54.135470944853175 1.172240158778151
0.8494776799300918 56.797886620460446 1.1983401597403367
0.8547052348835078 58.864766308824294 1.2360372305757394
0.8599327898369238 63.35289337760534 1.2804281864467908
0.8651603447903398 67.70408267294694 1.3248019092271885
0.8703878997437557 72.58726483849358 1.3663486790309551
0.8756154546971717 75.50791783302968 1.367573033567129
0.8808430096505877 76.37058713211971 1.3696031050575008
0.8860705646040037 77.36766568962905 1.363718244551351
0.8912981195574197 76.64102776211587 1.3707890763744817
0.8965256745108356 78.71822615655547 1.4006133761192952
0.9017532294642516 78.91167968649162 1.4121632225973266
0.9069807844176676 77.73772745818204 1.383368118995528
0.9122083393710836 83.51033427736404 1.4285415812691582
0.9174358943244996 86.04624201854624 1.442061623370266
0.9226634492779155 86.97626490049605 1.4333551786374696
0.9278910042313315 88.74081137243533 1.4475335974944958
0.9331185591847475 83.72293704928053 1.379358775996115
0.9383461141381635 85.06001233735084 1.3900659246978366
0.9435736690915795 87.35822743099126 1.3983740475585202
0.9488012240449955 89.46796003461183 1.405836388047672
0.9540287789984114 91.82668047811539 1.424966465694983
0.9592563339518274 91.48310216986519 1.408269831254258
0.9644838889052434 92.89508425602226 1.4287675159128055
0.9697114438586594 97.98016675768015 1.464346515472014
0.9749389988120754 103.08813370467803 1.496486717337826
0.9801665537654913 105.66011845278419 1.5427132031911277
0.9853941087189073 108.97891536930746 1.5600408331312419
0.9906216636723233 109.04735310475355 1.5572153521189678
0.9958492186257393 102.02544706167077 1.4871420992266475
1.0010767735791553 99.22960538932226 1.4584203539712968
1.0063043285325712 98.95701174324897 1.4597498135242133
1.0115318834859872 99.66085017066963 1.4642758179772186
1.0167594384394032 108.00193252901914 1.5135342008695012
1.0219869933928192 116.9511062884087 1.5787392668633717
1.0272145483462352 119.98930425710847 1.5886667627519655
1.0324421032996511 123.66415351854536 1.6114828445825535
1.0376696582530671 127.82848422843611 1.6425843970759582
1.042897213206483 127.04279725721506 1.6211241765130482
1.048124768159899 130.10658777012767 1.6550035460672072
1.053352323113315 131.11842633234633 1.673008782734713
1.058579878066731 132.86634413555822 1.6953408052132146
1.063807433020147 132.6072840331471 1.6826654085917248
1.069034987973563 131.988035262074 1.664209268343606
1.074262542926979 131.87113261497453 1.6543040220043643
1.079490097880395 131.09215476397142 1.6329310158163282
1.084717652833811 133.41221053368395 1.659999796965302
1.089945207787227 134.37729954877966 1.6671066419887357
1.095172762740643 137.54818141986112 1.6800562611000756
1.1004003176940589 134.42777640884884 1.6577738311936934
1.1056278726474749 135.30347823373074 1.6635341898089375
1.1108554276008908 140.40421936889857 1.7104855650049153
1.1160829825543068 136.85029884430446 1.6822721642962533
1.1213105375077228 138.49968258815414 1.6640214636121804
1.1265380924611388 138.1099012200399 1.658869813771373
1.1317656474145548 138.34855473163617 1.6427058001333468
1.1369932023679707 142.29861674877105 1.674673764044653
1.1422207573213867 142.81154599051092 1.6973337542613631
1.1474483122748027 139.39282985833376 1.6706004805142285
1.1526758672282187 148.475873158075 1.7330383834280936
1.1579034221816347 150.9331125935955 1.7602289163949005
1.1631309771350506 153.38165475727683 1.7858217248492951
1.1683585320884666 154.22498332993817 1.7726799006133769
1.1735860870418826 147.65822203639578 1.734690333414421
1.1788136419952986 145.57007970930434 1.7163952338653499
1.1840411969487146 140.17409032399266 1.6654359788411013
1.1892687519021305 139.1550388362604 1.6665625800238664
1.1944963068555465 140.3700677815247 1.6631631530489341
1.1997238618089625 148.5978302969525 1.715756792751139
1.2049514167623785 148.5734674623626 1.7352139820371655
1.2101789717157945 149.08465384459151 1.7388632521563383
1.2154065266692105 145.718683637483 1.6885235753568177
1.2206340816226264 144.9024676704702 1.6686710702910503
1.2258616365760424 141.92284342081618 1.6282423147703613
1.2310891915294584 150.27989858159796 1.6688156796635394
1.2363167464828744 154.75764846737306 1.7161946034810438
1.2415443014362904 153.16987096281957 1.733143104301102
1.2467718563897063 149.40067992305796 1.7444727144129897
1.2519994113431223 145.92854221395217 1.7085828841479664
1.2572269662965383 144.32328093450607 1.672767000555004
1.2624545212499543 152.2548932977578 1.6957113069066023
1.2676820762033703 154.24492629782947 1.7217829729494614
1.2729096311567862 150.856554736059 1.7066078506452838
1.2781371861102022 147.0159316547706 1.6934134657686453
1.2833647410636182 143.52474815782978 1.6792549183966181
1.2885922960170342 145.2676197015026 1.6964865186269509
1.2938198509704502 150.64615700091818 1.7191674552142115
1.2990474059238661 152.56274472780314 1.7202404559877604
1.3042749608772821 153.13748966475814 1.7203335490851834
1.309502515830698 149.86857489527503 1.6794961043296504
1.314730070784114 147.48769770953865 1.666858599543765
1.31995762573753 153.6678248248447 1.7034192249494322
1.325185180690946 151.6527428320501 1.6854301866963284
1.330412735644362 148.7434768488895 1.6717861462533778
1.335640290597778 147.12533965098672 1.6682350632548009
1.340867845551194 138.52056552771722 1.5992960299144499
1.34609540050461 134.97983905857834 1.580663368518629
1.351322955458026 137.24314321561948 1.5986914366706881
1.356550510411442 138.0808148278753 1.606891982063112
1.361778065364858 140.401894906178 1.61517668648865
1.3670056203182739 145.27322482004263 1.6354760003877513
1.3722331752716899 151.49664017864808 1.6758157582537037
1.3774607302251058 154.83489123472842 1.6940903275275887
1.3826882851785218 158.83125225945608 1.7328126837464637
1.3879158401319378 156.27795537328237 1.7104602023985802
1.3931433950853538 152.6776685784451 1.691478276201291
1.3983709500387698 148.0519622540148 1.6550320178004951
1.4035985049921857 145.51869348467062 1.6421886002710928
1.4088260599456017 141.86030652118333 1.6318530786355023
1.4140536148990177 143.33016773802052 1.6462918980065022
1.4192811698524337 145.98243010653673 1.6804636265246085
1.4245087248058497 150.6444345689897 1.7004225519462546
1.4297362797592656 150.069345139623 1.6773923533226192
1.4349638347126816 145.1448088926166 1.660607553840061
1.4401913896660976 142.61039970591435 1.6472550105324288
1.4454189446195136 141.92394374607434 1.6422653537132899
1.4506464995729296 142.13010429690792 1.6469704321795622
1.4558740545263456 133.40650331928694 1.585963364396691
1.4611016094797615 130.01827041412363 1.5651941620527239
1.4663291644331775 127.97071335107837 1.553493081431022
1.4715567193865935 132.02658533685909 1.578047443786188
1.4767842743400095 138.05147898092727 1.6066427739280562
1.4820118292934255 139.95588440536977 1.644696484327628
1.4872393842468414 145.28989868949367 1.6764123394704697
1.4924669392002574 142.02992435579256 1.6709989634901639
1.4976944941536734 143.45058043131317 1.660065955922065
1.5029220491070894 136.79655539356557 1.6122637818805807
1.5081496040605054 133.8556388319912 1.5750276209023215
1.5133771590139213 132.7325800347998 1.5874583217378238
1.5186047139673373 130.47633511346427 1.5993429312446925
1.5238322689207533 130.23386462169182 1.606018130131093
1.5290598238741693 133.97797587709036 1.6246355273427389
1.5342873788275853 139.51151137732356 1.6599083826259171
1.5395149337810012 139.48031511281206 1.6541921947098641
1.5447424887344172 142.64857457961736 1.6558231049929737
1.5499700436878332 142.04610464310633 1.636812066535423
1.5551975986412492 145.3346611696725 1.6483609228004095
1.5604251535946652 152.54348018086046 1.6996213156443616
1.5656527085480811 152.25493432347204 1.7040668183004235
1.5708802635014971 160.78661066887295 1.7571559908769512
1.576107818454913 159.2333112274576 1.7344344169458465
1.581335373408329 164.28506800836934 1.7615117068719424
1.586562928361745 167.7284577281018 1.7871423375447182
1.591790483315161 164.45000390638094 1.775775910293033
1.597018038268577 164.39871600485375 1.7662315264554462
1.602245593221993 161.8679257829686 1.7411607621668157
1.607473148175409 167.1270725427278 1.7705436732903732
1.612700703128825 170.07853265018073 1.7783709108637602
1.617928258082241 167.26821803578542 1.7611944928041539
1.623155813035657 171.88232830148536 1.805466552253233
1.628383367989073 176.61906478103444 1.8422977052440417
1.6336109229424889 174.7670946838105 1.8142824469184922
1.6388384778959049 173.93013058286613 1.797833810696292
1.6440660328493208 173.76738841612217 1.7793075302623074
1.6492935878027368 182.1209114169241 1.8070356048868632
1.6545211427561528 188.57361152431125 1.8607274772592917
1.6597486977095688 192.42921166779672 1.8909932285661595
1.6649762526629848 197.31399345230793 1.8968633745782717
1.6702038076164007 189.26689431440988 1.8245527830789912
1.6754313625698167 186.98846413636616 1.7708094098877176
1.6806589175232327 188.9964415040451 1.7718263397588607
1.6858864724766487 200.54445290159643 1.842765503327835
1.6911140274300647 206.80504469774715 1.8951743022407843
1.6963415823834807 206.39579408984744 1.889950721514284
1.7015691373368966 199.8548057795386 1.856829271477326
1.7067966922903126 201.8915987068742 1.8745985932256228
1.7120242472437286 205.12414593047242 1.896568120147631
1.7172518021971446 200.4255855655765 1.8463291262920793
1.7224793571505606 205.3653697032483 1.8570873884155883
1.7277069121039765 211.62116824680987 1.886899350982278
1.7329344670573925 219.32147853381002 1.9185939431182828
1.7381620220108085 233.38678898930328 1.9896805419473793
1.7433895769642245 233.07801401617277 1.9765304031144928
1.7486171319176405 226.5703406198703 1.9250222392828218
1.7538446868710564 235.26701028919973 1.9484157782588434
1.7590722418244724 234.7143484575034 1.9374943814844021
1.7642997967778884 239.69266145657693 1.9641902379043976
1.7695273517313044 238.30533311767613 1.9487494413916349
1.7747549066847204 234.42679400708496 1.9180413857538887
1.7799824616381363 237.270140421809 1.9494006406096713
1.7852100165915523 243.89254167038357 1.9858205197316599
1.7904375715449683 252.50709774733997 2.0235204653707695
1.7956651264983843 249.81886053045653 2.0019574374427833
1.8008926814518003 249.4098961658921 1.9639754970829564
1.8061202364052162 254.37282043131793 1.961145204670109
1.8113477913586322 258.56358563590794 1.9668865609170039
1.8165753463120482 262.7608853435435 1.9751968865906036
1.8218029012654642 258.33012071388197 1.9425263513763087
1.8270304562188802 247.9484814772048 1.886257386322555
1.8322580111722961 248.8996572605774 1.8797049349423665
1.8374855661257121 245.39068650742274 1.8598864422181771
1.842713121079128 250.86806049782078 1.892833397444513
1.847940676032544 249.7039394315464 1.8807805045139534
1.85316823098596 259.22491104023794 1.9171681840702688
1.858395785939376 263.4109013343808 1.9417987689066445
1.863623340892792 273.1245032568733 1.98834291602392
1.868850895846208 263.32021739708205 1.9331463330513408
1.874078450799624 247.26292650978456 1.8188149606755744
1.87930600575304 239.68808845704294 1.780924528722841
1.884533560706456 240.24615586789503 1.7769832984915284
1.889761115659872 241.61941841066212 1.7838699483558433
1.894988670613288 247.4116561875661 1.8128475841131333
1.9002162255667039 256.19283509072756 1.8478495360880778
1.9054437805201199 259.13108557049947 1.859753132291348
1.9106713354735358 264.7789664458701 1.8700429002875216
1.9158988904269518 258.91852251345586 1.829266684392421
1.9211264453803678 256.26512567785346 1.8044296461665836
1.9263540003337838 254.03880588658808 1.7822102941040858
1.9315815552871998 248.7419669957542 1.7654430362994953
1.9368091102406157 242.9491900390559 1.7414730904157272
1.9420366651940317 242.5240254658791 1.7335519343957109
1.9472642201474477 243.8306926116114 1.7326546309920565
1.9524917751008637 243.98432482835216 1.728424751569024
1.9577193300542797 237.74362633813703 1.6967198116546947
1.9629468850076957 237.57159934298977 1.7151691969743421
1.9681744399611116 237.37575011041932 1.7074346160912974
1.9734019949145276 238.01995576962014 1.6968707676217547
1.9786295498679436 236.7073472860055 1.6714845293840512
1.9838571048213596 234.65325902467364 1.6359102945276693
1.9890846597747756 239.04348105891546 1.6436727979086383
1.9943122147281915 235.73355849474484 1.6398234921906933
1.9995397696816075 241.48491436695008 1.6701001530945874
2.0047673246350235 236.6480575826209 1.6499440001354297
2.0099948795884393 235.74001366098568 1.6516545209425975
2.015222434541855 237.89442951230072 1.6399502883087813
2.0204499894952708 236.86720795270315 1.6252315684498817
2.0256775444486865 235.32218079451113 1.6109202522081885
2.0309050994021023 232.51339783629277 1.5872011479695243
2.036132654355518 227.7446428769988 1.5752346330367484
2.041360209308934 223.2911621801151 1.5679087022516676
2.0465877642623496 229.863001663634 1.5953980279173323
2.0518153192157653 226.67634645089646 1.5850969918744782
2.057042874169181 221.45120410201653 1.5642526607163496
2.062270429122597 226.57615739756386 1.5895660037053987
2.0674979840760126 224.12340594417884 1.5881934087339316
2.0727255390294284 225.52539547517546 1.5915912766362303
2.077953093982844 238.92426170238642 1.6391606206022447
2.08318064893626 232.54433145753174 1.6203331557013585
2.0884082038896756 232.43464546768138 1.6376961333813511
2.0936357588430914 225.91942112363003 1.6161136751860163
2.098863313796507 230.1468227451569 1.6477669643066213
2.104090868749923 233.0945573594605 1.6440500530001578
2.1093184237033387 232.74404324115105 1.6250969241878055
2.1145459786567544 236.46938046056584 1.6295876680728612
2.11977353361017 229.8328110392272 1.599738564005983
2.125001088563586 227.92230974079516 1.5851143617964376
2.1302286435170017 223.90672068643613 1.5696124584230693
2.1354561984704175 222.53970222160336 1.5734013928809316
2.140683753423833 224.3493081333211 1.5834469627516032
2.145911308377249 222.21328184698424 1.574174453371809
2.1511388633306647 217.5613135160134 1.5401489117891196
2.1563664182840805 223.8207933129282 1.559319134696942
2.1615939732374962 220.95573963572994 1.5647829345535043
2.166821528190912 222.69902483054958 1.5888312377290195
2.1720490831443278 228.41426722103748 1.6262097246539082
2.1772766380977435 218.38610899908463 1.579726247997451
2.1825041930511593 218.65064910081512 1.554529023789844
2.187731748004575 220.756546797038 1.5638402507324771
2.192959302957991 221.5282827535298 1.5636758927827579
2.1981868579114066 224.34704514103126 1.5794056582897718
2.2034144128648223 219.59259974751663 1.55390401134619
2.208641967818238 220.37970360744086 1.5725842332656554
2.213869522771654 227.01608421127403 1.6228775824979975
2.2190970777250696 230.36623117457836 1.650014732327289
2.2243246326784853 232.43664234027622 1.652979108843426
2.229552187631901 237.24236034797343 1.6666176454814914
2.234779742585317 235.17807164558522 1.6482583445317813
2.2400072975387326 234.26185380248845 1.6302567112989275
2.2452348524921484 226.64383702631443 1.5958348531084305
2.250462407445564 219.6546946629431 1.574683750837923
2.25568996239898 218.86976431469043 1.5696459358340755
2.2609175173523957 214.4672562589192 1.5564784249904304
2.2661450723058114 218.47391589338255 1.568933312694514
2.271372627259227 216.38377562764603 1.5595194824268175
2.276600182212643 222.98075066122135 1.6014461135570772
2.2818277371660587 235.42895978676424 1.6852281447605477
2.2870552921194744 229.13046667651398 1.6534634819368657
2.29228284707289 224.6812561954482 1.6235537141475864
2.297510402026306 226.73757569796092 1.61717554149546
2.3027379569797217 221.7964496118406 1.566100496141113
2.3079655119331375 228.82361078158874 1.5945864475952745
2.3131930668865532 230.46660966999573 1.6070488807402035
2.318420621839969 231.9589972357889 1.6356250378585175
2.3236481767933848 225.8266041321631 1.607325484488875
2.3288757317468005 215.21199842884246 1.5562020264198415
2.3341032867002163 207.71795839295262 1.5038834572537654
2.339330841653632 213.2166189674525 1.5215480269938924
2.344558396607048 216.37144485922585 1.5420507814082178
2.3497859515604635 225.11270374643152 1.588427333579458
2.3550135065138793 227.10653122971587 1.5986814455929332
2.360241061467295 226.90124151720804 1.6031372497624348
2.365468616420711 227.60066606483556 1.603266548376105
2.3706961713741266 227.7475382963561 1.5819152147042894
2.3759237263275423 227.782440442962 1.5742807329833624
2.381151281280958 219.5788460216296 1.5213141420142413
2.386378836234374 222.578368719642 1.545515258359102
2.3916063911877896 221.96415691979632 1.5575678641055166
2.3968339461412054 224.41477948272504 1.5683799700956174
2.402061501094621 225.262366944771 1.5566767030081574
2.407289056048037 227.18286067290094 1.547992645013419
2.4125166110014526 227.12753700019854 1.5454039080314033
2.4177441659548684 226.67637061205488 1.5417146517512124
2.422971720908284 223.79038455828885 1.5030603168684418
2.4281992758617 224.99282122109392 1.506545949641285
2.4334268308151157 225.2856931945145 1.4942320594014542
2.4386543857685314 229.9288479917179 1.515330403757745
2.443881940721947 229.3000122692507 1.5009091643480348
2.449109495675363 232.79333668294865 1.5001250261561936
2.4543370506287787 234.06054364251148 1.4747081556056505
2.4595646055821945 238.10970902546345 1.4583562113819957
2.4647921605356102 254.7194035654219 1.4628315321013527
2.470019715489026 277.4625206801082 1.4496924197635952
2.4752472704424417 350.4481013034787 1.5485122681053638
2.4804748253958575 494.7589345695182 1.7526778255594535
2.4857023803492733 740.5883582553752 2.068518022149931
2.490929935302689 1083.7515251806567 2.4676190609160757
2.496157490256105 1508.819507703411 2.900388568020757
2.5013850452095205 1942.2120847534147 3.2875009374498534
2.5066126001629363 2267.2290737965686 3.530359688804033
2.511840155116352 2516.313938168057 3.71608237744058
2.517067710069768 2702.8201520770535 3.845841081604465
2.5222952650231836 2902.5319259616385 3.993675339457554
2.5275228199765993 3204.0613945639907 4.198146033566327
2.532750374930015 3600.915368221991 4.440649539702125
2.537977929883431 4209.236879800785 4.792970047687568
2.5432054848368466 4953.893601383946 5.19134688981869
2.5484330397902624 5722.928995314607 5.565047548417673
2.553660594743678 6327.538577079812 5.85109339262292
2.558888149697094 6665.440451292721 6.0142405157902665
2.5641157046505096 6587.509888262765 5.970787971096794
2.5693432596039254 6199.1542580155865 5.786135856383674
2.574570814557341 5650.0764267685945 5.517389597071192
2.579798369510757 5087.488713904421 5.223454035171295
2.5850259244641727 4654.554013848742 4.99422077024401
2.5902534794175884 4336.819492987591 4.815950583329966
2.595481034371004 4121.875917869404 4.700091880434421
2.60070858932442 3850.5852134619067 4.5366808237022305
2.6059361442778357 3466.091362221887 4.299703441802872
2.6111636992312515 2971.5796571175056 3.967474444218494
2.6163912541846672 2423.4854831179323 3.588741405177639
2.621618809138083 1837.39113307935 3.125357463389555
2.6268463640914987 1334.3907511947518 2.664098095546363
2.6320739190449145 926.1683304085918 2.2224250280133893
2.6373014739983303 663.4381963036287 1.9117247440978533
2.642529028951746 499.82946233810605 1.7010889332886452
2.6477565839051618 388.30824880087005 1.5507199031367696
2.6529841388585775 324.91412763901195 1.4647265252741064
2.6582116938119933 291.65162613401 1.4322209253754035
2.663439248765409 267.49243833368047 1.4130466101492127
2.668666803718825 253.97209511095093 1.3955417747611534
2.6738943586722406 244.64827880948386 1.4000536492279778
2.6791219136256563 236.6066545066511 1.4074258151777777
2.684349468579072 229.40122566137165 1.4187812541756826
2.689577023532488 222.05315760905322 1.410640106999213
2.6948045784859036 219.37517469784942 1.4025550708665417
2.7000321334393194 219.05242740181234 1.405402343209693
2.705259688392735 222.76280799067968 1.4435977812372525
2.710487243346151 226.77897336955607 1.4856936797181628
2.7157147982995666 229.2728609679986 1.5107309244354739
2.7209423532529824 229.95215183514767 1.5228481504141973
2.726169908206398 227.74666126912942 1.5142551933712571
2.731397463159814 221.8588043668368 1.472160330091029
2.7366250181132297 221.96101283691905 1.4837315976973369
2.7418525730666454 222.39181014425097 1.506302425749608
2.747080128020061 220.06556414714566 1.5084924573153708
2.752307682973477 223.48667868667326 1.5263726238197903
2.7575352379268927 222.60537300456159 1.5203385921403543
2.7627627928803085 218.1412680652155 1.5040248908205782
2.767990347833724 219.86997824577543 1.5136340227603995
2.77321790278714 215.2243963221148 1.4886108708578931
2.7784454577405557 216.30746930590345 1.503416636950074
2.7836730126939715 216.77487987524225 1.5063124472593303
2.7889005676473873 217.1495054151968 1.5180194220360141
2.794128122600803 225.1922089135591 1.5657451848558268
2.7993556775542188 230.87697106606132 1.5825209558305844
2.8045832325076345 234.46279615471846 1.6014654969371773
2.8098107874610503 238.38242694995506 1.6110988027632476
2.815038342414466 238.81563066280657 1.6136934995514285
2.820265897367882 238.17867806056069 1.6102939721705796
2.8254934523212976 225.82794253055255 1.5450194767033716
2.8307210072747133 216.85862430549003 1.4997777533916876
2.835948562228129 213.16704629506765 1.4846094504626657
2.841176117181545 211.04176342507705 1.4861322440975775
2.8464036721349606 219.63892158341892 1.5251744466046424
2.8516312270883764 222.71428588098973 1.5428238587365066
2.856858782041792 217.3116859565018 1.5166694486936105
2.862086336995208 221.20907534272285 1.5480759099075094
2.8673138919486236 216.65243178660808 1.548802876957991
2.8725414469020394 213.17028158424847 1.5325876715322748
2.877769001855455 217.33561312687726 1.535802661074715
2.882996556808871 216.3380436117322 1.5189456892192152
2.8882241117622867 213.99911669159775 1.5035952614672832
2.8934516667157024 220.57114420096687 1.5282355516653394
2.898679221669118 219.15042654113918 1.517923573030518
2.903906776622534 218.1775714751769 1.5014769583764247
2.9091343315759497 216.76840652291776 1.4908008044845729
2.9143618865293655 213.57213302418248 1.4718392777097298
2.919589441482781 210.2975499952365 1.4634954579893513
2.924816996436197 208.54782480298647 1.4676441131459694
2.9300445513896127 211.85645060361875 1.4879226937798187
2.9352721063430285 214.76652295538682 1.5029992926152942
2.9404996612964442 221.20386365340465 1.5195220268710792
2.94572721624986 226.84714170000854 1.5273185335576769
2.9509547712032758 220.4217793562181 1.4939507239617342
2.9561823261566915 217.3494033806616 1.4766653537260972
2.9614098811101073 218.55699155341733 1.4765834241557867
2.966637436063523 217.36938253343473 1.4659572069527556
2.971864991016939 221.2970808131507 1.498673361415937
2.9770925459703546 223.4709909382452 1.5318229029385642
2.9823201009237703 220.86451592495746 1.5185876301610222
2.987547655877186 225.96431973040987 1.5274582810809743
2.992775210830602 225.48934045156017 1.5092547816616058
2.9980027657840176 225.11013213473854 1.498567604314005
3.0032303207374333 221.6022556377652 1.496625730232879
3.008457875690849 216.43482117306317 1.48665663481158
3.013685430644265 214.94785770270346 1.481114075797579
3.0189129855976806 214.75594374112111 1.470897202990831
3.0241405405510964 213.9290183818971 1.4673520921788539
3.029368095504512 213.30190183800414 1.4572811043869012
3.034595650457928 215.87262424372986 1.4598527899187415
3.0398232054113437 212.9951680929114 1.4391841634226878
3.0450507603647594 212.06780880190163 1.4299128319033
3.050278315318175 214.15592816389676 1.440100446190225
3.055505870271591 213.73493710713248 1.4480191778358977
3.0607334252250067 209.20567708667554 1.4217739292555442
3.0659609801784224 211.510399492816 1.4158241811872934
3.071188535131838 212.12614774512244 1.416471660701095
3.076416090085254 216.88715933557376 1.4255405490645312
3.0816436450386697 219.7866351932045 1.4264865359344518
3.0868711999920855 217.6370249131066 1.4060714907781908
3.0920987549455012 220.32360686793177 1.4035231616593318
3.097326309898917 221.28775866222475 1.3859177009645218
3.1025538648523328 219.32221002264106 1.3765835815953897
3.1077814198057485 221.33556927044464 1.3764209991280136
3.1130089747591643 219.11070184147897 1.3453793382274621
3.11823652971258 219.07882584074542 1.3471603759143647
3.123464084665996 221.1289011890816 1.342077098694069
3.1286916396194115 224.62760741323132 1.3392188267906084
3.1339191945728273 227.8798734938824 1.3314033026034124
3.139146749526243 236.2610821118132 1.3380773941510307
3.144374304479659 242.07097666862202 1.3396976574677832
3.1496018594330746 242.63272043267895 1.3301366882172385
3.1548294143864903 246.25982713039775 1.3402179075387226
3.160056969339906 243.9101999544622 1.3204558589424744
3.165284524293322 251.13765705561923 1.3258388254477558
3.1705120792467376 260.70571474377 1.3283169876803516
3.1757396342001534 270.0140871363689 1.324894290640331
3.180967189153569 274.19829624634366 1.3024133217823288
3.186194744106985 279.34516931953544 1.2839804255946594
3.1914222990604006 291.8117556731188 1.288791987999392
3.1966498540138164 306.21090258218214 1.3029716253588364
3.201877408967232 324.3964312874858 1.3291533433019316
3.207104963920648 343.0501978041516 1.3507880883899142
3.2123325188740637 361.2473913057348 1.3711076513736373
3.2175600738274794 387.6909991595394 1.4072889681977783
3.222787628780895 412.1362553808569 1.4426487908165508
3.228015183734311 438.738329772162 1.4809670846720786
3.2332427386877267 466.59267220326615 1.5219336849883087
3.2384702936411425 498.5696950670982 1.5647331369487478
3.2436978485945582 528.9596328710433 1.6040177195272576
3.248925403547974 558.739767301193 1.6463189938919807
3.2541529585013897 591.9225045466264 1.6938265052548556
3.2593805134548055 618.2953091545795 1.7329269810336752
3.2646080684082213 643.5939367553941 1.7673741698749827
3.269835623361637 667.8882814081456 1.7960433455631295
3.275063178315053 690.2847425639835 1.8254832195711503
3.2802907332684685 706.0850000828032 1.841506453343719
3.2855182882218843 722.62571775967 1.8609305367235178
3.2907458431753 738.4000180670242 1.8778060930694747
3.295973398128716 754.7549971422189 1.8963425124536721
3.3012009530821316 768.5230288455731 1.910276038639451
3.3064285080355473 774.0572522305878 1.9138995807287136
3.311656062988963 781.7052727893561 1.9223532027342367
3.316883617942379 792.6766949733643 1.933792721662139
3.3221111728957946 805.1375714181718 1.9482577140914572
3.3273387278492104 812.7406903464966 1.9518615671378514
3.332566282802626 811.5838953486353 1.9473860298689432
3.337793837756042 799.8681301501134 1.931399592658385
3.3430213927094576 773.1993331268017 1.8985575492489988
3.3482489476628734 733.2128546152545 1.849045392954128
3.353476502616289 690.3721868899361 1.7939462478487105
3.358704057569705 637.4127129262525 1.7217811381952857
3.3639316125231207 570.0546221261015 1.621706265959943
3.3691591674765364 511.52865625111014 1.5424796554137272
3.374386722429952 454.9921547593632 1.4641277243857818
3.379614277383368 407.35485891825164 1.4024297159400207
3.3848418323367837 365.17449042242015 1.3443513050549776
3.3900693872901995 333.1364011129869 1.303385684582298
3.3952969422436152 304.0734458480867 1.2591277511756804
3.400524497197031 288.96708358165756 1.2487341802470402
3.4057520521504467 273.5645542548188 1.2285901950961837
3.4109796071038625 263.00916681141166 1.2392301536958852
3.4162071620572783 251.7641012768543 1.2282095945525409
3.421434717010694 247.98031579268056 1.2376341377542983
3.4266622719641098 243.9912583033622 1.2416754277026096
3.4318898269175255 241.1368783802565 1.242186101617432
3.4371173818709413 235.8597139326917 1.2549662627065017
3.442344936824357 232.4529680833123 1.2574911084737352
3.447572491777773 228.74271146151148 1.256248306808054
3.4528000467311886 230.87405642730116 1.2714992473724944
3.4580276016846043 223.10095997263156 1.2501055447766218
3.46325515663802 223.79445931293665 1.25322578764597
3.468482711591436 218.35370567880022 1.2363624077503619
3.4737102665448516 218.74604810737407 1.2351024366426766
3.4789378214982674 217.2728054715794 1.2134211080801351
3.484165376451683 218.3159937967043 1.215183372410636
3.489392931405099 222.67348751014185 1.242391457203018
3.4946204863585146 223.4604852124084 1.2504752465230649
3.4998480413119304 228.38882344136624 1.2593618357667955
3.505075596265346 227.20532588768103 1.2397596047451496
3.510303151218762 233.4033864016331 1.2402991224244404
3.5155307061721777 238.14027840456657 1.2367379940977636
3.5207582611255934 239.61379160799808 1.2366469888400098
3.525985816079009 242.40277400238068 1.2146884153170718
3.531213371032425 243.9408426309449 1.1948770271024964
3.5364409259858407 249.8129551790053 1.1807190005674928
3.5416684809392565 265.0885719316166 1.1822564105595261
3.546896035892672 287.4725663492416 1.2032511754918245
3.552123590846088 326.81673341314905 1.263013250957828
3.5573511457995037 398.08404683550486 1.3733005029752954
3.5625787007529195 531.6906005784191 1.5774311826679777
3.5678062557063353 748.8909555578135 1.8600798527457973
3.573033810659751 1151.111959326798 2.298331602240232
3.5782613656131668 1867.9686226057051 2.927426565065445
3.5834889205665825 3140.5558400583386 3.795063138976299
3.5887164755199983 5311.833612314863 4.935274397744998
3.593944030473414 8528.134108013606 6.200692766476085
3.59917158542683 12246.227950302602 7.390489396554791
3.6043991403802456 16033.410864084753 8.427854918901005
3.6096266953336613 18643.922668604348 9.099038876095046
3.614854250287077 19216.43227697498 9.234507373183433
3.620081805240493 17759.805682363665 8.873621496498062
3.6253093601939086 14669.870535379907 8.047287420958968
3.6305369151473244 11308.681977028611 7.058157528646405
3.63576447010074 7919.097340671402 5.888896391530794
3.640992025054156 5355.464619874279 4.83634463401621
3.6462195800075716 3429.6610128510074 3.862327986226399
3.6514471349609874 2174.3823707937463 3.069821105888665
3.656674689914403 1378.965860739018 2.4409751190294005
3.661902244867819 934.696476826567 2.008334114732033
3.6671297998212347 682.5713264335456 1.7200214112765313
3.6723573547746504 546.7544618858293 1.544694281047993
3.677584909728066 451.58685925127764 1.40565477057403
3.682812464681482 399.167721727012 1.3267175725284608
3.6880400196348977 363.32288525340374 1.2770382196310281
3.6932675745883135 338.2561675586754 1.24567728988489
3.698495129541729 318.1302018714707 1.2161858783502404
3.703722684495145 301.4682155278755 1.1888576643711704
3.7089502394485607 291.8949534058303 1.1687981008168635
3.7141777944019765 282.04566514253787 1.1476734924559853
3.7194053493553922 281.7749517033354 1.1583271062762552
3.724632904308808 276.4940819879193 1.1533061052866873
3.7298604592622238 271.64779282870717 1.1545593623076162
3.7350880142156395 265.46498306290675 1.1428745404952037
3.7403155691690553 259.21922160856496 1.1284465740829306
3.745543124122471 254.87735270391806 1.1232690688817366
3.750770679075887 249.59313464910596 1.1099296064252187
3.7559982340293026 247.3362456114468 1.11552674293417
3.7612257889827183 244.622553647487 1.1088810095116393
3.766453343936134 244.4568180082181 1.1159563207697534
3.77168089888955 245.80669884375908 1.1127405309623077
3.7769084538429656 240.13719145701765 1.1005014821152863
3.7821360087963813 234.46624846746636 1.0856987203457436
3.787363563749797 229.4069381021288 1.0773674169390521
3.792591118703213 227.83559407304878 1.075347124762783
3.7978186736566286 231.0049870599748 1.07311542152096
3.8030462286100444 237.1712738083208 1.0733223725112926
3.80827378356346 246.45226556854834 1.0841546775232338
3.813501338516876 248.08649476405319 1.0846838731289827
3.8187288934702917 254.66381271446124 1.0992950582987613
3.8239564484237074 255.73142054629156 1.0978528244623256
3.829184003377123 261.6453985736105 1.1043952114594116
3.834411558330539 267.13211149642103 1.1030647850004254
3.8396391132839547 279.8603011803855 1.1185676367480988
3.8448666682373704 294.8426642578997 1.1392334698148725
3.850094223190786 309.17727717126274 1.160579094183059
3.855321778144202 320.44300578300204 1.179248989540321
3.8605493330976177 327.92125700353677 1.1900420737324153
3.8657768880510335 334.3838140362211 1.1990777018831813
3.8710044430044492 335.64952786842247 1.2028902140505147
3.876231997957865 342.7875852584839 1.215424280577129
3.8814595529112808 346.31116344468484 1.2238766182947631
3.8866871078646965 351.25763504163444 1.237606254269418
3.8919146628181123 354.4092885035043 1.2408426351075035
3.897142217771528 360.28724799144993 1.2511031799227665
3.902369772724944 367.3032650381262 1.2593372907119438
3.9075973276783595 385.9395152946759 1.2847614327389054
3.9128248826317753 418.57016758159494 1.331384874497422
3.918052437585191 474.67843307256777 1.4149290668835512
3.923279992538607 554.8905248259723 1.5285855899086713
3.9285075474920226 645.8248932186974 1.6476368622264912
3.9337351024454383 729.0212657360282 1.7556229615947145
3.938962657398854 760.7141644684741 1.789654164051922
3.94419021235227 722.2144650293342 1.7407792971599005
3.9494177673056856 637.0014855789776 1.6257846145647616
3.9546453222591014 527.5952991931466 1.4702918482865488
3.959872877212517 458.7702786037821 1.366641032278341
3.965100432165933 414.89842542324345 1.2950485695712433
3.9703279871193486 395.59996749408623 1.2620076908213473
3.9755555420727644 388.40113419568564 1.2447505077403063
3.98078309702618 388.4961385051093 1.240587207408286
3.986010651979596 392.3115640657434 1.2429233167433045
3.9912382069330117 403.19195174943695 1.2581155737801437
3.9964657618864274 420.6244593201939 1.2868914760512917
4.001693316839844 443.38599893727684 1.315393858447351
4.00692087179326 470.2054376688609 1.3493945326453503
4.012148426746676 495.6856277042487 1.3861741686583118
4.017375981700092 522.2376062839444 1.4402198491795841
4.0226035366535084 556.748125829449 1.494894783375689
4.027831091606925 597.7763618076293 1.5529655729943042
4.033058646560341 649.1216667644802 1.6220278905078716
4.038286201513757 710.6428230353661 1.6984461587456645
4.043513756467173 778.6130438058891 1.784628873510919
4.0487413114205895 857.6216193473424 1.8742776861698618
4.053968866374006 947.9390003973535 1.9723882571999425
4.059196421327422 1047.0547838553096 2.07704383526259
4.064423976280838 1167.9753649808044 2.194718889619531
4.069651531234254 1302.8460094515258 2.3092247066623397
4.0748790861876705 1455.4362220954977 2.440078465300109
4.080106641141087 1634.0044976499812 2.585959112707763
4.085334196094503 1843.418724060212 2.7510990120231633
4.090561751047919 2073.068858574351 2.920706257253878
4.095789306001335 2333.1364028834187 3.0987933407596966
4.1010168609547515 2646.2908225379965 3.3108814495467023
4.106244415908168 2951.5033351623424 3.501419839354829
4.111471970861584 3297.079783612083 3.6994424886836
4.116699525815 3649.388596535475 3.8830851380556863
4.121927080768416 4003.0776158583662 4.015271745313634
4.1271546357218325 4364.123128696793 4.149211523006863
4.132382190675249 4719.574312778339 4.296269395786262
4.137609745628665 5108.417320023851 4.457380628909376
4.142837300582081 5480.361420855535 4.602543570519101
4.148064855535497 5801.451361996272 4.722989579944622
4.1532924104889135 6105.142381257895 4.8264121931981885
4.15851996544233 6390.542709711034 4.930433802244761
4.163747520395746 6589.656643720457 5.00083172438026
4.168975075349162 6755.766368875332 5.064435572692985
4.174202630302578 6812.489846138578 5.078472714755783
4.1794301852559945 6769.982899870595 5.063872578271747
4.184657740209411 6618.975607176136 4.994544941842307
4.189885295162827 6353.042141318725 4.889595394926837
4.195112850116243 6009.126403961847 4.754344366779549
4.200340405069659 5573.1347453423605 4.570133833172392
4.2055679600230755 5080.256743796336 4.356796395722893
4.210795514976492 4596.7746607466515 4.141735621757935
4.216023069929908 4125.574574744821 3.922532582171189
4.221250624883324 3663.1415784618343 3.693011161018944
4.22647817983674 3254.2497626904055 3.481430938391055
4.2317057347901565 2861.5829705696106 3.2594375050351667
4.236933289743573 2509.306285113539 3.0456613918064663
4.242160844696989 2207.6446668813483 2.856448704423878
4.247388399650405 1933.6379438718886 2.671927612138262
4.252615954603821 1692.414576855019 2.496020259458197
4.257843509557238 1506.1838116255306 2.3540698457399696
4.263071064510654 1337.5520379453023 2.2166452119599573
4.26829861946407 1185.3564429079963 2.085274927910538
4.273526174417486 1057.7767601871226 1.9684344646265854
4.278753729370902 945.4043733205338 1.8588075626771732
4.283981284324319 848.5592295465157 1.761732972485153
4.289208839277735 767.3531619445564 1.6737071718974916
4.294436394231151 694.3907208165845 1.5910954947281102
4.299663949184567 629.6358948339754 1.5161951052832658
4.304891504137983 573.1524602391157 1.4460709866702623
4.3101190590914 526.6184994512298 1.3855622031723978
4.315346614044816 486.18464587360063 1.3312173234867812
4.320574168998232 455.18335982517146 1.2870611565863437
4.325801723951648 430.6533408329475 1.2578649889901041
4.331029278905064 404.377373270486 1.2247201608625005
4.336256833858481 382.46041416601065 1.1955895656718252
4.341484388811897 357.02935921628705 1.157351826276936
4.346711943765313 336.64053773930175 1.121305046798348
4.351939498718729 326.0912990706124 1.1046230578549878
4.357167053672145 315.96277683905225 1.08719803372219
4.362394608625562 308.1688071143135 1.0832325243858003
4.367622163578978 299.2087828712135 1.0711284958229739
4.372849718532394 287.00262306300624 1.0572547361698539
4.37807727348581 277.8899444676811 1.045637167666082
4.383304828439226 268.2669562187997 1.0316799188439478
4.388532383392643 259.9815930496765 1.0250393635787207
4.393759938346059 251.02282615404428 1.0141566926883694
4.398987493299475 245.47131158898185 1.0131023809532393
4.404215048252891 239.433072429509 1.0103931312778196
4.409442603206307 233.53157508388364 1.0039285700745109
4.414670158159724 226.400048587403 0.9941560820206246
4.41989771311314 220.91683516018767 0.9978917126435717
4.425125268066556 217.38655533853 1.0043613777467977
4.430352823019972 207.14096371398477 0.9825738559232141
4.435580377973388 207.1677412240696 0.9850052406095643
4.440807932926805 203.88008862177062 0.9785325010810116
4.446035487880221 201.25213399684924 0.9874574779773091
4.451263042833637 198.53830194791075 0.9948582636698365
4.456490597787053 195.1914740540564 1.0015274011185404
4.4617181527404695 191.94932203616906 1.0061688656482846
4.466945707693886 186.73907386880637 0.9927326709371681
4.472173262647302 186.45685857018614 0.9924877430703797
4.477400817600718 186.14831613077266 0.9845539959102846
4.482628372554134 184.8789878295712 0.9744252883206092
4.4878559275075505 188.61724174949345 0.9887659497821991
4.493083482460967 188.2834258638133 0.9891612242646223
4.498311037414383 185.37714707792108 0.9929671905522329
4.503538592367799 184.176590768829 0.9942620523233578
4.508766147321215 177.09015524472284 0.9734846926878825
4.5139937022746315 173.43782536522951 0.9712904751094421
4.519221257228048 169.13838831596505 0.9614117268928167
4.524448812181464 167.87875535926378 0.9532640732606866
4.52967636713488 171.87216977316453 0.9754771438187607
4.534903922088296 174.1623802515193 0.9807203074318581
4.5401314770417125 175.9807217565291 0.9829775871998166
4.545359031995129 175.8975641187645 0.9957238779365796
4.550586586948545 179.08495762637634 1.01067522563407
4.555814141901961 179.0563318806041 1.0150888796965054
4.561041696855377 178.6826182127481 1.0133175764482516
4.5662692518087935 173.80090592943634 0.9799444385146144
4.57149680676221 164.54838507997601 0.9455668364887344
4.576724361715626 160.40592813516017 0.9410918279008261
4.581951916669042 162.8192899194357 0.9543731400421237
4.587179471622458 163.0077334495541 0.9727430925861946
4.5924070265758745 162.9889274893154 0.981564320362612
4.597634581529291 163.02737121594842 0.9822816816082742
4.602862136482707 159.32212004439714 0.9752043610038205
4.608089691436123 162.12146504893494 0.9862244170910077
4.613317246389539 167.26212060951843 1.0024936962635185
4.6185448013429555 168.9300179839622 1.0121023522269856
4.623772356296372 164.38303216440812 0.9931186894626367
4.628999911249788 163.68119233345928 0.9848308460412903
4.634227466203204 159.70771477067183 0.9772293750959177
4.63945502115662 161.75937533423823 0.9894329100629066
4.6446825761100365 163.85905318043362 0.9998903161957828
4.649910131063453 163.1498541121579 0.9993007722112439
4.655137686016869 165.98071310363068 1.0065860466247625
4.660365240970285 157.00701506649753 0.9811172436133709
4.665592795923701 154.37425005215187 0.9784579412034792
4.6708203508771176 157.1806373649934 0.9865341484330354
4.676047905830534 162.28899331537474 1.0067872423089927
4.68127546078395 163.60810219590746 1.0061635140503344
4.686503015737366 163.77019772762546 1.008500191355505
4.691730570690782 156.74676038229302 0.9926844844746915
4.696958125644199 154.97696125631475 0.9719575644100658
4.702185680597615 156.10961341863634 0.9686417325660236
4.707413235551031 158.6279260691311 0.9697276037134395
4.712640790504447 161.791816060724 0.9789217327031761
4.717868345457863 163.9588531465871 0.9923101434777718
4.72309590041128 164.25798566238794 1.0001929526586115
4.728323455364696 158.95476701003943 0.9913318377858961
4.733551010318112 159.19030046989886 1.000688005298107
4.738778565271528 160.6855911139209 1.0052729330198558
4.744006120224944 158.7644585035232 0.9940296203558125
4.749233675178361 163.4074503494796 1.0118893669570537
4.754461230131777 160.44186058926292 0.9955616533747088
4.759688785085193 160.19270663693297 0.9953634040947981
4.764916340038609 158.02247379475122 0.994971344222781
4.770143894992025 154.12024163870575 0.9827852560396517
4.775371449945442 154.87658852988793 0.9772331095662649
4.780599004898858 157.63110552160853 0.9740385452729539
4.785826559852274 160.73655596953816 0.9794065656372531
4.79105411480569 159.39418493816746 0.9742376073983974
4.796281669759106 156.29667922454828 0.9646393387684211
4.801509224712523 155.46664027810266 0.9592722907835338
4.806736779665939 154.59834946748256 0.9551238164590052
4.811964334619355 157.00068920655505 0.9698532022476699
4.817191889572771 156.74034445135788 0.9778090056791601
4.822419444526187 153.5751593706961 0.9683316398563867
4.827646999479604 155.6067492185241 0.9669508303389414
4.83287455443302 154.13875181948922 0.9566466672329341
4.838102109386436 158.26187571311397 0.9647203721846443
4.843329664339852 161.0254449303687 0.9749963007165281
4.848557219293268 160.03976254905106 0.9732797265345297
4.853784774246685 160.50080255628473 0.9755833765147314
4.859012329200101 162.60084934913482 0.9922316948686783
4.864239884153517 160.99293419937436 0.9841435348626287
4.869467439106933 155.34095311302872 0.9663491471417177
4.8746949940603495 148.62871380109132 0.9484408507557751
4.879922549013766 145.58524320226007 0.9311797830730428
4.885150103967182 146.9419135793283 0.9293178361440894
4.890377658920598 153.44099821311772 0.9412630709120163
4.895605213874014 156.47640335634003 0.9471185424900358
4.9008327688274305 160.27404661585317 0.9603049631158208
4.906060323780847 159.6818743753261 0.9583773750032755
4.911287878734263 155.23889473235056 0.9426403105141579
4.916515433687679 151.18712630097264 0.9324449898390527
4.921742988641095 147.79081547723334 0.9235327160943307
4.9269705435945115 151.424532021378 0.9379736675282488
4.932198098547928 155.56356861948544 0.9533161583112718
4.937425653501344 154.20160199644164 0.942330827491429
4.94265320845476 151.9594518852169 0.9287666145783258
4.947880763408176 152.0373132517337 0.9172102129107106
4.9531083183615925 153.67953910708982 0.9276143457562751
4.958335873315009 159.44485884799914 0.9594330039906186
4.963563428268425 162.46435919490685 0.9814611860323663
4.968790983221841 161.43590743384695 0.9725711429163361
4.974018538175257 155.56221725286946 0.9403247894786672
4.9792460931286735 155.8525823465017 0.9329360020267574
4.98447364808209 155.76009491914618 0.9149852747653068
4.989701203035506 155.57230647104208 0.9015792512988019
4.994928757988922 160.87991509533617 0.9039626476314434
5.000156312942338 167.95276106278527 0.9053509853848981
5.0053838678957545 172.25511693548128 0.89466527280255
5.010611422849171 183.30159964807186 0.9116498900508446
5.015838977802587 187.42459664234153 0.9002954530726751
5.021066532756003 189.4460873608199 0.8948231225136833
5.026294087709419 187.67105978956167 0.8836359328457886
5.0315216426628355 181.2387289337216 0.8626818584699993
5.036749197616252 179.58589688648505 0.8601290201949205
5.041976752569668 178.4245047734328 0.866118416433459
5.047204307523084 179.4092217553536 0.8694308432079056
5.0524318624765 176.94724872964747 0.8656530429674204
5.0576594174299165 178.4099795148982 0.870650461881833
5.062886972383333 185.19852209791333 0.888022989795274
5.068114527336749 188.75197873396993 0.8887776841336158
5.073342082290165 200.28488721163092 0.9021971904569057
5.078569637243581 207.518609887111 0.8973882111793213
5.0837971921969975 214.87372907506045 0.8899750875578828
5.089024747150414 226.85751466392676 0.8960915718953801
5.09425230210383 236.76764018429807 0.8955326926826029
5.099479857057246 254.72895726657111 0.9149360616293368
5.104707412010662 278.61141201076884 0.9454410402151094
5.109934966964079 303.17643846809 0.9763796374754686
5.115162521917495 325.48826203207193 1.0033432634384234
5.120390076870911 344.90433262122133 1.0277983745078458
5.125617631824327 357.991598997441 1.0436318690361779
5.130845186777743 360.1911573776056 1.0444587704351362
5.13607274173116 355.0043184901833 1.039845410406945
5.141300296684576 336.9425706345115 1.0230847067366913
5.146527851637992 314.12155391007195 1.002995953475499
5.151755406591408 289.81210129277747 0.9841698723458875
5.156982961544824 264.29379421481974 0.9625335565550471
5.162210516498241 243.08768347253354 0.9410924179240785
5.167438071451657 222.92007185381829 0.9222203571851284
5.172665626405073 206.1035870383871 0.9089009052214272
5.177893181358489 193.16396125951172 0.8954714932094674
5.183120736311905 184.82049321860688 0.8981566810933984
5.188348291265322 182.10351640181324 0.9059178988852548
5.193575846218738 178.26426458507657 0.9037837227198984
5.198803401172154 171.65311591269005 0.8879784588944359
5.20403095612557 170.0482507663509 0.8827262798446373
5.209258511078986 169.28931475376416 0.888147461047709
5.214486066032403 167.03193966481766 0.8782302363563094
5.219713620985819 166.92700328105798 0.8779985019809787
5.224941175939235 161.6286191722161 0.857048246739662
5.230168730892651 158.74065384280425 0.8490601415032664
5.235396285846067 159.3155434238968 0.8582872847576014
5.240623840799484 158.31826356388456 0.8604937001660808
5.2458513957529 160.7276828520123 0.8822186789943531
5.251078950706316 160.94176696493267 0.8916354072947051
5.256306505659732 164.4269966272575 0.9099431103320426
5.261534060613148 168.13638947362847 0.9301724806297272
5.266761615566565 164.2969855146183 0.9096327946087654
5.271989170519981 160.22069669342812 0.8971635092435719
5.277216725473397 158.56935508065345 0.8922215773917747
5.282444280426813 155.78839090269 0.8924938596802602
5.2876718353802294 153.3160879061108 0.8880351065583668
5.292899390333646 152.414782916555 0.8760161047175238
5.298126945287062 148.73255904797992 0.865751906096722
5.303354500240478 148.58136946660744 0.8642850306656578
5.308582055193894 148.40881859368184 0.8633413245286253
5.3138096101473105 150.7589433842279 0.8702979919537581
5.319037165100727 152.73384095152625 0.8732568177887211
5.324264720054143 151.98080007150094 0.8796720751651287
5.329492275007559 152.31929314593313 0.8845204542712987
5.334719829960975 150.95339705729208 0.8855180864720481
5.3399473849143915 150.68582562206782 0.8826915442903461
5.345174939867808 151.78530575169333 0.8769691315264284
5.350402494821224 152.44245621323665 0.8765393242601883
5.35563004977464 152.3918674339397 0.8622996006599133
5.360857604728056 157.26045253920955 0.8756698171367737
5.3660851596814725 158.0600602682219 0.8799577082627431
5.371312714634889 161.60768973072805 0.8906773833219574
5.376540269588305 161.25148741698047 0.8956133946549569
5.381767824541721 159.90653951754805 0.896716315882327
5.386995379495137 158.9522979459884 0.883696351663183
5.3922229344485535 157.12075713659115 0.8726552831956309
5.39745048940197 157.0310115933336 0.8649858481161563
5.402678044355386 154.60392757750043 0.8421751615037097
5.407905599308802 153.43400395082452 0.8393067245028604
5.413133154262218 156.7451268121174 0.8489181834945967
5.4183607092156345 160.1259264225757 0.8469636256101623
5.423588264169051 164.4536808165966 0.846661332205462
5.428815819122467 167.80493936711875 0.8326460719814048
5.434043374075883 171.2370460677309 0.8219221007504818
5.439270929029299 172.86290823076115 0.8220809516308661
5.4444984839827155 175.32977176032003 0.8214800231560159
5.449726038936132 176.08705239532335 0.8281423981907662
5.454953593889548 179.48114930570952 0.8437481190781235
5.460181148842964 178.68179742241233 0.8454969077128868
5.46540870379638 175.2668663276762 0.8442792361799852
5.4706362587497965 178.49491292761493 0.8623320559530716
5.475863813703213 174.049447996618 0.8621042336794749
5.481091368656629 174.32400458884445 0.8672702068935563
5.486318923610045 168.1823878711826 0.8546265242953301
5.491546478563461 163.0123764317571 0.8378087777660375
5.4967740335168775 162.20150544807828 0.8356596221517613
5.502001588470294 163.19703684351398 0.8422483681548604
5.50722914342371 161.9177750666432 0.8420780935657376
5.512456698377126 160.21050864027876 0.8412763630464788
5.517684253330542 157.53699832482167 0.8349348450372448
5.522911808283959 155.10347050761087 0.824713258944764
5.528139363237375 159.83857656933537 0.8386546005658275
5.533366918190791 162.7771024142658 0.8406907502208892
5.538594473144207 163.2856496389216 0.8527620621371959
5.543822028097623 161.3818337237324 0.8487407786928864
5.54904958305104 160.32185756693423 0.8434925401398679
5.554277138004456 163.3000547123629 0.8531458925622383
5.559504692957872 160.42679452466746 0.8399603209412859
5.564732247911288 159.98268878963972 0.8376921386242693
5.569959802864704 157.30494428466355 0.8266149779685125
5.575187357818121 156.3777773977638 0.8173081555894203
5.580414912771537 161.1345081467672 0.8238000863051247
5.585642467724953 163.82809879354437 0.8289576283069569
5.590870022678369 168.19639948011022 0.8344874513858513
5.596097577631785 168.9851033773863 0.8323307034856883
5.601325132585202 171.32065539126566 0.836250826529868
5.606552687538618 174.6462082226613 0.8355789642193772
5.611780242492034 177.35123682132925 0.8239445381115593
5.61700779744545 183.1514862848812 0.8211780863222932
5.622235352398866 191.8400889831141 0.8161708498902068
5.627462907352283 212.4953021525953 0.8344177780416286
5.632690462305699 251.3183469898424 0.8816447802941539
5.637918017259115 312.54507419535827 0.9536186231215892
5.643145572212531 397.0978447192752 1.051371935297167
5.648373127165947 494.6086128349502 1.1567542388558165
5.653600682119364 596.3381276459146 1.2618062944168313
5.65882823707278 685.6975693701511 1.3477579516564244
5.664055792026196 747.4164917960384 1.4048150405901552
5.669283346979612 787.3595286160086 1.4426359430744535
5.674510901933028 794.1867031545343 1.4474519274079987
5.679738456886445 792.7398129843953 1.4454568807035195
5.684966011839861 780.0625918211912 1.432038336945129
5.690193566793277 766.0118796063771 1.4171374022133685
5.695421121746693 756.3897009577379 1.4073968105270003
5.700648676700109 756.2372163052023 1.407089225120283
5.705876231653526 756.701652586973 1.4072257824629504
5.711103786606942 754.3874688805229 1.4053476756981478
5.716331341560358 753.4099616099019 1.4037461386623438
5.721558896513774 753.2829915111831 1.4016818480336086
5.7267864514671905 756.4548927489708 1.4027699821151345
5.732014006420607 762.8920294038307 1.4084293336404197
5.737241561374023 768.8045169101339 1.414180802772619
5.742469116327439 784.9913808843982 1.428203960773311
5.747696671280855 820.632793376186 1.4596691436296205
5.7529242262342715 869.5692684246644 1.5019814681291708
5.758151781187688 928.2160886932501 1.550406335141395
5.763379336141104 1001.4396696787935 1.6098818032276079
5.76860689109452 1080.0368247522008 1.6708104836147393
5.773834446047936 1165.5582800624738 1.7366654956521768
5.7790620010013525 1232.8757474818103 1.7855019924299704
5.784289555954769 1261.4170553511042 1.8043802318094613
5.789517110908185 1260.923033352239 1.8014229582654948
5.794744665861601 1196.7497962148748 1.7524577517251518
5.799972220815017 1086.7635297107654 1.6684896298768819
5.8051997757684335 940.8179471118534 1.5525106239007638
5.81042733072185 781.4556971836602 1.4162965085241705
5.815654885675266 638.6423665858758 1.2865362119534758
5.820882440628682 511.9610701741001 1.157469030763855
5.826109995582098 416.31124509774935 1.0537054009061033
5.8313375505355145 345.3072634737621 0.9712117857286205
5.836565105488931 292.94885687327735 0.9068437687782145
5.841792660442347 255.05960848467313 0.8594813359179816
5.847020215395763 230.64701112252948 0.8276823112731709
5.852247770349179 214.4915804982859 0.8041397993005336
5.8574753253025955 207.2303420347642 0.7962072865647788
5.862702880256012 206.62243768145737 0.8081866715488514
5.867930435209428 207.2421072732091 0.8207542120788488
5.873157990162844 204.6119620180618 0.8234036293312398
5.87838554511626 200.68996456162375 0.8165823979932078
5.8836131000696765 197.73078913131843 0.8121347955714401
5.888840655023093 194.3416104420111 0.7970329301357615
5.894068209976509 196.26700875954512 0.795364334407151
5.899295764929925 198.31578538637663 0.7991788111027367
5.904523319883341 194.5454891370817 0.7865112560230364
5.9097508748367575 196.1097787322779 0.7923826582924183
5.914978429790174 195.71674452826593 0.7936984542626474
5.92020598474359 197.14491813310636 0.7948097795130569
5.925433539697006 201.53001708102232 0.8038190181072344
5.930661094650422 207.12537001351015 0.8102900147162352
5.9358886496038386 207.56216774600944 0.8067893940168266
5.941116204557255 212.41132341167096 0.812234950324661
5.946343759510671 216.86931853569013 0.8145096291038207
5.951571314464087 219.7693812609512 0.8179018735087301
5.956798869417503 225.43011280102476 0.826222188455312
5.96202642437092 231.62983576555618 0.8348298758001986
5.967253979324336 234.68620922911595 0.8390262090032561
5.972481534277752 246.0792841227294 0.8526212730149056
5.977709089231168 256.4916924117803 0.8642583949286244
5.982936644184584 269.27955964904515 0.8802698941265612
5.988164199138001 289.0673419449589 0.907793734176821
5.993391754091417 309.6055737125804 0.9372095393579836
5.998619309044833 332.9613134124272 0.9691837647407727
6.003846863998249 364.09697985460355 1.01106511464094
6.009074418951665 402.2824299271396 1.0612764703591369
6.014301973905082 444.0054545936939 1.115044665544511
6.019529528858498 500.9460616751362 1.182663131054297
6.024757083811914 564.9776133770972 1.2544663871489834
6.02998463876533 638.2789598789429 1.3315333156351137
6.035212193718746 742.7934606854578 1.4374835643374015
6.040439748672163 870.6882196806812 1.5589826008710392
6.045667303625579 1025.3864942517105 1.6941049452300903
6.050894858578995 1211.407768616557 1.8440322386981252
6.056122413532411 1387.4142835158643 1.9750459099739455
6.061349968485827 1556.7765394973826 2.093099298007833
6.066577523439244 1710.1532122889344 2.1943364626716826
6.07180507839266 1810.1794268164783 2.260206081279834
6.077032633346076 1867.037506059201 2.2967706057976227
6.082260188299492 1874.8838010535414 2.30300398145085
6.087487743252908 1833.26749338483 2.279541523776607
6.092715298206325 1756.32641344816 2.2338558677618217
6.097942853159741 1654.2028034740688 2.171152701957884
6.103170408113157 1534.3990023949248 2.092946654595584
6.108397963066573 1407.4752187057084 2.0051774509510576
6.113625518019989 1268.0800949853863 1.9040468954345955
6.118853072973406 1143.1250814786183 1.809954337893518
6.124080627926822 1026.1765428279532 1.7166667247798353
6.129308182880238 915.4332939339514 1.6244884330109044
6.134535737833654 816.7119810003195 1.5367755527022668
6.1397632927870704 724.4924179330989 1.448110644095614
6.144990847740487 640.8465288220308 1.3636013625572052
6.150218402693903 571.9752921245379 1.2919759143562486
6.155445957647319 508.6513503635857 1.2210547345329001
6.160673512600735 454.88345689944174 1.1592302736505844
6.1659010675541515 414.48833581758646 1.1097194908907555
6.171128622507568 382.456904507346 1.068855489761959
6.176356177460984 354.9024416681531 1.0351869158435998
6.1815837324144 333.02541856954986 1.007539881210016
6.186811287367816 312.16577157567866 0.9829621267499844
6.1920388423212325 295.1493155929798 0.9610813189499228
6.197266397274649 283.69655381646004 0.9468277472029015
6.202493952228065 276.42387790247966 0.9375160545988981
6.207721507181481 267.07080641478666 0.9159907009862149
6.212949062134897 260.2232804745723 0.9029660894123006
6.2181766170883135 252.62488838361122 0.8946932233194935
6.22340417204173 243.82518997710818 0.8840904093742491
6.228631726995146 239.16582108387325 0.8812719906041734
6.233859281948562 231.74885481937608 0.8668978971733474
6.239086836901978 226.05844729588983 0.8536179289743011
6.2443143918553945 222.89167726721166 0.8446283282357833
6.249541946808811 220.05735192433085 0.8390491549307292
6.254769501762227 216.1315130743952 0.8276965084424963
6.259997056715643 217.13395376997644 0.8333126662915872
6.265224611669059 213.23587881251822 0.8302087680663677
6.2704521666224755 205.745889301659 0.8183669495856468
6.275679721575892 200.81827869875463 0.8105899921083827
6.280907276529308 199.9483867789571 0.8110109049888543
6.286134831482724 204.0749605956608 0.8229235525825714
6.29136238643614 206.71692945962488 0.8299250920558895
6.2965899413895565 206.60418708637874 0.8291640490343718
6.301817496342973 207.5642618189068 0.8335783915714903
6.307045051296389 206.10536464223776 0.8305535744505097
6.312272606249805 203.07195438973068 0.8238207772846246
6.317500161203221 200.4987710009479 0.8210874214212621
6.3227277161566375 201.74654551458943 0.8213060779279898
6.327955271110054 200.39761794192015 0.8128540380240292
6.33318282606347 204.65049723243544 0.8218776951357358
6.338410381016886 204.67859362373454 0.8222555105262851
6.343637935970302 202.05594276931782 0.8112654447700555
6.3488654909237185 202.73813647008993 0.8156356849772739
6.354093045877135 199.61131525144464 0.812045929018003
6.359320600830551 198.642144594039 0.8051819886655623
6.364548155783967 201.70248683328566 0.810700006214397
6.369775710737383 199.9830030043486 0.8006947052230922
6.3750032656908 195.75959867602072 0.7915295865735161
6.380230820644216 196.65246647919108 0.7998595072722303
6.385458375597632 197.98979436273783 0.8045114343920827
6.390685930551048 199.86833046137141 0.8109978070880784
6.395913485504464 203.32678485939724 0.8182869182194613
6.401141040457881 202.99801194532927 0.8153096468676081
6.406368595411297 201.09773377448272 0.8090697449272235
6.411596150364713 199.4289552224195 0.7990439924649019
6.416823705318129 201.15384878745655 0.799793553214437
6.422051260271545 200.14586512151996 0.7961260056053449
6.427278815224962 201.247682070737 0.8013757909006816
6.432506370178378 199.2257304761556 0.8027092657484748
6.437733925131794 200.12534967125376 0.8007928390501768
6.44296148008521 203.24903899023207 0.8012772220821055
6.448189035038626 206.13733218412395 0.8007029144440502
6.453416589992043 207.23036995983728 0.7921692572287108
6.458644144945459 208.32492173020754 0.7935892175310718
6.463871699898875 208.41785013422455 0.7916892300337571
6.469099254852291 208.16334072083464 0.7905636093812888
6.474326809805707 208.0911599439499 0.7906745666199371
6.479554364759124 213.05216252516803 0.7982050716995638
6.48478191971254 215.1268584898008 0.8055551607534268
6.490009474665956 220.33309980781277 0.8152559048972879
6.495237029619372 224.08744668445456 0.8202290272911641
6.500464584572788 223.53111020351386 0.8096870163276192
6.505692139526205 230.19512562309984 0.8140371172311855
6.510919694479621 235.9201158190786 0.8156837065038708
6.516147249433037 241.77319422685986 0.817852385595516
6.521374804386453 249.64247105048463 0.8271901143123475
6.526602359339869 258.3315821902031 0.8324805886253621
6.531829914293286 275.23109250238736 0.8499595780822895
6.537057469246702 300.05296189751107 0.8819043511895129
6.542285024200118 325.25856523599157 0.9075901223571025
6.547512579153534 360.59209640497556 0.9501257498920532
6.55274013410695 388.9062292250242 0.9804546291071146
6.557967689060367 421.09852213923654 1.015889160285127
6.563195244013783 451.67620446184594 1.0480892950893448
6.568422798967199 478.9019020965328 1.078391097348347
6.573650353920615 498.1725216649092 1.0971624347027844
6.5788779088740315 509.5541951519146 1.1093856672841746
6.584105463827448 511.50616338450124 1.1113296559424755
6.589333018780864 499.66103913151557 1.0985306255149967
6.59456057373428 482.56474829892596 1.0800062727974111
6.599788128687696 460.2638320659418 1.0543637834089232
6.6050156836411125 433.37440758652866 1.0222471327294922
6.610243238594529 405.1287744429418 0.9897958021228148
6.615470793547945 380.5383167101789 0.961761951001228
6.620698348501361 357.221240580147 0.934517430324281
6.625925903454777 337.83742580155905 0.9112151071141927
6.6311534584081935 321.48380885778585 0.8941386103185034
6.63638101336161 306.9665582317239 0.8774147316929015
6.641608568315026 295.9218823858686 0.8642196046947356
6.646836123268442 287.63217309519575 0.8572297119388529
6.652063678221858 276.1249872204403 0.8437524576171289
6.6572912331752745 268.71143075914154 0.8372346169704308
6.662518788128691 261.9774783157574 0.8290757607859635
6.667746343082107 254.90956266690517 0.8193518256120123
6.672973898035523 253.32213672215946 0.8186730858000437
6.678201452988939 248.60034207773106 0.8116241813895663
6.6834290079423555 243.39853542713146 0.8072767287118078
6.688656562895772 241.00143248239226 0.8029660704729095
6.693884117849188 237.0923311650965 0.7988777980688838
6.699111672802604 234.98150521977558 0.7951648647677857
6.70433922775602 230.65177105031964 0.7861102019627648
6.7095667827094365 228.29203352794832 0.7840577887649939
6.714794337662853 225.54181643784932 0.7786653282232937
6.720021892616269 225.23392086385266 0.7810165159655803
6.725249447569685 226.20252403434864 0.7863068814560735
6.730477002523101 223.28628404039068 0.7813668607069603
6.7357045574765175 225.74599645619557 0.7859301232341385
6.740932112429934 224.83397375240762 0.782958489927431
6.74615966738335 222.94683032830952 0.7767604448568389
6.751387222336766 223.1589458083274 0.7782688224026184
6.756614777290182 224.02438886169784 0.7831681234280973
6.7618423322435985 223.39333608358203 0.7845439064932518
6.767069887197015 222.2482887092001 0.781660602056474
6.772297442150431 223.05994081735653 0.7819167325987587
6.777524997103847 221.80400297451402 0.7743659982795483
6.782752552057263 225.15044627262466 0.7805003652463258
6.7879801070106796 228.15161635597886 0.7863571890996051
6.793207661964096 228.49757995542558 0.7872530268134208
6.798435216917512 226.82436591341445 0.785733570799293
6.803662771870928 229.69198718645993 0.7896455905544675
6.808890326824344 230.0145410026236 0.787508756052405
6.814117881777761 232.32854940911915 0.7894982264483549
6.819345436731177 227.58176343634213 0.7805045603694797
6.824572991684593 226.00699576760758 0.7766024477254961
6.829800546638009 225.4447136044913 0.7779230160538154
6.835028101591425 225.24371323234695 0.7787421108946623
6.840255656544842 229.72582756773394 0.7866362935367133
6.845483211498258 233.95538553157954 0.7942803063347591
6.850710766451674 236.8277750674188 0.798249263922498
6.85593832140509 243.80951098861982 0.8077153501950554
6.861165876358506 240.5258740148066 0.799612844614619
6.866393431311923 243.16414900612168 0.7996390038002457
6.871620986265339 245.26094561768423 0.7991877270338682
6.876848541218755 245.14008748344696 0.7935240639923692
6.882076096172171 246.44437304250454 0.7936411555999754
6.887303651125587 245.7230208797607 0.7901987734214091
6.892531206079004 249.8268421974492 0.8001009784241904
6.89775876103242 252.68173471578413 0.8023392333124335
6.902986315985836 258.0749860974988 0.8076400547401458
6.908213870939252 259.7136603987342 0.806069336754494
6.913441425892668 260.7022466036688 0.8007853837645619
6.918668980846085 263.85656905214165 0.8024853291587787
6.923896535799501 264.2563491520839 0.7998899946518917
6.929124090752917 267.2608782587038 0.7998083725084881
6.934351645706333 268.3573142022518 0.8005638192596809
6.939579200659749 271.28234248182844 0.8006374972558987
6.944806755613166 277.65144135123023 0.8082485739904987
6.950034310566582 286.80662402084744 0.8198570786936489
6.955261865519998 296.90082990041395 0.830395343201062
6.960489420473414 306.3211406769497 0.8404737383032456
6.96571697542683 312.7667999494182 0.846266378196734
6.970944530380247 322.06193577542354 0.8576809780210501
6.976172085333663 333.12642786803053 0.8721335226649171
6.981399640287079 349.9302005771165 0.8903951831230656
6.986627195240495 373.5504707303254 0.9146947875139448
6.9918547501939114 401.6053096008288 0.9444517043915867
6.997082305147328 445.54349288706385 0.9922076374468268
7.002309860100744 505.1821693497974 1.0554943279806563
7.00753741505416 593.6909010603587 1.1425155038128614
7.012764970007576 716.3450093784293 1.2536447315538526
7.0179925249609925 869.204982565361 1.3782719814106417
7.023220079914409 1028.539016083675 1.4973329758554756
7.028447634867825 1174.070989815738 1.5969169373506473
7.033675189821241 1289.8893641644725 1.6721600698993422
7.038902744774657 1354.609894648594 1.7117558238135073
7.0441302997280735 1358.1670124519608 1.713987292286269
7.04935785468149 1311.8966519019364 1.686330083893801
7.054585409634906 1233.2157497584892 1.6339855697499424
7.059812964588322 1125.592974283936 1.5599353337274366
7.065040519541738 1021.0729202512957 1.4841139234243468
7.0702680744951545 921.9637078324471 1.4098661817174825
7.075495629448571 834.7912064783367 1.3415579386083354
7.080723184401987 763.9987585677328 1.283047739460751
7.085950739355403 705.169868575438 1.2329230092297732
7.091178294308819 658.2306029799457 1.1898187221039513
7.0964058492622355 624.7653576723011 1.1577216495546305
7.101633404215652 599.688379356584 1.1340430111225657
7.106860959169068 584.6356676478175 1.1204684800425555
7.112088514122484 566.2619096037821 1.1046091825880455
7.1173160690759 548.8514737283897 1.087342830615798
7.1225436240293165 532.9317603527214 1.0717640945032054
7.127771178982733 516.3415806502803 1.0547871710007892
7.132998733936149 501.8037567632987 1.0400404111997974
7.138226288889565 486.50333678000237 1.0240338361211445
7.143453843842981 471.79334760017207 1.0083804709926825
7.1486813987963975 462.5201573989579 0.9981565626813724
7.153908953749814 459.88917285978846 0.9956105587746656
7.15913650870323 460.86358261661275 0.9961568780244148
7.164364063656646 461.3516717578922 0.9970093646320229
7.169591618610062 457.6402864434591 0.9911705443135334
7.1748191735634785 462.8261214206319 0.9960602348304992
7.180046728516895 481.76349122778396 1.0152135253887362
7.185274283470311 510.934515519589 1.0443847077022428
7.190501838423727 561.243644539911 1.0937881048478248
7.195729393377143 634.4011541747024 1.1609921409022097
7.2009569483305595 737.9040844450105 1.2522281078281499
7.206184503283976 879.0050084060694 1.365146886912539
7.211412058237392 1054.1761765841939 1.491744595006217
7.216639613190808 1279.761360076525 1.641636219430711
7.221867168144224 1571.6911298379748 1.8175785631506267
7.227094723097641 1920.485368789587 2.008245801903025
7.232322278051057 2273.3902650166197 2.1861228011650016
7.237549833004473 2556.2616144550793 2.315780057556824
7.242777387957889 2678.605511030041 2.3674185442403344
7.248004942911305 2628.5676831474075 2.3393683872544053
7.253232497864722 2418.2347266318493 2.2408750721691515
7.258460052818138 2098.198692605466 2.0894420587078373
7.263687607771554 1745.1824192539655 1.9067793053144733
7.26891516272497 1392.3817383372138 1.702583261240925
7.274142717678386 1091.8271294582291 1.5061720817977122
7.279370272631803 856.1779337446558 1.3334776738299532
7.284597827585219 675.2215631287253 1.18648276443166
7.289825382538635 556.0806294457157 1.0791862740609
7.295052937492051 476.869511342906 1.0026324821982844
7.300280492445467 422.42854181809435 0.947574388437887
7.305508047398884 387.7528124087179 0.9097283499339199
7.3107356023523 369.38605049709116 0.8887989193390677
7.315963157305716 354.341785648202 0.8721494062540825
7.321190712259132 342.2188752430114 0.8582643899431972
7.326418267212548 336.0598606106917 0.8524804072035503
7.331645822165965 327.76868033183223 0.841836636263513
7.336873377119381 320.7391177360764 0.8329152475353139
7.342100932072797 317.9109379530971 0.8276666018122206
7.347328487026213 317.54614794760835 0.8278845812930226
7.352556041979629 313.9406236303766 0.8261086210560956
7.357783596933046 312.7831287680142 0.8269452317102348
7.363011151886462 311.6531853783542 0.8263739601464722
7.368238706839878 308.51234566853407 0.8217075349746398
7.373466261793294 312.49169943792486 0.8249873000471747
7.37869381674671 311.37065865769426 0.8217643693790243
7.383921371700127 310.2702655067358 0.8205358250536419
7.389148926653543 309.0137285456056 0.8205166161601678
7.394376481606959 307.55416032802873 0.8176461390353387
7.399604036560375 308.54989004741157 0.8189199917760488
7.4048315915137914 312.58167747066074 0.8231841294340401
7.410059146467208 312.81940116101885 0.8236505733698024
7.415286701420624 311.2495428554748 0.8225145205570074
7.42051425637404 310.6125715895332 0.8207662928841051
7.425741811327456 307.96312205407173 0.816644185717333
7.4309693662808725 312.08654575381047 0.8198632232899674
7.436196921234289 314.1061508638511 0.8214391168526752
7.441424476187705 315.70619055747267 0.8214817664584406
7.446652031141121 318.23045610443944 0.8224860938855861
7.451879586094537 320.9885347032219 0.8264170688971125
7.4571071410479535 325.9554315488182 0.8351659735525497
7.46233469600137 332.3477673868582 0.8422125332134842
7.467562250954786 339.76115467879123 0.8513295857813986
7.472789805908202 344.2086533451112 0.8532879961478531
7.478017360861618 349.31658957348924 0.8582625242182813
7.4832449158150345 357.03597731272487 0.8674942386911966
7.488472470768451 367.9318196006034 0.8800981912851046
7.493700025721867 376.0709641174354 0.8875184817903214
7.498927580675283 389.5881216078478 0.9006419237175898
7.504155135628699 402.1974726000757 0.9110124937539802
7.5093826905821155 418.92932342838907 0.9267165857390692
7.514610245535532 439.14375972574584 0.9476338113598516
7.519837800488948 461.8302715563663 0.9699210696291726
7.525065355442364 479.27801015632895 0.9865631240999059
7.53029291039578 492.8897658133679 0.9992110948295683
7.5355204653491965 500.3331720708836 1.0060707946056626
7.540748020302613 507.8887856937911 1.0132214713163161
7.545975575256029 504.795104881693 1.008762588038182
7.551203130209445 500.7457616122896 1.0049294164660405
7.556430685162861 495.1192078171094 0.9986844383210666
7.5616582401162775 490.20579985949956 0.993729245678125
7.566885795069694 482.7598756930977 0.9860735682262278
7.57211335002311 467.6222362142361 0.9702332422046617
7.577340904976526 459.8300919193403 0.9626455499734424
7.582568459929942 447.26640693828136 0.9494266121410787
7.5877960148833585 441.03435258929557 0.9431930109757287
7.593023569836775 430.826572703901 0.9321502659823779
7.598251124790191 421.4775931347576 0.9227653287322116
7.603478679743607 416.1773856585353 0.9177213019030618
7.608706234697023 412.7421687358088 0.9144751395109306
7.6139337896504395 411.96815773467205 0.9124509318753257
7.619161344603856 409.2402352238569 0.909517897371409
7.624388899557272 407.6496513954691 0.906971827357056
7.629616454510688 408.2211179031994 0.9074927851315073
7.634844009464104 404.36227259675064 0.9031060022717374
7.6400715644175206 407.5223341435797 0.9061728797638428
7.645299119370937 412.93894809227953 0.9113594960332665
7.650526674324353 422.7945132630813 0.9208401701599098
7.655754229277769 429.66524941380703 0.9275802151634224
7.660981784231185 434.9085101209077 0.9323507542108577
7.666209339184602 442.23312120737256 0.93988278459214
7.671436894138018 451.36416000097915 0.9494562456697697
7.676664449091434 466.30941156577313 0.9643106928598546
7.68189200404485 476.9541590091516 0.9724205641493067
7.687119558998266 489.6052815839203 0.9839026983910847
7.692347113951683 501.0658407051189 0.9936471243074921
7.697574668905099 509.02996787318665 1.0008758921008505
7.702802223858515 519.0300240764616 1.0092592437899
7.708029778811931 527.1607570036244 1.0166778949058255
7.713257333765347 530.5865636926384 1.0197271528470082
7.718484888718764 528.9945459607167 1.018796272102411
7.72371244367218 522.7837819122175 1.0133303497351922
7.728939998625596 514.8371022789884 1.003554447249943
7.734167553579012 508.5597529555525 0.9967098953754663
7.739395108532428 507.5665491381606 0.9951331814113573
7.744622663485845 508.5749971704309 0.9966749168716126
7.749850218439261 511.46978379180865 0.9994377920941476
7.755077773392677 513.0965318795661 1.0009983430560792
7.760305328346093 508.8119468164093 0.9971884048290053
7.765532883299509 500.5633539663988 0.9891876760692654
7.770760438252926 493.6872356025265 0.9816523096868057
7.775987993206342 487.877051688379 0.9735547356966424
7.781215548159758 483.80199602892793 0.9696995783349511
7.786443103113174 477.7717913281815 0.9644537129979355
7.79167065806659 469.09254434049046 0.9571931377104477
7.796898213020007 459.3077740614278 0.9471721360404881
7.802125767973423 451.69545041812785 0.9383484308956245
7.807353322926839 443.9652816880541 0.9311005592019561
7.812580877880255 435.1197685309804 0.9217818053940411
7.817808432833671 427.10104777552704 0.9135759280115072
7.823035987787088 422.1316330406842 0.9086158369264408
7.828263542740504 421.87909385007157 0.9081921760447024
7.83349109769392 422.3455709886785 0.9093286749440146
7.838718652647336 419.0707344254336 0.9049989579577504
7.8439462076007525 415.9972091751555 0.9004017437888227
7.849173762554169 414.32126126789115 0.8971569503615942
7.854401317507585 417.98574991372067 0.9011511506208024
7.859628872461001 421.57167642208145 0.9057885920791399
7.864856427414417 425.57230689502467 0.9100756078982528
7.8700839823678335 429.37299949273415 0.9129093513744199
7.87531153732125 436.5914733885146 0.9203112137448604
7.880539092274666 442.99967170161676 0.9257824317241145
7.885766647228082 450.71738927890976 0.9340087947202017
7.890994202181498 455.11250613683944 0.9384666461238612
7.8962217571349145 462.65472972532194 0.9457490057052725
7.901449312088331 470.3823599253874 0.9522641457367389
7.906676867041747 474.7141676984683 0.9553940904485573
7.911904421995163 478.3474255824775 0.958003495106652
7.917131976948579 482.3556188429776 0.9620749456002113
7.9223595319019955 493.0349917275053 0.9715103790587801
7.927587086855412 502.8686110328914 0.9801710113753085
7.932814641808828 512.7876723177171 0.9877432591071099
7.938042196762244 524.5527898024601 0.9983766996677202
7.94326975171566 529.62420493821 1.0033245587082793
7.9484973066690765 535.7922353439079 1.0087692522542773
7.953724861622493 546.4523873427519 1.0167452921683828
7.958952416575909 561.1583948033597 1.0285419835322693
7.964179971529325 581.0978637645119 1.0465397317786882
7.969407526482741 595.6383267811464 1.0588813256714207
7.9746350814361575 612.2618987210964 1.073542529625022
7.979862636389574 626.2726290110687 1.0863378986689278
7.98509019134299 639.9263854471801 1.0970921832960552
7.990317746296406 651.8686776485191 1.1067369268285727
7.995545301249822 659.960713856236 1.1132649807830126
8.000772856203238 667.911705129694 1.1185483165516243
8.006000411156654 673.2521988497064 1.1226030421021822
8.01122796611007 677.7412483657439 1.1258321385595231
8.016455521063486 680.2987073903095 1.1274069012671828
8.021683076016902 681.3636321683479 1.1278857842640608
8.026910630970319 683.211120210839 1.127918583372221
8.032138185923735 683.8495773815082 1.129022613409405
8.037365740877151 684.3163859651421 1.1300161659533996
8.042593295830567 683.5867165922375 1.1297168841250684
8.047820850783983 678.3960692699486 1.1255826968262672
8.0530484057374 677.2119776847641 1.123701091366977
8.058275960690816 673.5101616494587 1.1194688654014524
8.063503515644232 671.2574298155544 1.1166034698227112
8.068731070597648 663.0388892212009 1.1087051643057728
8.073958625551064 656.6280194010795 1.1033531233182223
8.07918618050448 646.9709153940468 1.0945976082335132
8.084413735457897 637.9435116020877 1.0861538696959876
8.089641290411313 631.0996759899548 1.0809719803504418
8.09486884536473 622.7439426111591 1.0745466250199271
8.100096400318145 619.5616727228071 1.0726032759673294
8.105323955271562 611.2567591424207 1.06398302042615
8.110551510224978 606.4146961781356 1.0588164173626315
8.115779065178394 605.1748733652314 1.0564504770032959
8.12100662013181 600.5362278724846 1.0519141639545864
8.126234175085226 599.6210832079055 1.0510352313063451
8.131461730038643 602.4214020505696 1.05354950549746
8.136689284992059 612.9124686494887 1.061379258436295
8.141916839945475 622.8331179376711 1.069686185223328
8.147144394898891 637.0829060650577 1.0813292459736739
8.152371949852308 655.3366756728602 1.0961328513388824
8.157599504805724 669.9843798389966 1.1079642851976148
8.16282705975914 691.524295717622 1.1250098137643993
8.168054614712556 708.3794878969462 1.138092734489931
8.173282169665972 723.5113944188465 1.1489779347013822
8.178509724619389 733.3126256493957 1.1568453718035858
8.183737279572805 740.8321693397044 1.1631877992354753
8.188964834526221 742.7211942813168 1.1634664532092143
8.194192389479637 737.6062049043068 1.1585991134841174
8.199419944433053 727.4125501327579 1.1491033209319517
8.20464749938647 717.5053704050611 1.1414365395231727
8.209875054339886 705.9399037488199 1.132473068988005
8.215102609293302 695.5226685074982 1.1248242278400151
8.220330164246718 687.7735485216201 1.1179044909983282
8.225557719200134 681.7486821647401 1.1122469721498727
8.23078527415355 673.4841314437248 1.1041655413769473
8.236012829106967 670.9009073132286 1.1013919312195997
8.241240384060383 668.6700352064082 1.09902782670039
8.2464679390138 666.7794353227231 1.0980383311643331
8.251695493967215 664.8643628005088 1.0959631279313073
8.256923048920632 657.9171185079073 1.0902681366043419
8.262150603874048 652.85721896374 1.0858439066488337
8.267378158827464 650.2147055148099 1.0840168367145642
8.27260571378088 648.978362154297 1.081679716773442
8.277833268734296 648.9363162993374 1.0803355903530627
8.283060823687713 647.970512329017 1.0791295338090274
8.288288378641129 642.9737866683653 1.074778366568271
8.293515933594545 638.432942746395 1.0709520220702649
8.298743488547961 637.4883663700477 1.0688869953732192
8.303971043501377 642.1234346483137 1.0731168093737526
8.309198598454794 644.8349073938841 1.0750592420546348
8.31442615340821 643.9860304637018 1.074196823748633
8.319653708361626 645.5523547808075 1.074689877574731
8.324881263315042 644.2707367202577 1.0732213042581409
8.330108818268458 651.75498047702 1.0795888205192952
8.335336373221875 655.620252510256 1.0827149726128207
8.34056392817529 660.2177166353042 1.0861260255214777
8.345791483128707 662.6113416013753 1.087127625304252
8.351019038082123 661.5355533901981 1.0863134869755897
8.35624659303554 664.1474848826581 1.0877982657510699
8.361474147988956 669.2297512333741 1.0916973617494858
8.366701702942372 677.1857756186557 1.0969899662316496
8.371929257895788 685.3383307132968 1.103404078918161
8.377156812849204 692.1831938021452 1.1092235938962192
8.38238436780262 701.1316432453805 1.1160592633859903
8.387611922756037 702.2475986415036 1.1160382114405187
8.392839477709453 703.1703447647823 1.1148417295926147
8.398067032662869 695.4591528788976 1.1091713482026595
8.403294587616285 685.1740274881083 1.1013585885703638
8.408522142569701 677.9011636180245 1.095434890772388
8.413749697523118 671.0726027367534 1.0885968318127808
8.418977252476534 663.6188400621143 1.081811366574356
8.42420480742995 653.7577027560985 1.0732914284683677
8.429432362383366 638.2262637664359 1.0598955964723973
8.434659917336782 624.496222418562 1.0482971617496097
8.439887472290199 614.2236742402648 1.039961824389467
8.445115027243615 606.6534435886158 1.0344210766578936
8.450342582197031 597.8840650760212 1.0269951561780286
8.455570137150447 591.2970839902166 1.0201517658618797
8.460797692103863 584.5696050486222 1.0138268166525957
8.46602524705728 580.2895759863425 1.0098574827281617
8.471252802010696 575.096467640936 1.005484540732007
8.476480356964112 568.8520078858569 1.000194074761432
8.481707911917528 559.3048913227453 0.9911091450563247
8.486935466870944 549.0942852944462 0.9817072468576271
8.49216302182436 545.9601839142892 0.9788861172443347
8.497390576777777 545.2243484779895 0.9776993391454724
8.502618131731193 544.1087362746822 0.9759760528409761
8.50784568668461 540.3999366609295 0.972289826914155
8.513073241638025 537.5116390775007 0.9697168840343401
8.518300796591442 534.0503143524576 0.9671764526045497
8.523528351544858 532.9423975486475 0.9668367557815906
8.528755906498274 532.1577763870371 0.9644662000574892
8.53398346145169 523.6896418255583 0.9567048075174688
8.539211016405106 518.3889530532696 0.9514921620769495
8.544438571358523 513.8200338415833 0.947219044119348
8.549666126311939 508.3536968965623 0.9429123879072773
8.554893681265355 512.859532281971 0.9468269398126459
8.560121236218771 515.2414274471087 0.9485128538463434
8.565348791172188 520.8001877646263 0.9538705362650849
8.570576346125604 523.4079913663907 0.9556029270757391
8.57580390107902 517.6502424937809 0.949541674383423
8.581031456032436 513.0755666604682 0.9445000204180912
8.586259010985852 512.0861998895633 0.9423271231022461
8.591486565939269 514.2371123817726 0.9442787299242941
8.596714120892685 516.2274351371296 0.945118843394557
8.601941675846101 514.0497386938009 0.9425997650080221
8.607169230799517 514.3535430632163 0.942334505576324
8.612396785752933 515.7335446973163 0.9426118881265262
8.61762434070635 518.8465917669841 0.9451384058931802
8.622851895659766 524.7985952986947 0.9504684943361461
8.628079450613182 529.2048956306935 0.954617041715121
8.633307005566598 534.9172557396909 0.9601503195181743
8.638534560520014 538.8746694551461 0.9632252104048418
8.64376211547343 544.3410735143756 0.9681457043551858
8.648989670426847 551.3142412614257 0.972836603051885
8.654217225380263 560.6319102093446 0.9804914865746093
8.65944478033368 568.4536385241445 0.9869139042252494
8.664672335287095 576.2162618262886 0.9933843367848091
8.669899890240512 585.6845634021373 1.0009162283369417
8.675127445193928 598.1951456000041 1.0117877322758881
8.680355000147344 611.5972232268069 1.0225612637228965
8.68558255510076 618.6509907427878 1.0284013859595336
8.690810110054176 624.8630905599931 1.0325951456024947
8.696037665007593 636.0976427241827 1.040326481007985
8.701265219961009 652.8791391082252 1.0534861252172405
8.706492774914425 675.185318126241 1.070916752617023
8.711720329867841 686.1454702520983 1.0793909305221938
8.716947884821257 694.2709686515136 1.0842585491255652
8.722175439774674 696.2062064513203 1.0854353695364383
8.72740299472809 694.9777489795549 1.0845204350706785
8.732630549681506 692.6556090268763 1.083954601810575
8.737858104634922 686.2812392812631 1.0792595100811244
8.743085659588338 680.342353720685 1.0755335300771094
8.748313214541755 677.2100252197235 1.0732115706032757
8.75354076949517 668.6692174045154 1.06605820261032
8.758768324448587 660.3728280469024 1.0581210068616838
8.763995879402003 649.0480284919201 1.047452408672089
8.76922343435542 634.0841867819864 1.0352520739099436
8.774450989308836 619.4658841887211 1.022518659725286
8.779678544262252 604.6576937723042 1.0096603554354406
8.784906099215668 595.9275856618003 1.001237862815781
8.790133654169084 590.5811698128764 0.997341244860059
8.7953612091225 582.8406622800287 0.9911032163692766
8.800588764075917 577.7785818074105 0.9867458569604242
8.805816319029333 574.0817044402867 0.982724506334519
8.811043873982749 571.7072526913286 0.9811122872764207
8.816271428936165 568.8648101398351 0.9793258495524758
8.821498983889581 568.6624701621448 0.9802774801185647
8.826726538842998 566.5430006854142 0.9787246728653954
8.831954093796414 561.2574602487574 0.9712231012520527
8.83718164874983 556.2447402073034 0.9657731900938268
8.842409203703246 550.9022222847397 0.960683607288439
8.847636758656662 549.5913221987585 0.9601223411370148
8.852864313610079 548.5037070483139 0.9586702550143107
8.858091868563495 552.0177892461514 0.9611345224533505
8.863319423516911 552.2775416404467 0.961048906760071
8.868546978470327 550.982284883957 0.9599702692676764
8.873774533423743 547.9206945797193 0.9568126911479328
8.87900208837716 546.4122032903915 0.955887728882639
8.884229643330576 544.0865277138616 0.9531979631825045
8.889457198283992 548.4920951562581 0.9571919051135818
8.894684753237408 549.4626964264901 0.9568511146614288
8.899912308190824 553.0640705388907 0.959564524442358
8.90513986314424 554.6558399460703 0.959312976826994
8.910367418097657 556.5569200175078 0.9612231311081801
8.915594973051073 556.7462268014152 0.9608396682074024
8.92082252800449 559.8692045118934 0.9646776340605167
8.926050082957905 562.060932444582 0.9670317412913327
8.931277637911322 563.4281131687101 0.9678144885254163
8.936505192864738 563.2883369362388 0.9658555695849483
8.941732747818154 565.5128694510436 0.9667581917389325
8.94696030277157 569.5772207757632 0.969719287269694
8.952187857724986 571.2571696714588 0.9711930940259851
8.957415412678403 575.6505363359322 0.9749758619015262
8.962642967631819 580.1708549255419 0.9781047621762814
8.967870522585235 584.3846856958354 0.9811815147853313
8.973098077538651 590.0164419206385 0.9848219139728636
8.978325632492067 594.6214916925189 0.9888434376598794
8.983553187445484 599.1675700110515 0.9927694230373504
8.9887807423989 604.529131308061 0.9971898542499578
8.994008297352316 605.9824123486009 0.9986197015929519
8.999235852305732 606.8914330291428 0.9992863954862038
9.004463407259149 608.0231458445852 0.9996664879539489
9.009690962212565 612.2991345255713 1.0021232623778955
9.014918517165981 619.6333093497609 1.0070761327766455
9.020146072119397 631.0244147930341 1.0158741721695645
9.025373627072813 643.522972975141 1.0248686403738476
9.03060118202623 652.5203769771962 1.0309323989022539
9.035828736979646 665.5185353689765 1.0412405270764489
9.041056291933062 683.4379830923883 1.0547568435841983
9.046283846886478 702.2275972428038 1.0691761791207157
9.051511401839894 716.7444626327448 1.079203125238464
9.05673895679331 738.9726947158973 1.0946182270670062
9.061966511746727 761.713228847709 1.1113050353263025
9.067194066700143 787.8358997583786 1.1300522716654389
9.07242162165356 813.0501221378412 1.1473402148007803
9.077649176606975 831.8877318030652 1.1597734698151125
9.082876731560392 847.3299089114497 1.1701429097108764
9.088104286513808 862.9588917166201 1.1814658535598814
9.093331841467224 872.7331911310195 1.1872262176398944
9.09855939642064 869.7590386372875 1.1844116239370233
9.103786951374056 862.9818832756483 1.178693082863475
9.109014506327473 851.1859408423621 1.1692224570989407
9.114242061280889 845.3436941040226 1.1656331904551305
9.119469616234305 839.930296890516 1.1605262910864287
9.124697171187721 836.0950519506061 1.1578215589021357
9.129924726141137 830.5620738904332 1.1533282614140252
9.135152281094554 828.3671740897628 1.1523049289127543
9.14037983604797 834.8650809548961 1.1572002401960961
9.145607391001386 854.5879127572631 1.1701738687602752
9.150834945954802 879.351582606331 1.1867891635687136
9.156062500908218 911.4152030601571 1.208383669631328
9.161290055861635 949.1044822364915 1.243739448485346
9.16651761081505 991.2349442501121 1.2784872414230604
9.171745165768467 1027.979812204221 1.3070585781517214
9.176972720721883 1049.2085317846895 1.3229194983437955
9.1822002756753 1056.100290086909 1.3296637594921865
9.187427830628716 1057.664188104111 1.333850537684287
9.192655385582132 1045.1351243961324 1.3288998313565343
9.197882940535548 1031.7851032262654 1.3225248502280182
9.203110495488964 1019.7824614458874 1.317325177590769
9.20833805044238 1006.4528886074607 1.3119012033922959
9.213565605395797 995.8179856926529 1.3069687176028626
9.218793160349213 979.9846307474695 1.2983648277094348
9.224020715302629 963.4057383692884 1.2888839369678335
9.229248270256045 955.2113813128445 1.2846994037194515
9.234475825209461 939.2376641762237 1.2752637346040852
9.239703380162878 929.0575613614451 1.269053031697619
9.244930935116294 915.5560924218477 1.260988060864319
9.25015849006971 907.330392161781 1.2573437855165517
9.255386045023126 901.4859096481201 1.2553993082097616
9.260613599976542 900.1291287054041 1.2553564619782343
9.265841154929959 908.0094911569546 1.263504776585187
9.271068709883375 918.5988169691972 1.271820790006186
9.276296264836791 943.0679829190648 1.2903836407808733
9.281523819790207 966.9046661561148 1.3086793392894553
9.286751374743623 989.8848241490001 1.3244361110697283
9.29197892969704 1017.5432260457535 1.3445832730318652
9.297206484650456 1038.209325983996 1.3581625788907836
9.302434039603872 1058.2180808883325 1.3717602435182268
9.307661594557288 1067.708456384012 1.3797233290186843
9.312889149510704 1063.8055074990789 1.3805935231966646
9.31811670446412 1039.658111143502 1.3647975684706188
9.323344259417537 1008.3032067055032 1.345890226067006
9.328571814370953 963.5872430622713 1.3147653143176306
9.33379936932437 916.4151055753441 1.2836517006117099
9.339026924277785 862.5648941444089 1.2468751518332415
9.344254479231202 815.8373632858467 1.214499819945722
9.349482034184618 774.9164929515239 1.1842696308413998
9.354709589138034 740.3969995360839 1.158628515904373
9.35993714409145 715.6437465190685 1.1401692456627344
9.365164699044866 696.4731117129814 1.1261275783091445
9.370392253998283 679.7775552023883 1.1130954268132407
9.375619808951699 668.9477830168795 1.1048882047751654
9.380847363905115 657.9858920627471 1.0963264795343588
9.386074918858531 650.9373816571386 1.0923282725094943
9.391302473811947 648.0525720122879 1.0914366958112938
9.396530028765364 648.1868004024797 1.0922178827653135
9.40175758371878 647.1391700187304 1.091309648732736
9.406985138672196 643.9648471546249 1.0881573656634178
9.412212693625612 643.268051494747 1.0866828558114547
9.417440248579029 640.3548498719938 1.0730913018018506
9.422667803532445 637.5907875572328 1.0642551869115477
9.427895358485861 638.8234689223375 1.0616801796679323
9.433122913439277 636.4864621301957 1.0576828035987151
9.438350468392693 637.2835928114073 1.056007417619511
9.44357802334611 634.7337591779541 1.0525944725203202
9.448805578299526 636.1615374572767 1.052117101547786
9.454033133252942 632.3644290642625 1.0479729283350196
9.459260688206358 630.6714692315865 1.0444809928787302
9.464488243159774 630.6850321140591 1.0417142087324305
9.46971579811319 633.3950471449529 1.0412760206908656
9.474943353066607 633.5758338320788 1.0396648453574104
9.480170908020023 635.2930735149557 1.0399689163383266
9.48539846297344 634.7141443309563 1.0384654579414885
9.490626017926855 634.89432428334 1.0373481807618705
9.495853572880272 636.2415299144608 1.0385705919561459
9.501081127833688 635.4285116349521 1.0367899150490518
9.506308682787104 635.851852259858 1.0357202828133918
9.51153623774052 634.5451344086991 1.0338570682716848
9.516763792693936 631.9652849093623 1.0309024310010333
9.521991347647353 632.4719154391572 1.0301200287403955
9.527218902600769 632.7312654187493 1.028485379377786
9.532446457554185 634.8035616633091 1.0294509298522976
9.537674012507601 635.7560556568433 1.0286747262666989
9.542901567461017 635.4543724321085 1.0276290339850005
9.548129122414434 637.0648696151536 1.0285880467039328
9.55335667736785 638.5477136356021 1.0293227213407834
9.558584232321266 634.3452883512164 1.0247041799977563
9.563811787274682 637.9553983932216 1.027129192456895
9.569039342228098 639.1949444674248 1.0285695645006416
9.574266897181515 634.5076522465127 1.0244992091136231
9.57949445213493 635.1915813348646 1.023787494658916
9.584722007088347 633.7585196833115 1.02021876961437
9.589949562041763 634.0286677926061 1.019725251919203
9.59517711699518 633.216731903733 1.0184403321675328
9.600404671948596 633.4446660141597 1.0187607909131244
9.605632226902012 632.6402055800469 1.0172111373113026
9.610859781855428 634.8890492277095 1.0180385452662306
9.616087336808844 633.0098699603645 1.015272062136317
9.62131489176226 634.1331975840197 1.0155167603368596
9.626542446715677 635.4176600518631 1.0163553825854095
9.631770001669093 641.2782751745902 1.0212105763216264
9.636997556622509 644.2896373526612 1.023042157342219
9.642225111575925 647.0232274419616 1.0245351332878392
9.647452666529341 646.6144532800655 1.0237070280985587
9.652680221482758 643.952364859153 1.021424464827735
9.657907776436174 641.6862655455506 1.0175786453521551
9.66313533138959 642.5496294106414 1.0169578191116753
9.668362886343006 644.8790382151739 1.0188907159704745
9.673590441296422 646.0233283180596 1.0206481786043533
9.678817996249839 645.8944872237925 1.0191026022681933
9.684045551203255 646.1065093777715 1.0189964414753157
9.689273106156671 650.6955129673928 1.0219385034711796
9.694500661110087 652.55514122537 1.022655709151759
9.699728216063503 659.3026207900302 1.0275759830395739
9.70495577101692 662.5341780720622 1.029326119696923
9.710183325970336 670.8057255526401 1.0360289435491556
9.715410880923752 674.9925464188553 1.0383578892263179
9.720638435877168 677.1447771576185 1.0394541092221337
9.725865990830584 674.6382312048245 1.0370200319306648
9.731093545784 669.0999196408353 1.0315745958641764
9.736321100737417 670.1723696083901 1.0315123243895283
9.741548655690833 674.0504889751746 1.0344350863636127
9.74677621064425 678.3838600691842 1.0360934370265393
9.752003765597665 678.4521554024568 1.035549534724912
9.757231320551082 676.2199689740048 1.0336246870457424
9.762458875504498 675.7711916077453 1.0322610301023172
9.767686430457914 677.3904236555779 1.0339307030756661
9.77291398541133 676.4250732019767 1.0327354870987078
9.778141540364746 675.6204232806547 1.0302413986697037
9.783369095318163 676.5718194334542 1.029712182074329
9.788596650271579 678.6435919898706 1.0310745622667714
9.793824205224995 681.618089551363 1.0335723793302865
9.799051760178411 683.9988978796479 1.0343828060417253
9.804279315131827 680.5200812342151 1.0305454252180106
9.809506870085244 681.182353730804 1.030704592771796
9.81473442503866 682.6025615808637 1.0311390579099244
9.819961979992076 685.0380294585258 1.0327339466220502
9.825189534945492 687.0903024618791 1.034307514127724
9.830417089898909 689.8957827503414 1.036206058734541
9.835644644852325 688.3619351081137 1.033746334001281
9.840872199805741 687.7762111240573 1.032204809441681
9.846099754759157 690.5023255092152 1.0344001965352385
9.851327309712573 690.9872753023268 1.034726308292149
9.85655486466599 692.237915981299 1.0348431678057777
9.861782419619406 689.5948043623029 1.0326947843414795
9.867009974572822 691.7611246104498 1.0329845958175847
9.872237529526238 691.0799862150213 1.0319056463440754
9.877465084479654 690.0183459159092 1.0311721264036977
9.88269263943307 690.486968374758 1.0316230400085062
9.887920194386487 689.0020757300515 1.0304550823192797
9.893147749339903 688.2193252930408 1.0297330026994056
9.89837530429332 691.337378304565 1.030441791893455
9.903602859246735 690.7309975070351 1.0293288386838046
9.908830414200152 696.1606347710049 1.0337274983856788
9.914057969153568 708.052338320893 1.0433996380968593
9.919285524106984 710.9436440409139 1.0449064783100548
9.9245130790604 715.7580741584966 1.046805374712908
9.929740634013816 717.4798656788735 1.04680512327074
9.934968188967233 716.9349823072831 1.0458576068706595
9.940195743920649 714.7343491739025 1.0437223145941705
9.945423298874065 713.7245551209826 1.0428050497733001
9.950650853827481 715.302490024445 1.0434820157301725
9.955878408780897 721.6626238640481 1.048494257773923
9.961105963734314 724.9886117893615 1.0508274137151787
9.96633351868773 723.3783003280271 1.0493393272045448
9.971561073641146 719.3691631595455 1.045380562630118
9.976788628594562 719.6993466468255 1.0449229092172774
9.982016183547978 718.4741952728475 1.0436735598884577
9.987243738501395 715.1660541182953 1.0392353613040999
9.99247129345481 711.1600294257933 1.035515618894999
9.997698848408227 707.6120314744168 1.032698027822804
10.002926403361643 703.1614042520781 1.0290700703726738
10.00815395831506 704.6531261668127 1.0296952467334723
10.013381513268476 704.5010531040383 1.029080366057222
10.018609068221892 703.1792908631307 1.0277334900128938
10.023836623175308 698.1408202434104 1.0238472584540983
10.029064178128724 695.5480985852541 1.021663192247576
10.03429173308214 696.1724691650919 1.0227255799174741
10.039519288035557 703.974782173188 1.028222485926733
10.044746842988973 708.3489491363536 1.0309698675234675
10.049974397942389 708.1442800520075 1.0304761853358235
10.055201952895805 705.4457249001975 1.0282579716274547
10.060429507849221 701.8472879802121 1.0256402565514806
10.065657062802638 693.3652214278629 1.0191265580997864
10.070884617756054 695.9766276118017 1.0206667479437137
10.07611217270947 695.1383666815266 1.018952659131548
10.081339727662886 696.2776477844058 1.0190244290569512
10.086567282616302 692.9800846563745 1.016978600630973
10.091794837569719 689.5554357483115 1.0140061601145012
10.097022392523135 687.6662444559472 1.0118570441295514
10.102249947476551 692.6008887807658 1.0153904359760393
10.107477502429967 692.6818182227921 1.014649739686902
10.112705057383383 690.3209309729663 1.0122060910204418
10.1179326123368 683.4831304095652 1.0071657683261677
10.123160167290216 682.0484334811915 1.0063991226150304
10.128387722243632 682.3017101478437 1.0061579217774488
10.133615277197048 682.7566207894833 1.0057956729856792
10.138842832150464 684.6044087375753 1.0061946288935322
10.14407038710388 686.07602837219 1.007323596153606
10.149297942057297 684.9609134095075 1.0067805561553635
10.154525497010713 683.3354092995953 1.005673736506752
10.15975305196413 680.228936326245 1.0033526488494036
10.164980606917545 683.112282168912 1.0053627741065625
10.170208161870962 686.0391627673179 1.0070178780166497
10.175435716824378 685.4273538480167 1.0066718219592317
10.180663271777794 681.6805747053271 1.002596771614818
10.18589082673121 683.0871813751077 1.0030955615370363
10.191118381684626 675.9677292181282 0.9975544141390672
10.196345936638043 675.0332676235206 0.9955787629585566
10.201573491591459 669.2017729350466 0.9911908663318797
10.206801046544875 668.0142131627887 0.9904825908312992
10.212028601498291 668.3340034102152 0.9903416760498516
10.217256156451707 667.8644979436525 0.9897827066337049
10.222483711405124 666.9579652837264 0.9890601464159211
10.22771126635854 665.2207184231257 0.9883078342098596
10.232938821311956 665.3451729176787 0.9885422709312013
10.238166376265372 660.4459827539087 0.984447995124933
10.243393931218788 663.5343721195857 0.9873951004551181
10.248621486172205 655.0523098501944 0.980763822508809
10.253849041125621 654.8542370479322 0.980348654239876
10.259076596079037 650.2290746529982 0.9769232373575018
10.264304151032453 646.3681377376449 0.9735122236855768
10.26953170598587 647.0221680909053 0.9724906090802319
10.274759260939286 649.6264268472379 0.9734959550302972
10.279986815892702 653.4430288020641 0.9762658256905166
10.285214370846118 657.1537885337505 0.9799495208158561
10.290441925799534 657.5281115515382 0.9799072917263859
10.29566948075295 651.6295459038486 0.9752904888632477
10.300897035706367 643.4339286528658 0.9673786483515764
10.306124590659783 640.1442762403805 0.9639723098383433
10.3113521456132 635.1457844592233 0.9606554737953394
10.316579700566615 637.1246694392435 0.9627606530389345
10.321807255520032 634.3356148313254 0.9600577060512575
10.327034810473448 631.8243159631044 0.9571274316701143
10.332262365426864 628.5251013255343 0.9531652593199498
10.33748992038028 628.9305835108769 0.9530726131750664
10.342717475333696 626.814941505009 0.9517157099412327
10.347945030287113 628.6031121204443 0.9527421985125235
10.353172585240529 633.8016511041469 0.9566384952013852
10.358400140193945 636.4208598306914 0.9587633629822193
10.363627695147361 641.3451277345936 0.9621076480685015
10.368855250100777 647.2559399428876 0.9662901090845548
10.374082805054194 649.4944594994284 0.966974109183229
10.37931036000761 649.8017584300371 0.9668319377013871
10.384537914961026 649.347443058806 0.9666858499775803
10.389765469914442 649.3154633747254 0.9660215448858607
10.394993024867858 651.4748961220587 0.9672990413978966
10.400220579821275 653.5233611947041 0.9688735078111796
10.40544813477469 647.4345200346496 0.9642057403797591
10.410675689728107 636.0347903437547 0.9553780125192864
10.415903244681523 627.9940439838252 0.9491888076422225
10.42113079963494 621.2681335938498 0.9432259493670179
10.426358354588356 615.3835584309686 0.9384387651287854
10.431585909541772 614.5162690242936 0.9379912739274104
10.436813464495188 613.7622179839117 0.9380968771390383
10.442041019448604 609.6760330392857 0.935040082372283
10.44726857440202 607.4031590158617 0.9325644297788409
10.452496129355437 605.433354535181 0.9305855452473827
10.457723684308853 601.1416324460432 0.9270599526890841
10.462951239262269 596.8281090224401 0.922449979773132
10.468178794215685 591.3615573051204 0.91864116361618
10.473406349169101 582.4932984734152 0.9116429113972375
10.478633904122518 578.6708325986353 0.9086431801494863
10.483861459075934 575.1564865916355 0.9053345778040507
10.48908901402935 571.9294867151984 0.9022066459542297
10.494316568982766 568.8967889616215 0.8988433948093115
10.499544123936182 562.9702343645915 0.8938716463082947
10.504771678889599 558.3171947454199 0.8902399055018261
10.509999233843015 554.651866160244 0.8877290832940643
10.515226788796431 554.1205787205568 0.8869898199474547
10.520454343749847 551.3059500626481 0.8844562197128631
10.525681898703263 550.6589995285125 0.8849197839440528
10.53090945365668 548.6602727385532 0.8823984052036823
10.536137008610096 548.7437613786155 0.8822381912447046
10.541364563563512 547.5332075114588 0.8797213917835035
10.546592118516928 546.3512569758122 0.8781797636715594
10.551819673470344 542.8284285843005 0.8756241069415402
10.55704722842376 541.0326350901373 0.8746493382020342
10.562274783377177 537.1947998457928 0.8718748683464834
10.567502338330593 535.3870610000988 0.8697598653501508
10.57272989328401 534.555458406682 0.8686980296476693
10.577957448237425 532.3734571287157 0.8668816436077185
10.583185003190842 533.9533866630643 0.8679424989365625
10.588412558144258 531.4977537191663 0.8655091717222517
10.593640113097674 529.5491733971256 0.863713834168816
10.59886766805109 528.1189553680965 0.8615290911879536
10.604095223004506 524.8226148698435 0.8586224196481368
10.609322777957923 524.3534108673615 0.8584850720900239
10.614550332911339 523.774156537001 0.857505138275905
10.619777887864755 524.9428496124697 0.8583087152049201
10.625005442818171 522.0668837053922 0.8556213811374122
10.630232997771587 523.507660911286 0.8571492225833098
10.635460552725004 522.4728445628766 0.8557050681067591
10.64068810767842 523.5171077518823 0.8562819503350872
10.645915662631836 527.5845942722468 0.8595977572985802
10.651143217585252 527.8255118343587 0.8602871254376001
10.656370772538668 529.1186952086381 0.8605724515719925
10.661598327492085 523.2933654605116 0.8550377962438632
10.666825882445501 526.3467332230913 0.8570659235620888
10.672053437398917 527.6630524317028 0.8573361478119044
10.677280992352333 530.412124289551 0.8596458082201713
10.68250854730575 533.5928875959784 0.862271936506468
10.687736102259166 538.7042558243037 0.8662160320033955
10.692963657212582 547.5515890848625 0.8737028407190972
10.698191212165998 556.0401502494567 0.8803038383318028
10.703418767119414 558.84867189004 0.8811131510207987
10.70864632207283 559.4980323518892 0.8808290380903814
10.713873877026247 566.5121710123365 0.8855723097135814
10.719101431979663 571.3877518371748 0.8882995103646737
10.72432898693308 584.0049882548824 0.8977769804963555
10.729556541886495 596.663181857413 0.9068111786575723
10.734784096839912 607.1043998237669 0.9141954071577915
10.740011651793328 613.9033925317455 0.918990041629171
10.745239206746744 616.7474065252879 0.9213425860570476
10.75046676170016 618.2904306196114 0.9237770542930869
10.755694316653576 619.9474034393168 0.925141026097291
10.760921871606993 621.5848142748567 0.9252135001008382
10.766149426560409 621.9175925164985 0.9244289792173485
10.771376981513825 617.5673980837533 0.9207202929951092
10.776604536467241 608.4477295699082 0.9131938128013642
10.781832091420657 604.7197460946034 0.9100958984655263
10.787059646374074 601.2346627873561 0.9075135734863146
10.79228720132749 598.0333772863319 0.9048487819500622
10.797514756280906 595.85268078272 0.9024106381730261
10.802742311234322 592.5469073245335 0.8998607987830116
10.807969866187738 591.0812151616559 0.8993140377639236
10.813197421141155 591.9574101272776 0.9003288732295933
10.81842497609457 590.2431319951303 0.8992863661706357
10.823652531047987 594.7404070845772 0.9028003150845603
10.828880086001403 600.959800654559 0.9068165952666266
10.83410764095482 604.9637477634062 0.908688419324415
10.839335195908236 614.8701052441321 0.914388908475221
10.844562750861652 623.2942335159499 0.9202712158936917
10.849790305815068 637.8323395993389 0.9302714008925137
10.855017860768484 659.4394283480418 0.9457417381465616
10.8602454157219 683.5936061450188 0.963038959623655
10.865472970675317 709.2983246846744 0.9800655735443181
10.870700525628733 731.4437336501435 0.994288772163824
10.875928080582149 747.7005025762469 1.0052411124899265
10.881155635535565 756.1838144721562 1.0112888904669575
10.886383190488981 756.2649679158272 1.0113677388494486
10.891610745442398 744.4274958585145 1.0035516437579668
10.896838300395814 728.9754002503875 0.9919654087615637
10.90206585534923 707.7874880114234 0.9772244965428458
10.907293410302646 688.5634250432313 0.9633856317565738
10.912520965256062 670.7470069948812 0.9509311760335393
10.917748520209479 656.5425896997028 0.9408490367825108
10.922976075162895 640.8693755911843 0.9295382126175944
10.928203630116311 629.6926121230365 0.9212285527531074
10.933431185069727 616.2588516520201 0.9111945097642266
10.938658740023143 606.8611958755806 0.9034141975846494
10.94388629497656 596.65775618751 0.8952747693293478
10.949113849929976 587.0078504638503 0.8877921579168289
10.954341404883392 583.5187822167351 0.8852773029300693
10.959568959836808 580.9737603949407 0.8834471779508262
10.964796514790224 575.8988285253622 0.8793416286355689
10.97002406974364 572.0944775568732 0.8782272213127489
10.975251624697057 564.3604715800121 0.8746002869208279
10.980479179650473 555.4210421051263 0.8693757435571557
10.98570673460389 549.9271712016961 0.8663835707220295
10.990934289557305 545.6175653512663 0.8637018688023429
10.996161844510722 544.2079654131255 0.8638464309258813
11.001389399464138 539.0477012794676 0.8602603005143599
11.006616954417554 531.477440073255 0.8545655336643425
11.01184450937097 526.9000121668728 0.8514577377732254
11.017072064324386 521.9586821149153 0.8478286752314748
11.022299619277803 519.1568852589996 0.8460259194717153
11.027527174231219 518.2759139083701 0.8459948861676833
11.032754729184635 516.116370916348 0.8446782756524777
11.037982284138051 513.193148524964 0.8433328324494942
11.043209839091467 509.84995900102564 0.8409400242341177
11.048437394044884 508.306827540569 0.8399773347106972
11.0536649489983 509.5952669963331 0.8418721088021274
11.058892503951716 509.74921138790575 0.8416816114494925
11.064120058905132 509.82206089985544 0.8421150549713801
11.069347613858548 506.1756194907287 0.8393716606967402
11.074575168811965 503.1870021632703 0.8371439133648678
11.079802723765381 499.8683657597951 0.8348487753951309
11.085030278718797 497.16744886790826 0.832892813736564
11.090257833672213 496.23374081907997 0.8323744511289921
11.09548538862563 494.42275828894446 0.8312501294995713
11.100712943579046 493.7874213290669 0.8314638191487875
11.105940498532462 491.8941663655526 0.8300189678702828
11.111168053485878 492.2113225159903 0.8299018597756739
11.116395608439294 489.3118650060751 0.8275613823736615
11.12162316339271 485.20233244922 0.8239374465281457
11.126850718346127 484.08990189162097 0.8231269399823687
11.132078273299543 483.53627384652043 0.8226946377344123
11.13730582825296 481.9355085553926 0.8211572598245596
11.142533383206375 483.4499493416416 0.8234765961378353
11.147760938159792 486.65759410812433 0.826633284791347
11.152988493113208 487.99495576134245 0.8278200997382584
11.158216048066624 486.4406246230437 0.8263800539154577
11.16344360302004 484.12712124895984 0.8239343976248938
11.168671157973456 481.8707483740033 0.8219870314179388
11.173898712926873 484.4113797820147 0.8244380944004666
11.179126267880289 483.9191152665812 0.8234640914320983
11.184353822833705 485.56940193844395 0.8246076161595105
11.189581377787121 482.59884436395623 0.8230983191950302
11.194808932740537 478.7974811127366 0.8206033850086744
11.200036487693954 478.6549246189787 0.820791894965312
11.20526404264737 479.0634438169475 0.8211790343938047
11.210491597600786 481.6377758726453 0.822996928338134
11.215719152554202 481.65606820508884 0.8232400310675573
11.220946707507618 484.5221099162495 0.8264955931868563
11.226174262461035 486.17759880347637 0.8284087095754525
11.23140181741445 485.1798248239496 0.8283110554488761
11.236629372367867 485.1623136188884 0.8284347719102528
11.241856927321283 483.1860276332185 0.8264864844789959
11.2470844822747 481.9422377074633 0.8254143506838119
11.252312037228116 486.2559154673513 0.8289396617233522
11.257539592181532 488.95394128757306 0.8315744236695946
11.262767147134948 488.80063574215495 0.8316367691028395
11.267994702088364 485.6649706735795 0.8283143122639692
11.27322225704178 481.80588327750377 0.8256187793507282
11.278449811995197 476.05942562122607 0.8204817367449353
11.283677366948613 475.5269034816121 0.8193412860844619
11.288904921902029 478.5259885359665 0.8214079563352831
11.294132476855445 476.7225349122357 0.8190071221143312
11.299360031808861 472.9763624275883 0.8152367197316936
11.304587586762278 469.86862559554305 0.8123930464405077
11.309815141715694 464.9160184851131 0.8082078473284269
11.31504269666911 468.06974418908766 0.8113515840380225
11.320270251622526 472.13755545045495 0.8145763634288187
11.325497806575942 472.0999545809503 0.813667366244308
11.330725361529359 468.9452611621254 0.8101814591547839
11.335952916482775 465.0563149462055 0.8068259455079854
11.341180471436191 461.9087001917342 0.8042532392348091
11.346408026389607 458.95982330017256 0.8014976063288515
11.351635581343023 460.53379105638214 0.80312549175442
11.35686313629644 457.0456983925396 0.8001077239323856
11.362090691249856 455.04670420619107 0.7982330316550923
11.367318246203272 453.461447902748 0.7977671564778868
11.372545801156688 451.1233426793092 0.7961249423998367
11.377773356110104 451.05085585057765 0.7960061637984406
11.38300091106352 450.3585005135272 0.7959956827016613
11.388228466016937 449.5461057058917 0.7954495009912063
11.393456020970353 444.9627849848013 0.791189302747684
11.39868357592377 441.9885958680977 0.7891656785406694
11.403911130877185 438.2832178525092 0.7861586361537549
11.409138685830602 435.1693091309027 0.7840138904853233
11.414366240784018 435.79519822909197 0.784203097394253
11.419593795737434 435.2830960424561 0.782794864793053
11.42482135069085 434.3964454976071 0.7818428469919212
11.430048905644266 431.5657874560459 0.7791515982805566
11.435276460597683 429.81815718031544 0.7773172363372441
11.440504015551099 427.56628209514986 0.775794651609647
11.445731570504515 425.8033044701227 0.7740533521387496
11.450959125457931 427.205225168005 0.7747799983401892
11.456186680411347 428.63949797511515 0.7768390702565485
11.461414235364764 426.3588997461527 0.7754704628432973
11.46664179031818 418.75276291460744 0.7693124696958594
11.471869345271596 416.9941371961776 0.7684653029244626
11.477096900225012 417.37102988458844 0.7692750672663751
11.482324455178428 420.0928054985548 0.7780916873802505
11.487552010131845 419.17829261331167 0.778948545136085
11.49277956508526 414.212486285544 0.7755884579309549
11.498007120038677 411.8789547176172 0.7757163342072432
11.503234674992093 410.4429598137592 0.7749144701308478
11.50846222994551 410.66709642718877 0.7769242075885316
11.513689784898926 410.8068055252553 0.7776752038690768
11.518917339852342 407.7890826142046 0.775615506673442
11.524144894805758 405.80017198493874 0.7758304983297796
11.529372449759174 401.9845641905869 0.7724704276689868
11.53460000471259 403.33248058410743 0.774734571922875
11.539827559666007 407.6439149857144 0.7791208967055078
11.545055114619423 408.5693470842726 0.7801960833283609
11.550282669572839 410.428795658121 0.7818702950459913
11.555510224526255 407.01436660181156 0.7785813712109655
11.560737779479672 403.8925560576619 0.7765161453930661
11.565965334433088 406.37235605810326 0.7791297824543811
11.571192889386504 406.42502100945524 0.7806224093766182
11.57642044433992 406.9274855000441 0.7814966471376121
11.581647999293336 407.04818414660446 0.7823031722878542
11.586875554246753 405.72157192225234 0.7818835576704783
11.592103109200169 403.99005433292007 0.7804874727140668
11.597330664153585 402.88137439558477 0.7796612389238116
11.602558219107001 403.08311946105454 0.779815927761695
11.607785774060417 404.76923753179875 0.7811771153973508
11.613013329013834 411.05806709966976 0.7871920278159057
11.61824088396725 411.5299796364308 0.788809848160933
11.623468438920666 409.4689827660667 0.788078292699293
11.628695993874082 406.8795088763593 0.7868988237576126
11.633923548827498 404.3126443029089 0.7855768416806153
11.639151103780915 403.59115579666997 0.7847803625774161
11.64437865873433 403.3650802677235 0.7845919654658791
11.649606213687747 402.83461515656927 0.7841671783089557
11.654833768641163 396.72551511646225 0.778416184461969
11.66006132359458 394.30583021496676 0.7772596409585154
11.665288878547996 388.62008270810105 0.772143791272868
11.670516433501412 387.2871224518114 0.7715543299040578
11.675743988454828 388.62065250305744 0.7740619815313573
11.680971543408244 387.7121237368434 0.7731963332200016
11.68619909836166 389.2735013574642 0.7757999334333653
11.691426653315077 390.72722736041425 0.7780720685236906
11.696654208268493 388.7107460880512 0.7766960099864091
11.701881763221909 386.90654034532974 0.7749021420372699
11.707109318175325 383.4454791921801 0.7719158942692582
11.712336873128741 382.58338328214006 0.7710529003448942
11.717564428082158 383.3190461115743 0.7716152883452676
11.722791983035574 383.90235793264947 0.7717194638539329
11.72801953798899 384.19940489880685 0.771530332791562
11.733247092942406 381.44088975414337 0.7695133461590333
11.738474647895822 381.39141582368114 0.7704707907381027
11.743702202849239 381.8081054243797 0.7740051534194263
11.748929757802655 383.66762605320673 0.7763916477634034
11.754157312756071 385.00794454985544 0.7770133714011441
11.759384867709487 386.60003641291627 0.7786110834273574
11.764612422662903 389.38553946367415 0.7803144187004486
11.76983997761632 390.538018739477 0.781852353720062
11.775067532569736 392.57115006164815 0.7841470929882378
11.780295087523152 397.12833593583287 0.7877611984558691
11.785522642476568 397.2138661519568 0.7876164465418656
11.790750197429984 393.91836328998846 0.7843619049695876
11.7959777523834 394.32605857163486 0.7844362890357934
11.801205307336817 394.00510179657414 0.7832975803804444
11.806432862290233 398.71698771028844 0.7873607616515237
11.81166041724365 400.32955993528975 0.7882127714305291
11.816887972197065 400.2419112150411 0.788041266761282
11.822115527150482 400.6688316941573 0.7883847618940925
11.827343082103898 399.59815945423503 0.7870434207849235
11.832570637057314 401.81767416023604 0.7895161908595647
11.83779819201073 400.8375512589309 0.7895275280121095
11.843025746964146 396.7478770935508 0.786403810195812
11.848253301917563 393.3783060430243 0.7832265741338589
11.853480856870979 388.88736953375974 0.7791322242000125
11.858708411824395 385.2270542582822 0.7757223643869223
11.863935966777811 384.13170014881877 0.7744393393823863
11.869163521731227 382.95134108304575 0.7744699586816335
11.874391076684644 379.6573675677073 0.7718617608816701
11.87961863163806 378.1349116124054 0.7713916518945321
11.884846186591476 375.5760744653256 0.7696137073604898
11.890073741544892 370.6719077930143 0.7655926869946564
11.895301296498308 372.5050702489964 0.7673541243604836
11.900528851451725 368.961601821128 0.7640003283912996
11.90575640640514 368.34507018656524 0.7637382938204668
11.910983961358557 367.09495302864315 0.7619334749720682
11.916211516311973 364.09875657696733 0.7588302075331611
11.92143907126539 362.22765134775887 0.7577678901656505
11.926666626218806 362.50701722375044 0.760263126706727
11.931894181172222 358.67377694824575 0.7569122588933095
11.937121736125638 358.57433218962 0.7568733062819614
11.942349291079054 360.21429234556365 0.7577007638007319
11.94757684603247 354.6763353410844 0.7501445456391962
11.952804400985887 355.15150230743285 0.7508447009517083
11.958031955939303 354.9210642703714 0.7508125209949297
11.963259510892719 352.5002122781958 0.7482267979130873
11.968487065846135 355.04034649468247 0.7525425526857649
11.973714620799552 354.64640857275214 0.7525868375302511
11.978942175752968 355.7352409031809 0.7534841002589583
11.984169730706384 353.84196855694546 0.7514688575467058
11.9893972856598 354.4099652333539 0.7518389908114388
11.994624840613216 355.7043255832992 0.7535671487519054
11.999852395566633 357.0600959300907 0.7549488419953534
12.005079950520049 356.9385344236181 0.7547920993169865
12.010307505473465 355.00568399791894 0.75290246140359
12.015535060426881 352.95790828790257 0.7517729512723267
12.020762615380297 353.20379294132243 0.7528810086749685
12.025990170333714 353.0606695126362 0.7531481625158953
12.03121772528713 353.10761454380486 0.7532293979243555
12.036445280240546 354.4362651171488 0.7546605224018336
12.041672835193962 354.4828797079062 0.7546356157254792
12.046900390147378 354.5878168639543 0.7549359436878869
12.052127945100795 354.04802859415605 0.7541611296767686
12.05735550005421 358.55952626771307 0.7589698461093494
12.062583055007627 359.42249464126087 0.7596186492653474
12.067810609961043 361.8950591940233 0.7623005468230047
12.07303816491446 360.9399220724945 0.7606813523882604
12.078265719867876 361.30647335597234 0.760549364017164
12.083493274821292 367.5838350737319 0.7670124622753665
12.088720829774708 373.7978712306583 0.7739163207688133
12.093948384728124 381.21144986934877 0.7825556922646272
12.09917593968154 386.15600208102103 0.7879253478970849
12.104403494634957 390.9309997371964 0.7923016105474359
12.109631049588373 400.72990219979897 0.800353341817605
12.114858604541789 413.1422231986436 0.8114474716595108
12.120086159495205 426.71025487940943 0.8246822011601934
12.125313714448621 440.95560909463273 0.8380167081085378
12.130541269402038 459.471031227852 0.8551603360353927
12.135768824355454 474.9970402327562 0.8692559489434467
12.14099637930887 491.9174931992429 0.8837899870909531
12.146223934262286 507.31012915271805 0.8975371779421982
12.151451489215702 518.2161864952957 0.9073007790279795
12.156679044169119 526.4851006857441 0.9145331943431109
12.161906599122535 529.2632201559908 0.9177204086336361
12.167134154075951 526.9699615057019 0.9156264335220181
12.172361709029367 523.4260034582354 0.9127367533199714
12.177589263982783 514.8444275270134 0.9058061004867599
12.1828168189362 504.4695979361999 0.8962997170433454
12.188044373889616 494.7144780709813 0.8880826778438671
12.193271928843032 484.70192753774086 0.8793208761005894
12.198499483796448 475.2668673714676 0.8707311234972989
12.203727038749864 464.8412130936966 0.861892766067781
12.20895459370328 456.8610990140145 0.8545660246051547
12.214182148656697 446.1327702556009 0.8451624341062786
12.219409703610113 436.97406439805627 0.8375319108526735
12.22463725856353 430.00958928787657 0.8311177541829068
12.229864813516945 418.5403776440408 0.8212084499361377
12.235092368470362 412.0471807296358 0.8151620740746555
12.240319923423778 404.37019726669786 0.8081638606380184
12.245547478377194 393.3993702619277 0.7988101843936244
12.25077503333061 386.3979848374189 0.7925718199632712
12.256002588284026 380.2250299122609 0.7857165575404028
12.261230143237443 375.94016313951516 0.7809486103608878
12.266457698190859 373.12341897289764 0.7773988554675104
12.271685253144275 371.2250913287907 0.7749365582247213
12.276912808097691 365.27287202370786 0.7701031695874234
12.282140363051107 359.7370311263261 0.7646878688831206
12.287367918004524 357.3602157804258 0.7623359424809621
12.29259547295794 353.3191597521266 0.7591006346877518
12.297823027911356 352.04731921426503 0.7580914478511684
12.303050582864772 348.5769132502495 0.7559332233795419
12.308278137818188 348.6030766579896 0.7567682833316425
12.313505692771605 349.51071689269787 0.7600335271753812
12.31873324772502 352.11319040206604 0.7705429549744954
12.323960802678437 350.84719335692773 0.7732562121961487
12.329188357631853 353.1738860971529 0.7796889138053007
12.33441591258527 351.3699083090855 0.7819615080364425
12.339643467538686 348.66110250391745 0.7821889777336377
12.344871022492102 346.07679270782756 0.7828894786045218
12.350098577445518 343.4804218915062 0.7817207537007929
12.355326132398934 342.5132474897597 0.7831220683914766
12.36055368735235 340.74876419555176 0.7825077089058095
12.365781242305767 337.48933774596924 0.7809545375322059
12.371008797259183 335.90563809095323 0.7812864946037259
12.376236352212599 331.6831266565493 0.7792632415573979
12.381463907166015 330.73189963916644 0.7807220381868727
12.386691462119432 333.6404699368747 0.7861213872558668
12.391919017072848 330.70087864779174 0.7836053648706021
12.397146572026264 330.5776046078125 0.7854376651409393
12.40237412697968 328.11583635339343 0.7838743290366604
12.407601681933096 322.12467994099336 0.778875731729186
12.412829236886513 323.5605377226057 0.7820847101064718
12.418056791839929 322.6691235310451 0.7822173576474395
12.423284346793345 323.5903954368462 0.7848050123647929
12.428511901746761 324.5247292501892 0.7880328973199919
12.433739456700177 324.4992565227199 0.7895508852336676
12.438967011653594 324.6702557426569 0.7904542523332317
12.44419456660701 321.62349562757385 0.7881421339625831
12.449422121560426 320.90514928778913 0.7872099277049307
12.454649676513842 320.0837931001878 0.7869349290376604
12.459877231467258 323.13638841604177 0.7921137304828155
12.465104786420675 325.13122287548254 0.7950797698289974
12.47033234137409 326.06037422214 0.7979778042529524
12.475559896327507 325.0294215711985 0.7975868622750933
12.480787451280923 323.761829041542 0.7974647932669776
12.48601500623434 319.88210546247166 0.7951180405550368
12.491242561187756 320.6325101989115 0.7974838326713906
12.496470116141172 319.170772846611 0.7976753258591546
12.501697671094588 321.36936544399515 0.8012848529002152
12.506925226048004 322.9668571959749 0.8040791029667186
12.51215278100142 319.64577843825646 0.8015669227520615
12.517380335954837 317.18892668869 0.7993987451917223
12.522607890908253 317.1032526467252 0.8022285021318882
12.527835445861669 314.2937952682061 0.7992383924790486
12.533063000815085 316.2082875560944 0.8024626601141517
12.538290555768501 311.72537252223685 0.7969829332337928
12.543518110721918 310.23274041216115 0.7952054302534892
12.548745665675334 309.62411225451706 0.7960344824642148
12.55397322062875 309.6857166664209 0.7982609305890956
12.559200775582166 312.6079516661263 0.8040585008962852
12.564428330535582 309.6581963949468 0.7962354549156999
12.569655885488999 308.319245247957 0.7866204746637399
12.574883440442415 309.4977291714182 0.7847228584728333
12.580110995395831 309.42680126017797 0.7819863251427063
12.585338550349247 307.296843135579 0.7761793190512466
12.590566105302663 303.16600648765285 0.7687076417921356
12.59579366025608 298.95811750019556 0.7614773164346862
12.601021215209496 297.7226752124517 0.7580785854296768
12.606248770162912 301.29542494194214 0.7631369537290453
12.611476325116328 304.37470110189685 0.764728477922878
12.616703880069744 308.81420919401825 0.7689631119826599
12.62193143502316 314.2150182245298 0.773218011820566
12.627158989976577 315.9473548055881 0.7722307558475947
12.632386544929993 313.54549771923917 0.7690188881283628
12.63761409988341 311.95765225662683 0.765517965340835
12.642841654836825 310.4796627097363 0.7640866387209928
12.648069209790242 312.96147205672185 0.7682105765772363
12.653296764743658 316.30242619655564 0.7698552161821447
12.658524319697074 319.9925393182438 0.773189004031223
12.66375187465049 324.2456213180611 0.7772567639252764
12.668979429603906 327.46384371616773 0.7792687147678081
12.674206984557323 335.65559647781896 0.7890103147576814
12.679434539510739 338.7118156288321 0.7914543334947277
12.684662094464155 344.02053428670393 0.7959334092536717
12.689889649417571 345.8725997887989 0.7974197106185814
12.695117204370987 349.0558313111228 0.7997280571800047
12.700344759324404 357.47489768885646 0.8093605268140729
12.70557231427782 365.62943669584405 0.8180069248518683
12.710799869231236 373.994644624667 0.8256357932079406
12.716027424184652 381.69714145043713 0.8337919239943995
12.721254979138068 388.29059457070747 0.8405986792991329
12.726482534091485 394.4038024260647 0.8467432605793069
12.7317100890449 402.2502381251149 0.8544446373835517
12.736937643998317 408.3038155649875 0.8602233369697149
12.742165198951733 414.0054373533795 0.8654931635003985
12.74739275390515 419.72879784608216 0.8709812597676957
12.752620308858566 426.3523835518491 0.8776725244834602
12.757847863811982 429.0204049520131 0.8800938656183414
12.763075418765398 428.1048577182103 0.8791424785256979
12.768302973718814 425.2073133482338 0.8755842339852697
12.77353052867223 421.16959561802673 0.8697839414662575
12.778758083625647 413.0021854978353 0.8608225970889943
12.783985638579063 405.35858451779103 0.8527273733284558
12.789213193532479 398.75739099074235 0.8461257957329797
12.794440748485895 391.02598688503946 0.8383257517099789
12.799668303439312 385.8292459684048 0.8324991068869837
12.804895858392728 381.11415408400444 0.8274171140683756
12.810123413346144 375.1289678184899 0.8208144429148719
12.81535096829956 365.6075882544968 0.8100158474916461
12.820578523252976 361.56685799018146 0.8056964252874786
12.825806078206393 361.57956031001083 0.8065932032191049
12.831033633159809 365.1601289363252 0.8110252364645654
12.836261188113225 368.3227127246695 0.8147681706229969
12.841488743066641 371.2944617028147 0.8179494491995345
12.846716298020057 369.9890459270557 0.8154897278894433
12.851943852973474 371.5508374939005 0.8155156483652953
12.85717140792689 373.22682446020264 0.816435362806165
12.862398962880306 376.85637121754604 0.819560700406374
12.867626517833722 380.2285862212671 0.8229006107985916
12.872854072787138 387.3099981245206 0.8302957903983136
12.878081627740555 396.40057666729894 0.8394924269770123
12.88330918269397 404.2983510680583 0.8475641152701097
12.888536737647387 408.4398960021785 0.8510930252704559
12.893764292600803 409.6322541372756 0.8518776366936488
12.89899184755422 413.1647112374117 0.8555759499400952
12.904219402507636 412.4364793546291 0.8544098536281479
12.909446957461052 407.0007519713078 0.8489858747951116
12.914674512414468 398.4543747861853 0.8403846141853905
12.919902067367884 386.68559014381265 0.8279948639723957
12.9251296223213 373.8069608326704 0.8139608606700469
12.930357177274717 362.8414019054969 0.8032340122345246
12.935584732228133 352.6192168115297 0.7930644872756738
12.940812287181549 343.9251519102519 0.7832013548661424
12.946039842134965 337.8657540205155 0.7753546751013004
12.951267397088381 332.6741869469993 0.7683553459548292
12.956494952041798 329.690855105631 0.7640172431899351
12.961722506995214 326.8999479194916 0.7601323736514247
12.96695006194863 324.7758947619152 0.7585884522892988
12.972177616902046 321.38347505453066 0.7546571098470504
12.977405171855462 320.11033872144765 0.7545401049147736
12.982632726808879 321.86225279362577 0.7569528170588223
12.987860281762295 326.2039668724802 0.7616532589428632
12.993087836715711 325.5281545888118 0.7609258753338864
12.998315391669127 325.3172635723406 0.7612685146793695
13.003542946622543 322.17453661774226 0.7577234279929799
13.00877050157596 324.88359154384614 0.7603901592577615
13.013998056529376 326.4385185614696 0.7616859849679519
13.019225611482792 326.5787439954097 0.761472687807414
13.024453166436208 327.828652389012 0.7633486705041599
13.029680721389624 327.30981703315206 0.7626834235658466
13.03490827634304 329.4659133036823 0.7651636422513794
13.040135831296457 332.5076782126707 0.768629549745062
13.045363386249873 339.11333032056797 0.7763911817072251
13.05059094120329 344.4660691729523 0.7819721919893915
13.055818496156705 349.79200250751296 0.7873702901076385
13.061046051110122 347.29543503337237 0.7834965364576216
13.066273606063538 346.86899041548673 0.7832042600602195
13.071501161016954 348.69372471838557 0.7855789985800244
13.07672871597037 350.1456004075828 0.787776602855279
13.081956270923786 352.2276581802429 0.7900769689668805
13.087183825877203 346.62027774021954 0.7834535482040085
13.092411380830619 341.0565598453288 0.7760936863607059
13.097638935784035 335.6435003562587 0.7699556502974995
13.102866490737451 331.316739266022 0.7668928479210424
13.108094045690867 326.01600979074357 0.7609598767705993
13.113321600644284 324.22920371573593 0.7592857723618747
13.1185491555977 320.527665822584 0.754410938254417
13.123776710551116 322.0837798987966 0.755108075352223
13.129004265504532 322.82708284241943 0.7558107891785019
13.134231820457948 325.68629175726335 0.759174810996916
13.139459375411365 330.03262821151543 0.76529632174327
13.14468693036478 329.85419153100156 0.7656798063533535
13.149914485318197 332.17988647964586 0.7682825007552452
13.155142040271613 337.41043327702636 0.7733180444433456
13.16036959522503 342.52254713221697 0.7787422887360576
13.165597150178446 347.1666541261478 0.7844207844117372
13.170824705131862 346.8975686896181 0.7842355500840006
13.176052260085278 346.42055693740974 0.784187206814728
13.181279815038694 343.81963492137186 0.7817705318744965
13.18650736999211 343.7148303377865 0.7814655856932029
13.191734924945527 343.4056497063652 0.7815178346951258
13.196962479898943 345.89456767473723 0.783797895592306
13.202190034852359 347.5230681621886 0.7860947705175616
13.207417589805775 347.62844315317597 0.7875155428923901
13.212645144759191 346.26045854714977 0.7849304837366787
13.217872699712608 343.5365073896243 0.7816786653467267
13.223100254666024 345.14610995841355 0.7827865402371105
13.22832780961944 344.1487166838024 0.7812519066459817
13.233555364572856 344.4665046263516 0.7823695119293144
13.238782919526273 345.2940011150003 0.7835855156024694
13.244010474479689 340.0594523569804 0.7782039403296127
13.249238029433105 336.0817465888365 0.7736971958152224
13.254465584386521 334.2149427476345 0.7713235650967482
13.259693139339937 332.65802561067 0.7701696354366525
13.264920694293354 334.6154801564516 0.7729720333517328
13.27014824924677 330.77850307535016 0.7678769117531123
13.275375804200186 327.5043345788808 0.763751078845621
13.280603359153602 323.38388426227186 0.7579109846242376
13.285830914107018 321.3760668409525 0.7559219339538499
13.291058469060435 321.3769493333942 0.7573429282231586
13.29628602401385 322.7073310852577 0.760281414254664
13.301513578967267 319.98955146416665 0.7573412097974336
13.306741133920683 314.3289240247495 0.7511771386736656
13.3119686888741 310.9887671916058 0.7462273639478888
13.317196243827516 306.09105629624685 0.7399221489555386
13.322423798780932 304.92006156116344 0.7396081930021864
13.327651353734348 304.6993712543103 0.738989022281665
13.332878908687764 305.56199695384606 0.7418941982866206
13.33810646364118 306.1213226262598 0.7432430452739555
13.343334018594597 307.43837170202346 0.745104754567871
13.348561573548013 304.4637161815944 0.741110304361169
13.353789128501429 304.56577065276144 0.7406865463124864
13.359016683454845 304.8436035096342 0.7399813974958862
13.364244238408261 303.56484651896545 0.7373038331765628
13.369471793361678 304.15262609314817 0.7375261974449949
13.374699348315094 300.78541923291306 0.7331809875088398
13.37992690326851 301.1498964589795 0.7346167661001758
13.385154458221926 304.19660948184713 0.7383343792381394
13.390382013175342 306.29417605196744 0.7406481333405931
13.395609568128759 308.7595885516506 0.7444771742603946
13.400837123082175 312.794218564892 0.7489367711368812
13.406064678035591 313.66771956628605 0.7505205605167328
13.411292232989007 314.0736291227356 0.7500831909135434
13.416519787942423 312.5680465375889 0.7474630741030164
13.42174734289584 310.54598016213663 0.7446387469149794
13.426974897849256 313.8125726059977 0.7475751248857972
13.432202452802672 318.15789840343547 0.7528591835409488
13.437430007756088 319.49262144411335 0.7542856058141054
13.442657562709504 321.16451549159444 0.7569015634508578
13.44788511766292 322.3839352219779 0.7588982203811698
13.453112672616337 323.83879147040227 0.7616649246954517
13.458340227569753 327.5926813643516 0.7657251960728985
13.46356778252317 326.22732433588004 0.7634209479184256
13.468795337476585 325.9404558669801 0.762815664478574
13.474022892430002 325.0681522022635 0.7620025726529237
13.479250447383418 328.2585687678487 0.7660488181212467
13.484478002336834 329.7645433603773 0.7677943810233854
13.48970555729025 328.4582452258517 0.7655349119995718
13.494933112243666 324.74401026362665 0.7606949494760442
13.500160667197083 320.6070789939651 0.7558127124962568
13.505388222150499 319.8228503176565 0.7548548536282854
13.510615777103915 319.8887375232095 0.7551182549883959
13.515843332057331 320.2036855628468 0.755358212478898
13.521070887010747 319.1994565654534 0.7539651687815172
13.526298441964164 319.38914260915675 0.7547460960572829
13.53152599691758 314.92872182588775 0.7497043202224065
13.536753551870996 311.0762480228561 0.7462859529304664
13.541981106824412 304.1181710948231 0.7385467598981458
13.547208661777828 299.4474841963702 0.7334204629212739
13.552436216731245 297.9939135911427 0.732538385814612
13.55766377168466 297.73973039607233 0.7320118975001196
13.562891326638077 294.76357050418073 0.7279386610644836
13.568118881591493 290.3201940451826 0.723052321761787
13.57334643654491 287.2443135168224 0.7199693747862501
13.578573991498326 284.235671684343 0.7172012701119687
13.583801546451742 285.1485164839779 0.719772969759723
13.589029101405158 284.43679403777554 0.7198231293392975
13.594256656358574 283.3783029124604 0.7194491803134814
13.59948421131199 284.1054727625542 0.7223571759593875
13.604711766265407 281.3022321906328 0.7183033931216767
13.609939321218823 277.82435199919655 0.7130652744361687
13.615166876172239 274.65831375890303 0.7088595094840368
13.620394431125655 272.2532242738262 0.7038947295091851
13.625621986079071 271.7613095399771 0.7036475951341692
13.630849541032488 272.4031314938611 0.7054051238675817
13.636077095985904 273.70058703838333 0.7058525233667959
13.64130465093932 273.92814479608893 0.7070754209820186
13.646532205892736 272.38572038359047 0.7062695446131356
13.651759760846153 270.80490156561507 0.7041915928257837
13.656987315799569 269.3306999560009 0.7024093519897553
13.662214870752985 267.03922545236566 0.6988757411702243
13.667442425706401 265.3534773255753 0.6959411832535347
13.672669980659817 265.8572135548412 0.6978747432833275
13.677897535613234 263.85848754983647 0.6958927059863617
13.68312509056665 263.75710093988334 0.6968227389830101
13.688352645520066 264.92998781146207 0.6988580454067023
13.693580200473482 264.3186629389758 0.6982613867367079
13.698807755426898 264.35289101776334 0.6982612762446152
13.704035310380315 264.35411144049476 0.6979131018404683
13.70926286533373 263.4668898665271 0.6985991572834975
13.714490420287147 263.14131075164215 0.6987644864479838
13.719717975240563 264.415711485643 0.6998099506852608
13.72494553019398 267.66199595661976 0.7031086130251412
13.730173085147396 265.48996148273017 0.6993996592613001
13.735400640100812 266.69977307437915 0.7014300061736
13.740628195054228 266.1642342696263 0.702025459026923
13.745855750007644 268.69394880771387 0.7045102735978286
13.75108330496106 270.3085949618664 0.705683830788156
13.756310859914477 269.4351872319541 0.7024555455434217
13.761538414867893 268.59062190289893 0.7026826001818828
13.766765969821309 267.11151031513845 0.7016662942658733
13.771993524774725 264.7753300967058 0.6999965120642728
13.777221079728141 262.15762486922836 0.6962587896496941
13.782448634681558 263.5773940203293 0.698168557555642
13.787676189634974 264.1800203472513 0.6977959921714858
13.79290374458839 264.93763556243687 0.6979855469744577
13.798131299541806 266.2631050911709 0.6992840300177454
13.803358854495222 264.91981611699555 0.6967888618282045
13.808586409448639 266.8361598527102 0.6993187573418604
13.813813964402055 266.87802898000217 0.7002644726431315
13.819041519355471 267.719141976662 0.7008607059842733
13.824269074308887 268.97329133241925 0.7030158168806678
13.829496629262303 270.1184857929697 0.7069188739216846
13.83472418421572 270.0303988180106 0.7070986884303679
13.839951739169136 271.9954113282841 0.7083768956533795
13.845179294122552 271.25094272713613 0.7052084369772239
13.850406849075968 273.2569600930665 0.7055904336623826
13.855634404029384 272.8738093978588 0.7047194689299623
13.8608619589828 271.252909674676 0.7043265844258608
13.866089513936217 270.6399324710808 0.7036411541471819
13.871317068889633 271.27933607648475 0.7048612207723111
13.87654462384305 271.97693568828566 0.7060182990131757
13.881772178796465 270.552908282194 0.7036859131873732
13.886999733749882 273.59792100451733 0.706413445301068
13.892227288703298 275.79126277010135 0.7090906386005079
13.897454843656714 277.3802051060541 0.7109579478006245
13.90268239861013 282.852496738856 0.7178282523671264
13.907909953563546 283.94085912440636 0.7189282932854567
13.913137508516963 286.9172695001135 0.721612436124034
13.918365063470379 288.29987171520145 0.7231785357558995
13.923592618423795 287.32716410023704 0.7220643896748861
13.928820173377211 289.4392843582761 0.7249633325797705
13.934047728330627 286.5936052995935 0.7213820676263905
13.939275283284044 288.04899174832457 0.7215481003519242
13.94450283823746 286.74158857060337 0.7205944934481542
13.949730393190876 286.70590134337164 0.7215308093282922
13.954957948144292 287.8769982886555 0.7234683867138709
13.960185503097708 291.56472390009463 0.7297420969130524
13.965413058051125 292.084864558782 0.7300298082039856
13.97064061300454 289.3294008075176 0.7252009268334653
13.975868167957957 285.8871543473016 0.7206344808192692
13.981095722911373 279.82639736250036 0.7121940320359187
13.98632327786479 278.49554147799125 0.7102948477071106
13.991550832818206 276.1470290503314 0.7082920575358427
13.996778387771622 276.3707062168064 0.7087999710482981
14.002005942725038 276.53885113543714 0.7097190109930444
14.007233497678454 276.49594699524505 0.7101085723102596
14.01246105263187 275.5231290056285 0.7089700650713745
14.017688607585287 275.50920146439114 0.7094451867540504
14.022916162538703 275.59179401729176 0.7094747902560331
14.028143717492119 274.3587460536919 0.7074757310856672
14.033371272445535 273.1891166411465 0.7054473070054889
14.038598827398951 274.1391833819507 0.705131495320695
14.043826382352368 273.38840329954115 0.704056775926472
14.049053937305784 274.6906275385692 0.7065797882014699
14.0542814922592 275.8474735425797 0.7092596985196035
14.059509047212616 278.3014571778063 0.7137429223981995
14.064736602166032 284.0397120643987 0.7210217800382668
14.069964157119449 284.4548962919638 0.7213116003146409
14.075191712072865 286.4576663681324 0.7237598296222406
14.080419267026281 288.5977869542095 0.7258810740962579
14.085646821979697 292.21682213483575 0.7294377775478037
14.090874376933114 295.21937569811007 0.7323802393263246
14.09610193188653 297.3209802941353 0.7333894371312839
14.101329486839946 297.33620170541144 0.7334983650910033
14.106557041793362 297.88829304339157 0.7339107782755128
14.111784596746778 300.8874334880296 0.7373107625741163
14.117012151700195 301.1282243485278 0.7365468665107883
14.12223970665361 301.62649459874325 0.738068832536298
14.127467261607027 300.8331492098295 0.7387171237091047
14.132694816560443 297.3105337155124 0.7365007716607518
14.13792237151386 293.4795605561273 0.7324683068277226
14.143149926467276 290.44728481584457 0.7260744002823687
14.148377481420692 290.96075576466427 0.7252761026484156
14.153605036374108 293.2248719438264 0.7276602240041677
14.158832591327524 294.4344436423306 0.7298148143521695
14.16406014628094 294.9124649203496 0.7313184208646719
14.169287701234357 293.77884837580433 0.7293248983014954
14.174515256187773 291.6545758429491 0.7258895047771522
14.179742811141189 290.11853455319243 0.7235526761269323
14.184970366094605 288.7497565938602 0.7218957246855067
14.190197921048021 288.6678402232521 0.7236768715002444
14.195425476001438 287.43165080407306 0.7240978740945235
14.200653030954854 286.0895611029211 0.7223847395315467
14.20588058590827 285.76337478061623 0.7202326423240037
14.211108140861686 286.0206642286508 0.7190236272082539
14.216335695815102 289.5875182006507 0.7222637877272502
14.221563250768519 292.58830236933574 0.7245276685174786
14.226790805721935 295.4802939461972 0.7284510439156534
14.232018360675351 293.8669319236589 0.7265399149620742
14.237245915628767 294.4036942258046 0.7277020024463378
14.242473470582183 294.1691903020391 0.7282126288221754
14.2477010255356 293.2813641423978 0.7279692375638349
14.252928580489016 291.7649426455568 0.7262442025495393
14.258156135442432 290.2757771973914 0.724321238025571
14.263383690395848 291.0096818288377 0.7242899212278537
14.268611245349264 296.1846956047011 0.729891837310002
14.27383880030268 297.7728684667165 0.7300141554923486
14.279066355256097 299.59759938102246 0.7336894581269624
14.284293910209513 298.6642030032091 0.7310400320202289
14.28952146516293 298.69345636397605 0.7310156121060097
14.294749020116345 301.1874593477709 0.7336666040998636
14.299976575069762 302.0252513245582 0.7338894165725236
14.305204130023178 305.4027250732692 0.7374983531063594
14.310431684976594 307.16922740532254 0.7385280029836587
14.31565923993001 309.5139760981729 0.7406609049026703
14.320886794883426 311.7438918172272 0.7431021934082584
14.326114349836843 313.65922627282515 0.746447735220296
14.331341904790259 316.21603779979125 0.7500566807011576
14.336569459743675 318.65183384835643 0.753468770383122
14.341797014697091 318.8886288028803 0.7526773451257827
14.347024569650507 320.7261063944977 0.7539614177269595
14.352252124603924 320.6619480284759 0.7527695907528947
14.35747967955734 320.2528107195861 0.7528155344206187
14.362707234510756 318.06461551731394 0.750530356080439
14.367934789464172 319.70151298039605 0.7530559146559677
14.373162344417588 322.0485668094273 0.7553526127077527
14.378389899371005 321.46604185481823 0.7549918339972898
14.38361745432442 322.6992656508077 0.7560377664887505
14.388845009277837 324.519036265172 0.7582827467540083
14.394072564231253 322.11832275482595 0.7564279819107496
14.39930011918467 325.26607255940075 0.759693047384197
14.404527674138086 325.8145922796786 0.7596792978466889
14.409755229091502 326.8702844511455 0.7599720297543477
14.414982784044918 328.712861783081 0.7622473442608645
14.420210338998334 327.7248245014131 0.7612431071934074
14.42543789395175 328.00642935044306 0.7623717911978367
14.430665448905167 329.2070514460276 0.7641341935312214
14.435893003858583 326.9283681072433 0.7617952702879943
14.441120558811999 327.58678968024213 0.76250521208563
14.446348113765415 326.6326978231179 0.759991927122945
14.451575668718831 328.8797638393899 0.7624728309453038
14.456803223672248 333.96492671225406 0.7681886086991042
14.462030778625664 336.34695202238265 0.7705610606879176
14.46725833357908 333.8876246697883 0.7678361626289245
14.472485888532496 336.3831669503439 0.7702298805613266
14.477713443485912 337.6199302870953 0.7712373794055246
14.482940998439329 343.69623253293076 0.7785719262627533
14.488168553392745 351.98660887803277 0.788513211296589
14.493396108346161 356.28757428117035 0.7935733905502619
14.498623663299577 363.53478959175646 0.8014906952289883
14.503851218252994 370.3407730044713 0.8080144473939661
14.50907877320641 377.9251653067886 0.8159106575695694
14.514306328159826 382.0724874960197 0.8203552038488744
14.519533883113242 384.5819757768345 0.8228226369590476
14.524761438066658 385.23279802150785 0.823534008336374
14.529988993020075 380.4175038538992 0.8183787545326873
14.53521654797349 372.77903798072043 0.8098864853519787
14.540444102926907 363.3644298145059 0.800634821436637
14.545671657880323 354.71887588240173 0.790736964033955
14.55089921283374 346.0597607089093 0.7804550024221083
14.556126767787156 334.92445011079974 0.767465691839521
14.561354322740572 325.36409409983634 0.7562294527866898
14.566581877693988 317.66038482784205 0.7492919902723991
14.571809432647404 312.55477975699006 0.7441044527321331
14.57703698760082 307.844445386795 0.7391495352176517
14.582264542554237 306.03819694255657 0.7375939058778254
14.587492097507653 306.0834344359324 0.7378595588796413
14.592719652461069 308.8585671452222 0.7409733118535035
14.597947207414485 312.38179996619056 0.744627016028304
14.603174762367901 316.9654658925637 0.7487158597066639
14.608402317321318 321.49712878714274 0.7534956960358753
14.613629872274734 322.6955681229473 0.7553902626360757
14.61885742722815 325.4530961185415 0.7579035128301717
14.624084982181566 326.1976714487243 0.7583616436350374
14.629312537134982 331.14292656777695 0.7638933049465761
14.634540092088399 340.05833511018943 0.7728538972893131
14.639767647041815 345.0709538159957 0.7776908419250956
14.644995201995231 346.08399004015064 0.7785153741007228
14.650222756948647 346.54137821766545 0.7789253700170723
14.655450311902063 346.07208057260635 0.7783161493885922
14.66067786685548 346.9219521248613 0.7791360663407043
14.665905421808896 348.73048261010973 0.7808528223080202
14.671132976762312 348.2909710084106 0.7795643415843951
14.676360531715728 349.02552029325824 0.7800888618234686
14.681588086669144 347.54393693128776 0.7781973290933725
14.68681564162256 345.3133901618209 0.7756213168241964
14.692043196575977 349.4818185586126 0.7801241814106394
14.697270751529393 349.1825030626935 0.7799614814897112
14.70249830648281 351.87016874605973 0.7831461311009934
14.707725861436225 352.38905836533587 0.7835290322408972
14.712953416389642 354.07076167119334 0.786621991096753
14.718180971343058 355.07457932252464 0.7877370789466621
14.723408526296474 355.73746718654246 0.7885431781958445
14.72863608124989 356.69591944951685 0.7898226102129355
14.733863636203306 354.3914919186997 0.7867823103854233
14.739091191156723 353.3719670051661 0.7855485302409193
14.744318746110139 346.28625264605427 0.7773166263164466
14.749546301063555 340.17073442912556 0.7698533361058025
14.754773856016971 334.2143989241418 0.762897696401317
14.760001410970387 331.66096724536976 0.7612037760420161
14.765228965923804 330.2968202016152 0.7610804051831693
14.77045652087722 329.1660064240573 0.7605076902947333
14.775684075830636 326.5399375059288 0.7571838823681463
14.780911630784052 322.88957855227665 0.7524281468406099
14.786139185737468 321.5183381876487 0.7504187592203354
14.791366740690885 320.7236494020502 0.750119929791352
14.7965942956443 320.0281984173119 0.7500175989716941
14.801821850597717 318.73624158933137 0.7483386969087541
14.807049405551133 317.49644025518757 0.7462120098661066
14.81227696050455 319.082007976836 0.7469561112524998
14.817504515457966 326.1048372227082 0.7546376679335183
14.822732070411382 330.9146383993275 0.7590801351739879
14.827959625364798 336.3898480872104 0.7663096368838965
14.833187180318214 339.4137664901706 0.7702737091703938
14.83841473527163 344.9272729649908 0.7769221249389258
14.843642290225047 350.95888321603707 0.7834431574349192
14.848869845178463 354.4402806721068 0.7869430008315966
14.854097400131879 356.9039367327842 0.7893387831914924
14.859324955085295 356.04232256069355 0.7884365505481765
14.864552510038711 359.1328766561632 0.7905898278754592
14.869780064992128 362.8704440987287 0.7950118786038889
14.875007619945544 366.87076809500184 0.79946470937418
14.88023517489896 370.47409789780227 0.8030337237128679
14.885462729852376 369.7914631338694 0.802416255955332
14.890690284805792 366.5021584016209 0.7987780568420902
14.895917839759209 366.8277293401192 0.7998464358843795
14.901145394712625 365.26415043512105 0.7988239453804842
14.906372949666041 367.24544132868 0.8011695948926649
14.911600504619457 365.44128899143834 0.7986087080400891
14.916828059572873 362.77943732738305 0.79558068733341
14.92205561452629 354.91888168031056 0.7875107762847109
14.927283169479706 346.6825447973084 0.7792090058079981
14.932510724433122 340.40090788486907 0.7728748724580408
14.937738279386538 335.65800072838357 0.7681227892133777
14.942965834339955 331.58002755910894 0.7629146249731633
14.94819338929337 327.09662842856727 0.7575255296269137
14.953420944246787 319.3082852457997 0.747660746057372
14.958648499200203 314.0124746503131 0.7412873262378468
14.96387605415362 307.53673297407306 0.7341502440179637
14.969103609107036 303.60652560383096 0.7302266949980647
14.974331164060452 303.54842476864934 0.732090770127788
14.979558719013868 305.8832574121869 0.734755718034252
14.984786273967284 304.4812089548692 0.7329912669804627
14.9900138289207 302.1468256356135 0.7300940096649752
14.995241383874117 304.31380675414107 0.7317580413370695
15.000468938827533 308.6668678964587 0.7375409012100336
15.005696493780949 308.1327055665707 0.7364665705494088
15.010924048734365 306.12557645385846 0.7344331836952849
15.016151603687781 305.6385636303271 0.7338280921644996
15.021379158641198 309.18331591061394 0.7379751955892129
15.026606713594614 311.5215406875965 0.7404247622201265
15.03183426854803 314.7516334640685 0.7437789434069392
15.037061823501446 313.49273951909623 0.7426603597276051
15.042289378454862 312.85750595008153 0.741290772611428
15.047516933408279 311.5203439625383 0.7388312828961761
15.052744488361695 313.0472665241636 0.741081702445528
15.057972043315111 316.8003318059115 0.7452440743845236
15.063199598268527 320.143419040461 0.7498371455080107
15.068427153221943 323.52366187810634 0.7532774506381082
15.07365470817536 321.520531613086 0.7507765669302847
15.078882263128776 322.11118089205604 0.7526202560552951
15.084109818082192 319.076234941006 0.7496119161617985
15.089337373035608 320.280191511694 0.7513452240851156
15.094564927989024 322.4129518000893 0.7527419533950905
15.09979248294244 320.3414740234459 0.7498394981776991
15.105020037895857 319.1741778580157 0.7486987787997919
15.110247592849273 314.66534072984535 0.7435099120885243
15.11547514780269 312.2328404748702 0.7406185186527037
15.120702702756105 313.028916010767 0.7418245714440937
15.125930257709522 312.4248015466672 0.74138462679404
15.131157812662938 311.4271319901979 0.7406976821018159
15.136385367616354 309.9673971212421 0.7392080234660419
15.14161292256977 304.6225475858766 0.7323858904954739
15.146840477523186 299.78844778407876 0.7268599233315118
15.152068032476603 297.45555211896783 0.7246775982195611
15.157295587430019 295.45459107668637 0.7226733163477731
15.162523142383435 295.62866606943436 0.7229741370996906
15.167750697336851 290.37819308455124 0.7158686037530606
15.172978252290267 288.23458814479017 0.7126110227184316
15.178205807243684 284.3390408881947 0.7090232137409015
15.1834333621971 279.65757067572 0.7041773748900612
15.188660917150516 275.3945770521542 0.7000075508175133
15.193888472103932 272.69823671747326 0.6980821533353337
15.199116027057348 270.1426602896994 0.6946445260264708
15.204343582010765 270.3165427610475 0.6951863608785777
15.20957113696418 270.7474202135332 0.695650879821498
15.214798691917597 273.4619821524019 0.6998511586252476
15.220026246871013 274.78074240365135 0.7022965032376901
15.22525380182443 272.3558819904982 0.6981285623521188
15.230481356777846 271.07624614772226 0.6970489878084942
15.235708911731262 268.89542912857274 0.6943032528819079
15.240936466684678 269.8751257265256 0.6945942235892144
15.246164021638094 271.2540514379338 0.6967943719379937
15.25139157659151 271.0461805907956 0.6953278912957997
15.256619131544927 271.1569399209175 0.6954578167263282
15.261846686498343 268.43111483806575 0.692318425782893
15.267074241451759 268.0922278280649 0.6918632758852536
15.272301796405175 266.3769903404306 0.6902240501735171
15.277529351358591 268.289066636756 0.6935117091002362
15.282756906312008 268.6151078109698 0.6920308308988257
15.287984461265424 271.75291962792636 0.6960113221372904
15.29321201621884 273.5140732472571 0.6972916993533887
15.298439571172256 276.37820864690457 0.7003398466968314
15.303667126125672 277.6615855801211 0.7034712962802718
15.308894681079089 278.56348218593945 0.7050189040847064
15.314122236032505 278.54833886772093 0.7059333397137673
15.319349790985921 278.36477027555935 0.7081772629784561
15.324577345939337 281.1230257669153 0.709721775266858
15.329804900892753 281.5015898077576 0.709270458434594
15.33503245584617 283.0002903628392 0.7093212057310532
15.340260010799586 280.53256651197705 0.7054953196235264
15.345487565753002 282.07255835803954 0.7073047140879626
15.350715120706418 285.8283717335178 0.7115401187900597
15.355942675659835 288.6422044639349 0.7137659655388576
15.36117023061325 289.2266376197259 0.7141699912192808
15.366397785566667 287.9894807502633 0.7122739028444138
15.371625340520083 286.8862957759844 0.7112149362824209
15.3768528954735 288.7346941981966 0.7137322835094797
15.382080450426916 292.1893487033259 0.7174255572737394
15.387308005380332 296.1671668117242 0.7232240590517176
15.392535560333748 295.54645701119847 0.7230038455481004
15.397763115287164 295.40662875225576 0.7330871536755574
15.40299067024058 295.358457107399 0.7403657954300653
15.408218225193997 293.8482054793896 0.743447663519249
15.413445780147413 294.0012178038123 0.7467433969979524
15.418673335100829 294.2069429310352 0.7500837355376797
15.423900890054245 294.6142266237265 0.7531832334770487
15.429128445007661 298.86966160828956 0.7615004944987905
15.434355999961078 297.96747335833436 0.7636377635498103
15.439583554914494 297.7826281171973 0.7661651530785667
15.44481110986791 295.4649961269679 0.7656255357441041
15.450038664821326 295.20939427057624 0.7685119965163146
15.455266219774742 294.7228372732079 0.7702529995047387
15.460493774728159 292.5873439172548 0.7696978582171358
15.465721329681575 292.2921824799664 0.7710092876738943
15.470948884634991 293.2672269826686 0.7738507373843877
15.476176439588407 294.8552802119459 0.7794479392277766
15.481403994541823 294.1790231619674 0.7813249020797288
15.48663154949524 293.9092508492276 0.7829826312109304
15.491859104448656 296.3389490142349 0.7864021500488634
15.497086659402072 297.7494751393988 0.7889492241422634
15.502314214355488 301.79213494549356 0.7952377248063841
15.507541769308904 300.67802778085024 0.7966616997105732
15.51276932426232 296.3894690605114 0.7939823895598689
15.517996879215737 297.1245240730999 0.7960650334551547
15.523224434169153 294.49346933687303 0.7937186329747696
15.52845198912257 298.7261345657326 0.8001417253590803
15.533679544075985 300.31253369549864 0.8036161947354171
15.538907099029402 299.8980772643706 0.805372370078711
15.544134653982818 303.9017513575703 0.8139281888715864
15.549362208936234 302.91097225255356 0.8140419892565339
15.55458976388965 303.3197258089911 0.8162199900443814
15.559817318843066 303.1146219242364 0.8173977945751102
15.565044873796483 299.5847121236289 0.8138102767409724
15.570272428749899 301.7095404870495 0.817781961787806
15.575499983703315 300.996968847738 0.817754901779429
15.580727538656731 300.0585746946655 0.818496453817517
15.585955093610147 297.6223641738867 0.8176071103065471
15.591182648563564 296.73368405652093 0.8187209648903833
15.59641020351698 295.1371206852178 0.8198130332219375
15.601637758470396 294.31798313068674 0.8209585631426707
15.606865313423812 291.6317303897366 0.8181700056113225
15.612092868377228 289.079253762579 0.8162370303843474
15.617320423330645 288.9511916762124 0.8167508033963444
15.62254797828406 287.59461288228255 0.8156935539897749
15.627775533237477 286.8213233594467 0.815598072979028
15.633003088190893 282.46070556149436 0.8098040232910589
15.63823064314431 282.4604051794609 0.8078810717787726
15.643458198097726 278.8641727052114 0.7913524605172871
15.648685753051142 278.61410517681026 0.785957512932409
15.653913308004558 281.3134122712516 0.7860106992373274
15.659140862957974 279.1880268284415 0.7791381291221837
15.66436841791139 280.32820831628834 0.7762855451425058
15.669595972864807 277.9360844146878 0.770615698608027
15.674823527818223 273.02220040503164 0.7623588370795111
15.680051082771639 271.1126065514783 0.7593613051600315
15.685278637725055 270.0497410857368 0.757930449678542
15.690506192678471 272.2229675850833 0.7602696777438817
15.695733747631888 275.1652213731543 0.7617597470076477
15.700961302585304 274.2715278788424 0.7586877504184778
15.70618885753872 272.92725519787484 0.754489155540812
15.711416412492136 270.04302445040264 0.7489904932421112
15.716643967445552 271.8366978891825 0.7501267486500888
15.721871522398969 272.57590968214674 0.7504186638300377
15.727099077352385 276.2884867091149 0.7538425552597021
15.732326632305801 277.8699159345374 0.7580183199629551
15.737554187259217 276.085215203405 0.7554064122645652
15.742781742212633 274.29655431360413 0.7527148756961678
15.74800929716605 275.582537370116 0.75275416492318
15.753236852119466 277.13578998612684 0.752978004246134
15.758464407072882 281.31629774491773 0.7564189705341373
15.763691962026298 282.66512732429106 0.7570421907075356
15.768919516979715 282.1268858498898 0.7542317732610098
15.77414707193313 282.12521261247343 0.7539165025402225
15.779374626886547 280.6683718005648 0.7519798614455823
15.784602181839963 282.98195151643336 0.7540652661892738
15.78982973679338 285.31158610939724 0.757761396662387
15.795057291746796 287.60947243881355 0.7600236966937828
15.800284846700212 288.9426805365062 0.7620908287672439
15.805512401653628 289.2781575006758 0.7615343739386684
15.810739956607044 291.4605144450312 0.7626267054336985
15.81596751156046 289.79091005954444 0.7585815621599025
15.821195066513877 288.61428228158127 0.7575497787558606
15.826422621467293 287.7327303596374 0.7553604014043968
15.831650176420709 288.2095709036404 0.7563483002026327
15.836877731374125 289.15895857927575 0.7560810908442818
15.842105286327541 290.35144814302157 0.7563654865058883
15.847332841280958 290.0207449124388 0.7563052264917994
15.852560396234374 286.58237384402395 0.7516477193856314
15.85778795118779 285.712143794636 0.7504560844470566
15.863015506141206 288.4015652893355 0.754592668480406
15.868243061094622 287.4306950803032 0.7526350163916968
15.873470616048039 283.42918298774845 0.7475303322553265
15.878698171001455 282.90405278314677 0.7454958293917803
15.883925725954871 279.07819503147823 0.7390312192028525
15.889153280908287 279.3707452639523 0.7397017667669851
15.894380835861703 281.38013410202615 0.7436032075589658
15.89960839081512 281.3048223519884 0.744151206911472
15.904835945768536 284.6223545680815 0.7494103062050148
15.910063500721952 284.8234338718274 0.748026398466702
15.915291055675368 280.2300067859355 0.740804231934781
15.920518610628784 282.36892881984704 0.7426833063080186
15.9257461655822 280.9984371958777 0.7403511797463668
15.930973720535617 283.30833573948314 0.7435002185997499
15.936201275489033 282.69237383491304 0.7424339341678559
15.94142883044245 280.7394213810814 0.7377062480326102
15.946656385395865 283.2501111030037 0.7398462887753189
15.951883940349282 282.29816384898214 0.7393832646551151
15.957111495302698 284.62078818586065 0.7426480749259375
15.962339050256114 284.21781442778854 0.7435238285088464
15.96756660520953 282.9331128714135 0.7414351846440698
15.972794160162946 281.68867807401284 0.7389166335931423
15.978021715116363 283.8332408416175 0.7415911414798377
15.983249270069779 285.9874755025733 0.7441653103267414
15.988476825023195 285.90158423352125 0.7441289542216635
15.993704379976611 286.5196451292843 0.7457369992128682
15.998931934930027 284.87809526002417 0.742237190043473
16.004159489883442 284.3194267389901 0.7418029332864579
16.009387044836856 284.2217540805031 0.7411297228910326
16.01461459979027 285.50330922009067 0.7430268716207965
16.019842154743685 284.1918373213578 0.7411015235262869
16.0250697096971 283.9120969024423 0.7398023936142073
16.030297264650514 285.0130533333437 0.7416182918728973
16.03552481960393 286.4058137397654 0.7435620477519027
16.040752374557343 290.25639074243605 0.7479774701732209
16.045979929510757 294.6864758515126 0.7541536284541943
16.05120748446417 298.28408953106265 0.7571836812425479
16.056435039417586 303.7415180440775 0.7637970843360408
16.061662594371 307.22297455914224 0.7674534720463532
16.066890149324415 309.13474631696903 0.7691647014582987
16.07211770427783 313.49258766173267 0.774549088021463
16.077345259231244 315.3092635518129 0.7764010543043506
16.08257281418466 316.9411495599924 0.7776634782317592
16.087800369138073 320.3434259599416 0.7809889952537815
16.093027924091487 320.96913184119774 0.7814947974559743
16.0982554790449 324.5219979074636 0.7851795051905237
16.103483033998316 326.8620664857594 0.7889119349918599
16.10871058895173 328.0566175614521 0.7906461538122489
16.113938143905145 329.7959218749703 0.793601319823815
16.11916569885856 326.53916304055366 0.7900027893637895
16.124393253811974 326.06753173355014 0.7891594404396503
16.129620808765388 322.9619580751289 0.7861072568953497
16.134848363718802 321.4159833729024 0.7840863849846498
16.140075918672217 323.2738820291689 0.785746369712874
16.14530347362563 324.1771811347798 0.7872866499248915
16.150531028579046 326.1056926058505 0.7889481730254053
16.15575858353246 330.06612918338703 0.7939744218458655
16.160986138485875 330.1125986455853 0.7934327809871342
16.16621369343929 328.35761204110145 0.7909853475409583
16.171441248392703 320.83478533451904 0.7817901107178832
16.176668803346118 313.5400760378923 0.7722252453861809
16.181896358299532 309.2892132987354 0.7674573135722076
16.187123913252947 307.17154881458146 0.7655046540148043
16.19235146820636 302.21310759653613 0.7605703335232341
16.197579023159776 295.8073168444793 0.7528225763759806
16.20280657811319 291.60173284023733 0.7489502131922952
16.208034133066604 286.31513072156633 0.7428052344790322
16.21326168802002 282.52517767745593 0.7384165016753041
16.218489242973433 278.9969640825824 0.7343889373743424
16.223716797926848 275.3609989004356 0.7285982128595092
16.228944352880262 274.55623210593217 0.7269710763504748
16.234171907833677 273.08608180829316 0.7247511805674569
16.23939946278709 269.4379494975259 0.7210519837772763
16.244627017740505 263.916164348184 0.7154271534957389
16.24985457269392 260.14994599928366 0.7098948192442411
16.255082127647334 259.9663057747937 0.7099267010434627
16.26030968260075 256.3851052751356 0.7040656166148977
16.265537237554163 255.10980752559465 0.7033909861472524
16.270764792507578 254.25039240990674 0.7026732776102906
16.275992347460992 254.23801157289907 0.7026032207775454
16.281219902414406 252.28171673435676 0.7001496666207242
16.28644745736782 248.1983439541192 0.6938619379327196
16.291675012321235 246.3855900692697 0.6903816171677395
16.29690256727465 247.9173326700867 0.6913630225136803
16.302130122228064 251.15754208628672 0.6966587808567574
16.30735767718148 254.97023060455834 0.7023516630867089
16.312585232134893 255.06400391280079 0.7029108169265711
16.317812787088307 256.30689698912965 0.7044556483143323
16.323040342041722 254.3255433855899 0.7009495334832163
16.328267896995136 252.30769880644274 0.6975781386963794
16.33349545194855 251.0662751680733 0.694490098253316
16.338723006901965 248.38251372522586 0.6907480182012693
16.34395056185538 252.46775052053943 0.6949571115342793
16.349178116808794 256.74809393622746 0.7016211212199023
16.35440567176221 260.26079669649914 0.7060206537752188
16.359633226715623 263.3787488205726 0.7097911136044217
16.364860781669037 263.48658656152224 0.7101698821690158
16.37008833662245 271.10324187058944 0.7198031782232589
16.375315891575866 276.27513351773877 0.726896720851688
16.38054344652928 282.38927625845173 0.732959050303761
16.385771001482695 288.33419322150604 0.7372859315792639
16.39099855643611 292.41490064288183 0.7403057709050521
16.396226111389524 295.50629840350433 0.7434107837230258
16.401453666342938 297.4740956158066 0.7464162346795574
16.406681221296353 294.23702653165674 0.7433671545175692
16.411908776249767 292.10300975052303 0.7406897460610744
16.41713633120318 290.5551131389085 0.7387306421950234
16.422363886156596 287.23105627411996 0.7362645055192973
16.42759144111001 283.57033187940317 0.7316440951210332
16.432818996063425 281.1721164757553 0.7285453286032304
16.43804655101684 278.63986018316757 0.7243499833295723
16.443274105970254 275.03440078463575 0.7198593632942962
16.448501660923668 275.3191990189775 0.7209563276493376
16.453729215877082 277.3510604838995 0.7228776227098258
16.458956770830497 276.7037348575726 0.722935336016078
16.46418432578391 272.81900671886876 0.7175133828543335
16.469411880737326 268.82732754694354 0.7101600278590289
16.47463943569074 269.56565449539244 0.7108682180624988
16.479866990644155 271.4108855370217 0.7129737118232262
16.48509454559757 275.3819042837005 0.7187316663248148
16.490322100550983 276.2422090287678 0.7204753416218671
16.495549655504398 278.72660156161794 0.7211466114790651
16.500777210457812 278.92988638724427 0.7211929047309292
16.506004765411227 280.8034899358213 0.722730351335953
16.51123232036464 281.3756796916595 0.7239091438563782
16.516459875318056 280.82959924979195 0.7235446062890893
16.52168743027147 279.2354236139136 0.7213906664869154
16.526914985224884 279.0434336894785 0.7206261416986168
16.5321425401783 278.01666725475104 0.719493033722138
16.537370095131713 278.4322383799111 0.7199680026325002
16.542597650085128 276.8477391770396 0.7188839755955126
16.547825205038542 272.6688561005268 0.7134428750108227
16.553052759991957 269.75248907302057 0.709498015288375
16.55828031494537 264.3715688783887 0.7029009996305916
16.563507869898785 262.3381684824845 0.7005227252299355
16.5687354248522 260.0366152354025 0.6984282774706982
16.573962979805614 256.68341970148464 0.6942122202629407
16.57919053475903 253.92158163638848 0.6897679314835087
16.584418089712443 252.11924132001872 0.6883739135390037
16.589645644665858 251.6501525973741 0.6886934131405225
16.594873199619272 249.4866149941552 0.6861423785126823
16.600100754572686 250.64707889146993 0.6887749999816172
16.6053283095261 250.6549052147782 0.6884618391237698
16.610555864479515 250.24750339944512 0.6877458956059757
16.61578341943293 250.75174469422453 0.6876640882237524
16.621010974386344 252.47698235791373 0.6902958407994142
16.62623852933976 253.96580818718505 0.6916857865862768
16.631466084293173 254.38877030236057 0.6917081876199548
16.636693639246587 254.30545198081956 0.6909333782109806
16.641921194200002 254.1206359144433 0.6906331042756767
16.647148749153416 255.57230743792658 0.6930686293809777
16.65237630410683 256.85286374250245 0.6938119026091147
16.657603859060245 257.64932521510394 0.6940153814106356
16.66283141401366 255.61944133528343 0.6912588071884488
16.668058968967074 251.98000144813247 0.6855864437483357
16.67328652392049 248.79272034223953 0.6814574217694499
16.678514078873903 246.8848634277592 0.6782314404340296
16.683741633827317 248.33457062667276 0.6808068037741634
16.68896918878073 249.4261621473067 0.6823547399179886
16.694196743734146 248.06629683324556 0.6814905635467168
16.69942429868756 249.5010322400531 0.6844209697215062
16.704651853640975 248.8269232423803 0.6825157373815026
16.70987940859439 251.25666114042758 0.6862704752954771
16.715106963547804 249.3457245162263 0.6835204796351481
16.720334518501218 244.1179106433288 0.677098866106483
16.725562073454633 243.5364187557998 0.6775525948014791
16.730789628408047 243.7612744940952 0.6771708016297332
16.73601718336146 243.7871633120796 0.6769196138795809
16.741244738314876 242.97922337344457 0.67472180893062
16.74647229326829 238.0637023556277 0.6660497108139936
16.751699848221705 236.6434413163903 0.6636728836499495
16.75692740317512 233.30088983827872 0.6591425516756995
16.762154958128534 232.9597554297609 0.6597800528321333
16.767382513081948 230.53657519769615 0.6584438055368986
16.772610068035362 229.11204657680753 0.6573019248762685
16.777837622988777 228.56196108242247 0.6555019606272657
16.78306517794219 228.9361497494774 0.6542785493394949
16.788292732895606 229.88546778779155 0.6535832640452149
16.79352028784902 231.57701388988525 0.6552878976900626
16.798747842802435 230.33385890241937 0.6539387829548523
16.80397539775585 228.5934614071021 0.6530631057012354
16.809202952709263 229.01509759841184 0.65436677029292
16.814430507662678 227.644423394871 0.6539762897806847
16.819658062616092 225.8301136455758 0.651172621909266
16.824885617569507 223.805964122218 0.6490168264435288
16.83011317252292 223.3532963178762 0.6493633799545689
16.835340727476336 226.33683118831266 0.6540119978443021
16.84056828242975 227.38647567267972 0.6548516328138742
16.845795837383164 225.2003438075935 0.6505534068739814
16.85102339233658 223.54287968206384 0.6480642398365264
16.856250947289993 221.90719494235455 0.6463011816237322
16.861478502243408 220.91699658858946 0.6451593457955459
16.866706057196822 220.58123005096056 0.6449301836352325
16.871933612150237 221.6578946713522 0.6457833716522843
16.87716116710365 221.36644022208822 0.6459591059409775
16.882388722057065 218.34118749334056 0.6420201478878008
16.88761627701048 217.4863139730678 0.6410915389830997
16.892843831963894 217.05757511024507 0.6396344514935066
16.89807138691731 216.67019954140812 0.6384277842563489
16.903298941870723 217.5482537345112 0.6404676823157333
16.908526496824138 217.72195571807435 0.6409905859905399
16.913754051777552 218.4136374664288 0.6417185575982719
16.918981606730966 219.46429929831802 0.6422860455272853
16.92420916168438 217.21695813454167 0.6389099717858552
16.929436716637795 215.45744324175 0.637025775420593
16.93466427159121 213.06031364101378 0.6341420271099238
16.939891826544624 213.78049750365292 0.6351503929968082
16.94511938149804 214.55841056447062 0.6366273345295094
16.950346936451453 216.01231066524736 0.6379033112387885
16.955574491404867 215.81364381839472 0.6387541246897156
16.960802046358282 215.68734661857266 0.6368407194767672
16.966029601311696 216.7294469626821 0.6377826511900719
16.97125715626511 216.80647429085013 0.6366142723949966
16.976484711218525 217.53286447887982 0.6391985510654875
16.98171226617194 216.55765699371565 0.6411020283308646
16.986939821125354 213.77518452360272 0.6369382724476492
16.99216737607877 211.85453763313907 0.6338038651940165
16.997394931032183 211.96733743819826 0.6315629840180059
17.002622485985597 212.96076788526125 0.6319538145839908
17.00785004093901 216.21706118221408 0.6353726089960089
17.013077595892426 218.84952862036042 0.6382925965639664
17.01830515084584 218.98283977106234 0.6369038204452445
17.023532705799255 218.4835346524405 0.6364712309642657
17.02876026075267 215.7771259366214 0.6330735040972526
17.033987815706084 217.71286894047964 0.6359438324254914
17.039215370659498 219.71291915035096 0.64033913967307
17.044442925612913 219.30615736515205 0.6395573526398521
17.049670480566327 219.7394154106418 0.6412829397888188
17.05489803551974 218.6937029868357 0.6396981084783153
17.060125590473156 219.20370249679755 0.6390789901573879
17.06535314542657 220.47438389421046 0.6421512480873388
17.070580700379985 223.1026794275153 0.6456035593666655
17.0758082553334 223.18609075676716 0.6462290934462643
17.081035810286814 222.47120662210637 0.6467262314087979
17.086263365240228 221.78220534469725 0.6467155934342818
17.091490920193642 221.75139497006185 0.6463476227119375
17.096718475147057 220.4489702730891 0.6431112191881615
17.10194603010047 218.50221249240522 0.6393064954073551
17.107173585053886 219.1219284231791 0.6401596886233866
17.1124011400073 221.3567940352731 0.6438684571273744
17.117628694960715 223.9366029747734 0.646566893954511
17.12285624991413 225.14710937255484 0.647461356922537
17.128083804867543 227.75634515372002 0.6506513707217023
17.133311359820958 231.87244584231217 0.6561825572455319
17.138538914774372 229.77394806837822 0.6534448660003772
17.143766469727787 229.2940737721888 0.6504049154921067
17.1489940246812 229.4092633525837 0.6495917999308172
17.154221579634616 231.2512563534234 0.6518702448653483
17.15944913458803 230.19198519930194 0.6509654263668763
17.164676689541444 231.6348008846194 0.6536728867267899
17.16990424449486 235.34874404247228 0.6595985110942207
17.175131799448273 240.60600121041867 0.6665339361471749
17.180359354401688 241.63522624921197 0.6685567459585443
17.185586909355102 240.5529606947337 0.6656639170306567
17.190814464308517 240.13311154431753 0.6644839887074884
17.19604201926193 244.03446111823834 0.668768518147874
17.201269574215345 244.93477901792994 0.6694748656786255
17.20649712916876 247.42889335841326 0.6728575084874372
17.211724684122174 247.57289320638668 0.6742611432568707
17.21695223907559 249.19097173405024 0.6765904313813912
17.222179794029003 251.59619595413494 0.6812322131784464
17.227407348982418 251.4592037000869 0.6811687450907054
17.232634903935832 250.0996769467425 0.6787682001526967
17.237862458889246 247.7523375268052 0.6752175852805976
17.24309001384266 247.52954428015158 0.6736986674117567
17.248317568796075 246.43254873025055 0.6709972585334726
17.25354512374949 247.36307262722673 0.6721337260381105
17.258772678702904 246.12658953734234 0.6719125743590372
17.26400023365632 243.1889577536853 0.6681196867605272
17.269227788609733 240.4004532723239 0.6646905352445559
17.274455343563147 238.03003111466808 0.6622175101086103
17.279682898516562 236.78947509299985 0.6617486920751665
17.284910453469976 237.66259460866624 0.6637422641492822
17.29013800842339 238.63176714181643 0.6645142275738645
17.295365563376805 240.4041141251407 0.664947009922746
17.30059311833022 242.39799252564774 0.6673404553025223
17.305820673283634 243.2056138103035 0.6681718047779315
17.31104822823705 243.13982553988308 0.6677920077116505
17.316275783190463 245.00661093702152 0.6695495302660494
17.321503338143877 242.77775672694 0.6675115053128978
17.32673089309729 239.61268379717563 0.6639832706257746
17.331958448050706 238.4172127067175 0.6624122595298778
17.33718600300412 238.80868383764374 0.6620738871317288
17.342413557957535 240.01169812886437 0.6634069709989059
17.34764111291095 241.32825666823396 0.6657236407035696
17.352868667864364 238.43807158273154 0.6614836276196157
17.358096222817778 237.6287256993711 0.6605259900066648
17.363323777771193 237.53839622659999 0.6598157147914563
17.368551332724607 238.21267925495502 0.6607151196392071
17.37377888767802 236.91954865994904 0.6590099594703172
17.379006442631436 238.63858181124814 0.6615256506570819
17.38423399758485 237.60103865741365 0.6607649945213384
17.389461552538265 236.02451588473525 0.6613047326500842
17.39468910749168 235.64863327700468 0.6619672889694552
17.399916662445094 236.0026591893446 0.6617714304626778
17.405144217398508 235.44628164858383 0.658601103403743
17.410371772351922 233.72580875629967 0.6551463534505954
17.415599327305337 233.12573771742774 0.653197181982959
17.42082688225875 232.4716622054716 0.6523342685772278
17.426054437212166 231.51268706499215 0.6510773756369493
17.43128199216558 230.05437616234028 0.6499224873174113
17.436509547118995 229.0885428654451 0.6495021733269201
17.44173710207241 235.24644559865376 0.6571542064870919
17.446964657025823 238.2240562294976 0.6604344222361683
17.452192211979238 240.7078016050233 0.6646666043142333
17.457419766932652 237.45060862764032 0.6614735010976011
17.462647321886067 237.16476215591908 0.6620019595194295
17.46787487683948 236.07248636264 0.6602310456581996
17.473102431792896 235.04991485760186 0.6584200811392779
17.47832998674631 234.5026779891167 0.6582259705338963
17.483557541699724 234.8531185463185 0.6569506720619741
17.48878509665314 237.13266887452474 0.65922239240303
17.494012651606553 240.6639897761682 0.6631848046292492
17.499240206559968 244.22074298011708 0.6667651209821082
17.504467761513382 244.07321825403676 0.6679937191908528
17.509695316466797 242.90895739878562 0.6665581094282202
17.51492287142021 240.708895851066 0.6636240868458133
17.520150426373625 242.43562594258026 0.666089792506563
17.52537798132704 245.013637692597 0.6677947943155251
17.530605536280454 246.465452241029 0.669133784619183
17.53583309123387 245.0580463258193 0.6670451424784059
17.541060646187283 243.36271608871414 0.664327483216335
17.546288201140698 244.0325613077042 0.66680439380209
17.551515756094112 243.44526633981295 0.6667046520999093
17.556743311047526 244.59554946722113 0.6680477572123812
17.56197086600094 245.69333164927127 0.6691627461643957
17.567198420954355 246.47480009548084 0.6706130386352176
17.57242597590777 245.0563673199699 0.6685117885647165
17.577653530861184 243.42752507353558 0.6674448145209978
17.5828810858146 241.64406826208656 0.6652673725312436
17.588108640768013 242.4472444329131 0.6670094017385402
17.593336195721427 245.18076720055396 0.6701491108390183
17.598563750674842 248.65240653147112 0.6742838975794856
17.603791305628256 249.26721183123274 0.6738284158223381
17.60901886058167 251.2254898626269 0.6766697268356974
17.614246415535085 251.61268694661334 0.6765170625733643
17.6194739704885 252.76650010658403 0.6780660944089986
17.624701525441914 252.42134493029033 0.6781326687140083
17.62992908039533 253.05045951333938 0.6780040641836684
17.635156635348743 254.19394252283186 0.6806707394112287
17.640384190302157 254.3121223400384 0.6805638200996764
17.64561174525557 252.6075552277129 0.6784176535643147
17.650839300208986 252.65451234329151 0.6796326782290266
17.6560668551624 252.41875647252036 0.6787286412081404
17.661294410115815 254.82831640772244 0.680857084072976
17.66652196506923 259.5662345551184 0.6860578962513444
17.671749520022644 265.83794968604036 0.6925040523437055
17.676977074976058 271.93028486598615 0.7012397179385628
17.682204629929473 276.333714637234 0.7056159354760768
17.687432184882887 280.24521901049997 0.7103243850849528
17.6926597398363 284.63629616278956 0.714938444644915
17.697887294789716 292.82543653603574 0.7247751105528301
17.70311484974313 297.0959896306484 0.730366388231816
17.708342404696545 298.06388566546457 0.7308091477372133
17.71356995964996 298.0647435037957 0.7310272687819876
17.718797514603374 300.35757754007034 0.734533024812444
17.724025069556788 306.113458169735 0.7417606504905162
17.729252624510202 310.5747240744551 0.7464891044485946
17.734480179463617 312.75709292743403 0.7481093080090324
17.73970773441703 312.58259183094174 0.7469289737295648
17.744935289370446 312.14775886708213 0.7465985994487266
17.75016284432386 314.98594517918605 0.7498686417236551
17.755390399277275 318.62796640536624 0.7544439801887484
17.76061795423069 324.6956144717441 0.7616540371417564
17.765845509184103 329.4709468391358 0.7666874946410112
17.771073064137518 331.3134690586083 0.7684762653443955
17.776300619090932 332.32695052900056 0.7699059074628921
17.781528174044347 327.06274536423075 0.7641546661556475
17.78675572899776 321.9019258411376 0.7591360421530614
17.791983283951176 318.5182361888199 0.755760090755967
17.79721083890459 313.54566089394604 0.7496363351736406
17.802438393858004 310.77635380531876 0.7462011455243764
17.80766594881142 308.3383613937179 0.7422749078560362
17.812893503764833 304.288358125748 0.7379902072307079
17.818121058718248 302.2096750894675 0.7352084052567351
17.823348613671662 297.7289930921299 0.7308557533653461
17.828576168625077 294.6442039322431 0.7291834404623521
17.83380372357849 289.88853234473373 0.7245818532273874
17.839031278531905 286.5178386864923 0.7200511877801576
17.84425883348532 285.4497749063352 0.717644300233867
17.849486388438734 282.1681073727172 0.711096804366114
17.85471394339215 279.53754041089013 0.707304633830998
17.859941498345563 274.8247328922715 0.7011486632405751
17.865169053298978 273.0278209346101 0.6995845730641566
17.870396608252392 274.2867796198139 0.7019583406623672
17.875624163205806 279.13686885590425 0.7077815565259865
17.88085171815922 283.3279267833201 0.7130592837701568
17.886079273112635 287.63323245156676 0.7184596386573721
17.89130682806605 290.251411592146 0.7215206499974023
17.896534383019464 291.2706640142183 0.72292265587381
17.90176193797288 294.27367859362283 0.7255847492523005
17.906989492926293 302.3204839664025 0.735180416504123
17.912217047879707 309.5113774303216 0.7438615323718606
17.917444602833122 316.47688869376947 0.7517364470476878
17.922672157786536 319.04662493496346 0.7546077282831223
17.92789971273995 320.82109206649216 0.756866532969477
17.933127267693365 324.22211720461604 0.7604558087670596
17.93835482264678 325.2085274762986 0.7620476671825623
17.943582377600194 320.1189157224226 0.7563092911854313
17.94880993255361 315.9008796838873 0.7516737770035248
17.954037487507023 309.9696138549936 0.7455879096596721
17.959265042460437 306.9297883904193 0.7422566014133389
17.96449259741385 302.2132247078515 0.7366295444403524
17.969720152367266 296.81830313225345 0.73039018273648
17.97494770732068 294.5315569780483 0.7277786914975619
17.980175262274095 289.8166861803798 0.7225447284588508
17.98540281722751 285.5837068033948 0.7176424278751321
17.990630372180924 277.8166980817729 0.7079345003204524
17.995857927134338 272.7102243355939 0.7016906476565168
18.001085482087753 271.6320456953072 0.6996275186065783
18.006313037041167 268.5828167810008 0.6959611746445122
18.01154059199458 266.7904539307996 0.6940502874145145
18.016768146947996 261.6794048042832 0.6883113606561011
18.02199570190141 257.4999653089225 0.6840054828176402
18.027223256854825 253.99972677396008 0.6792668019145087
18.03245081180824 253.7362527134928 0.6781181530218092
18.037678366761654 253.17955864121487 0.6780029219321608
18.042905921715068 256.03219036356734 0.6815726802393345
18.048133476668482 256.5748626744059 0.6822718453247553
18.053361031621897 258.23443583610856 0.6831030006632287
18.05858858657531 258.124201640334 0.6839920777046771
18.063816141528726 255.07549741437995 0.68016484035061
18.06904369648214 252.1558205952955 0.6760073770631763
18.074271251435555 256.07956941367894 0.6804550777818461
18.07949880638897 257.9884031838259 0.6809434659441389
18.084726361342383 261.35389370712693 0.684922021294141
18.089953916295798 259.8794562305435 0.6835124430415894
18.095181471249212 258.5472327663961 0.6822804159143754
18.100409026202627 260.9700673571114 0.6856464658180211
18.10563658115604 263.6834751969244 0.6889304297567479
18.110864136109456 267.72974291593215 0.6927987137966886
18.11609169106287 273.1522030693944 0.698649588203225
18.121319246016284 278.45236204843 0.705202270077206
18.1265468009697 281.4222767550927 0.7093496881046263
18.131774355923113 284.8704069463262 0.7143267175967806
18.137001910876528 289.83680645489505 0.7194904564256147
18.142229465829942 296.4608013898482 0.7270259997359805
18.147457020783357 305.42537715452124 0.7377156135085233
18.15268457573677 313.6899159634691 0.7471210813125216
18.157912130690185 323.56195463720684 0.7588834943686547
18.1631396856436 330.3842016614173 0.7664243202731642
18.168367240597014 342.4415959317726 0.7798521614726271
18.17359479555043 353.5014546304199 0.7924060495087443
18.178822350503843 366.16741543803914 0.8055391988636998
18.184049905457258 376.79292214479403 0.8170066278123962
18.189277460410672 383.42973964861136 0.8237207347253139
18.194505015364086 390.3141868168314 0.8309731118292905
18.1997325703175 389.1146558776368 0.8299749637959722
18.204960125270915 388.87688074163736 0.8299229097968137
18.21018768022433 384.4108123026413 0.8250143302731824
18.215415235177744 379.2570434741012 0.819618737792094
18.22064279013116 377.51694032651767 0.817412572238699
18.225870345084573 379.82094784712973 0.8197386357308375
18.231097900037987 378.6284015400723 0.8184218383344283
18.236325454991402 384.29288664770394 0.8244340670742965
18.241553009944816 385.96674936731904 0.8267187814654363
18.24678056489823 389.40323902338775 0.830457908835116
18.252008119851645 388.6763513960131 0.830365382974058
18.25723567480506 387.0545095726915 0.8285091387315271
18.262463229758474 380.3346229732951 0.821278572565028
18.26769078471189 373.305069035042 0.8133274965333607
18.272918339665303 367.1982224195994 0.8063155333140677
18.278145894618717 359.2236788915832 0.7978496044459401
18.28337344957213 348.1895241499898 0.7861647103561302
18.288601004525546 342.74713206710015 0.7798492893602147
18.29382855947896 334.7330745114783 0.7706824558953931
18.299056114432375 329.6990741254145 0.7647786124309639
18.30428366938579 322.74255454623204 0.7577121093920479
18.309511224339204 317.7666701044435 0.7522334127263116
18.314738779292618 315.1827655592351 0.7487537279079994
18.319966334246033 310.2174395703619 0.7430632277289428
18.325193889199447 306.6036303690101 0.7393333765557124
18.33042144415286 299.0486140940959 0.7312386369142982
18.335648999106276 293.20141594106394 0.7241744307730734
18.34087655405969 287.40724998106657 0.7170096073329421
18.346104109013105 284.67189106682486 0.713348974494075
18.35133166396652 283.2996585052859 0.7121601964516073
18.356559218919934 284.37968843695296 0.7136461826874555
18.361786773873348 282.6735106302374 0.7118966359383334
18.367014328826762 281.46619622053123 0.7098779255613664
18.372241883780177 281.1847438928659 0.7091994827326451
18.37746943873359 282.8581963388988 0.7097067318970188
18.382696993687006 283.3395435776871 0.7100088628813426
18.38792454864042 288.51335661436093 0.7190154278617688
18.393152103593835 295.15052708911935 0.7386702330265476
18.39837965854725 303.704960761253 0.7565125263649306
18.403607213500663 313.7472570794445 0.7744927242348256
18.408834768454078 324.32823931022375 0.791106608540804
18.414062323407492 334.7576076245154 0.8079127265106197
18.419289878360907 342.96184958803843 0.8216038091928033
18.42451743331432 345.85965254038615 0.8281544734587585
18.429744988267736 344.53246393650244 0.8306914013891612
18.43497254322115 341.5981417267613 0.8293026657399399
18.440200098174564 336.671276701395 0.8259674303171578
18.44542765312798 333.1336142116313 0.8252385950715232
18.450655208081393 329.4710098082324 0.8233144836098445
18.455882763034808 322.98460610839476 0.8187098543675755
18.461110317988222 320.79420837499265 0.8188261595267009
18.466337872941637 316.8196013725529 0.8160169898733944
18.47156542789505 315.79866638301877 0.8179709247596452
18.476792982848465 309.3888544302811 0.8118438665293244
18.48202053780188 305.9822156017955 0.8106402873270889
18.487248092755294 306.42161022733376 0.8142856561647782
18.49247564770871 306.4031844899241 0.8167365171446549
18.497703202662123 305.2703990762428 0.8179066651549801
18.502930757615538 301.7511230439028 0.8138982141157216
18.508158312568952 298.7200605236873 0.8120828188538686
18.513385867522366 295.19169584818036 0.8099015632175471
18.51861342247578 295.51150122141644 0.8120185438864851
18.523840977429195 295.70020139678076 0.8153281649288595
18.52906853238261 298.1624635801694 0.820160979406613
18.534296087336024 297.6213278075904 0.8223217073273517
18.53952364228944 292.82323441786326 0.8193024971505978
18.544751197242853 287.0538792445927 0.8121435039369298
18.549978752196267 286.37651426859804 0.8126673427067737
18.555206307149682 283.01561786684834 0.8102221184743246
18.560433862103096 282.6618962533301 0.8112101036042991
18.56566141705651 281.8890332214568 0.8136543051782539
18.570888972009925 283.4185424151629 0.8173272834550204
18.57611652696334 286.5884255643415 0.8228315369607871
18.581344081916754 290.09447973587135 0.8296425311770592
18.58657163687017 288.7662920517495 0.8283424013703159
18.591799191823583 286.44707313263336 0.828150688017887
18.597026746776997 286.95278939777927 0.8301010232959475
18.60225430173041 289.0935115504925 0.835242477415459
18.607481856683826 293.06501060005263 0.8437709061708722
18.61270941163724 294.4989225062589 0.8472103755235779
18.617936966590655 295.71401305456226 0.8503182542271126
18.62316452154407 298.8638289304696 0.85374024008787
18.628392076497484 302.1173109133577 0.8407577139983733
18.633619631450898 305.76904395844275 0.8369726447806957
18.638847186404313 308.288964612557 0.8340047490640518
18.644074741357727 313.3521437670263 0.8355181798549319
18.64930229631114 316.22802475281134 0.8361937383459354
18.654529851264556 319.68233322491557 0.8357140720109049
18.65975740621797 324.30512744525583 0.8391190041189422
18.664984961171385 330.5112608471808 0.8434209233241169
18.6702125161248 336.22893227331485 0.8481885397987612
18.675440071078214 343.96927867879236 0.8558762427497704
18.680667626031628 348.0220395576252 0.8577226587240647
18.685895180985042 347.75037397906914 0.8543812842042817
18.691122735938457 351.0633888009354 0.8557363346626295
18.69635029089187 353.3663782465196 0.8558856027612702
18.701577845845286 355.5804604359994 0.8576750494731895
18.7068054007987 357.3853964097458 0.8583354154386875
18.712032955752115 360.5982784678408 0.8602225974157284
18.71726051070553 361.49312118440383 0.859841302964705
18.722488065658943 361.9382445338406 0.8589474561993975
18.727715620612358 361.7380382483817 0.8581662887419212
18.732943175565772 360.6986992177997 0.8559883098822021
18.738170730519187 361.2790512124884 0.8549726712628968
18.7433982854726 362.32583876362065 0.8551714500222274
18.748625840426016 363.1160062836769 0.8545190783537848
18.75385339537943 363.8141627399534 0.8547375671052978
18.759080950332844 363.36238055705127 0.8536691781644087
18.76430850528626 360.922254488505 0.8492574649917181
18.769536060239673 355.2455062537946 0.8416364810527209
18.774763615193088 351.2001172932798 0.8349038902912698
18.779991170146502 346.4336747184432 0.8273166835985775
18.785218725099917 341.1854375729169 0.8200404440495942
18.79044628005333 339.1165280044266 0.8162800975100415
18.795673835006745 334.23840747517374 0.8094664319755718
18.80090138996016 328.43648197179584 0.8020804914075447
18.806128944913574 323.87770109515054 0.7958468261659211
18.81135649986699 318.9883585567656 0.7892263087187976
18.816584054820403 317.3097321962463 0.7870193619997627
18.821811609773818 318.460870598912 0.7879948242763002
18.827039164727232 319.51976043603844 0.7899350551383936
18.832266719680646 317.5029026518737 0.7874659004109136
18.83749427463406 312.6729972767247 0.7813914779119233
18.842721829587475 312.1267378226328 0.7802307801445295
18.84794938454089 310.2277543789043 0.7770271147938489
18.853176939494304 312.8247330256136 0.780011533813181
18.85840449444772 311.9166675569953 0.7783529050750913
18.863632049401133 309.9535351038033 0.7752790556263799
18.868859604354547 309.27165418283096 0.7745538352111633
18.87408715930796 307.1531832560113 0.7712237443598347
18.879314714261376 305.432835458323 0.7694810697501253
18.88454226921479 301.2349214930002 0.7655887555796039
18.889769824168205 297.63482443655005 0.7605875367067506
18.89499737912162 294.75056316033766 0.7571295661632574
18.900224934075034 293.1261999690335 0.7532688707087692
18.90545248902845 292.2181801483289 0.750880215449754
18.910680043981863 290.11183912814533 0.7476885943425736
18.915907598935277 290.0401246569375 0.7480794576220821
18.92113515388869 287.21837126164814 0.7453262457790516
18.926362708842106 284.74455047151645 0.742959351340476
18.93159026379552 282.29140426831003 0.7407162029170621
18.936817818748935 280.4749929546461 0.7379681554517354
18.94204537370235 281.6034498129667 0.7392600567103674
18.947272928655764 280.5985682956999 0.7364148404938629
18.952500483609178 278.71210556590125 0.732633959641647
18.957728038562593 274.4594706958846 0.7259806554199905
18.962955593516007 271.86522340329833 0.7215930990290208
18.96818314846942 269.630829543973 0.7179852198047253
18.973410703422836 270.9506241467415 0.7190798292745274
18.97863825837625 272.49114795884856 0.7208368617665848
18.983865813329665 271.05657853885384 0.7191438438422382
18.98909336828308 270.3022250254629 0.7180817452881579
18.994320923236494 270.98788552220907 0.7196575590481796
18.999548478189908 271.8006052111107 0.7206271365183848
19.004776033143322 271.4207462809574 0.7212789601491741
19.010003588096737 272.1703438447046 0.7214220986669295
19.01523114305015 271.4727390795268 0.7197564771759893
19.020458698003566 269.0281729881695 0.715754533158334
19.02568625295698 271.0175199259599 0.718104587130045
19.030913807910395 274.0699479213602 0.7220220272802019
19.03614136286381 277.7185590487937 0.726169472437814
19.041368917817223 278.9958494766485 0.7270145107846041
19.046596472770638 280.5269591937501 0.7286633889683238
19.051824027724052 280.8087919101672 0.7287717334573761
19.057051582677467 281.8678266764655 0.7306888387584232
19.06227913763088 279.0899538857493 0.7266129591484483
19.067506692584296 276.743764643838 0.7231986791972109
19.07273424753771 273.5290463936872 0.7182162790584616
19.077961802491124 272.584392469178 0.7168621333184512
19.08318935744454 274.3585719308774 0.7194137252064691
19.088416912397953 276.0834261907997 0.7216277325647944
19.093644467351368 276.8992638026807 0.7235991371864009
19.098872022304782 275.075334033395 0.7194353255299787
19.104099577258197 272.5800832327371 0.7158983353456438
19.10932713221161 273.419362818431 0.716008571795652
19.114554687165025 273.4995044461472 0.7149647796283142
19.11978224211844 272.5648262730448 0.7138216993526745
19.125009797071854 268.86421788295513 0.7086380901111313
19.13023735202527 264.7551101393602 0.7044228049862756
19.135464906978683 264.3405646712875 0.704391344369957
19.140692461932098 262.29133275296203 0.7013982326300114
19.145920016885512 263.99832945509866 0.7040029625339915
19.151147571838926 264.1568209141861 0.7038959297536707
19.15637512679234 264.9977734797112 0.7049454271991568
19.161602681745755 263.8994172733504 0.7039851097796033
19.16683023669917 264.7592166955187 0.7056128680739597
19.172057791652584 263.10265895823477 0.7042256068817578
19.177285346606 263.8512453648116 0.7049418323471202
19.182512901559413 262.8065723483473 0.702447870072175
19.187740456512827 263.5815613634124 0.7036994116541873
19.19296801146624 262.9313316230366 0.7031290737147626
19.198195566419656 261.874170936987 0.7024728708609705
19.20342312137307 262.2832017982329 0.7028992188592766
19.208650676326485 262.4654678037097 0.7014871776887941
19.2138782312799 265.1700836854143 0.7053126372275093
19.219105786233314 263.2521692466599 0.7011338491367091
19.22433334118673 262.0960079260582 0.6998226802079055
19.229560896140143 263.00223803099885 0.7022409425367757
19.234788451093557 268.0618442380203 0.7089708811399027
19.24001600604697 272.53043325241526 0.7148548850802533
19.245243561000386 274.6384342206494 0.7165673190352189
19.2504711159538 273.3801820355602 0.7136030500500607
19.255698670907215 269.6093414804087 0.7085313154800348
19.26092622586063 267.66044630336563 0.7047133508035623
19.266153780814044 269.0647684706005 0.7063383816457292
19.271381335767458 268.1219371127476 0.7058607770030936
19.276608890720873 272.3665406207094 0.7117194195178543
19.281836445674287 276.3477235235534 0.7171233949439973
19.2870640006277 279.8145973951646 0.7213046751570316
19.292291555581116 281.9121416885908 0.7238481769673454
19.29751911053453 280.7741145120816 0.7217684588994252
19.302746665487945 279.1456686004038 0.7183992380129226
19.30797422044136 279.2099948542292 0.7182199742616006
19.313201775394774 282.4169172843891 0.7221557298255947
19.318429330348188 286.42964768072864 0.7265889551879459
19.323656885301602 288.44002320974164 0.729738672192111
19.328884440255017 293.3393016237791 0.7354645399267224
19.33411199520843 300.4748252003297 0.7444457598741303
19.339339550161846 303.3121924064635 0.7482674311432339
19.34456710511526 303.58847869762855 0.7480105491780863
19.349794660068675 301.60961140601313 0.7458615554760467
19.35502221502209 303.95768183525706 0.748358918052183
19.360249769975503 305.68169604820827 0.7493557732294165
19.365477324928918 309.8217067936451 0.7540738245330596
19.370704879882332 314.27335779848886 0.7583383572393386
19.375932434835747 320.4707998650434 0.7655750718678003
19.38115998978916 322.6663808238542 0.7689632468509137
19.386387544742576 323.09183893746524 0.7696040767666921
19.39161509969599 324.8170146397365 0.7725779257428231
19.396842654649404 327.4434403880975 0.7756036661907029
19.40207020960282 330.3593201117892 0.7783094807023331
19.407297764556233 332.42608779857596 0.7802213258383217
19.412525319509648 333.0307782828016 0.7791728537666911
19.417752874463062 333.43775226087934 0.779838029729133
19.422980429416477 333.7689788737314 0.7801027405495001
19.42820798436989 332.16702413021284 0.7779817232523571
19.433435539323305 330.54858860405074 0.7769786735310982
19.43866309427672 326.18636048572836 0.7718550322765331
19.443890649230134 325.46820377656235 0.7718940304896981
19.44911820418355 325.2299035016177 0.7707661644793484
19.454345759136963 326.515022169848 0.7721538788855358
19.459573314090377 329.3683895685733 0.7754955367637006
19.464800869043792 330.0245363902914 0.7764254078559912
19.470028423997206 329.08151449751165 0.7747453386474601
19.47525597895062 329.982226459652 0.7758344750330475
19.480483533904035 327.7511489643813 0.7731832244970132
19.48571108885745 327.4992183252465 0.77284531037887
19.490938643810864 329.6628606778983 0.7754216725949452
19.49616619876428 332.65198539614204 0.7774354434518315
19.501393753717693 334.3843847499673 0.7795093416683668
19.506621308671107 332.4491356393916 0.7777262325360129
19.51184886362452 331.89857716410677 0.777056152840738
19.517076418577936 332.3051642456987 0.7779697646649117
19.52230397353135 335.2311322947191 0.7804237430785829
19.527531528484765 337.04266222436064 0.7820651540665201
19.53275908343818 338.3179075862808 0.7836324227559228
19.537986638391594 338.8802065559476 0.784630662280932
19.54321419334501 340.3447146351223 0.7868853687511972
19.548441748298423 342.47525638487326 0.7892943944199101
19.553669303251837 343.7129802650099 0.7903014341854407
19.55889685820525 347.66757568035115 0.7942798875016552
19.564124413158666 350.468156563961 0.7970494666508221
19.56935196811208 351.61004988126626 0.798553221408632
19.574579523065495 351.8785883516745 0.798799680369779
19.57980707801891 353.9133910423612 0.8009233822302456
19.585034632972324 358.63156020736665 0.8062083574536156
19.590262187925738 361.25307564541305 0.8084409370680639
19.595489742879153 366.01813778546534 0.8136380060917988
19.600717297832567 371.8587350638961 0.8198341961615275
19.60594485278598 375.895198771327 0.8247759442765809
19.611172407739396 378.285152538741 0.8276423548166314
19.61639996269281 377.4010894941922 0.8265086861672593
19.621627517646225 377.2987968370077 0.8259474963298022
19.62685507259964 380.78724185433845 0.8305116795376999
19.632082627553054 380.82026689662905 0.8306546360899321
19.637310182506468 380.937934504654 0.8304054651413758
19.642537737459882 379.61155946644294 0.8281319506534688
19.647765292413297 383.34605639971454 0.8312635057554036
19.65299284736671 387.99560790424454 0.836604618669181
19.658220402320126 389.2076103647327 0.8380179528566143
19.66344795727354 389.9006511794693 0.8389719610044603
19.668675512226955 388.4905793607359 0.8373455039629181
19.67390306718037 387.9917336010591 0.8364208180967037
19.679130622133783 390.947039306883 0.8394985039588138
19.684358177087198 397.4891755740162 0.8463494042380423
19.689585732040612 403.0506208164344 0.8521140161980914
19.694813286994027 404.98572525634523 0.8541842869958759
19.70004084194744 403.7452304035844 0.8526228594154582
19.705268396900856 403.57558843433645 0.8523460054851453
19.71049595185427 401.07359795699335 0.8500926014942044
19.715723506807684 395.1231823792862 0.8434403730542125
19.7209510617611 391.5084858588408 0.8403584881923615
19.726178616714513 386.9725593659222 0.8352016193833399
19.731406171667928 385.0986468047462 0.8331164721250833
19.736633726621342 381.46506964568584 0.8288566094445378
19.741861281574757 378.905746116241 0.8258330516404846
19.74708883652817 374.8219487936531 0.8212811566636684
19.752316391481585 373.0585890848561 0.8194669048397829
19.757543946435 368.6827986059958 0.8142875305260381
19.762771501388414 363.2567921324074 0.8084622805269119
19.76799905634183 357.07543346768193 0.8017166731776474
19.773226611295243 352.88336473263985 0.7972602936403084
19.778454166248657 351.08682584298384 0.796754872276717
19.783681721202072 351.2422591985379 0.7964554459429591
19.788909276155486 349.93590927030306 0.7954538642007658
19.7941368311089 347.89673364836193 0.7918149778018903
19.799364386062315 342.5483612800624 0.7858066944927657
19.80459194101573 337.3106576732923 0.7798201605027267
19.809819495969144 335.72467870711614 0.7774134055950787
19.81504705092256 334.9998406511958 0.7768311668135656
19.820274605875973 335.59493791274406 0.7775233912146229
19.825502160829387 335.6237810670129 0.7772306392521658
19.8307297157828 332.76561523479296 0.7741703821267859
19.835957270736216 327.8389369677089 0.7677322425907068
19.84118482568963 326.0348777407294 0.7658431241239636
19.846412380643045 322.4338636509801 0.7619863924749379
19.85163993559646 322.5196327974733 0.7616646036032568
19.856867490549874 319.56809015649264 0.7586586958447921
19.86209504550329 318.3341732778955 0.7572104619717852
19.867322600456703 318.147516407733 0.7566051115090451
19.872550155410117 319.6627808100446 0.7585658966728821
19.87777771036353 321.91522562800594 0.7609511060024249
19.883005265316946 320.47650354415146 0.7601069222524458
19.88823282027036 320.05687006973034 0.7602734494682403
19.893460375223775 315.66742208636487 0.7553116182562157
19.89868793017719 310.70363773884515 0.7494997744400066
19.903915485130604 308.26083125757805 0.7456159618304739
19.909143040084018 306.83097879633596 0.7443805082796424
19.914370595037433 311.9634885226443 0.7512713884491876
19.919598149990847 312.4674068365503 0.7507971875205999
19.92482570494426 311.3303721248422 0.7490067562413618
19.930053259897676 312.9923731091316 0.7505972763507635
19.93528081485109 312.3280209418456 0.7496346206477412
19.940508369804505 308.2112994373971 0.7451885672043409
19.94573592475792 301.33119949955034 0.7369461360557807
19.950963479711334 296.08304715394297 0.7315111664130504
19.956191034664748 295.3177788733421 0.7316620439603894
19.961418589618162 296.595682651544 0.732606689205794
19.966646144571577 296.81110864264974 0.732567266766525
19.97187369952499 298.55265981062996 0.735009123285136
19.977101254478406 303.4204192440485 0.741659295844889
19.98232880943182 308.06844566719474 0.7468453320649369
19.987556364385235 307.38491568854744 0.7447568351559606
19.99278391933865 309.19618212081656 0.746659170136526
19.998011474292063 310.20540740406443 0.7478552745964582
20.003239029245478 311.1922187760327 0.7487987776456628
20.008466584198892 309.8175562349738 0.7468670633103696
20.013694139152307 312.59631828891827 0.7498817338527798
20.01892169410572 317.2429551959133 0.7557208571019064
20.024149249059136 324.6256149260095 0.7638691685883798
20.02937680401255 327.206093663312 0.7669285601752234
20.034604358965964 330.42914603124467 0.7702776128433941
20.03983191391938 335.6860564922515 0.7760229371972631
20.045059468872793 339.5813064099915 0.7801340047489695
20.050287023826208 343.22193283734055 0.7840012975394847
20.055514578779622 342.6591224732272 0.7829713344090806
20.060742133733036 342.59414755050926 0.7829819902662297
20.06596968868645 338.86824922819494 0.7785085217841599
20.071197243639865 332.9512615872735 0.771801465137301
20.07642479859328 328.00168920961164 0.7665252510370035
20.081652353546694 325.2853338317102 0.7639205451842406
20.08687990850011 322.7978636606683 0.7610644081467216
20.092107463453523 320.85215071899484 0.7588552554034447
20.097335018406937 317.08959063903086 0.7550344833521084
20.102562573360352 315.24967895192174 0.7534037744060842
20.107790128313766 312.68589211247115 0.7493773867370198
20.11301768326718 312.33631176458454 0.7484533169270526
20.118245238220595 312.1316810375878 0.7476063062417775
20.12347279317401 312.10257912515533 0.7477433792444518
20.128700348127424 311.46750975948106 0.7478992712501682
20.13392790308084 310.79955018498754 0.7472715522032486
20.139155458034253 312.5862039815527 0.7494847554851897
20.144383012987667 314.08980318312763 0.7502732434074931
20.14961056794108 316.9213014284604 0.75367698063373
20.154838122894496 319.3742546174745 0.7570688179252624
20.16006567784791 321.11771808730015 0.7591374667264155
20.165293232801325 322.7797983365742 0.7601808751414227
20.17052078775474 320.0992181208784 0.7565574904756007
20.175748342708154 315.6719918101125 0.7515774776511676
20.18097589766157 317.39835573689913 0.7539913628926141
20.186203452614983 318.4393474083181 0.7552635221584841
20.191431007568397 321.6563375021917 0.7581463217050249
20.19665856252181 318.48975617153224 0.7542644483551346
20.201886117475226 316.5647611539801 0.7531306794041265
20.20711367242864 314.3017632517178 0.7516477656913105
20.212341227382055 308.5172720738341 0.7449171477938366
20.21756878233547 303.9424280232509 0.738532903180357
20.222796337288884 297.20767948731185 0.7302001902935781
20.228023892242298 291.82641057564916 0.7239256840432936
20.233251447195713 290.2973769312385 0.7218271322093953
20.238479002149127 289.474060145384 0.7208062786572574
20.24370655710254 288.9879012991433 0.7203168343429464
20.248934112055956 287.8884523600894 0.7185764401678235
20.25416166700937 289.0481057018852 0.7203867167735118
20.259389221962785 291.4780840411451 0.7228324889011463
20.2646167769162 292.61373510887336 0.7236613009519005
20.269844331869614 293.8774046467587 0.7252509389659656
20.275071886823028 294.0123882777615 0.7249765098500459
20.280299441776442 290.02311229240166 0.7209863007744443
20.285526996729857 285.6621839267902 0.7163239259457964
20.29075455168327 282.72709547999085 0.7131247438654378
20.295982106636686 283.86702278346985 0.7155672544212599
20.3012096615901 286.54416791519293 0.7195139808424056
20.306437216543515 288.5240880125788 0.7218771047503654
20.31166477149693 291.61582518151505 0.7242636668896434
20.316892326450343 293.3597408857674 0.7241980194480762
20.322119881403758 289.85751986863784 0.7195028269973044
20.327347436357172 288.47170361966215 0.7178909093336121
20.332574991310587 287.84686050147235 0.7182220843257626
20.337802546264 291.94420633613333 0.7237731329992295
20.343030101217416 291.25124453961024 0.7227230192666694
20.34825765617083 293.29106885886233 0.7256537539783641
20.353485211124244 293.24565394881665 0.7257911792400529
20.35871276607766 294.6330851960268 0.7265494898660148
20.363940321031073 293.9996707481629 0.726051692817108
20.369167875984488 294.8898896872849 0.7268261596664123
20.374395430937902 295.5857009895832 0.7281423075045462
20.379622985891316 296.8964487961092 0.7299639500362441
20.38485054084473 293.5495748450657 0.7255187698898765
20.390078095798145 291.53230821252856 0.7236983380947393
20.39530565075156 289.7322283076461 0.7206376630139573
20.400533205704974 288.97999396200083 0.7197918752481518
20.40576076065839 289.7468586103304 0.7209121373168318
20.410988315611803 290.7609604525067 0.7219535393316295
20.416215870565217 289.65501203560177 0.721037505770255
20.421443425518632 287.5639226840447 0.7182731038003198
20.426670980472046 286.8361503904853 0.7180361140973176
20.43189853542546 290.1821591073802 0.7221062896881831
20.437126090378875 292.4201379583277 0.72478474413154
20.44235364533229 294.08355545553246 0.7263109613715912
20.447581200285704 292.3286678345377 0.7239763122988484
20.45280875523912 291.60127023008346 0.7227847204192162
20.458036310192533 289.14835833161885 0.7197078546011735
20.463263865145947 287.94078855342167 0.7165407958319487
20.46849142009936 285.1299368220688 0.7138661558547483
20.473718975052776 285.60480312785666 0.7150814877774413
20.47894653000619 288.5211611085122 0.7192718559088154
20.484174084959605 289.9295335494158 0.7207375304007773
20.48940163991302 290.87711382766946 0.7212093625964532
20.494629194866434 286.8886941762683 0.7176523480847673
20.49985674981985 285.29530974823456 0.7170245602054148
20.505084304773263 285.8229161823788 0.7180885403320271
20.510311859726677 288.53643006684763 0.7203886644868832
20.51553941468009 291.3708855712002 0.7231765235127311
20.520766969633506 290.6825460960466 0.7212872841501659
20.52599452458692 288.60805968727755 0.7179212102303308
20.531222079540335 287.66375649380416 0.7165119882413348
20.53644963449375 287.1967428253772 0.7162827607503967
20.541677189447164 283.64606569115546 0.7130839652781675
20.546904744400578 282.3347552755646 0.7114469958462399
20.552132299353993 282.06767340120655 0.7119960617887163
20.557359854307407 285.80015609024025 0.7153872496957753
20.56258740926082 287.6298209984104 0.7179340380212068
20.567814964214236 288.1094568662619 0.7176789257591241
20.57304251916765 285.7148585650419 0.7146021552308155
20.578270074121065 287.2881206780765 0.716476689232846
20.58349762907448 287.17011191637175 0.7158380900332991
20.588725184027894 285.13106534653036 0.712912404342742
20.593952738981308 285.3011362113526 0.7130831989820973
20.599180293934722 285.8403791688251 0.7135008723129226
20.604407848888137 286.0945965875029 0.7147157720935359
20.60963540384155 286.36123007437794 0.7146861960983824
20.614862958794966 284.64690044542294 0.71309602097044
20.62009051374838 283.74393137418195 0.711855691884447
20.625318068701795 281.0113356342441 0.7077141379750971
20.63054562365521 281.8635183368094 0.7089318317850412
20.635773178608623 280.7482590881762 0.7075398850324888
20.641000733562038 284.31425418737746 0.7125642173119274
20.646228288515452 285.1351521494771 0.7138281769501854
20.651455843468867 284.51995993015703 0.7118683705277581
20.65668339842228 282.6922675734568 0.7096163290308084
20.661910953375695 283.6480866990735 0.7108022166582479
20.66713850832911 286.17838016847674 0.7141037629815232
20.672366063282524 283.5922038681494 0.7121882778869579
20.67759361823594 283.82950024373423 0.7136126511356484
20.682821173189353 283.2903959259675 0.7127284464854663
20.688048728142768 282.77571817737066 0.7113470814769952
20.693276283096182 280.59750021254007 0.7077072347422337
20.698503838049596 278.46886083697063 0.7063328248789804
20.70373139300301 279.5215730453311 0.7085570424150399
20.708958947956425 281.6375558823308 0.710806309360606
20.71418650290984 285.151306298257 0.7138843225401157
20.719414057863254 285.88993904785787 0.7132036057467378
20.72464161281667 288.8542195333939 0.7169168203497267
20.729869167770083 287.35152671806014 0.7144760381288608
20.735096722723497 286.0595487582736 0.71298157939792
20.740324277676912 287.12142314160366 0.7156565395092318
20.745551832630326 288.4339346117842 0.7178534217457506
20.75077938758374 289.1317951321844 0.7190438604160997
20.756006942537155 289.31761416056037 0.7180709058181685
20.76123449749057 290.38372057381935 0.719005420308657
20.766462052443984 291.0064145501283 0.7200309843930178
20.7716896073974 292.4268007293417 0.7218742654567388
20.776917162350813 294.0303854534456 0.7232275802188537
20.782144717304227 297.99857776595053 0.7277358168489857
20.78737227225764 297.1705586178421 0.7271665946955227
20.792599827211056 295.6431824946123 0.7253623223135922
20.79782738216447 295.66693136094494 0.725766389285926
20.803054937117885 297.3221775847874 0.726786863568696
20.8082824920713 299.0458187861165 0.7290851939204491
20.813510047024714 298.75885477149035 0.7277407805207606
20.81873760197813 302.60827010253087 0.7320184236156254
20.823965156931543 301.4833765919761 0.729792419309781
20.829192711884957 303.6755404283997 0.7322481628459295
20.83442026683837 301.3198792079113 0.7293370461268005
20.839647821791786 302.49374493751236 0.7312382356553632
20.8448753767452 305.78222415136395 0.7362222335512941
20.850102931698615 308.5875436158263 0.7391739016178002
20.85533048665203 306.4845424544417 0.7365065346528731
20.860558041605444 300.421278329676 0.729605000257985
20.865785596558858 296.7429304628149 0.7258064623557408
20.871013151512273 297.70923892507045 0.727177470726082
20.876240706465687 297.72881055075237 0.7264782194496601
20.8814682614191 295.91443011274725 0.7236735045672626
20.886695816372516 293.5867543605721 0.7201617574452635
20.89192337132593 294.2908210707767 0.7209456179233464
20.897150926279345 294.99361611509073 0.7224642002592492
20.90237848123276 295.5168888361117 0.7246565332314967
20.907606036186174 294.2467887442563 0.7236663086010406
20.912833591139588 292.98148873872276 0.7211906543846882
20.918061146093002 292.5342829017515 0.7202648382483535
20.923288701046417 289.4374507382738 0.7165640594504584
20.92851625599983 287.9835144427108 0.7158706745487893
20.933743810953246 287.77569969507704 0.7159729125894494
20.93897136590666 287.0689323091276 0.714545235346976
20.944198920860075 285.0890603372911 0.7115474770732648
20.94942647581349 284.07771131696177 0.7099147742335823
20.954654030766903 286.2845950776282 0.7130418628079478
20.959881585720318 286.3025675693112 0.7133438054272633
20.965109140673732 283.9702937151128 0.7105171807679974
20.970336695627147 285.5408435166375 0.7122776812767363
20.97556425058056 284.3166221181118 0.7102868128317504
20.980791805533975 285.7558982246385 0.7117225223157493
20.98601936048739 283.2922058841298 0.708650710405149
20.991246915440804 279.989927840468 0.7046983720115956
20.99647447039422 275.3422921308081 0.6987028096905595
21.001702025347633 273.9540936815325 0.697743910600978
21.006929580301048 276.4046287186729 0.6999942138109464
21.012157135254462 277.8097178932642 0.7023132131905101
21.017384690207876 277.01409583552686 0.7031108472960174
21.02261224516129 275.54817446664475 0.7023654152297286
21.027839800114705 276.21282653653867 0.7028018790694166
21.03306735506812 276.1735105626294 0.7006464049431851
21.038294910021534 273.56005253859706 0.69684659909005
21.04352246497495 273.381369629044 0.6967320412551613
21.048750019928363 273.7998265700619 0.6972831141717084
21.053977574881777 277.4247385244283 0.7022019727500479
21.059205129835192 279.92917560070725 0.7047311489545519
21.064432684788606 280.0336502042002 0.7044524184789931
21.06966023974202 278.0315894506748 0.7014532805325266
21.074887794695435 274.20835307724514 0.6968701836596418
21.08011534964885 272.49148616424344 0.6956591706093863
21.085342904602264 271.71312714284335 0.6950761811874979
21.09057045955568 274.4335621216077 0.6968951821037723
21.095798014509093 275.071877161869 0.6970860554503497
21.101025569462507 272.8602507154593 0.694133637137487
21.10625312441592 269.61359205778473 0.6912415223028088
21.111480679369336 269.0870127267443 0.6909244349480999
21.11670823432275 269.0265545011167 0.6911645272067161
21.121935789276165 267.1936150102954 0.6888353011026593
21.12716334422958 268.7237801571148 0.6894405266944914
21.132390899182994 269.83158977142955 0.6909734854353758
21.13761845413641 273.8128276850461 0.694515295229779
21.142846009089823 276.3081801243597 0.6972044417258554
21.148073564043237 274.2855690699626 0.6937862347763634
21.15330111899665 271.0359224156226 0.6887615347945463
21.158528673950066 271.6053598345966 0.6898084420231165
21.16375622890348 272.54160070203466 0.6919498228605615
21.168983783856895 273.255819703035 0.6929711209970901
21.17421133881031 268.3644611098017 0.6866591292560971
21.179438893763724 265.79992265467234 0.6826064128770362
21.184666448717138 267.43959751814197 0.6849937003549725
21.189894003670553 271.3387668697204 0.688985317588339
21.195121558623967 273.6057362182866 0.6906370508819991
21.20034911357738 276.54236236109983 0.6945692879836127
21.205576668530796 273.99895456546676 0.6918669928449496
21.21080422348421 272.1045807698993 0.6898240585350878
21.216031778437625 269.6888761756928 0.6853921889757681
21.22125933339104 269.76970918813777 0.684202929253342
21.226486888344454 269.79413940218166 0.68423785325748
21.231714443297868 270.2194235540534 0.6850410330408855
21.236941998251282 272.67228796766824 0.6885444329379115
21.242169553204697 272.61807979542544 0.6885246879402995
21.24739710815811 272.49338182737597 0.6884319469291733
21.252624663111526 270.59479660239225 0.6865797381093055
21.25785221806494 270.83494852238516 0.6862860575366707
21.263079773018355 271.62475391417723 0.6872921156218924
21.26830732797177 273.81428164320084 0.6902484932255348
21.273534882925183 272.83035259117685 0.689264457478989
21.278762437878598 270.38834718541807 0.6866149886329305
21.283989992832012 265.27094284382457 0.6861177623680985
21.289217547785427 264.2541472218071 0.6943129855877596
21.29444510273884 265.21498570118456 0.7012845604749707
21.299672657692255 264.2799171858796 0.7056655151901011
21.30490021264567 263.1803103338467 0.708927264113809
21.310127767599084 262.1536706359602 0.7109486180012848
21.3153553225525 261.8425140824608 0.7132461802943003
21.320582877505913 263.6358812824422 0.7192877455325024
21.325810432459328 266.05726378491124 0.7262919620626892
21.331037987412742 269.46310178136696 0.7348641335943799
21.336265542366156 268.07895924218127 0.7359559308800236
21.34149309731957 264.3931670342197 0.7340344983603866
21.346720652272985 261.61892558329527 0.7332883730320845
21.3519482072264 261.968604530457 0.7363987667942596
21.357175762179814 262.01703153862246 0.7380776477868403
21.36240331713323 261.93178023626365 0.7402137066401749
21.367630872086643 259.1328338152385 0.738427780795406
21.372858427040057 256.8499313965027 0.7385651712049132
21.378085981993472 256.6279941266473 0.7396973318401165
21.383313536946886 257.1001725305784 0.7419831201561562
21.3885410919003 259.9170002293144 0.7470161324304692
21.393768646853715 262.2484714372903 0.7516630690697325
21.39899620180713 263.4483873474327 0.7562619723854018
21.404223756760544 265.2203615613212 0.7608367176850757
21.40945131171396 265.32823414549307 0.7660243508919548
21.414678866667373 265.8944191858611 0.7694932090333056
21.419906421620787 264.56313486430093 0.7685514971207036
21.4251339765742 263.84450650657607 0.7684369451182034
21.430361531527616 263.0639880108836 0.7674305108641897
21.43558908648103 263.5829863333445 0.770173222487196
21.440816641434445 263.06937647199356 0.771493324952472
21.44604419638786 264.8094208371455 0.7753945001355523
21.451271751341274 266.2447577915529 0.7788453193944999
21.45649930629469 270.49885709832023 0.7855080630641195
21.461726861248103 272.19346757150413 0.790672031384727
21.466954416201517 276.2871934147949 0.7990156463861025
21.47218197115493 274.26399265901625 0.7982852357957869
21.477409526108346 270.02266645244237 0.79315042674942
21.48263708106176 267.13643551621817 0.7895805281826883
21.487864636015175 268.21431502342955 0.7933025015881725
21.49309219096859 271.4542860684537 0.7994717163134424
21.498319745922004 271.7518103315263 0.8012447646545313
21.503547300875418 271.09580778336266 0.8019892488541923
21.508774855828833 271.6224847787388 0.8012641724683556
21.514002410782247 269.1137246003415 0.7816563499239364
21.51922996573566 267.76685862837667 0.7712827340863952
21.524457520689076 269.1750691162784 0.7666022809544851
21.52968507564249 273.34462926593545 0.7677668097378803
21.534912630595905 271.93832488679834 0.7618067675804177
21.54014018554932 273.70601765448384 0.760863097301143
21.545367740502734 278.2122895768837 0.7635291850365304
21.550595295456148 280.03980643621594 0.7633844255024093
21.555822850409562 278.3464896448695 0.7591698595792817
21.561050405362977 276.75905377831754 0.7561755414731096
21.56627796031639 279.305692558721 0.7583127331161049
21.571505515269806 281.8101291730193 0.7604197530148856
21.57673307022322 281.70077043703276 0.7577228669041768
21.581960625176634 283.31889320610924 0.7574804628063654
21.58718818013005 283.5380708175734 0.7565773356785818
21.592415735083463 282.4201408577936 0.7542710576794998
21.597643290036878 281.74126577647127 0.751756492593089
21.602870844990292 280.2730019603917 0.7478145673477011
21.608098399943707 282.53747846076993 0.7476610659616357
21.61332595489712 284.556743031714 0.7491102993453482
21.618553509850535 285.0539063365994 0.7487617474477251
21.62378106480395 286.7435691871652 0.7512506095290392
21.629008619757364 286.57003988558654 0.7509675865441235
21.63423617471078 285.9228675948844 0.7503383732936524
21.639463729664193 284.30254710685716 0.7470544081314705
21.644691284617608 282.93466690432376 0.7434105463916791
21.649918839571022 283.5920198297288 0.7428386068538919
21.655146394524436 284.62583680912365 0.7433986183089039
21.66037394947785 282.2639902787599 0.7391460987836516
21.665601504431265 283.5034720712713 0.7399232390548165
21.67082905938468 286.57035933315206 0.7431484767605008
21.676056614338094 290.51063457593324 0.7475657143616722
21.68128416929151 290.8328040518328 0.7471102218255831
21.686511724244923 290.75599829737405 0.7467487269749028
21.691739279198337 291.35838922683513 0.7475328308326973
21.696966834151752 292.69495603354335 0.7487706929129424
21.702194389105166 289.99254781609744 0.74492840563671
21.70742194405858 289.88777217518566 0.7447169723772367
21.712649499011995 290.41709934754675 0.7456719736443617
21.71787705396541 296.2905370006708 0.7519717023188419
21.723104608918824 297.14560210163427 0.7524497401045617
21.72833216387224 295.7283948813947 0.7486517286117301
21.733559718825653 290.2167494563014 0.7412497929721339
21.738787273779067 291.91053040456626 0.7426832993970476
21.74401482873248 291.93105116387164 0.743624432629611
21.749242383685896 297.3675499745746 0.751264432769013
21.75446993863931 296.82281717520226 0.7511857439118984
21.759697493592725 298.449467733087 0.753055592232618
21.76492504854614 298.830535458974 0.7523086760961707
21.770152603499554 300.8073019975187 0.7548773246764905
21.77538015845297 302.9384431566389 0.7575555914676072
21.780607713406383 306.6358309454289 0.7610977897142326
21.785835268359797 311.15396561431 0.7653943719752763
21.79106282331321 313.0617857558234 0.7662574179680478
21.796290378266626 315.326654815715 0.7690652402015157
21.80151793322004 313.857527911468 0.7670729034681327
21.806745488173455 314.5945150991679 0.7686359067638736
21.81197304312687 313.88978103681836 0.7676552630482946
21.817200598080284 314.89530058806844 0.7686346011544655
21.822428153033698 318.8656898167204 0.772181063486611
21.827655707987113 320.761462150372 0.7748908602715598
21.832883262940527 320.2666384339676 0.7738710020215693
21.83811081789394 320.645370245566 0.7748450890533658
21.843338372847356 321.763995111599 0.7761529787754188
21.84856592780077 323.3350827133645 0.7788724594162607
21.853793482754185 324.93321778509363 0.7804361090371068
21.8590210377076 324.83696957501166 0.7796357651217525
21.864248592661014 326.2179691248724 0.7802052326299741
21.869476147614428 323.5187058449446 0.776294720363057
21.874703702567842 321.5078510138805 0.7733727135621232
21.879931257521257 319.78992990393 0.7714232969210438
21.88515881247467 318.66604630969596 0.7702185612157585
21.890386367428086 318.3798783216038 0.7700575553447374
21.8956139223815 315.25177229057886 0.7667261828114076
21.900841477334914 312.0614477399865 0.7628643489432209
21.90606903228833 311.7516545035132 0.7616931284016281
21.911296587241743 311.6973671991083 0.7606586373377144
21.916524142195158 311.67375443157266 0.7599185660083217
21.921751697148572 307.48195848267704 0.7552085801928454
21.926979252101987 305.66070634374415 0.7528405120681734
21.9322068070554 306.59459513743224 0.7549322842731819
21.937434362008815 309.37155878458134 0.7583583078439896
21.94266191696223 313.26230274566075 0.7627066555497551
21.947889471915644 311.5245092705706 0.7602524063622815
21.95311702686906 308.89681587675494 0.7561168246802545
21.958344581822473 305.30812789579016 0.7516060702105528
21.963572136775888 306.20814354673115 0.7524634248140681
21.968799691729302 306.0365258631389 0.7522490828443354
21.974027246682716 306.59307714068416 0.7524591733872354
21.97925480163613 306.90476703203075 0.7517628389215848
21.984482356589545 307.5874443492297 0.75182368073037
21.98970991154296 306.4028731130371 0.7510245020754894
21.994937466496374 307.09640873163283 0.7519693694988867
22.00016502144979 308.8489927207226 0.7541393831640671
22.005392576403203 308.2864111815253 0.7532631514538746
22.010620131356617 308.6070601234832 0.7537441492431106
22.015847686310032 309.9586420004859 0.7557176900607672
22.021075241263446 311.08735677265383 0.7562159180720999
22.02630279621686 312.8872949696005 0.7586732941369417
22.031530351170275 315.31655849989625 0.7611743085464896
22.03675790612369 315.7460392383349 0.7620281782949305
22.041985461077104 311.99903043997006 0.7566402855085103
22.04721301603052 311.9231347176217 0.755376464776311
22.052440570983933 314.81721896959283 0.7585077842180421
22.057668125937347 315.95520720630446 0.7601904081933704
22.06289568089076 318.60483854135805 0.7644870768316878
22.068123235844176 317.3208259730555 0.7636804024679983
22.07335079079759 316.83292174734714 0.7622682675644662
22.078578345751005 313.82289657228944 0.7576724066386343
22.08380590070442 309.95537086461843 0.7522706482257805
22.089033455657834 308.28918908166156 0.7503786473853354
22.09426101061125 311.5155937964655 0.7548310963843884
22.099488565564663 311.4175504994991 0.7545127244996903
22.104716120518077 314.5592696570414 0.7576897688619416
22.10994367547149 316.3297134610194 0.7594172233405296
22.115171230424906 315.7800846579824 0.7585190427720385
22.12039878537832 316.1952319209203 0.7589828660171669
22.125626340331735 313.86091637810165 0.7555340339177676
22.13085389528515 313.266640460034 0.7547772991347653
22.136081450238564 312.57064516030766 0.7540797884698681
22.141309005191978 310.0632602689133 0.7513296899885549
22.146536560145393 307.32370653596973 0.7485615250749869
22.151764115098807 306.91500800575704 0.7485091685420956
22.15699167005222 307.42635784317093 0.7495853434392891
22.162219225005636 309.56892626066485 0.7519643786547731
22.16744677995905 310.27457819729517 0.7525231217744116
22.172674334912465 312.6874608510823 0.755271729297975
22.17790188986588 314.64532507178336 0.7568176145861996
22.183129444819293 313.3203616708855 0.7551682202852417
22.188356999772708 311.3206793360208 0.7517715912826123
22.193584554726122 309.5497869531058 0.7492474106526744
22.198812109679537 310.4689026036068 0.7505500538649065
22.20403966463295 311.65208911011734 0.7515657981418585
22.209267219586366 314.20881309344617 0.7564098132790532
22.21449477453978 316.3723254270096 0.7593947639656228
22.219722329493194 316.028307175287 0.7581892326783112
22.22494988444661 313.8351480425557 0.7543990898029118
22.230177439400023 314.59904981627983 0.7545627114547431
22.235404994353438 314.8145530429286 0.7546043140579801
22.240632549306852 314.9215043616099 0.7544693097688621
22.245860104260267 313.42649535261756 0.7518775027279464
22.25108765921368 311.6087114697386 0.7503574328422289
22.256315214167095 311.3370169814513 0.7499586608804448
22.26154276912051 311.7046767954367 0.7504072306624664
22.266770324073924 314.27205786416687 0.7530114806166474
22.27199787902734 316.14124431813684 0.754702190068492
22.277225433980753 314.25460931820356 0.7526654885999321
22.282452988934168 310.69993844225695 0.7486234250678759
22.287680543887582 307.33499637087243 0.7460657330453734
22.292908098840996 307.28531840556803 0.746684563790395
22.29813565379441 310.17149971962937 0.75033784307338
22.303363208747825 308.37085355013727 0.7476804623660064
22.30859076370124 306.3577025657306 0.7444782178916506
22.313818318654654 304.26326193640676 0.7410937237693924
22.31904587360807 305.67676731169854 0.7421727814580877
22.324273428561483 306.2157186363251 0.7419051009385165
22.329500983514897 306.5966879545253 0.7430678151190848
22.334728538468312 305.0096899008059 0.7413393978269515
22.339956093421726 302.59047315636565 0.7389803952321252
22.34518364837514 303.07167783754886 0.7390757603876471
22.350411203328555 302.843204907556 0.7380008989124879
22.35563875828197 297.48681082338254 0.7316581401240052
22.360866313235384 296.33242498275945 0.7301090866043984
22.3660938681888 296.255101282259 0.7305355297951519
22.371321423142213 295.83428109916883 0.7303793960092791
22.376548978095627 294.3217377960784 0.7292391810573094
22.38177653304904 291.0048242489417 0.7254351347608242
22.387004088002456 290.57123645907586 0.7239680537085044
22.39223164295587 289.73425054127614 0.7225875050450039
22.397459197909285 287.6410601135114 0.720336506792277
22.4026867528627 289.63038095294036 0.722914664565238
22.407914307816114 293.7480047146854 0.7284663519616938
22.41314186276953 296.2856236173149 0.7321474509657627
22.418369417722943 295.5877009038203 0.7313082367985867
22.423596972676357 291.7040349231918 0.7258615671357221
22.42882452762977 287.7622423285615 0.7210114747453713
22.434052082583186 283.32395781068305 0.7152786719143625
22.4392796375366 284.1713289963311 0.7157052375147828
22.444507192490015 282.86329094394875 0.7138090450858502
22.44973474744343 283.04052161489386 0.7140064329286435
22.454962302396844 280.2686659101944 0.7102974902158611
22.460189857350258 279.10574900414474 0.708543376557242
22.465417412303673 279.9994237490728 0.7092203444152547
22.470644967257087 281.04684971813754 0.7104650903188297
22.4758725222105 279.7257305559679 0.7091002929450742
22.481100077163916 278.99342153993314 0.7090896607439903
22.48632763211733 280.22697000209035 0.7108994742392792
22.491555187070745 279.0895665860352 0.7080940999059779
22.49678274202416 278.3535428967501 0.7070496764045349
22.502010296977573 276.7601361375128 0.7063421841247824
22.507237851930988 275.4555974550944 0.7054218662094992
22.512465406884402 274.67234286552315 0.7051783353721723
22.517692961837817 275.20634165707025 0.7058220130170082
22.52292051679123 276.7850627988796 0.7075294340103069
22.528148071744646 276.572696358255 0.707317627987458
22.53337562669806 274.4397021970395 0.7032993330607867
22.538603181651474 271.3608351609257 0.6997481467810688
22.54383073660489 273.2891698889582 0.7006683794831277
22.549058291558303 275.0714641795642 0.7026057789874961
22.554285846511718 278.1600050356352 0.7057245661581015
22.559513401465132 278.0575614356611 0.706744096781363
22.564740956418547 272.4323535357974 0.7000758072931119
22.56996851137196 270.68597989751714 0.6991652540128286
22.575196066325375 269.43628129092514 0.6973082336229725
22.58042362127879 272.9969553076977 0.7013021979567869
22.585651176232204 272.8078675314023 0.7010205284289791
22.59087873118562 274.44335329064234 0.7049184942931207
22.596106286139033 273.04035872375067 0.7032710253054468
22.601333841092448 270.30657571415776 0.6986384152660433
22.606561396045862 272.08578798518477 0.6992103023974757
22.611788950999276 273.8538073929526 0.701696200120119
22.61701650595269 276.065777434593 0.7047228837682753
22.622244060906105 272.69781448117203 0.700555625165204
22.62747161585952 269.2414021093773 0.695692973991065
22.632699170812934 267.94513334105335 0.6931548612917683
22.63792672576635 267.48875729946405 0.691787554460187
22.643154280719763 270.57558470136524 0.6958795517462528
22.648381835673177 273.8259820516979 0.7000832753458962
22.653609390626592 274.31102920156724 0.7007301445235218
22.658836945580006 273.1629100848004 0.6993249082760806
22.66406450053342 268.5644911919715 0.6939811009117518
22.669292055486835 271.35422896033464 0.6975579932438073
22.67451961044025 274.82115840186765 0.702054634018364
22.679747165393664 278.31538728065686 0.7058010199061371
22.68497472034708 276.9961609084039 0.7041566374511325
22.690202275300493 276.28122493040877 0.7029222520302658
22.695429830253907 276.6453044502677 0.7038534830483355
22.70065738520732 275.5918137743436 0.7039754586205342
22.705884940160736 271.1530458013307 0.6975269385099171
22.71111249511415 269.9498617055729 0.6966613003940291
22.716340050067565 273.3274810226206 0.7006440266469915
22.72156760502098 277.1801951077551 0.7044487464853927
22.726795159974394 275.3649968356302 0.7010539077122161
22.73202271492781 276.49845037819455 0.701818290109243
22.737250269881223 275.180646950125 0.7009814420459833
22.742477824834637 277.6040732108191 0.703719651169131
22.74770537978805 281.2540548128283 0.7087825953920919
22.752932934741466 284.84372260304144 0.714127123206597
22.75816048969488 285.17668584461455 0.7148833156027408
22.763388044648295 284.193742110276 0.7144658286391044
22.76861559960171 282.89943175748806 0.7120291788337418
22.773843154555124 284.1691854229725 0.7130818023190009
22.779070709508538 284.7915473526566 0.7123861320837348
22.784298264461952 284.12916154366104 0.7105504293543868
22.789525819415367 282.52091899612293 0.7081174367523025
22.79475337436878 280.6894409715569 0.7052405439816503
22.799980929322196 284.13046857262145 0.7092581336039973
22.80520848427561 287.87465752167395 0.7138242019188088
22.810436039229025 290.5947480361515 0.7173670645444291
22.81566359418244 288.25934054820686 0.7150851397083479
22.820891149135853 288.6962733378159 0.7150027092015736
22.826118704089268 287.5951767574584 0.7137558318070367
22.831346259042682 289.1600405338833 0.7161775241044994
22.836573813996097 289.6507739326568 0.7159398180707903
22.84180136894951 291.9921958212569 0.718676820465409
22.847028923902926 292.3552688254754 0.7186702810655216
22.85225647885634 289.76483594086545 0.7156488194271635
22.857484033809754 292.3338056408365 0.7188619384302948
22.86271158876317 296.7230269633363 0.7243936492629446
22.867939143716583 298.35905655663765 0.7260898217247258
22.873166698669998 295.3804064983229 0.7217689023689485
22.878394253623412 293.7503743686786 0.7192603453812783
22.883621808576827 294.84773842779396 0.7216511448017592
22.88884936353024 293.32910743842433 0.7198657525169846
22.894076918483655 289.65124851500076 0.7155893682657055
22.89930447343707 286.3314596908085 0.7113817775584457
22.904532028390484 286.4396049741757 0.7120414670131612
22.9097595833439 290.6849224814987 0.7175977124463713
22.914987138297313 293.49879374316924 0.7197684969123328
22.920214693250728 291.71290758808084 0.7169519778837384
22.925442248204142 288.4479068835984 0.7125647067263916
22.930669803157556 289.1067991571881 0.7137214571033206
22.93589735811097 287.5766724722793 0.7122086025391918
22.941124913064385 289.1672927371484 0.713963564197899
22.9463524680178 288.6348131964052 0.7135457254160926
22.951580022971214 287.42227620809035 0.7126647984178085
22.95680757792463 285.962243588578 0.711757188938732
22.962035132878043 285.528566101745 0.7116848900424648
22.967262687831457 288.781723116759 0.7155741262098704
22.972490242784872 293.4148903333676 0.7207034694995214
22.977717797738286 294.5643780913763 0.7217372666457529
22.9829453526917 291.43655718049325 0.7171174279806316
22.988172907645115 291.57334376586397 0.7174798180847803
22.99340046259853 290.23541211250927 0.7150244043949664
22.998628017551944 289.6880829799038 0.7152479338557407
23.00385557250536 286.12594374623063 0.7104704391138326
23.009083127458773 285.5314382759497 0.710665387547341
23.014310682412187 286.2978776196999 0.7119115324478338
23.0195382373656 288.7005076939143 0.7146740157777582
23.024765792319016 289.57156979955454 0.7151091510449857
23.02999334727243 288.91853445426676 0.71402075518761
23.035220902225845 288.3946464291084 0.7139451309201321
23.04044845717926 288.19765128936524 0.7146215289054266
23.045676012132674 288.13168739057676 0.7136315963122632
23.05090356708609 286.2489208316366 0.7106348001046301
23.056131122039503 287.68376301792557 0.710937652111266
23.061358676992917 286.9785053983369 0.7092633356134181
23.06658623194633 282.7755920687009 0.705026678647715
23.071813786899746 279.6766622903945 0.7018241582079573
23.07704134185316 283.0693833866573 0.7069254146797515
23.082268896806575 285.03228935077266 0.7089430189998658
23.08749645175999 288.17209813213395 0.7124155357825747
23.092724006713404 284.4048993234223 0.7081650456640411
23.097951561666818 284.80898751876407 0.7085298737606442
23.103179116620232 281.3629395369088 0.7042474266614138
23.108406671573647 280.36624531562353 0.7018445446496491
23.11363422652706 279.90436668771287 0.701280311756959
23.118861781480476 281.3115018654457 0.7038231471387277
23.12408933643389 280.98979425850337 0.7037251943179266
23.129316891387305 282.2132124909752 0.7049105993477225
23.13454444634072 284.8567751329294 0.7085521972562695
23.139772001294133 285.13932785269833 0.7087188816910258
23.144999556247548 285.91390500149265 0.709160396714907
23.150227111200962 288.47887086472355 0.7114929577422433
23.155454666154377 291.92140060818986 0.7154509622357752
23.16068222110779 294.29503272305084 0.7194590907190324
23.165909776061206 289.6359436590733 0.7143556451615146
23.17113733101462 287.8694714832495 0.7123723878155142
23.176364885968034 285.3725753349102 0.7080959045725046
23.18159244092145 285.5423113168081 0.7089223653083282
23.186819995874863 285.87613705492674 0.7098031021444869
23.192047550828278 288.06411238937085 0.7130026166895906
23.197275105781692 290.5025863816634 0.7156825134959734
23.202502660735107 287.79355629565345 0.7113740970134588
23.20773021568852 286.37342554522854 0.7099477590760234
23.212957770641935 283.5541504144685 0.7072135244219462
23.21818532559535 284.1396976303253 0.7088077912770766
23.223412880548764 283.707663051606 0.7077363512309408
23.22864043550218 285.4509927877801 0.7097129399114499
23.233867990455593 283.43404132088244 0.7064118314258881
23.239095545409008 283.205598616269 0.7054955291755391
23.244323100362422 282.1653192630397 0.7036999762206754
23.249550655315836 282.6083186612057 0.703712884184355
23.25477821026925 285.3853807543145 0.7070151862233526
23.260005765222665 286.0957926711998 0.7089381490519975
23.26523332017608 285.91288579382774 0.7090587661357589
23.270460875129494 283.0552889996587 0.705559554878104
23.27568843008291 285.1476011684326 0.7070393056097434
23.280915985036323 286.35509112656734 0.7080145576415516
23.286143539989737 287.3027644232882 0.7090991384432478
23.291371094943152 288.3010773017746 0.7096820457897586
23.296598649896566 288.62911246518473 0.7102344082544928
23.30182620484998 286.7758432117716 0.7088377611550734
23.307053759803395 284.04259374326966 0.7061537607411074
23.31228131475681 282.83113641567934 0.7048170098972824
23.317508869710224 283.4676966123886 0.7060149848053393
23.32273642466364 284.97111811387214 0.7068739725171859
23.327963979617053 286.7829574006657 0.7088253988071629
23.333191534570467 286.2743419056099 0.7078918120632807
23.33841908952388 284.272467409326 0.7061385659217894
23.343646644477296 284.2564562935559 0.7068918317834209
23.34887419943071 288.31510256536734 0.7116449911290453
23.354101754384125 291.4453513393303 0.7158399023467433
23.35932930933754 293.4675823454499 0.7170603203036412
23.364556864290954 291.50670034992135 0.7142961377175443
23.369784419244368 288.03646337516363 0.7095285637361015
23.375011974197783 286.9383898017363 0.7081664259743047
23.380239529151197 284.7421073775527 0.7056025169638441
23.38546708410461 281.6036269130324 0.702340813256992
23.390694639058026 284.00899493088394 0.70577017539971
23.39592219401144 286.45721044259733 0.7080470665001115
23.401149748964855 287.5317923194469 0.7095300398187021
23.40637730391827 285.59451645334303 0.7075913611854383
23.411604858871684 287.770813350051 0.7101315822408664
23.416832413825098 287.8322345799893 0.70901768069083
23.422059968778512 288.07072980050424 0.7095362101511905
23.427287523731927 286.0146913839106 0.7076926938150361
23.43251507868534 287.069165754166 0.7096534471128227
23.437742633638756 288.2752785439418 0.7110182454454638
23.44297018859217 289.47908665729295 0.7122139167240313
23.448197743545585 291.1764443880831 0.7138730469254478
23.453425298499 290.7854132294367 0.7121156588515153
23.458652853452413 291.2310275813765 0.7129370932924418
23.463880408405828 291.994773322764 0.7133195764923665
23.469107963359242 295.568327372661 0.7172485320929163
23.474335518312657 295.86414756531354 0.7177227865828985
23.47956307326607 295.907378932077 0.71835148873975
23.484790628219486 292.1174896067109 0.7142796811496156
23.4900181831729 291.35992501492 0.7136239822156907
23.495245738126314 294.4224369721191 0.7168353259411738
23.50047329307973 296.30372043295694 0.7190911960709272
23.505700848033143 294.91496122598096 0.7175776870050617
23.510928402986558 293.75751219570884 0.7158831830289433
23.516155957939972 295.0330520478059 0.7172727042408017
23.521383512893387 293.10692884279786 0.7134820586627175
23.5266110678468 293.09750761357145 0.7139408070945873
23.531838622800215 296.03093426056046 0.7184328339272951
23.53706617775363 298.3699705574277 0.7212194348971102
23.542293732707044 296.5703098692283 0.7178167464055835
23.54752128766046 298.6458108529729 0.7195189633157009
23.552748842613873 302.22054311874064 0.7230634620957765
23.557976397567288 305.6549349391138 0.7261290962368322
23.563203952520702 303.6251839716796 0.7235929115288665
23.568431507474116 304.0508635608523 0.7239474938558729
23.57365906242753 304.24215666924295 0.7241001269316724
23.578886617380945 302.8088451456141 0.7211906809704076
23.58411417233436 300.01938902120276 0.7179828719186004
23.589341727287774 299.0565655598059 0.7173558182195047
23.59456928224119 299.0509310699405 0.7179972540756743
23.599796837194603 299.5517278376339 0.719437872464893
23.605024392148017 301.7170142671905 0.7205219596879586
23.610251947101432 304.6319419241677 0.7225258756222706
23.615479502054846 302.12246702917076 0.7180903372208173
23.62070705700826 297.6393763638688 0.7130850324076758
23.625934611961675 292.6848131782987 0.7071370258418985
23.63116216691509 295.86833660182924 0.7102774879766481
23.636389721868504 298.53006976909757 0.7130708670104591
23.64161727682192 300.08986239378527 0.7152524289221682
23.646844831775333 298.08490773671633 0.7134269097726362
23.652072386728747 296.508471548075 0.7114841069059225
23.65729994168216 294.9219620858687 0.7093582476192852
23.662527496635576 294.45367523032627 0.7085410286713985
23.66775505158899 295.08360501439813 0.7090327210609529
23.672982606542405 296.7603120589201 0.7102859326948922
23.67821016149582 298.67491923056235 0.7129932126832276
23.683437716449234 298.5064034467841 0.711950755271517
23.688665271402648 296.1285236803831 0.7088677149934134
23.693892826356063 297.25080229475685 0.7088243353033966
23.699120381309477 298.04537138202363 0.7105256682807809
23.70434793626289 303.02571689693104 0.7165993758615284
23.709575491216306 304.2452846649958 0.7179980928407331
23.71480304616972 303.70551344355647 0.7165975319116047
23.720030601123135 301.9897974962624 0.7136570346955273
23.72525815607655 301.3334387240464 0.7127756338446614
23.730485711029964 304.26038743223495 0.7163855363238019
23.735713265983378 305.0726225929231 0.7181412077153405
23.740940820936792 302.11593650017824 0.7147540425624871
23.746168375890207 299.73694094576126 0.7108348778176709
23.75139593084362 300.0740830577161 0.7106805660372315
23.756623485797036 299.77037874372434 0.7099688511319381
23.76185104075045 301.2847513589301 0.7113753123637
23.767078595703865 300.76540386931447 0.7109872603134605
23.77230615065728 300.2362756581278 0.7095390052846205
23.777533705610693 298.2845775375734 0.707650521683917
23.782761260564108 301.9322004756637 0.7114890335812128
23.787988815517522 304.58801010940584 0.7135002171159306
23.793216370470937 307.1647908199073 0.7163789035153495
23.79844392542435 308.9368443647773 0.7187808067664992
23.803671480377766 311.7499681134795 0.7222695184841418
23.80889903533118 310.796045980375 0.7200190172571751
23.814126590284594 308.05762361481965 0.7153574431723626
23.81935414523801 306.74982462764365 0.7134241155136986
23.824581700191423 307.0498169839137 0.7138361276007383
23.829809255144838 308.41137459016215 0.7163754523445754
23.835036810098252 310.4511431966712 0.7185470504261339
23.840264365051667 310.3317485223912 0.7176021771626228
23.84549192000508 309.44934810112323 0.7163360612497245
23.850719474958495 310.76392133396695 0.7173214336951451
23.85594702991191 310.52976293541684 0.7168187176003437
23.861174584865324 313.0946659147447 0.7192511246623052
23.86640213981874 313.7438147371275 0.7196931863012319
23.871629694772153 313.3014697913274 0.7186648339808093
23.876857249725568 309.7138444882903 0.7145350077852843
23.882084804678982 310.83450732950405 0.7160180551193959
23.887312359632396 311.7722498587574 0.7179306579906748
23.89253991458581 315.95721142695356 0.7225065801357445
23.897767469539225 313.10674707917235 0.7197460313105498
23.90299502449264 308.9500494404843 0.7141535095075988
23.908222579446054 305.0817355192152 0.7091520935285918
23.91345013439947 304.4793152947381 0.7074066771073523
23.918677689352883 307.4921301942961 0.7110222167232961
23.923905244306297 307.00888709597604 0.7109082249021892
23.929132799259712 307.97554784885244 0.71124987062525
23.934360354213126 306.672228265177 0.7099778830916706
23.93958790916654 310.55768369973 0.715656979184394
23.944815464119955 307.3314825479396 0.712407594878513
23.95004301907337 306.1517313668596 0.711897899611506
23.955270574026784 302.24928681720627 0.7064346660257999
23.9604981289802 300.62141582615993 0.7039404032567191
23.965725683933613 298.5677587414028 0.6997480004126646
23.970953238887027 298.49501497623964 0.699240563320042
23.97618079384044 299.6248277492824 0.7013101343155336
23.981408348793856 300.7779034024021 0.7028050969466111
23.98663590374727 303.48881344621753 0.7057974495635846
23.991863458700685 307.35163462805986 0.7100714419872972
23.9970910136541 308.59203136824414 0.7116009750699366
24.002318568607514 304.86126649816947 0.7073057935010121
24.007546123560928 301.2763846280528 0.7032782754916646
24.012773678514343 301.4781684322152 0.7038426881724077
24.018001233467757 304.8953944830261 0.7075914446316348
24.02322878842117 307.0803518774699 0.7101078082000479
24.028456343374586 306.7148746600533 0.7090947355113232
24.033683898328 305.0264469012333 0.7069914674716153
24.038911453281415 304.69941444867703 0.7068788739158932
24.04413900823483 305.9499893468677 0.7081270600247326
24.049366563188244 304.0348334429129 0.7074496717970773
24.054594118141658 304.66932909352585 0.7087674699468968
24.059821673095072 304.14983443094167 0.7075666050432429
24.065049228048487 301.09175271545183 0.7032207613982252
24.0702767830019 299.66796955896405 0.7144499950323179
24.075504337955316 301.4249147237502 0.7259285218059497
24.08073189290873 306.5874693659635 0.7391630431033379
24.085959447862145 307.7091791214742 0.7462613740719202
24.09118700281556 306.4050217928847 0.7503019809086777
24.096414557768973 302.2254504651285 0.7494118887175666
24.101642112722388 301.08411746142843 0.7514634499355842
24.106869667675802 301.9575638384327 0.7564911758201553
24.112097222629217 302.72700501004465 0.7614725160437414
24.11732477758263 305.16977033978304 0.7686240211807944
24.122552332536046 303.87444495633304 0.7697235503962278
24.12777988748946 305.3278102963485 0.7745002822190578
24.133007442442874 306.1334513921213 0.7785987237726049
24.13823499739629 307.1388057164534 0.783217933036242
24.143462552349703 304.9712975790736 0.7831358647308939
24.148690107303118 303.2206110503629 0.7830338922269297
24.153917662256532 302.56380518490056 0.7847330662257976
24.159145217209947 300.4698171253616 0.7842768504223578
24.16437277216336 299.54155707632236 0.7863281030984489
24.169600327116775 298.2612766428052 0.7889178083858625
24.17482788207019 299.7874029058435 0.7951578455764967
24.180055437023604 300.5849075706583 0.7992964152080048
24.18528299197702 301.4023935518459 0.8016594408982475
24.190510546930433 300.02138523676183 0.8015420142991639
24.195738101883848 298.703823378614 0.8032342384204443
24.200965656837262 299.1525183370013 0.8074408195949019
24.206193211790676 303.12873071674215 0.815995357879375
24.21142076674409 308.7846260998334 0.8247320854449757
24.216648321697505 308.15211641833474 0.8259235480335358
24.22187587665092 306.7903062412395 0.8267619198245579
24.227103431604334 301.89307011603074 0.8229780941125735
24.23233098655775 299.01268594749155 0.821712150782653
24.237558541511163 297.35142156112994 0.8222487123260538
24.242786096464577 298.94913322210675 0.8275035814335987
24.248013651417992 303.60063604599065 0.8363125032156625
24.253241206371406 306.2155331369331 0.8415526567661268
24.25846876132482 305.1154322820782 0.8424074666793478
24.263696316278235 303.07933120161726 0.8413654545438738
24.26892387123165 300.52019936703897 0.8405075432783922
24.274151426185064 302.7545892782066 0.8443100390788555
24.27937898113848 302.33764323963373 0.8455593309367732
24.284606536091893 303.5687830997439 0.8488124334100624
24.289834091045307 298.73669458143104 0.8439941535084973
24.29506164599872 294.8778298465847 0.8410133320028418
24.300289200952136 294.4875668980519 0.8421679172893937
24.30551675590555 292.5021872033497 0.8431070886309046
24.310744310858965 292.0183285294435 0.8453093868784066
24.31597186581238 290.9679937179235 0.8465043255632833
24.321199420765794 294.5209901043319 0.8537537010577345
24.326426975719208 296.9539519262276 0.8579459618195524
24.331654530672623 295.8604805236004 0.8584170045504144
24.336882085626037 296.407035650525 0.8609617953082458
24.34210964057945 296.35945214382974 0.8623258285731994
24.347337195532866 294.9776553053072 0.8616798865255643
24.35256475048628 293.8704827669864 0.8629631353669722
24.357792305439695 295.61706201899545 0.8687731681974173
24.36301986039311 296.86736261399136 0.8723219375230771
24.368247415346524 297.94589923967675 0.8752747786231414
24.373474970299938 299.27574118417084 0.8787024393094699
24.378702525253352 299.10968121413885 0.8803783101658574
24.383930080206767 299.8314345328499 0.8835576174706931
24.38915763516018 302.7898904195197 0.8899097637079514
24.394385190113596 307.2011426678705 0.8991273838502594
24.39961274506701 304.9446064631108 0.8980143641462253
24.404840300020425 302.5105108072805 0.8957246891834223
24.41006785497384 303.1890890287816 0.8988395313167552
24.415295409927253 303.12327665494 0.9014316878929325
24.420522964880668 302.63081267264994 0.9033968987927551
24.425750519834082 299.02036673905224 0.900034707156982
24.430978074787497 298.80640598226086 0.901062815191855
24.43620562974091 297.636745136353 0.9016712283125103
24.441433184694326 296.5640297509777 0.9031643843323902
24.44666073964774 297.8193902547745 0.9072554493138048
24.451888294601154 299.86069779044385 0.9133348557886507
24.45711584955457 301.99030828628537 0.9190923530633406
24.462343404507983 301.3253643433541 0.9202236428426034
24.467570959461398 299.5550547415731 0.9188714099804312
24.472798514414812 300.24352751144585 0.9209862411821874
24.478026069368227 301.25225368114525 0.9259151717792965
24.48325362432164 298.7965707755724 0.9250879898743405
24.488481179275055 298.6211475298227 0.9285755267615832
24.49370873422847 303.4000508509907 0.9379213353987651
24.498936289181884 307.85285690133406 0.9454288511645476
24.5041638441353 308.57780907375053 0.9476939021959923
24.509391399088713 306.6010899778399 0.9477601814313658
24.514618954042128 302.4079628382911 0.9441165682476029
24.519846508995542 300.5922430585977 0.9435684221834448
24.525074063948956 300.8231223506689 0.9454334203501276
24.53030161890237 303.60002002980667 0.9522404336721477
24.535529173855785 306.255115938886 0.9599255742094173
24.5407567288092 303.7406096991821 0.9590277243923919
24.545984283762614 301.36021659234746 0.9577203438120555
24.55121183871603 302.5039523236234 0.961707439484106
24.556439393669443 306.7546287079348 0.9706491931376567
24.561666948622857 312.97424684787666 0.9821901707271105
24.566894503576272 310.36698629325394 0.9795454089008925
24.572122058529686 308.39592808780924 0.9781514171259561
24.5773496134831 309.0076456319915 0.9817247315639022
24.582577168436515 310.95182710476206 0.9879674657031159
24.58780472338993 310.9234758239208 0.9898938550826091
24.593032278343344 314.3101379332675 0.997639402833514
24.59825983329676 316.74369801106917 1.0033687844161792
24.603487388250173 319.93473263669625 1.0113268786687588
24.608714943203587 317.50087333535146 1.0120843608005365
24.613942498157 313.69920785260945 1.0089351006229903
24.619170053110416 311.0174826755359 1.0070149923549443
24.62439760806383 305.363371287801 0.9987233653823765
24.629625163017245 302.189166231249 0.9951322024946698
24.63485271797066 300.67932754196994 0.9961138608462988
24.640080272924074 298.60410302119533 0.9953713411163155
24.645307827877488 301.163553194564 1.0026193334968427
24.650535382830903 302.37686746911214 1.0077510029958203
24.655762937784317 306.4127739720534 1.0181132903201022
24.66099049273773 308.0982399541601 1.0238434076574212
24.666218047691146 310.2651412850971 1.029128582156503
24.67144560264456 306.46054951757503 1.0223577971482918
24.676673157597975 304.6041226593395 1.0216152961415452
24.68190071255139 305.5640264177861 1.0263160583501816
24.687128267504804 306.14925824919294 1.0299937157209897
24.692355822458218 304.1545618971903 1.029226880170712
24.697583377411632 298.6377615780796 1.0220392798400226
24.702810932365047 295.62997921791487 1.0196485470506578
24.70803848731846 296.1768859560233 1.0237823393029502
24.713266042271876 294.29074973273936 1.0223920633332741
24.71849359722529 296.21171328725774 1.0281346633358484
24.723721152178705 294.65839735306116 1.027697431271421
24.72894870713212 299.2678832296118 1.0378255925445958
24.734176262085533 297.5872371972758 1.0367110982918668
24.739403817038948 300.0758264801879 1.0439204445727372
24.744631371992362 300.7293576364115 1.0486811285530298
24.749858926945777 302.00905752154597 1.0546508585185252
24.75508648189919 298.30876344527735 1.0514876714673493
24.760314036852606 296.1141110193551 1.0495792415259804
24.76554159180602 294.00691886552363 1.0481558424008603
24.770769146759434 295.53558763716023 1.05332559703701
24.77599670171285 296.1466995188986 1.0565897745002468
24.781224256666263 295.8868290797426 1.061208847188533
24.786451811619678 298.17594163690944 1.0684429530866184
24.791679366573092 297.98490696321835 1.0718587609068293
24.796906921526507 298.01616249544975 1.0729556655734251
24.80213447647992 297.88072933534244 1.0758362227615317
24.807362031433335 298.77615079076827 1.0801848743286813
24.81258958638675 300.7217312511755 1.0862042777234788
24.817817141340164 299.14789268794686 1.0860152836170487
24.82304469629358 296.5283529565837 1.0848533457602323
24.828272251246993 297.57685415084063 1.0883131016315923
24.833499806200408 301.0237251009353 1.0967950096293249
24.838727361153822 303.92387528885234 1.1041642288724038
24.843954916107236 303.3193928932686 1.1066128055809552
24.84918247106065 300.8316137514366 1.1053103968798736
24.854410026014065 300.4710256830898 1.1073943575595213
24.85963758096748 300.23337469188107 1.1089805039451173
24.864865135920894 300.7179039140763 1.1128473221439765
24.87009269087431 300.92640194618855 1.1171409728650268
24.875320245827723 300.02473064095824 1.118368960136226
24.880547800781137 301.68184940926164 1.124818298637612
24.885775355734552 302.13074711232343 1.1268241978609226
24.891002910687966 302.6000503982708 1.1315776150627666
24.89623046564138 305.8399311319635 1.1398797216617889
24.901458020594795 302.2358827706691 1.1380828546054722
24.90668557554821 301.1244886678897 1.138913896418729
24.911913130501624 297.78282305154084 1.1359968170603936
24.91714068545504 302.2660348349596 1.1456954121871752
24.922368240408453 305.5189383880975 1.1547771293707478
24.927595795361867 305.4488905180745 1.157820897726354
24.93282335031528 304.72532952488456 1.1607930393614934
24.938050905268696 305.57498122533013 1.166237886071716
24.94327846022211 306.8495784387575 1.172621378906022
24.948506015175525 306.07111270599864 1.1751596668695754
24.95373357012894 305.0846950396306 1.17520821822701
24.958961125082354 304.2568593254634 1.176321106820465
24.964188680035768 304.74803958699664 1.1810540189860084
24.969416234989183 304.61627415839297 1.1851254866321974
24.974643789942597 307.9232234199161 1.1974583255802447
24.97987134489601 309.65442151657146 1.204044051338104
24.985098899849426 312.62329153750494 1.2132206941151622
24.99032645480284 313.76448249622536 1.216348991633399
24.995554009756255 313.52445789776897 1.2189045773748908
25.00078156470967 310.12310339652004 1.2155950710391092
25.006009119663084 307.0259866850959 1.213915758850406
25.011236674616498 306.580261698133 1.217336895444684
25.016464229569912 306.01110594300354 1.2214603267902229
25.021691784523327 307.9992206824795 1.2281125212683426
25.02691933947674 308.37002172475246 1.2301530937822716
25.032146894430156 306.8023853466522 1.2263450614597238
25.03737444938357 308.0687782496699 1.233568003443414
25.042602004336985 309.1135484645128 1.2400334912167958
25.0478295592904 311.20638214916863 1.2499645929195022
25.053057114243813 310.6734660014145 1.2513361595460963
25.058284669197228 304.12988774003264 1.2426133358246647
25.063512224150642 302.9899304285374 1.2428535946426047
25.068739779104057 300.0777498721926 1.240734677884795
25.07396733405747 305.0778031548506 1.2565715041490366
25.079194889010886 310.95577748124583 1.2755114276052886
25.0844224439643 315.98658925284644 1.291135824680354
25.089649998917714 317.46623736528306 1.2968258834018485
25.09487755387113 315.66281641846496 1.2956896775024855
25.100105108824543 314.7426961663811 1.2971303153258988
25.105332663777958 311.9199919053607 1.2967141382265794
25.110560218731372 313.5554235745487 1.3048170790805493
25.115787773684787 315.5180156825884 1.3136459438457135
25.1210153286382 315.90510333548366 1.3220089731426419
25.126242883591615 316.5290893141785 1.3251797754135315
25.13147043854503 316.20262503155004 1.3298508419057726
25.136697993498444 317.5117073547757 1.3307721624476716
25.14192554845186 317.7454925005302 1.3369805399829684
25.147153103405273 313.09921181019786 1.3306688053410782
25.152380658358688 308.31108347296555 1.3257252574306755
25.157608213312102 304.0186949314175 1.3201931768267792
25.162835768265516 308.49696387412286 1.3344530424335286
25.16806332321893 317.66894550712897 1.3560354044272067
25.173290878172345 322.0184730906087 1.3685428037274114
25.17851843312576 319.67757891821265 1.3661276195166516
25.183745988079174 316.68994713219377 1.3637901049920458
25.18897354303259 314.1810065753506 1.365801259609105
25.194201097986003 316.7983710067988 1.3833332492651178
25.199428652939417 315.29964163268124 1.3903223616845841
25.204656207892832 310.60644381379683 1.3881130598708729
25.209883762846246 306.59149800552035 1.3799789161034774
25.21511131779966 304.4908929358212 1.374625098146915
25.220338872753075 305.3601854644895 1.3767687661177224
25.22556642770649 310.39943339163045 1.3905466883977424
25.230793982659904 310.756600447658 1.3992551747160786
25.23602153761332 316.59150585424965 1.4163725259193582
25.241249092566733 315.501375956622 1.4201734606442897
25.246476647520147 321.85258116816027 1.435102938472271
25.25170420247356 323.21878728607174 1.4436263522709045
25.256931757426976 326.8225009332994 1.4571414192804695
25.26215931238039 326.88510580375976 1.466229428474833
25.267386867333805 327.1007978916313 1.4775272183909376
25.27261442228722 321.7935849909556 1.4704037806151942
25.277841977240634 321.1554326264694 1.4722529567023221
25.283069532194048 318.11015935863463 1.4657117553602381
25.288297087147463 323.9470254094734 1.4824913842023393
25.293524642100877 322.67412302462685 1.4842991604330416
25.29875219705429 321.5001191402946 1.4884163705511286
25.303979752007706 318.02051491047087 1.4869816966329177
25.30920730696112 316.6437758796088 1.4920884381765736
25.314434861914535 317.89592026585075 1.500269160324551
25.31966241686795 315.7154834889956 1.5019364882904964
25.324889971821364 312.41273927928006 1.4982220075327546
25.330117526774778 315.3970534330317 1.512449557219595
25.335345081728192 322.2748071557375 1.5351903458415181
25.340572636681607 324.94039969655574 1.550450366406801
25.34580019163502 329.45679096668465 1.567395081313056
25.351027746588436 322.897238922697 1.5605664498558738
25.35625530154185 327.23476002187806 1.5759031398803087
25.361482856495265 323.2870552715497 1.5711797412190522
25.36671041144868 323.64248835837935 1.578015044471968
25.371937966402093 321.8359623340228 1.5789037997185684
25.377165521355508 323.57207628073473 1.5905667117707016
25.382393076308922 322.3161638103791 1.5910486152782068
25.387620631262337 320.49392462486645 1.5960257901117867
25.39284818621575 312.45025117706086 1.5850342786796376
25.398075741169166 311.51597229590345 1.5949170671734139
25.40330329612258 306.7690481668647 1.588995743502113
25.408530851075994 314.50062662448875 1.6113170025260597
25.41375840602941 317.75005508512334 1.623202770015165
25.418985960982823 318.4604410120162 1.6296591381567962
25.424213515936238 315.4129315387451 1.632816057289843
25.429441070889652 308.98125314551925 1.6254713415128519
25.434668625843067 310.1838441018579 1.6350791344091977
25.43989618079648 311.2383601275251 1.6414264538511003
25.445123735749895 307.58467034868426 1.6356513495692617
25.45035129070331 311.4638418281088 1.6513374513352084
25.455578845656724 314.13069005433806 1.6690977607860167
25.46080640061014 317.2816994802391 1.6877943284246315
25.466033955563553 317.74719926451905 1.7002848646793467
25.471261510516968 320.8624767755861 1.7182115703485696
25.476489065470382 325.37361335786477 1.736665906727469
25.481716620423796 323.7151030006353 1.743598822340786
25.48694417537721 319.2757185912377 1.7365316548279774
25.492171730330625 313.9272534268297 1.7297247548732244
25.49739928528404 308.2349698828016 1.7169547354307415
25.502626840237454 311.31039191902266 1.7329874294396554
25.50785439519087 317.9124583172575 1.760153439931235
25.513081950144283 328.6678088597128 1.800732514449802
25.518309505097697 324.0144187463881 1.7983216366854327
25.523537060051112 320.24822199965394 1.7960274828434195
25.528764615004526 312.13230608327507 1.7823907629987195
25.53399216995794 311.8569993653409 1.7879026698690739
25.539219724911355 308.443383304136 1.7905524671175366
25.54444727986477 311.65859184838183 1.806766160644744
25.549674834818184 314.5495656874201 1.8295528976853117
25.5549023897716 320.2344907316047 1.8559331976994646
25.560129944725013 318.7457204591276 1.8702752121617328
25.565357499678427 325.33934882145684 1.9000937627212264
25.57058505463184 321.5346012807779 1.8986259299277362
25.575812609585256 327.042234403084 1.9196597442985763
25.58104016453867 321.95906016157943 1.9144486580875621
25.586267719492085 331.7557043164509 1.9577364766491585
25.5914952744455 336.5794461346659 1.9864395722957378
25.596722829398914 344.202051963325 2.0208157639326263
25.601950384352328 341.64921875319055 2.0219827693771184
25.607177939305743 332.5678988447797 2.0041414354702103
25.612405494259157 323.40884109478543 1.985603223306735
25.61763304921257 319.35434672469677 1.9914735611219725
25.622860604165986 324.1445923769995 2.0170754418946957
25.6280881591194 326.1007163288808 2.037262586031143
25.633315714072815 328.1332831725409 2.0525581790609873
25.63854326902623 328.3113907193286 2.0685534922702713
25.643770823979644 335.38564607527405 2.1122429072705544
25.648998378933058 335.9679632117986 2.1267136658460313
25.654225933886472 339.93793113242225 2.1554794350320634
25.659453488839887 332.4033710304459 2.135678296752498
25.6646810437933 328.96002398004515 2.14677598917501
25.669908598746716 323.1287882612164 2.144858240328283
25.67513615370013 322.60886362463594 2.171511743050952
25.680363708653545 316.6688563331681 2.164570813007339
25.68559126360696 322.7840647403872 2.2005413146980457
25.690818818560373 329.0284866769328 2.2324090441744557
25.696046373513788 341.4740684335976 2.2875118785944495
25.701273928467202 343.97288180189196 2.310594527305779
25.706501483420617 335.3672698820314 2.2923635846872625
25.71172903837403 330.10702707550416 2.2949448378613218
25.716956593327446 331.9159689688656 2.3167948371505838
25.72218414828086 338.60142675258254 2.3654406366314054
25.727411703234274 346.90267545853794 2.4142785898730623
25.73263925818769 343.761018194279 2.434576198559153
25.737866813141103 338.8111377595889 2.4333239048075157
25.743094368094518 331.34476730035067 2.4252242246732982
25.748321923047932 317.7629567632119 2.3878637080311442
25.753549478001347 325.65589733682367 2.4391372839542003
25.75877703295476 331.7493562561196 2.483824394357739
25.764004587908175 339.66305064282983 2.5366015627124776
25.76923214286159 334.78814393105534 2.545010467261184
25.774459697815004 320.1814708100567 2.509119537029037
25.77968725276842 314.7796951049592 2.5175323761861703
25.784914807721833 313.90996840773875 2.533835353624269
25.790142362675248 328.32280253950074 2.6234401482803205
25.795369917628662 343.17108080032585 2.7069259182392535
25.800597472582076 353.65459787755725 2.7900563547167234
25.80582502753549 336.51187432638085 2.7462091063825183
25.811052582488905 327.55720432486845 2.7423212138889865
25.81628013744232 314.6125398277413 2.707742638516487
25.821507692395734 314.889516637295 2.741813744293455
25.82673524734915 315.43570330939474 2.784864378183851
25.831962802302563 323.3893879035889 2.8552783063728806
25.837190357255977 328.5918999993733 2.9199288007360953
25.84241791220939 320.37360482629975 2.9081889179916773
25.847645467162806 323.6988938178294 2.961752968787803
25.85287302211622 329.0284558077743 3.024141451779512
25.858100577069635 334.24796050992546 3.107831606407669
25.86332813202305 327.5066270385002 3.125702781872658
25.868555686976464 326.86950768798397 3.173017667842328
25.87378324192988 335.24027168411294 3.2439273352209677
25.879010796883293 337.8194434956187 3.2947013758147703
25.884238351836707 340.6130052204115 3.360505217136182
25.88946590679012 328.49934838401526 3.359582490091575
25.894693461743536 339.6955254193171 3.4934657744213946
25.89992101669695 336.5038113050854 3.54113089714388
25.905148571650365 331.0030420215739 3.5946637587905537
25.91037612660378 325.8954205516004 3.6066030756620355
25.915603681557194 322.0024033339385 3.658291681489436
25.920831236510608 321.52345932572604 3.703376022531885
25.926058791464023 319.7373431321586 3.7823179815645585
25.931286346417437 315.6315519227245 3.8300557003514175
25.93651390137085 317.2006835808237 3.945094722893708
25.941741456324266 319.17855356733145 4.074081670052507
25.94696901127768 313.7796210671641 4.147229064681575
25.952196566231095 326.0793729533903 4.346932824191589
25.95742412118451 332.1295533048885 4.461536161294949
25.962651676137924 336.7956567465855 4.599829346509066
25.967879231091338 332.24585956928564 4.643984465123557
25.973106786044752 327.9765029820229 4.689107005547817
25.978334340998167 327.05093713064497 4.755422022076125
25.98356189595158 330.05993113578387 4.868682403264641
25.988789450904996 325.97391352370136 4.9625216688049
25.99401700585841 313.7874080031707 4.985000276913341
25.999244560811825 293.55466986370055 4.886763651094473
26.00447211576524 313.0600624036655 5.128742525475594
26.009699670718653 323.3642662499375 5.271521028391876
26.014927225672068 334.72436394586987 5.506272612150666
26.020154780625482 319.9854836502486 5.478730518819084
26.025382335578897 307.6651778274346 5.5143631834347016
26.03060989053231 317.87979954524775 5.792857485279564
26.035837445485726 332.62095823186456 6.120351719609348
26.04106500043914 328.7939548441468 6.2583571195734935
26.046292555392554 320.1462636061701 6.277494867280881
26.05152011034597 292.7354813544428 6.219120575854717
26.056747665299383 298.7586438209465 6.513825367311248
26.061975220252798 304.08444297708525 6.865599871968561
26.067202775206212 316.23105870268495 7.186058754933835
26.072430330159627 313.07802008874245 7.557673625594286
26.07765788511304 309.24073818057855 7.745106019408615
26.082885440066455 304.32702838280676 8.099060128719337
26.08811299501987 312.02352181322374 8.322882574144154
26.093340549973284 293.6514553292709 8.602709999422228
26.0985681049267 322.04965347794865 9.541225561084504
26.103795659880113 298.22681229933954 9.880762616233726
26.109023214833528 316.3741582853586 11.090678432914695
26.114250769786942 246.23890508028438 10.720232851742502
26.119478324740356 254.07372094438978 12.571107000117966
26.12470587969377 214.4557535727688 13.194850458271137
26.129933434647185 190.56688405630587 17.194304570222947
26.1351609896006 106.18269694072009 18.156000570106457
