# Supplementary material for: Unraveling metal effects on CO2 uptake in pyrene-based metal-organic frameworks
Source: Nat Commun. 2025 Feb 11;16:1516. doi: 10.1038/s41467-025-56296-w (PMC11814143; doi:10.1038/s41467-025-56296-w)
Supplement: Supplementary file 3 — Source Data [file 41467_2025_56296_MOESM3_ESM.zip › SourceCode/SuppInf/FigureS5_Ga-TBAPy_InSitu_VariableT_PXRD/Data/GaTBAPy_0129p.dat]

0.002613777476707968 10.30869003324074 3.6140004823118783
0.007841332430123905 18.722286640676774 4.812689809389677
0.01306888738353984 18.945261383711067 3.9841187850601574
0.018296442336955775 22.883574373063606 3.613210918241792
0.02352399729037171 25.143790805088685 3.743569098274166
0.028751552243787646 20.035938013714844 2.968605892756585
0.03397910719720358 19.749558923199874 2.5099699758528793
0.03920666215061952 19.969846287315793 2.463658984601174
0.04443421710403546 18.31486501625187 2.2109636712678356
0.0496617720574514 19.88635778174504 2.141498601696857
0.054889327010867336 19.159058726912033 2.047110707435218
0.060116881964283275 19.54646447556823 2.044047795180057
0.06534443691769921 20.631977437242842 1.9323791370675776
0.07057199187111515 20.393637369359126 1.799903317616759
0.07579954682453109 20.428714024576358 1.799517875789113
0.08102710177794703 18.75747431692525 1.6744942468820505
0.08625465673136297 18.38544528546692 1.694863326282868
0.09148221168477891 18.527570073168263 1.6179676353428698
0.09670976663819485 18.07811291726221 1.501049571267323
0.10193732159161079 18.44718066423356 1.4439087167862217
0.10716487654502672 18.21686331691293 1.4326974192493518
0.11239243149844266 18.232342638578107 1.4227315209239062
0.1176199864518586 19.800559666401114 1.475488832273219
0.12284754140527454 20.25654495989941 1.415039754887709
0.12807509635869047 20.302439489008318 1.365373034061936
0.1333026513121064 19.694019784374603 1.2746502804059925
0.13853020626552232 19.39515101787146 1.2333869192626692
0.14375776121893824 18.90086319689045 1.1971641183545052
0.14898531617235417 17.360275092926862 1.1418313231637063
0.1542128711257701 17.16076153603034 1.1494576816645452
0.15944042607918602 16.34173713423432 1.1078824269627845
0.16466798103260194 15.610526014034875 1.0805673304629135
0.16989553598601786 16.945515137313283 1.0901376439792754
0.1751230909394338 16.747695205582307 1.0284578880289301
0.18035064589284971 16.158002232647043 0.9794528975544377
0.18557820084626564 17.027996998644195 0.9853261017217091
0.19080575579968156 19.089863554556846 1.0465806389979913
0.1960333107530975 20.256276246149067 1.0464736320623051
0.20126086570651341 20.75882835523232 1.049089356620786
0.20648842065992934 21.394995390647868 1.0554441647391264
0.21171597561334526 20.79637706356369 1.0283463739309535
0.2169435305667612 19.993665034994212 0.9855899121540719
0.22217108552017711 20.299951285743127 0.992704643548029
0.22739864047359304 18.708700488651317 0.957370641950347
0.23262619542700896 17.28329502133432 0.9009816238129731
0.2378537503804249 17.22365863486944 0.9176442383829518
0.2430813053338408 17.427096071038847 0.9214657637722395
0.24830886028725674 18.495759478599492 0.9270877518802955
0.25353641524067266 19.446314299270426 0.9231057459367973
0.2587639701940886 18.93295224189068 0.9104174255373971
0.2639915251475045 18.748130783154696 0.8885815629085355
0.26921908010092044 19.392533703456643 0.9104267961538454
0.27444663505433636 18.175935210531083 0.90114711309461
0.2796741900077523 17.471575317546698 0.8806910878275075
0.2849017449611682 16.010044119533813 0.8209009275666008
0.29012929991458414 15.126515694346168 0.7807098592164092
0.29535685486800006 15.363900893733678 0.7850778693492171
0.300584409821416 17.068743979885795 0.7932975101263905
0.3058119647748319 17.960261640065156 0.8305186782703318
0.31103951972824784 19.187376477192743 0.8828720959371199
0.31626707468166376 18.98172507952245 0.8445014864577114
0.3214946296350797 18.600574262085665 0.8430828467226494
0.3267221845884956 18.18563795242388 0.8106396251831232
0.33194973954191154 17.882428308141474 0.8207959628251351
0.33717729449532746 17.506940452938657 0.8217782540325173
0.3424048494487434 17.155092063208325 0.8212470575947202
0.3476324044021593 18.963847164195254 0.8673927634701664
0.35285995935557524 19.01790475031156 0.8366053084146916
0.35808751430899116 19.734482894467888 0.8411203732181407
0.3633150692624071 19.616642234331998 0.8448659394403281
0.368542624215823 18.588765529717506 0.8112559128290574
0.37377017916923894 19.071042425247384 0.8097318277320215
0.37899773412265486 17.71995505427918 0.7776834941278392
0.3842252890760708 17.338226751141693 0.7848855722143783
0.3894528440294867 17.072072574448793 0.8000128919532166
0.39468039898290264 16.81882307606281 0.8282856353514657
0.39990795393631856 19.078867671601532 0.8624535740626592
0.4051355088897345 20.33364460628276 0.8497949677314535
0.4103630638431504 21.71391542465931 0.8570045490230985
0.41559061879656634 21.38464015303926 0.8337726168228327
0.42081817374998226 20.14070653531469 0.8192229420382076
0.4260457287033982 19.6142930116649 0.8159084544782871
0.4312732836568141 18.719421046215558 0.7988483166337453
0.43650083861023004 19.714510276558222 0.8274473277347174
0.44172839356364596 19.901080838521988 0.8339266354013417
0.4469559485170619 20.150007118675457 0.8081041924341946
0.4521835034704778 19.7697943441713 0.7879023519861751
0.45741105842389373 21.048250374130003 0.8137864940556048
0.46263861337730966 21.438872721714272 0.8082037791389906
0.4678661683307256 20.55230532167579 0.7932528743851436
0.4730937232841415 19.947883637860745 0.7650645482876478
0.47832127823755743 18.89940625626302 0.7404685137251125
0.48354883319097336 20.111852802509034 0.7590175893190569
0.4887763881443893 21.315572900639353 0.7775761403655124
0.4940039430978052 22.026409273259862 0.7897694874586657
0.49923149805122113 21.091309142079325 0.7833747499277531
0.5044590530046371 19.581441256181353 0.7792436139932352
0.5096866079580531 19.804085809078966 0.792495651651322
0.5149141629114691 20.096956109013167 0.8190787908555598
0.5201417178648851 20.47980399435974 0.811789591356982
0.525369272818301 19.261839943078776 0.763945606126075
0.530596827771717 17.2855711924712 0.7068743379155085
0.535824382725133 17.20273824576275 0.7046201359311812
0.541051937678549 17.153743800634505 0.7073408492772593
0.546279492631965 18.243516949923716 0.7347815008665416
0.5515070475853809 19.54649633564077 0.7538085157833031
0.5567346025387969 19.436254435922745 0.7227165447003402
0.5619621574922129 20.677202500690598 0.7291926760790054
0.5671897124456289 20.694491277985648 0.7300883208381634
0.5724172673990449 20.045603777752888 0.730308365321
0.5776448223524608 19.973048609911103 0.7371947292723852
0.5828723773058768 19.31587325972915 0.7389886484528854
0.5880999322592928 19.258754815396067 0.741818169462093
0.5933274872127088 18.60562305368757 0.7599738332770813
0.5985550421661248 17.724425700458596 0.7471317687091651
0.6037825971195407 16.773948200678003 0.7127183373557499
0.6090101520729567 15.687384869729092 0.6943304040615532
0.6142377070263727 17.0093868248956 0.6953705439129461
0.6194652619797887 17.822585027675046 0.703001253253191
0.6246928169332047 18.470359219458295 0.7057527002864293
0.6299203718866206 19.653690104792343 0.7179578907591612
0.6351479268400366 19.55835505092691 0.7328785120167607
0.6403754817934526 20.43294141876049 0.7579907215072602
0.6456030367468686 20.475411068908475 0.742050126366136
0.6508305917002846 20.843790409545125 0.7327598257282083
0.6560581466537005 20.867078620525124 0.7148565027040862
0.6612857016071165 20.902464169334923 0.7134771958132018
0.6665132565605325 20.87263263663676 0.7085670389195553
0.6717408115139485 20.93690866884061 0.7215757409880604
0.6769683664673645 21.13093951918649 0.7226380528343133
0.6821959214207804 21.88766295989407 0.7328418242651469
0.6874234763741964 22.525784492032628 0.7468932641903305
0.6926510313276124 23.457708612809498 0.753987678806503
0.6978785862810284 22.217675067770074 0.7254929471079945
0.7031061412344444 21.319671278356502 0.7161101815791769
0.7083336961878604 20.172214111119402 0.688171250324821
0.7135612511412763 19.92373265417427 0.6936871402711506
0.7187888060946923 20.133019378833175 0.7009496830202983
0.7240163610481083 20.397925103299375 0.7007321966863334
0.7292439160015243 21.649780453323817 0.7248818952883965
0.7344714709549403 23.034829984911863 0.7296001710729146
0.7396990259083562 24.063826255509735 0.7318384156283895
0.7449265808617722 24.790108227765113 0.7540157547267368
0.7501541358151882 25.334482124663538 0.7643622359828236
0.7553816907686042 26.444152231117467 0.7919344315166865
0.7606092457220202 25.58089007772447 0.7760183459808204
0.7658368006754361 24.753644252822188 0.7733128041047062
0.7710643556288521 25.761814788483004 0.7732517125997974
0.7762919105822681 26.22989435996814 0.7752503036579688
0.7815194655356841 27.92740874524931 0.8026408769406655
0.7867470204891001 30.34291403280233 0.8373800100084083
0.791974575442516 30.05376746617443 0.8423618546670896
0.797202130395932 30.221392943085785 0.823331285536526
0.802429685349348 32.153632069475435 0.8403166781366276
0.807657240302764 32.20127816131623 0.8258744942787957
0.81288479525618 36.637594618460916 0.9085395091314794
0.8181123502095959 38.782731055274915 0.9463956757895792
0.8233399051630119 40.20006173062624 0.9630346185006761
0.8285674601164279 42.168314957898154 1.0191382162815246
0.8337950150698439 45.17698009832198 1.0744127943957513
0.8390225700232599 50.332909140394364 1.1396292743128762
0.8442501249766758 55.02018700653283 1.1946906059635636
0.8494776799300918 58.06274730019014 1.2146049610506697
0.8547052348835078 58.60652313923491 1.207094869193232
0.8599327898369238 60.842903908763354 1.237368270703343
0.8651603447903398 65.16383403944974 1.2796730371514415
0.8703878997437557 67.48611783877807 1.2845457245878626
0.8756154546971717 72.35678562244716 1.3099953909416218
0.8808430096505877 73.39798035370636 1.2889966550422054
0.8860705646040037 77.05803656191958 1.3154931281039233
0.8912981195574197 80.05409795670727 1.3402323038527009
0.8965256745108356 83.98002634464348 1.3826525517605397
0.9017532294642516 88.08527015195835 1.4591848600394008
0.9069807844176676 86.71663916513205 1.46467965865778
0.9122083393710836 87.23445246050012 1.482600996068188
0.9174358943244996 90.31783589824099 1.493949288723618
0.9226634492779155 92.65398313232483 1.4591347902702698
0.9278910042313315 99.69276503421224 1.5056270250242645
0.9331185591847475 102.25004284754871 1.5220048882382406
0.9383461141381635 102.36563107513646 1.5362797247663307
0.9435736690915795 101.00955867638089 1.5418532678561638
0.9488012240449955 103.02401067156143 1.5583119445217213
0.9540287789984114 102.12663106179397 1.5689858809879784
0.9592563339518274 100.23496565573178 1.530743663688374
0.9644838889052434 100.71680252773761 1.5108400957543704
0.9697114438586594 98.19506677402664 1.4637050782606238
0.9749389988120754 105.05116338107037 1.505121984014692
0.9801665537654913 109.30948558405017 1.54132907297019
0.9853941087189073 116.06920150735685 1.5860629424748667
0.9906216636723233 114.45722908577373 1.5541869855308184
0.9958492186257393 113.53747242159422 1.5390221492683152
1.0010767735791553 112.8108146297388 1.528690834178067
1.0063043285325712 113.28532985101248 1.5455528212619962
1.0115318834859872 117.2163280346318 1.614857709025326
1.0167594384394032 115.96480709363304 1.601143361732398
1.0219869933928192 122.75336238861107 1.6538512963223435
1.0272145483462352 122.3808900933649 1.639152894726154
1.0324421032996511 123.74479499382056 1.6410737788633794
1.0376696582530671 125.70608648809889 1.6536707311615948
1.042897213206483 124.89052999344251 1.6334269834636885
1.048124768159899 123.9699514949357 1.6338031606018744
1.053352323113315 127.24187683310942 1.6339456724499324
1.058579878066731 128.06298435791575 1.6221009075917698
1.063807433020147 130.55358220947338 1.6323059003926181
1.069034987973563 132.42079761261178 1.6428936644245273
1.074262542926979 131.6127192200626 1.658300007620389
1.079490097880395 131.0266769084493 1.6486820982701653
1.084717652833811 128.25117227401068 1.6487437218187897
1.089945207787227 125.83090878794012 1.6313572814583908
1.095172762740643 127.60331040912138 1.6114403540870956
1.1004003176940589 129.32750822088875 1.6146694552735796
1.1056278726474749 135.95210376961853 1.654894664271756
1.1108554276008908 143.89337638601296 1.7209004892376523
1.1160829825543068 147.3830437529363 1.7390477639983213
1.1213105375077228 148.99385233594364 1.7277320447659852
1.1265380924611388 147.97680317148993 1.6986953683442978
1.1317656474145548 144.99838501366187 1.680111932475419
1.1369932023679707 144.29268742869718 1.67583032468444
1.1422207573213867 143.3775874175365 1.6890097015394625
1.1474483122748027 137.90777802115042 1.6686559260760805
1.1526758672282187 139.46923980387723 1.657919893211745
1.1579034221816347 137.9020040851179 1.6598281406032565
1.1631309771350506 132.90554333287892 1.6153711537745847
1.1683585320884666 138.73885942201005 1.6532764719064426
1.1735860870418826 135.1499873095905 1.6420099540831676
1.1788136419952986 134.83265485285017 1.6202938872723651
1.1840411969487146 134.10961153676286 1.5844682885960302
1.1892687519021305 133.5168035523285 1.575420764074499
1.1944963068555465 140.42074289001056 1.6054024844259358
1.1997238618089625 141.01946506172678 1.6022715866299477
1.2049514167623785 145.30746027416896 1.656290128827603
1.2101789717157945 151.30932534092213 1.7076698097902845
1.2154065266692105 152.89182690316153 1.7325230978154171
1.2206340816226264 155.14879419274718 1.749054455985848
1.2258616365760424 152.31096271959046 1.735702214092603
1.2310891915294584 152.0779697684397 1.7131114183887215
1.2363167464828744 150.54944532895843 1.6950909338936235
1.2415443014362904 149.24332963125195 1.68206250924556
1.2467718563897063 141.0349570265053 1.628650061187502
1.2519994113431223 141.27436316463255 1.6532336631859186
1.2572269662965383 139.43930546242026 1.6326644359060538
1.2624545212499543 146.1287836578558 1.6707441206573297
1.2676820762033703 150.52185750323173 1.7019265996109492
1.2729096311567862 146.46784473470612 1.6567074514334763
1.2781371861102022 153.69182520401543 1.7100021554091622
1.2833647410636182 152.91206730146774 1.7018808671879522
1.2885922960170342 148.56067513733592 1.670922347424527
1.2938198509704502 147.65951135751732 1.6723186718986829
1.2990474059238661 144.9297083883168 1.6529119762842372
1.3042749608772821 145.24491706249552 1.6462897111697432
1.309502515830698 148.58577788957837 1.6699285868189089
1.314730070784114 148.3985542649466 1.6802062537261797
1.31995762573753 153.58022903746271 1.7148017956987425
1.325185180690946 152.89052117316885 1.7316153725478318
1.330412735644362 155.0790475943977 1.7602452764922538
1.335640290597778 152.633084622418 1.734507293175706
1.340867845551194 149.58464751537025 1.7263497346930559
1.34609540050461 147.38262409325614 1.694798376788098
1.351322955458026 151.93388266478277 1.7145244062374023
1.356550510411442 147.41473470336348 1.6881667897288049
1.361778065364858 146.22294346865144 1.682327776494312
1.3670056203182739 144.76685921482894 1.6637249431655174
1.3722331752716899 144.23192440367433 1.667114110281818
1.3774607302251058 148.5404046916975 1.679432273327667
1.3826882851785218 153.3303669249171 1.7098194329685905
1.3879158401319378 158.5037623123769 1.7310962455951908
1.3931433950853538 155.39983691018915 1.7061972934555039
1.3983709500387698 153.4061240312035 1.686940278854582
1.4035985049921857 146.29335681923146 1.6477863973578768
1.4088260599456017 138.1149115574872 1.6119138110387463
1.4140536148990177 139.47289693487383 1.6295189097951337
1.4192811698524337 140.92108249345452 1.645279895749847
1.4245087248058497 147.49383191889376 1.677245086633912
1.4297362797592656 150.63676423820542 1.6827376951154729
1.4349638347126816 147.02169801787844 1.6507981467389579
1.4401913896660976 141.9353641095834 1.6139906476857793
1.4454189446195136 141.8389210033862 1.6221451702467624
1.4506464995729296 139.29684612396198 1.6147235754111744
1.4558740545263456 141.6366311669128 1.628258931105047
1.4611016094797615 138.48787649747337 1.6168864033657204
1.4663291644331775 132.5420095666803 1.5817336259127226
1.4715567193865935 129.21342277927107 1.560884260960183
1.4767842743400095 128.3612295128299 1.5445920634307437
1.4820118292934255 129.36893991098148 1.545237332741463
1.4872393842468414 133.2574998100321 1.563737184680547
1.4924669392002574 137.99558330419154 1.6081864163304256
1.4976944941536734 139.16855989348497 1.6426634824616095
1.5029220491070894 147.37506438225924 1.7388419079450934
1.5081496040605054 146.48853033719274 1.7237153829007519
1.5133771590139213 147.0392211224607 1.7260654917005853
1.5186047139673373 148.1328463974341 1.701979248083124
1.5238322689207533 137.89007651836735 1.6366883674857657
1.5290598238741693 138.21371474783626 1.641857721320751
1.5342873788275853 139.9573309135583 1.6783335200031395
1.5395149337810012 144.26479336117023 1.7361612186271511
1.5447424887344172 146.22894371713335 1.7442204592012707
1.5499700436878332 145.311131937569 1.71801164401338
1.5551975986412492 150.23333399083984 1.7136843119406031
1.5604251535946652 154.62883898630616 1.746916929960727
1.5656527085480811 163.97919531451015 1.8044622233395555
1.5708802635014971 163.5762421219825 1.7639001032214112
1.576107818454913 165.5540780278223 1.7750547925135978
1.581335373408329 170.32232345103853 1.8334335482079627
1.586562928361745 169.0449800781336 1.8163401708216083
1.591790483315161 160.1643183406707 1.767532496349007
1.597018038268577 158.7630758136204 1.7334148414815893
1.602245593221993 154.59630832695024 1.686466574167138
1.607473148175409 158.95236250960923 1.7095008852258042
1.612700703128825 165.82263894654807 1.741831080391576
1.617928258082241 164.67164526323074 1.7235790704315603
1.623155813035657 166.85085742649292 1.741573460936238
1.628383367989073 171.00697216481305 1.777280865632664
1.6336109229424889 177.3988259192905 1.813465748167489
1.6388384778959049 181.35078083117781 1.8329322661685477
1.6440660328493208 182.76863160200003 1.8235148159392245
1.6492935878027368 181.23793294790943 1.7915017355386524
1.6545211427561528 183.99263251285322 1.785921904676356
1.6597486977095688 193.3695732745949 1.8441845122970932
1.6649762526629848 206.0432222740629 1.9023734293081538
1.6702038076164007 201.75707048683805 1.873389661171229
1.6754313625698167 197.3710054764947 1.8352329122267348
1.6806589175232327 195.38244296133328 1.8163557675213657
1.6858864724766487 195.33247116462383 1.8188831923720532
1.6911140274300647 200.7087952621947 1.852326902890398
1.6963415823834807 206.24584570569027 1.8820295591124427
1.7015691373368966 200.8019525337694 1.854541898874839
1.7067966922903126 199.43415758115148 1.844215101827304
1.7120242472437286 204.96958256132615 1.8723079100959028
1.7172518021971446 207.26631962342682 1.8787712574776858
1.7224793571505606 217.0343566019619 1.9104917048167027
1.7277069121039765 224.884596418961 1.943913641688661
1.7329344670573925 223.9343611232246 1.906148338900995
1.7381620220108085 225.49455711650694 1.8835554262700342
1.7433895769642245 230.3850653540081 1.919663282360067
1.7486171319176405 234.87430484731695 1.9471952209647743
1.7538446868710564 244.03310255270372 2.0156617963536556
1.7590722418244724 244.87737299415974 2.0180570585922015
1.7642997967778884 246.12910604777426 2.014281193699783
1.7695273517313044 247.24054434489366 1.9871857168666995
1.7747549066847204 249.7038623794092 1.9944640860157683
1.7799824616381363 249.94020587657565 2.0065781314361293
1.7852100165915523 250.69623180403605 1.9920443359055318
1.7904375715449683 252.13979538996594 2.001609501027714
1.7956651264983843 245.7019720431567 1.9763155264125079
1.8008926814518003 247.83140730990263 1.9511364794928483
1.8061202364052162 250.59958694642037 1.949880216664165
1.8113477913586322 250.9561654095156 1.9265897554741545
1.8165753463120482 260.7105075354388 1.9565084488005453
1.8218029012654642 261.13814663685486 1.953750877868532
1.8270304562188802 250.6187981951393 1.9006109883838505
1.8322580111722961 251.59882450889242 1.8930821746042092
1.8374855661257121 244.684629481003 1.8609520512913382
1.842713121079128 247.69122228320143 1.8706238879976205
1.847940676032544 253.21917056196085 1.8742047978687053
1.85316823098596 252.626177578264 1.8705286107603003
1.858395785939376 251.64340729107502 1.863635557632349
1.863623340892792 252.67802860920173 1.8824453773525907
1.868850895846208 263.140108373013 1.9283325829962585
1.874078450799624 264.1468396377701 1.9216449531723319
1.87930600575304 270.5730522561835 1.941854202994991
1.884533560706456 267.1106669978296 1.9217961390584468
1.889761115659872 260.0632772569775 1.878319804999901
1.894988670613288 263.2433781174286 1.8836575395527686
1.9002162255667039 265.9903306746062 1.8741135473378254
1.9054437805201199 256.4961304599211 1.7957457608125589
1.9106713354735358 251.72862480167782 1.7631645755299492
1.9158988904269518 245.43071629150893 1.7291360442870802
1.9211264453803678 242.00872703144066 1.7109848314739704
1.9263540003337838 243.70423024645316 1.7199541172654615
1.9315815552871998 247.68149776886978 1.744649872115963
1.9368091102406157 245.05628746199883 1.7349404286249674
1.9420366651940317 251.25276772797056 1.7624125224664209
1.9472642201474477 252.09930334176744 1.7700727467315296
1.9524917751008637 254.84457234642733 1.7632358519737572
1.9577193300542797 252.1886156186298 1.7500610184218075
1.9629468850076957 247.60708124961533 1.726253003127218
1.9681744399611116 245.5016698179297 1.7012069104473666
1.9734019949145276 244.281507510928 1.6914386216536965
1.9786295498679436 237.68792066174987 1.6662906395114538
1.9838571048213596 238.1062494894968 1.658513970721848
1.9890846597747756 235.9604416289982 1.6517956944484193
1.9943122147281915 237.57476543221097 1.6679757367516588
1.9995397696816075 246.5502875556956 1.7010170131995084
2.0047673246350235 243.27318387110688 1.6869796192392101
2.0099948795884393 240.48194279808231 1.6799733240445078
2.015222434541855 235.28264032889504 1.6454187167770724
2.0204499894952708 233.8278736338544 1.641423034072901
2.0256775444486865 232.83450613696155 1.6217714343911462
2.0309050994021023 238.0762943541028 1.6354842570960268
2.036132654355518 242.82208299143687 1.6723017084013208
2.041360209308934 235.50467387808996 1.6420114676462636
2.0465877642623496 239.95434311390505 1.6595628939310665
2.0518153192157653 234.62809223270617 1.628057789638243
2.057042874169181 231.59837124622612 1.6116150914186589
2.062270429122597 230.4578669350691 1.6035398973539101
2.0674979840760126 229.91787867715112 1.6163954585823683
2.0727255390294284 232.56492043432584 1.6213024889862506
2.077953093982844 238.99957296909548 1.633671850276446
2.08318064893626 236.7091068451464 1.6153674310595223
2.0884082038896756 235.3719318724697 1.6137385216074192
2.0936357588430914 230.2317426564593 1.587656894250864
2.098863313796507 230.36437183758943 1.5940509486811707
2.104090868749923 233.169628229941 1.615141990321649
2.1093184237033387 228.3915016417561 1.5798257992703888
2.1145459786567544 222.98984233266174 1.5635288072431512
2.11977353361017 216.14601101481895 1.5404967166750176
2.125001088563586 213.072803538342 1.5353154076479816
2.1302286435170017 217.2368520971278 1.5713568190327893
2.1354561984704175 221.16838163276435 1.601953320353199
2.140683753423833 220.14211522424006 1.5893156526321222
2.145911308377249 218.3555092332663 1.5730822373662368
2.1511388633306647 213.2719712183493 1.5409663589764384
2.1563664182840805 223.10125094137385 1.5729459229880365
2.1615939732374962 228.3167875767762 1.6003850705101932
2.166821528190912 227.7865203403401 1.611587598338699
2.1720490831443278 228.40510300453647 1.6140121545942345
2.1772766380977435 214.30871652882252 1.5459584696631872
2.1825041930511593 219.96842413070078 1.5478859486634318
2.187731748004575 233.78404244386599 1.5971984336318117
2.192959302957991 239.18579592461657 1.6226801780394486
2.1981868579114066 237.04834205277058 1.6046788641101315
2.2034144128648223 231.04437850041504 1.583466187562599
2.208641967818238 228.06508571977508 1.5846922031936643
2.213869522771654 228.25661105894002 1.5994158507141258
2.2190970777250696 237.60214677569772 1.663031647537123
2.2243246326784853 232.79049949110885 1.63251509862869
2.229552187631901 236.33145482569364 1.650965462922697
2.234779742585317 237.93659739936268 1.6432166808439956
2.2400072975387326 227.13778909641843 1.5752426478661832
2.2452348524921484 219.88302627560896 1.5358747974048004
2.250462407445564 222.7653255953644 1.5576624692240038
2.25568996239898 216.000556204287 1.533306867754568
2.2609175173523957 214.0086741737441 1.529161867235672
2.2661450723058114 218.36822036496665 1.5531232810067088
2.271372627259227 215.4506057690886 1.5446202855055244
2.276600182212643 222.24209231499015 1.579648103972745
2.2818277371660587 229.3410336519571 1.6208315192673959
2.2870552921194744 226.62961533914466 1.6149071843613774
2.29228284707289 220.07116226319255 1.5731665429616368
2.297510402026306 215.0585548414872 1.5407987304245796
2.3027379569797217 211.84423663914518 1.510287009168843
2.3079655119331375 220.55956232619855 1.5478184710511707
2.3131930668865532 220.09664626278004 1.5463773578673898
2.318420621839969 214.60605897825957 1.5116278454060563
2.3236481767933848 207.67340096176963 1.4864371795544804
2.3288757317468005 200.54329411252195 1.4603026489237372
2.3341032867002163 203.24680987742943 1.4831180829189015
2.339330841653632 213.38878146111702 1.5216918448916679
2.344558396607048 221.02971024961963 1.5644840682868966
2.3497859515604635 229.83342986328267 1.6152158770818579
2.3550135065138793 230.527812402717 1.6223531112380754
2.360241061467295 231.78562842220964 1.6371059597199835
2.365468616420711 223.6015721923724 1.5748614665631744
2.3706961713741266 226.05151729463805 1.540715667551784
2.3759237263275423 217.888287338091 1.4910418070515215
2.381151281280958 215.98005981471425 1.4772273814541688
2.386378836234374 215.87489553404862 1.4735987644813653
2.3916063911877896 223.39523124472947 1.5328091495734697
2.3968339461412054 227.9560447531889 1.5658252781752937
2.402061501094621 232.20488198857916 1.583371042910956
2.407289056048037 236.8062752935085 1.6274627918060287
2.4125166110014526 232.3000818788336 1.5909961021659516
2.4177441659548684 228.04964953322127 1.5548662390347883
2.422971720908284 225.05439223658345 1.5294449335395595
2.4281992758617 226.05448726266684 1.512046575563245
2.4334268308151157 228.2210334644096 1.514696559607156
2.4386543857685314 229.68042131609903 1.5055112841303395
2.443881940721947 231.34379410217034 1.4983790923915068
2.449109495675363 238.04382783796225 1.5175123757625066
2.4543370506287787 242.2537047488593 1.5162726144143237
2.4595646055821945 244.92874864546937 1.4939192724843364
2.4647921605356102 266.2138830871046 1.5154416462308695
2.470019715489026 285.4035907256376 1.4716257805777435
2.4752472704424417 362.27957006079674 1.57843570233876
2.4804748253958575 510.86741764928155 1.7863125763732761
2.4857023803492733 750.144910060177 2.0853083447373573
2.490929935302689 1085.1396490512952 2.46585895572413
2.496157490256105 1504.0663524361937 2.888629063498235
2.5013850452095205 1940.0700472671458 3.2813227709527593
2.5066126001629363 2297.12793320984 3.568631618927333
2.511840155116352 2565.741049267163 3.7731994978736534
2.517067710069768 2744.3279756906054 3.887327623917935
2.5222952650231836 2935.2362651575886 4.022512838522537
2.5275228199765993 3197.3213584443206 4.18395950622547
2.532750374930015 3628.450433587854 4.4681106781232165
2.537977929883431 4262.554739228125 4.845156905502846
2.5432054848368466 5058.938869269876 5.289865095379422
2.5484330397902624 5858.852397414547 5.6808459776924405
2.553660594743678 6443.022768628709 5.940288185186552
2.558888149697094 6725.082416940741 6.051206432375623
2.5641157046505096 6640.548807818433 6.002138593362108
2.5693432596039254 6271.302049772076 5.838087039329864
2.574570814557341 5723.043558684148 5.576425597381052
2.579798369510757 5176.352194722838 5.308454889667843
2.5850259244641727 4717.891917877585 5.055350795358099
2.5902534794175884 4421.4561113934415 4.890489581351769
2.595481034371004 4175.740924583385 4.737924383613725
2.60070858932442 3913.7663385332776 4.581301526359674
2.6059361442778357 3516.431971390383 4.336487496257102
2.6111636992312515 3037.489208779269 4.036432010279026
2.6163912541846672 2465.018087570944 3.636978879472687
2.621618809138083 1874.6748521665606 3.1729174743358453
2.6268463640914987 1359.6417870637251 2.6933415014555027
2.6320739190449145 948.667411563401 2.2503143694830183
2.6373014739983303 670.051675415508 1.9078677662201216
2.642529028951746 497.3489634262227 1.6761389679945347
2.6477565839051618 382.0685778258938 1.516990305519091
2.6529841388585775 320.5291077374605 1.434938770246156
2.6582116938119933 293.39416090771283 1.4271022663846002
2.663439248765409 272.93036129260685 1.4175316732950454
2.668666803718825 256.7589437468633 1.4047065534657233
2.6738943586722406 248.42354952991784 1.4090704936562328
2.6791219136256563 239.6286003503823 1.4118526300145322
2.684349468579072 232.79180352207447 1.4133670587304483
2.689577023532488 229.07238250770396 1.428381485950461
2.6948045784859036 224.81456179112854 1.4122908793596596
2.7000321334393194 220.0217647090762 1.3968501000256541
2.705259688392735 227.17955485324106 1.440664051170056
2.710487243346151 229.8121906611624 1.4549009794425203
2.7157147982995666 234.99285294489007 1.5026787427670751
2.7209423532529824 235.74275141787498 1.5215619441605823
2.726169908206398 232.56867641235897 1.5245036932979628
2.731397463159814 223.96697706206797 1.4941021353097192
2.7366250181132297 221.2680646968437 1.4926458166255854
2.7418525730666454 220.6228782134289 1.503505395012633
2.747080128020061 227.70798858231265 1.5511997292184052
2.752307682973477 227.92865416671293 1.54789859966206
2.7575352379268927 226.75922318196575 1.53859991123334
2.7627627928803085 222.2635975275066 1.5183155286483683
2.767990347833724 217.7922650352053 1.5051785638219526
2.77321790278714 220.33421942467194 1.5232697918036289
2.7784454577405557 215.8522608299806 1.4887471961637595
2.7836730126939715 217.67820611929602 1.5001635443380457
2.7889005676473873 217.45701190778453 1.4964555410209166
2.794128122600803 216.33786729467428 1.4865902325999114
2.7993556775542188 216.74017028767767 1.4789294930531678
2.8045832325076345 216.07679463497448 1.4758876578900337
2.8098107874610503 219.2953916205694 1.4849470059279686
2.815038342414466 221.569299457497 1.4993801714317205
2.820265897367882 226.2937452274131 1.5292072236138465
2.8254934523212976 221.94806801192394 1.5024622361034585
2.8307210072747133 220.29135909510487 1.4941558956549008
2.835948562228129 220.05241039922768 1.493191694681133
2.841176117181545 218.19851072654356 1.4899178717477395
2.8464036721349606 220.92137694720327 1.51706502367462
2.8516312270883764 219.87576465503122 1.5305104894880253
2.856858782041792 216.58755529364723 1.525153554910653
2.862086336995208 222.80997569010793 1.5610414293992454
2.8673138919486236 215.44478982747665 1.550227760702873
2.8725414469020394 211.51171335099286 1.5117402017159445
2.877769001855455 213.70238448357603 1.4964584676461796
2.882996556808871 207.93140956367364 1.4604796333344594
2.8882241117622867 209.1731171600381 1.4570311237369755
2.8934516667157024 208.5685886637208 1.4534520425423674
2.898679221669118 208.78199383058922 1.454363599998874
2.903906776622534 214.01269814610717 1.471559963704804
2.9091343315759497 223.71692217601813 1.5192010701569294
2.9143618865293655 221.77992773212233 1.5172524239921463
2.919589441482781 215.47444028336295 1.4815546526725887
2.924816996436197 214.27061329738385 1.4755974402280159
2.9300445513896127 213.9095943513151 1.4781727938832254
2.9352721063430285 220.00978608089176 1.5058333509742434
2.9404996612964442 223.4542285426217 1.520927445592543
2.94572721624986 219.32102484272315 1.5032969798290996
2.9509547712032758 222.09023914354364 1.5178156841087536
2.9561823261566915 217.0944723640585 1.5100482704448612
2.9614098811101073 211.57310932634894 1.4724751651992518
2.966637436063523 210.98128248982917 1.467957747601457
2.971864991016939 207.6413339474903 1.4538595599142246
2.9770925459703546 213.65000735591397 1.4708954284951894
2.9823201009237703 212.52490732238448 1.4550196046609516
2.987547655877186 215.5685213751875 1.47012217803264
2.992775210830602 210.3449025213812 1.4406581599958808
2.9980027657840176 206.58797151353164 1.4225379175544108
3.0032303207374333 214.0677805588999 1.4660391714188008
3.008457875690849 218.57655999983467 1.487672268609151
3.013685430644265 221.56474928830667 1.4912722070999633
3.0189129855976806 219.67582013040317 1.464176256043394
3.0241405405510964 213.2917119292671 1.4298632857668379
3.029368095504512 210.54583760254607 1.406080394949615
3.034595650457928 214.11227556797263 1.4232150364872118
3.0398232054113437 217.4193852038076 1.4467864889694362
3.0450507603647594 218.99093167573474 1.4397640079979428
3.050278315318175 216.68711326718153 1.4329115493499254
3.055505870271591 211.5368715748627 1.41018213094662
3.0607334252250067 210.95582423326616 1.419227074333859
3.0659609801784224 214.12518029579525 1.4322656286286388
3.071188535131838 214.7881668010347 1.4300413414541902
3.076416090085254 216.69779295561858 1.4194336685337146
3.0816436450386697 215.67803647068138 1.3947044481236173
3.0868711999920855 214.0307860423551 1.3631972667639742
3.0920987549455012 225.51295200771617 1.4007453417549154
3.097326309898917 230.1968554624975 1.4069112382105349
3.1025538648523328 231.50334946333143 1.4106252244833326
3.1077814198057485 231.6589134458952 1.4084350434076394
3.1130089747591643 228.35371540664173 1.3827073444084854
3.11823652971258 224.61363660101006 1.3641880604502814
3.123464084665996 228.2901820222968 1.3616205276262223
3.1286916396194115 226.08024196567806 1.325519381640007
3.1339191945728273 225.74647423272506 1.3034228380862514
3.139146749526243 235.9755156077518 1.3152686865471819
3.144374304479659 236.31622477010552 1.2928680568437385
3.1496018594330746 235.70556190200116 1.2777184878177792
3.1548294143864903 241.3341989862696 1.2956741906524825
3.160056969339906 244.45294541934848 1.3003906029887589
3.165284524293322 250.50137385418398 1.3060598080235626
3.1705120792467376 260.6910970003341 1.3152811319580713
3.1757396342001534 269.58370134688766 1.3139937683433962
3.180967189153569 273.6571874294301 1.3004799936206008
3.186194744106985 283.5183847551371 1.2959985427614542
3.1914222990604006 299.34990205380524 1.3085117270650117
3.1966498540138164 314.2616622187205 1.3150207510837306
3.201877408967232 335.9092738240558 1.3447750069775652
3.207104963920648 356.8824344384706 1.3719525735647378
3.2123325188740637 369.45806959382793 1.3830260217950534
3.2175600738274794 388.5648656360739 1.4062424333555807
3.222787628780895 414.9387572027726 1.4458020878240925
3.228015183734311 438.2972452706759 1.480693045015435
3.2332427386877267 472.4673983320625 1.5340381593693886
3.2384702936411425 507.4758484827992 1.5855325577433117
3.2436978485945582 535.8876587818866 1.619424543810608
3.248925403547974 565.9432490058534 1.661182523983004
3.2541529585013897 599.8923180910989 1.7082932536748003
3.2593805134548055 627.2505592977337 1.74136927727622
3.2646080684082213 652.602569739393 1.7731052002039718
3.269835623361637 674.4603011080437 1.798779596054342
3.275063178315053 699.5878087108302 1.837266005740114
3.2802907332684685 718.732480942507 1.8615538160883736
3.2855182882218843 736.313227166702 1.8800501622578003
3.2907458431753 751.1261966159134 1.8982933901958257
3.295973398128716 767.3787789995805 1.9182483295700405
3.3012009530821316 785.1478670140862 1.9407329183549065
3.3064285080355473 786.797828661703 1.9400060685911678
3.311656062988963 792.6489504229468 1.9429575830492747
3.316883617942379 794.9035164419073 1.9390724115982219
3.3221111728957946 802.0727822046341 1.9430842708142257
3.3273387278492104 812.1833601762202 1.9521785529529285
3.332566282802626 809.7938408816088 1.946499268162746
3.337793837756042 804.1319734431049 1.9416732931771992
3.3430213927094576 777.6749300432751 1.9068844767210724
3.3482489476628734 742.6589830280125 1.8606352912399733
3.353476502616289 700.9790063644508 1.8069946832606205
3.358704057569705 650.2235982766053 1.7408459895701764
3.3639316125231207 584.9544249432801 1.6473292355175515
3.3691591674765364 526.5535745561232 1.5628469072497857
3.374386722429952 467.14932383645396 1.4807505190019572
3.379614277383368 418.91688871153116 1.4147474629561918
3.3848418323367837 376.3782852085892 1.3607952241847565
3.3900693872901995 346.08379873490344 1.328162888459532
3.3952969422436152 320.089303386381 1.299390792619821
3.400524497197031 303.09840600274373 1.2862131923415403
3.4057520521504467 283.3673612526273 1.251820590965896
3.4109796071038625 270.66219131962123 1.2460028091895101
3.4162071620572783 259.9103108966952 1.2401285031089995
3.421434717010694 254.16715391774858 1.2546223269505936
3.4266622719641098 248.53993480889798 1.2544931451048495
3.4318898269175255 237.43462531007393 1.2315394595431717
3.4371173818709413 230.96906882925921 1.2405448121131306
3.442344936824357 229.876347654647 1.2459055652211941
3.447572491777773 225.69748805053777 1.2427068839823538
3.4528000467311886 224.18055263364852 1.2387279710803192
3.4580276016846043 220.00887146113817 1.222714323779861
3.46325515663802 213.5357591803486 1.1966824542284917
3.468482711591436 214.97366222155708 1.2030694382333884
3.4737102665448516 217.6801458506354 1.2311105603408266
3.4789378214982674 220.15412187843998 1.2405089990475058
3.484165376451683 221.74455011775808 1.2471296196627832
3.489392931405099 224.26873616477337 1.2663980453322161
3.4946204863585146 231.2548394554145 1.277616011236522
3.4998480413119304 232.13962514608403 1.2690132351227699
3.505075596265346 231.2882473253866 1.2587531764678044
3.510303151218762 233.23639063771586 1.2411888373875828
3.5155307061721777 235.26794143237902 1.2253491903425384
3.5207582611255934 241.03528839503687 1.231130830583237
3.525985816079009 249.8445144782744 1.2360585862543236
3.531213371032425 254.30582002387317 1.2216540351956904
3.5364409259858407 263.75108101490224 1.218578145467645
3.5416684809392565 278.5593805648575 1.22055270525171
3.546896035892672 298.2718606260367 1.2314341461221765
3.552123590846088 340.1573708892807 1.2946068102982569
3.5573511457995037 410.74533547961477 1.4029671605932843
3.5625787007529195 531.9859918623284 1.5761915475912223
3.5678062557063353 754.0386697630535 1.8658875288634194
3.573033810659751 1156.0076665592694 2.3028281926536804
3.5782613656131668 1878.440178018567 2.934200247398367
3.5834889205665825 3163.9357810332003 3.8091631635350147
3.5887164755199983 5338.080597505221 4.947452532523783
3.593944030473414 8621.265686993016 6.248539687019216
3.59917158542683 12356.602625320958 7.4352121932920126
3.6043991403802456 16172.406635249954 8.477322040359374
3.6096266953336613 18664.828626772458 9.082550581697356
3.614854250287077 19307.97290382716 9.253580899680008
3.620081805240493 17838.58265126749 8.886399805601219
3.6253093601939086 14812.507722576176 8.099367489557288
3.6305369151473244 11384.376697674621 7.0838123687903085
3.63576447010074 7994.432127609994 5.9211662867377415
3.640992025054156 5396.959123472954 4.852559858627086
3.6462195800075716 3452.367141187711 3.8716473624863674
3.6514471349609874 2197.2672657223316 3.083282395675825
3.656674689914403 1389.722986882324 2.447757986208985
3.661902244867819 943.384931142223 2.0152904174504322
3.6671297998212347 690.9167819740574 1.7258810132482116
3.6723573547746504 561.1896739255839 1.5656080592187909
3.677584909728066 469.39541349600415 1.4367084380793815
3.682812464681482 412.8806606490456 1.3563519273454006
3.6880400196348977 374.0180672213073 1.3054809497797646
3.6932675745883135 346.58172278906966 1.2623313939249867
3.698495129541729 327.78232548057395 1.2401770634935123
3.703722684495145 312.7628966658925 1.2155713881218175
3.7089502394485607 303.108419974626 1.202622933702203
3.7141777944019765 295.56482404987185 1.1911580496479628
3.7194053493553922 287.0592864062805 1.1748404087842383
3.724632904308808 275.9365555265077 1.1504836818421074
3.7298604592622238 266.6138407133975 1.1331358893035375
3.7350880142156395 259.95097517934136 1.1213838418092803
3.7403155691690553 255.3245089217004 1.1187270900032718
3.745543124122471 255.59802098159886 1.1275948410166823
3.750770679075887 255.692690147473 1.1327876086005766
3.7559982340293026 255.1546902351559 1.1365908212547189
3.7612257889827183 252.45294659229575 1.1279941336954904
3.766453343936134 249.87567076514847 1.1222703570837933
3.77168089888955 252.86033544069934 1.1371393208756035
3.7769084538429656 248.878070085259 1.1322098549062733
3.7821360087963813 245.83896337374793 1.127208891355428
3.787363563749797 241.2503758244894 1.1117473872026236
3.792591118703213 236.79545234533356 1.0907034291249522
3.7978186736566286 236.7957070242216 1.0847453335802983
3.8030462286100444 240.36928257438507 1.0866013984446494
3.80827378356346 248.33285327845456 1.09614952569129
3.813501338516876 258.1120762875771 1.1151330393772394
3.8187288934702917 269.3531914792103 1.137792025779408
3.8239564484237074 271.8107096730322 1.1321636011043283
3.829184003377123 279.2855465952506 1.1407916751446947
3.834411558330539 281.98064381947603 1.1316233546588976
3.8396391132839547 286.24026986875407 1.1267747287593195
3.8448666682373704 297.88694288175833 1.1427468754181471
3.850094223190786 311.55096967365813 1.1605957498772081
3.855321778144202 325.11598430055096 1.1780731468793693
3.8605493330976177 338.1214804865444 1.195550888185383
3.8657768880510335 348.4147416812703 1.2081562989590133
3.8710044430044492 350.5101866431967 1.2130424697810094
3.876231997957865 358.90939306575035 1.232851575869576
3.8814595529112808 362.75842280068866 1.2440030043846115
3.8866871078646965 366.8834786924941 1.255970257475338
3.8919146628181123 369.8833596843627 1.260780932921167
3.897142217771528 373.84252087225804 1.2657967833137433
3.902369772724944 393.823852937249 1.297239630239468
3.9075973276783595 430.4302226093441 1.353106787570001
3.9128248826317753 483.8901636894076 1.432701378115125
3.918052437585191 567.0473468920715 1.551988472310973
3.923279992538607 648.4369462145365 1.6565200566650342
3.9285075474920226 719.0936831374851 1.7509592161139234
3.9337351024454383 744.5804346801394 1.7741415696941427
3.938962657398854 703.1469781678383 1.7171723322900523
3.94419021235227 624.1773430288581 1.6096788951132233
3.9494177673056856 532.5424008012388 1.4877416646048645
3.9546453222591014 444.9348973497201 1.3514331895926435
3.959872877212517 402.1581973551774 1.277585940895122
3.965100432165933 372.9037540359934 1.2223300080377646
3.9703279871193486 366.69789534793705 1.210494435996139
3.9755555420727644 374.0052887492657 1.2210220966551715
3.98078309702618 385.59596969728466 1.2401581715641834
3.986010651979596 394.9825559407257 1.2477382461356705
3.9912382069330117 406.4863932585457 1.2630027518601432
3.9964657618864274 422.3776020753777 1.284278066730222
4.001693316839844 442.5391510264078 1.3147098573827511
4.00692087179326 471.7118783638965 1.3536323334418736
4.012148426746676 496.3061656275579 1.389989442064714
4.017375981700092 522.7281464193836 1.4435637586526897
4.0226035366535084 556.8957270778302 1.4959397970783948
4.027831091606925 600.7031531612965 1.5595231238486982
4.033058646560341 657.6198943112564 1.6343988623574686
4.038286201513757 721.5732540547472 1.7113459737755816
4.043513756467173 790.3778514154498 1.7950716623338536
4.0487413114205895 871.6493502654007 1.8865509646823273
4.053968866374006 961.7885578958499 1.982216682056068
4.059196421327422 1066.2974809593238 2.093343765878588
4.064423976280838 1184.982012684522 2.2059004358681724
4.069651531234254 1327.2593827168162 2.333519173516389
4.0748790861876705 1479.0360210926945 2.464120226828921
4.080106641141087 1663.2946881614882 2.61316506861763
4.085334196094503 1877.7399119080835 2.77973802425916
4.090561751047919 2122.254289758347 2.9616516685027294
4.095789306001335 2399.0739899139467 3.1503782649384635
4.1010168609547515 2693.4924047537556 3.3352053312692176
4.106244415908168 2988.8665925295454 3.510212357713419
4.111471970861584 3323.942524978814 3.6998954964241677
4.116699525815 3687.4470124686463 3.895413379571201
4.121927080768416 4029.3767999592733 4.0215318078158395
4.1271546357218325 4396.460424315912 4.158859445186105
4.132382190675249 4758.351952704815 4.3042752963186315
4.137609745628665 5148.330047841136 4.465004982393987
4.142837300582081 5532.226532550551 4.616992805965165
4.148064855535497 5879.452869286812 4.760181235531709
4.1532924104889135 6182.782832291433 4.8658072031930075
4.15851996544233 6459.324386484438 4.9614381430101595
4.163747520395746 6646.659934825883 5.019976808175809
4.168975075349162 6802.118037945001 5.075396955035153
4.174202630302578 6854.676057390005 5.088043912497289
4.1794301852559945 6789.433527212552 5.065436711093334
4.184657740209411 6620.161640709835 4.99181986424796
4.189885295162827 6341.612497444771 4.885343395806083
4.195112850116243 6004.972125789234 4.756891698168074
4.200340405069659 5584.675895627418 4.580686741872326
4.2055679600230755 5089.628635264188 4.362529683509951
4.210795514976492 4609.847057589942 4.150711630401771
4.216023069929908 4131.802379089264 3.9277930989267316
4.221250624883324 3659.569284714963 3.691577789535165
4.22647817983674 3245.515365295971 3.4758160279729142
4.2317057347901565 2849.4798141906226 3.2505493461047466
4.236933289743573 2501.1210340443376 3.0408062361969423
4.242160844696989 2183.512832404297 2.833020654787484
4.247388399650405 1913.39749989778 2.649646826275018
4.252615954603821 1679.5595532982984 2.4843796989072136
4.257843509557238 1499.2032766185853 2.352056339705623
4.263071064510654 1331.3078127634644 2.2154830200947706
4.26829861946407 1175.5025694975106 2.0770070580805253
4.273526174417486 1045.193386455098 1.9547170700007188
4.278753729370902 939.3006287043095 1.8512432813827318
4.283981284324319 840.7487174810602 1.7509692675665662
4.289208839277735 759.1291305418375 1.6631955492447377
4.294436394231151 686.9465020087624 1.58259689074561
4.299663949184567 624.3481491834084 1.5056965435676433
4.304891504137983 575.8316574094299 1.4426439423751685
4.3101190590914 534.7525576047033 1.3904052525281945
4.315346614044816 491.7503358190248 1.3344135555766272
4.320574168998232 461.21685897943576 1.296022811331971
4.325801723951648 431.51248078873505 1.2586019490889715
4.331029278905064 406.21734963276623 1.2292095300750336
4.336256833858481 387.1011774560221 1.2022682932466202
4.341484388811897 363.81406197373553 1.1634550935424857
4.346711943765313 348.13848632703036 1.1342049501293403
4.351939498718729 339.54294494307896 1.125261820562209
4.357167053672145 327.1590143808842 1.1077580777643081
4.362394608625562 314.4549747091256 1.0964404921135096
4.367622163578978 303.74310484001427 1.0793659001992588
4.372849718532394 288.5701759942659 1.0544609547478456
4.37807727348581 275.56577894102765 1.0344095499481296
4.383304828439226 268.8401729030821 1.032476344648564
4.388532383392643 264.2288411265189 1.0334181751735811
4.393759938346059 258.7514852664159 1.0358165990707955
4.398987493299475 250.6715172041282 1.0246109442456384
4.404215048252891 240.7744189799651 1.0111200610672146
4.409442603206307 232.47215327672188 0.9973713902581277
4.414670158159724 229.56896530954617 0.9979700098099321
4.41989771311314 225.2742475282882 1.0019267533929643
4.425125268066556 221.01647449795664 1.0042391174125793
4.430352823019972 214.3088800775941 0.9924692805026095
4.435580377973388 208.88789361743008 0.9791835494600922
4.440807932926805 203.23552348356438 0.9641349569594727
4.446035487880221 195.57105526640115 0.9524092020995125
4.451263042833637 190.03326316988796 0.9524592108687422
4.456490597787053 188.14060549847622 0.9533649954638829
4.4617181527404695 185.79116320425615 0.9572986432143336
4.466945707693886 185.51253908733614 0.9662396882310927
4.472173262647302 182.3122443511687 0.956018539854017
4.477400817600718 181.81203260024228 0.954402013037875
4.482628372554134 181.67638695798883 0.9511642543279679
4.4878559275075505 190.7906312451991 0.9853422947335564
4.493083482460967 192.57630359311688 0.9992605711646247
4.498311037414383 190.70815716934482 1.0060449876576907
4.503538592367799 187.47314986609874 1.003680318853171
4.508766147321215 180.1948771273774 0.9872167084448771
4.5139937022746315 176.99739034523049 0.9768258065408896
4.519221257228048 177.84235317637655 0.978692192173265
4.524448812181464 175.93180422362917 0.965722311013672
4.52967636713488 175.6923278715198 0.9724560396592484
4.534903922088296 178.48120949368976 0.9843852696615554
4.5401314770417125 179.32504353196077 0.986934782970085
4.545359031995129 180.9161050433434 1.0064617219437848
4.550586586948545 179.2732129402575 1.0079108241305788
4.555814141901961 176.5019089412926 1.0033667228120065
4.561041696855377 172.22159459610924 0.9895450046059137
4.5662692518087935 168.41680609321045 0.969715883342888
4.57149680676221 162.91289813998637 0.9440268096829753
4.576724361715626 159.32434588979308 0.9269772822027604
4.581951916669042 160.65184598623622 0.924958406325696
4.587179471622458 160.5937542004454 0.9230330524395867
4.5924070265758745 163.65158068967492 0.9461221187750863
4.597634581529291 163.56431604849374 0.9494441563308588
4.602862136482707 161.75385724183118 0.9576627227401606
4.608089691436123 162.0976795217647 0.9643007699139806
4.613317246389539 161.48169295432714 0.9688228602484951
4.6185448013429555 161.46792588742298 0.9805072359959004
4.623772356296372 166.00400945400045 1.0011011471843387
4.628999911249788 171.91100511847972 1.0253061949754734
4.634227466203204 172.17056976023994 1.0157659201217668
4.63945502115662 171.7814264711894 1.0080655002496126
4.6446825761100365 164.56082430446108 0.9789358729831626
4.649910131063453 163.56685691443695 0.9781164786158705
4.655137686016869 164.15372325473822 0.985491513767407
4.660365240970285 164.08772308816123 0.985646996522358
4.665592795923701 161.4021062616388 0.9770924617070461
4.6708203508771176 160.293485444754 0.979157795845891
4.676047905830534 161.61429674793405 0.9768695038271858
4.68127546078395 161.36548208615162 0.9820192817347971
4.686503015737366 165.7316010437687 1.0024196823548734
4.691730570690782 160.29386021473 0.9772059882083208
4.696958125644199 158.07216139099594 0.9608591502170616
4.702185680597615 157.20989883857195 0.9562154328533319
4.707413235551031 157.37223416300873 0.9523274591106352
4.712640790504447 158.60988824338486 0.9621206935182203
4.717868345457863 159.40719815071887 0.9695076807207632
4.72309590041128 157.59370684288555 0.9578285000792955
4.728323455364696 161.79449146047375 0.979364228638007
4.733551010318112 164.29886041039097 0.9817894735692034
4.738778565271528 167.59046467608542 0.9957732104481152
4.744006120224944 166.6602801566354 0.9992797406595791
4.749233675178361 169.65297682993756 1.0134028547608307
4.754461230131777 165.91661316312147 1.0042281692744246
4.759688785085193 161.9644805376246 0.9869356110011799
4.764916340038609 156.43495276003623 0.9639542807887385
4.770143894992025 151.55500102331513 0.9441416213228067
4.775371449945442 152.23870397894194 0.9294040225443609
4.780599004898858 154.5689969692453 0.9304821158338135
4.785826559852274 156.4111307399399 0.9352455976132606
4.79105411480569 153.71455526729304 0.9280858248087933
4.796281669759106 153.378819714014 0.9323363043424198
4.801509224712523 156.94752446054292 0.9513242431357216
4.806736779665939 158.8656643861276 0.9591911854855762
4.811964334619355 159.45833048553365 0.9695977135058279
4.817191889572771 157.99348145967238 0.9655115498964875
4.822419444526187 153.43341749593677 0.957855214945073
4.827646999479604 152.4697979202643 0.9435745683662027
4.83287455443302 148.77356246505957 0.9321586543620214
4.838102109386436 152.2980504312872 0.9391361079807203
4.843329664339852 153.0663276757005 0.9367766381208497
4.848557219293268 156.870193804004 0.9517223386579806
4.853784774246685 157.37214131500886 0.9591655224853864
4.859012329200101 158.1492311202653 0.968280495097252
4.864239884153517 155.65922933972632 0.953988413756816
4.869467439106933 152.96131691819866 0.9398770105353177
4.8746949940603495 148.2276639304425 0.9185088495351225
4.879922549013766 151.01871416763748 0.9212442598889649
4.885150103967182 157.17072692424003 0.935919894176525
4.890377658920598 161.15817082143064 0.9431380426464425
4.895605213874014 159.7857676278452 0.9385058540396787
4.9008327688274305 159.74811431356719 0.940218411351787
4.906060323780847 157.9899876952411 0.9407374340887974
4.911287878734263 154.65528209084135 0.9453818339517248
4.916515433687679 156.12492495186507 0.9632942042952627
4.921742988641095 156.26081791443346 0.9614911874408345
4.9269705435945115 159.21225821393668 0.9677746042559086
4.932198098547928 160.7211448876847 0.9668454252666209
4.937425653501344 158.0935539275674 0.9527962292584002
4.94265320845476 155.42603317657344 0.941969625965501
4.947880763408176 153.5796280880072 0.9252184398646485
4.9531083183615925 153.801525207007 0.9253082897767286
4.958335873315009 157.75254347913412 0.9445972515945572
4.963563428268425 160.0992996997073 0.9577366127883942
4.968790983221841 158.06772788322294 0.9492884797079438
4.974018538175257 159.7614050215994 0.9553670118530733
4.9792460931286735 162.11518270532605 0.9507949258198956
4.98447364808209 162.06851450951552 0.9305565393713096
4.989701203035506 162.51223156803297 0.9162095136809736
4.994928757988922 163.86415171487536 0.9000353705145216
5.000156312942338 167.74645542709735 0.8986955401702763
5.0053838678957545 172.0238225966135 0.8962599303929002
5.010611422849171 178.9457648200408 0.8944001653276239
5.015838977802587 187.1040196681679 0.9005332505399288
5.021066532756003 189.41549009111762 0.8867431582193033
5.026294087709419 189.80399118099098 0.87803784031579
5.0315216426628355 185.90434935264918 0.8667993254765152
5.036749197616252 185.58356700162528 0.8740763811124399
5.041976752569668 187.4146280986213 0.8889731678649213
5.047204307523084 185.56568069979355 0.8876996481799184
5.0524318624765 183.87481288341786 0.8915226813091901
5.0576594174299165 184.18450272178498 0.8860438229897794
5.062886972383333 185.84241687201083 0.8784838473463902
5.068114527336749 190.80533824141037 0.8888829775765941
5.073342082290165 203.2432115472657 0.9020268011965487
5.078569637243581 211.3515299400802 0.900680867636566
5.0837971921969975 220.17125614723247 0.8985380320914282
5.089024747150414 230.1779982686861 0.9038820379786133
5.09425230210383 242.62295919379656 0.9135923462105422
5.099479857057246 261.2364143699729 0.9361950484494816
5.104707412010662 281.6758859516948 0.9587317212378638
5.109934966964079 305.5054744922337 0.9816808162405712
5.115162521917495 325.60523167723676 1.004258336379371
5.120390076870911 343.9635581774716 1.0267557696390022
5.125617631824327 359.4169597723155 1.046395423710073
5.130845186777743 362.5981000194903 1.0511154068198263
5.13607274173116 360.43040303405473 1.0510473241125906
5.141300296684576 342.5337684047878 1.0328197718250083
5.146527851637992 319.2174650093991 1.0091174457449272
5.151755406591408 290.923062386606 0.9832497853805213
5.156982961544824 264.9377409103136 0.961562330535673
5.162210516498241 244.14610912267563 0.9441986548555947
5.167438071451657 224.00991915840788 0.930039225987036
5.172665626405073 208.61705873865913 0.9211068855189154
5.177893181358489 196.83523949893782 0.9087030731657768
5.183120736311905 194.6556622151908 0.9205223346251564
5.188348291265322 186.863272359602 0.9038361957314955
5.193575846218738 179.13935888932207 0.8870120591614218
5.198803401172154 174.71522567172423 0.8819173267122059
5.20403095612557 173.36556209642475 0.8868611643141995
5.209258511078986 175.28280685784983 0.9039935176812774
5.214486066032403 177.1712375034638 0.9129041258304804
5.219713620985819 177.08143040796233 0.9154039202700938
5.224941175939235 176.0701853617061 0.9138300285810016
5.230168730892651 173.2598402918721 0.904608214731735
5.235396285846067 165.35010680861353 0.884260537640952
5.240623840799484 162.15920508051437 0.8776603498122316
5.2458513957529 157.90992300606285 0.8769384220827702
5.251078950706316 157.59647334677356 0.8790979946590826
5.256306505659732 160.20338515557538 0.8888433226161369
5.261534060613148 159.09754591046604 0.879979828939978
5.266761615566565 158.56334345938703 0.8773991195340219
5.271989170519981 156.66799637756398 0.8759779386556046
5.277216725473397 156.93692252101604 0.8790303718687796
5.282444280426813 157.3484597405829 0.8886978818016869
5.2876718353802294 159.82633654206603 0.8905081100891562
5.292899390333646 159.2862974762538 0.8876555583484806
5.298126945287062 156.42655447259986 0.8817914817257871
5.303354500240478 156.20432569412824 0.8793095865149498
5.308582055193894 153.64949094794045 0.8741001896764584
5.3138096101473105 155.53524852324182 0.877981298477534
5.319037165100727 158.53253555193726 0.8885946674717066
5.324264720054143 157.84024268530982 0.8901087598651638
5.329492275007559 158.44604765440474 0.8930551800042733
5.334719829960975 154.94474644866511 0.8911011445496235
5.3399473849143915 151.84905621129104 0.8879637938528165
5.345174939867808 148.71503687834476 0.8766311670255562
5.350402494821224 151.75978103191056 0.875371873178511
5.35563004977464 153.54492835116358 0.8734563047918342
5.360857604728056 158.74554478790836 0.8754624916527721
5.3660851596814725 161.64321848689846 0.8795351699375221
5.371312714634889 161.09629655732138 0.8739386476921204
5.376540269588305 161.45104756385584 0.8739311069772961
5.381767824541721 157.60384171692962 0.8691131842669739
5.386995379495137 157.3643131557262 0.8753159708267947
5.3922229344485535 159.92798224311954 0.8796463799098881
5.39745048940197 157.9103766028908 0.8713015439487156
5.402678044355386 160.53296403439091 0.8651646546818588
5.407905599308802 160.27500715247635 0.8573609143940941
5.413133154262218 163.42924065898862 0.8573403358534323
5.4183607092156345 163.05480782296675 0.8384939083397698
5.423588264169051 164.86742689737798 0.8285140067765471
5.428815819122467 165.9551418477721 0.8139663475889288
5.434043374075883 167.64516189136475 0.8071846673779213
5.439270929029299 169.75085730301575 0.8043146386034764
5.4444984839827155 175.2189299988025 0.8233550995231592
5.449726038936132 178.56407535926562 0.8340235736342738
5.454953593889548 181.09914684070083 0.8467173387416523
5.460181148842964 181.69680852956802 0.8536439002776162
5.46540870379638 181.461998614996 0.863172813439073
5.4706362587497965 178.16046769982745 0.8611629464358934
5.475863813703213 175.48923383029256 0.8684333859415178
5.481091368656629 173.87878459970824 0.8731480894915932
5.486318923610045 166.17457268213727 0.8554066207813803
5.491546478563461 164.6771510202971 0.8538119380279388
5.4967740335168775 163.71935159284135 0.8451492951639831
5.502001588470294 164.68032326819062 0.8463552990136437
5.50722914342371 163.91730891058495 0.8451688654830618
5.512456698377126 160.70236063472979 0.8322558182918038
5.517684253330542 157.93820291651625 0.8237854070248304
5.522911808283959 153.205625121763 0.8165121865579886
5.528139363237375 156.66255621858335 0.8277003871664405
5.533366918190791 158.446278167129 0.8335762792525612
5.538594473144207 159.16929273131282 0.8358653314484125
5.543822028097623 158.86452063321087 0.8264294026763929
5.54904958305104 161.9842852770974 0.8313236178148111
5.554277138004456 165.06378148461184 0.833943116495424
5.559504692957872 167.31011602939492 0.8409716412882006
5.564732247911288 165.15025757215452 0.8379692005510376
5.569959802864704 162.68976649784128 0.8342468218451113
5.575187357818121 158.70678789570346 0.8236282157736227
5.580414912771537 163.10441477036403 0.8296749888695246
5.585642467724953 165.97634975458988 0.8335721759000364
5.590870022678369 165.76484301553913 0.8273523975933612
5.596097577631785 165.1198210340978 0.8229651530380444
5.601325132585202 165.78615022724915 0.8148339513436669
5.606552687538618 168.072502441911 0.8037148120276681
5.611780242492034 174.10992963546207 0.8024883259383884
5.61700779744545 177.551406140678 0.8001076257807457
5.622235352398866 191.4794636070852 0.8176149596400841
5.627462907352283 214.3149926440903 0.8378925991866139
5.632690462305699 256.0038976251021 0.8887900522228143
5.637918017259115 320.43779938503786 0.9635259867533561
5.643145572212531 404.78037517256075 1.0627404777077656
5.648373127165947 500.03799059862524 1.1672317237203391
5.653600682119364 600.8104894410881 1.2699700124604425
5.65882823707278 689.8380842887398 1.3547102009002268
5.664055792026196 749.6193410912381 1.406500097144776
5.669283346979612 788.0287769358589 1.4401330110474508
5.674510901933028 797.6560679973306 1.446298650408864
5.679738456886445 793.6555427583912 1.4423925382177039
5.684966011839861 781.2007168259486 1.4299508551169011
5.690193566793277 765.6544121563279 1.4149432209642057
5.695421121746693 761.4763722537717 1.4127461872815996
5.700648676700109 756.1881252481658 1.4076910507644302
5.705876231653526 759.6334714005458 1.4110655184818406
5.711103786606942 760.5010901504666 1.4099949994233782
5.716331341560358 761.2859649581674 1.4097743092761652
5.721558896513774 763.0090667970063 1.4117592480384364
5.7267864514671905 766.3022422493358 1.4159897278940645
5.732014006420607 764.7615134936432 1.4144523787896202
5.737241561374023 768.2524242935496 1.4152856182516045
5.742469116327439 783.00845523089 1.4266434352153907
5.747696671280855 818.4159204532583 1.4584155480423873
5.7529242262342715 872.2928610218692 1.506147687891576
5.758151781187688 933.7933453626205 1.5566825042212376
5.763379336141104 1007.9167012324415 1.6165101862366222
5.76860689109452 1089.66127151573 1.6787806509845589
5.773834446047936 1174.2732274668142 1.7417000832399316
5.7790620010013525 1240.7425421489133 1.7897216488950487
5.784289555954769 1270.362438526051 1.8078750193575028
5.789517110908185 1267.0103707949172 1.8040576586004469
5.794744665861601 1202.7240759906606 1.7556339641205763
5.799972220815017 1096.8370424907548 1.6753854243112167
5.8051997757684335 956.3719211238839 1.5636488281775294
5.81042733072185 802.4509314977344 1.4327000144702142
5.815654885675266 658.7986401475894 1.3025177945828854
5.820882440628682 527.7704145324398 1.1706353830425495
5.826109995582098 430.52388068498044 1.069341583200943
5.8313375505355145 357.58343975379984 0.9912951796807781
5.836565105488931 303.7745239973472 0.9291603327560695
5.841792660442347 266.0980711346908 0.8829273367585966
5.847020215395763 241.3869168507352 0.8502032066600929
5.852247770349179 225.52467846132035 0.827083939784107
5.8574753253025955 215.14276400178056 0.8126317592258915
5.862702880256012 207.56735397447875 0.8039100620378233
5.867930435209428 204.48024611135688 0.8014818724732695
5.873157990162844 196.9016335607379 0.7886592682514124
5.87838554511626 195.66483796683576 0.7899680710095639
5.8836131000696765 193.2369082002607 0.7904596538932639
5.888840655023093 195.45082774042433 0.7966851625835731
5.894068209976509 195.1252958790682 0.7940590501773519
5.899295764929925 196.6432756979018 0.7953259170829515
5.904523319883341 200.19984482966314 0.7978605726257496
5.9097508748367575 203.68687015257035 0.8092184176552151
5.914978429790174 207.28156453528973 0.8161813709863538
5.92020598474359 206.15824060798892 0.8073197058777668
5.925433539697006 206.16577887726632 0.803867386920865
5.930661094650422 209.28333706624014 0.8025819836707693
5.9358886496038386 211.4512733475491 0.8036811357572718
5.941116204557255 216.3408008046675 0.8107220187747349
5.946343759510671 222.3604963891483 0.8165805967167192
5.951571314464087 227.06367537786304 0.8269539425378756
5.956798869417503 231.7906235875306 0.8338808346031338
5.96202642437092 236.6498012611539 0.8413385767440561
5.967253979324336 242.22780191037697 0.8516050281129778
5.972481534277752 254.10101078775068 0.86608653654852
5.977709089231168 263.72083418659616 0.8790525844894694
5.982936644184584 276.0432780163534 0.8961560343353666
5.988164199138001 290.8190208043959 0.9127751180670008
5.993391754091417 309.40102245264745 0.9361785320878954
5.998619309044833 335.7329409577211 0.9730037236760825
6.003846863998249 368.2041792990958 1.0164011145850067
6.009074418951665 404.79497862918237 1.0643871516912915
6.014301973905082 445.0607905249492 1.1155038356070341
6.019529528858498 494.54197217759327 1.1725157375029893
6.024757083811914 561.8112462828556 1.2498099666677394
6.02998463876533 640.394067530882 1.332395205987106
6.035212193718746 743.4957532385238 1.437524387686649
6.040439748672163 870.231126454009 1.5570484750910583
6.045667303625579 1016.3501969298557 1.682853652969168
6.050894858578995 1191.2031570213219 1.8228812389856395
6.056122413532411 1370.8799106360877 1.9563861357976957
6.061349968485827 1547.8618261358968 2.080167599149496
6.066577523439244 1706.7262954313621 2.18615185941413
6.07180507839266 1813.0901506422792 2.2544168615845988
6.077032633346076 1882.2368673962503 2.3017777238930344
6.082260188299492 1895.4525116912534 2.311877897711122
6.087487743252908 1853.8929848452344 2.286803288702051
6.092715298206325 1773.3467351032536 2.2376980527698875
6.097942853159741 1661.4568725134636 2.168434667353464
6.103170408113157 1549.547907595285 2.1039349997793995
6.108397963066573 1419.4361991225771 2.0154965137166747
6.113625518019989 1287.0544005943038 1.9213146795082607
6.118853072973406 1159.3896196271082 1.823770469540855
6.124080627926822 1037.2973223645372 1.7257915479603145
6.129308182880238 924.0945536811358 1.6305340655900713
6.134535737833654 815.558560689358 1.5331038742129257
6.1397632927870704 721.6157772057778 1.4435846206845038
6.144990847740487 641.7134065405734 1.3643274937804533
6.150218402693903 576.029048889667 1.296719597291831
6.155445957647319 516.0542491416636 1.2292748650206085
6.160673512600735 467.46445884619607 1.171960869807509
6.1659010675541515 429.4295666018727 1.1309272578514826
6.171128622507568 397.64978815071305 1.0926601179652056
6.176356177460984 369.33218567499546 1.0560232090635142
6.1815837324144 344.16499922917245 1.025785927641892
6.186811287367816 320.07215352783135 0.9946567276552913
6.1920388423212325 305.5018024222956 0.9782614641761281
6.197266397274649 294.4233991971535 0.9664560673842382
6.202493952228065 287.6795189305709 0.9592169722278174
6.207721507181481 277.448933079129 0.9371415465520707
6.212949062134897 268.40870197493734 0.9257556695426469
6.2181766170883135 256.71767514109723 0.908563279505304
6.22340417204173 247.15721959422453 0.8905611285791089
6.228631726995146 241.77372159281526 0.8783075092181905
6.233859281948562 237.3169790592276 0.8685823454672247
6.239086836901978 237.4481072366013 0.8710970837143002
6.2443143918553945 233.2527246922927 0.866844094075021
6.249541946808811 231.01591104319218 0.8636645124465797
6.254769501762227 225.99458531246776 0.8515414822430649
6.259997056715643 222.10752367587352 0.8427096254110942
6.265224611669059 219.45853664264118 0.8349148773823943
6.2704521666224755 215.19201639763858 0.8289461103531381
6.275679721575892 212.84215422401363 0.8275143408989504
6.280907276529308 213.09547532616085 0.8302430343409797
6.286134831482724 211.04617474740272 0.8277345427962306
6.29136238643614 207.51274568388763 0.820466493794292
6.2965899413895565 206.37904139019733 0.8179532088008907
6.301817496342973 206.71396783237594 0.8227274153696699
6.307045051296389 208.15833669303316 0.8281387529584978
6.312272606249805 210.67832816917505 0.8371088263647476
6.317500161203221 210.09092266031283 0.8358747839629824
6.3227277161566375 206.4029254087627 0.8300849103506319
6.327955271110054 203.73909850901487 0.823922602504897
6.33318282606347 203.18523024541068 0.8250020543725382
6.338410381016886 202.58188790475813 0.824410981447237
6.343637935970302 203.31795555062567 0.8214847406467289
6.3488654909237185 199.74276241521753 0.8086795568452427
6.354093045877135 201.07334401776524 0.8103092955416121
6.359320600830551 203.2332498829254 0.8117772117960177
6.364548155783967 204.4622855458664 0.8136447395492453
6.369775710737383 203.7101040919764 0.8037901323108111
6.3750032656908 199.2567542619336 0.7924814397482931
6.380230820644216 199.90847555350877 0.7952896745570737
6.385458375597632 200.87820426762823 0.8017001087163598
6.390685930551048 203.41260828792704 0.8098058941449995
6.395913485504464 203.47555424713687 0.8061206914793231
6.401141040457881 199.87453291386933 0.7990589670067503
6.406368595411297 194.95012024010262 0.784439657386552
6.411596150364713 197.53076648597053 0.7885501915488936
6.416823705318129 200.24383991738944 0.79077650727167
6.422051260271545 203.2652258085065 0.7950376818849485
6.427278815224962 204.5525523009521 0.7963683698179108
6.432506370178378 204.8788270322272 0.7976635199690342
6.437733925131794 204.42916341510931 0.7966095001507165
6.44296148008521 206.5272220829026 0.7978970757691565
6.448189035038626 204.21107207007492 0.7878816926687757
6.453416589992043 204.76424153039014 0.7890985521900812
6.458644144945459 206.96413825385696 0.794676750621745
6.463871699898875 209.78221988566324 0.8017299279212405
6.469099254852291 213.30709372440774 0.8150931713796553
6.474326809805707 210.57862050665423 0.8049583621003207
6.479554364759124 214.24389522336384 0.8040225795856549
6.48478191971254 216.2186574051282 0.80415411145424
6.490009474665956 219.91469364993148 0.8049194938591004
6.495237029619372 224.34345606124222 0.8074611327681377
6.500464584572788 228.38119732930872 0.8084055149788564
6.505692139526205 233.46116620972234 0.8094568100543165
6.510919694479621 241.91233248754477 0.821278011718333
6.516147249433037 251.7625955483427 0.8370988523295493
6.521374804386453 262.4671990027177 0.8445977233213443
6.526602359339869 271.319039294099 0.8491802402760317
6.531829914293286 285.6562636854476 0.8611770907451578
6.537057469246702 303.9638737732899 0.8809860045096696
6.542285024200118 329.52351826222605 0.9112732184254438
6.547512579153534 359.3369172400102 0.9453159312511841
6.55274013410695 391.7459387846804 0.9826501587531186
6.557967689060367 428.3158669781822 1.0235003471636275
6.563195244013783 460.7606740132146 1.0587391947867837
6.568422798967199 488.59776531418066 1.0891956561052178
6.573650353920615 504.4862420470503 1.1033304933678545
6.5788779088740315 515.3656614902693 1.1144904314930508
6.584105463827448 513.7245301050089 1.1126927982261896
6.589333018780864 505.5090265861405 1.1054178962460832
6.59456057373428 492.0803399610131 1.0906888820965597
6.599788128687696 467.6613980795985 1.063963394764983
6.6050156836411125 440.8121137488971 1.0321541039376305
6.610243238594529 412.7520198910374 1.0000567693115592
6.615470793547945 384.64354852869184 0.9677532226635118
6.620698348501361 360.7956070214769 0.94081687414581
6.625925903454777 341.2908281379958 0.918490306675131
6.6311534584081935 325.48217769346127 0.9000564903619521
6.63638101336161 310.49174910428815 0.8820586572882424
6.641608568315026 298.61195420901896 0.862332768433841
6.646836123268442 290.4585047346799 0.8522674387685255
6.652063678221858 279.75463303552056 0.8393933576689224
6.6572912331752745 274.42393169280666 0.837935967050714
6.662518788128691 264.81558941641305 0.8291112969838256
6.667746343082107 257.5589998869768 0.8215882191132802
6.672973898035523 256.49689223158003 0.822396221771553
6.678201452988939 252.93215565361047 0.8174994015726544
6.6834290079423555 246.02635660780803 0.8076723955125402
6.688656562895772 241.58660080850197 0.7995923061568649
6.693884117849188 238.4635540343792 0.7924980107329811
6.699111672802604 235.72683196440283 0.7850420112121564
6.70433922775602 234.2511076250045 0.7803748787819561
6.7095667827094365 234.4263498575953 0.7834835881756818
6.714794337662853 234.28996642731622 0.7924161794169146
6.720021892616269 234.9301288398396 0.7977539826275428
6.725249447569685 236.46314641591508 0.8057309832428763
6.730477002523101 235.0299752824127 0.800801684531882
6.7357045574765175 234.2714015412365 0.7973782940190253
6.740932112429934 233.82128555458215 0.7929433195964789
6.74615966738335 233.6784492382267 0.7927803382178041
6.751387222336766 235.44192422527146 0.7994847456265757
6.756614777290182 232.2498287563103 0.7919891622930567
6.7618423322435985 232.02642042904895 0.7928912989070219
6.767069887197015 228.90314587006637 0.7843788263736503
6.772297442150431 231.47142221651322 0.7920259374154013
6.777524997103847 227.24245399370872 0.7832283158579942
6.782752552057263 226.03640617048654 0.779173574098014
6.7879801070106796 225.8324622854943 0.7774399631028593
6.793207661964096 224.46469984079022 0.7712103454451328
6.798435216917512 227.0740277983229 0.7780936424610078
6.803662771870928 232.86806458451227 0.7873781972532072
6.808890326824344 238.5267226815835 0.7963319478762537
6.814117881777761 242.58298283805277 0.8039338457267656
6.819345436731177 240.52790523648758 0.7978869855291872
6.824572991684593 234.763641535761 0.7891393476671501
6.829800546638009 232.01106941157414 0.7852977110523378
6.835028101591425 230.64272309944798 0.7809593965201453
6.840255656544842 232.86243367464505 0.7836798224758866
6.845483211498258 238.4551804184051 0.7923119826036846
6.850710766451674 241.21148886981723 0.7966604591180456
6.85593832140509 243.46529017874633 0.7968657039714632
6.861165876358506 238.40333931003167 0.7863001651345222
6.866393431311923 240.09027245666556 0.785813165698119
6.871620986265339 242.01556646597362 0.7868629641769377
6.876848541218755 245.696649711704 0.7914217560901409
6.882076096172171 250.45922351484217 0.7996887229592314
6.887303651125587 253.96626193640876 0.8061201863717267
6.892531206079004 255.79395696124968 0.8046099695877945
6.89775876103242 256.56701658687933 0.8021341912557652
6.902986315985836 257.2213442651633 0.7999376811409753
6.908213870939252 259.05483966570273 0.8006380840168701
6.913441425892668 261.9357788697185 0.8028891313821226
6.918668980846085 266.7160009055451 0.8075971119201846
6.923896535799501 269.54901435632195 0.8108052882498461
6.929124090752917 274.9426700442473 0.8189090472724999
6.934351645706333 281.3555994762443 0.8263898463728093
6.939579200659749 287.3191713438754 0.8324536414928606
6.944806755613166 292.95167984488825 0.8385377294674087
6.950034310566582 298.37084784365504 0.8418800543141794
6.955261865519998 303.1595868212298 0.8439747684836503
6.960489420473414 311.36193878822365 0.8514711301884464
6.96571697542683 319.41523466719406 0.8582977073522553
6.970944530380247 328.76740062892827 0.8679557289238627
6.976172085333663 343.56798956211514 0.8838637578779671
6.981399640287079 363.7971712054994 0.9065107489639892
6.986627195240495 385.94165392683846 0.9298683157848606
6.9918547501939114 415.79850346260497 0.9618535398974477
6.997082305147328 457.35101056241115 1.0067631408371784
7.002309860100744 518.18689346227 1.0687502932120696
7.00753741505416 611.8817409667205 1.1579910404784497
7.012764970007576 735.2417097666547 1.2680682467527427
7.0179925249609925 890.7844081151172 1.3968679181186419
7.023220079914409 1053.2822150528848 1.5183377822966286
7.028447634867825 1206.511146029383 1.6235483673056303
7.033675189821241 1319.7842097481355 1.6941705512185623
7.038902744774657 1380.4580685583805 1.7299398252323155
7.0441302997280735 1376.7458407538206 1.7261869281090867
7.04935785468149 1322.4945918279896 1.6911572781881385
7.054585409634906 1233.754448503997 1.6312053403632176
7.059812964588322 1129.80799194899 1.5600127986025643
7.065040519541738 1026.7756696692597 1.4869189598989
7.0702680744951545 929.1865821617524 1.4143346233051148
7.075495629448571 843.3016622786641 1.3472994446276922
7.080723184401987 773.2398335850905 1.2907856236814337
7.085950739355403 718.917745884533 1.2448252394276649
7.091178294308819 678.9653208354316 1.2082783905398702
7.0964058492622355 645.0599586447202 1.175340598440061
7.101633404215652 615.3422646263488 1.148274945524359
7.106860959169068 591.5104052726991 1.1264391886365075
7.112088514122484 569.3063027677606 1.1077701065074548
7.1173160690759 551.8492195789943 1.0906058335329205
7.1225436240293165 536.2660089677101 1.0750453743354547
7.127771178982733 520.6593827090965 1.058050697220031
7.132998733936149 510.12831003114763 1.0475936951918023
7.138226288889565 494.681883863206 1.0314247492423776
7.143453843842981 483.48987642302166 1.0199428458271866
7.1486813987963975 474.94196107820727 1.0114348074820463
7.153908953749814 469.37847793703907 1.0069880333512715
7.15913650870323 463.3596068838138 1.0009925309328853
7.164364063656646 460.20176380299864 0.9978999806078594
7.169591618610062 460.4800262987505 0.9970909243524375
7.1748191735634785 468.0311086133735 1.0030712000014195
7.180046728516895 488.2449238713289 1.0231623405528698
7.185274283470311 521.5882961578661 1.0556671576024936
7.190501838423727 571.5591456159881 1.10490352748767
7.195729393377143 644.6615469003505 1.1721050962238049
7.2009569483305595 748.7792799289452 1.2621221676973706
7.206184503283976 888.3310737046603 1.3731889100208636
7.211412058237392 1067.5426397221834 1.501495811659161
7.216639613190808 1287.3980509494882 1.6462277808718062
7.221867168144224 1573.3434464343381 1.8175280311885182
7.227094723097641 1915.9528805901398 2.0041599616187646
7.232322278051057 2270.8492933896264 2.181820893380211
7.237549833004473 2554.017689635864 2.310732568984976
7.242777387957889 2688.905940926676 2.369974889835153
7.248004942911305 2643.952888298828 2.347286492494698
7.253232497864722 2440.6255604603084 2.253609919170466
7.258460052818138 2114.70663691188 2.0973673916413764
7.263687607771554 1758.4256708340768 1.9124706806358027
7.26891516272497 1403.2898362027443 1.7080256163746605
7.274142717678386 1102.825597492617 1.514122113396265
7.279370272631803 864.8588999482297 1.3407594150678301
7.284597827585219 678.418634500395 1.1894353337022165
7.289825382538635 562.3157314451182 1.0850361639652966
7.295052937492051 484.62280119030953 1.0094835450866078
7.300280492445467 432.65879129430954 0.9560696088096106
7.305508047398884 397.19033773703035 0.9175088255235845
7.3107356023523 375.9836552263228 0.8944906026633369
7.315963157305716 362.7509708300359 0.8805721989837181
7.321190712259132 349.1956862735453 0.8657274792639246
7.326418267212548 336.9908461743876 0.8518782178215453
7.331645822165965 328.149050116189 0.841219731149419
7.336873377119381 323.84825953595646 0.8367512168014051
7.342100932072797 325.78808079049406 0.8388788967187358
7.347328487026213 327.9577766698435 0.8422732735098118
7.352556041979629 323.9021236776123 0.8375540981455349
7.357783596933046 319.5784242168068 0.8344273703838322
7.363011151886462 319.1764821049507 0.835126219951698
7.368238706839878 317.2168748481735 0.8329118087237466
7.373466261793294 320.77344387726316 0.8360117013382078
7.37869381674671 316.1922640471101 0.8269349508301786
7.383921371700127 314.45434778620023 0.8252070466092817
7.389148926653543 310.8196660425946 0.8226612259577463
7.394376481606959 310.11857908242973 0.822535032815973
7.399604036560375 313.70066091397655 0.8268985016753732
7.4048315915137914 317.5149931904944 0.8311850709811639
7.410059146467208 316.33221058741947 0.8276794203733886
7.415286701420624 317.5870333322765 0.8260748084516022
7.42051425637404 315.2909734889621 0.8222997826165355
7.425741811327456 313.5386838418622 0.8182588078320684
7.4309693662808725 313.82803791570126 0.8197961806120606
7.436196921234289 313.60500466352624 0.8206054753366011
7.441424476187705 318.1081499334804 0.826842235630156
7.446652031141121 323.04975906743886 0.8323635017250396
7.451879586094537 327.8563011664486 0.8386830854157261
7.4571071410479535 332.8830640710606 0.8412438310092581
7.46233469600137 335.5711028639126 0.8431610804716377
7.467562250954786 342.6574183833041 0.8522089456873588
7.472789805908202 349.1167647631991 0.8606818829389582
7.478017360861618 356.29201156303816 0.869664051627967
7.4832449158150345 366.5266175862645 0.8788230933587019
7.488472470768451 374.79093196712086 0.8851022727608575
7.493700025721867 381.1162286085707 0.8903373721083004
7.498927580675283 395.66670064349734 0.9035647111353136
7.504155135628699 409.47915085526785 0.9188103576099098
7.5093826905821155 428.39178532194813 0.937635026824822
7.514610245535532 447.6193123175865 0.9566559657880899
7.519837800488948 465.13403186233825 0.9735868757891454
7.525065355442364 481.2350800062286 0.9882750326711843
7.53029291039578 497.31977476576924 1.0039718714603931
7.5355204653491965 509.161765199342 1.0167623782211008
7.540748020302613 511.96930582181665 1.0186871986041293
7.545975575256029 508.04367783285716 1.0120728771486018
7.551203130209445 502.23561855017795 1.0049221398155708
7.556430685162861 499.701804751673 1.0024351823013284
7.5616582401162775 494.8375818886008 0.9981076018745394
7.566885795069694 484.48361308281045 0.9880986572577677
7.57211335002311 474.2380805533747 0.9777494916279772
7.577340904976526 461.05224915600155 0.9632904586180516
7.582568459929942 446.741746885045 0.9481839957955933
7.5877960148833585 435.849240385358 0.9378173414828342
7.593023569836775 428.2120083716281 0.9299866144908719
7.598251124790191 428.15061277170236 0.9297238051889894
7.603478679743607 422.58639346860883 0.9236000680103023
7.608706234697023 420.7329534642268 0.9215984528761274
7.6139337896504395 412.9421252234526 0.9138557031397309
7.619161344603856 410.84457520514786 0.911421368786957
7.624388899557272 410.8834927316874 0.9109945746188485
7.629616454510688 409.16150295407596 0.90786327353118
7.634844009464104 410.02996280217394 0.9077930207576287
7.6400715644175206 410.5259280954529 0.9075321862226897
7.645299119370937 415.3544916531653 0.9128631258432264
7.650526674324353 421.9823623178521 0.9187815907811766
7.655754229277769 425.39546360959264 0.9222296751160304
7.660981784231185 431.3585498006291 0.9264119191049862
7.666209339184602 443.3941793349964 0.9371202026525575
7.671436894138018 453.56435252683104 0.9459362009494453
7.676664449091434 468.61891077834196 0.9606178798996531
7.68189200404485 482.0201748570592 0.9746354772756608
7.687119558998266 496.8285151266113 0.9894270339173246
7.692347113951683 511.7567503356822 1.00336373346593
7.697574668905099 519.974909297682 1.0115239964693465
7.702802223858515 527.9708475184129 1.0185789611620668
7.708029778811931 535.2222977669123 1.0253830831081838
7.713257333765347 537.6315362398059 1.0271204467140778
7.718484888718764 534.7770220924968 1.0234408177037786
7.72371244367218 528.8378293992359 1.0189209618474306
7.728939998625596 517.8985460416085 1.006163945764251
7.734167553579012 515.8013671381299 1.0040965750647928
7.739395108532428 515.8625600524612 1.004157829657263
7.744622663485845 521.8694504048432 1.0106941837673833
7.749850218439261 526.1212276451162 1.0157839796275274
7.755077773392677 524.0685905576239 1.0134078121813168
7.760305328346093 521.3828143018686 1.0120135904427685
7.765532883299509 515.0957814865194 1.0052688116527717
7.770760438252926 506.7942396814545 0.9958395551985868
7.775987993206342 500.2634861443816 0.9870137788789944
7.781215548159758 491.14662371743907 0.9765027803922115
7.786443103113174 481.52714829288647 0.9665641467401136
7.79167065806659 475.0847683464835 0.9613666131392999
7.796898213020007 466.17271602143046 0.9528123049375838
7.802125767973423 456.0111157761341 0.9426063067713248
7.807353322926839 450.4291606237643 0.9370245695985184
7.812580877880255 440.89906238824176 0.9264722786033809
7.817808432833671 439.2647881193498 0.9258713239102827
7.823035987787088 435.93081310932445 0.922913143883663
7.828263542740504 431.00703625244313 0.9179259592663658
7.83349109769392 429.94433741912275 0.915254582776924
7.838718652647336 427.60930194431927 0.9120071986016535
7.8439462076007525 428.70419626647794 0.9123344139248364
7.849173762554169 433.0611742667856 0.917530021365729
7.854401317507585 432.1538214209805 0.916366431695553
7.859628872461001 432.2178851317193 0.9160217911281197
7.864856427414417 433.0683526047294 0.9162823612129379
7.8700839823678335 436.4427433363917 0.9201967626680554
7.87531153732125 444.77338682243175 0.9274930737702014
7.880539092274666 451.98769184705014 0.9327542783754543
7.885766647228082 459.0382052813171 0.9390730520941373
7.890994202181498 464.49295116459956 0.9434906954923554
7.8962217571349145 468.33236714140145 0.9464187271259719
7.901449312088331 475.02648643398015 0.9527489134311866
7.906676867041747 481.8337772832152 0.9592662544358348
7.911904421995163 490.1029047733247 0.9686313437750625
7.917131976948579 496.29259366310055 0.9747326016361006
7.9223595319019955 506.18448880824536 0.9832111978348886
7.927587086855412 514.8365547420955 0.9915664858784533
7.932814641808828 523.7697085150753 0.9994433310553559
7.938042196762244 534.1872409208527 1.00904732946687
7.94326975171566 544.7556974435204 1.0190394081964274
7.9484973066690765 553.5771748379109 1.0262630902783099
7.953724861622493 566.0943084438763 1.0365168980890744
7.958952416575909 576.1028122435675 1.0430355131780404
7.964179971529325 591.4715674297269 1.0562940440274766
7.969407526482741 602.0228850421 1.0641441813935932
7.9746350814361575 617.7397191297035 1.0769182421328594
7.979862636389574 634.2275043746779 1.0915417943683374
7.98509019134299 648.3940836694886 1.1034553286993969
7.990317746296406 662.7926804770583 1.1160624853468153
7.995545301249822 671.9920787651629 1.1235835170507515
8.000772856203238 675.9559615186411 1.1253964256196027
8.006000411156654 681.140574018699 1.1297126487054738
8.01122796611007 688.0595936063361 1.1355246963225563
8.016455521063486 687.2679471920708 1.1332374869578055
8.021683076016902 688.6888766420336 1.1336022721025298
8.026910630970319 685.3970793992813 1.1300308951977576
8.032138185923735 689.0948106223861 1.1346251694426288
8.037365740877151 693.7541158326528 1.1384466858690967
8.042593295830567 695.5264175957174 1.138503695859816
8.047820850783983 694.2560603238508 1.1363989205002198
8.0530484057374 687.3139825585631 1.1294852068865429
8.058275960690816 675.4100439531371 1.11908931571686
8.063503515644232 663.6643946845461 1.1092820073787881
8.068731070597648 656.7902216203008 1.1029054237943752
8.073958625551064 652.5272654070684 1.0994025607743454
8.07918618050448 648.9846153753623 1.0968033508923078
8.084413735457897 645.259467443671 1.0938628086338695
8.089641290411313 640.946076066976 1.0905417568941027
8.09486884536473 635.8204037669781 1.0851058871437707
8.100096400318145 631.2836255872631 1.0804915063065268
8.105323955271562 621.2261625771862 1.0710901668726318
8.110551510224978 613.1556807294231 1.0643756217506881
8.115779065178394 606.4154340976615 1.057728057756595
8.12100662013181 603.9614971178362 1.0553571799615116
8.126234175085226 606.3859311143635 1.0576995816688919
8.131461730038643 609.4968584687092 1.0604489820568612
8.136689284992059 612.9842055947524 1.0614687916971766
8.141916839945475 621.9078193880399 1.068481070783847
8.147144394898891 636.4869646330473 1.0805252465918487
8.152371949852308 658.4763563926597 1.0984792289389218
8.157599504805724 677.7903612052145 1.1139935852588965
8.16282705975914 702.2874526509368 1.1326907658379517
8.168054614712556 720.6687479848995 1.147263040943936
8.173282169665972 735.8033841136393 1.1586326205426745
8.178509724619389 744.7906936989342 1.165961821147228
8.183737279572805 747.3819758792649 1.1683963825910597
8.188964834526221 744.4905157289941 1.1651990241576327
8.194192389479637 739.4888670390708 1.1598176443974746
8.199419944433053 730.4665741753869 1.1514626709575717
8.20464749938647 720.5717167917628 1.1443602557990515
8.209875054339886 714.4064486451092 1.1399921905689003
8.215102609293302 701.7455770302785 1.1299914326773763
8.220330164246718 692.2308515301221 1.121014403283734
8.225557719200134 686.8295993811431 1.1168092151057312
8.23078527415355 682.3660764682835 1.1132293444472443
8.236012829106967 680.6750552806986 1.1121315379081274
8.241240384060383 678.9692208488827 1.109342432248144
8.2464679390138 674.9035873912774 1.1049625392056446
8.251695493967215 675.4400765810979 1.104614329892852
8.256923048920632 672.9676039299517 1.1016028336128938
8.262150603874048 673.1316754565645 1.1022716324284825
8.267378158827464 671.8931452058349 1.1022327739708153
8.27260571378088 670.7854741788092 1.1006884848713911
8.277833268734296 666.7944315715981 1.0967084444198478
8.283060823687713 661.9071977524051 1.091656262593603
8.288288378641129 658.6887400118515 1.0890664450333727
8.293515933594545 652.4959171470126 1.0839416129791366
8.298743488547961 647.4373622574283 1.078337581058243
8.303971043501377 645.337131882301 1.0762362319299144
8.309198598454794 647.1036788120562 1.0766801903692864
8.31442615340821 645.1615582138022 1.0744399265819022
8.319653708361626 648.4422695439512 1.0768818829637303
8.324881263315042 652.5954281004526 1.080800191556296
8.330108818268458 654.6189359734598 1.0823435492834397
8.335336373221875 659.2615273551811 1.0838793779918514
8.34056392817529 664.5625983874024 1.0866615531997879
8.345791483128707 671.8525094395645 1.0923093621547135
8.351019038082123 677.0261360096889 1.0976696919206983
8.35624659303554 680.1912044038362 1.1005310294702135
8.361474147988956 684.7653374034921 1.1039116137391556
8.366701702942372 689.4837241046055 1.1081407308616233
8.371929257895788 696.4890771729723 1.112995301881975
8.377156812849204 702.5604176377193 1.1178146009864696
8.38238436780262 710.5570128709688 1.123445918523122
8.387611922756037 712.4468008809547 1.1246909326747172
8.392839477709453 709.49728868211 1.1208312570827594
8.398067032662869 702.877524998369 1.1157161043900503
8.403294587616285 692.0003086617268 1.106772203379148
8.408522142569701 686.1290289237795 1.1017911897373351
8.413749697523118 679.3145160994334 1.095350478051196
8.418977252476534 673.2274646214739 1.090537501953489
8.42420480742995 663.158407466713 1.0816425355148604
8.429432362383366 652.5122047918356 1.0730588129549334
8.434659917336782 638.9061874118818 1.0614523793158315
8.439887472290199 626.5166495129281 1.049541462124305
8.445115027243615 617.0186197820168 1.0415849426714023
8.450342582197031 604.4597463027505 1.0309605462671523
8.455570137150447 598.0604811830382 1.0260364353875107
8.460797692103863 588.3378648746535 1.017620816154647
8.46602524705728 584.081315827291 1.0135153898049014
8.471252802010696 577.9916491289435 1.0085465569804084
8.476480356964112 566.9537809748374 0.9982988064887756
8.481707911917528 564.9169693441518 0.9964100649859986
8.486935466870944 557.5977238820785 0.9900891418120041
8.49216302182436 556.9896180441472 0.9891785579927052
8.497390576777777 556.6727664059865 0.9877727108642843
8.502618131731193 554.547157943493 0.9847236030571004
8.50784568668461 552.0147035544898 0.9820953203921229
8.513073241638025 547.444083619116 0.9784530754621756
8.518300796591442 543.183733384438 0.9755057393046382
8.523528351544858 539.7608214013867 0.9727069315114731
8.528755906498274 536.1037898071584 0.9680911087128637
8.53398346145169 531.8558180752597 0.9642101606986191
8.539211016405106 528.5112380443962 0.9616245587051049
8.544438571358523 528.5154018896841 0.9619017038931127
8.549666126311939 529.814683994717 0.9632422326773471
8.554893681265355 532.590178792556 0.9650276150389515
8.560121236218771 530.0330986666625 0.9603770695762102
8.565348791172188 530.5365955943597 0.9607145612662815
8.570576346125604 532.0884554785952 0.9625163956781424
8.57580390107902 533.1604926297816 0.9626931934857289
8.581031456032436 533.8845243778812 0.962734141815441
8.586259010985852 531.3809839838983 0.9591079810983479
8.591486565939269 530.7595159246727 0.9581836755981705
8.596714120892685 530.5478719074114 0.9580174634086054
8.601941675846101 527.8597269152311 0.9556057273939239
8.607169230799517 529.9985473777604 0.9582515991901641
8.612396785752933 527.5330161223422 0.9560564539975229
8.61762434070635 529.1445526912781 0.9571851118473981
8.622851895659766 530.3532410230854 0.956415259867235
8.628079450613182 535.709264234681 0.9606727313548588
8.633307005566598 540.2462203297382 0.9642475095227522
8.638534560520014 548.5555725625832 0.9727176570398273
8.64376211547343 556.0949045126569 0.979037042023541
8.648989670426847 569.4054421128242 0.9897657286120805
8.654217225380263 577.1150172943935 0.9963449903516604
8.65944478033368 583.7154499018227 1.0013583841736924
8.664672335287095 589.0890843527718 1.0057613076126901
8.669899890240512 595.6065383983064 1.0106220676069153
8.675127445193928 604.9736003473234 1.0184934392247926
8.680355000147344 612.6871044225101 1.0242193701777624
8.68558255510076 621.1765488054084 1.0305511542765557
8.690810110054176 629.5981885484563 1.0369131597042778
8.696037665007593 645.8988004691439 1.0485913272828686
8.701265219961009 667.7584563859526 1.0655650826132912
8.706492774914425 686.4459591430826 1.0799147380437109
8.711720329867841 696.9451392300592 1.0879138167165638
8.716947884821257 702.061964247808 1.090991936888105
8.722175439774674 704.7951817453115 1.0925766322160528
8.72740299472809 703.6395010951235 1.0912275382257262
8.732630549681506 700.9696373044434 1.0892402438691755
8.737858104634922 696.9063382067052 1.0866837773331917
8.743085659588338 695.9069814353936 1.0876735944476819
8.748313214541755 694.2179922583988 1.0871677889284068
8.75354076949517 688.6598402989756 1.0826523998405144
8.758768324448587 678.2848343364464 1.072758101664866
8.763995879402003 664.8717316158817 1.0609359356251393
8.76922343435542 649.1724333332878 1.0469517068231688
8.774450989308836 633.481544447468 1.0336506277365065
8.779678544262252 622.980135463889 1.0242884289697052
8.784906099215668 610.6104529147963 1.0133646246316876
8.790133654169084 600.8588648076143 1.0054830047169339
8.7953612091225 593.5704452684456 0.9997660732813317
8.800588764075917 586.5805178174676 0.9939715861835324
8.805816319029333 581.1344860737747 0.9884353659353832
8.811043873982749 577.6510422308296 0.9857533690190502
8.816271428936165 573.7395621301363 0.9829185975820635
8.821498983889581 573.8670960984736 0.9831283383780205
8.826726538842998 571.0336702616921 0.9803564366187464
8.831954093796414 567.8636413251834 0.9754236645283529
8.83718164874983 565.9101543285593 0.972838620149686
8.842409203703246 564.4417052642204 0.971783002418881
8.847636758656662 562.1820220043353 0.9711451483825972
8.852864313610079 557.5019504839977 0.9677563536416561
8.858091868563495 556.4933738218422 0.9657121455342452
8.863319423516911 555.3685830999224 0.9633835043931346
8.868546978470327 555.702104343322 0.9631545860092136
8.873774533423743 558.1412674628502 0.9650615012654381
8.87900208837716 555.5701261622015 0.9625932729865364
8.884229643330576 559.579079334798 0.9658134187897428
8.889457198283992 560.098390661237 0.9665414447634004
8.894684753237408 559.596955811579 0.9658258053390114
8.899912308190824 564.1344731678819 0.9706421947669812
8.90513986314424 561.5648985338536 0.968511412380191
8.910367418097657 561.2921588660789 0.9685178579329687
8.915594973051073 566.6609515153461 0.9723773452467996
8.92082252800449 571.1245642090544 0.9745610325633554
8.926050082957905 576.2066823020019 0.9787175513092463
8.931277637911322 577.6458570104359 0.9787191788058849
8.936505192864738 574.1976837804492 0.9749970976755279
8.941732747818154 573.8899028670571 0.9744534107233864
8.94696030277157 575.7298965907083 0.9756659729578182
8.952187857724986 582.9873987207178 0.9822991942026879
8.957415412678403 590.0277260728301 0.9874458099634209
8.962642967631819 593.4740915006399 0.9897480331153435
8.967870522585235 595.436991956017 0.9907913949746373
8.973098077538651 595.7009212047199 0.9896780056072462
8.978325632492067 602.0744701491019 0.9946381324921446
8.983553187445484 607.9590637598515 1.0001667322757288
8.9887807423989 615.9024350249231 1.0057049774974298
8.994008297352316 618.571370121307 1.0073481222973373
8.999235852305732 616.4690877790788 1.0048165564322724
9.004463407259149 618.0651782288035 1.0053423079076451
9.009690962212565 620.8796067125821 1.0078982592162529
9.014918517165981 631.373250749755 1.0164977604901864
9.020146072119397 644.7883403600592 1.0271077235399475
9.025373627072813 655.5416880965303 1.0345754122009263
9.03060118202623 667.1685148266869 1.0421061225910575
9.035828736979646 679.6533721891839 1.0513837786836377
9.041056291933062 694.2076865790501 1.0621996382950185
9.046283846886478 713.8272868670635 1.077672936368415
9.051511401839894 730.2171368116547 1.0900502405378665
9.05673895679331 750.2859733401772 1.10421027177614
9.061966511746727 772.0578699152148 1.1193328022068025
9.067194066700143 794.709747306153 1.1349396922426878
9.07242162165356 822.5076870485207 1.153765451913084
9.077649176606975 840.0280228809645 1.1647203450255617
9.082876731560392 855.7857758780139 1.1753943761199501
9.088104286513808 870.2764897799343 1.1853392279011312
9.093331841467224 876.4578555447457 1.1891103133593817
9.09855939642064 877.384168569542 1.189150446095105
9.103786951374056 872.0122304749683 1.1845330676311987
9.109014506327473 862.3233393964837 1.177173388898225
9.114242061280889 854.1921861041991 1.1714154265261527
9.119469616234305 848.6519948155026 1.1674377012573158
9.124697171187721 843.2137492140755 1.163408434896513
9.129924726141137 839.1859503902001 1.1604658507609558
9.135152281094554 839.8683055306296 1.1604193676608177
9.14037983604797 844.8504172509824 1.1640167905406105
9.145607391001386 863.5488746525807 1.176437076945438
9.150834945954802 887.4712085917527 1.1923942760549897
9.156062500908218 919.7792307892325 1.214247715088334
9.161290055861635 960.6803565877029 1.2513364767919366
9.16651761081505 1002.2253269901242 1.2855519516328269
9.171745165768467 1041.952376334865 1.3158982273114324
9.176972720721883 1064.601833180578 1.3334987152607458
9.1822002756753 1074.2295332070346 1.3429316454172406
9.187427830628716 1075.5037511367195 1.3470830310967794
9.192655385582132 1065.8011366538055 1.3425231749484934
9.197882940535548 1053.6475123911932 1.3360081719163668
9.203110495488964 1037.517085156387 1.3278179638594674
9.20833805044238 1019.1834035366588 1.3200678243899855
9.213565605395797 1007.0799643814388 1.3143647925561266
9.218793160349213 981.6553650395957 1.2998268287138297
9.224020715302629 966.0159121484753 1.290371918141748
9.229248270256045 959.5819242083758 1.2876239305812986
9.234475825209461 947.0036593236291 1.2812049822989213
9.239703380162878 940.641355089098 1.2786162786860658
9.244930935116294 930.5561883000601 1.2720705615914911
9.25015849006971 922.757212134846 1.2682223296158948
9.255386045023126 917.8053758707072 1.266610138309639
9.260613599976542 921.095658824125 1.2702783871391012
9.265841154929959 923.430286185373 1.2740081236723666
9.271068709883375 934.2990079878674 1.2819347371378915
9.276296264836791 951.4709534399792 1.294960002556417
9.281523819790207 971.3052823627203 1.309518656091264
9.286751374743623 993.735619183897 1.32514433951866
9.29197892969704 1022.5643928521608 1.3463503844305975
9.297206484650456 1051.436426679739 1.3676172209505668
9.302434039603872 1075.7375235668728 1.383879155862318
9.307661594557288 1090.8302476372057 1.3953925578387585
9.312889149510704 1083.4395512942754 1.3922078144419572
9.31811670446412 1058.7632751557799 1.3764429951813364
9.323344259417537 1022.3546204451607 1.3539719505534715
9.328571814370953 974.3498578284831 1.321447011349764
9.33379936932437 923.495266502252 1.2877965672765646
9.339026924277785 869.9008827923785 1.251501387579209
9.344254479231202 820.8644418246826 1.2173552257918097
9.349482034184618 779.1418271153873 1.1867567648571475
9.354709589138034 748.7152505686993 1.1642329371317006
9.35993714409145 727.6225488483386 1.1501872973880385
9.365164699044866 709.3683646035417 1.1369162656294138
9.370392253998283 692.0792207789357 1.1238327651662854
9.375619808951699 675.6421606740707 1.109564831998435
9.380847363905115 663.2279267386684 1.1002975112783087
9.386074918858531 655.5246289456729 1.0953587722623273
9.391302473811947 656.3773919767285 1.0977791326713444
9.396530028765364 654.2786426995214 1.0964771697053497
9.40175758371878 653.2802229555725 1.0963524355026366
9.406985138672196 655.3231369458921 1.0984886960875597
9.412212693625612 653.7725911408511 1.0958028100637944
9.417440248579029 649.2815965287308 1.0808332133331662
9.422667803532445 646.9240720735088 1.072204810303579
9.427895358485861 643.8530670747381 1.0660355061105216
9.433122913439277 647.6553278568366 1.0669715305907868
9.438350468392693 648.3397943306552 1.0657377642441779
9.44357802334611 648.3763590654178 1.063912782003651
9.448805578299526 646.6196547785444 1.0599302935887878
9.454033133252942 643.3849360569486 1.055150817005219
9.459260688206358 643.794786240204 1.0535384602017779
9.464488243159774 644.943958820578 1.0521557893683762
9.46971579811319 647.4074651389677 1.0524159313855457
9.474943353066607 647.1108615297424 1.050793223679796
9.480170908020023 647.7869183243707 1.0509059426670255
9.48539846297344 644.2409860334258 1.0471151845763742
9.490626017926855 643.112834718069 1.0442295601046503
9.495853572880272 641.3561867111849 1.0419987436158162
9.501081127833688 644.558967855484 1.0434656655705532
9.506308682787104 643.6496809840218 1.0413708363148446
9.51153623774052 641.8450422025894 1.0390413168937065
9.516763792693936 639.3383388740481 1.0362201351530598
9.521991347647353 639.0503697197491 1.0340107441075235
9.527218902600769 643.0496542366055 1.035604686707404
9.532446457554185 645.8366499285231 1.0371949142840566
9.537674012507601 645.1572748265526 1.0360542259733427
9.542901567461017 644.4980505354756 1.0346768707152731
9.548129122414434 646.4535191344189 1.0353261747600226
9.55335667736785 647.8155457550904 1.0357501303545673
9.558584232321266 646.5038025927118 1.0344741913554454
9.563811787274682 647.98089908615 1.0357167849980904
9.569039342228098 647.316103290503 1.036278872677425
9.574266897181515 640.5014154260939 1.0298708488942971
9.57949445213493 638.1670233077117 1.026753787484836
9.584722007088347 632.0719419808794 1.019435300509616
9.589949562041763 635.5279478670826 1.0217475716454103
9.59517711699518 637.9517749010945 1.0220827632633012
9.600404671948596 640.3708748136725 1.0234262408293784
9.605632226902012 640.4008264694055 1.0225800176008002
9.610859781855428 642.2673326267635 1.0237211476731585
9.616087336808844 643.3038077880244 1.0241579754249988
9.62131489176226 644.9756928977087 1.0246072418164598
9.626542446715677 643.4765363705093 1.0212644334645868
9.631770001669093 647.6081554881705 1.024896950970372
9.636997556622509 652.0888759629702 1.0278472151898437
9.642225111575925 656.3200040768577 1.0308479328790756
9.647452666529341 654.5397562609646 1.0281995547713818
9.652680221482758 652.951457062814 1.0267641253508308
9.657907776436174 650.4076507719041 1.023271190420363
9.66313533138959 653.2329620616554 1.0242145625008348
9.668362886343006 659.2009860213931 1.0294564461126123
9.673590441296422 662.6015357358334 1.0337245764771332
9.678817996249839 666.110944675979 1.0359022601091115
9.684045551203255 663.7941533117954 1.0334353888760581
9.689273106156671 664.1076051244077 1.0323860662708977
9.694500661110087 667.2081729911678 1.0332928867654663
9.699728216063503 666.6627344867549 1.0324382794740072
9.70495577101692 669.730104108952 1.0339340491774967
9.710183325970336 675.4554387877304 1.0384963708691393
9.715410880923752 675.4651910686576 1.0371572266517222
9.720638435877168 680.4325218715453 1.0399931760840764
9.725865990830584 683.6267136461436 1.0425450499514064
9.731093545784 679.8445402742419 1.038970941206122
9.736321100737417 680.6994074725882 1.0390786217359302
9.741548655690833 679.5081731511483 1.0375385981287453
9.74677621064425 678.6199811002843 1.0361327361653905
9.752003765597665 686.680847148812 1.0430398948900321
9.757231320551082 686.5750299220341 1.0426721210501586
9.762458875504498 683.8912356430418 1.03957305988436
9.767686430457914 684.4129408559859 1.0392942316799383
9.77291398541133 683.7421656232427 1.0384263910891354
9.778141540364746 685.8183431875825 1.0391694848395863
9.783369095318163 688.5677934103361 1.0404078933169052
9.788596650271579 687.3779988777657 1.038829664170513
9.793824205224995 688.7214176476912 1.0385054176780129
9.799051760178411 692.0862608166931 1.0401290007408868
9.804279315131827 690.9057620632906 1.0380893995427398
9.809506870085244 690.9236693484223 1.0374599965098361
9.81473442503866 690.8311650471767 1.0366066611694063
9.819961979992076 697.2725944444434 1.0407603609624627
9.825189534945492 702.3856353285311 1.0442063259932222
9.830417089898909 709.0602590909035 1.048836544392967
9.835644644852325 708.0195662886795 1.0475699041562667
9.840872199805741 703.4813155652929 1.04440854122356
9.846099754759157 699.8796558420383 1.0417151421241495
9.851327309712573 698.33146919593 1.0396849931455754
9.85655486466599 694.9673092633642 1.0360875816831303
9.861782419619406 693.0733431570505 1.0342635852420752
9.867009974572822 696.063407243257 1.034777593165746
9.872237529526238 696.7874433103531 1.0346568475702698
9.877465084479654 700.3578358947915 1.037425450487961
9.88269263943307 702.6794795540096 1.039814414956848
9.887920194386487 702.0059967237274 1.0390959512081885
9.893147749339903 704.3907261999675 1.0407809141402766
9.89837530429332 703.3104719691055 1.039495843367938
9.903602859246735 705.638389207004 1.0407895539731065
9.908830414200152 709.2592303923161 1.0426745069030647
9.914057969153568 717.9111848469488 1.048358018712087
9.919285524106984 724.4869326935317 1.0529752008396116
9.9245130790604 725.3007367302923 1.0531303888917674
9.929740634013816 722.5075496256842 1.0503365198925967
9.934968188967233 720.2863009774724 1.0484560735810018
9.940195743920649 719.8655891277318 1.0474800619431854
9.945423298874065 727.6638988895601 1.0529576825980589
9.950650853827481 732.8078241388329 1.0564508960997927
9.955878408780897 738.9005530380557 1.0604701895677198
9.961105963734314 740.499235906568 1.0613057510829955
9.96633351868773 735.4141738345292 1.057420052638094
9.971561073641146 731.9833662915067 1.0544065350487375
9.976788628594562 731.4324473463098 1.053603599155377
9.982016183547978 731.2722242891825 1.0530935713930498
9.987243738501395 730.0438639213464 1.0503839771228967
9.99247129345481 726.9674132323668 1.0470019171001141
9.997698848408227 721.3101420355446 1.042625554467332
10.002926403361643 719.0905742502395 1.0401613365522868
10.00815395831506 714.777492280938 1.0361669539265175
10.013381513268476 709.8124127312974 1.0320609597218915
10.018609068221892 705.1874914962193 1.0281252631275573
10.023836623175308 701.4937530003548 1.02517741795702
10.029064178128724 701.8162543368916 1.0254409824815574
10.03429173308214 707.6884915687361 1.0299298741399339
10.039519288035557 714.6016074651727 1.0347257701665835
10.044746842988973 718.0693310653332 1.0367665350834439
10.049974397942389 718.5098931285789 1.0367596165931516
10.055201952895805 714.7329613096201 1.0338209751999345
10.060429507849221 714.4034563515725 1.033598970454221
10.065657062802638 710.39468633142 1.0311099631221101
10.070884617756054 706.9811015983793 1.0288123606508117
10.07611217270947 703.2560579720973 1.0259340570232023
10.081339727662886 703.0854237885208 1.0254481665101192
10.086567282616302 699.6009329565342 1.0227816975672415
10.091794837569719 698.424078250413 1.0198830155767782
10.097022392523135 696.6077946841949 1.0168993151096783
10.102249947476551 700.1031385290846 1.0193715210345677
10.107477502429967 702.7507446481112 1.021660021207367
10.112705057383383 701.3136893338128 1.020180142141322
10.1179326123368 693.3511891907855 1.014675427119297
10.123160167290216 689.7625912962843 1.012735503230654
10.128387722243632 688.775567559843 1.0118861655484257
10.133615277197048 688.4314673276857 1.0103600090786917
10.138842832150464 694.3342728579347 1.0129277347606633
10.14407038710388 696.669685753458 1.0145172656988517
10.149297942057297 700.5598334691399 1.0181852458683598
10.154525497010713 696.7462701196844 1.016181664884062
10.15975305196413 693.9538743339092 1.014035091518372
10.164980606917545 689.9921738555431 1.0094030489934802
10.170208161870962 691.4784699295288 1.0101120836982618
10.175435716824378 693.6537556374178 1.0113264569083458
10.180663271777794 694.4405767502924 1.0116309454216326
10.18589082673121 693.0120760857466 1.01015509790081
10.191118381684626 685.1214071000094 1.0040681033200425
10.196345936638043 682.5473927128556 1.0012056241747882
10.201573491591459 678.0849479404187 0.9976846775502499
10.206801046544875 674.6407399035415 0.995167569594571
10.212028601498291 674.6089737139889 0.9945620487153579
10.217256156451707 671.1030290551813 0.9914920655286801
10.222483711405124 671.7259731095 0.9923561707768088
10.22771126635854 673.2364685060255 0.9950308784664446
10.232938821311956 674.241287376162 0.9956947411731416
10.238166376265372 674.4739021210349 0.9952192454799438
10.243393931218788 671.2089343481769 0.9926503167479308
10.248621486172205 666.9636826362048 0.9893172505689434
10.253849041125621 664.3354707538572 0.9869947881167808
10.259076596079037 660.5665993140047 0.9837274709770847
10.264304151032453 654.5704345101982 0.9793503194868514
10.26953170598587 651.9685680926312 0.976592686566879
10.274759260939286 650.4329833950485 0.9749846883621587
10.279986815892702 654.1750399741998 0.9774397005712158
10.285214370846118 654.5845827105361 0.9779452835319391
10.290441925799534 655.0263048339261 0.9781876703603248
10.29566948075295 652.1259318091375 0.9760830020544358
10.300897035706367 645.427477361711 0.9698218921874617
10.306124590659783 647.6107163327102 0.9707094889671767
10.3113521456132 636.8129501019694 0.9622204559907673
10.316579700566615 636.9693255330419 0.9626746862175615
10.321807255520032 632.764204291786 0.9589327439480846
10.327034810473448 632.8319592291073 0.958849563972543
10.332262365426864 634.7764769002222 0.9591112323029497
10.33748992038028 640.6150465111084 0.9633484077894932
10.342717475333696 640.8086731070966 0.9628951391415482
10.347945030287113 641.7224815770097 0.9628524311826081
10.353172585240529 645.8137469178314 0.9658095849789401
10.358400140193945 647.7855680286721 0.9676798255910395
10.363627695147361 647.8170966025671 0.9670805733734684
10.368855250100777 649.9845605940611 0.9687424246672286
10.374082805054194 648.7801457039335 0.9664131958480272
10.37931036000761 654.0061117404432 0.9701403129240626
10.384537914961026 653.4591177262246 0.9696958937949084
10.389765469914442 656.5674202847787 0.9716549874396978
10.394993024867858 655.6065284474251 0.9703321383955714
10.400220579821275 657.0141912732083 0.9712873980739093
10.40544813477469 652.9910638454318 0.9676938481980067
10.410675689728107 649.750370324562 0.965422869195135
10.415903244681523 644.6880516550664 0.961883793389103
10.42113079963494 641.4038096496159 0.959192119631863
10.426358354588356 634.255252500908 0.9533289750554556
10.431585909541772 629.6480045440481 0.9497151547561322
10.436813464495188 628.5864444538856 0.9492405762982584
10.442041019448604 622.4593087189368 0.9444116344756899
10.44726857440202 619.1124873241074 0.9412056021033066
10.452496129355437 613.4113685626146 0.9363930281554455
10.457723684308853 606.6020954288045 0.9309972838057098
10.462951239262269 603.0561872076809 0.9272591785002628
10.468178794215685 597.8474111700435 0.92348594759546
10.473406349169101 595.596558947428 0.9221050063364457
10.478633904122518 593.5219612472774 0.9199379338353659
10.483861459075934 590.2355408707675 0.9168591475450197
10.48908901402935 583.3503104533285 0.9109195247593125
10.494316568982766 577.2082516106261 0.9055464314575229
10.499544123936182 571.1985736101933 0.900815348339176
10.504771678889599 563.1862247469201 0.8944130580433706
10.509999233843015 559.4346120403453 0.8922226217795495
10.515226788796431 558.8014986520617 0.8915335572350148
10.520454343749847 557.9824090189886 0.8908465224001263
10.525681898703263 557.8602271138792 0.8901197572517521
10.53090945365668 557.3433060122626 0.8885448573413787
10.536137008610096 556.8786445973423 0.8877680330396368
10.541364563563512 556.5948950815028 0.8871694228753321
10.546592118516928 559.4109247037511 0.8895888541996185
10.551819673470344 556.9442157136064 0.8878627398453024
10.55704722842376 555.395085862114 0.8860881694325348
10.562274783377177 551.2493432960197 0.8824592046733368
10.567502338330593 547.5166690368837 0.8792800143798356
10.57272989328401 547.7149203740751 0.879200350239721
10.577957448237425 543.7757007052927 0.8759013530852753
10.583185003190842 541.17075146823 0.872845450521898
10.588412558144258 540.1300254593596 0.8714180020908696
10.593640113097674 540.110757599284 0.8717249183746617
10.59886766805109 543.6049920381668 0.8755273054091369
10.604095223004506 543.5868199228278 0.8754144813742752
10.609322777957923 541.094322690792 0.8738558205365073
10.614550332911339 539.4463082972273 0.8709440874939991
10.619777887864755 536.6971709028694 0.868706878633978
10.625005442818171 534.9956570280317 0.8679102411595888
10.630232997771587 532.5997315273063 0.865551071204015
10.635460552725004 530.9303717646642 0.8636089218492886
10.64068810767842 530.6916519975899 0.8627222561703497
10.645915662631836 530.7582412211416 0.8618440632245108
10.651143217585252 530.734781192174 0.8620726681222153
10.656370772538668 530.6874818083555 0.8617764132069597
10.661598327492085 530.6005831873354 0.8618915428608908
10.666825882445501 534.8345407655872 0.865216815217112
10.672053437398917 539.6487991036671 0.8680602288798237
10.677280992352333 546.7326569907125 0.8738544597504353
10.68250854730575 551.5444680546834 0.8776359855334656
10.687736102259166 555.2737191034527 0.8793297247538153
10.692963657212582 555.4859659253553 0.8784737261046871
10.698191212165998 555.9469490439803 0.8784959861883939
10.703418767119414 553.7197252269581 0.8757646457995286
10.70864632207283 555.5308322696395 0.8766113662845922
10.713873877026247 565.6989908706203 0.8841965419288068
10.719101431979663 576.1967913100191 0.8918526315890507
10.72432898693308 588.892937065495 0.9013633293564683
10.729556541886495 598.9411970926241 0.9087278440112035
10.734784096839912 608.5926018648639 0.9165683805610777
10.740011651793328 615.4616610930847 0.9215616750960194
10.745239206746744 620.5768153235681 0.9251029100935809
10.75046676170016 624.6001007323767 0.9277449697040743
10.755694316653576 628.3792567052726 0.9300984868210452
10.760921871606993 627.8777226257707 0.9291891497575593
10.766149426560409 626.3247130943048 0.9275977287373406
10.771376981513825 622.7502602900524 0.9246953907221912
10.776604536467241 619.3681586277982 0.9216756717030756
10.781832091420657 618.831559177079 0.920987995195653
10.787059646374074 614.7036336046228 0.9177694866608186
10.79228720132749 609.8289593672736 0.9140162989846062
10.797514756280906 604.6843278347432 0.9097618328367619
10.802742311234322 604.0783695253288 0.909292109094726
10.807969866187738 605.8476214684209 0.9113656690675023
10.813197421141155 604.8639424250075 0.909978243408345
10.81842497609457 607.1716140147987 0.9113941847743807
10.823652531047987 608.1668630653832 0.9105743962295544
10.828880086001403 615.2737319231709 0.9156780367108537
10.83410764095482 621.38210577737 0.9204546290201464
10.839335195908236 629.1686140832562 0.9254537332290113
10.844562750861652 637.9245753867766 0.9316787156936074
10.849790305815068 649.1225341129715 0.938894130532021
10.855017860768484 665.740266525936 0.9495428258428426
10.8602454157219 688.6052160157528 0.9656140842512461
10.865472970675317 719.0033072176936 0.9865661665683647
10.870700525628733 743.4400381083321 1.0032977944945503
10.875928080582149 761.1144565296631 1.0151500668845572
10.881155635535565 764.5323077788672 1.0167439204492283
10.886383190488981 760.7402624675974 1.0136497759738874
10.891610745442398 749.526146882352 1.0062167243863234
10.896838300395814 731.9655956705255 0.9936069522033605
10.90206585534923 712.2718858959372 0.9801643230207309
10.907293410302646 694.0815328697469 0.9673362304729595
10.912520965256062 674.9258352678671 0.9535425291500647
10.917748520209479 660.9997528320515 0.9435122019388247
10.922976075162895 645.3774227543626 0.9321642909559741
10.928203630116311 634.2880362479631 0.9245374803182979
10.933431185069727 620.13638475647 0.9141010973207593
10.938658740023143 612.0610949541748 0.90751613427774
10.94388629497656 603.4303920971734 0.9001854263633691
10.949113849929976 599.5184086141728 0.8971940995738437
10.954341404883392 594.6874742729896 0.8932388697846844
10.959568959836808 587.2412922756702 0.8878516107831517
10.964796514790224 581.0496651494748 0.8830678231542425
10.97002406974364 575.6122422277798 0.8810172527072241
10.975251624697057 570.7348385452151 0.8794675108742144
10.980479179650473 563.0817512919268 0.8751249210703442
10.98570673460389 557.6048558645743 0.8722963219179445
10.990934289557305 556.3673517954873 0.8720386690949953
10.996161844510722 551.7031518042315 0.8689325823573243
11.001389399464138 547.1950624348492 0.8660628947835064
11.006616954417554 540.8964659499306 0.8617070008090205
11.01184450937097 536.1307343968092 0.8591398044546591
11.017072064324386 534.9540082681079 0.8590542249189833
11.022299619277803 533.7216710414123 0.8589250087435838
11.027527174231219 530.5506823952506 0.8571096331556946
11.032754729184635 529.5410718722712 0.8564761425716191
11.037982284138051 526.3823763888696 0.8541482427571859
11.043209839091467 521.2271157877074 0.8496209018547985
11.048437394044884 517.6158209528123 0.8466396667571965
11.0536649489983 516.4028500863187 0.8465141498843965
11.058892503951716 515.0319965835386 0.8458814386198861
11.064120058905132 513.5382311239539 0.8452365425166362
11.069347613858548 512.5999698232487 0.8450784050348977
11.074575168811965 507.46086925508627 0.8407135875669177
11.079802723765381 506.27031670598103 0.8396624836758764
11.085030278718797 504.64532063210254 0.8384015072040993
11.090257833672213 501.92787615980023 0.8363778858205874
11.09548538862563 501.88292432647614 0.8365305467836798
11.100712943579046 499.70152974204734 0.8351699113936448
11.105940498532462 496.4412337654749 0.8327910967983062
11.111168053485878 495.9930099745736 0.8326042295606977
11.116395608439294 493.45971927882545 0.8309744908183376
11.12162316339271 493.5074967944651 0.8309062374601528
11.126850718346127 494.84105977703257 0.832142741705924
11.132078273299543 494.9691801086761 0.8319252519071075
11.13730582825296 493.2533164559035 0.8307861042461608
11.142533383206375 491.1817608284903 0.8297357029382748
11.147760938159792 492.8687276835893 0.8312181485813623
11.152988493113208 492.3543594682501 0.8307749911780224
11.158216048066624 493.8450136174913 0.8325816228194568
11.16344360302004 490.73116705987974 0.8296797544402549
11.168671157973456 487.15545716631453 0.826647279588614
11.173898712926873 490.34122821629927 0.8293780876434447
11.179126267880289 489.7552730074252 0.8291508652510697
11.184353822833705 492.0943620647895 0.8313859867883088
11.189581377787121 492.60035002782286 0.8325683533343403
11.194808932740537 493.17488615080015 0.8329724128528505
11.200036487693954 492.4187917073487 0.8327368835060635
11.20526404264737 493.12093791352567 0.8336084351237958
11.210491597600786 490.9934267128983 0.8321379749904404
11.215719152554202 492.0416491813095 0.8334361737906765
11.220946707507618 492.8681615496478 0.8337036107917289
11.226174262461035 492.8683826392299 0.8332013532023276
11.23140181741445 493.2299974587891 0.8338040885698609
11.236629372367867 491.3595464738768 0.8323853598547268
11.241856927321283 489.21092000447 0.8300820787226152
11.2470844822747 489.0411545988615 0.8300886264409416
11.252312037228116 490.10059874123647 0.8304239193738152
11.257539592181532 490.55098769818994 0.8309730945488785
11.262767147134948 489.48011122207186 0.8308600693431749
11.267994702088364 490.21201838294894 0.8315414713533948
11.27322225704178 489.77373432108993 0.8317291837182236
11.278449811995197 488.132183615872 0.8304600578610053
11.283677366948613 488.0362298857075 0.8302394133984635
11.288904921902029 486.2697355921895 0.8284946146552551
11.294132476855445 482.4050766380075 0.8244213591034455
11.299360031808861 476.68747781212386 0.819160597156053
11.304587586762278 473.05261470262434 0.8164642089762948
11.309815141715694 469.3827021434321 0.8134060864213882
11.31504269666911 470.02585577911094 0.8138432465933393
11.320270251622526 475.8118610168923 0.8178940825758262
11.325497806575942 475.8815090407951 0.816838656659031
11.330725361529359 478.6455717663713 0.8187943081816667
11.335952916482775 479.262346951597 0.81919582312278
11.341180471436191 477.18850194616334 0.8176298099720911
11.346408026389607 474.1687062257047 0.8153183961834791
11.351635581343023 470.8895364833552 0.8127874133869435
11.35686313629644 466.26223565500993 0.8088462942480901
11.362090691249856 464.9374143909144 0.80738168197694
11.367318246203272 461.88000144954344 0.804784642550241
11.372545801156688 459.5640669863054 0.8033567526310843
11.377773356110104 456.2978012918652 0.8002184829921086
11.38300091106352 454.6797218712438 0.7989952862813424
11.388228466016937 450.83767950477034 0.7952619465509772
11.393456020970353 449.92705222753585 0.7947126985858638
11.39868357592377 447.1477852651321 0.7932703108217699
11.403911130877185 443.6923328402966 0.7911004228979998
11.409138685830602 443.47811866618156 0.7915063488182997
11.414366240784018 442.8752767930893 0.7906864164511835
11.419593795737434 442.4042331292928 0.7895021390128818
11.42482135069085 441.8627746867196 0.7893838809438635
11.430048905644266 438.1793588306546 0.7855353129794167
11.435276460597683 434.2251794130564 0.7818152157996262
11.440504015551099 431.0919255315784 0.779363925262854
11.445731570504515 430.53453946275016 0.7782877604974122
11.450959125457931 432.52503540429205 0.7797285422843048
11.456186680411347 434.1687857458572 0.7814340642737768
11.461414235364764 433.27417465167656 0.7813354802430262
11.46664179031818 428.09808408000566 0.7775358755156822
11.471869345271596 426.73838328848626 0.7771907371947774
11.477096900225012 426.4375353103155 0.7776284854413776
11.482324455178428 426.05965376067815 0.7838967860925456
11.487552010131845 424.30422744805537 0.7831671783904443
11.49277956508526 421.5043272636593 0.7820649717893824
11.498007120038677 417.5380446014278 0.7789675637369311
11.503234674992093 416.43820796546913 0.7792737806723714
11.50846222994551 416.4100944202531 0.7805577776783423
11.513689784898926 416.3555690076065 0.7815527920695289
11.518917339852342 415.76511956254734 0.7819117457208148
11.524144894805758 412.04254097122066 0.7806146996701421
11.529372449759174 408.02145544340016 0.7772576033792152
11.53460000471259 407.0190092368355 0.7772118830936396
11.539827559666007 407.0496267901295 0.7779283348648132
11.545055114619423 411.9258478915873 0.7829237154867654
11.550282669572839 416.08580771735814 0.7882301270734346
11.555510224526255 417.71085485383617 0.7906173479254317
11.560737779479672 415.449380865454 0.7883607087018519
11.565965334433088 415.0817728191443 0.788219115967891
11.571192889386504 411.46388739113746 0.7847768849009705
11.57642044433992 408.38313773604375 0.7817332143106299
11.581647999293336 407.15528305587395 0.780786191864228
11.586875554246753 407.8887306387849 0.7818630832658403
11.592103109200169 408.8636104832164 0.7829763446108876
11.597330664153585 412.358623229757 0.7878206390705622
11.602558219107001 415.26548715815153 0.7911375636521728
11.607785774060417 418.74231274208074 0.7959485228283474
11.613013329013834 423.4395837095019 0.8008913366486181
11.61824088396725 420.91147994700674 0.7989375755528663
11.623468438920666 415.18216825336907 0.7927490183317288
11.628695993874082 409.65795453397664 0.7868252100349217
11.633923548827498 409.79631608419305 0.786982225540044
11.639151103780915 410.3823757126388 0.7877806786615749
11.64437865873433 410.32655119943837 0.7888082654697044
11.649606213687747 407.1015258695049 0.7866714202420997
11.654833768641163 400.7784904446014 0.7820522325775127
11.66006132359458 400.17433751700975 0.782643576893353
11.665288878547996 400.2241352745668 0.7828155514499754
11.670516433501412 398.82540483084574 0.7817080293793226
11.675743988454828 396.52966667776946 0.7805151092836099
11.680971543408244 392.8527995831783 0.7766586743833656
11.68619909836166 390.59731922477715 0.7752451008219243
11.691426653315077 389.2122096958975 0.7748383269579109
11.696654208268493 390.15442702454504 0.7765669470353058
11.701881763221909 390.43249631115117 0.7780755895137853
11.707109318175325 389.173289467247 0.7771135648233991
11.712336873128741 387.9035021247807 0.7748098631195762
11.717564428082158 390.6599722853426 0.7780617408030291
11.722791983035574 391.94359678164886 0.7792595592393097
11.72801953798899 393.02563752627464 0.7799596980848406
11.733247092942406 390.02796007621816 0.7781343790018053
11.738474647895822 385.7773071435323 0.7734426198931137
11.743702202849239 384.1543447799138 0.7718672252508652
11.748929757802655 384.5761620132287 0.7735189477858058
11.754157312756071 387.09257395361914 0.775881785349901
11.759384867709487 391.27132745450723 0.7807934263682144
11.764612422662903 396.9516389813368 0.786823084196029
11.76983997761632 399.875187852542 0.7899343334417335
11.775067532569736 398.478660284029 0.7892737610637801
11.780295087523152 401.1666601563856 0.7922926409378044
11.785522642476568 404.5330938741576 0.7945186934097489
11.790750197429984 405.03589411091474 0.7949816103413161
11.7959777523834 407.36144820366314 0.7959685597508532
11.801205307336817 404.2453993377931 0.7924430222074608
11.806432862290233 406.07762703983127 0.7943327474908931
11.81166041724365 410.49850447987643 0.7992286300888263
11.816887972197065 411.76759680850626 0.8009213945717911
11.822115527150482 413.0271704390628 0.8020500395705809
11.827343082103898 409.49632979167075 0.7989071846612473
11.832570637057314 408.1791823096149 0.7971301732929559
11.83779819201073 407.5621551445491 0.7973054223180551
11.843025746964146 405.500870475325 0.7956539276326835
11.848253301917563 400.05818345789606 0.790642512218918
11.853480856870979 393.1213430117706 0.7837773957997642
11.858708411824395 391.1621077523414 0.7811370760125942
11.863935966777811 390.20654600586437 0.780369660413813
11.869163521731227 392.05697242961094 0.7838020018784276
11.874391076684644 390.4568109999611 0.7829021524797709
11.87961863163806 386.222288862352 0.779458564518037
11.884846186591476 379.89277861031167 0.7725882444674783
11.890073741544892 374.08536841780585 0.7666038429992239
11.895301296498308 372.7409028699651 0.7664310064546188
11.900528851451725 370.1292822419627 0.764562118726646
11.90575640640514 367.9585053260719 0.762079406545668
11.910983961358557 369.85113789247913 0.7632262746835459
11.916211516311973 368.64252820533727 0.7615202852830628
11.92143907126539 367.6646048548801 0.7610373879543426
11.926666626218806 367.7582973388391 0.7629341843651891
11.931894181172222 362.42670866828416 0.7580328323955006
11.937121736125638 362.3306047780244 0.7579432785444828
11.942349291079054 360.00360159231406 0.7550719981608878
11.94757684603247 357.86810555411006 0.7524761966605994
11.952804400985887 357.21556352720734 0.7530878333335062
11.958031955939303 358.32905728702656 0.7547924283073267
11.963259510892719 359.14133213636575 0.7555214288076768
11.968487065846135 360.29244262618784 0.7574922956221721
11.973714620799552 359.93720042012836 0.7564044664443013
11.978942175752968 361.8910154861981 0.7587914198266312
11.984169730706384 362.9519222805095 0.7599271980063291
11.9893972856598 362.8012075732665 0.7595626950807
11.994624840613216 363.0724053043986 0.7604487497382438
11.999852395566633 357.95382075016175 0.7554976398466062
12.005079950520049 360.5434035840559 0.7583235962718571
12.010307505473465 358.28272878714773 0.7560376211288637
12.015535060426881 356.73386391029453 0.7552696459154935
12.020762615380297 360.03380073497874 0.7585599936121046
12.025990170333714 358.25735297738726 0.7566432638647939
12.03121772528713 358.3595155824653 0.7566628149360197
12.036445280240546 359.0981274008984 0.7579728714113768
12.041672835193962 358.89382295207804 0.7589351980183604
12.046900390147378 358.0715409807487 0.7583178297386493
12.052127945100795 360.0566290973248 0.7604145380875693
12.05735550005421 363.7481442204634 0.7629487776356018
12.062583055007627 368.01144851910067 0.7671930577887381
12.067810609961043 372.1093475129961 0.7716416499222225
12.07303816491446 371.9867957867431 0.7711334756598128
12.078265719867876 372.3518498377673 0.771897847548246
12.083493274821292 373.83617976506025 0.7733082354255936
12.088720829774708 377.5917626291104 0.7771033491423389
12.093948384728124 383.0337237109154 0.782151378023929
12.09917593968154 389.0814788092405 0.7877934472751004
12.104403494634957 394.2791103075436 0.7934141455967064
12.109631049588373 400.6691843221311 0.79969169421312
12.114858604541789 411.46759725872425 0.810805175350794
12.120086159495205 429.1772638504564 0.8276257222264285
12.125313714448621 445.84223804089083 0.842980072635807
12.130541269402038 465.76282623401113 0.8611650381332124
12.135768824355454 485.1182622475706 0.878429411146086
12.14099637930887 497.94733987225084 0.8893702049139208
12.146223934262286 513.1157555056297 0.9031788319881091
12.151451489215702 523.7071791758061 0.9125474964944252
12.156679044169119 527.5765802783436 0.9157297372845932
12.161906599122535 530.3698071787934 0.9187564464475437
12.167134154075951 526.1472306701364 0.9147992990737148
12.172361709029367 523.6199695426023 0.9127268068116695
12.177589263982783 518.2922566661198 0.9088731946001195
12.1828168189362 508.89367741433693 0.9004593805076746
12.188044373889616 498.65749360749936 0.8923462124548729
12.193271928843032 487.31024540163685 0.8827095535934478
12.198499483796448 479.27918372305214 0.8753543534520934
12.203727038749864 470.0028197841791 0.8674100075601872
12.20895459370328 462.73901661364596 0.8604655401999375
12.214182148656697 453.47167768688837 0.8518986540124179
12.219409703610113 445.0394367243174 0.8450554472796834
12.22463725856353 438.33996498177277 0.8391043607483314
12.229864813516945 427.3524245730455 0.8294221569959148
12.235092368470362 419.4807526058528 0.8220536679633029
12.240319923423778 410.46589883096686 0.813514322837425
12.245547478377194 399.20694546733364 0.8032053161435856
12.25077503333061 395.38533200791517 0.8010433820261261
12.256002588284026 388.87845207729436 0.7960687807414275
12.261230143237443 386.7042447701271 0.7942004040967856
12.266457698190859 383.5928971355279 0.7905763804440883
12.271685253144275 380.39796514173923 0.7862972589618177
12.276912808097691 377.4733236242895 0.7835014381733618
12.282140363051107 372.33376450600457 0.7786358707664326
12.287367918004524 366.4330144924752 0.7732001755488008
12.29259547295794 358.9040063253307 0.7656630216012915
12.297823027911356 356.1817845344537 0.7628639988997992
12.303050582864772 352.94074962445535 0.7599937525163692
12.308278137818188 354.990982980457 0.7622087427561995
12.313505692771605 357.17852624283614 0.7686121349373668
12.31873324772502 358.2341519210626 0.7778812537019153
12.323960802678437 356.8877962504303 0.7801689524887582
12.329188357631853 357.00718979078727 0.7825367249955307
12.33441591258527 355.64079445505405 0.7843560719252227
12.339643467538686 354.5929956914376 0.7870291437608814
12.344871022492102 353.0467879251559 0.7889651087281706
12.350098577445518 350.02353578692146 0.7879410048529388
12.355326132398934 350.81551048072754 0.7920156294306481
12.36055368735235 350.5983142288336 0.7935189169824145
12.365781242305767 347.81572475509665 0.7923107563376687
12.371008797259183 342.6007380195466 0.7880611465494668
12.376236352212599 339.0271964522088 0.7852037880390313
12.381463907166015 335.88910287808943 0.7838404958788654
12.386691462119432 339.88448262255486 0.7913975406758924
12.391919017072848 338.8602974834619 0.7929943352730668
12.397146572026264 338.29670475791687 0.7956415365626313
12.40237412697968 336.29020352118147 0.7943561571624587
12.407601681933096 329.3975111240269 0.7868470411683158
12.412829236886513 329.87760281392605 0.788240459561152
12.418056791839929 330.1858865499104 0.7889770654099959
12.423284346793345 329.4278216559135 0.789249360257112
12.428511901746761 331.7439276379545 0.7947865740800338
12.433739456700177 329.1229051054548 0.7934824600583328
12.438967011653594 330.41266788347815 0.7971928885452342
12.44419456660701 330.03600235201674 0.7987141598007482
12.449422121560426 332.280813351634 0.8023427450361609
12.454649676513842 330.82490787845745 0.8019424978375923
12.459877231467258 332.1017891482804 0.804799702499986
12.465104786420675 331.9995966094293 0.8053483584628226
12.47033234137409 331.51290151541406 0.8052682423736762
12.475559896327507 332.34450416939484 0.807213307430614
12.480787451280923 330.8794022263915 0.8076662305901965
12.48601500623434 328.1634958444049 0.8077668816421638
12.491242561187756 327.02960572233826 0.8077103273215169
12.496470116141172 325.17622414463676 0.8067435584173781
12.501697671094588 324.72126560977875 0.8055443860097752
12.506925226048004 323.2480370847557 0.802907990161199
12.51215278100142 320.94032673933424 0.8016138396882282
12.517380335954837 318.48361403066565 0.7991769880340901
12.522607890908253 316.3297716896073 0.7965513383158308
12.527835445861669 313.7672561773022 0.7946065616085192
12.533063000815085 316.77443229957703 0.7997480547328025
12.538290555768501 317.6291513746901 0.8032122722681208
12.543518110721918 317.4541129087041 0.8042844856227133
12.548745665675334 318.17624602844035 0.805941052937449
12.55397322062875 314.8948890266737 0.8027403721760776
12.559200775582166 312.68589824632835 0.8020888297429889
12.564428330535582 309.16158211529256 0.7941467172707842
12.569655885488999 309.1761940109294 0.7864819317050024
12.574883440442415 310.4622940751311 0.7823304623239108
12.580110995395831 310.84004629744277 0.7794503958154491
12.585338550349247 312.0517028709369 0.7794299418592275
12.590566105302663 310.82080283001625 0.7771410593213974
12.59579366025608 313.1266267882972 0.7795566685630553
12.601021215209496 314.711980470282 0.7807510548505275
12.606248770162912 312.9534270485978 0.775513395207398
12.611476325116328 310.9353143098283 0.7723647857956696
12.616703880069744 308.50461676687434 0.768523670081038
12.62193143502316 310.1937917606915 0.7686532852069252
12.627158989976577 316.1351723207019 0.7731375172601794
12.632386544929993 318.7595964977884 0.7737618252944848
12.63761409988341 320.5180027466639 0.7749056587660835
12.642841654836825 318.56155644956755 0.7725604691381431
12.648069209790242 320.17542223982184 0.7757449639105664
12.653296764743658 322.9350943312228 0.7778687119474521
12.658524319697074 322.7419215450335 0.7761595763348343
12.66375187465049 328.12212992944234 0.7820711835953181
12.668979429603906 331.1113798031092 0.7842723812047312
12.674206984557323 337.3976187947972 0.7912420736278134
12.679434539510739 344.47351565450833 0.7979943685086898
12.684662094464155 349.0370292344675 0.8014985921804315
12.689889649417571 353.05747885153437 0.8059584335407356
12.695117204370987 356.1494427150001 0.8091364735130622
12.700344759324404 363.6358114449194 0.8177576173477443
12.70557231427782 371.017666823974 0.8250170043869398
12.710799869231236 378.14431675850807 0.8310695513271525
12.716027424184652 388.39732433134367 0.8410209370750178
12.721254979138068 394.01663843848166 0.8462900432454601
12.726482534091485 400.13544530406404 0.8519734810242238
12.7317100890449 410.4063838999192 0.8622844115852785
12.736937643998317 415.1743637681286 0.8666819654001144
12.742165198951733 417.89792274036455 0.8685894297078751
12.74739275390515 425.5726081447728 0.876193162471137
12.752620308858566 430.33235318228583 0.880738846539579
12.757847863811982 436.55751578952027 0.8862014555195762
12.763075418765398 434.31498474259905 0.884125702728382
12.768302973718814 427.05264068387174 0.8765405984940536
12.77353052867223 420.8399221320651 0.8701989823680006
12.778758083625647 413.0354254401742 0.8622566210370113
12.783985638579063 403.32899956933755 0.8513485067513247
12.789213193532479 398.16519398784504 0.8453078552223418
12.794440748485895 394.2579968906816 0.8415767900878743
12.799668303439312 391.5850345771574 0.8377593194148488
12.804895858392728 389.6211386281202 0.8352878189681333
12.810123413346144 383.28657339154665 0.8285229972200151
12.81535096829956 373.57649933289684 0.8176765071825134
12.820578523252976 368.4043779434557 0.8129517087310699
12.825806078206393 368.5450753391691 0.8137374371064642
12.831033633159809 370.74333268115646 0.8173215391890202
12.836261188113225 371.75529096488674 0.8183063579203284
12.841488743066641 374.762176232764 0.8202590174520233
12.846716298020057 373.4212250685135 0.818111852469201
12.851943852973474 373.6772432324081 0.8176433571315187
12.85717140792689 375.921299001037 0.8197076664547054
12.862398962880306 380.09350704919325 0.8236527332755884
12.867626517833722 386.1949489956821 0.8302394068613516
12.872854072787138 394.41718885775407 0.8383716064802633
12.878081627740555 403.0474089626672 0.8469849844357191
12.88330918269397 411.0277201347982 0.8554621157643152
12.888536737647387 417.92831039164054 0.8615317911643682
12.893764292600803 417.514931019664 0.8607722801728076
12.89899184755422 419.88449239869857 0.863074723336057
12.904219402507636 415.189656614202 0.8576743428144186
12.909446957461052 409.91804483531973 0.8528814600312187
12.914674512414468 400.46390846696653 0.8434477033905495
12.919902067367884 387.51951596793475 0.8294411901615864
12.9251296223213 376.4387897312357 0.8176963208811826
12.930357177274717 367.92540162096685 0.8077903026477165
12.935584732228133 359.8709303371356 0.7983910216408204
12.940812287181549 351.7840684819764 0.789364212164016
12.946039842134965 342.78058660135616 0.7784980563984939
12.951267397088381 335.21474448399374 0.7696334460109409
12.956494952041798 331.251600023621 0.7652458602029241
12.961722506995214 329.8241733497917 0.7631167100614846
12.96695006194863 327.9513086213231 0.7614946672951934
12.972177616902046 327.7866213661556 0.7619578408507014
12.977405171855462 328.2096375226106 0.7624145438828696
12.982632726808879 330.13270456131676 0.7656588449886703
12.987860281762295 329.1710147454537 0.7634625510536563
12.993087836715711 327.8732401630449 0.7611670273720806
12.998315391669127 326.4557902756017 0.7600976605551352
13.003542946622543 325.378474295787 0.7591431653257962
13.00877050157596 328.2681178091212 0.763021551770403
13.013998056529376 332.46427593444054 0.7677600611028959
13.019225611482792 334.6224106442783 0.769873889604584
13.024453166436208 337.68086529306515 0.7734269062790872
13.029680721389624 336.54836733430704 0.7734257798719256
13.03490827634304 337.26975595568615 0.7735003005629143
13.040135831296457 338.4251597642755 0.7749421763951251
13.045363386249873 340.7042162640038 0.7763877529069826
13.05059094120329 343.35630700533403 0.7783885821299962
13.055818496156705 344.16704434972394 0.7804490586044661
13.061046051110122 343.6972997860161 0.7796715379317477
13.066273606063538 345.23721608798746 0.7811537632397421
13.071501161016954 347.12508112028553 0.7826122173361945
13.07672871597037 349.90129629585846 0.7856942142194132
13.081956270923786 350.11335183904197 0.7869493027336726
13.087183825877203 348.3053235647081 0.7856990136413989
13.092411380830619 343.55094341387206 0.7798432350452749
13.097638935784035 341.51107150806354 0.7772341184926101
13.102866490737451 339.59532659767194 0.7763866555199103
13.108094045690867 338.3100813313251 0.7752921730155456
13.113321600644284 336.6385830198244 0.7756700986796802
13.1185491555977 330.97835032576256 0.7689850893201863
13.123776710551116 328.9525424072595 0.7657380714513373
13.129004265504532 327.1085269988434 0.7633234977035176
13.134231820457948 329.40583341846786 0.7652042510155066
13.139459375411365 337.0002747425375 0.7738991038128963
13.14468693036478 342.548586004672 0.7793491610351927
13.149914485318197 347.4385293205501 0.7841025898823953
13.155142040271613 346.36219088841466 0.782637818932448
13.16036959522503 346.54192582467755 0.782587697663319
13.165597150178446 348.96941561794523 0.7853973103421533
13.170824705131862 350.4127961002301 0.7872333231685904
13.176052260085278 355.4561795033731 0.7936826488633353
13.181279815038694 354.93561614433685 0.7933835576162028
13.18650736999211 356.08715589409553 0.7952027884876377
13.191734924945527 355.3986620013664 0.7942903551768166
13.196962479898943 355.34839774785104 0.7923849465928737
13.202190034852359 355.6150966091102 0.7934634665980898
13.207417589805775 353.526877183192 0.7905761601067025
13.212645144759191 351.94757427529925 0.7888884218589031
13.217872699712608 349.2730483514518 0.7866798322539311
13.223100254666024 350.3669392520595 0.787717412054092
13.22832780961944 349.5296285830464 0.7871585554496073
13.233555364572856 349.72324569268426 0.7875685448257179
13.238782919526273 347.72298761066355 0.7865149614003466
13.244010474479689 342.06006424054624 0.7819491832886561
13.249238029433105 338.11652691814453 0.7787898866430396
13.254465584386521 339.5398092967956 0.779989227367656
13.259693139339937 338.02859028943186 0.7776053191806713
13.264920694293354 336.6471514744958 0.7754580033716204
13.27014824924677 330.96125129860775 0.7681911912188486
13.275375804200186 325.7599419253844 0.7615684319522557
13.280603359153602 325.03769335256294 0.7610889858485828
13.285830914107018 322.8612986862401 0.7593969531101225
13.291058469060435 322.6672027815006 0.7602426145909478
13.29628602401385 323.01767744576966 0.7610154117666753
13.301513578967267 320.8068075647032 0.7583771821057004
13.306741133920683 319.2822894057985 0.7571300293253653
13.3119686888741 316.0635804755433 0.7528840363786203
13.317196243827516 312.1377039390385 0.7481477754639552
13.322423798780932 308.2260869319697 0.7432808427046816
13.327651353734348 309.30699773698836 0.7433465755887145
13.332878908687764 305.66704591617633 0.7387472651759273
13.33810646364118 309.44852808969836 0.744105497887419
13.343334018594597 309.3499081433007 0.7450444491701896
13.348561573548013 307.71368654341114 0.7440167684935692
13.353789128501429 307.3181875273087 0.7449802054339791
13.359016683454845 305.3730539103043 0.7427154191211948
13.364244238408261 307.17262905438344 0.7442087047722618
13.369471793361678 308.68098274368685 0.7458020363590673
13.374699348315094 310.9178229598286 0.7477422770330215
13.37992690326851 311.8490081078688 0.749033794021075
13.385154458221926 313.40669888615054 0.7494646706227901
13.390382013175342 312.5196774597357 0.7491025112328917
13.395609568128759 308.1052001663326 0.74297829859065
13.400837123082175 308.9597840223831 0.7432517381962298
13.406064678035591 309.97455332050953 0.7438728721270823
13.411292232989007 314.128328843084 0.7485492189089066
13.416519787942423 321.83314581039343 0.7591583049905705
13.42174734289584 322.1500055726448 0.7594422175994203
13.426974897849256 323.29239525906866 0.7608917915891349
13.432202452802672 325.7227723439876 0.7636807496619613
13.437430007756088 326.50619592693135 0.7649461879487731
13.442657562709504 328.33416119417285 0.7671933004919799
13.44788511766292 329.2595880080405 0.7680199648609055
13.453112672616337 329.1405263123516 0.7668286500579975
13.458340227569753 332.5666901681939 0.7695314482941826
13.46356778252317 330.51156819260433 0.7666234129438604
13.468795337476585 326.6915666120618 0.761891096724323
13.474022892430002 326.0300979249999 0.7613263295538327
13.479250447383418 329.04612109310233 0.7653981397163295
13.484478002336834 334.10196062080803 0.7708581455175353
13.48970555729025 335.8143414364032 0.7721026513180587
13.494933112243666 333.0527101387042 0.7699498908213704
13.500160667197083 328.6810689859841 0.7656684462046436
13.505388222150499 325.35094992843324 0.7620911617659604
13.510615777103915 323.05646957933334 0.759780144664784
13.515843332057331 323.66051823301075 0.7593108653996002
13.521070887010747 323.7117341669004 0.7600153661302436
13.526298441964164 323.017213875407 0.7603380812347276
13.53152599691758 320.00331778392865 0.7563812500521389
13.536753551870996 317.85206997209326 0.7540603175357735
13.541981106824412 312.0583146394442 0.7479850840347108
13.547208661777828 308.24217894164457 0.7438656625713725
13.552436216731245 303.3721150808631 0.7379983087384098
13.55766377168466 300.8798591512902 0.7361390375806753
13.562891326638077 296.4199669810412 0.7289687497128713
13.568118881591493 293.01404695998406 0.7262986158636539
13.57334643654491 289.14039964555445 0.722525704683249
13.578573991498326 287.254135793838 0.7209988315469389
13.583801546451742 287.72120005437966 0.7220110689440921
13.589029101405158 286.0532658314785 0.7188794821445951
13.594256656358574 283.19909893503063 0.7158815544819076
13.59948421131199 280.2882865739214 0.7124673766550007
13.604711766265407 276.9284624492355 0.7098671426017067
13.609939321218823 277.25165343680015 0.7118326209477644
13.615166876172239 275.4942239991728 0.7100227861923575
13.620394431125655 275.9203321374233 0.7107764094961484
13.625621986079071 275.2753996766846 0.708806036871316
13.630849541032488 273.31523119483376 0.705685686116867
13.636077095985904 273.05896026945743 0.7061812568686164
13.64130465093932 272.9243343442624 0.7072436222523667
13.646532205892736 271.8845313662555 0.7061963321334844
13.651759760846153 271.0584281141678 0.7050160314096294
13.656987315799569 272.31053779056657 0.7070009257444599
13.662214870752985 274.16396980354364 0.7084475302573109
13.667442425706401 270.47763540492946 0.703673120544596
13.672669980659817 268.1638553824174 0.7011023617695921
13.677897535613234 264.9981092299011 0.6955156941265833
13.68312509056665 265.01447242010835 0.696861070786366
13.688352645520066 267.88702947729416 0.7015211768165573
13.693580200473482 267.7385680829886 0.701665966205427
13.698807755426898 266.5950337106182 0.7006284632701641
13.704035310380315 267.22423471675194 0.7020078626134446
13.70926286533373 266.1721799061998 0.7004956675546085
13.714490420287147 266.33051032144266 0.7003559915964671
13.719717975240563 266.4929313654978 0.6995099825763682
13.72494553019398 267.01167719458516 0.7000964866670624
13.730173085147396 267.8732056164653 0.7018480169285226
13.735400640100812 268.5126092538087 0.7023271474524252
13.740628195054228 269.45301845215045 0.7049578668904422
13.745855750007644 270.72800936101123 0.7060642665053568
13.75108330496106 270.7990341402028 0.7053861404977231
13.756310859914477 269.24754197975557 0.7035461324831283
13.761538414867893 267.1294211145439 0.7008611642142493
13.766765969821309 266.7110229660664 0.700606250702715
13.771993524774725 267.54405582037185 0.7009762248259664
13.777221079728141 265.7007557247257 0.6967718070183474
13.782448634681558 262.427502411744 0.6921032260691858
13.787676189634974 260.1491702157008 0.6898650639555208
13.79290374458839 263.1541436975595 0.6947352973316707
13.798131299541806 267.2845811048401 0.7004006398818619
13.803358854495222 267.6141901414895 0.7014288135170448
13.808586409448639 266.2131012114993 0.6990549542828173
13.813813964402055 265.1250542374869 0.6978843768430484
13.819041519355471 266.0742205806196 0.6997252789373154
13.824269074308887 269.7185020462292 0.704546415393386
13.829496629262303 271.0714145744039 0.7072009413346168
13.83472418421572 273.7674470659771 0.7113305042073677
13.839951739169136 275.5015882114076 0.7115063120469095
13.845179294122552 275.18014357627857 0.7085901936197357
13.850406849075968 278.37432491306186 0.7124743034957939
13.855634404029384 279.14666560324935 0.713563203375412
13.8608619589828 277.39276320685286 0.7123316295875841
13.866089513936217 277.3022112466993 0.7125888009756387
13.871317068889633 278.6108439074254 0.7146604646755969
13.87654462384305 276.50886704859175 0.7127473742333511
13.881772178796465 276.3956014010909 0.7124306019271945
13.886999733749882 276.5453031067836 0.7119058840751253
13.892227288703298 277.2916491896022 0.7115053600291141
13.897454843656714 280.26268418795206 0.71451696533757
13.90268239861013 284.29607418392624 0.7193477931995648
13.907909953563546 286.7952301191838 0.7221227081765151
13.913137508516963 290.2884415470438 0.7259906183650702
13.918365063470379 292.0986477107165 0.7284795036490967
13.923592618423795 290.71556544272494 0.7253895957819408
13.928820173377211 290.9082873844353 0.724567867990181
13.934047728330627 291.04628924815506 0.7254743508893273
13.939275283284044 292.6978623108153 0.727251853824265
13.94450283823746 293.4718188960046 0.7292243619207504
13.949730393190876 289.2269306098053 0.7244785899817741
13.954957948144292 291.0820285003653 0.7263102199912529
13.960185503097708 292.55435901132034 0.7291036240820797
13.965413058051125 294.3418928190997 0.7304612350066113
13.97064061300454 296.63076299707427 0.7336860703144956
13.975868167957957 291.86287392387857 0.727878239401263
13.981095722911373 286.8771385439766 0.7222611557644193
13.98632327786479 285.0513991243804 0.7200389546642902
13.991550832818206 284.0489174724875 0.7189119831253864
13.996778387771622 283.3508343935893 0.7179393920621694
14.002005942725038 282.01570129371726 0.716391495333298
14.007233497678454 281.2527938007418 0.7161059098521354
14.01246105263187 277.8803313984521 0.7111906828794278
14.017688607585287 280.4273078151498 0.7162611869539129
14.022916162538703 279.3366068283767 0.7143493742482023
14.028143717492119 278.46196228194134 0.7142569173325244
14.033371272445535 280.26091800700056 0.716313325843518
14.038598827398951 280.8334178242336 0.7171070116028078
14.043826382352368 283.9687792493356 0.7213349259114542
14.049053937305784 285.24276197932943 0.7227360783903877
14.0542814922592 280.4241198898925 0.7149139386671408
14.059509047212616 280.1063271920098 0.7138927548316726
14.064736602166032 281.63891280758577 0.7156587422045204
14.069964157119449 282.7718430164679 0.7169511591132164
14.075191712072865 287.66945384316926 0.7236320602949141
14.080419267026281 290.81827266064147 0.7280025718453859
14.085646821979697 295.74730217229893 0.7343312330556216
14.090874376933114 296.80737739239675 0.735592366352867
14.09610193188653 297.28637740273683 0.7345408912996813
14.101329486839946 298.918907371886 0.7350148115933816
14.106557041793362 302.9152291499141 0.7395531498824484
14.111784596746778 308.1541493160471 0.7467430700193142
14.117012151700195 309.3465456657344 0.7479038263292048
14.12223970665361 307.9783013746399 0.7462257952824964
14.127467261607027 302.93454158806475 0.7408631306918646
14.132694816560443 299.20398364539426 0.7359253827065178
14.13792237151386 298.01284462123624 0.7347445382371911
14.143149926467276 297.4106521038943 0.7323574297274661
14.148377481420692 300.1369007112517 0.7358288478672245
14.153605036374108 299.97924704429676 0.7365177892586053
14.158832591327524 298.3456935875158 0.7339373329893821
14.16406014628094 297.13797829844657 0.7327622563610754
14.169287701234357 295.3935774079914 0.730211579948166
14.174515256187773 294.0135767971107 0.7277163935041733
14.179742811141189 294.13728606787953 0.7290826650492939
14.184970366094605 294.89045069135943 0.7299624187277571
14.190197921048021 293.3491847750109 0.7277806947968365
14.195425476001438 290.97829732982245 0.7253778548877887
14.200653030954854 289.7335429578468 0.7235271018053423
14.20588058590827 289.5012854626452 0.722886423778187
14.211108140861686 292.0914692944519 0.7263918321567904
14.216335695815102 295.339583196813 0.7302679387225319
14.221563250768519 294.6281103941989 0.729677469215022
14.226790805721935 294.3595011391454 0.7293501337618146
14.232018360675351 293.2465814052103 0.7268290732580596
14.237245915628767 296.15060136153716 0.7295052473808014
14.242473470582183 297.2733733810007 0.7303466009953749
14.2477010255356 295.6569976591456 0.728458937922284
14.252928580489016 294.0158933669686 0.7260331773487074
14.258156135442432 295.57869399831407 0.7281360473334684
14.263383690395848 302.4183760847301 0.7366842968479601
14.268611245349264 305.05662760156986 0.7399117176542629
14.27383880030268 304.2407575739607 0.738238193122735
14.279066355256097 303.6563079409 0.7377801946074288
14.284293910209513 301.28877248496116 0.7340446100831616
14.28952146516293 305.8992307567734 0.7391055659117587
14.294749020116345 307.9825168415254 0.7415418502571745
14.299976575069762 309.316318647295 0.7430735104845997
14.305204130023178 311.14558356882776 0.745282956108541
14.310431684976594 311.5780787876199 0.7463961403443388
14.31565923993001 312.1807203029616 0.7456745716247879
14.320886794883426 314.02142326151767 0.7469040641500861
14.326114349836843 315.9586406551926 0.7486479021346362
14.331341904790259 319.88022456935613 0.7528132010515167
14.336569459743675 321.6218722113714 0.7555082883666823
14.341797014697091 323.30271797263947 0.7576569083462042
14.347024569650507 325.99697126089217 0.7610576032063854
14.352252124603924 327.05238645488834 0.7614077162848433
14.35747967955734 328.0261664776615 0.7618073558433794
14.362707234510756 326.817759553331 0.7600903669014839
14.367934789464172 326.44866445305746 0.7602409792263918
14.373162344417588 327.0876292762266 0.7603366512362274
14.378389899371005 325.1491590859302 0.7592585878705778
14.38361745432442 327.2664544480258 0.762593214834513
14.388845009277837 324.24309288509096 0.7588442649993768
14.394072564231253 323.4776771966425 0.7583354325288676
14.39930011918467 323.9022855463221 0.7579527966961525
14.404527674138086 327.481524335475 0.761054265985343
14.409755229091502 332.34299405069004 0.7670422636250722
14.414982784044918 334.84691365481797 0.7696835143519746
14.420210338998334 335.7104956731495 0.7707331477723692
14.42543789395175 334.23119942714555 0.7695568680932913
14.430665448905167 332.28433862139747 0.7671314745791702
14.435893003858583 330.5287542141767 0.7654611413697081
14.441120558811999 335.26410764837124 0.7720257572493717
14.446348113765415 337.1824210760992 0.7734827961451717
14.451575668718831 337.3894669591199 0.7736398286538956
14.456803223672248 336.72031180277645 0.7720593063248454
14.462030778625664 337.874639184878 0.771908039049358
14.46725833357908 339.5490306616593 0.7741368145089226
14.472485888532496 345.13708495132164 0.7806720242657914
14.477713443485912 348.9384605210255 0.7850808773262257
14.482940998439329 352.5660733612943 0.7891519776411267
14.488168553392745 356.5419100289444 0.7926455714874452
14.493396108346161 359.5984739401819 0.7954936116969549
14.498623663299577 365.39486014636077 0.802008600454641
14.503851218252994 372.6718026253239 0.8102438604290616
14.50907877320641 383.4704296523472 0.8227084645328689
14.514306328159826 388.48930281828194 0.827733949111902
14.519533883113242 392.3300433085794 0.8310511788790218
14.524761438066658 389.992393403771 0.8279060181147863
14.529988993020075 385.78194385723185 0.8242794759515373
14.53521654797349 378.9691138191038 0.8167610377401161
14.540444102926907 371.9293980316617 0.8098577776715985
14.545671657880323 362.4763548384815 0.7997003745318912
14.55089921283374 349.85666162339186 0.7855675105700487
14.556126767787156 337.0569001458788 0.7718365512477743
14.561354322740572 327.362869126231 0.7608422296989933
14.566581877693988 317.5259923124965 0.7504431476604027
14.571809432647404 313.7702069291374 0.7464303736501273
14.57703698760082 311.3251851220102 0.7428801464485719
14.582264542554237 311.5162470110149 0.7422543797671136
14.587492097507653 312.02951455474084 0.7422622701990937
14.592719652461069 318.01596223511774 0.7490319700158916
14.597947207414485 320.30398888399014 0.75111906648199
14.603174762367901 321.8186076699116 0.7525147824256609
14.608402317321318 326.02947463406605 0.7576794023038687
14.613629872274734 329.38273743584534 0.7615555921978122
14.61885742722815 332.63054649349766 0.7651090214375063
14.624084982181566 338.00375126637346 0.7712625153669337
14.629312537134982 344.7787889901197 0.7788550453642816
14.634540092088399 351.60550121887036 0.7855269393555782
14.639767647041815 353.5144962194689 0.7870373154492523
14.644995201995231 352.26006966208814 0.7854850344518817
14.650222756948647 351.995583210666 0.7852411293342002
14.655450311902063 352.19812071790875 0.78639313439762
14.66067786685548 352.9327373499136 0.786854601510649
14.665905421808896 354.0173620463375 0.7867431329468413
14.671132976762312 353.3158600175591 0.7845207197447228
14.676360531715728 353.57023623370475 0.7841053022610471
14.681588086669144 351.77902729057115 0.7820886000204682
14.68681564162256 351.06959699916183 0.7820234272554343
14.692043196575977 351.3018273558345 0.7822027104144298
14.697270751529393 350.22247293856157 0.7805275190625237
14.70249830648281 352.40179041917696 0.7827615288231435
14.707725861436225 354.65907588472584 0.7846646366420511
14.712953416389642 355.13596996556157 0.7860921939397787
14.718180971343058 354.64081963295433 0.7862221303699423
14.723408526296474 355.8348855014187 0.7872012518892877
14.72863608124989 358.80191052252314 0.7910500530110046
14.733863636203306 356.21326734760373 0.7878716011259497
14.739091191156723 355.18229302336584 0.7877699999932916
14.744318746110139 351.7405843822197 0.7837621724949352
14.749546301063555 348.90017421912495 0.7808343022809602
14.754773856016971 345.4770531320478 0.7772311659655782
14.760001410970387 340.88647139497505 0.7726467467946608
14.765228965923804 336.7624026090381 0.7677096728714994
14.77045652087722 330.72797440564545 0.7608025035675202
14.775684075830636 328.72282491019024 0.7582931857000569
14.780911630784052 325.7037453130532 0.754680963076346
14.786139185737468 324.8790243289992 0.7545036091575983
14.791366740690885 327.455516421073 0.7573856367856658
14.7965942956443 326.03916127783594 0.7563439403253281
14.801821850597717 329.0469180401678 0.7608315053633018
14.807049405551133 331.12308533319384 0.7623552492168985
14.81227696050455 331.35456028745347 0.7623116685265049
14.817504515457966 334.06060387569374 0.7646613887007719
14.822732070411382 336.4871865807044 0.7668862637964847
14.827959625364798 338.33630693348874 0.7682153811376863
14.833187180318214 339.99099790463066 0.7701701654560041
14.83841473527163 343.0103249572684 0.7741553024819441
14.843642290225047 345.1844509517907 0.7770195296483751
14.848869845178463 351.5366376736368 0.7840614039684674
14.854097400131879 356.49486252045745 0.7887638883161356
14.859324955085295 359.6496504147883 0.7916912114624465
14.864552510038711 362.8134110031524 0.7949127921366546
14.869780064992128 367.29685269093756 0.800704237274923
14.875007619945544 367.35464582004465 0.8009848459555939
14.88023517489896 365.50638864819035 0.7982956667616676
14.885462729852376 364.7778329147363 0.7981081051028979
14.890690284805792 363.2259017740864 0.7959983424072208
14.895917839759209 365.80705352766836 0.7984921776853547
14.901145394712625 364.86937225712467 0.7977088245434466
14.906372949666041 366.7757954441823 0.7993840994855632
14.911600504619457 362.0293559213835 0.7944699613134333
14.916828059572873 360.8803633675344 0.7941075797613484
14.92205561452629 354.207616355404 0.7870031282042442
14.927283169479706 350.1007365332404 0.78303510214769
14.932510724433122 346.5535414015531 0.7788709290343331
14.937738279386538 342.2376168695519 0.7733216867788935
14.942965834339955 338.67025981880755 0.7701368424704357
14.94819338929337 333.2475377359068 0.7639510274498739
14.953420944246787 324.42373906445187 0.7540720778482609
14.958648499200203 319.2830205185252 0.7478057132780183
14.96387605415362 314.6876468311703 0.742710764751362
14.969103609107036 312.85532776390755 0.7421504311475613
14.974331164060452 311.55021393804924 0.7414500488108164
14.979558719013868 309.95489943433296 0.7392811166755966
14.984786273967284 308.5338468288873 0.7372831367591546
14.9900138289207 306.1466180376109 0.7341491860891823
14.995241383874117 310.0839795971954 0.7395178503808989
15.000468938827533 310.6597674940145 0.7408940640563213
15.005696493780949 310.48666481348573 0.740479897936852
15.010924048734365 309.8728371924001 0.7392387874520853
15.016151603687781 308.6938094025515 0.7376375777142886
15.021379158641198 309.5750353033756 0.7385647735615065
15.026606713594614 311.1774120800792 0.740048838125443
15.03183426854803 316.6445256737354 0.7455349209900941
15.037061823501446 321.0407230840193 0.7501064510291393
15.042289378454862 325.1444760036545 0.7548736685599926
15.047516933408279 324.4116839337795 0.7551123517739279
15.052744488361695 322.89334845779973 0.7533775554350309
15.057972043315111 323.6312144742149 0.7540325284588473
15.063199598268527 321.7681116372994 0.7523740689744205
15.068427153221943 323.5325933395109 0.7546459382188659
15.07365470817536 324.0871907588694 0.7555730591097625
15.078882263128776 325.5025076588221 0.7570141707555598
15.084109818082192 324.5599257404224 0.7558491915784513
15.089337373035608 323.7537799547229 0.7547504979927202
15.094564927989024 325.6498552950344 0.7567722046861781
15.09979248294244 327.98130093292554 0.7591892104246876
15.105020037895857 327.74967762302623 0.7586977399076308
15.110247592849273 321.9230957083759 0.7515323511183372
15.11547514780269 316.5834414468567 0.7457686643473117
15.120702702756105 314.9542677249666 0.7445596770527385
15.125930257709522 315.8767722068659 0.7461500615330893
15.131157812662938 314.9564842890492 0.7454330433144584
15.136385367616354 312.0310367891646 0.7420229069074981
15.14161292256977 308.678990940861 0.7377065967951257
15.146840477523186 302.11272796936044 0.7303151183506877
15.152068032476603 300.52474006068974 0.7287917336925941
15.157295587430019 299.0018307001038 0.7283475017736305
15.162523142383435 296.6900254162077 0.7258131876909308
15.167750697336851 293.72901078839726 0.7229422191959798
15.172978252290267 292.0994053640253 0.720849686619392
15.178205807243684 286.8787797839711 0.7142608811926839
15.1834333621971 282.88690779480066 0.7101906019690092
15.188660917150516 277.26393309917785 0.7034604365003411
15.193888472103932 274.6015395561185 0.6996727932085128
15.199116027057348 274.16196377121315 0.6994182300583416
15.204343582010765 276.0233347272809 0.7013547018387681
15.20957113696418 279.6721691362038 0.7057801612916683
15.214798691917597 281.52366553934917 0.707913062344626
15.220026246871013 279.7786467639639 0.7070076898589064
15.22525380182443 277.53777816009494 0.7041470507673131
15.230481356777846 277.3445482611278 0.7055555941322109
15.235708911731262 277.84318766745264 0.7067404830236503
15.240936466684678 279.7289295314852 0.7086745908915171
15.246164021638094 281.5418526543237 0.7122988107997306
15.25139157659151 281.7261229026233 0.7123971945799975
15.256619131544927 279.7052910734589 0.7098806217168627
15.261846686498343 274.8248591492118 0.702762282579822
15.267074241451759 270.0852386311947 0.6957156853773614
15.272301796405175 268.3431906672098 0.6928629735570434
15.277529351358591 268.76380533260084 0.6942054347540697
15.282756906312008 270.9589060811995 0.696595652220174
15.287984461265424 273.40010531670623 0.6988679601857632
15.29321201621884 276.26034000625305 0.7018676936156203
15.298439571172256 277.1028420750346 0.7022217622474851
15.303667126125672 277.20512193639325 0.7036622366373072
15.308894681079089 278.98499405146003 0.7055774330487572
15.314122236032505 281.59856606971584 0.7092680918468701
15.319349790985921 284.60259896463924 0.7127285233905394
15.324577345939337 286.29633315387287 0.713858424985149
15.329804900892753 285.90077434366975 0.7133977660838583
15.33503245584617 285.8071146622581 0.7121175979980423
15.340260010799586 285.98465705349076 0.7126121283898456
15.345487565753002 289.32528247681284 0.716750069276996
15.350715120706418 291.34209679542056 0.7194510572655154
15.355942675659835 291.31814953558046 0.7187108685336225
15.36117023061325 291.030440522772 0.7183358220459855
15.366397785566667 291.9742150328974 0.7187709857529032
15.371625340520083 296.4175355406966 0.7244278111270178
15.3768528954735 297.33189849739915 0.7252460594732258
15.382080450426916 300.1093204806968 0.7278019162902496
15.387308005380332 301.07776443491616 0.7286168213313856
15.392535560333748 300.66001368871343 0.7285925279425245
15.397763115287164 301.9151158034623 0.7398711547159919
15.40299067024058 299.409679480995 0.7436226572618566
15.408218225193997 298.0387269121137 0.7471207850491267
15.413445780147413 299.16454903139254 0.7521363634913496
15.418673335100829 300.15508583727603 0.7568357811990292
15.423900890054245 299.39653092643323 0.7583196572971171
15.429128445007661 300.1444807469117 0.7629693473263569
15.434355999961078 298.51170141317897 0.7640516899745001
15.439583554914494 297.2410185264188 0.7652834833199104
15.44481110986791 295.0972575292208 0.7654831194521986
15.450038664821326 297.59355356450226 0.7707972449333009
15.455266219774742 297.7413861224562 0.7732515344130388
15.460493774728159 297.6076792240805 0.7768843913300201
15.465721329681575 295.6445864573536 0.7753544219219516
15.470948884634991 295.7101444388815 0.7774859841193162
15.476176439588407 294.31997492112487 0.776961189756996
15.481403994541823 299.3843895288065 0.7847766862333756
15.48663154949524 301.92852173224594 0.7905920943648789
15.491859104448656 304.7559705493852 0.7954285692470264
15.497086659402072 305.67768637787833 0.7979586882813593
15.502314214355488 307.2837162705823 0.8023585373555833
15.507541769308904 307.0884655827798 0.8033585858741281
15.51276932426232 304.0358882214593 0.8014744036488087
15.517996879215737 302.3700478445302 0.8013566316665753
15.523224434169153 297.78936534073574 0.7972319872588888
15.52845198912257 300.8903337194159 0.8036699659432919
15.533679544075985 300.96829082329543 0.8056221590639018
15.538907099029402 307.2313719828451 0.8150970240294969
15.544134653982818 307.10633959360456 0.8159448820402438
15.549362208936234 307.0147753694053 0.8169614989409519
15.55458976388965 305.80983039784263 0.8175228195691113
15.559817318843066 304.0241180360693 0.8181428683887497
15.565044873796483 305.90947156001477 0.8238164271117004
15.570272428749899 305.5491464467936 0.8254002555832209
15.575499983703315 304.66128870003314 0.8250135610929599
15.580727538656731 301.69821467708357 0.8213793446565738
15.585955093610147 299.464618681301 0.8190260077319693
15.591182648563564 299.7381800479729 0.8199033730958771
15.59641020351698 300.2670641385219 0.8226121886397474
15.601637758470396 300.78984013029077 0.8249970393907881
15.606865313423812 298.34483054799955 0.8237382293889158
15.612092868377228 292.92678996838623 0.8181789463446919
15.617320423330645 291.2945375337232 0.8183671740105696
15.62254797828406 287.78367014391756 0.8152141978997368
15.627775533237477 286.7761403777118 0.8158313506609276
15.633003088190893 284.01211557098696 0.8138626781015624
15.63823064314431 282.43305511455367 0.8088111536063511
15.643458198097726 280.5890130609265 0.7960751617130912
15.648685753051142 283.2426177856872 0.7942682431085617
15.653913308004558 284.0060021663399 0.7930908327977458
15.659140862957974 285.9517927625324 0.7946455564976649
15.66436841791139 285.55073740644275 0.7907733731563307
15.669595972864807 283.7483317056928 0.7858283973164063
15.674823527818223 280.0353369698991 0.7780816560982051
15.680051082771639 277.9316330089232 0.7718336811781412
15.685278637725055 274.8295721021816 0.7643229732750138
15.690506192678471 275.80546714189524 0.7633498793637938
15.695733747631888 274.91233529708234 0.7604136665799631
15.700961302585304 275.6639614343453 0.7603058199708803
15.70618885753872 276.7493817749682 0.7612715583470593
15.711416412492136 277.2440519539417 0.760543308441977
15.716643967445552 278.76201149179457 0.761299511426634
15.721871522398969 278.4874460345348 0.7597555537364716
15.727099077352385 278.98214683243634 0.7585002562425963
15.732326632305801 277.92558658833127 0.7568921677997384
15.737554187259217 277.9105772740488 0.7563922208031713
15.742781742212633 276.4183633131493 0.7538007320645927
15.74800929716605 280.3382403591321 0.7571952248997827
15.753236852119466 282.0692342895304 0.758125473207649
15.758464407072882 283.39102238650906 0.7576601716651369
15.763691962026298 281.0813574916754 0.7528546499185147
15.768919516979715 280.44083667666456 0.7511063042152495
15.77414707193313 283.6208503507969 0.7560303015822794
15.779374626886547 282.82998334925406 0.7557133810005591
15.784602181839963 287.63852094867946 0.7619593953009889
15.78982973679338 286.6796785350467 0.7598327950266538
15.795057291746796 288.7817270734463 0.7620652661756963
15.800284846700212 289.03849502474026 0.7610434819810669
15.805512401653628 289.1826309324252 0.7618329342601332
15.810739956607044 290.65691300178975 0.762543892379561
15.81596751156046 290.48918496249973 0.7610781822066429
15.821195066513877 291.10423021617953 0.7621662862137177
15.826422621467293 293.14802798020827 0.7627297969045778
15.831650176420709 291.93753407793866 0.7603206738668455
15.836877731374125 291.9550462000365 0.759582724427593
15.842105286327541 290.43459074474333 0.7583404663430979
15.847332841280958 291.67996267437843 0.7600557527844183
15.852560396234374 287.43576284153534 0.7535471137211375
15.85778795118779 286.88920610888505 0.7516735264194456
15.863015506141206 289.02306853869516 0.7540818988385882
15.868243061094622 289.22895196375043 0.7547575163590622
15.873470616048039 287.85692336923984 0.7519990513945861
15.878698171001455 286.64197372226175 0.7494201043344804
15.883925725954871 286.84769755418836 0.7486646387093897
15.889153280908287 287.67238655224276 0.7501145720385405
15.894380835861703 288.29572006790335 0.7513641384452797
15.89960839081512 289.960753132638 0.7530438315543024
15.904835945768536 290.96835881038476 0.7544476022201709
15.910063500721952 288.83434409608805 0.7511013744244707
15.915291055675368 283.3491475523811 0.7448244550955619
15.920518610628784 280.55101494446217 0.7423208296933151
15.9257461655822 279.2081121435489 0.7399946942892596
15.930973720535617 279.54893850397156 0.7396112349853321
15.936201275489033 279.1117321316061 0.7372385269316569
15.94142883044245 279.66472664290177 0.7369362709221348
15.946656385395865 281.56197172399345 0.7391746777158454
15.951883940349282 281.49137426164333 0.7397751785788055
15.957111495302698 285.30970315745986 0.744669728443896
15.962339050256114 287.8574864894105 0.7492799696628725
15.96756660520953 289.02046798575213 0.750806728031615
15.972794160162946 290.56580823775386 0.7519725334472294
15.978021715116363 289.66856477234677 0.7493130543268988
15.983249270069779 294.47463736874687 0.7539433380492728
15.988476825023195 293.3252340812173 0.7520303872944014
15.993704379976611 290.79132776290794 0.7492546594751854
15.998931934930027 288.2720139993224 0.7456961705229013
16.004159489883442 287.1891612249027 0.7447361030290063
16.009387044836856 286.94214580475426 0.7445048894259335
16.01461459979027 287.6041884993895 0.7452218584192145
16.019842154743685 287.7678669009588 0.7457837093423739
16.0250697096971 289.03274472858493 0.7466746414785839
16.030297264650514 290.49558906715555 0.7487608278644351
16.03552481960393 294.0621517525954 0.7529949326162644
16.040752374557343 297.9005955114778 0.7567904355107521
16.045979929510757 300.5850635036416 0.7606517725810087
16.05120748446417 303.0082953142367 0.762857980664322
16.056435039417586 306.9876423275903 0.7677106823033082
16.061662594371 308.28878385488616 0.7698055900459481
16.066890149324415 311.9732634392919 0.7736785995337961
16.07211770427783 315.2580082098438 0.7779681844420152
16.077345259231244 319.81760825609547 0.7826979587435379
16.08257281418466 323.5924550372419 0.7858199073559463
16.087800369138073 328.1496052106312 0.7905507604294004
16.093027924091487 329.04269470882247 0.7914090208979511
16.0982554790449 328.5478388406535 0.7908752005741989
16.103483033998316 330.08103746429606 0.7931574727287017
16.10871058895173 333.0293737653732 0.7963318693785503
16.113938143905145 335.96173798527786 0.7998212452909078
16.11916569885856 336.02560153948724 0.8002440190037347
16.124393253811974 335.250740847684 0.7995444550249237
16.129620808765388 331.9618897375422 0.7959420960262031
16.134848363718802 332.8364605801962 0.7975193269779182
16.140075918672217 330.4600129711349 0.7938585402803304
16.14530347362563 329.1693871057098 0.7924163688593856
16.150531028579046 326.758129998908 0.7885980896775131
16.15575858353246 327.9152683429458 0.7897816884774281
16.160986138485875 330.8075400246098 0.7934497822999355
16.16621369343929 331.5987643595309 0.7949674117042463
16.171441248392703 327.25346598221995 0.790545157154128
16.176668803346118 323.202086682131 0.7863719001186599
16.181896358299532 318.5276438775802 0.7818018396399915
16.187123913252947 313.8300782444137 0.7765367515817784
16.19235146820636 306.2457977622709 0.7665961247671109
16.197579023159776 299.67337507788113 0.7574656862212094
16.20280657811319 292.73749955228266 0.7487568194666854
16.208034133066604 289.71963132160334 0.7459703829737243
16.21326168802002 286.17714264658105 0.7425803783976743
16.218489242973433 282.6190388941032 0.7374215030398769
16.223716797926848 277.9653443820811 0.7312911752280428
16.228944352880262 274.57489563932194 0.7272079239003783
16.234171907833677 273.59745415064043 0.7273192750402714
16.23939946278709 273.0265217852908 0.7284027221195574
16.244627017740505 272.9887965093264 0.7286984298338083
16.24985457269392 269.8331993571385 0.7239261534644353
16.255082127647334 263.9683744170836 0.7146676069378929
16.26030968260075 259.32606653047685 0.7071779706339083
16.265537237554163 257.45718668687516 0.7043456050886956
16.270764792507578 257.65264099358086 0.7040351746606802
16.275992347460992 255.66796777263554 0.7032192276738353
16.281219902414406 254.15099432995058 0.7027276143127082
16.28644745736782 251.31795966414134 0.6987700546688355
16.291675012321235 254.46132591112368 0.7022501612532481
16.29690256727465 255.8178984117187 0.7035522958973096
16.302130122228064 253.32649854196382 0.6998942360943678
16.30735767718148 255.24429876189808 0.7020861897836911
16.312585232134893 254.3703044900872 0.7003807986023325
16.317812787088307 258.8700223168967 0.7069174963064089
16.323040342041722 261.0626910645553 0.7105169283000935
16.328267896995136 260.0033950790755 0.7090393996577797
16.33349545194855 256.69836832947345 0.7024588882867244
16.338723006901965 253.8308843035339 0.6967427902456286
16.34395056185538 255.5545773816608 0.6982623218093738
16.349178116808794 257.16387363113625 0.7023526924528121
16.35440567176221 261.32041827640006 0.7079133886011454
16.359633226715623 266.05419660509546 0.7138731750112202
16.364860781669037 271.1788597568182 0.7199247948466941
16.37008833662245 275.85800358714494 0.7250291441778607
16.375315891575866 278.03491361929593 0.727149448198025
16.38054344652928 281.1343704244195 0.7295437405739583
16.385771001482695 285.9604885141284 0.7344237452780689
16.39099855643611 291.18293771417297 0.7409914987560918
16.396226111389524 291.80106702709554 0.7416324380958309
16.401453666342938 293.9200053127056 0.7444107622189482
16.406681221296353 294.0740097957237 0.7446908946147626
16.411908776249767 296.47576130725287 0.7466246887340343
16.41713633120318 294.37923018096126 0.7432052379578739
16.422363886156596 289.5228261323721 0.7378412628749931
16.42759144111001 286.24361150342514 0.7331440658139146
16.432818996063425 284.23587273410095 0.7313300158829236
16.43804655101684 283.70850163109276 0.7306026035103047
16.443274105970254 280.7469489881834 0.7279340145786639
16.448501660923668 278.81958259118215 0.7249061070135308
16.453729215877082 278.13718752179676 0.7218408504906675
16.458956770830497 279.26128975972136 0.7226504017998072
16.46418432578391 276.9864378823377 0.7197094477058806
16.469411880737326 275.48166614058516 0.7185429991667888
16.47463943569074 275.07637241634956 0.7186947869816339
16.479866990644155 274.86651748943393 0.7187807155621398
16.48509454559757 277.46772106909725 0.721697886760048
16.490322100550983 277.433725463639 0.7211002430353796
16.495549655504398 280.46335071321147 0.7248905721023795
16.500777210457812 281.7174362460993 0.7271834856405165
16.506004765411227 284.84933263037345 0.7316453681429396
16.51123232036464 287.5685842078895 0.7340300160681977
16.516459875318056 286.7476152020224 0.7322451068886792
16.52168743027147 286.29565793173344 0.7315793824546717
16.526914985224884 285.72255257673385 0.7315950352631935
16.5321425401783 288.78569284744754 0.7354060351762685
16.537370095131713 287.05595910611123 0.7319142806527335
16.542597650085128 280.5102928851699 0.7239075644104508
16.547825205038542 274.4812635413147 0.7168110374065377
16.553052759991957 271.18531998530557 0.713294574544654
16.55828031494537 268.9691260661703 0.7122570924084674
16.563507869898785 264.9614372710566 0.7065342445804815
16.5687354248522 260.2431760556947 0.6994235135498424
16.573962979805614 257.14284298394983 0.6959270227121508
16.57919053475903 255.43977934787594 0.6939220932297577
16.584418089712443 256.32732671749636 0.6967431504098938
16.589645644665858 256.3099651192099 0.6968894076982243
16.594873199619272 255.58270552844692 0.6948320249307192
16.600100754572686 252.9533663916387 0.6893192353412493
16.6053283095261 249.01979002232366 0.6834735569997569
16.610555864479515 249.55108357266428 0.6833658851359088
16.61578341943293 251.0394008925708 0.6876836612889806
16.621010974386344 253.48939323473618 0.6918790555535915
16.62623852933976 257.7239499652974 0.6974943250773383
16.631466084293173 259.78298566695975 0.7007565813494522
16.636693639246587 260.7846139836811 0.7005099126892729
16.641921194200002 261.023720706099 0.7014816472911516
16.647148749153416 262.60925246328975 0.7026551544541147
16.65237630410683 262.99168442004355 0.7019151445732112
16.657603859060245 261.60989233337153 0.6989497920099962
16.66283141401366 257.55470578578144 0.6938362010550548
16.668058968967074 253.7007197686665 0.6889109507866686
16.67328652392049 251.31876728228715 0.6858469953581938
16.678514078873903 250.26921832138095 0.6834863588546836
16.683741633827317 251.7074245195081 0.685322483730142
16.68896918878073 251.49230151220837 0.6847249907683804
16.694196743734146 248.0109863538465 0.679950982661545
16.69942429868756 244.37479747719507 0.6760188350468911
16.704651853640975 241.92811375394723 0.6718188553513827
16.70987940859439 242.2052373248131 0.6721836230373672
16.715106963547804 242.80330959672946 0.6716872310579187
16.720334518501218 242.5017381413301 0.6715152639877586
16.725562073454633 241.97414096245467 0.6714648689400535
16.730789628408047 241.597975693031 0.6703975799168882
16.73601718336146 239.46237205172318 0.6691650103175902
16.741244738314876 237.3158947269277 0.6655802049656058
16.74647229326829 237.8521340360292 0.6667264151170422
16.751699848221705 238.01183392956662 0.6665019112782598
16.75692740317512 236.811014278927 0.6648098932006556
16.762154958128534 234.6597417194069 0.6629971009835948
16.767382513081948 232.70472476927804 0.6603319092583887
16.772610068035362 231.6649077495982 0.6590398115311618
16.777837622988777 232.43406960208023 0.6598445013329776
16.78306517794219 232.5602650112552 0.6598441087234845
16.788292732895606 234.5813562860888 0.663430512356443
16.79352028784902 236.80544787667156 0.6666654614589108
16.798747842802435 238.23517123907038 0.6670201933349875
16.80397539775585 236.7144678287951 0.6647969875826424
16.809202952709263 232.26472548536842 0.6589727336483314
16.814430507662678 228.35810922327786 0.6557279832907316
16.819658062616092 226.12872818162398 0.6531450669486872
16.824885617569507 225.9935105124235 0.651505107574525
16.83011317252292 225.1684081677141 0.6509271417990282
16.835340727476336 226.33915021265025 0.6518895321750051
16.84056828242975 228.9140353788201 0.6557061912572123
16.845795837383164 229.0393635596919 0.6554507383569655
16.85102339233658 226.18286746735504 0.6505701032914052
16.856250947289993 225.53743371086844 0.6491155010167996
16.861478502243408 224.5956820405833 0.6502483060317196
16.866706057196822 225.77317458142576 0.6533125236626066
16.871933612150237 225.77618350360837 0.6538269028640028
16.87716116710365 224.83915030839955 0.650835187923128
16.882388722057065 224.02528822445282 0.6486310088018389
16.88761627701048 223.95677632700335 0.6485317636724925
16.892843831963894 223.21917190361754 0.6481871038541509
16.89807138691731 223.37954733166805 0.6493699418655788
16.903298941870723 220.55004257501602 0.645093490344562
16.908526496824138 220.74982791396553 0.6457816600601866
16.913754051777552 216.94542806049384 0.6405360458772721
16.918981606730966 215.52606272814793 0.6391252673026299
16.92420916168438 215.86466537676387 0.6385734546943346
16.929436716637795 214.94564090772403 0.6379579231480221
16.93466427159121 218.17686971004446 0.6416910350186602
16.939891826544624 218.28495303574726 0.642341008125519
16.94511938149804 221.0336684882345 0.6454397329959202
16.950346936451453 220.73522193474653 0.6450698136199906
16.955574491404867 218.14778609208497 0.6429499498891086
16.960802046358282 217.78819586678426 0.6442426553530431
16.966029601311696 216.13722075426364 0.6418637549579099
16.97125715626511 216.46021170201578 0.639847429103401
16.976484711218525 215.49324224907136 0.637375352035952
16.98171226617194 215.8814919495214 0.638561032568241
16.986939821125354 217.1045981514529 0.6429322924574966
16.99216737607877 218.7658842130575 0.6455940483679424
16.997394931032183 221.18146344336853 0.647291807786452
17.002622485985597 221.70832965528248 0.6463224244601087
17.00785004093901 221.7393410487042 0.6453431460781502
17.013077595892426 222.52206498080582 0.6454320066780107
17.01830515084584 223.38951833929602 0.6463410567752325
17.023532705799255 225.02628631707424 0.6472059687722828
17.02876026075267 223.83458687887378 0.6456202724262058
17.033987815706084 224.10547536712158 0.6460075630441854
17.039215370659498 226.11000837925084 0.6503364416110065
17.044442925612913 225.74509713180717 0.6505013379047121
17.049670480566327 224.84450142633042 0.6502112656117972
17.05489803551974 224.64720248397663 0.6497848356417654
17.060125590473156 227.58368542965775 0.6521696523710859
17.06535314542657 227.93875098115092 0.6512533472325392
17.070580700379985 227.89326529041546 0.6505633191929177
17.0758082553334 226.88450809393942 0.64975073388797
17.081035810286814 226.4397619355009 0.6497589582115963
17.086263365240228 228.17918839906807 0.6526657529039972
17.091490920193642 227.70292921615146 0.6511586066161531
17.096718475147057 227.74264733590195 0.6511595783438932
17.10194603010047 225.6415163419508 0.6472282999831958
17.107173585053886 224.92641804951276 0.6468103250484731
17.1124011400073 224.13876924705735 0.646457439046161
17.117628694960715 225.47269654100748 0.6480185113811612
17.12285624991413 228.12045026201866 0.6526777148026766
17.128083804867543 229.99907406055004 0.6548047128515186
17.133311359820958 232.31502185620647 0.6573144553539368
17.138538914774372 230.47558963822948 0.6546648594347108
17.143766469727787 230.07245828643687 0.653575231356152
17.1489940246812 230.43899608723527 0.653874938610487
17.154221579634616 232.5914866452575 0.6570245803064694
17.15944913458803 234.7303193072211 0.6593767245028902
17.164676689541444 236.33047614635402 0.6615416527008231
17.16990424449486 238.9573901839424 0.6633278144928433
17.175131799448273 243.7072113721707 0.6695899130786506
17.180359354401688 244.62424959836946 0.6709755371274637
17.185586909355102 246.67002018727197 0.6742907930146548
17.190814464308517 246.48184898689667 0.6735382556948996
17.19604201926193 248.34823708765316 0.6763044581387885
17.201269574215345 248.08967148536075 0.6734409929437722
17.20649712916876 247.95614458837377 0.6721602331689541
17.211724684122174 249.74659607161544 0.6735406365440777
17.21695223907559 250.2034266402851 0.6738636634687112
17.222179794029003 252.62458089487976 0.6773136837755922
17.227407348982418 252.14571170071966 0.6773997480400906
17.232634903935832 252.89707948582097 0.6794848451927911
17.237862458889246 251.0988985219348 0.6789073933770111
17.24309001384266 249.53302290688018 0.6773380715439654
17.248317568796075 248.293122285733 0.676041210275306
17.25354512374949 248.32926319361525 0.6745450650494058
17.258772678702904 247.47361199288937 0.6732934861711758
17.26400023365632 246.34270857186632 0.6718710713040033
17.269227788609733 244.72035528435688 0.6698628898457507
17.274455343563147 240.9106344666689 0.6641179997549004
17.279682898516562 238.17763451107376 0.6611131018274772
17.284910453469976 238.05190946903585 0.6616236170145842
17.29013800842339 239.18309309378196 0.6634993470422563
17.295365563376805 241.3892196105168 0.6670671516282223
17.30059311833022 244.1293657452308 0.6700097764601711
17.305820673283634 246.6710092297321 0.6725509494152201
17.31104822823705 249.93591440626523 0.677300907892343
17.316275783190463 250.0342444778932 0.67622099917619
17.321503338143877 246.9677857906446 0.6727450056177099
17.32673089309729 245.2307906829644 0.6711711376804886
17.331958448050706 242.30675813859565 0.6675367748386808
17.33718600300412 242.82574526739066 0.6689377457956678
17.342413557957535 241.78377809981114 0.6671366557554637
17.34764111291095 241.6143980532562 0.6662981419830897
17.352868667864364 241.73343486303668 0.6681229455019462
17.358096222817778 239.44271667047224 0.6646124194303815
17.363323777771193 239.74601951326724 0.6647717728507263
17.368551332724607 239.0280430943341 0.6633078486240008
17.37377888767802 239.5831903667591 0.6634955173438962
17.379006442631436 240.82569873683775 0.6658772352778253
17.38423399758485 241.65282034855636 0.6669255329449583
17.389461552538265 240.51326925016673 0.6656106035636439
17.39468910749168 240.4993548093352 0.6651621469551215
17.399916662445094 240.06620574035824 0.6646050424010913
17.405144217398508 242.31258701158606 0.6673453097606765
17.410371772351922 240.36637632634717 0.6649146908105257
17.415599327305337 240.63014597989704 0.6648860228253242
17.42082688225875 240.19658083735536 0.6644609001348293
17.426054437212166 239.4776653638079 0.6642771775337007
17.43128199216558 240.30832892837387 0.6648172771173598
17.436509547118995 238.9130480360909 0.6628200043825029
17.44173710207241 239.13121541578687 0.6608474110926267
17.446964657025823 238.92055954376582 0.6599297264958791
17.452192211979238 238.55323527011117 0.6608587770880736
17.457419766932652 240.75340021202646 0.6652675497449834
17.462647321886067 240.63958956082786 0.6662499176809449
17.46787487683948 239.733622897059 0.6645020318171884
17.473102431792896 235.43300209184684 0.6576269772770423
17.47832998674631 234.38887360610843 0.6567296432945535
17.483557541699724 235.64126103734316 0.6581956396593339
17.48878509665314 238.11910783327585 0.6610003691050013
17.494012651606553 239.78097411854083 0.6634515860793482
17.499240206559968 241.13040084410022 0.6651479073067786
17.504467761513382 242.60826621194178 0.6673108661531482
17.509695316466797 243.47635297097383 0.6675729647182518
17.51492287142021 243.4322828683649 0.6674459757670225
17.520150426373625 242.52493681753805 0.6664762668540554
17.52537798132704 244.9005855162118 0.6701201746008977
17.530605536280454 244.4385529520563 0.6686146318616742
17.53583309123387 244.56334986042077 0.6684448848219707
17.541060646187283 242.37692603009774 0.6647097875050777
17.546288201140698 242.89835310925062 0.666306695890762
17.551515756094112 244.13413389348676 0.6687173643598587
17.556743311047526 247.51002347189228 0.6737895494162809
17.56197086600094 250.3269822199874 0.6777257614821388
17.567198420954355 251.59442377310987 0.6790803758864213
17.57242597590777 249.8614124610485 0.6767557419881614
17.577653530861184 247.17409926702743 0.6733903390366099
17.5828810858146 244.6026708455094 0.6696155433492794
17.588108640768013 243.74447870580818 0.6675051432027868
17.593336195721427 247.1690561960574 0.6726054187404763
17.598563750674842 249.85932502080226 0.6767998583572653
17.603791305628256 250.817063713474 0.678907406245933
17.60901886058167 253.93385481924642 0.6818745966111671
17.614246415535085 253.17937623575207 0.6795703846950906
17.6194739704885 253.79231537402808 0.679889556151568
17.624701525441914 251.94190372359492 0.6775246639279069
17.62992908039533 254.9217978718316 0.6815480407213684
17.635156635348743 259.67643608343656 0.6889654091978408
17.640384190302157 262.2333962451349 0.6912042849990704
17.64561174525557 261.50105999314115 0.6895905912435947
17.650839300208986 260.71416933006225 0.6867517727182767
17.6560668551624 261.00318753128846 0.686966613944836
17.661294410115815 262.66977206793973 0.6891896922784859
17.66652196506923 265.6691965429004 0.6923028983485001
17.671749520022644 269.83319492765867 0.6969333421371782
17.676977074976058 275.2993107863983 0.7037151418478711
17.682204629929473 277.29169441318805 0.705811793571148
17.687432184882887 281.3384460477734 0.7101319567193134
17.6926597398363 285.5907917078122 0.714766171077263
17.697887294789716 288.28570018377775 0.7182748852229311
17.70311484974313 292.101255449327 0.7234586891480959
17.708342404696545 294.8366258864716 0.7270418390813836
17.71356995964996 298.654787830433 0.7312119466428659
17.718797514603374 301.6515818756173 0.7344783873045998
17.724025069556788 307.0470875769072 0.7410604218156901
17.729252624510202 312.4881872849619 0.7478275519982318
17.734480179463617 314.87561016001547 0.7505550985539667
17.73970773441703 315.2013970059656 0.7500474500638113
17.744935289370446 314.07893582108846 0.7482276847659513
17.75016284432386 314.28433830322297 0.7476361716593167
17.755390399277275 317.11429950145566 0.7506103036255173
17.76061795423069 322.52636729660384 0.7573470288516793
17.765845509184103 324.8493758788745 0.7596022856764265
17.771073064137518 325.9650331792082 0.76096701357525
17.776300619090932 326.2093788547829 0.7614660917396497
17.781528174044347 324.65720359255755 0.7601718239314242
17.78675572899776 321.37259734195834 0.756975770700759
17.791983283951176 318.7300826671166 0.7534206160834195
17.79721083890459 313.97105175817984 0.7476443607032182
17.802438393858004 311.2546023295612 0.7453125055820637
17.80766594881142 308.6969118670839 0.7423300868822467
17.812893503764833 306.0300361320978 0.7407915113544766
17.818121058718248 300.523001955837 0.7343774626155596
17.823348613671662 296.4955242775047 0.7300608237139328
17.828576168625077 293.1516464131754 0.7264075710371086
17.83380372357849 289.4324208055568 0.7211198765274079
17.839031278531905 287.0653059957692 0.7178616226806992
17.84425883348532 284.83397597702725 0.7151855791908498
17.849486388438734 285.7158504634691 0.7161870923585237
17.85471394339215 287.21423762054326 0.7182179233425497
17.859941498345563 285.6324370240577 0.7161536636216301
17.865169053298978 285.407725207294 0.7165994451169542
17.870396608252392 285.69978038297995 0.7174366215711665
17.875624163205806 287.06408638110037 0.7189105802839709
17.88085171815922 286.0361873617011 0.7169977644805392
17.886079273112635 286.42917697222435 0.7169264447097241
17.89130682806605 285.23800551807574 0.7149124152254156
17.896534383019464 288.52334174563856 0.7186448071393395
17.90176193797288 294.8968926841315 0.7264934452149076
17.906989492926293 301.5598940766606 0.7339172049048556
17.912217047879707 309.14370161885097 0.744050345462833
17.917444602833122 314.35741672047897 0.7506842474829306
17.922672157786536 321.95426755116324 0.7597328529528635
17.92789971273995 326.1751712577317 0.7636328451588189
17.933127267693365 326.3269015363205 0.7619155995086799
17.93835482264678 324.9440193336197 0.7602667720583788
17.943582377600194 320.82247688178705 0.7552952966130059
17.94880993255361 316.97840661229526 0.750947892902662
17.954037487507023 315.26408832380525 0.7497444153384937
17.959265042460437 312.65844023435244 0.7469943674146191
17.96449259741385 305.96767470442614 0.7395043193536226
17.969720152367266 299.77829349916374 0.7335678994655656
17.97494770732068 291.78951257482356 0.7237111404231266
17.980175262274095 286.81259235580177 0.7188043681180305
17.98540281722751 282.8851812729178 0.7135895554330166
17.990630372180924 277.05846892045423 0.7058927701025375
17.995857927134338 275.0384335264454 0.7037300877531263
18.001085482087753 273.34521109241194 0.7017174339841552
18.006313037041167 269.9284019061349 0.6980159225944594
18.01154059199458 268.77392343700365 0.6972308563178211
18.016768146947996 265.73156541085183 0.6926469354259395
18.02199570190141 264.24994984609503 0.6922521243823294
18.027223256854825 263.7289261345 0.6915989461264513
18.03245081180824 259.0791906750916 0.6850762757834618
18.037678366761654 258.3731041381354 0.6839276995030051
18.042905921715068 258.51573528225265 0.6844568388225314
18.048133476668482 259.15368269652146 0.6858904891941089
18.053361031621897 259.08288077967745 0.6853273328431322
18.05858858657531 257.4145703350088 0.6827855646533729
18.063816141528726 257.3153631837819 0.682895152774929
18.06904369648214 256.8742469716594 0.6829438653985853
18.074271251435555 262.0489492576862 0.6899473422386719
18.07949880638897 266.9874081788281 0.6968484042972328
18.084726361342383 268.50171426185665 0.6979633384434226
18.089953916295798 268.155451029922 0.6971622817491998
18.095181471249212 266.40521757297444 0.6940056961797096
18.100409026202627 269.8467281902877 0.6970023359820459
18.10563658115604 272.9352029404238 0.7009689854781573
18.110864136109456 275.2379611798069 0.7027144555476642
18.11609169106287 279.72383652315324 0.7077887025717575
18.121319246016284 281.87961041987006 0.7102073000893394
18.1265468009697 284.54357643502294 0.7121324421329283
18.131774355923113 287.59168838392986 0.7163152626566024
18.137001910876528 292.31707642656926 0.7222209282568574
18.142229465829942 298.1130954099652 0.7294031495271058
18.147457020783357 307.0802902659187 0.7400252298774058
18.15268457573677 316.46578464503705 0.7503605637463112
18.157912130690185 326.73186998259115 0.762127092601138
18.1631396856436 333.22252051973516 0.7696326598752303
18.168367240597014 344.2228442831434 0.7822073058218213
18.17359479555043 353.6170043010846 0.7927757940043515
18.178822350503843 364.7618080765494 0.8047278150074839
18.184049905457258 374.07913040203493 0.8144676557306088
18.189277460410672 383.45347919261445 0.8238648696951749
18.194505015364086 394.25999285602467 0.835103160706159
18.1997325703175 398.76958758277607 0.8403253923447759
18.204960125270915 397.8188447727983 0.8395951650715942
18.21018768022433 390.98704904463494 0.8322801207405148
18.215415235177744 383.5716019670539 0.8244205192617639
18.22064279013116 381.76268499025156 0.8222151279758572
18.225870345084573 384.91338057621476 0.8253896456045072
18.231097900037987 383.5791791671152 0.823817689488589
18.236325454991402 385.94967667773216 0.8261770764819857
18.241553009944816 386.29119260557457 0.8267738717618712
18.24678056489823 388.0672952018252 0.8283870014962933
18.252008119851645 388.95711861322695 0.8297599835734046
18.25723567480506 389.4083368977916 0.8301770525974821
18.262463229758474 387.5092595964345 0.828436724209896
18.26769078471189 381.6178841098675 0.8224154408791752
18.272918339665303 371.05760089255864 0.8110344566172661
18.278145894618717 360.780448896271 0.7999577276959279
18.28337344957213 353.1049379862115 0.7918639739692788
18.288601004525546 348.31186859491334 0.7868741530986173
18.29382855947896 339.591066163342 0.7764981870451948
18.299056114432375 329.21001014511546 0.7644758096910592
18.30428366938579 320.13725138987934 0.7539385181793363
18.309511224339204 315.8302796119219 0.7493759462433517
18.314738779292618 311.46771191858693 0.7448742369456075
18.319966334246033 304.1510084457791 0.7366738770602296
18.325193889199447 298.0081052407426 0.7290559394497566
18.33042144415286 294.27436859025573 0.725203242260131
18.335648999106276 295.6756107893724 0.7276276089352145
18.34087655405969 296.6956396167934 0.7301281948027166
18.346104109013105 294.6113482180908 0.727179414930587
18.35133166396652 293.367918128857 0.7252637148652484
18.356559218919934 290.30502885890365 0.7207865039550735
18.361786773873348 288.99152926372335 0.7190596614264598
18.367014328826762 286.9315922294381 0.7167313858786768
18.372241883780177 288.6177158115606 0.7195818112618069
18.37746943873359 289.8811522218466 0.7208801198401548
18.382696993687006 290.54048028479446 0.7209086127439327
18.38792454864042 295.86349945128296 0.7290762989761874
18.393152103593835 300.6066983723983 0.7461527126655614
18.39837965854725 308.68222166524856 0.7624487642754932
18.403607213500663 316.13395801694145 0.7762256828065519
18.408834768454078 322.9236354558904 0.7882849528439091
18.414062323407492 333.6078745318259 0.805598442833566
18.419289878360907 344.812563334401 0.8236133285813381
18.42451743331432 349.96295067209064 0.8334800291460139
18.429744988267736 351.4686948991813 0.8392640823636841
18.43497254322115 345.5007244485302 0.83442090282259
18.440200098174564 340.2104360074737 0.8313612989933589
18.44542765312798 334.1640023409228 0.8277704276970074
18.450655208081393 333.15894367533014 0.8296516232654008
18.455882763034808 328.0358884430272 0.826497742602493
18.461110317988222 323.1552319860931 0.8231933656759842
18.466337872941637 317.36901723272985 0.8171624750771419
18.47156542789505 314.38816073781464 0.81572644427847
18.476792982848465 310.8970336997033 0.8135835540062015
18.48202053780188 310.53804055965736 0.8166958231917997
18.487248092755294 309.98411294223905 0.8193080901928972
18.49247564770871 311.35585641073123 0.8228423952025968
18.497703202662123 309.90700449234333 0.8232138919694634
18.502930757615538 309.6501993017043 0.824057687747555
18.508158312568952 305.15579235951685 0.8212117802917507
18.513385867522366 303.56988953539576 0.8228172971855743
18.51861342247578 302.0632021699549 0.8233062235415161
18.523840977429195 300.5195475344638 0.8245478142486855
18.52906853238261 303.15827777036634 0.8287057554237302
18.534296087336024 301.3497785716546 0.8267764307023286
18.53952364228944 300.03274300156346 0.8266962419475541
18.544751197242853 293.5361780949625 0.819739722187108
18.549978752196267 291.6250472913426 0.8196646496018992
18.555206307149682 287.58615299194804 0.8156693298312868
18.560433862103096 287.8529911321075 0.8172209960195004
18.56566141705651 289.06610319108495 0.8218596784654199
18.570888972009925 291.67945747773166 0.8267940554502176
18.57611652696334 292.5832801559168 0.8297184608627611
18.581344081916754 291.8441584696777 0.8305594848865494
18.58657163687017 290.6777596401405 0.8313341358462175
18.591799191823583 288.9571785967326 0.8321495612275023
18.597026746776997 292.05446506056273 0.8401510413068918
18.60225430173041 292.21995911119467 0.8420489896435841
18.607481856683826 293.37600871242677 0.8448249427783745
18.61270941163724 295.7066817521686 0.8486160283592326
18.617936966590655 296.6374946364055 0.8501227813422424
18.62316452154407 300.0455149489144 0.8555416528927061
18.628392076497484 302.9004336050647 0.8425519592250625
18.633619631450898 307.6675232351272 0.8412503025966335
18.638847186404313 312.539250597156 0.840994130580637
18.644074741357727 319.40475806806774 0.8440845401763908
18.64930229631114 321.06608717109265 0.8426424644410447
18.654529851264556 325.47418589057867 0.8428321053963997
18.65975740621797 332.3906697277103 0.8495977482307376
18.664984961171385 339.6655620247749 0.8560910875432683
18.6702125161248 342.62184238882276 0.8558813895079403
18.675440071078214 343.6900491447858 0.8549323062196984
18.680667626031628 341.552954266538 0.8486453551716588
18.685895180985042 344.23978408225463 0.8495112685345183
18.691122735938457 352.1911038225649 0.8573433262351389
18.69635029089187 362.24262763786584 0.8671743559400901
18.701577845845286 368.58282877573396 0.8732442898463002
18.7068054007987 368.79007289158295 0.8720616114384991
18.712032955752115 365.90312116597227 0.8669378995571754
18.71726051070553 362.873477791603 0.8625064007104513
18.722488065658943 363.45458548138646 0.8611739575488212
18.727715620612358 362.54495974390824 0.8591708525866817
18.732943175565772 362.41667772860575 0.8579849201730642
18.738170730519187 363.0975049998291 0.8572981557411056
18.7433982854726 363.32925936871175 0.856480234034186
18.748625840426016 362.1214680071143 0.8535516040696336
18.75385339537943 360.193249514811 0.8497420409780212
18.759080950332844 360.52936814342064 0.8493892598426309
18.76430850528626 358.97990474725935 0.8461049338708126
18.769536060239673 355.84718715703 0.842022273242447
18.774763615193088 351.30074282000754 0.8353575951842639
18.779991170146502 345.0656860782581 0.8260212627842841
18.785218725099917 341.54992502010555 0.820715007547062
18.79044628005333 339.5147981008067 0.8175083559337171
18.795673835006745 336.3195516302944 0.8124811400273267
18.80090138996016 329.89960133299627 0.8039528144670728
18.806128944913574 324.0696498574421 0.7955834875461468
18.81135649986699 318.7224551854601 0.7885877780596503
18.816584054820403 318.64472531125114 0.7884685502436408
18.821811609773818 318.8585877609331 0.7876866939361375
18.827039164727232 320.78109037856115 0.7907454638199267
18.832266719680646 322.4148202580712 0.7923755756719895
18.83749427463406 319.767870502261 0.7895384553466803
18.842721829587475 317.46907537244914 0.7864884701037776
18.84794938454089 311.1930174014701 0.7777896375446434
18.853176939494304 308.69743930749496 0.7745599702268747
18.85840449444772 309.03302002187377 0.7745257472699051
18.863632049401133 308.46665843830954 0.7731518941842854
18.868859604354547 308.0400312800681 0.7728267028203543
18.87408715930796 308.7299851417883 0.7730574596828153
18.879314714261376 306.19324700705687 0.7702363157087894
18.88454226921479 304.8057611613695 0.7691983250589071
18.889769824168205 301.0067133555243 0.7633713160352794
18.89499737912162 297.06891706349336 0.758078049754786
18.900224934075034 296.90669978716573 0.7567240778499066
18.90545248902845 294.783248696047 0.7536788738667819
18.910680043981863 291.8339926003252 0.7505938903141182
18.915907598935277 291.0049750193034 0.7496622576969681
18.92113515388869 289.48150218113227 0.7489164562877144
18.926362708842106 289.6659964105893 0.7494616205526436
18.93159026379552 284.8038878639638 0.7422113235198046
18.936817818748935 282.16717988454866 0.7384150477684529
18.94204537370235 282.1628327713923 0.7374570911865946
18.947272928655764 283.58369466283483 0.7381434920411527
18.952500483609178 284.3896749009232 0.7390578887026271
18.957728038562593 284.4411568339843 0.7380358071256955
18.962955593516007 281.41680735885325 0.7349845492581573
18.96818314846942 279.30885287359587 0.7319324506803847
18.973410703422836 275.6202410041331 0.7256772816369004
18.97863825837625 275.42653945112056 0.7245625752407664
18.983865813329665 275.63878752534566 0.7241920495459025
18.98909336828308 275.7779600967415 0.7247559399415159
18.994320923236494 275.15940153405006 0.724224195626906
18.999548478189908 275.43328632288234 0.724657000237717
19.004776033143322 276.87655778485447 0.7262903280155067
19.010003588096737 281.60400365941894 0.7316126892473538
19.01523114305015 282.1822704019351 0.7322816597595249
19.020458698003566 282.1410238301955 0.7342790203640325
19.02568625295698 279.3139103444189 0.7308858079468407
19.030913807910395 278.24791504463474 0.72904973913832
19.03614136286381 281.8866939131688 0.7308686575631056
19.041368917817223 284.30529048145644 0.7320286475247612
19.046596472770638 285.55687398884186 0.734023897383887
19.051824027724052 283.66113768180537 0.7318695937907834
19.057051582677467 282.07819536208956 0.7300672667152478
19.06227913763088 279.98880053768727 0.7271160474403731
19.067506692584296 279.85103367459584 0.7262433511179572
19.07273424753771 278.0868931272977 0.7235760624977239
19.077961802491124 277.28440627220857 0.7229627442456629
19.08318935744454 277.1339479361136 0.7224272292870724
19.088416912397953 277.4811790820143 0.7233365857152774
19.093644467351368 276.4911519758445 0.7221896210749799
19.098872022304782 275.5409743393812 0.7204888197541621
19.104099577258197 271.32561993596704 0.7150340388486315
19.10932713221161 268.41879462562497 0.7110078958130873
19.114554687165025 268.8829309278262 0.7119396863719398
19.11978224211844 267.5643166354755 0.7114703075005858
19.125009797071854 268.2643050953741 0.7116619829096985
19.13023735202527 267.059233066573 0.7102033988814203
19.135464906978683 266.9928516996447 0.7096249298854364
19.140692461932098 268.37730351098645 0.7103158125912993
19.145920016885512 267.14048821466434 0.7082390186252877
19.151147571838926 266.02200438840106 0.7060827488563342
19.15637512679234 265.9711874963138 0.7070006471324924
19.161602681745755 266.0852857486817 0.7087005272802384
19.16683023669917 262.0973965095849 0.7030345960243676
19.172057791652584 261.2541647032793 0.7019964307771616
19.177285346606 262.1813494284771 0.7030303137579955
19.182512901559413 264.01883100893303 0.704572627073619
19.187740456512827 266.3526993648279 0.707527830089272
19.19296801146624 266.03059350902845 0.706452406646873
19.198195566419656 267.2817054922075 0.7077285345772387
19.20342312137307 268.6945687936445 0.7091784580286404
19.208650676326485 266.86107659775496 0.7062413426613827
19.2138782312799 268.6361557246281 0.7087668299836059
19.219105786233314 270.5124571867186 0.7104631716912345
19.22433334118673 271.0688561888096 0.7111532881509273
19.229560896140143 270.8878590981634 0.7117886487561058
19.234788451093557 270.63120100977517 0.7108829028169914
19.24001600604697 270.73521739124845 0.7112345504341463
19.245243561000386 270.5781764427984 0.710212506310924
19.2504711159538 272.27262610335544 0.7116529235703138
19.255698670907215 271.9132124962906 0.7119199864363931
19.26092622586063 272.03270171079936 0.7127238749427368
19.266153780814044 271.4706318457436 0.7114316082313199
19.271381335767458 271.09545299087307 0.7108550001900373
19.276608890720873 271.89458544908723 0.7107374398979719
19.281836445674287 277.7763823434589 0.7180991714281731
19.2870640006277 281.9732679461571 0.7240359098257932
19.292291555581116 285.7085030569382 0.7281550204077851
19.29751911053453 285.12324027653807 0.7267204916622382
19.302746665487945 283.27569535166583 0.7236576928240094
19.30797422044136 285.3342565647814 0.7261714963302386
19.313201775394774 290.4445066228381 0.7325925134991007
19.318429330348188 296.5654163281252 0.7395758853763553
19.323656885301602 298.50755679771623 0.742518195428272
19.328884440255017 299.1738864961324 0.7433356470510951
19.33411199520843 300.87172398372945 0.74539317658324
19.339339550161846 298.87401985968165 0.7428003645464432
19.34456710511526 300.8895964521476 0.7450498259602236
19.349794660068675 301.23919797038667 0.745641667929776
19.35502221502209 306.1777402734848 0.7521549243995513
19.360249769975503 311.7771715022205 0.7584747496886882
19.365477324928918 316.7752078217401 0.7639145526395347
19.370704879882332 321.22498405713384 0.7676487793102013
19.375932434835747 322.91097659446945 0.7692667706505126
19.38115998978916 326.5841156174678 0.7735641199735733
19.386387544742576 327.2183995511881 0.7734296109623867
19.39161509969599 327.7980389085919 0.7740634750229975
19.396842654649404 327.1042027180016 0.7732065035328121
19.40207020960282 328.18563067853256 0.7744602606979518
19.407297764556233 329.9717654224641 0.7770528599305296
19.412525319509648 332.1162225071167 0.7784302338639897
19.417752874463062 332.8378009200907 0.7796366294854579
19.422980429416477 332.79028119720243 0.7794504702196994
19.42820798436989 331.53582033858595 0.7779287992776656
19.433435539323305 330.55522633240605 0.7774937571073406
19.43866309427672 330.4034772452907 0.7769224481297038
19.443890649230134 330.48100457909254 0.7769779742895955
19.44911820418355 328.82384817862857 0.774405840477473
19.454345759136963 329.45081759814667 0.7748880024491273
19.459573314090377 330.8901452868845 0.7771692838101243
19.464800869043792 332.05863896132036 0.7785719740785103
19.470028423997206 331.338675259932 0.7768968488139758
19.47525597895062 333.32337230697135 0.7794516469315019
19.480483533904035 332.8173493472522 0.7780582265725422
19.48571108885745 331.93925697054004 0.7783755901023087
19.490938643810864 331.5589077291774 0.7782535633503103
19.49616619876428 331.732774691247 0.7784651197727964
19.501393753717693 330.37767301282304 0.7764439939906165
19.506621308671107 330.5034460620046 0.7758415638722246
19.51184886362452 333.4496526344991 0.7789626695069379
19.517076418577936 336.3236418453643 0.7818914056678162
19.52230397353135 339.85734063258974 0.7860414705603053
19.527531528484765 340.23852258359386 0.7865643164481596
19.53275908343818 340.52762308290784 0.7863783060813954
19.537986638391594 340.00009896288356 0.7851228726205015
19.54321419334501 342.32278408365454 0.7879021233067048
19.548441748298423 344.7092366749871 0.790842939034074
19.553669303251837 348.6960062544246 0.7955111817782733
19.55889685820525 353.8324355501326 0.8015640597059793
19.564124413158666 355.37368641430396 0.8027292200709866
19.56935196811208 357.26383364268634 0.8047581540920175
19.574579523065495 359.5336616560805 0.8068204641860405
19.57980707801891 362.62961216878284 0.8100298467102038
19.585034632972324 365.9268088637738 0.8138239238330937
19.590262187925738 366.45172816826016 0.8143877703598769
19.595489742879153 370.12003531597145 0.818666058434645
19.600717297832567 371.5244552872094 0.8203528267528036
19.60594485278598 374.2629412899939 0.8229204808620112
19.611172407739396 376.8223964591208 0.825614034903839
19.61639996269281 379.0405888832428 0.8281468648242024
19.621627517646225 381.16135151010934 0.8305126631266577
19.62685507259964 380.9282598808114 0.8300448134375334
19.632082627553054 382.6038197324141 0.8311394354869556
19.637310182506468 382.81476935790874 0.8313143837874593
19.642537737459882 384.73505852131564 0.8335223289804697
19.647765292413297 384.4243449462228 0.832801920550774
19.65299284736671 388.6548621504331 0.8373941660258931
19.658220402320126 390.40277750506516 0.8389986648756802
19.66344795727354 389.41640026906305 0.8379843526321854
19.668675512226955 389.64411091611134 0.8381554553086018
19.67390306718037 388.9517525574959 0.8371942909380996
19.679130622133783 396.3020698043228 0.8450207570756979
19.684358177087198 400.58914208849075 0.8496451933180973
19.689585732040612 402.8138432335068 0.8519488951535807
19.694813286994027 402.4523983653236 0.8519710978237439
19.70004084194744 402.55103881999787 0.8517656218131588
19.705268396900856 402.98919979363757 0.8521346437606372
19.71049595185427 402.6308035314779 0.8519656161121909
19.715723506807684 398.91208223343864 0.8477596630164519
19.7209510617611 397.7047994458959 0.8467410711999753
19.726178616714513 394.8357853900273 0.8433938037323048
19.731406171667928 392.1840871281402 0.8402463193451144
19.736633726621342 388.9142167067048 0.8369591228334812
19.741861281574757 382.5797862737346 0.8301144186853378
19.74708883652817 377.58693609868294 0.8246761910197263
19.752316391481585 372.3242579537243 0.8188435871873827
19.757543946435 367.43762052925183 0.8128953619607397
19.762771501388414 363.9418587251571 0.8088974638015632
19.76799905634183 359.8316848898326 0.8042624380004895
19.773226611295243 358.45248249925424 0.8026424952023552
19.778454166248657 355.3028332710226 0.7994327373969722
19.783681721202072 355.4674167250057 0.7995025547266921
19.788909276155486 353.684354278604 0.7981081586293214
19.7941368311089 348.7364360912313 0.7924578805007528
19.799364386062315 344.5489518956884 0.7877171805895448
19.80459194101573 338.915156582863 0.7812062688656224
19.809819495969144 337.20917045000215 0.7787317093451176
19.81504705092256 334.01580810095714 0.7752426181932133
19.820274605875973 333.94013651744183 0.7752793276158142
19.825502160829387 335.1486174392035 0.7767904765208109
19.8307297157828 334.16977171735977 0.775801531493833
19.835957270736216 329.64465768423116 0.7708378842768477
19.84118482568963 325.42764473578063 0.7655994807926052
19.846412380643045 325.6642916861301 0.7666241322570088
19.85163993559646 327.24969601533104 0.7680063962974717
19.856867490549874 326.6466492783597 0.7676816350979857
19.86209504550329 324.60252920540347 0.7650317871257514
19.867322600456703 320.3447433557363 0.7593283144379196
19.872550155410117 318.31753320562933 0.7573529896648782
19.87777771036353 317.82987814656764 0.7565742905393165
19.883005265316946 318.97851343762994 0.7577849518561214
19.88823282027036 319.91357396040894 0.7593986261182917
19.893460375223775 318.5658818066554 0.7577641413281486
19.89868793017719 316.3746898845134 0.7558652646980352
19.903915485130604 313.98818653476326 0.7523332360036301
19.909143040084018 311.6553355007721 0.749629262437352
19.914370595037433 311.686749136178 0.7500646199884148
19.919598149990847 310.3975053774199 0.7484525507721496
19.92482570494426 311.23457313450507 0.749619492161688
19.930053259897676 309.35673551355535 0.7467140543529179
19.93528081485109 309.899257469073 0.7464096614500276
19.940508369804505 305.66492589902333 0.7408778377422918
19.94573592475792 304.0351559121158 0.7391801118594625
19.950963479711334 301.8354225418499 0.7380779380621371
19.956191034664748 302.646424612555 0.7395659251896632
19.961418589618162 303.96126247183065 0.7406998213924867
19.966646144571577 305.71937353256845 0.7429067484725236
19.97187369952499 308.25586256830167 0.7460362471832191
19.977101254478406 309.5669472856921 0.7467064346508113
19.98232880943182 310.53798127665647 0.7474246402992705
19.987556364385235 310.9282369750622 0.747681062181663
19.99278391933865 313.1276555140057 0.7511486665409041
19.998011474292063 315.7220158354679 0.7547262090640516
20.003239029245478 317.5487885976189 0.7563069898981227
20.008466584198892 316.93370205070977 0.7554943384248494
20.013694139152307 318.0610553317603 0.7564193933986026
20.01892169410572 319.29035530029665 0.7577514282708432
20.024149249059136 324.87265748176696 0.7642242597376275
20.02937680401255 328.4268271835411 0.767341627772673
20.034604358965964 334.58021772086477 0.7748801817505363
20.03983191391938 340.01605314392117 0.781473925700119
20.045059468872793 344.91723469743954 0.7870772860751677
20.050287023826208 347.4140915598535 0.7902829951079628
20.055514578779622 346.89862340777563 0.7893775539387138
20.060742133733036 346.188151911831 0.7884317897842803
20.06596968868645 343.11490375690056 0.7841923656176424
20.071197243639865 338.3963471488647 0.7779970370818005
20.07642479859328 331.8701792583408 0.7706568846654764
20.081652353546694 326.93212793571803 0.7648723828514942
20.08687990850011 322.47444877264394 0.7605301187081471
20.092107463453523 319.39766700027013 0.757112850519584
20.097335018406937 318.31016258130944 0.7560057081577872
20.102562573360352 318.7828010561553 0.756225666636373
20.107790128313766 318.2749234255926 0.7555512537607459
20.11301768326718 318.74207081601213 0.7557226641276281
20.118245238220595 317.9143095581621 0.7549256826461955
20.12347279317401 316.7711193687312 0.7541694192331021
20.128700348127424 315.82101599829804 0.7536459027266611
20.13392790308084 315.73272718822665 0.7541140473229276
20.139155458034253 319.5437533447721 0.7579760566731312
20.144383012987667 322.24635860251396 0.7606268320213551
20.14961056794108 323.8367947312767 0.7618328106709308
20.154838122894496 320.9458711313535 0.7585325333387146
20.16006567784791 321.82925567391936 0.7607886933977345
20.165293232801325 320.5514749683222 0.7587864146233328
20.17052078775474 322.4004154101445 0.7612541203955944
20.175748342708154 323.72265400247386 0.762055726363456
20.18097589766157 324.90920275379176 0.7630245013744053
20.186203452614983 324.2904248993859 0.7623766236308623
20.191431007568397 322.55830496451097 0.7593607383585319
20.19665856252181 319.30422389624596 0.7553141443615592
20.201886117475226 315.10547637707003 0.7499798034820325
20.20711367242864 311.5422098406622 0.7459964608980049
20.212341227382055 310.86236071690655 0.7455315175985308
20.21756878233547 308.78492037976366 0.7439518112801862
20.222796337288884 306.4157735054108 0.741579994861512
20.228023892242298 301.6810063878004 0.7365467120908765
20.233251447195713 296.24419222757166 0.7296833900239698
20.238479002149127 293.1893712533752 0.7256000739624174
20.24370655710254 292.3705684870515 0.7250085533292759
20.248934112055956 292.72038725014556 0.7248141443093237
20.25416166700937 294.6687853414945 0.727539208306073
20.259389221962785 295.4727119926738 0.727707253846915
20.2646167769162 296.9783658982264 0.7299413804233467
20.269844331869614 295.1368844950771 0.7284949705791046
20.275071886823028 293.54540080044603 0.7267719495106734
20.280299441776442 290.97251985085853 0.7231872275810842
20.285526996729857 290.2735531445834 0.7220358640338246
20.29075455168327 289.5040679012923 0.7212101893054288
20.295982106636686 291.7471992282673 0.7244255360032065
20.3012096615901 293.6558713963346 0.7260344874560923
20.306437216543515 293.44525662862355 0.7252415761188155
20.31166477149693 295.42805580249455 0.7272027464952864
20.316892326450343 298.55792622214466 0.7306350969642195
20.322119881403758 296.9647048485827 0.7289642062800467
20.327347436357172 293.9499233508643 0.7254576161144246
20.332574991310587 289.64532479211863 0.7202552813609479
20.337802546264 291.6613929162979 0.7225720004754409
20.343030101217416 293.13987103270455 0.7231678403585021
20.34825765617083 297.70872707179 0.7284399363515636
20.353485211124244 295.428598800801 0.7260075174165102
20.35871276607766 295.5868657280774 0.7273396166285032
20.363940321031073 295.9499421533327 0.7286634468052842
20.369167875984488 297.46607737570594 0.73022829616175
20.374395430937902 296.1853997958444 0.728413765017849
20.379622985891316 294.91717553861736 0.7259016063471759
20.38485054084473 293.3051206796441 0.7235627551910695
20.390078095798145 294.2314591125103 0.7258484398480907
20.39530565075156 295.20070015826263 0.726738364866487
20.400533205704974 295.42931100225536 0.7272886714051898
20.40576076065839 295.25818695698047 0.7262472501600679
20.410988315611803 293.8363402577532 0.7244903884870757
20.416215870565217 294.97095729625636 0.7259150414512059
20.421443425518632 294.8201291927845 0.7253294911603284
20.426670980472046 293.0492932030676 0.7229385956285019
20.43189853542546 293.36053984614404 0.7229805876832399
20.437126090378875 292.92765761235535 0.7222596510202817
20.44235364533229 293.19581428460185 0.7228857509782246
20.447581200285704 290.73086772404804 0.720342412523339
20.45280875523912 289.6052982250896 0.718867831908686
20.458036310192533 290.3628472729508 0.7210888846191308
20.463263865145947 292.850556566304 0.7234729578249527
20.46849142009936 294.58531812350884 0.7270411558481453
20.473718975052776 292.5942337802556 0.7240093795892124
20.47894653000619 291.89873595925286 0.7232470430771367
20.484174084959605 291.28723678699794 0.7229278642421566
20.48940163991302 293.06159586210833 0.7248658789183637
20.494629194866434 293.5634251033493 0.7251922059279542
20.49985674981985 293.26345349098426 0.724936327517134
20.505084304773263 291.75421339667076 0.7225733722430503
20.510311859726677 290.98834031452026 0.7219281298443326
20.51553941468009 291.36320497514197 0.7217389837868192
20.520766969633506 291.37984321029387 0.7216987524111005
20.52599452458692 291.8242176619192 0.7226008417022861
20.531222079540335 290.58319068074786 0.720439453493345
20.53644963449375 288.0809997532502 0.7175529089463624
20.541677189447164 284.8023830820484 0.7130521568969361
20.546904744400578 283.70606771013695 0.7113464484274625
20.552132299353993 284.73570876219816 0.7126034332494379
20.557359854307407 289.92327418538565 0.7189877190994407
20.56258740926082 292.6535230826343 0.722448605151473
20.567814964214236 291.6054033173149 0.7210557508862967
20.57304251916765 285.6577513157443 0.7129504560400821
20.578270074121065 285.93428550701776 0.7129395453698775
20.58349762907448 283.361366068545 0.7094023391448983
20.588725184027894 285.7406138722106 0.7127383076373144
20.593952738981308 289.15079073457326 0.718149389282577
20.599180293934722 290.27744530493595 0.7200492962044148
20.604407848888137 293.192906668598 0.7251160215058011
20.60963540384155 291.93627020318223 0.7232305637913837
20.614862958794966 290.29585704574146 0.7203120940071008
20.62009051374838 287.3973378477091 0.7164289505606832
20.625318068701795 285.4057686308431 0.7125231531532552
20.63054562365521 284.38811359990757 0.7127150527731038
20.635773178608623 283.23503278236007 0.7123549402492112
20.641000733562038 282.15175194247394 0.7114612484095925
20.646228288515452 282.7163375074751 0.7122624227117705
20.651455843468867 283.84477157894986 0.712026033690258
20.65668339842228 285.6833013102223 0.7145631794059003
20.661910953375695 285.2797481062733 0.7135723707965984
20.66713850832911 286.9390774321054 0.7156333075286583
20.672366063282524 285.7650136714544 0.7142567160065091
20.67759361823594 285.444811200916 0.7147770839967883
20.682821173189353 287.47016513355504 0.7178375501523638
20.688048728142768 287.536548314297 0.7172925358251425
20.693276283096182 287.6228773665711 0.715417817230078
20.698503838049596 282.09423536352944 0.7084278368693876
20.70373139300301 281.53678263850543 0.707202841615501
20.708958947956425 283.2257389589239 0.7099176411450214
20.71418650290984 286.0790014320283 0.7140367243703902
20.719414057863254 287.1183130078166 0.715395384557195
20.72464161281667 290.4429223325051 0.7204099578637878
20.729869167770083 292.56658629319116 0.7220781392902019
20.735096722723497 295.3194000702587 0.7248948627621107
20.740324277676912 296.1943358717468 0.7250634223054189
20.745551832630326 294.7158605774583 0.7225902930114911
20.75077938758374 294.03011603517695 0.7222319496409094
20.756006942537155 295.4835184970187 0.7245285698841696
20.76123449749057 298.3342409117116 0.7286893257050028
20.766462052443984 299.2424884923372 0.7303716281127918
20.7716896073974 300.60170488406897 0.7316651507461753
20.776917162350813 301.33487317582217 0.7316923636205932
20.782144717304227 299.52136048160463 0.7290182938051252
20.78737227225764 298.483599604567 0.7276629670836626
20.792599827211056 296.8501320995743 0.726497624294113
20.79782738216447 301.21093516169515 0.731884594261376
20.803054937117885 301.89408285399196 0.7324464437670214
20.8082824920713 306.67429678636637 0.7381984586732518
20.813510047024714 308.08047211430875 0.7394542786938154
20.81873760197813 310.0221870649333 0.7414766184384293
20.823965156931543 308.0392127626614 0.7389841461473945
20.829192711884957 306.6341545647829 0.7364249177353873
20.83442026683837 305.53296984883144 0.7353038529168718
20.839647821791786 305.6950682788192 0.735663273926818
20.8448753767452 308.1111026063165 0.7391612345452554
20.850102931698615 308.56475459314004 0.7398688650291045
20.85533048665203 308.1246662638905 0.7397880313089337
20.860558041605444 303.88811818825525 0.7359239590454564
20.865785596558858 305.2011172639869 0.7377829955954357
20.871013151512273 303.3832420223455 0.734463176461411
20.876240706465687 301.76701108636735 0.7309015895475155
20.8814682614191 300.8344010468736 0.7286779251953762
20.886695816372516 299.6539085535881 0.7285013082771935
20.89192337132593 301.1310353467764 0.7307637918683447
20.897150926279345 299.23275692549777 0.7291722293794303
20.90237848123276 297.30153147902263 0.7264629707311295
20.907606036186174 296.4790900903194 0.7248534400261523
20.912833591139588 295.6584566329467 0.7229652125153242
20.918061146093002 294.41224155440716 0.7217420088674649
20.923288701046417 293.6424707518881 0.7211117168095704
20.92851625599983 291.70433668148405 0.7191789409983346
20.933743810953246 288.87735921094384 0.716591902238632
20.93897136590666 291.01082130350915 0.718810664107457
20.944198920860075 290.7345869355205 0.7179193947467233
20.94942647581349 294.0114557738342 0.7215501682644307
20.954654030766903 292.88069052437567 0.720055218504499
20.959881585720318 294.2410401446924 0.7222326072310258
20.965109140673732 294.45096230890846 0.7217905436697769
20.970336695627147 296.2616110462555 0.7250918379548816
20.97556425058056 294.57456176330857 0.7233015928424309
20.980791805533975 294.80914269469633 0.7246111563052523
20.98601936048739 291.50244855763907 0.7204715698728691
20.991246915440804 288.9012760412217 0.7165918346814133
20.99647447039422 283.18848919796653 0.709241184309523
21.001702025347633 281.54415725590474 0.7074964337430215
21.006929580301048 283.5817190068999 0.7099657042585443
21.012157135254462 284.39073821022964 0.7108310776649593
21.017384690207876 284.7346061547409 0.7114813570261088
21.02261224516129 281.67728811961814 0.7087012026017627
21.027839800114705 280.42766787773445 0.7072303590595042
21.03306735506812 278.57152652377266 0.7046287316135746
21.038294910021534 274.54071089481886 0.6989376220839476
21.04352246497495 273.1410422177909 0.6961979120642502
21.048750019928363 274.26598300246184 0.697760817576168
21.053977574881777 276.7761139542397 0.7014275857258626
21.059205129835192 280.8513582487779 0.7071319105085514
21.064432684788606 283.19881407191036 0.7102247981222773
21.06966023974202 282.4845192380834 0.7080761627871098
21.074887794695435 279.52989088983725 0.7039660103543551
21.08011534964885 274.8676145298204 0.6987604885614122
21.085342904602264 272.2074128733302 0.6947375786218216
21.09057045955568 271.7583432109831 0.6938954896965163
21.095798014509093 272.59943585501907 0.6937386443805219
21.101025569462507 275.5761497445603 0.6967494023962983
21.10625312441592 276.6957918469933 0.6988593190250966
21.111480679369336 277.28320974728496 0.6989001636213139
21.11670823432275 275.2004198196726 0.6963663785744741
21.121935789276165 273.29050139976107 0.6938848162679189
21.12716334422958 274.9433003061009 0.6957422571418431
21.132390899182994 276.2966186816449 0.697011974259231
21.13761845413641 279.26688248635793 0.7008509562991251
21.142846009089823 277.236641413316 0.6973636181310247
21.148073564043237 277.05579466767625 0.6967766584630833
21.15330111899665 276.49343063558035 0.6943811541287124
21.158528673950066 277.927655022969 0.6961496410774604
21.16375622890348 276.78950476803453 0.6948260258163989
21.168983783856895 275.3553007567494 0.6931879442360105
21.17421133881031 273.68026818492257 0.6919568129487803
21.179438893763724 271.7070067252641 0.6882499572914038
21.184666448717138 270.5761928388471 0.6868193289286758
21.189894003670553 271.1172338846389 0.6873628205409488
21.195121558623967 272.6116021436453 0.6895901790374849
21.20034911357738 274.91108722646493 0.6922457967431312
21.205576668530796 273.0691852184092 0.6892103127012806
21.21080422348421 272.3562689441201 0.6883482220949171
21.216031778437625 272.8261983000136 0.6891091122939259
21.22125933339104 274.7139639828856 0.6913745883200161
21.226486888344454 273.14290951186007 0.6896579791315673
21.231714443297868 273.042719888176 0.6885301966274026
21.236941998251282 276.56364121550797 0.6921758088012732
21.242169553204697 276.74827364759625 0.6917975077434145
21.24739710815811 274.99143992806586 0.6890774480447915
21.252624663111526 272.3641338516777 0.6860776731594659
21.25785221806494 274.9030534216562 0.6894905271079719
21.263079773018355 273.8078872937359 0.6885465764400502
21.26830732797177 274.649841022129 0.6897318897484426
21.273534882925183 271.7384083523431 0.6862210166750213
21.278762437878598 271.60777857624964 0.6869377337302056
21.283989992832012 268.8912114591846 0.6915059059932952
21.289217547785427 267.9604596600004 0.700180783812887
21.29444510273884 265.2731083188772 0.7016809564601137
21.299672657692255 263.5122096795834 0.702902081876483
21.30490021264567 265.73579667292097 0.7101142413804525
21.310127767599084 267.63840512699875 0.7175652127508378
21.3153553225525 268.8860916364902 0.7242569403348231
21.320582877505913 266.81106906954653 0.7246834701832507
21.325810432459328 264.9108347592305 0.7249217856327007
21.331037987412742 267.08607504268707 0.7301562419251122
21.336265542366156 270.99090697153684 0.7388382243947463
21.34149309731957 268.84525773230894 0.7386349616194366
21.346720652272985 268.06362461171153 0.740505846418463
21.3519482072264 265.3124905394335 0.7396672944481962
21.357175762179814 267.3233909680859 0.745462992091701
21.36240331713323 265.51982198383445 0.7460495107092243
21.367630872086643 264.5512756498062 0.747255108018462
21.372858427040057 263.87448449931037 0.7484085410445662
21.378085981993472 265.8221066464044 0.7531569278160948
21.383313536946886 266.86972976771403 0.7554904205831833
21.3885410919003 266.8135256307523 0.7573008166430014
21.393768646853715 268.21010278725197 0.7616163532370124
21.39899620180713 265.6384412780437 0.76009713384391
21.404223756760544 264.6853443374256 0.7600458225390955
21.40945131171396 262.70889066490946 0.7589025346251272
21.414678866667373 266.48276835089365 0.7663534955749597
21.419906421620787 268.329303212959 0.7702672086382638
21.4251339765742 270.54268877180243 0.7761357334775028
21.430361531527616 269.9316211902526 0.7760747260791026
21.43558908648103 269.73541032652633 0.7777295323557977
21.440816641434445 269.0467029434878 0.7788737840337531
21.44604419638786 268.5031748264318 0.7799964508033492
21.451271751341274 269.0594524630978 0.7837303292297844
21.45649930629469 272.56833215561625 0.7896448847162053
21.461726861248103 271.21216073960073 0.788229281663721
21.466954416201517 270.74518928199143 0.7892566387221789
21.47218197115493 267.65964771179625 0.7871449600088714
21.477409526108346 269.35419320054103 0.79252975646974
21.48263708106176 271.1623908793476 0.7965500974689974
21.487864636015175 273.1905046646057 0.7999362638224387
21.49309219096859 273.20218227964233 0.8010203083946456
21.498319745922004 273.0478126098482 0.8019798032281374
21.503547300875418 271.8125495350898 0.8028640281778567
21.508774855828833 272.1011756131194 0.8029680775879198
21.514002410782247 272.98477999699236 0.788221585849299
21.51922996573566 275.84392570065756 0.7827885488457971
21.524457520689076 274.87050791217854 0.7736550805074036
21.52968507564249 275.04211167072253 0.7677351735970818
21.534912630595905 273.98964792123917 0.7619584313660489
21.54014018554932 277.83371257882885 0.7647577214121036
21.545367740502734 282.3288683172752 0.7701501720785332
21.550595295456148 281.6985630095631 0.7678137840198883
21.555822850409562 282.0098554172431 0.7664122387697236
21.561050405362977 279.49105890998123 0.7606631994096172
21.56627796031639 280.7242610417935 0.7587143894941136
21.571505515269806 281.12664991684454 0.7577476763758234
21.57673307022322 285.56455842530875 0.7606959003947378
21.581960625176634 289.453824232047 0.7646777934626792
21.58718818013005 289.28678555911745 0.7637160551017991
21.592415735083463 290.390545952286 0.7640836512035838
21.597643290036878 287.1032087840004 0.7582307131620106
21.602870844990292 285.4373400287694 0.7539622117112352
21.608098399943707 285.5523916501475 0.75278755152858
21.61332595489712 288.2692537601182 0.754821865246339
21.618553509850535 289.0228472343975 0.7541924335414346
21.62378106480395 288.72796133858697 0.7526162591934606
21.629008619757364 288.6720572910044 0.7524897903849452
21.63423617471078 287.8758904140345 0.7514709337160351
21.639463729664193 287.94398582254263 0.7502613596427155
21.644691284617608 287.7845001648906 0.7488455633113611
21.649918839571022 289.71244103942286 0.7510603670269625
21.655146394524436 290.298065716033 0.7515477642270099
21.66037394947785 288.03502940015534 0.7476231575660793
21.665601504431265 288.4007698458985 0.7473484561147153
21.67082905938468 290.52775585351725 0.7486122238122911
21.676056614338094 296.82684664226076 0.75561208563499
21.68128416929151 298.03774312473786 0.7570223012066727
21.686511724244923 300.7384745518632 0.7600228111919296
21.691739279198337 297.7617595156974 0.7560344149807005
21.696966834151752 298.5280215739225 0.7555392277670364
21.702194389105166 298.75881579076383 0.7560323089218893
21.70742194405858 296.06518870750585 0.7532319259143064
21.712649499011995 292.30778758761244 0.7475914110080322
21.71787705396541 293.0251994782118 0.7477945605096761
21.723104608918824 294.4243512303548 0.7480693193330223
21.72833216387224 298.18883365581746 0.7519147799134924
21.733559718825653 294.86110905371163 0.747873147333723
21.738787273779067 295.66625709200923 0.7488009570846754
21.74401482873248 296.6019319179642 0.7510879947602821
21.749242383685896 298.43788779444446 0.7537541013183896
21.75446993863931 298.67505180826845 0.753304375659411
21.759697493592725 298.73729443706924 0.751788913475032
21.76492504854614 300.96997278041704 0.7528200156999786
21.770152603499554 302.30913875765907 0.7550774345076215
21.77538015845297 299.41439027096226 0.7508652024039902
21.780607713406383 301.69098926586736 0.7538997289983681
21.785835268359797 307.14761754235315 0.7597203235290265
21.79106282331321 314.9112544091252 0.7685253954546004
21.796290378266626 317.46072294342827 0.770920780595516
21.80151793322004 319.0704552207359 0.7722672143466064
21.806745488173455 318.1957698643692 0.7708993177133363
21.81197304312687 317.8022396331324 0.7702952264384951
21.817200598080284 316.24083472905653 0.7687399586964498
21.822428153033698 318.78353500853615 0.7725935586163453
21.827655707987113 323.2399734313876 0.7782900578499671
21.832883262940527 326.20658236369354 0.7822968653336171
21.83811081789394 325.34763615368263 0.7813846745578578
21.843338372847356 323.65408985942383 0.7791894078208971
21.84856592780077 323.55443111396085 0.7777680466337756
21.853793482754185 327.0977328526702 0.7819170452207885
21.8590210377076 329.6466698692755 0.7838765401045794
21.864248592661014 328.73094397653114 0.7829510284369754
21.869476147614428 325.55489999029436 0.7783805826455015
21.874703702567842 321.8957063842774 0.7734207845066716
21.879931257521257 322.1342883759679 0.7731933946947499
21.88515881247467 323.93568501913836 0.7758632697939808
21.890386367428086 322.80558498338894 0.7742845583176468
21.8956139223815 321.9310634936868 0.7737384910948516
21.900841477334914 318.204454490427 0.7687483783842382
21.90606903228833 314.95622175596543 0.764964149377841
21.911296587241743 311.2049827760878 0.7599573417990548
21.916524142195158 310.21505258844223 0.7580902435929072
21.921751697148572 309.74447371747254 0.7575696612757544
21.926979252101987 308.12015869277536 0.7550251154205837
21.9322068070554 306.40503019039096 0.7531390002381778
21.937434362008815 307.7922373959292 0.754128758275079
21.94266191696223 309.6763755639353 0.755640302498999
21.947889471915644 309.6978658245926 0.7562989182417494
21.95311702686906 308.70224476163963 0.7556867317647327
21.958344581822473 307.07475850853496 0.753951529194018
21.963572136775888 308.6964663936132 0.7555099477914421
21.968799691729302 308.9228307665154 0.7554934707032576
21.974027246682716 310.68584033762284 0.7572229610723222
21.97925480163613 311.6935512276477 0.757627605157534
21.984482356589545 312.7271075183257 0.7581966447478518
21.98970991154296 313.35475193261414 0.7589949672742038
21.994937466496374 315.05779371625954 0.7611154142004126
22.00016502144979 312.4012175629555 0.7592099385148146
22.005392576403203 309.0841832334588 0.7553778085168973
22.010620131356617 307.8653650324396 0.7531156720584662
22.015847686310032 310.65503399316447 0.7557744495665689
22.021075241263446 311.6890051713459 0.7563789839157586
22.02630279621686 311.6357903885892 0.7560354338327854
22.031530351170275 313.4164756109198 0.7576872153931727
22.03675790612369 316.45696142223187 0.7617753635607564
22.041985461077104 317.1767295595694 0.7630931286581564
22.04721301603052 318.6196172749376 0.7647109081001129
22.052440570983933 321.8469081670496 0.7689544861905683
22.057668125937347 323.73786761175984 0.7706142664592015
22.06289568089076 322.672436245487 0.7688479887410395
22.068123235844176 320.0217983582195 0.76553180781224
22.07335079079759 317.97871774938983 0.7628244964603698
22.078578345751005 316.09438383060524 0.7603003523299224
22.08380590070442 316.40937105438553 0.7600784990166124
22.089033455657834 315.5794816007069 0.7597830797117079
22.09426101061125 316.23535530595973 0.7608260787748797
22.099488565564663 319.0434960110497 0.7639689384889748
22.104716120518077 323.86552766225384 0.768583147039832
22.10994367547149 326.3959985512715 0.7706124421318965
22.115171230424906 322.6131287326409 0.7655933735833717
22.12039878537832 319.6572226532735 0.7623669653895658
22.125626340331735 317.5479585888588 0.7604772622801695
22.13085389528515 317.54948007650677 0.7609330251978392
22.136081450238564 315.26206648944077 0.7582314891250703
22.141309005191978 312.555683234015 0.7549580239379816
22.146536560145393 309.4591748145992 0.7523147634104832
22.151764115098807 311.70324229655705 0.7543563395084585
22.15699167005222 314.45971313618685 0.7573115777071959
22.162219225005636 316.0685213103788 0.7587539483548684
22.16744677995905 314.83215260101696 0.7566486808829592
22.172674334912465 315.4083270042133 0.7577634549201158
22.17790188986588 316.9281381750721 0.7589032432133639
22.183129444819293 315.1886459479532 0.7575463797396454
22.188356999772708 312.78191466113674 0.7539834163791076
22.193584554726122 312.2830501430416 0.7531847801687696
22.198812109679537 315.4612447538668 0.7566793467901091
22.20403966463295 317.3272104927624 0.75843489804026
22.209267219586366 318.5377248004844 0.7596060470474653
22.21449477453978 318.0353543822277 0.7588559489311552
22.219722329493194 316.1172475007277 0.7565532940233961
22.22494988444661 311.6085928677284 0.7518589752865116
22.230177439400023 312.94553155433306 0.7529392023971243
22.235404994353438 313.7967870068795 0.7542084481895077
22.240632549306852 314.50562062192967 0.7550220531409702
22.245860104260267 316.4750476845003 0.7565763778188453
22.25108765921368 317.65898799078855 0.7584397406273262
22.256315214167095 317.95457932772894 0.7577709363176721
22.26154276912051 317.60386777571364 0.7577138318921195
22.266770324073924 318.9552213065283 0.7589792799031275
22.27199787902734 318.6198184914023 0.7583869496096918
22.277225433980753 316.5670425762068 0.7562423455872123
22.282452988934168 314.9061021797533 0.7537198213514678
22.287680543887582 313.7735617640211 0.7521693374220804
22.292908098840996 308.7906576481513 0.7458590091058204
22.29813565379441 310.2655286002264 0.7478218650125029
22.303363208747825 309.81020489834856 0.7481483586030391
22.30859076370124 309.13633947586777 0.7470627813375981
22.313818318654654 306.589649287791 0.7437819731142361
22.31904587360807 304.9587247844996 0.7419038990430061
22.324273428561483 303.0358922112715 0.739047245782224
22.329500983514897 301.1080429266647 0.7369346427797694
22.334728538468312 301.1994576133537 0.7361588342626026
22.339956093421726 301.4608945044869 0.737044341684158
22.34518364837514 301.89621412833606 0.7372843408003112
22.350411203328555 303.45897848596553 0.7391719899824462
22.35563875828197 302.8769184708178 0.7386914582388341
22.360866313235384 303.04914930231854 0.7381031473969705
22.3660938681888 299.6149475339432 0.7342401652133557
22.371321423142213 298.5966082357456 0.7326760658281294
22.376548978095627 297.1331998956399 0.7319381253617249
22.38177653304904 298.9339692715015 0.7348800788091696
22.387004088002456 296.94292971038334 0.7330064278467961
22.39223164295587 295.5470894071258 0.7317142620534809
22.397459197909285 289.69907813485753 0.7240555747970848
22.4026867528627 289.35026003144367 0.7231423714660171
22.407914307816114 291.0827922270218 0.725191844209937
22.41314186276953 292.6695764974597 0.7264039119861151
22.418369417722943 294.19735578830637 0.727619952229502
22.423596972676357 291.50926352453916 0.7249831215406627
22.42882452762977 287.41019386415206 0.7195416790533594
22.434052082583186 285.8317266825987 0.7176986935908702
22.4392796375366 286.43484922379116 0.7178406573274466
22.444507192490015 285.3882712120971 0.7166430446484523
22.44973474744343 283.18825667389973 0.7152776178070657
22.454962302396844 282.001009997135 0.7133557951836863
22.460189857350258 281.3962921422772 0.7136996378685415
22.465417412303673 281.8018592681024 0.7132570278273054
22.470644967257087 283.78888920592925 0.7162142642757625
22.4758725222105 284.13524903029077 0.7168681614634435
22.481100077163916 285.4326776442146 0.71802159570275
22.48632763211733 284.48510111617287 0.7159759162760203
22.491555187070745 283.73145952818817 0.7137210926298287
22.49678274202416 283.50636558424947 0.7125046972412203
22.502010296977573 284.37211018641824 0.7141429310458339
22.507237851930988 285.43712098468575 0.7163447331295801
22.512465406884402 283.8156273201101 0.7149351067781812
22.517692961837817 282.67343544891696 0.7139358643538255
22.52292051679123 281.5462282146644 0.7129278555152172
22.528148071744646 280.56063622087817 0.7118575027198102
22.53337562669806 278.2348616435131 0.7071890299060588
22.538603181651474 278.44333808120786 0.7066276609658428
22.54383073660489 276.3866364135145 0.7041527339194424
22.549058291558303 275.9773203764329 0.7035770265198629
22.554285846511718 276.19188509020466 0.7045956705935473
22.559513401465132 275.53593217460224 0.7036759578759083
22.564740956418547 272.92571996296874 0.7006844799048141
22.56996851137196 272.90242627732994 0.701120075395626
22.575196066325375 274.26815180759206 0.7026766329756482
22.58042362127879 277.7457944821624 0.7070483050915258
22.585651176232204 278.81393245278605 0.7073948600739434
22.59087873118562 278.4645063589584 0.705982128774846
22.596106286139033 275.48717393101464 0.7023517800569442
22.601333841092448 271.28531577492635 0.6968214427415308
22.606561396045862 275.0056776234937 0.7022698732290062
22.611788950999276 275.14177609341584 0.7028322825694083
22.61701650595269 275.55349543898484 0.7035077657308547
22.622244060906105 271.8043066628656 0.6991096083895336
22.62747161585952 270.9484813640851 0.6980285742108541
22.632699170812934 270.4390070080103 0.6981527574631426
22.63792672576635 271.4761295847156 0.6983748203178204
22.643154280719763 272.4399703243848 0.6998326699814483
22.648381835673177 275.3433713130901 0.7027998963965564
22.653609390626592 278.4004086909776 0.7057762932901062
22.658836945580006 276.894325413663 0.7034500871518413
22.66406450053342 277.3333091079757 0.7042315351888712
22.669292055486835 278.85002322791837 0.7064314685535311
22.67451961044025 277.2203786480309 0.7045692247090333
22.679747165393664 277.36922305106515 0.7043123712645731
22.68497472034708 274.6607763849224 0.7004804450499884
22.690202275300493 275.01308358792414 0.7012353326814666
22.695429830253907 274.1565858517548 0.7007002892059375
22.70065738520732 275.3311545599156 0.7024238708700402
22.705884940160736 275.82874838493524 0.7027077257792141
22.71111249511415 277.34634751214486 0.7051342376634492
22.716340050067565 276.62203530801577 0.7029567628316002
22.72156760502098 276.32917735939446 0.702542263067589
22.726795159974394 274.86921466470835 0.7003442565315744
22.73202271492781 278.0292072865456 0.7046445282892485
22.737250269881223 278.3548520237657 0.7045340917159868
22.742477824834637 276.7704640933233 0.7020771780866578
22.74770537978805 276.3051264955698 0.7012647779632937
22.752932934741466 279.4092704984846 0.7049948292059106
22.75816048969488 282.3211816977775 0.7083771433434704
22.763388044648295 283.67282854278693 0.7105029201221109
22.76861559960171 283.3824370807148 0.7092828126138943
22.773843154555124 285.6428002503245 0.7117525054080313
22.779070709508538 285.77258228631285 0.7123204978046355
22.784298264461952 286.91826314400856 0.7143813762214081
22.789525819415367 287.4310989341175 0.7150633332373533
22.79475337436878 288.2461725556526 0.7159816293569128
22.799980929322196 288.01336197756694 0.7141134082623014
22.80520848427561 288.6669058046825 0.7148539800093198
22.810436039229025 292.52968915479875 0.718742086579309
22.81566359418244 293.7483818566392 0.7211472471002744
22.820891149135853 295.4934285170577 0.7239210780371838
22.826118704089268 296.10882763460427 0.7250623727819103
22.831346259042682 296.3105022614278 0.7255426250864515
22.836573813996097 295.8430955732715 0.7247028172342939
22.84180136894951 294.7776879023239 0.7231851241080064
22.847028923902926 294.20944468820534 0.7220854182637509
22.85225647885634 293.1939039722666 0.720823538607203
22.857484033809754 295.61547811205065 0.7233191684515246
22.86271158876317 295.71354111648185 0.7236829729544846
22.867939143716583 298.10337387696467 0.7259496213133715
22.873166698669998 297.9643594141284 0.7260809460093615
22.878394253623412 299.78926198693483 0.7281572764289174
22.883621808576827 302.27566056345665 0.7322515960008912
22.88884936353024 299.35749870597647 0.7297986723756381
22.894076918483655 295.29242429239537 0.725080901903836
22.89930447343707 291.8090351424039 0.7194401015436389
22.904532028390484 293.61851602939606 0.7207173414832093
22.9097595833439 295.73273547601514 0.723426324048983
22.914987138297313 297.0937926708501 0.7253294109005599
22.920214693250728 297.9201328980118 0.7257375745858704
22.925442248204142 295.83990640454556 0.7223285762936565
22.930669803157556 294.47309306425484 0.7198190555423182
22.93589735811097 293.7604329891007 0.7199870526281107
22.941124913064385 294.3066198998357 0.7209877191550852
22.9463524680178 295.96632545092655 0.7231920542826269
22.951580022971214 295.61347552111135 0.721902535587625
22.95680757792463 294.2979289270067 0.7196844814433477
22.962035132878043 290.93325974955684 0.7167270181318783
22.967262687831457 292.36348339876696 0.7191206217400674
22.972490242784872 293.4933536715892 0.7216317710020514
22.977717797738286 291.59005794735606 0.7185317291219955
22.9829453526917 286.47058768389564 0.7115586580440657
22.988172907645115 287.37725538410643 0.7124209391763529
22.99340046259853 291.3905483500312 0.7169067090007889
22.998628017551944 292.78621072533844 0.7179665295649137
23.00385557250536 291.59027191117286 0.7163602442649953
23.009083127458773 291.6689532550594 0.7166846460985318
23.014310682412187 290.0169703347855 0.7147869628477521
23.0195382373656 289.92209292231536 0.7135464990342142
23.024765792319016 289.3048260314118 0.712622290332695
23.02999334727243 290.20398121891213 0.7144719540186242
23.035220902225845 289.3661655757582 0.7145489808143423
23.04044845717926 288.2175154886508 0.7138777363472518
23.045676012132674 288.8584182247271 0.71283921966628
23.05090356708609 289.52752970871234 0.7136575421814977
23.056131122039503 289.99399101360166 0.7144368230043477
23.061358676992917 289.24677652236454 0.7139348241430732
23.06658623194633 287.7543201336265 0.7123524057563806
23.071813786899746 283.5138085701776 0.7062138274774282
23.07704134185316 284.35010775055224 0.7080619637501067
23.082268896806575 286.42153517257265 0.7108010275005259
23.08749645175999 288.1078634499698 0.7126399449345069
23.092724006713404 287.2456350774779 0.711801778655981
23.097951561666818 287.252213662471 0.7123001443546421
23.103179116620232 286.6581269540052 0.7115303835370708
23.108406671573647 287.5468554087216 0.7125741733663515
23.11363422652706 286.3357179314225 0.7108972431155103
23.118861781480476 286.69959663171267 0.7118116750574867
23.12408933643389 283.14767439639854 0.7077312057647367
23.129316891387305 286.2812102161581 0.7112128948053498
23.13454444634072 287.80042185536786 0.7124271954532783
23.139772001294133 289.46158448998625 0.7137699287006233
23.144999556247548 288.22682381781885 0.7116371113164857
23.150227111200962 291.7267267422504 0.7153781064819847
23.155454666154377 291.1131052843963 0.7158010391591835
23.16068222110779 291.7994038825923 0.7176721047346976
23.165909776061206 288.64087685234495 0.7134334988507246
23.17113733101462 291.3673313398041 0.7159403817643355
23.176364885968034 292.7225325988045 0.716722411912158
23.18159244092145 292.47013028219425 0.7159889471971187
23.186819995874863 288.7644985493424 0.7114977604350046
23.192047550828278 288.5510135573922 0.7119143290475816
23.197275105781692 289.9267115419003 0.7144151755283168
23.202502660735107 289.02120285186476 0.7138163429606772
23.20773021568852 289.7133942473392 0.7156263886192566
23.212957770641935 290.7695383518086 0.7165858958716456
23.21818532559535 292.0047297297539 0.7181840945697959
23.223412880548764 290.4870172070243 0.7158973228038826
23.22864043550218 291.74191869324176 0.7167920299958184
23.233867990455593 287.91256877548665 0.7124906111049895
23.239095545409008 288.5348389643782 0.7131125063465402
23.244323100362422 285.54079203534326 0.7093231025725684
23.249550655315836 286.6521983388733 0.7099152357265353
23.25477821026925 285.14624074388774 0.70750461214266
23.260005765222665 286.2792093409403 0.7097385059975726
23.26523332017608 290.652053814314 0.7151181288619141
23.270460875129494 292.79213749377857 0.7172131990794768
23.27568843008291 295.4093884263044 0.7192812618956952
23.280915985036323 290.83380882495317 0.7131301899499405
23.286143539989737 287.2214307187365 0.7093937491682434
23.291371094943152 288.09423176021517 0.7105307154020274
23.296598649896566 290.047428947464 0.7130725889774382
23.30182620484998 290.9054805059122 0.7137547147988142
23.307053759803395 287.78109402790335 0.7096313095936645
23.31228131475681 286.1166009453968 0.7068193364350983
23.317508869710224 285.9584695275111 0.7061532265443259
23.32273642466364 290.0065839544717 0.7112066517073765
23.327963979617053 293.6901497177023 0.7163533286472031
23.333191534570467 294.7367820386675 0.71831050240333
23.33841908952388 291.6619800916417 0.7152066717735327
23.343646644477296 291.1917293697172 0.7138471789010875
23.34887419943071 289.38202618272703 0.7107223608039647
23.354101754384125 289.0587240688835 0.7101609177461093
23.35932930933754 288.61577375312703 0.710378060821303
23.364556864290954 290.1984435657848 0.7138851647370331
23.369784419244368 289.5965113459433 0.7127704026529854
23.375011974197783 290.4314123181372 0.712876956058472
23.380239529151197 291.38831859014795 0.7127546701062045
23.38546708410461 291.8508807703089 0.7128514360403437
23.390694639058026 293.7343155239532 0.7158365361144909
23.39592219401144 293.628418123827 0.7162045563428561
23.401149748964855 291.4819518747423 0.7142485891592337
23.40637730391827 288.6037127504479 0.7109262773452611
23.411604858871684 286.71359270830266 0.7090178831569977
23.416832413825098 288.42000164913725 0.7106775569575534
23.422059968778512 288.672534555807 0.7096640599834285
23.427287523731927 288.04258911143825 0.7078179859725345
23.43251507868534 289.7220949330446 0.7099768062493947
23.437742633638756 290.14266947610366 0.7107634890630297
23.44297018859217 290.83603705307956 0.7119333328109473
23.448197743545585 292.6797471199113 0.7151950937153694
23.453425298499 295.0308089062641 0.717650747521423
23.458652853452413 295.0275496140146 0.7173205909937209
23.463880408405828 293.69179235411104 0.7150769821614665
23.469107963359242 293.5823571493306 0.7152419168909985
23.474335518312657 294.69934033112787 0.7173979509692857
23.47956307326607 297.0667184193123 0.7207294126726791
23.484790628219486 297.43279613620336 0.7211484960132121
23.4900181831729 298.752752415803 0.7215588373079854
23.495245738126314 297.4229177609766 0.7191014117979208
23.50047329307973 298.6355990982129 0.7204843586790449
23.505700848033143 296.79501515222285 0.719448034257037
23.510928402986558 296.6064898110075 0.718302500059161
23.516155957939972 295.6293891573991 0.7165326007201053
23.521383512893387 294.40027693352334 0.7147937205284532
23.5266110678468 294.6429343503358 0.7157996278916112
23.531838622800215 296.4269420865977 0.718588895591227
23.53706617775363 297.9032165440226 0.7205688402040431
23.542293732707044 298.56472395381934 0.7207340767509269
23.54752128766046 300.65697360148187 0.7220023361477348
23.552748842613873 303.4322343855352 0.7247100080765637
23.557976397567288 305.10043007195856 0.7263188628767039
23.563203952520702 304.2461705766147 0.7261084379326693
23.568431507474116 305.532137196471 0.7269186675170919
23.57365906242753 305.13250573223434 0.7257861189567377
23.578886617380945 304.0830271890916 0.7228631706177335
23.58411417233436 301.89570601135165 0.7209861676704531
23.589341727287774 301.76648061944786 0.7212809515149037
23.59456928224119 301.76857674151864 0.7209867057334992
23.599796837194603 299.20921497238993 0.7177047866785817
23.605024392148017 299.8301987875984 0.7171438814431058
23.610251947101432 304.0987792352537 0.7227948018921947
23.615479502054846 307.96466058339206 0.7274858528679239
23.62070705700826 307.50445447066136 0.7268555979730292
23.625934611961675 300.9889154919989 0.7183901405608271
23.63116216691509 297.7565438510859 0.714187959041603
23.636389721868504 295.5256629333812 0.7114499091508332
23.64161727682192 295.59283127148 0.7117555590536697
23.646844831775333 296.036451595682 0.7114683191698334
23.652072386728747 296.7522896079048 0.7123021507699173
23.65729994168216 299.00248355350556 0.7142270787223374
23.662527496635576 301.29304110566 0.7162712184970219
23.66775505158899 298.6962082370077 0.7133368425809237
23.672982606542405 297.5552383172653 0.7123928826499791
23.67821016149582 297.8129168703385 0.7129465030215615
23.683437716449234 297.6640260667065 0.7108751956026279
23.688665271402648 298.5404835214561 0.7117396595032637
23.693892826356063 300.19931027252693 0.7123680140118952
23.699120381309477 299.79655264536484 0.7117998561426028
23.70434793626289 301.0514074384083 0.7133235561909962
23.709575491216306 303.6575365669612 0.7164760646040034
23.71480304616972 306.939521300328 0.720344010532098
23.720030601123135 309.24985331879844 0.7228035210446843
23.72525815607655 308.76383818444185 0.7221362056328946
23.730485711029964 307.40472223021203 0.7211038968493381
23.735713265983378 304.8890805629112 0.7174494214162489
23.740940820936792 300.53884593737666 0.7124863409567049
23.746168375890207 301.6340004072873 0.7119149254546387
23.75139593084362 301.3076178952872 0.7120555963456368
23.756623485797036 300.85583785700715 0.7113169197737673
23.76185104075045 302.76681927364916 0.7136690263474931
23.767078595703865 303.83302191537445 0.7143041960194423
23.77230615065728 305.91489518869645 0.716438797571919
23.777533705610693 304.6363776078615 0.7149923606470474
23.782761260564108 306.22624211631603 0.7163261133519695
23.787988815517522 307.21049044089307 0.7162281793243994
23.793216370470937 307.6811301896069 0.7165811819675502
23.79844392542435 306.19339802593555 0.715135538627348
23.803671480377766 307.9274399830227 0.7164087060465523
23.80889903533118 309.8738435634349 0.7175206510301724
23.814126590284594 311.5121090844472 0.7183729989852357
23.81935414523801 309.8712913160455 0.7169527476890306
23.824581700191423 309.62977534281134 0.7165687659357824
23.829809255144838 308.6214557034628 0.7155565856219106
23.835036810098252 309.991248336891 0.7170872443477702
23.840264365051667 310.0105182196476 0.7167127746156172
23.84549192000508 309.4752482721592 0.7164820122564993
23.850719474958495 312.0044491195852 0.7180754108669817
23.85594702991191 313.02733792071103 0.7191975952321068
23.861174584865324 314.2241243682373 0.7200556895888545
23.86640213981874 315.6922187532504 0.7216512072313216
23.871629694772153 315.9852030771068 0.7221768073901202
23.876857249725568 314.73558516215104 0.7210289659162384
23.882084804678982 310.47986958396024 0.7165745093199942
23.887312359632396 309.79840234028865 0.7152806954323792
23.89253991458581 312.456868324466 0.7176000160947497
23.897767469539225 313.9705255469988 0.7193917360744361
23.90299502449264 314.09595350624676 0.7194768368094469
23.908222579446054 312.8818125582791 0.7187387619070537
23.91345013439947 311.042185565975 0.7161750286899461
23.918677689352883 307.81309376331313 0.7118785100803814
23.923905244306297 308.4845208342128 0.712655550107361
23.929132799259712 311.2581593229402 0.7148249790033658
23.934360354213126 308.55228320214184 0.7115166487314843
23.93958790916654 307.8664282439625 0.7105306731741591
23.944815464119955 303.52542311273186 0.7055587618813566
23.95004301907337 304.1362679724689 0.7064713242815908
23.955270574026784 302.88637563175496 0.705810007302338
23.9604981289802 303.0303416064424 0.707044200735021
23.965725683933613 303.7695186548186 0.707855045222361
23.970953238887027 303.6159741529885 0.7068791032011604
23.97618079384044 305.4181999087146 0.7081452161107736
23.981408348793856 307.28491537108636 0.7106981341300488
23.98663590374727 311.51979396021653 0.7159522338263479
23.991863458700685 309.0206801356 0.7133013239552464
23.9970910136541 305.80107940879117 0.7090320007251605
24.002318568607514 302.0858996651384 0.704603918764458
24.007546123560928 301.7261765967348 0.7033909523569501
24.012773678514343 301.9549638374259 0.7035606987279754
24.018001233467757 305.1653069345132 0.7072060617785366
24.02322878842117 305.38226096480366 0.7076538770980539
24.028456343374586 305.72121465674496 0.7081153380923642
24.033683898328 307.4129578397216 0.7093180653579716
24.038911453281415 308.67645380854157 0.711823215171968
24.04413900823483 307.8034489518157 0.7104036109422517
24.049366563188244 303.2196636239067 0.7055516836160922
24.054594118141658 303.3401276626027 0.7053108490222632
24.059821673095072 303.5893538701741 0.7056683405463731
24.065049228048487 298.8992919741169 0.7003900371613152
24.0702767830019 295.4465070774975 0.7089870265354431
24.075504337955316 297.4663503209739 0.7209859765285049
24.08073189290873 302.5175259299291 0.7335776509017732
24.085959447862145 304.2284404270836 0.7410521625542998
24.09118700281556 306.3837250604611 0.7483194546228835
24.096414557768973 305.82951518740333 0.7522837201105552
24.101642112722388 303.5136383001012 0.7543133585100769
24.106869667675802 300.48155620436324 0.754541042571257
24.112097222629217 297.6470330865957 0.7543181805848062
24.11732477758263 301.07753461349364 0.7621219856595504
24.122552332536046 300.86205251369046 0.7645474783130545
24.12777988748946 300.6510930419678 0.7674728652018947
24.133007442442874 299.45883541816056 0.769031912911312
24.13823499739629 304.88568961782585 0.7792129291915681
24.143462552349703 311.1995579571128 0.7911418083012776
24.148690107303118 311.3319547173839 0.7959166647008251
24.153917662256532 309.5289826052943 0.7972402620789911
24.159145217209947 308.56364375135917 0.7985243583391315
24.16437277216336 310.8127585116118 0.8042689259537167
24.169600327116775 310.1721588932744 0.8070638360609413
24.17482788207019 309.93002142363235 0.810019487607523
24.180055437023604 312.5306492764112 0.816142068590384
24.18528299197702 313.701594879359 0.8195994422279859
24.190510546930433 314.7833300598875 0.8233002370931921
24.195738101883848 313.5241323501017 0.8235311589167971
24.200965656837262 313.70567386384215 0.8267084895800574
24.206193211790676 310.8854742444052 0.8245684405727574
24.21142076674409 309.08490978747295 0.8237862086738995
24.216648321697505 305.36935446143127 0.8209173969663422
24.22187587665092 305.9138944439324 0.82531973895962
24.227103431604334 307.08214287261364 0.8312484284990547
24.23233098655775 307.36574965776504 0.8347355022959133
24.237558541511163 307.4462659435442 0.8362742767791231
24.242786096464577 307.73573671476674 0.8383380194187691
24.248013651417992 307.7072588812233 0.8410164042144469
24.253241206371406 305.10323116419573 0.8403413311868283
24.25846876132482 301.46990318028446 0.8375803531004284
24.263696316278235 298.74147691769696 0.8357720676582797
24.26892387123165 299.148741985899 0.8381385008401455
24.274151426185064 303.2096944065284 0.8445746605970336
24.27937898113848 304.8132963930431 0.8489005049951
24.284606536091893 306.0423514866799 0.8526868777892931
24.289834091045307 305.7709250405631 0.8554120024781148
24.29506164599872 303.7887412646613 0.8554773931933529
24.300289200952136 304.50854449179684 0.8583340491732258
24.30551675590555 302.2265156483843 0.8583504935942654
24.310744310858965 300.0937498205663 0.8572241885826251
24.31597186581238 297.45700507132375 0.8562538796414781
24.321199420765794 299.6208422687426 0.8607269885146149
24.326426975719208 300.50887480398154 0.8630128406829441
24.331654530672623 300.0546309013275 0.8628317846136279
24.336882085626037 300.70693969276834 0.8638697798888454
24.34210964057945 303.3863899023722 0.8702094684588282
24.347337195532866 302.11923415457704 0.8721419521057
24.35256475048628 299.7526143997847 0.8725771280893818
24.357792305439695 296.9265599499834 0.8707829583095287
24.36301986039311 298.91678490030256 0.8765840817635436
24.368247415346524 299.8830583306938 0.8794760695417868
24.373474970299938 303.5927276528402 0.8873268973078707
24.378702525253352 302.35198278325396 0.886557819136681
24.383930080206767 303.38383341814534 0.8895818014323359
24.38915763516018 301.6074669590794 0.8869854668444898
24.394385190113596 302.2848828490939 0.8896990128524715
24.39961274506701 301.61149210655987 0.8922462292301915
24.404840300020425 300.74167906286317 0.8931973655092176
24.41006785497384 301.4072898603351 0.8961402147070416
24.415295409927253 301.17785889334175 0.8974338013655582
24.420522964880668 301.6679296267393 0.9009233514587165
24.425750519834082 301.52485181052344 0.9045175176131843
24.430978074787497 301.590154250245 0.9073798315512734
24.43620562974091 302.90353003127757 0.9126708211498497
24.441433184694326 302.70324246229796 0.9157391485727301
24.44666073964774 303.9940794921387 0.9212789886866004
24.451888294601154 304.2038957808945 0.9222744666611503
24.45711584955457 307.9248687609084 0.9284351560302521
24.462343404507983 308.99531927211024 0.9302873666350262
24.467570959461398 309.62611107611576 0.9338974040532592
24.472798514414812 310.902194699569 0.9378449000653011
24.478026069368227 311.0412481147817 0.9404712638461437
24.48325362432164 309.20755833282095 0.939878092497643
24.488481179275055 305.25079786351085 0.9362837710916626
24.49370873422847 302.397216644438 0.9342345471251188
24.498936289181884 305.6201708032256 0.9431491965932477
24.5041638441353 305.71084121160703 0.946799745299802
24.509391399088713 306.37538486722985 0.949654956053991
24.514618954042128 303.1859236422645 0.9456158585141803
24.519846508995542 303.1089640327922 0.9472249866793961
24.525074063948956 306.2922027822381 0.9552575743017562
24.53030161890237 308.28251427325665 0.9615459075365579
24.535529173855785 313.84138310803877 0.972379309270324
24.5407567288092 311.9359393292975 0.9728983338687048
24.545984283762614 307.9349753198467 0.9695501474078257
24.55121183871603 307.86940868028967 0.9723364952867218
24.556439393669443 307.67437433474237 0.971183712268223
24.561666948622857 311.493924181026 0.977817173868467
24.566894503576272 310.64306281473387 0.9791073753590888
24.572122058529686 309.3061733219367 0.9801344974305187
24.5773496134831 309.5145912776592 0.9835137917716968
24.582577168436515 305.8971686608381 0.9791855989739743
24.58780472338993 306.9627437605158 0.9831348801911866
24.593032278343344 308.9743996675457 0.9881311962986299
24.59825983329676 314.0487509871437 0.9986436441280006
24.603487388250173 314.36268601723646 1.0020906519333252
24.608714943203587 314.65118395600285 1.0059271504643301
24.613942498157 312.56525738261996 1.004168216787074
24.619170053110416 313.11554371243324 1.0077478911382949
24.62439760806383 311.0061214092545 1.0065032159306346
24.629625163017245 309.7667096618914 1.0078958635793274
24.63485271797066 306.6243998508557 1.0042780959742197
24.640080272924074 303.1116514861789 1.0004549215167706
24.645307827877488 300.26017209571813 0.997631971925904
24.650535382830903 297.4605135623876 0.9962374449315382
24.655762937784317 298.1539262602343 1.0016928059696584
24.66099049273773 300.216378061921 1.0076197742002115
24.666218047691146 303.2292297313528 1.016567046432213
24.67144560264456 303.39656744888333 1.0200152796258364
24.676673157597975 302.96644751901715 1.0217599003523061
24.68190071255139 303.08593257509625 1.0235572615755297
24.687128267504804 301.0291964952259 1.0222844470239918
24.692355822458218 302.6688249695947 1.028282065279797
24.697583377411632 304.37740756489904 1.0333791833200512
24.702810932365047 305.6288969130743 1.0370636937905355
24.70803848731846 305.0788916703503 1.0381911938809152
24.713266042271876 298.2112007912902 1.02894001480242
24.71849359722529 297.59802925631595 1.0313710482774063
24.723721152178705 295.02432881384885 1.0312001032432745
24.72894870713212 300.3622339285917 1.0447684208966364
24.734176262085533 300.0547745739924 1.0460259986319465
24.739403817038948 304.29220111240846 1.053496674610883
24.744631371992362 302.5090123981731 1.0529265904807283
24.749858926945777 304.0603389796052 1.0588288413647142
24.75508648189919 303.18672340442924 1.0603128632919845
24.760314036852606 303.99048394673554 1.0631586575835292
24.76554159180602 301.69517889111114 1.0615656529188509
24.770769146759434 300.705265827731 1.064864951402262
24.77599670171285 301.33110461285895 1.0709652253329809
24.781224256666263 300.38169510890606 1.0733635264396704
24.786451811619678 301.77334167364046 1.0759667567309275
24.791679366573092 300.7377522869935 1.0730130297363127
24.796906921526507 304.1961790755733 1.0798438202446747
24.80213447647992 304.17117483220704 1.0839468509767713
24.807362031433335 301.44132850976877 1.0830223776943784
24.81258958638675 296.40697707659035 1.0785284308048229
24.817817141340164 295.22669632476726 1.077063990746857
24.82304469629358 293.33365645442876 1.0766973306872103
24.828272251246993 297.73002600644253 1.0869119839733616
24.833499806200408 302.0936735910162 1.100552750831209
24.838727361153822 307.291776792387 1.1130944669899219
24.843954916107236 305.6795796788021 1.1146717436343259
24.84918247106065 302.85950132508174 1.1096796242131715
24.854410026014065 300.884085143696 1.1084347117076598
24.85963758096748 299.95122196607457 1.108528147784116
24.864865135920894 300.94511578412767 1.1137641858721512
24.87009269087431 300.81089964456294 1.117458420141685
24.875320245827723 302.2832037632114 1.1241442014149714
24.880547800781137 303.49204726424824 1.1299919289719804
24.885775355734552 304.25709327329315 1.1339909886864523
24.891002910687966 303.7641150913294 1.1351907511308705
24.89623046564138 302.5157847675603 1.1349240210248945
24.901458020594795 301.3403514270491 1.1355359510225755
24.90668557554821 303.96986977385325 1.1440039178058103
24.911913130501624 307.1350688031118 1.1538505446574319
24.91714068545504 310.6452854710905 1.1645770816885843
24.922368240408453 309.4305669672966 1.1658694117243042
24.927595795361867 305.6740541819812 1.160868047256724
24.93282335031528 301.6410461957071 1.1562492629270702
24.938050905268696 300.31739778786607 1.1584184984549264
24.94327846022211 307.3153861389857 1.1764431637910269
24.948506015175525 309.7640526083769 1.1870289457078207
24.95373357012894 316.68567592651135 1.2043626703697963
24.958961125082354 313.9336474227379 1.2021701151298272
24.964188680035768 312.43379514730265 1.2022202296098534
24.969416234989183 305.54385468701093 1.1891564904750342
24.974643789942597 304.4116116031921 1.1894898994908005
24.97987134489601 304.2518913877876 1.1905033362503998
24.985098899849426 304.5736989279321 1.1938490775765134
24.99032645480284 302.18392646467595 1.191588325185315
24.995554009756255 299.2394503647636 1.189048354211734
25.00078156470967 301.3170230284226 1.1981930958951856
25.006009119663084 304.19582743063637 1.2085115101503285
25.011236674616498 309.3526214744345 1.2222128359209996
25.016464229569912 312.38965829781466 1.2315606701185504
25.021691784523327 312.43472654041153 1.2371686534073136
25.02691933947674 318.29856215843296 1.2522934682602112
25.032146894430156 317.2716838409939 1.2538084846606694
25.03737444938357 319.1730201012733 1.2578846499951808
25.042602004336985 317.23502808356363 1.2604758915302294
25.0478295592904 317.4686653648606 1.263736992311372
25.053057114243813 320.88236019072417 1.275074653899711
25.058284669197228 315.2664214854829 1.2657882605412898
25.063512224150642 312.91578905510994 1.2637091274126555
25.068739779104057 305.8301823558085 1.2541103772941278
25.07396733405747 305.6740676805117 1.2591265907598908
25.079194889010886 306.7837077787109 1.2681866907688366
25.0844224439643 309.0080520177483 1.2772292489512982
25.089649998917714 313.8146565463649 1.2892971797033432
25.09487755387113 313.810648275567 1.2893462034148315
25.100105108824543 320.46870840396787 1.306624886633702
25.105332663777958 315.5500139407109 1.3031237348791287
25.110560218731372 317.78570661432855 1.3133039673170874
25.115787773684787 317.3975618760479 1.317962534932621
25.1210153286382 318.21900063853894 1.3230711058427445
25.126242883591615 319.7254412364662 1.3313592067528068
25.13147043854503 314.2937624545406 1.3227884076956724
25.136697993498444 315.7365938362745 1.3285201709789924
25.14192554845186 314.65415355183416 1.328799021619891
25.147153103405273 313.36717151665533 1.3303811528609888
25.152380658358688 313.6749395443981 1.3352879141289569
25.157608213312102 313.50031828300035 1.3408282119444401
25.162835768265516 316.462643365253 1.352405914455289
25.16806332321893 318.1714194331292 1.3579833768587493
25.173290878172345 322.6947506796357 1.3751021736510909
25.17851843312576 319.1080885190262 1.3708191159422565
25.183745988079174 317.30367655292935 1.3715522235147553
25.18897354303259 310.04622133912756 1.3596484193690905
25.194201097986003 309.69253307416443 1.3625172283565181
25.199428652939417 310.19621645523466 1.3695199957333306
25.204656207892832 313.55762689625453 1.380133430148613
25.209883762846246 317.1229169707458 1.3923732101667634
25.21511131779966 318.5916161126519 1.4010085215810837
25.220338872753075 314.05532978249073 1.3983118643251664
25.22556642770649 313.1127931023989 1.4028837927664202
25.230793982659904 312.3704760277979 1.409031716750293
25.23602153761332 315.6712772463894 1.4207246554166408
25.241249092566733 319.3938806967262 1.4367488668998112
25.246476647520147 324.5525330320331 1.4538986605084236
25.25170420247356 331.0314823646648 1.4761254421234744
25.256931757426976 330.36351661456 1.4753397934832457
25.26215931238039 325.0593779679055 1.4659443438624582
25.267386867333805 315.4566080999378 1.4438886755458205
25.27261442228722 313.1684192118309 1.4438240518347274
25.277841977240634 317.36164364574205 1.4571534846045409
25.283069532194048 322.425977168758 1.4756919803506654
25.288297087147463 325.796934365979 1.4885402835375874
25.293524642100877 323.39885640293375 1.4908609642340538
25.29875219705429 323.99038779460335 1.5001287430259833
25.303979752007706 325.3272709725416 1.509297323320779
25.30920730696112 326.4014988185642 1.516963129191117
25.314434861914535 326.0653928510799 1.5181983064155338
25.31966241686795 322.0710320523268 1.5136456710258246
25.324889971821364 320.53366779238115 1.5171049047355782
25.330117526774778 320.27322350294133 1.524743389890802
25.335345081728192 323.4882150680545 1.5405930628616782
25.340572636681607 320.39121375130486 1.5365930046445537
25.34580019163502 321.13402236629963 1.5443909767742756
25.351027746588436 318.3856397505119 1.5430475450475138
25.35625530154185 323.56780950234344 1.5664180132100916
25.361482856495265 322.1296666568836 1.5678545651568134
25.36671041144868 323.7996790091045 1.5796734168053859
25.371937966402093 321.03283114500266 1.5811525670493793
25.377165521355508 321.72372676012174 1.5895319213547876
25.382393076308922 316.66760592204656 1.584390713206574
25.387620631262337 317.09433373669333 1.5956093604223955
25.39284818621575 318.8036836510137 1.6109884247759725
25.398075741169166 327.4936871669788 1.642217208779807
25.40330329612258 332.9499671262569 1.656601148102287
25.408530851075994 332.13209749174433 1.655106362741092
25.41375840602941 333.83012297400506 1.6638315283773588
25.418985960982823 329.68437895180915 1.6586407102035774
25.424213515936238 329.13002939363315 1.6654931458597204
25.429441070889652 325.0248738842283 1.6612622848964134
25.434668625843067 324.4008088909779 1.6653323030337024
25.43989618079648 322.99901360448047 1.6694259809615413
25.445123735749895 326.5403037237229 1.687447586592868
25.45035129070331 324.83584353511515 1.6911713635567844
25.455578845656724 324.6565720070805 1.699022622552682
25.46080640061014 320.67853703212546 1.6972239550110098
25.466033955563553 317.76201407569835 1.6957835609754817
25.471261510516968 325.1498201148378 1.7273221972581883
25.476489065470382 332.302734832746 1.7508817213133385
25.481716620423796 334.5336264965475 1.7692307930314253
25.48694417537721 332.7763394301472 1.7706988623169269
25.492171730330625 334.3899379280068 1.7842781626352469
25.49739928528404 326.1471503462954 1.7682976848356757
25.502626840237454 329.1806775877781 1.7823283726023866
25.50785439519087 318.4541743507871 1.7633819918250724
25.513081950144283 320.71821574162556 1.7837878626553796
25.518309505097697 312.49291421901404 1.77456072744363
25.523537060051112 311.60003949657784 1.7788177374344478
25.528764615004526 315.22737763635666 1.7976534646221802
25.53399216995794 319.6853716668427 1.813152445897062
25.539219724911355 331.87134097407966 1.8651260472518696
25.54444727986477 332.65541099561557 1.8774641188102323
25.549674834818184 335.5998165237823 1.8974676820898906
25.5549023897716 327.9951914490178 1.8801643394899081
25.560129944725013 325.14512510689644 1.8793078271759494
25.565357499678427 326.5068916425691 1.896412772140968
25.57058505463184 331.7612938054552 1.926858854526644
25.575812609585256 339.39450964336817 1.9621111273429772
25.58104016453867 338.11072730902515 1.9680112090695763
25.586267719492085 329.1606864621701 1.951333752530069
25.5914952744455 320.9051725460011 1.9360786297289714
25.596722829398914 321.09667205281056 1.9480711460351212
25.601950384352328 321.5771336689324 1.9615887646177632
25.607177939305743 321.71510576616015 1.975130861220381
25.612405494259157 319.8131764200174 1.9812200596576235
25.61763304921257 326.8711994999716 2.0203348363188085
25.622860604165986 333.774313428025 2.0508876536406104
25.6280881591194 333.00059484583386 2.060529977994664
25.633315714072815 330.8907870183653 2.0632022079670707
25.63854326902623 328.11614643411224 2.0704538184986054
25.643770823979644 337.138710066027 2.113736389401902
25.648998378933058 348.44293519997495 2.15954779662595
25.654225933886472 349.40579845959104 2.177479360670096
25.659453488839887 344.8024293504092 2.1853431222892175
25.6646810437933 331.5173548775172 2.165100165481692
25.669908598746716 326.0526633288986 2.158472014120003
25.67513615370013 329.9151782999341 2.1816258599500506
25.680363708653545 331.4369602528892 2.197150215431611
25.68559126360696 334.35791856113406 2.240784570377395
25.690818818560373 337.45677483272874 2.2753228836409343
25.696046373513788 341.18566501575987 2.304995743019577
25.701273928467202 338.1842080696853 2.2969868514470986
25.706501483420617 322.3192474027907 2.2473270711712496
25.71172903837403 319.38011984559296 2.2573495060202786
25.716956593327446 316.4993195622176 2.262350517813324
25.72218414828086 329.4850873791375 2.3321048978156576
25.727411703234274 325.31349126045853 2.3317032685198584
25.73263925818769 326.99776330134233 2.3621119083503594
25.737866813141103 325.09363448829754 2.379076705830351
25.743094368094518 329.4706559921854 2.425099013949829
25.748321923047932 327.0150283048807 2.4345889502224765
25.753549478001347 329.08175743246153 2.4595650661191657
25.75877703295476 333.0282685437407 2.488607429922024
25.764004587908175 338.47325601518145 2.5395072897404685
25.76923214286159 342.57629689101634 2.5824078260063374
25.774459697815004 335.22275609995677 2.575452964561396
25.77968725276842 331.24072595016474 2.584029545790004
25.784914807721833 323.1486513938584 2.5708516211164065
25.790142362675248 331.82216695567473 2.6450065484333543
25.795369917628662 336.2284366645148 2.6946764074967344
25.800597472582076 341.2261970776096 2.750248308867805
25.80582502753549 336.2552998291918 2.747908712579351
25.811052582488905 334.5180581994725 2.76460166353492
25.81628013744232 333.17188982018024 2.7948776278684497
25.821507692395734 319.9993179940098 2.7744446250398687
25.82673524734915 309.82972053229224 2.7683205402340283
25.831962802302563 319.8484144736104 2.8435450600925853
25.837190357255977 334.7925967649261 2.9473194141577124
25.84241791220939 341.28214842125243 3.0044986916761727
25.847645467162806 333.56977995552364 3.0065717608405906
25.85287302211622 328.9192870105074 3.0183871243041613
25.858100577069635 334.5208917547154 3.093242043284904
25.86332813202305 330.683835077962 3.1114545183275264
25.868555686976464 323.2075430283741 3.1283813471273145
25.87378324192988 313.2222935572034 3.120024620868956
25.879010796883293 316.14735530251465 3.1869876701133357
25.884238351836707 324.3589166519502 3.2793432857460014
25.88946590679012 327.2753378623675 3.347198475717342
25.894693461743536 335.69576701822507 3.453261311930195
25.89992101669695 324.7809007312278 3.448886713043726
25.905148571650365 314.85378185320354 3.4669287891493026
25.91037612660378 313.39937894374776 3.5145297501783115
25.915603681557194 322.96161611038247 3.6477900688836344
25.920831236510608 335.0399707160049 3.782252650359691
25.926058791464023 332.57357094803405 3.885166143534066
25.931286346417437 323.9833250212136 3.909324743884213
25.93651390137085 315.6819151801713 3.9616355880873177
25.941741456324266 301.4303317383277 3.929506483640468
25.94696901127768 294.33148404380506 3.9821864773670272
25.952196566231095 297.7847723688368 4.120859807068101
25.95742412118451 314.51222724899816 4.383354007009073
25.962651676137924 327.0772240082241 4.578711365739902
25.967879231091338 323.13085986709825 4.627605115888311
25.973106786044752 321.4754726233635 4.644723312678806
25.978334340998167 313.96387398946877 4.659305695399626
25.98356189595158 306.3273308961691 4.690378779999674
25.988789450904996 320.05540523004083 4.862628779915654
25.99401700585841 325.9890107588601 5.018236968905076
25.999244560811825 346.5818631163935 5.24248263056397
26.00447211576524 354.45464777503764 5.500772122391968
26.009699670718653 349.0302629343578 5.553102754666958
26.014927225672068 335.0718870485437 5.590194914658467
26.020154780625482 321.14447802619486 5.517605523155325
26.025382335578897 305.58566281739155 5.495695741748117
26.03060989053231 328.1710002606296 5.820896647742873
26.035837445485726 334.59622308335804 6.031711745318428
26.04106500043914 349.14425076889927 6.330632324854881
26.046292555392554 328.80263977269595 6.30275511982836
26.05152011034597 303.014875774746 6.257137734752106
26.056747665299383 297.52924084789964 6.358750942712414
26.061975220252798 296.32579427135977 6.616718733506479
26.067202775206212 312.59597880371 6.966445419740383
26.072430330159627 308.1877461637664 7.290385203458077
26.07765788511304 309.1966961849236 7.5166997419331905
26.082885440066455 313.0961952497035 8.007992547165953
26.08811299501987 315.2762041964774 8.36615095765613
26.093340549973284 290.4513157618941 8.555706507616271
26.0985681049267 293.7373099496528 9.112180239527559
26.103795659880113 272.4419132918896 9.494465483513952
26.109023214833528 280.05301170553264 11.144823229291442
26.114250769786942 246.40264165966985 11.618710717148119
26.119478324740356 286.97947410186487 14.913093716667486
26.12470587969377 253.21020787825051 14.428788353434252
26.129933434647185 246.5364087758501 19.556963786686616
26.1351609896006 149.06840643384643 21.512263864479646
