# Supplementary material for: Unraveling metal effects on CO2 uptake in pyrene-based metal-organic frameworks
Source: Nat Commun. 2025 Feb 11;16:1516. doi: 10.1038/s41467-025-56296-w (PMC11814143; doi:10.1038/s41467-025-56296-w)
Supplement: Supplementary file 3 — Source Data [file 41467_2025_56296_MOESM3_ESM.zip › SourceCode/SuppInf/FigureS5_Ga-TBAPy_InSitu_VariableT_PXRD/Data/GaTBAPy_0130p.dat]

0.002613777476707968 29.745826533885385 8.81088893071692
0.007841332430123905 26.92526779671691 7.347174097264631
0.01306888738353984 23.106882693896342 5.781577778304502
0.018296442336955775 21.761181644396725 3.7573366153385686
0.02352399729037171 21.00796046685303 3.2135675256272482
0.028751552243787646 19.21702095530523 2.8867178650348833
0.03397910719720358 19.179364292255144 2.461414998937199
0.03920666215061952 15.916497374952488 2.111323542038604
0.04443421710403546 14.013735739274262 1.8933563232898971
0.0496617720574514 17.555385994981755 1.8525353261624589
0.054889327010867336 15.552947594845817 1.8225955743834712
0.060116881964283275 17.125105445291016 1.8184988811763787
0.06534443691769921 19.692559700619128 1.7934979937533824
0.07057199187111515 19.56858861723764 1.7287927479677545
0.07579954682453109 20.397203576885623 1.680439354964749
0.08102710177794703 20.56206324169718 1.6427336930260654
0.08625465673136297 20.207235813217277 1.6569643800415776
0.09148221168477891 19.359222957515087 1.5660567571744526
0.09670976663819485 21.009508883563615 1.6048658949880377
0.10193732159161079 18.20773432128584 1.4490715922870319
0.10716487654502672 16.73793248237393 1.3410225296294167
0.11239243149844266 15.856971040440873 1.2392737850874287
0.1176199864518586 16.038024421678728 1.2308474258387037
0.12284754140527454 17.134829271303907 1.216257431999448
0.12807509635869047 18.549303905232307 1.2039342092733987
0.1333026513121064 19.41062054474956 1.220913511054048
0.13853020626552232 19.305061026864642 1.1909779664764741
0.14375776121893824 20.910461895424735 1.2756506934560836
0.14898531617235417 21.282817131961803 1.307122792486
0.1542128711257701 21.35865320560513 1.325955191654107
0.15944042607918602 22.050784752605974 1.3104586629964743
0.16466798103260194 20.871939643422895 1.267862881449007
0.16989553598601786 19.863790769269738 1.1774621154261133
0.1751230909394338 19.181686492989726 1.1064690976937932
0.18035064589284971 18.45252691300102 1.0527637812676272
0.18557820084626564 18.30909896269619 1.005102058637923
0.19080575579968156 19.09563002099933 1.0418914281916225
0.1960333107530975 17.27478878555329 0.9963443639029526
0.20126086570651341 17.825042265774496 0.9925258642092115
0.20648842065992934 19.180998428171183 1.0198850473444818
0.21171597561334526 19.451856149610848 1.0228745745023702
0.2169435305667612 19.10141048080417 1.0076311065695598
0.22217108552017711 19.40560336252118 1.0080467212241757
0.22739864047359304 17.725355453112265 0.9555597141784983
0.23262619542700896 17.68283635853103 0.9093046032786715
0.2378537503804249 17.748479154085878 0.906892295360583
0.2430813053338408 18.008043999708278 0.9152935592239555
0.24830886028725674 18.096899314426068 0.8895996541552627
0.25353641524067266 19.52279057419395 0.9086474174310185
0.2587639701940886 20.329934448123083 0.9183698324002946
0.2639915251475045 20.967952309653416 0.935736575050409
0.26921908010092044 22.233435692113968 0.9569780745943507
0.27444663505433636 21.41108166064154 0.9405159970343899
0.2796741900077523 21.07233952969376 0.9315850625888206
0.2849017449611682 20.194249284114996 0.9180444301069642
0.29012929991458414 19.0305866743687 0.8983007959570432
0.29535685486800006 18.45213979391076 0.8726378922980296
0.300584409821416 18.779733198374466 0.8274336148657412
0.3058119647748319 18.169467053823336 0.7879495670347012
0.31103951972824784 18.926961679341602 0.8171700223281986
0.31626707468166376 18.925683233428703 0.8093962457006774
0.3214946296350797 17.772279124018507 0.792602443640429
0.3267221845884956 17.609685078821897 0.8026261561764847
0.33194973954191154 17.195804556700537 0.7984837563697811
0.33717729449532746 17.55660184905435 0.819573910778593
0.3424048494487434 18.126655144481408 0.8273399875626235
0.3476324044021593 17.192481368299333 0.7900986176731161
0.35285995935557524 17.65474922090715 0.7919824414540874
0.35808751430899116 17.179342061329844 0.7721915227239777
0.3633150692624071 17.591376431830984 0.7774823789386747
0.368542624215823 17.43829253941304 0.7712292183141117
0.37377017916923894 18.971073455629078 0.8079898257860829
0.37899773412265486 19.67737455221423 0.8487339898657423
0.3842252890760708 19.504869498376173 0.8696897906410471
0.3894528440294867 19.934858759256688 0.8984429424484693
0.39468039898290264 18.921696037966477 0.8511176962629282
0.39990795393631856 18.446940881222112 0.8096109888645974
0.4051355088897345 19.6546595316616 0.8200909676125003
0.4103630638431504 20.910953883784135 0.8192263173752403
0.41559061879656634 22.007320143817836 0.8351829347683456
0.42081817374998226 21.895729727297756 0.8350409724574137
0.4260457287033982 20.329875701233387 0.8183899232281756
0.4312732836568141 19.26556749018586 0.7922876106856077
0.43650083861023004 18.092315376412213 0.7646978779896516
0.44172839356364596 18.111804037988534 0.7532614173012033
0.4469559485170619 18.3406797316039 0.7459932687389738
0.4521835034704778 19.16591306431673 0.7796488501872159
0.45741105842389373 19.54508422374455 0.7923636016716674
0.46263861337730966 20.045553153051845 0.8219109193536092
0.4678661683307256 20.409797040643614 0.8346952828652889
0.4730937232841415 21.02147433776119 0.8479521252914923
0.47832127823755743 20.86926304074211 0.8372683369951035
0.48354883319097336 21.355628392961723 0.8047833528404013
0.4887763881443893 21.12309505987845 0.806820652806967
0.4940039430978052 19.674275454001762 0.7543492096224604
0.49923149805122113 18.385181885014315 0.7262989201874549
0.5044590530046371 16.768706781896512 0.7066174940363031
0.5096866079580531 16.537782178867754 0.6990474849436146
0.5149141629114691 17.416943042671463 0.7334656489166218
0.5201417178648851 18.650354654042893 0.755530019840333
0.525369272818301 19.23956359881487 0.7659094235014051
0.530596827771717 19.490768297988833 0.7726886773390228
0.535824382725133 19.922009755670445 0.7739302082114047
0.541051937678549 19.49821472434869 0.7757271745204163
0.546279492631965 19.90937136682146 0.7970466317452637
0.5515070475853809 20.107775962505116 0.7990234611255429
0.5567346025387969 19.931185690393345 0.7796088312592488
0.5619621574922129 18.524971672460904 0.7119452962884792
0.5671897124456289 18.037971392340356 0.6931781576895298
0.5724172673990449 17.86130750748705 0.7040593161498179
0.5776448223524608 17.976638953205615 0.7227686749809882
0.5828723773058768 19.802550903626074 0.7484324661782202
0.5880999322592928 19.43525674082319 0.7358460942773859
0.5933274872127088 18.44514638837669 0.7133395517110821
0.5985550421661248 17.969728432923244 0.7097131524578161
0.6037825971195407 18.48467059607749 0.7309194413420678
0.6090101520729567 19.194485207135816 0.7489242012681491
0.6142377070263727 20.0481168866276 0.7310999006487365
0.6194652619797887 19.38011620429357 0.6990699031436896
0.6246928169332047 19.073714839141505 0.6989532889654142
0.6299203718866206 19.567442603654627 0.711266914772321
0.6351479268400366 19.803780788053437 0.7288589744250535
0.6403754817934526 21.00796097547287 0.7539735937769056
0.6456030367468686 20.49194559651505 0.7279850301987894
0.6508305917002846 21.093263304804807 0.7225732889612244
0.6560581466537005 21.620778659045925 0.7195670124709113
0.6612857016071165 21.259319375636288 0.7089104141906409
0.6665132565605325 20.30072905753465 0.6819107366840886
0.6717408115139485 20.300343057276155 0.6951337153662964
0.6769683664673645 20.06961199134184 0.6928470629179374
0.6821959214207804 21.06269925221859 0.7071630066080558
0.6874234763741964 21.773575919300043 0.7159363949388816
0.6926510313276124 21.688204200250553 0.7093612518926673
0.6978785862810284 21.278630359311975 0.7003345014015332
0.7031061412344444 21.671034363959485 0.7104647462260966
0.7083336961878604 22.442638879965713 0.7239814812746825
0.7135612511412763 22.989053901719277 0.7396111821815574
0.7187888060946923 22.391214322382393 0.7449946258466158
0.7240163610481083 23.022690065063557 0.7509015751850168
0.7292439160015243 22.918710483125487 0.7549890887870742
0.7344714709549403 23.610621480313455 0.7564963920034303
0.7396990259083562 24.82753884314043 0.7732013901413424
0.7449265808617722 23.59514266002131 0.7357246806632447
0.7501541358151882 23.380555631096424 0.7347121445963448
0.7553816907686042 23.31240291699844 0.7354153537235035
0.7606092457220202 24.794068751140315 0.7564042511339157
0.7658368006754361 25.82406018445329 0.7960332105898212
0.7710643556288521 28.150464235690006 0.8187580936435891
0.7762919105822681 29.801016064062285 0.8123976092597749
0.7815194655356841 29.389298382351722 0.7817561955348047
0.7867470204891001 30.27199378064909 0.7729188056494589
0.791974575442516 29.808238101583715 0.7808021365377281
0.797202130395932 30.128872500839805 0.8041097479706785
0.802429685349348 30.715302286699544 0.8392170996084968
0.807657240302764 31.488447340862376 0.8506733853377194
0.81288479525618 35.698809858325355 0.9045584013315239
0.8181123502095959 38.515522315026416 0.9350955590442507
0.8233399051630119 39.677509181768336 0.9410444043038518
0.8285674601164279 42.93056789083908 0.9928919214905738
0.8337950150698439 44.99779090201963 1.03592985759305
0.8390225700232599 50.14833221123265 1.1120061730456166
0.8442501249766758 56.05783306547225 1.1866845288526946
0.8494776799300918 57.0566591532149 1.1735679997806245
0.8547052348835078 60.4956786053181 1.207641866722829
0.8599327898369238 63.84980507045818 1.247225442270349
0.8651603447903398 66.31127852615198 1.2832815780294586
0.8703878997437557 70.77780615102432 1.3304308957039221
0.8756154546971717 73.63451655075613 1.3525080148738668
0.8808430096505877 79.06477243923116 1.4134403236502788
0.8860705646040037 82.40412233848902 1.4434914599802462
0.8912981195574197 81.37138225662706 1.4106511720169863
0.8965256745108356 79.65940809069191 1.390835265643844
0.9017532294642516 81.25908519477608 1.412814609736655
0.9069807844176676 83.8881486010338 1.4364115133429671
0.9122083393710836 88.37788250138667 1.493662452212899
0.9174358943244996 90.74127608019509 1.4898084491597932
0.9226634492779155 92.55130450128667 1.5088999083322185
0.9278910042313315 95.36879409492202 1.5265999953904659
0.9331185591847475 94.67913240486634 1.5070844887150303
0.9383461141381635 94.58563393252739 1.4943548224946948
0.9435736690915795 96.00065233997077 1.4881696442930654
0.9488012240449955 95.00368506424209 1.4660319745071537
0.9540287789984114 94.47285121030613 1.4505656806727685
0.9592563339518274 93.24640653060281 1.4322641614347607
0.9644838889052434 95.14009494844017 1.45569411252934
0.9697114438586594 98.55761453148642 1.463981644129071
0.9749389988120754 103.64832365128859 1.488504965592128
0.9801665537654913 106.81256206372315 1.4946441744552488
0.9853941087189073 114.49416093809799 1.5469436462045822
0.9906216636723233 120.46385906478237 1.5953209368994865
0.9958492186257393 122.12850193229227 1.6146603259749985
1.0010767735791553 117.22987910037855 1.578037432178785
1.0063043285325712 115.5079783681528 1.578689850578555
1.0115318834859872 114.88633668625666 1.571257002263389
1.0167594384394032 115.66441069116081 1.56752861632386
1.0219869933928192 124.15282229993323 1.6236615715780596
1.0272145483462352 124.03042505926994 1.6081263712937375
1.0324421032996511 125.40366208413622 1.6316359213416698
1.0376696582530671 126.3683246052332 1.62295379983593
1.042897213206483 126.74099738271522 1.6044171590547889
1.048124768159899 123.67010434345251 1.578730831324351
1.053352323113315 125.32802601502024 1.5959976115510484
1.058579878066731 128.7148166661889 1.6327651445100881
1.063807433020147 126.03968984718706 1.6153936774629085
1.069034987973563 127.54315391297821 1.598781304193298
1.074262542926979 127.35281072266363 1.5874786337129787
1.079490097880395 126.00640415880632 1.574791008536017
1.084717652833811 128.15700984122006 1.618428049432364
1.089945207787227 128.9533070168443 1.6567275976198736
1.095172762740643 128.9970132185545 1.6613723518146202
1.1004003176940589 127.44764579546403 1.6357495044903683
1.1056278726474749 131.08259668826904 1.6475625196916497
1.1108554276008908 133.661629222172 1.649416967848611
1.1160829825543068 136.22848293084033 1.6697747833789665
1.1213105375077228 141.7638678885515 1.7253944394362293
1.1265380924611388 138.45211241663327 1.697720123415362
1.1317656474145548 134.75603275967845 1.6699916824411798
1.1369932023679707 135.27474033366764 1.6663079429425498
1.1422207573213867 138.2373186554875 1.6741804475172875
1.1474483122748027 142.41363626522138 1.7151964527651955
1.1526758672282187 142.86700159266823 1.6859132867838844
1.1579034221816347 137.65305854314954 1.6463528905595821
1.1631309771350506 131.23137629327448 1.5973753217507802
1.1683585320884666 132.70340664559066 1.5863104666891812
1.1735860870418826 134.29548425412352 1.608896327918646
1.1788136419952986 139.21012383234248 1.6269973063012273
1.1840411969487146 139.60129139343698 1.602760970986451
1.1892687519021305 139.86497483068507 1.6169222550145395
1.1944963068555465 141.30472682698002 1.6317477783154062
1.1997238618089625 146.96850772252586 1.6678172149522386
1.2049514167623785 150.19228062840577 1.7197768854936748
1.2101789717157945 152.1257065746347 1.7172951125735647
1.2154065266692105 153.37967963847078 1.701858144146997
1.2206340816226264 153.96627890779152 1.7150124784501832
1.2258616365760424 154.6170614596275 1.735512700358082
1.2310891915294584 162.3750225340364 1.779192233679263
1.2363167464828744 160.9270062843318 1.7730294727273195
1.2415443014362904 153.5010088349521 1.7233502381182546
1.2467718563897063 147.82223014658655 1.6890978014169906
1.2519994113431223 142.94711633783993 1.674224339041066
1.2572269662965383 145.16379615110054 1.6805769066635055
1.2624545212499543 154.23107308211777 1.7133501925822592
1.2676820762033703 154.62735649549606 1.73219751509922
1.2729096311567862 154.92499570507673 1.7336868346546448
1.2781371861102022 153.10208642232493 1.7232308503296956
1.2833647410636182 151.49273644615283 1.716218433662673
1.2885922960170342 151.8066476058275 1.7160192125139397
1.2938198509704502 154.0732150185889 1.7489556299932996
1.2990474059238661 155.9964351153358 1.7691062634034853
1.3042749608772821 157.2824304392606 1.7529248360131782
1.309502515830698 155.55632393979977 1.7017626833710335
1.314730070784114 156.22110735378297 1.6924932625475937
1.31995762573753 155.7305330117991 1.6885298902109784
1.325185180690946 151.83331543931226 1.6735782597440718
1.330412735644362 146.25426566298484 1.6538176282776185
1.335640290597778 144.7947716523051 1.6309898928732987
1.340867845551194 146.30092442210534 1.647173631084907
1.34609540050461 151.16636263000103 1.690220370366373
1.351322955458026 155.8303747456975 1.7257332092624922
1.356550510411442 151.45557283129065 1.706490217192962
1.361778065364858 150.4277544767012 1.6958746732480945
1.3670056203182739 146.83524868524566 1.6795681634553135
1.3722331752716899 145.25444550491682 1.6635160616686675
1.3774607302251058 144.32146722231465 1.6537947070976569
1.3826882851785218 145.67612245346638 1.6551589948132424
1.3879158401319378 154.97672521095657 1.6970759894688352
1.3931433950853538 159.74831178619021 1.7220816808026485
1.3983709500387698 160.3322776621494 1.729893906594078
1.4035985049921857 155.47290480049477 1.7058197673314437
1.4088260599456017 150.40556074429986 1.6828906228554865
1.4140536148990177 150.77441685806235 1.6951341470126804
1.4192811698524337 157.55473439122412 1.744598352324365
1.4245087248058497 161.88091608705284 1.7670075685477695
1.4297362797592656 160.0668248677077 1.7461436212933839
1.4349638347126816 158.94739670160035 1.7288698484952911
1.4401913896660976 150.25723242871823 1.6487651280028117
1.4454189446195136 146.78161375138444 1.62274358460012
1.4506464995729296 139.42399365899934 1.5880464184479597
1.4558740545263456 142.69212882921502 1.6233113597385889
1.4611016094797615 141.1520846105636 1.6277315313693541
1.4663291644331775 137.6247157685579 1.6237749986688501
1.4715567193865935 138.69961671568697 1.615560691123125
1.4767842743400095 139.6016388999748 1.6220611976568022
1.4820118292934255 142.0276486282327 1.663230002463456
1.4872393842468414 142.56260317950444 1.6600020236395134
1.4924669392002574 141.2658760954803 1.6487391392872666
1.4976944941536734 138.44529392620257 1.6258727167965237
1.5029220491070894 136.03095598109604 1.6121048663336353
1.5081496040605054 133.42266121313094 1.5795228572724174
1.5133771590139213 139.07584719200574 1.6388895978644331
1.5186047139673373 141.62565326031643 1.64631626470007
1.5238322689207533 146.78482668353865 1.6798841585526818
1.5290598238741693 144.5147692139776 1.6593656369120746
1.5342873788275853 144.20024909630297 1.6431661357977316
1.5395149337810012 143.43592421907144 1.65567791986195
1.5447424887344172 144.93565165022895 1.6649850217097601
1.5499700436878332 141.92991005399526 1.6299298917926053
1.5551975986412492 142.20296602153667 1.62317191073585
1.5604251535946652 145.24421647868903 1.6339182208429999
1.5656527085480811 142.07947617130586 1.6131342959313264
1.5708802635014971 148.1743782419858 1.6719028166233916
1.576107818454913 157.6083750439448 1.7455963894293265
1.581335373408329 159.68366222633193 1.7749411010632892
1.586562928361745 160.69657003352089 1.7710734109461486
1.591790483315161 151.83350742800246 1.702999156304755
1.597018038268577 151.93673312231283 1.6920537949328072
1.602245593221993 158.27008098615795 1.724553412544633
1.607473148175409 162.4524603822445 1.7449459959597082
1.612700703128825 163.47577573149863 1.7231655553857936
1.617928258082241 159.07245427106847 1.6789324530255434
1.623155813035657 158.6556060300936 1.6728658062506438
1.628383367989073 163.97664495015098 1.70597814205815
1.6336109229424889 171.74314852963977 1.7690586578266891
1.6388384778959049 171.48681093613988 1.7661228716338049
1.6440660328493208 174.95656383596952 1.7950149950734664
1.6492935878027368 177.76224502632326 1.797043916254419
1.6545211427561528 172.2967260892656 1.7554936223133721
1.6597486977095688 183.46644721711118 1.7980296690810205
1.6649762526629848 190.99022364584363 1.826508371881761
1.6702038076164007 201.29227254618593 1.8768929384640503
1.6754313625698167 207.5789734448332 1.8959044415066544
1.6806589175232327 211.65990268522887 1.9193274346873574
1.6858864724766487 211.06041108146349 1.9085298810251665
1.6911140274300647 213.4185183856067 1.9199537766938475
1.6963415823834807 213.5658610232097 1.9045487511008259
1.7015691373368966 205.652744284168 1.8559293463753368
1.7067966922903126 202.30971262479204 1.8350544298632958
1.7120242472437286 205.4424759490365 1.8671975748537866
1.7172518021971446 211.7456153769723 1.9221495395459611
1.7224793571505606 221.78963328604144 1.9705553751051
1.7277069121039765 229.16625308869385 1.9788650017279454
1.7329344670573925 224.64400522830408 1.9258776942087275
1.7381620220108085 223.40573998880424 1.886790681852247
1.7433895769642245 230.32378858659834 1.9198161221893963
1.7486171319176405 231.27682011248015 1.9235173960923817
1.7538446868710564 238.2182440499854 1.9532195186484913
1.7590722418244724 239.5882473700772 1.9501339273923541
1.7642997967778884 244.49586124517197 1.982561553883038
1.7695273517313044 246.435919868439 1.9951788664466221
1.7747549066847204 244.5838098518788 1.969248324408862
1.7799824616381363 241.70529670112754 1.9479742306840597
1.7852100165915523 245.582717024248 1.9635935190846647
1.7904375715449683 253.25885384126596 1.9944868073311448
1.7956651264983843 254.11798669001485 2.0113884685741734
1.8008926814518003 258.2796738394206 1.9989875914488044
1.8061202364052162 255.5022442635664 1.9715153249263475
1.8113477913586322 256.58576527805747 1.9501689356049932
1.8165753463120482 259.6845273328737 1.945818273673004
1.8218029012654642 253.5706582086536 1.917306623827915
1.8270304562188802 253.32011275686153 1.9104276756921337
1.8322580111722961 248.52648782745706 1.8667636340040714
1.8374855661257121 251.165488269778 1.8890966710636956
1.842713121079128 257.4318485508839 1.9165726269442025
1.847940676032544 254.35745784191363 1.8936581445803973
1.85316823098596 259.7341802635256 1.9151533597329702
1.858395785939376 259.1812178066421 1.9029782444063956
1.863623340892792 255.73975611022334 1.8617580553176867
1.868850895846208 251.62465772375032 1.8304952106635197
1.874078450799624 246.11177356212409 1.7974143449870978
1.87930600575304 253.7713012845809 1.8327852985763682
1.884533560706456 259.95532014006864 1.8764678719440648
1.889761115659872 259.11827421507246 1.8699658361135791
1.894988670613288 252.9560470524713 1.8327055924742335
1.9002162255667039 254.9878986964213 1.827665951870993
1.9054437805201199 249.0241253715993 1.7691312859796007
1.9106713354735358 262.6663767590218 1.8172511708735746
1.9158988904269518 261.7318941250423 1.8070745295692845
1.9211264453803678 254.0638120421642 1.753312042798649
1.9263540003337838 252.54771317246755 1.7538944631616293
1.9315815552871998 250.26759538882501 1.7637952257579264
1.9368091102406157 247.4378398653043 1.7433590730964528
1.9420366651940317 253.78949707625793 1.7691991181971678
1.9472642201474477 257.39741775967065 1.776503688354421
1.9524917751008637 252.8519819906238 1.7291038063231394
1.9577193300542797 251.19449800832004 1.7175310839153812
1.9629468850076957 248.8538825116147 1.7143135677562353
1.9681744399611116 250.13589241978215 1.7023188558905993
1.9734019949145276 251.0191102521316 1.7178061479992317
1.9786295498679436 245.43614890039458 1.6853962522329426
1.9838571048213596 246.26208346404715 1.668466541045047
1.9890846597747756 243.67849952676502 1.6754821263655024
1.9943122147281915 240.31617493564895 1.6775381766328594
1.9995397696816075 245.41391144004078 1.7165572539125706
2.0047673246350235 242.53985119706215 1.7181809714715448
2.0099948795884393 236.31577884840593 1.6672995019054437
2.015222434541855 233.09623659580086 1.6244647961979737
2.0204499894952708 227.07350450934723 1.6024588537330715
2.0256775444486865 226.05512804801444 1.581397240286222
2.0309050994021023 231.25678024155508 1.5992810761829652
2.036132654355518 234.5831040806673 1.6216504140944437
2.041360209308934 236.35798189222908 1.6236490891386457
2.0465877642623496 236.17670361740159 1.6221948132206183
2.0518153192157653 230.65921515758131 1.5962393809674953
2.057042874169181 229.40386719378063 1.5892022335062606
2.062270429122597 233.10845248594148 1.6107718539202736
2.0674979840760126 234.1187622409046 1.6343899900967902
2.0727255390294284 232.7488526325606 1.6552710940682689
2.077953093982844 238.1614711093831 1.6884495491692117
2.08318064893626 235.19940872594023 1.6783351319383335
2.0884082038896756 237.05263853392583 1.6746393426506565
2.0936357588430914 232.4725380973328 1.6326953235422574
2.098863313796507 237.82693769745762 1.6459674593690472
2.104090868749923 235.6760037187652 1.6323638599562778
2.1093184237033387 234.78338224686715 1.6208649373599044
2.1145459786567544 230.65632339260463 1.6010400699914271
2.11977353361017 224.1208996244843 1.5739283077123876
2.125001088563586 224.45230342537855 1.5834056910884042
2.1302286435170017 225.36737614974172 1.5841050561329113
2.1354561984704175 227.32395408461775 1.6040555857066392
2.140683753423833 226.71583495510382 1.6010067736113893
2.145911308377249 224.641891483492 1.6023548441083517
2.1511388633306647 216.72317461420405 1.5655833497509002
2.1563664182840805 217.18807195649316 1.555695223099491
2.1615939732374962 217.27756898616525 1.5460094746823427
2.166821528190912 222.97066821615297 1.5773786127135065
2.1720490831443278 229.9069765523673 1.604586806132425
2.1772766380977435 223.6953380272003 1.5827730290062323
2.1825041930511593 223.752349451339 1.5749867045183665
2.187731748004575 222.4079292550354 1.543499359213516
2.192959302957991 224.71415885556564 1.5461267016852316
2.1981868579114066 225.5181435675788 1.5435016284220084
2.2034144128648223 223.59793332196227 1.5464684446450123
2.208641967818238 221.22673157859543 1.5438539856632176
2.213869522771654 224.15734781679674 1.5683234629171934
2.2190970777250696 234.29557079143558 1.6397428172207986
2.2243246326784853 232.94861992626937 1.6250563610948985
2.229552187631901 236.5760780693325 1.657593026892506
2.234779742585317 237.49516263233113 1.6508804719107308
2.2400072975387326 232.57419323169987 1.6189776595952656
2.2452348524921484 231.9165810782609 1.6191838272340602
2.250462407445564 228.31378771442803 1.6099295028397698
2.25568996239898 218.6995893484756 1.5585581697466442
2.2609175173523957 218.94376675393335 1.5595093777416098
2.2661450723058114 222.1403931676872 1.5764784038860287
2.271372627259227 226.36815917049609 1.5983393258925391
2.276600182212643 225.22083566536855 1.6034671070961057
2.2818277371660587 222.81901028973382 1.5942732617978546
2.2870552921194744 216.65652214287894 1.566903281254143
2.29228284707289 216.38142943930077 1.562028498586461
2.297510402026306 219.48447926183695 1.561899361775433
2.3027379569797217 218.97706691399216 1.549754414135135
2.3079655119331375 220.72527373799065 1.5653655984256456
2.3131930668865532 220.93310213148754 1.572209919749669
2.318420621839969 219.3881951777424 1.5575802595050667
2.3236481767933848 219.03650451729814 1.5453640592061475
2.3288757317468005 214.75110490749415 1.5282342413260421
2.3341032867002163 216.81070230787068 1.536712209646213
2.339330841653632 225.9607006762307 1.57298363668599
2.344558396607048 234.35529735106903 1.6244080243313297
2.3497859515604635 242.08004446698493 1.6648716612691925
2.3550135065138793 242.36504410655013 1.6752704144451656
2.360241061467295 242.71263980838603 1.6898405381540298
2.365468616420711 235.2253626393457 1.6445191390753422
2.3706961713741266 233.85189020465197 1.6189452904770516
2.3759237263275423 228.95788591137364 1.575143948765943
2.381151281280958 230.30380457007135 1.5782138091980622
2.386378836234374 234.79425584521317 1.591966088082116
2.3916063911877896 234.06707569653935 1.5900357314772027
2.3968339461412054 230.82945624359817 1.5915226180236066
2.402061501094621 225.85683052841057 1.5544931453277249
2.407289056048037 221.829113539829 1.5235762363653087
2.4125166110014526 217.45723693165314 1.5007795335471668
2.4177441659548684 217.27749335747507 1.4872056489842869
2.422971720908284 213.1594108980325 1.4541208391666267
2.4281992758617 215.65752622649032 1.4584597707022595
2.4334268308151157 217.3716350764252 1.455999808549152
2.4386543857685314 220.42805201301616 1.4621913502181703
2.443881940721947 222.8924327499866 1.459287973843649
2.449109495675363 226.3874303362681 1.4660964789293334
2.4543370506287787 236.0724825134077 1.4815212191378737
2.4595646055821945 241.2234406954706 1.459282880501743
2.4647921605356102 260.60003096773886 1.4668811987875865
2.470019715489026 290.33535411434883 1.482105288070144
2.4752472704424417 362.67719567694206 1.573438391431127
2.4804748253958575 509.1421184907859 1.7805274448446018
2.4857023803492733 747.9104791750997 2.081219775301078
2.490929935302689 1084.0693643301518 2.462172994280036
2.496157490256105 1514.4401394472507 2.903557498107228
2.5013850452095205 1949.2185823414245 3.2908569843008464
2.5066126001629363 2292.544677258733 3.559112611654721
2.511840155116352 2545.6250875844344 3.74684082432527
2.517067710069768 2741.435410592781 3.8895793912788044
2.5222952650231836 2940.1076379225633 4.035883148581618
2.5275228199765993 3225.580361068422 4.224562084455053
2.532750374930015 3615.536934147933 4.452167173495932
2.537977929883431 4221.358452753779 4.797259552720917
2.5432054848368466 5002.049703715555 5.225482871163722
2.5484330397902624 5830.294528682231 5.641733197691212
2.553660594743678 6460.3516583268265 5.945014835365907
2.558888149697094 6751.1725059373875 6.06441460334074
2.5641157046505096 6702.48809395017 6.053779440900127
2.5693432596039254 6275.681216057381 5.8413791638540715
2.574570814557341 5739.8467621779355 5.5868732770924066
2.579798369510757 5127.931566472196 5.248196710229124
2.5850259244641727 4692.303482767221 5.01294509348474
2.5902534794175884 4389.260846680974 4.845359771913179
2.595481034371004 4161.73730177037 4.712742086556935
2.60070858932442 3919.147431382189 4.580435654726936
2.6059361442778357 3529.3096823614073 4.338332164838577
2.6111636992312515 3053.5531991811536 4.043060812996182
2.6163912541846672 2473.8529639424587 3.635453670915706
2.621618809138083 1882.2079223608087 3.1750068681827477
2.6268463640914987 1357.5029037991435 2.687717220410544
2.6320739190449145 945.5185927986238 2.2480135024844463
2.6373014739983303 669.2605244439693 1.9169178219341034
2.642529028951746 496.4136868182733 1.6838239122516132
2.6477565839051618 386.0497904495634 1.53244504097899
2.6529841388585775 324.8925174086287 1.457792354855219
2.6582116938119933 290.36546840980515 1.426128390018547
2.663439248765409 268.4116013116845 1.4118043460707468
2.668666803718825 254.55504465999397 1.406618300542007
2.6738943586722406 244.64396590764608 1.4032871446394468
2.6791219136256563 238.42606116689274 1.4101154617302467
2.684349468579072 238.05572127267718 1.4514948013310827
2.689577023532488 236.48176593665906 1.4666097638201905
2.6948045784859036 235.0720402325859 1.4725320754560824
2.7000321334393194 233.77243547112352 1.4855334942605596
2.705259688392735 228.6298611482439 1.4607043471142316
2.710487243346151 222.1750896015554 1.4417128337061134
2.7157147982995666 226.440183027581 1.466505296089582
2.7209423532529824 224.0303301995155 1.4652725612727624
2.726169908206398 224.56134261944007 1.474025641615745
2.731397463159814 224.96860097887307 1.4788560364696128
2.7366250181132297 221.551156087842 1.474958620830713
2.7418525730666454 221.47545787272242 1.4857054435069386
2.747080128020061 220.3571500230321 1.496805289559234
2.752307682973477 224.3865088441326 1.5194227122420916
2.7575352379268927 223.23501107628962 1.5131790671926681
2.7627627928803085 220.65396189220058 1.5125479163113311
2.767990347833724 222.2609835788421 1.5202321760532869
2.77321790278714 219.9267541240723 1.510822803224806
2.7784454577405557 222.54646866343575 1.538649566857335
2.7836730126939715 222.86860867623008 1.5376572876417627
2.7889005676473873 221.04064196602576 1.5448242422130738
2.794128122600803 221.88140987797672 1.5496643682448874
2.7993556775542188 222.56465787984047 1.528848787560312
2.8045832325076345 225.07776523926375 1.5264039171822763
2.8098107874610503 220.5929229759115 1.4835611825828439
2.815038342414466 220.58303868933916 1.4731543338996465
2.820265897367882 220.10341960418071 1.4791011729911847
2.8254934523212976 221.85405921921497 1.496685145030302
2.8307210072747133 226.87980265724272 1.5337937875168286
2.835948562228129 224.7177082234511 1.5384785922854074
2.841176117181545 221.94082297908588 1.5528199309722233
2.8464036721349606 224.6114919341316 1.574926759158874
2.8516312270883764 222.24170178216974 1.546351083768383
2.856858782041792 223.2169410804852 1.53636037703742
2.862086336995208 228.76227586644987 1.5505065027295553
2.8673138919486236 217.34700774937045 1.5014802013842596
2.8725414469020394 212.81538732794684 1.4905450405998986
2.877769001855455 211.08611982354245 1.4702358062874434
2.882996556808871 206.22275704048886 1.4404191118430885
2.8882241117622867 210.42911776047103 1.4600060991109762
2.8934516667157024 209.35335007833794 1.4559443828655856
2.898679221669118 211.2296077980128 1.4676097366491743
2.903906776622534 215.519851632 1.4908561098863646
2.9091343315759497 224.24612371098664 1.5336599150936026
2.9143618865293655 221.484086220071 1.5219170457205407
2.919589441482781 212.05539829978423 1.4779779481243733
2.924816996436197 208.17780299679157 1.4529908327636205
2.9300445513896127 210.02880151642518 1.4534175717161661
2.9352721063430285 212.0364643453649 1.4657777994013996
2.9404996612964442 216.48010526675336 1.4895193463299576
2.94572721624986 220.36639320719416 1.5123415282429027
2.9509547712032758 224.8492740392141 1.5442819976673783
2.9561823261566915 231.82686116074714 1.570692149142628
2.9614098811101073 226.31102810111108 1.5248276003839631
2.966637436063523 220.62188865246478 1.4920146010336943
2.971864991016939 216.9067311072683 1.4846886138407311
2.9770925459703546 212.77700515277746 1.4688607802479758
2.9823201009237703 219.166916110785 1.5001284898995546
2.987547655877186 224.13498246560678 1.5008237889087033
2.992775210830602 223.7710754699714 1.4878429120421843
2.9980027657840176 221.44419523797404 1.4727846613710183
3.0032303207374333 220.32926977570258 1.4721835833590156
3.008457875690849 220.02650689187743 1.4657192566906987
3.013685430644265 216.08726954710545 1.4245001593404678
3.0189129855976806 220.85275292918777 1.4332314196921188
3.0241405405510964 218.8595528958085 1.420638060610707
3.029368095504512 220.04709735558842 1.4341873840642465
3.034595650457928 217.15730675469496 1.4341579650872454
3.0398232054113437 214.82453257506484 1.4340899993993412
3.0450507603647594 212.703664821361 1.4324170971907182
3.050278315318175 215.93469631317114 1.4625275655048762
3.055505870271591 217.16757654493315 1.4589746402729251
3.0607334252250067 220.5568675732093 1.4699392540205007
3.0659609801784224 224.65958837837638 1.4672994629023006
3.071188535131838 216.06423894674555 1.4022454285896269
3.076416090085254 215.73294377612535 1.3896803778269529
3.0816436450386697 216.6446380963982 1.3822222094279095
3.0868711999920855 212.39867031692964 1.3446674472977114
3.0920987549455012 217.12110610973042 1.3606421168719915
3.097326309898917 216.24494720194414 1.3471011797122645
3.1025538648523328 220.56989546544114 1.358518391217619
3.1077814198057485 224.96808273472683 1.3732944937088076
3.1130089747591643 230.98947197941504 1.3797350329000753
3.11823652971258 230.7573735294468 1.3814225608637243
3.123464084665996 236.48944879979908 1.3948603539043836
3.1286916396194115 234.61573416153416 1.3648869104090122
3.1339191945728273 234.8703019665974 1.360260109166423
3.139146749526243 241.23936512348715 1.3624981605012823
3.144374304479659 248.5771105047904 1.3795125624067797
3.1496018594330746 251.05763095184253 1.3644658552260562
3.1548294143864903 249.9104109036622 1.340013318722896
3.160056969339906 243.5262808631555 1.2878008124203897
3.165284524293322 240.4946161640122 1.2516074663616215
3.1705120792467376 249.83121794866628 1.257660416510936
3.1757396342001534 259.4290810150533 1.2641982577525215
3.180967189153569 272.58255462868044 1.2845826264787135
3.186194744106985 284.5394572769318 1.2976046589009023
3.1914222990604006 299.6439249549596 1.3062845656207631
3.1966498540138164 316.89155908786773 1.3245662291925007
3.201877408967232 335.12281294336765 1.3420198883023835
3.207104963920648 362.43829936456154 1.3818004399985322
3.2123325188740637 379.80753040880086 1.3978586601456395
3.2175600738274794 400.29915137919676 1.4232087082485896
3.222787628780895 426.04740364957814 1.4567934964358495
3.228015183734311 448.7899580567178 1.4891159268168845
3.2332427386877267 483.51217400994125 1.5457583738196843
3.2384702936411425 517.6976656515056 1.5949804057325272
3.2436978485945582 545.5220774573102 1.6341438832412551
3.248925403547974 573.0938022399889 1.672310700273661
3.2541529585013897 604.4451769501976 1.7171772694717415
3.2593805134548055 628.0939110719855 1.7491619760816737
3.2646080684082213 658.4218341224745 1.7884123963606182
3.269835623361637 683.3130192832474 1.8208471950105172
3.275063178315053 703.1985872323779 1.847564688507109
3.2802907332684685 718.7124238755672 1.8621217542535624
3.2855182882218843 728.014086462906 1.866974369457682
3.2907458431753 737.4067943543291 1.8776903339104987
3.295973398128716 752.885310183077 1.8957598687431412
3.3012009530821316 771.3984054086036 1.9177639347102953
3.3064285080355473 782.4062312941895 1.9300092200041077
3.311656062988963 793.2969426642431 1.9395546795854488
3.316883617942379 799.8717941544287 1.9465621827287851
3.3221111728957946 805.1536350216185 1.9486579358937137
3.3273387278492104 814.82240974353 1.959257719239934
3.332566282802626 815.1544456067926 1.9552876941103332
3.337793837756042 805.0775924911422 1.9428890210541794
3.3430213927094576 776.1679845461265 1.9042350170747233
3.3482489476628734 741.08621782563 1.8606927930229946
3.353476502616289 699.2657514799403 1.8057439053475337
3.358704057569705 648.563823150551 1.7377532309445844
3.3639316125231207 585.3656012263726 1.6480467872534121
3.3691591674765364 523.3344400719005 1.5613630693877847
3.374386722429952 467.4671089516693 1.4841437157452984
3.379614277383368 416.84036963379253 1.4145931783379946
3.3848418323367837 382.64771156359495 1.3752552037246322
3.3900693872901995 352.6575952521645 1.3421266653879036
3.3952969422436152 321.0361979356207 1.2938524450285922
3.400524497197031 300.4122404589689 1.269343993208789
3.4057520521504467 276.8228198794909 1.231623769431884
3.4109796071038625 261.98539613546404 1.2219058393339386
3.4162071620572783 252.96917698015835 1.2157888238103103
3.421434717010694 249.90811644950975 1.2259268040901912
3.4266622719641098 246.15986640766678 1.23041705565622
3.4318898269175255 240.84702652638245 1.23202031318962
3.4371173818709413 233.17789105150615 1.2328049230164388
3.442344936824357 227.221109954142 1.2193708870246833
3.447572491777773 226.1831881864916 1.2261867778890951
3.4528000467311886 224.16207450659644 1.2243396974307013
3.4580276016846043 224.1938481387163 1.2309526789536016
3.46325515663802 222.86364087208932 1.234507023735093
3.468482711591436 222.93284498098666 1.2307557906056548
3.4737102665448516 221.8111297960175 1.2407050373883381
3.4789378214982674 218.92562522329908 1.221663009551864
3.484165376451683 219.53461227370315 1.2091291635309704
3.489392931405099 226.12854769051472 1.2373765171518214
3.4946204863585146 231.772882651524 1.2517305901432927
3.4998480413119304 235.88312896538264 1.2493017659711372
3.505075596265346 233.8393067547414 1.2259953724862829
3.510303151218762 232.90748020389447 1.2077164591422231
3.5155307061721777 234.31607888622588 1.1890983290461095
3.5207582611255934 237.44915436552753 1.1977030274500573
3.525985816079009 248.10378019602123 1.2122650991343364
3.531213371032425 252.5669566231062 1.2124642228372338
3.5364409259858407 264.9198893234122 1.2251184953015866
3.5416684809392565 280.88913740991455 1.2306631212643069
3.546896035892672 297.4514713590441 1.231703645732323
3.552123590846088 337.51155641245475 1.2861593059983631
3.5573511457995037 405.7460936879607 1.389916994250488
3.5625787007529195 528.6658962015563 1.5686452412240683
3.5678062557063353 747.4636831281105 1.8546122119138813
3.573033810659751 1152.5902073057152 2.2989989161752407
3.5782613656131668 1869.7217226577313 2.927304560330484
3.5834889205665825 3153.840924072902 3.803081548581613
3.5887164755199983 5337.081507899494 4.946989521558013
3.593944030473414 8597.273332124083 6.238731219924427
3.59917158542683 12397.054254094226 7.463276860090464
3.6043991403802456 16251.48433904515 8.521514662262277
3.6096266953336613 18782.123479783153 9.14095447005113
3.614854250287077 19296.949927568996 9.240913805773548
3.620081805240493 17829.74178543371 8.869222695624437
3.6253093601939086 14897.448494796643 8.126360399418777
3.6305369151473244 11546.44120279714 7.161457381244637
3.63576447010074 8127.669428787601 5.998686262306725
3.640992025054156 5472.997792895087 4.907103465850589
3.6462195800075716 3482.2991784739847 3.8973879988706632
3.6514471349609874 2202.580373983831 3.091747266400616
3.656674689914403 1385.1569171830006 2.443610458206397
3.661902244867819 944.5791336563061 2.018196394299821
3.6671297998212347 693.139549129446 1.7317081066053288
3.6723573547746504 561.5798863773501 1.5697604722697625
3.677584909728066 472.31675498100265 1.4456854840633426
3.682812464681482 410.8909154616878 1.352155543889587
3.6880400196348977 375.8740697610402 1.30542074353254
3.6932675745883135 351.53419969201286 1.2694392516665562
3.698495129541729 329.8075132871366 1.239963739070787
3.703722684495145 311.6115568763311 1.205398668809817
3.7089502394485607 297.7818288886874 1.178518829565148
3.7141777944019765 293.0094896487336 1.1679317462621286
3.7194053493553922 289.75728197054593 1.1650777374218002
3.724632904308808 284.0663550584058 1.1665205885476226
3.7298604592622238 279.9546505109609 1.1691588921869787
3.7350880142156395 272.16835215372043 1.1599399885619588
3.7403155691690553 270.9118908300888 1.167244704242424
3.745543124122471 265.62182428951 1.1538204914426582
3.750770679075887 261.4117875974296 1.143443917125905
3.7559982340293026 255.42927875186112 1.1253931837520135
3.7612257889827183 255.53575924565263 1.1277899074178215
3.766453343936134 252.9449135247294 1.1324880278632543
3.77168089888955 255.23839704067998 1.1366139660526375
3.7769084538429656 251.51048182161495 1.1345510442854783
3.7821360087963813 243.20093672338766 1.1108541377228056
3.787363563749797 243.2046328454674 1.109022122891696
3.792591118703213 238.3490736431673 1.095712910867595
3.7978186736566286 242.22259066483608 1.0967707520480348
3.8030462286100444 248.4191741289715 1.109900569436968
3.80827378356346 254.67025107506922 1.111217005035542
3.813501338516876 263.16105433160715 1.1275514458281366
3.8187288934702917 267.6904391691164 1.1316359013752295
3.8239564484237074 269.91328424038727 1.1251936545757353
3.829184003377123 277.3285731119684 1.1315773522534245
3.834411558330539 282.7959816601789 1.1337000252314198
3.8396391132839547 292.99562876121723 1.1414010311537117
3.8448666682373704 307.99715700998706 1.1647944352804107
3.850094223190786 325.9346045111213 1.188985427785297
3.855321778144202 336.2044780967387 1.2018757104915
3.8605493330976177 342.4110978074057 1.2052042830186347
3.8657768880510335 351.0005158032023 1.2130518531914132
3.8710044430044492 355.6409848671039 1.2251938629428818
3.876231997957865 365.8293717759455 1.2439408055624734
3.8814595529112808 365.5723704534401 1.2422682022576719
3.8866871078646965 367.73775388646567 1.2459481341670198
3.8919146628181123 372.0801454567525 1.2532497556433304
3.897142217771528 387.9616951012763 1.2790555116364652
3.902369772724944 421.0836634602277 1.335849362729889
3.9075973276783595 477.1681167238296 1.4226731333227023
3.9128248826317753 552.1987853481561 1.5321859211498823
3.918052437585191 642.7117622074624 1.6477350044962895
3.923279992538607 709.5692870250472 1.733271403469484
3.9285075474920226 727.9184524561551 1.7482118767609365
3.9337351024454383 684.8989660092539 1.6934016835058971
3.938962657398854 604.5847117415102 1.5904854982860137
3.94419021235227 515.9933756254771 1.4572517023973472
3.9494177673056856 448.7867534954745 1.3586426369279778
3.9546453222591014 396.3900567227966 1.270731031762825
3.959872877212517 371.30328957541974 1.224750333304361
3.965100432165933 361.9676124069873 1.209656409256859
3.9703279871193486 365.06398402034495 1.2134455945503615
3.9755555420727644 375.9128857222222 1.2287059193448289
3.98078309702618 386.7899869859934 1.2420705951271238
3.986010651979596 398.69610626961247 1.2551727402202018
3.9912382069330117 414.26178471815274 1.2781760186469635
3.9964657618864274 431.55457979126817 1.3023446966422896
4.001693316839844 451.3018600124684 1.328399379854973
4.00692087179326 474.3209841920319 1.3548257641539494
4.012148426746676 498.2622069429622 1.3924450084503979
4.017375981700092 527.2869769333122 1.4494559737599806
4.0226035366535084 567.472027844273 1.5118326727061235
4.027831091606925 609.3882913876951 1.5719593959254783
4.033058646560341 660.8759970997177 1.6406485695724875
4.038286201513757 717.5462064709847 1.7116709517566586
4.043513756467173 782.4984402362584 1.78930636222373
4.0487413114205895 863.1651864732053 1.8784415696502712
4.053968866374006 947.3148091049396 1.962335834980071
4.059196421327422 1056.6824004800892 2.076510871459465
4.064423976280838 1177.7123016080798 2.193728397740701
4.069651531234254 1332.6368844419244 2.3357220112100907
4.0748790861876705 1499.857250865739 2.483985839665742
4.080106641141087 1681.8750936251572 2.6320764184999823
4.085334196094503 1887.9690353609142 2.787850919879528
4.090561751047919 2111.346815180803 2.952835240773863
4.095789306001335 2378.695581926824 3.1339786461391426
4.1010168609547515 2694.0398945800125 3.3401188262964174
4.106244415908168 3012.457099133777 3.5362211455783075
4.111471970861584 3360.745796428923 3.7319809951149567
4.116699525815 3726.0007323772015 3.9246791626833706
4.121927080768416 4058.190391816817 4.039610140758445
4.1271546357218325 4416.478185505523 4.170810954260941
4.132382190675249 4783.104924993793 4.320732334448432
4.137609745628665 5193.396961186086 4.496519120720797
4.142837300582081 5590.75211308399 4.655447786178687
4.148064855535497 5925.778732265718 4.788327636105327
4.1532924104889135 6216.971672426673 4.883607453785648
4.15851996544233 6488.569693480918 4.976256827472346
4.163747520395746 6674.165205329367 5.035338052363604
4.168975075349162 6815.364989232158 5.078239520313676
4.174202630302578 6847.909240268115 5.079811701714382
4.1794301852559945 6792.7136848263635 5.0619804932732055
4.184657740209411 6640.418950206151 4.999853464076302
4.189885295162827 6372.828344225907 4.900143976194519
4.195112850116243 6055.3002293120335 4.786585566280053
4.200340405069659 5608.308734454707 4.594367575699572
4.2055679600230755 5105.535816504979 4.373503391338148
4.210795514976492 4590.378366567499 4.1358119510348486
4.216023069929908 4105.33455883485 3.908555145121408
4.221250624883324 3628.0670721207725 3.670692467711598
4.22647817983674 3217.419916657128 3.454384572056713
4.2317057347901565 2833.990552134896 3.239322773845017
4.236933289743573 2482.812762299169 3.0254046899702534
4.242160844696989 2184.8876004711215 2.8360082628415335
4.247388399650405 1917.1999848241421 2.6540464610281056
4.252615954603821 1687.3258262843533 2.493160923458513
4.257843509557238 1512.2638980462891 2.367113356924742
4.263071064510654 1342.4704208741546 2.22657355154033
4.26829861946407 1184.277381910486 2.0835620447753476
4.273526174417486 1052.9227240118614 1.956101007872616
4.278753729370902 941.9949066686358 1.849696011615488
4.283981284324319 847.7245476998337 1.756888595074172
4.289208839277735 769.8036813466061 1.6752952213344066
4.294436394231151 695.1942936846397 1.591942187452848
4.299663949184567 630.638835669501 1.5122788246735868
4.304891504137983 581.970058593839 1.4521236583446784
4.3101190590914 536.5892155733537 1.394569431372046
4.315346614044816 496.290280916667 1.3431007282612986
4.320574168998232 461.107585305838 1.2942819682832527
4.325801723951648 430.7518258073207 1.253800122864154
4.331029278905064 404.28199348308743 1.220056442919264
4.336256833858481 385.40099105972473 1.1944400917100444
4.341484388811897 366.40597006163557 1.1651942978674323
4.346711943765313 350.8635290313564 1.1410786903671648
4.351939498718729 335.5736743504906 1.1177341825193419
4.357167053672145 318.6957676021655 1.0910349072206598
4.362394608625562 309.2613953063431 1.0817147876932771
4.367622163578978 300.1009893445181 1.0692573334474678
4.372849718532394 288.9287035732969 1.0566481219359458
4.37807727348581 280.74635545572784 1.048910061859286
4.383304828439226 273.2642812818035 1.0402649807051285
4.388532383392643 267.5772219397293 1.03233764770237
4.393759938346059 263.1500961866302 1.0320995945472777
4.398987493299475 249.94232787795198 1.0070208687828506
4.404215048252891 237.9653696653635 0.9892401954893284
4.409442603206307 231.19931871016166 0.9822244922234298
4.414670158159724 224.55300990369196 0.9756226866496279
4.41989771311314 221.9791587082926 0.9791025799359268
4.425125268066556 217.08293940247518 0.9770877270764726
4.430352823019972 212.37719304552533 0.975794298458
4.435580377973388 212.54480241523518 0.9775830326237818
4.440807932926805 211.133423917673 0.9863378384170628
4.446035487880221 207.62816635479248 0.9879508181561352
4.451263042833637 198.38633508614 0.97070787352369
4.456490597787053 189.178025628555 0.9483693120969575
4.4617181527404695 182.528156917015 0.93782703820934
4.466945707693886 180.7490731436279 0.9384860990725371
4.472173262647302 181.16387212040593 0.943730804399045
4.477400817600718 185.66839176451143 0.9623222396208795
4.482628372554134 184.8097296788424 0.9617665686342347
4.4878559275075505 183.08005129681027 0.9553510934361701
4.493083482460967 178.6256188909326 0.9458551978880992
4.498311037414383 176.37172308566062 0.9484558853786429
4.503538592367799 182.39908920920425 0.9748581192311736
4.508766147321215 182.15204349626526 0.9886724379289243
4.5139937022746315 180.56266804520445 0.990380328838633
4.519221257228048 180.98832420491047 0.9967409264899605
4.524448812181464 176.30764529044697 0.9764485762581618
4.52967636713488 175.68679493662262 0.9792835388456693
4.534903922088296 176.88323762371246 0.9861850109740309
4.5401314770417125 176.40643823073728 0.9833656562165275
4.545359031995129 174.94251739573846 0.9808434568433804
4.550586586948545 176.3200900501664 0.9866590835166447
4.555814141901961 175.48808982250623 0.9809030359220491
4.561041696855377 174.39435219937332 0.9852886956304832
4.5662692518087935 171.52348154169457 0.9678000797012924
4.57149680676221 166.51241919879013 0.953866246779573
4.576724361715626 166.2000560820541 0.9604313704937593
4.581951916669042 166.32359501040273 0.9679910162221825
4.587179471622458 168.6295011742329 0.9824363516848249
4.5924070265758745 170.4366856757989 0.990039315359015
4.597634581529291 168.83485498231133 0.9827669317580621
4.602862136482707 167.1769291840521 0.9741236987653323
4.608089691436123 169.23208395588134 0.9896075887288828
4.613317246389539 170.78751657142612 0.994640060824288
4.6185448013429555 173.3684125625245 1.0090893694625565
4.623772356296372 172.81745932380105 1.012076283305366
4.628999911249788 169.91438146595812 0.9973094629259177
4.634227466203204 164.60268235504466 0.9786727984822936
4.63945502115662 162.85944815930932 0.9672608915587336
4.6446825761100365 160.11629540467246 0.9484332585062051
4.649910131063453 162.82357402527245 0.9598822251955216
4.655137686016869 166.68314178934926 0.9676429726805409
4.660365240970285 168.93875103888473 0.9874496184514506
4.665592795923701 164.62855379596184 0.9898425665611565
4.6708203508771176 161.3548612113926 0.9784065768440173
4.676047905830534 162.1263607574605 0.9871820438107067
4.68127546078395 161.38583800933253 0.9866758618526836
4.686503015737366 162.36303873526032 0.9919226671910186
4.691730570690782 161.99058031327104 0.9867080942252784
4.696958125644199 161.6233144485765 0.9688636076221793
4.702185680597615 164.15310554378553 0.9686339120089378
4.707413235551031 165.97820541322682 0.9756002099050877
4.712640790504447 164.76655365487335 0.9845144093928866
4.717868345457863 163.25622416637256 0.9935013704023303
4.72309590041128 161.39290739313012 0.9898934471721813
4.728323455364696 161.55320509590106 0.9996499092389243
4.733551010318112 162.88201310449702 1.0010535744343367
4.738778565271528 165.05610653035276 0.9991953380766982
4.744006120224944 163.70410051346508 0.9796166003737267
4.749233675178361 159.20322964835452 0.9608185148609961
4.754461230131777 157.29320148235112 0.95786030353901
4.759688785085193 154.7111579020202 0.9571754492274386
4.764916340038609 152.76252674481773 0.952817881326139
4.770143894992025 150.62355793871473 0.9458716466586637
4.775371449945442 152.39180674001318 0.9391762190457615
4.780599004898858 152.80939338206483 0.9357204672853088
4.785826559852274 154.28702972126737 0.938632284955687
4.79105411480569 152.82793524089664 0.9350476090146671
4.796281669759106 150.88248298856055 0.935350850337978
4.801509224712523 154.26171628901298 0.9473760938137621
4.806736779665939 152.96044309295945 0.9415663932150624
4.811964334619355 156.4311590578165 0.9440205407477457
4.817191889572771 154.00620053771053 0.9299310688874899
4.822419444526187 156.2000911348334 0.9366393084023307
4.827646999479604 156.41505470090593 0.9341876541029019
4.83287455443302 156.47086408959566 0.9307220203896212
4.838102109386436 156.39234395082497 0.9244890146316542
4.843329664339852 155.40221108831622 0.9251787961878176
4.848557219293268 154.074575883583 0.9255127012970611
4.853784774246685 151.76450917051736 0.921464642864682
4.859012329200101 153.49930921305602 0.9313139165651202
4.864239884153517 153.41338485175368 0.9268980913778758
4.869467439106933 152.89841479815829 0.9249312902753196
4.8746949940603495 152.43245817542802 0.9210446668062247
4.879922549013766 157.45574549221354 0.9461681851009206
4.885150103967182 161.4936306754534 0.964933912079921
4.890377658920598 167.32379389728104 0.9813551576652756
4.895605213874014 161.93623723282127 0.9679245924337916
4.9008327688274305 158.79024896816978 0.9540936902432617
4.906060323780847 159.0021405909315 0.9544290227318014
4.911287878734263 158.29636168407342 0.9477180491445419
4.916515433687679 158.90447758737992 0.9543015445668555
4.921742988641095 156.85043419461022 0.9381487381442271
4.9269705435945115 156.37341438374335 0.9249264366821341
4.932198098547928 153.8640543316505 0.9124126906020712
4.937425653501344 154.99416011166207 0.9165398519032154
4.94265320845476 156.7672499266273 0.9284973063941686
4.947880763408176 158.28981353538708 0.9325064186574691
4.9531083183615925 160.41553992564204 0.9377513950930836
4.958335873315009 157.93554764135075 0.9298836533112189
4.963563428268425 159.61383980545918 0.9367584269990624
4.968790983221841 159.6241968289626 0.9295100313206027
4.974018538175257 160.60498578714515 0.9247408700366744
4.9792460931286735 166.5813379307071 0.9350901516771589
4.98447364808209 165.9505899414206 0.9310302920870889
4.989701203035506 169.52435619802924 0.9326813912002205
4.994928757988922 172.06734004400022 0.9215594445147718
5.000156312942338 173.13961636116204 0.9047974629432961
5.0053838678957545 176.04546873964782 0.8850621455463212
5.010611422849171 181.34321506441788 0.8850116097532513
5.015838977802587 184.68508882917334 0.8788100233924734
5.021066532756003 189.30003145656227 0.8794822124152768
5.026294087709419 192.0964793031778 0.883323505739762
5.0315216426628355 189.74189820584027 0.8749460787670638
5.036749197616252 190.39895841027743 0.8840435834026561
5.041976752569668 189.36434558202689 0.889293358365492
5.047204307523084 185.74210913984945 0.891005096277637
5.0524318624765 182.57496936545738 0.8868945889403215
5.0576594174299165 184.45685681688852 0.8880612235305354
5.062886972383333 186.1738157415245 0.8818476262241154
5.068114527336749 194.15398976647947 0.8919685115485113
5.073342082290165 208.3305534051517 0.9075035208563396
5.078569637243581 217.25711189544694 0.9006504534836701
5.0837971921969975 225.65525579900623 0.8989370492860208
5.089024747150414 234.93689591610215 0.9014226602803354
5.09425230210383 244.45405044273633 0.9091219771233565
5.099479857057246 263.6837247605822 0.934963827867738
5.104707412010662 284.6904757480919 0.9564349816007774
5.109934966964079 312.0586567835055 0.9883928332918317
5.115162521917495 334.5546152432242 1.0115587085407507
5.120390076870911 354.706238713515 1.0375849453574977
5.125617631824327 369.50358225441903 1.0554446744771815
5.130845186777743 372.2141888122679 1.0611095354818085
5.13607274173116 364.6826579229584 1.0529716961771667
5.141300296684576 345.3041450635587 1.0289566708023221
5.146527851637992 315.5178389772588 0.9916600963661789
5.151755406591408 287.24673535788986 0.9626010170436521
5.156982961544824 264.2147895237906 0.9477201136694264
5.162210516498241 243.70642852696434 0.9333880397674563
5.167438071451657 225.72972317867806 0.9247260818981689
5.172665626405073 209.7203295364077 0.9126680927841545
5.177893181358489 195.9956742133985 0.8879759815746936
5.183120736311905 188.7215190837935 0.8872751853123051
5.188348291265322 180.72242498089187 0.868842693599376
5.193575846218738 179.45384020661166 0.8820246170038292
5.198803401172154 176.80401939832254 0.884877618103393
5.20403095612557 175.93573077497695 0.8903373270918491
5.209258511078986 177.85635650523676 0.8989682687728436
5.214486066032403 175.8856915042413 0.8917053627272966
5.219713620985819 175.53144505390296 0.8959695798919097
5.224941175939235 171.9652153713136 0.890991415968935
5.230168730892651 166.51537258591148 0.8881065847504437
5.235396285846067 163.39031031281027 0.8856892740374717
5.240623840799484 159.603428523737 0.8775668238544921
5.2458513957529 156.64175502359262 0.8681982133022496
5.251078950706316 156.84441561120545 0.865555108438481
5.256306505659732 161.43223093874127 0.8846940940214234
5.261534060613148 164.1001212177554 0.894520894763631
5.266761615566565 166.35776999685103 0.8969217350339541
5.271989170519981 163.39099152226024 0.8862450983690743
5.277216725473397 162.77471959929073 0.8915878999939576
5.282444280426813 161.49316045229654 0.9008008565199888
5.2876718353802294 161.9001507760944 0.9119097092921656
5.292899390333646 163.39264463850057 0.9206710357748997
5.298126945287062 160.21834442202183 0.902881858040253
5.303354500240478 159.0478092419007 0.8877532406704267
5.308582055193894 155.766748133602 0.8718202871501778
5.3138096101473105 151.3156098060688 0.8534539136447749
5.319037165100727 154.8040058891894 0.859981950296987
5.324264720054143 154.0005861786905 0.8603381143423167
5.329492275007559 159.2430033863182 0.8802830294977586
5.334719829960975 157.67378013079454 0.8757502079425417
5.3399473849143915 157.59311896418214 0.8816359759887159
5.345174939867808 157.40510445608624 0.8821372788431947
5.350402494821224 154.45932535405595 0.8740960145769288
5.35563004977464 155.0330315204548 0.8743723918273578
5.360857604728056 157.54456509104753 0.874918412476258
5.3660851596814725 157.22568982492425 0.8696402807911935
5.371312714634889 159.64747721382366 0.8683534603382712
5.376540269588305 163.24984671468889 0.8737505764520977
5.381767824541721 160.8718711430265 0.8639029798380001
5.386995379495137 160.6032276146 0.8554059868278442
5.3922229344485535 158.13129692675895 0.8476304045695678
5.39745048940197 157.67612749045597 0.8467691170025312
5.402678044355386 159.7233075170956 0.8445370775060207
5.407905599308802 161.89716688285054 0.858877648485102
5.413133154262218 166.80909976474476 0.866153695431461
5.4183607092156345 170.87426143208782 0.870527974864482
5.423588264169051 172.34373691621894 0.8612750185811598
5.428815819122467 172.6059627138457 0.8455746252008814
5.434043374075883 171.44257757836547 0.8346076823432903
5.439270929029299 171.69926479064873 0.8241045982977311
5.4444984839827155 174.36148753106175 0.823793783398038
5.449726038936132 177.83093807256355 0.8249841240425355
5.454953593889548 184.5444692613449 0.8401897499671387
5.460181148842964 183.21021100151026 0.8416463335030603
5.46540870379638 178.39167383982456 0.8387072210991393
5.4706362587497965 170.01664239789923 0.8243142121670785
5.475863813703213 166.84553302002357 0.8230005265021293
5.481091368656629 170.01642256025056 0.8406926391547249
5.486318923610045 168.4371070821616 0.845344988254803
5.491546478563461 168.015990102454 0.8558052622210108
5.4967740335168775 168.57726515798282 0.8513349160727234
5.502001588470294 170.3953785061944 0.8592797212324605
5.50722914342371 169.97797977207347 0.8557067225116407
5.512456698377126 170.34761362427264 0.8556819847687424
5.517684253330542 170.45439052024835 0.8526749417417833
5.522911808283959 168.42008123921434 0.841463346446241
5.528139363237375 167.78657182975607 0.8425035728383451
5.533366918190791 169.53270171198207 0.8517484800666519
5.538594473144207 167.40623678629862 0.8495138316932528
5.543822028097623 165.0090329014957 0.8401207007264883
5.54904958305104 163.18171849585096 0.8288554336590382
5.554277138004456 163.1636522699901 0.8275099381126874
5.559504692957872 164.82456312776102 0.8257648247002807
5.564732247911288 162.58412493690756 0.8197827324265335
5.569959802864704 158.30720462111935 0.8046875378103625
5.575187357818121 154.8318184948458 0.7899639528754377
5.580414912771537 158.1907116264963 0.7932643456993579
5.585642467724953 160.2808314610139 0.797683960230487
5.590870022678369 162.477925101458 0.8021578756750857
5.596097577631785 161.2481360821381 0.8046362154498745
5.601325132585202 160.87210689064057 0.8026255439382545
5.606552687538618 170.7420640135563 0.8207256063615938
5.611780242492034 177.8483422882094 0.8210332056534129
5.61700779744545 184.88446041162751 0.8235519585436549
5.622235352398866 195.54731409627374 0.8258382145374272
5.627462907352283 215.09221229680895 0.8384842722419811
5.632690462305699 252.03702775983936 0.8796201455097257
5.637918017259115 310.0799200727762 0.9466300278071501
5.643145572212531 395.78031868440047 1.0479317633420597
5.648373127165947 495.03748551264647 1.1601011485519377
5.653600682119364 598.3580259320988 1.2650495885785116
5.65882823707278 692.8725147903159 1.3562103065817994
5.664055792026196 758.9579103536613 1.4176750267947813
5.669283346979612 799.7617336366508 1.4552426902525417
5.674510901933028 812.4554372052875 1.4638687266229364
5.679738456886445 801.0503677739875 1.4515440340364494
5.684966011839861 787.8379665751146 1.4372565816756877
5.690193566793277 770.7964224960036 1.4198126350630333
5.695421121746693 761.6576206193897 1.4100944605271828
5.700648676700109 760.7175256230474 1.4092487526412376
5.705876231653526 762.4470207796423 1.4095128297231785
5.711103786606942 761.2643895674786 1.407066617930766
5.716331341560358 761.8739733145073 1.4067774374656175
5.721558896513774 760.6563005037564 1.4057306242521945
5.7267864514671905 765.0489297643345 1.4115809405814181
5.732014006420607 770.9837702612917 1.4171116789869098
5.737241561374023 778.6380137223907 1.4232864437389727
5.742469116327439 796.0638489406185 1.437622844593866
5.747696671280855 828.7538973641354 1.4662812069232805
5.7529242262342715 876.4081311413338 1.5082954341302766
5.758151781187688 935.5836397992607 1.555826967628121
5.763379336141104 1008.0673942318117 1.6143260417639251
5.76860689109452 1085.6760024791158 1.67331123929722
5.773834446047936 1174.585003478357 1.7403390652837112
5.7790620010013525 1246.9931084675284 1.792903729606456
5.784289555954769 1287.0757096511845 1.8238927224009653
5.789517110908185 1289.2043054792398 1.8253997194025389
5.794744665861601 1227.9641048172493 1.7787418925416834
5.799972220815017 1114.3933396727218 1.6912425154938564
5.8051997757684335 969.029993589651 1.5761015565121808
5.81042733072185 807.6109200677406 1.4410454392709005
5.815654885675266 658.6403862485869 1.3058919047907203
5.820882440628682 525.2407455056492 1.1691297634801485
5.826109995582098 432.3368315331351 1.0719146926988434
5.8313375505355145 359.357323705611 0.9882364613344002
5.836565105488931 304.8668567735317 0.924016528334873
5.841792660442347 265.7096186305415 0.8717187338595601
5.847020215395763 241.8856997343107 0.840248569491767
5.852247770349179 227.15282496459062 0.8220896669707223
5.8574753253025955 218.3322484157343 0.8141581889472556
5.862702880256012 211.45213813440932 0.8110896893819642
5.867930435209428 208.8078582730746 0.809853243253244
5.873157990162844 205.20756930535674 0.8029343710163535
5.87838554511626 202.64413500453614 0.7980669631358689
5.8836131000696765 198.2960747047545 0.7937204403381886
5.888840655023093 194.08243439061465 0.7855333709184175
5.894068209976509 195.04624724277173 0.7847601345719735
5.899295764929925 198.78822451159164 0.7879793816728047
5.904523319883341 200.1800220946308 0.7883846284912509
5.9097508748367575 203.77919798286055 0.7951465604329238
5.914978429790174 205.79820836018357 0.8032179404100812
5.92020598474359 206.62481447358581 0.8028775337484011
5.925433539697006 210.70548891119083 0.8124704518372681
5.930661094650422 213.40336181008502 0.816991112567503
5.9358886496038386 216.09452402365648 0.8138993820120539
5.941116204557255 221.48274470810793 0.8201457566928282
5.946343759510671 225.82060251240554 0.8223156869559187
5.951571314464087 230.12671895029067 0.8320091058047923
5.956798869417503 232.7255027694188 0.8368569106947972
5.96202642437092 237.63361037382995 0.8423054018781947
5.967253979324336 240.13276068644515 0.8433677467877737
5.972481534277752 252.01508961411545 0.8585576430831792
5.977709089231168 264.95645808934546 0.876617767553895
5.982936644184584 276.8497131240531 0.8937525670556944
5.988164199138001 299.39500526245 0.9242594398355191
5.993391754091417 317.83463643907385 0.9500109501571519
5.998619309044833 340.4188717073107 0.9798636720666373
6.003846863998249 370.5740639085102 1.0183855080229989
6.009074418951665 408.15877701618155 1.0670952548328403
6.014301973905082 449.7457332495398 1.119185100786486
6.019529528858498 506.952662878074 1.1887220512805265
6.024757083811914 568.2018277333179 1.2582979826618719
6.02998463876533 645.2513084098665 1.3390372187200128
6.035212193718746 751.3150344171216 1.4458879407585459
6.040439748672163 875.5146173945105 1.5632857014465358
6.045667303625579 1023.1722190620902 1.6912617440824218
6.050894858578995 1198.688716138494 1.831610464220096
6.056122413532411 1373.8209716803806 1.9612743922972071
6.061349968485827 1546.6565766493632 2.0825400555281077
6.066577523439244 1703.9775314540173 2.1871301374717316
6.07180507839266 1812.1009030167534 2.2568916897667335
6.077032633346076 1875.3062278478526 2.29638890242699
6.082260188299492 1887.6787408839002 2.306403717747241
6.087487743252908 1858.2420719796373 2.2943493161014974
6.092715298206325 1785.0393502155648 2.2538582242897376
6.097942853159741 1675.9641008285112 2.1845681133160055
6.103170408113157 1550.1030696726084 2.101823713485893
6.108397963066573 1415.5928994995224 2.00899830213558
6.113625518019989 1286.9767343328751 1.9194496626585322
6.118853072973406 1165.0861708030027 1.8307348943196027
6.124080627926822 1050.1830536254404 1.738936090093197
6.129308182880238 940.3797951683783 1.6474206176819828
6.134535737833654 834.4670971818579 1.5506785279483026
6.1397632927870704 733.6120933567116 1.454002460910921
6.144990847740487 648.0768795417468 1.3682697485557833
6.150218402693903 579.5768121459573 1.2997362132740589
6.155445957647319 516.6816691420731 1.229376164285096
6.160673512600735 473.93552732749026 1.1829622462720963
6.1659010675541515 432.7427876296043 1.1367280803744602
6.171128622507568 400.3221686304242 1.099495575534065
6.176356177460984 372.22518919580256 1.0647824453121653
6.1815837324144 346.3739165460975 1.0307198276460077
6.186811287367816 326.4364630583852 1.010259226859448
6.1920388423212325 307.44909027947716 0.9831625289580064
6.197266397274649 293.9758928209232 0.9644673018492306
6.202493952228065 284.9818113882107 0.9543125984638642
6.207721507181481 271.8405601316524 0.9223941761993089
6.212949062134897 264.3868262316993 0.9090540652624193
6.2181766170883135 253.18249988773871 0.8929316274139006
6.22340417204173 246.63682304147298 0.8794540586200201
6.228631726995146 238.89119716028756 0.8635594151244577
6.233859281948562 233.03873033431702 0.853327439741763
6.239086836901978 230.8598912037012 0.8496744132234783
6.2443143918553945 230.6405216497757 0.8550612433255632
6.249541946808811 232.11355317745915 0.8638006336882226
6.254769501762227 227.55088808274587 0.8537507687853573
6.259997056715643 228.21511745285554 0.8532238416679554
6.265224611669059 224.29317421974707 0.8457995159957129
6.2704521666224755 219.38669694965256 0.837745259703169
6.275679721575892 215.70881221065667 0.8288648899133041
6.280907276529308 213.4103937958987 0.8277335969290459
6.286134831482724 213.19594935393894 0.8313757699966986
6.29136238643614 210.681616471763 0.82304312244357
6.2965899413895565 212.278913517625 0.8256018809350338
6.301817496342973 212.30815002091643 0.8248466095068047
6.307045051296389 211.46775327193458 0.8264790137935722
6.312272606249805 209.7110456731565 0.8281147197667553
6.317500161203221 210.37984288117113 0.8356949472084312
6.3227277161566375 206.99067604877203 0.826954085705789
6.327955271110054 204.97822081096683 0.817731911992235
6.33318282606347 205.23861545701303 0.8146707309359895
6.338410381016886 202.8751878544486 0.8118826688940268
6.343637935970302 204.91108888063985 0.818070804787698
6.3488654909237185 201.91652323913974 0.8114375585605437
6.354093045877135 201.75438088500732 0.8083133880278732
6.359320600830551 200.66663335805939 0.7995321705786556
6.364548155783967 200.6361009065454 0.7972303919194785
6.369775710737383 201.39659181873745 0.7959116022499617
6.3750032656908 200.63130520685215 0.7948829315682979
6.380230820644216 200.99292977627766 0.7977538735864527
6.385458375597632 202.74285125671813 0.799823489926444
6.390685930551048 206.20373504215337 0.808040478098506
6.395913485504464 208.72107143171255 0.8136346511080808
6.401141040457881 207.47798836187656 0.8089996305596237
6.406368595411297 204.7225753085697 0.8074470405345368
6.411596150364713 202.48297330025622 0.7952289868446697
6.416823705318129 202.03689318186437 0.7948591034033644
6.422051260271545 204.71279784694045 0.7998482547105397
6.427278815224962 205.11178347172486 0.7998502174080916
6.432506370178378 207.29403380948085 0.8064754215321726
6.437733925131794 206.6588799499012 0.8022979834186867
6.44296148008521 207.82484550936366 0.8034934421062486
6.448189035038626 204.94042108494722 0.792988617014378
6.453416589992043 205.3893021190978 0.7919506746644632
6.458644144945459 207.1679241530565 0.791593635439856
6.463871699898875 210.42516825843882 0.7944975849720307
6.469099254852291 216.91484935199495 0.8078267093240206
6.474326809805707 220.46219019524716 0.8106437134746426
6.479554364759124 221.24947834662962 0.8104483592004705
6.48478191971254 220.07668114528468 0.8070124640776398
6.490009474665956 221.84468900632285 0.8061316124738539
6.495237029619372 223.87804463691793 0.8074270935039255
6.500464584572788 228.0514049814345 0.8068097663043693
6.505692139526205 234.0930808518214 0.8112158513812638
6.510919694479621 241.75458958653152 0.8185347276908423
6.516147249433037 245.99241737226464 0.819013689270254
6.521374804386453 255.7811893164506 0.8320537312713152
6.526602359339869 264.93676817447744 0.8425155488384531
6.531829914293286 282.9082477905017 0.8600201988994916
6.537057469246702 304.90683613485754 0.8848742453347596
6.542285024200118 332.07309607113865 0.9167723566701008
6.547512579153534 363.92235571735046 0.9515743369548394
6.55274013410695 396.95993725169444 0.9904324005300901
6.557967689060367 432.1794580779062 1.0289334014857079
6.563195244013783 462.70218139436383 1.061706552149021
6.568422798967199 491.7254625250254 1.0933548513277827
6.573650353920615 511.54403675915734 1.1135591302708654
6.5788779088740315 520.1735009297959 1.1228715232008029
6.584105463827448 518.2117510665369 1.1212596342630372
6.589333018780864 503.92482218129396 1.1044417716411863
6.59456057373428 485.7382824554838 1.082261216124362
6.599788128687696 466.12412381884735 1.0601400578219724
6.6050156836411125 444.1273882920633 1.0335759898645058
6.610243238594529 419.1513006004934 1.0060380812867198
6.615470793547945 392.2010045607592 0.9743454307897703
6.620698348501361 364.36332859355946 0.9405744637292804
6.625925903454777 343.023002183601 0.9158858828385832
6.6311534584081935 327.22500946491493 0.8990815594258778
6.63638101336161 314.5540265356703 0.888110061194704
6.641608568315026 305.2732377544264 0.8759829172301928
6.646836123268442 294.83651439946965 0.8630211230596186
6.652063678221858 281.97206466494737 0.8458378645824818
6.6572912331752745 274.43685650461236 0.8375351014366239
6.662518788128691 267.25103605193885 0.8295586608854653
6.667746343082107 261.85183251503076 0.823721578019722
6.672973898035523 258.1105943769354 0.8193110999694073
6.678201452988939 252.99238336729965 0.8149758670868837
6.6834290079423555 249.4036684861371 0.8109239218790527
6.688656562895772 250.77003407586662 0.8148715321672639
6.693884117849188 251.70352616542556 0.8172993124423014
6.699111672802604 250.91601906044636 0.8166791444705148
6.70433922775602 243.77515811384134 0.8036553023107172
6.7095667827094365 238.42272177057367 0.7946724580894183
6.714794337662853 235.9455923560287 0.7929781898110415
6.720021892616269 236.34252004259147 0.7966572346431421
6.725249447569685 236.73616069550332 0.8014192922994519
6.730477002523101 236.3221386590269 0.7991789888032187
6.7357045574765175 235.74329203038863 0.7960125456705398
6.740932112429934 232.9632918109527 0.7897808200664183
6.74615966738335 233.26921110017133 0.7898747862117672
6.751387222336766 230.89383419123877 0.7915135857922898
6.756614777290182 233.3110099470431 0.7973604292119887
6.7618423322435985 236.78954138559502 0.8044803544894449
6.767069887197015 239.19573925948438 0.8077164866316238
6.772297442150431 238.71351194246702 0.8035893503564441
6.777524997103847 234.95508138846367 0.7965577461633748
6.782752552057263 231.89079130242916 0.7918033643543266
6.7879801070106796 230.23690477175867 0.7917604903359828
6.793207661964096 230.7489620119625 0.7955930608629355
6.798435216917512 233.56563035314085 0.7995511314592475
6.803662771870928 236.05016760235767 0.8024844583814686
6.808890326824344 235.95873370992865 0.7973885555871427
6.814117881777761 238.5055095236412 0.7964356386595383
6.819345436731177 235.82551621984663 0.7889380223549949
6.824572991684593 236.3762878563356 0.7870603095235262
6.829800546638009 235.36912217699418 0.7860762110138111
6.835028101591425 229.75486029498788 0.7793829704921191
6.840255656544842 233.5842713315402 0.7865733103627864
6.845483211498258 235.68492455750655 0.7917503890935621
6.850710766451674 237.77721262473298 0.7915162269219578
6.85593832140509 241.13549981926792 0.7943703159543293
6.861165876358506 243.45111140893115 0.7947798114307173
6.866393431311923 246.31730999498342 0.794329107327391
6.871620986265339 251.19690108215855 0.797247734262528
6.876848541218755 251.81454913096337 0.7945452908136135
6.882076096172171 252.5728313859768 0.7933050083633115
6.887303651125587 254.06224141989028 0.795523557244611
6.892531206079004 255.76287003743204 0.7971693817898683
6.89775876103242 260.3343105787223 0.804259953026838
6.902986315985836 265.3069710788116 0.810425826567384
6.908213870939252 270.87716328831306 0.819182743340866
6.913441425892668 270.97999117407727 0.8147762947618322
6.918668980846085 273.1666658144764 0.8170346332062771
6.923896535799501 274.70255158117095 0.8138361294066357
6.929124090752917 280.59167169530696 0.8194652265092861
6.934351645706333 287.92749740496976 0.8292420275638342
6.939579200659749 291.8821951810156 0.8329540914651525
6.944806755613166 294.70475190489384 0.8353183183171207
6.950034310566582 300.3796969958748 0.8409660507442136
6.955261865519998 307.71588646202196 0.8485897277772676
6.960489420473414 314.07830502521483 0.8543084849478713
6.96571697542683 322.70545072986016 0.8617174478684274
6.970944530380247 331.96207016206824 0.8713802923613428
6.976172085333663 347.0334077430415 0.88678337855527
6.981399640287079 366.74227789208874 0.9078641085595
6.986627195240495 392.9308398626121 0.9370491379036298
6.9918547501939114 423.714677953515 0.9707512506419091
6.997082305147328 469.2901928723657 1.0202328177137545
7.002309860100744 525.5352015559365 1.0769335926711294
7.00753741505416 611.9791187834893 1.1595932009823073
7.012764970007576 732.063410469755 1.2660554513863498
7.0179925249609925 885.2020047889855 1.3910179650400618
7.023220079914409 1046.3940496789799 1.5115047441175737
7.028447634867825 1196.2255033844287 1.6139655720076207
7.033675189821241 1314.2722339795905 1.6901534080448326
7.038902744774657 1381.0626052697219 1.73044221794691
7.0441302997280735 1382.1130185208958 1.729652910909804
7.04935785468149 1329.61752383011 1.6952093453848889
7.054585409634906 1245.7186377013436 1.6397503148179802
7.059812964588322 1139.1420912462245 1.5664257936301962
7.065040519541738 1033.9108275117994 1.4904571723424558
7.0702680744951545 931.5630124333039 1.4146178323504255
7.075495629448571 841.2171711596285 1.3442867216611247
7.080723184401987 768.7127587766714 1.2855140799382667
7.085950739355403 710.3925469370042 1.235763926547133
7.091178294308819 670.2486173234373 1.1999801959539065
7.0964058492622355 639.6703075800903 1.1712074379184414
7.101633404215652 615.3028914577197 1.1487641903431285
7.106860959169068 596.9632079355704 1.1334136828323877
7.112088514122484 578.1390381104733 1.1171265925550806
7.1173160690759 561.3980961007032 1.1011015761603051
7.1225436240293165 543.5307864356208 1.0824930977005127
7.127771178982733 526.8380713139824 1.0650819456650356
7.132998733936149 512.4976690987341 1.050457596175722
7.138226288889565 497.07700440251375 1.034825128126192
7.143453843842981 486.4128029900835 1.0239770674035076
7.1486813987963975 478.7339183375318 1.0172487658023928
7.153908953749814 472.44384582474447 1.0104029928510674
7.15913650870323 467.1428263290473 1.0049113355581825
7.164364063656646 463.73420750080635 1.00080530398362
7.169591618610062 465.0146061977626 1.000844118062109
7.1748191735634785 471.89254455873277 1.00694910537613
7.180046728516895 491.0964408911648 1.0255980793070067
7.185274283470311 521.9908953250086 1.056585114852675
7.190501838423727 573.5023907281521 1.1062576520064107
7.195729393377143 645.5351979936393 1.1730468149550197
7.2009569483305595 744.1215803362552 1.257296191854277
7.206184503283976 885.591189037119 1.3693285434945972
7.211412058237392 1064.2742969942908 1.4979647028546133
7.216639613190808 1293.8332180860698 1.6514568218747387
7.221867168144224 1587.1871313966276 1.8288537734701573
7.227094723097641 1932.6744618526186 2.017452310095885
7.232322278051057 2284.702385156515 2.19189004252092
7.237549833004473 2560.307664287262 2.3150205977901828
7.242777387957889 2690.400321510583 2.3697474154090075
7.248004942911305 2648.750247401416 2.347821585817068
7.253232497864722 2446.0376974872224 2.2552887134183743
7.258460052818138 2122.9039517967317 2.101192304541952
7.263687607771554 1764.5675060902572 1.91577672632316
7.26891516272497 1404.222494697725 1.7085795507587014
7.274142717678386 1101.3191223363012 1.5126031805576545
7.279370272631803 863.3076926072224 1.3389269160294273
7.284597827585219 684.1723079033014 1.1939050704004635
7.289825382538635 567.3044873428839 1.088765233521916
7.295052937492051 488.2370147857547 1.0133807458191193
7.300280492445467 435.7708639627841 0.9608517538993911
7.305508047398884 398.1564185566643 0.9207933040655817
7.3107356023523 378.6609383207743 0.8984496291579888
7.315963157305716 363.5824458091061 0.8809301246615616
7.321190712259132 352.1351932935846 0.8659881261747087
7.326418267212548 344.44514604465155 0.8575590476817434
7.331645822165965 335.82981556066716 0.8491590152412372
7.336873377119381 330.6166464861267 0.8444171579886738
7.342100932072797 326.58131529930216 0.8385035390590961
7.347328487026213 326.93384095759507 0.8378932453636229
7.352556041979629 327.02825665045395 0.8398233868188231
7.357783596933046 323.2827091095798 0.8369298227187237
7.363011151886462 320.169367471679 0.8338099595320178
7.368238706839878 313.4420403851178 0.8258462609218579
7.373466261793294 313.84750631521564 0.8257264831972456
7.37869381674671 315.3124680119872 0.8279747770901447
7.383921371700127 315.8866344826547 0.8323085797749391
7.389148926653543 315.35417190770323 0.8320437761407523
7.394376481606959 316.83314100634595 0.8313163254557049
7.399604036560375 320.11688130151606 0.8316214652960948
7.4048315915137914 323.5613197369524 0.8336153048085544
7.410059146467208 322.16000340773536 0.8316935099578525
7.415286701420624 321.39585270322243 0.8318268042084211
7.42051425637404 320.79888753785735 0.8324377937663988
7.425741811327456 320.3466294115711 0.8326366461793724
7.4309693662808725 322.4249088204465 0.8350313574146644
7.436196921234289 324.86679670663347 0.8373561054464339
7.441424476187705 329.6534263932464 0.8407046300832792
7.446652031141121 327.1247482548167 0.8348617568643836
7.451879586094537 329.021930344284 0.8361694146936838
7.4571071410479535 334.7377543777999 0.8447996790741676
7.46233469600137 338.87506501336446 0.8468918875428963
7.467562250954786 345.21054374060026 0.8544436311982015
7.472789805908202 348.43481243388214 0.8556072306489264
7.478017360861618 353.54548332783224 0.8606229359196839
7.4832449158150345 362.91505771234534 0.8695189769703578
7.488472470768451 373.98731723934293 0.8819753018415689
7.493700025721867 384.8541430148211 0.8940157547380319
7.498927580675283 399.62098718165254 0.908202180240539
7.504155135628699 412.1736728494598 0.9207695478438236
7.5093826905821155 430.48458835017965 0.938695203354614
7.514610245535532 447.20760179809724 0.9546580145017092
7.519837800488948 464.95999745759354 0.97258700981835
7.525065355442364 482.7694786728104 0.9898620582803073
7.53029291039578 493.9025632800326 0.9996709634549624
7.5355204653491965 504.4324688913639 1.008777644437878
7.540748020302613 511.52752669092655 1.015516820538458
7.545975575256029 511.2198294585313 1.014364050224209
7.551203130209445 511.2841383549058 1.0149406636189249
7.556430685162861 504.95812178325275 1.0080797344531696
7.5616582401162775 498.0741054446011 0.9997301347777658
7.566885795069694 489.5367890319061 0.9909541092180307
7.57211335002311 477.4234227582928 0.9785884705963498
7.577340904976526 465.69322753713993 0.9663553643537904
7.582568459929942 450.41658883261323 0.9501669454078526
7.5877960148833585 438.48084037922433 0.938362912452821
7.593023569836775 429.6101977942229 0.9293896373454148
7.598251124790191 423.69650382708414 0.9239629262655628
7.603478679743607 417.72554951535335 0.9183863271843418
7.608706234697023 417.1795752467817 0.9186442855090347
7.6139337896504395 415.6640224700426 0.9160855508364302
7.619161344603856 418.3152135176523 0.9189914886702206
7.624388899557272 423.2745425138853 0.9239584324064637
7.629616454510688 425.7995801572508 0.9270404117336065
7.634844009464104 425.92009476733176 0.9276495989369784
7.6400715644175206 427.5458443070247 0.9300580982511788
7.645299119370937 426.81800325845904 0.9293116693476016
7.650526674324353 433.1128773348296 0.9338858728733944
7.655754229277769 440.3065524228804 0.9385820022016425
7.660981784231185 447.7702995792969 0.9454345504365521
7.666209339184602 457.7566148506405 0.9546661523520521
7.671436894138018 467.5536798028858 0.9633050418267487
7.676664449091434 479.5372971000146 0.9737918442453403
7.68189200404485 488.9246288799005 0.9814382896687245
7.687119558998266 499.8715212959282 0.9927741566244648
7.692347113951683 512.3151405797915 1.0054730536171816
7.697574668905099 522.4721972947528 1.0161124351932798
7.702802223858515 533.0635371495164 1.0254094663128117
7.708029778811931 537.958076335902 1.0290004919191578
7.713257333765347 540.3174141604727 1.0287386146307709
7.718484888718764 536.7702447090927 1.024687138514696
7.72371244367218 532.5837143879218 1.0200326738589143
7.728939998625596 529.0561102399353 1.0156691074682904
7.734167553579012 524.2682204555394 1.0119321432077333
7.739395108532428 523.3744990663546 1.011621964056771
7.744622663485845 525.7274765953574 1.014690487090545
7.749850218439261 526.4343720392861 1.0160768288004653
7.755077773392677 526.7888509777752 1.015678933445655
7.760305328346093 521.9895019838607 1.0099847357264007
7.765532883299509 516.9255713144117 1.0046843828967924
7.770760438252926 510.59945411033243 0.9984798333752893
7.775987993206342 504.9219838083688 0.9938123815803372
7.781215548159758 496.1168867960308 0.9848388033875006
7.786443103113174 490.12860005961204 0.9778645197657571
7.79167065806659 481.3375411666728 0.9688498004791465
7.796898213020007 468.7315291325729 0.9565510240232548
7.802125767973423 458.26852199800857 0.9448782143824592
7.807353322926839 448.735036268134 0.9346161629025416
7.812580877880255 443.9539430543192 0.9297082881286102
7.817808432833671 438.87534446611295 0.9241225004222821
7.823035987787088 436.51220924535824 0.920971331950166
7.828263542740504 432.19420767394877 0.9156064750424198
7.83349109769392 430.5480400009785 0.9141136830124456
7.838718652647336 425.8224929749079 0.9084795835562957
7.8439462076007525 426.4265642018648 0.9096606629665167
7.849173762554169 429.6945285542238 0.9135827166994305
7.854401317507585 432.7965305246882 0.917795685114493
7.859628872461001 439.0497218960846 0.9244856483933274
7.864856427414417 443.199834167079 0.9281589195499892
7.8700839823678335 445.5494428365189 0.9287194373199189
7.87531153732125 449.90062766222775 0.9310110976399558
7.880539092274666 452.8183242267404 0.9323216992134031
7.885766647228082 459.3140249451969 0.9398866586351933
7.890994202181498 462.3965231686203 0.9424196078411151
7.8962217571349145 468.13094519708187 0.9467036626829073
7.901449312088331 476.68258444508166 0.9537512184726141
7.906676867041747 484.32565000607013 0.9609487673392946
7.911904421995163 491.8863502424789 0.9677422240016168
7.917131976948579 497.43696413228196 0.9730122076553047
7.9223595319019955 503.25150833667567 0.9781508034859118
7.927587086855412 511.7544727908547 0.9864661448742512
7.932814641808828 518.7153804800755 0.9928252451896298
7.938042196762244 529.3763552074172 1.0026683560181646
7.94326975171566 541.0313791834349 1.0144573408401578
7.9484973066690765 554.7336526995987 1.0274273891457057
7.953724861622493 567.8123639336848 1.0378752405000042
7.958952416575909 581.3916411411591 1.0482187301543753
7.964179971529325 598.47928398484 1.0628380332449685
7.969407526482741 612.0312017966834 1.0737615977631698
7.9746350814361575 630.1198658489175 1.0885989516369075
7.979862636389574 645.9695232493915 1.1020572633737986
7.98509019134299 656.2249176559903 1.1103393254249412
7.990317746296406 670.906990124596 1.1230446328673926
7.995545301249822 679.7789127107384 1.1304219536932556
8.000772856203238 687.3028284654819 1.135359117616759
8.006000411156654 695.6922314703648 1.1419120413644
8.01122796611007 699.3844543149427 1.1446373386386257
8.016455521063486 699.4040063794032 1.1439265729623107
8.021683076016902 697.0709063902362 1.141813762101759
8.026910630970319 695.1250417548385 1.139114358966205
8.032138185923735 693.5063613154479 1.1380553954051291
8.037365740877151 690.9161761005856 1.1361216655085213
8.042593295830567 693.3366106478417 1.1367721895665959
8.047820850783983 691.5843743432297 1.1351075819064276
8.0530484057374 693.4629648588741 1.1353736737863733
8.058275960690816 688.1757970245427 1.1308179137482097
8.063503515644232 682.3696385427808 1.1257902358911924
8.068731070597648 674.0286742380147 1.1182010711005295
8.073958625551064 667.8803531982685 1.1130024333750463
8.07918618050448 660.8876818499037 1.10651004596758
8.084413735457897 652.1770839682399 1.098729239600266
8.089641290411313 644.980601283262 1.0924090083902223
8.09486884536473 642.9462376673864 1.0913793765230297
8.100096400318145 639.1989508221019 1.0885029763327312
8.105323955271562 631.7870461743605 1.0817895845991903
8.110551510224978 622.9219681826023 1.0724917423898754
8.115779065178394 616.4388248000046 1.0659860378292112
8.12100662013181 608.1664709610565 1.0574824148641042
8.126234175085226 609.981994033645 1.058763064281715
8.131461730038643 609.7508677033288 1.058440820421339
8.136689284992059 618.3281424793477 1.065031872820875
8.141916839945475 627.9632024859494 1.072923445547913
8.147144394898891 640.2943311556443 1.0835621419157642
8.152371949852308 659.0553784478124 1.0986743617495518
8.157599504805724 675.304310903153 1.112438839806288
8.16282705975914 699.0456191130999 1.131338644544118
8.168054614712556 722.9084611021204 1.1506793203838082
8.173282169665972 741.4382729659742 1.1643748107427287
8.178509724619389 749.9992662204974 1.170488993336833
8.183737279572805 755.5606976780218 1.1739499234873876
8.188964834526221 747.5217565606254 1.1652371646381456
8.194192389479637 743.4411422500343 1.1610804201766631
8.199419944433053 738.1322038408814 1.1560062879510518
8.20464749938647 729.134863569007 1.149729755832998
8.209875054339886 720.1797573623617 1.1430945151021328
8.215102609293302 710.8048803301731 1.1360127120837409
8.220330164246718 699.1699706911218 1.1262167034491735
8.225557719200134 695.2125735281853 1.122796554391133
8.23078527415355 689.9360879666963 1.1182399251362487
8.236012829106967 689.1537213848213 1.1173075069250957
8.241240384060383 685.4417421682451 1.113703118225563
8.2464679390138 685.3498861364726 1.1143825459644006
8.251695493967215 682.3281229701147 1.1114264033577683
8.256923048920632 677.3342601355157 1.106728638376602
8.262150603874048 672.8527186536228 1.102381315615676
8.267378158827464 669.9504971556396 1.1000406065499635
8.27260571378088 670.33333095155 1.0999450098630326
8.277833268734296 671.5267602776071 1.1007135352542958
8.283060823687713 667.5387704062894 1.0968068195899852
8.288288378641129 659.2531373730757 1.0889798008727078
8.293515933594545 652.9631077339172 1.0828772056138367
8.298743488547961 648.5433774286313 1.0781279922131402
8.303971043501377 653.1312407148738 1.081984220646047
8.309198598454794 655.3084450824377 1.0836393687258992
8.31442615340821 658.6008277089326 1.0862065108602381
8.319653708361626 658.7699185588873 1.0855090143394517
8.324881263315042 658.543993248002 1.0849197005590687
8.330108818268458 660.044921873046 1.0857171672030896
8.335336373221875 663.264538417869 1.0876456815638496
8.34056392817529 673.1892222928882 1.0945894218306138
8.345791483128707 679.4791356378496 1.0990807675113026
8.351019038082123 685.1077980189889 1.1039849192333857
8.35624659303554 685.9551600659316 1.1043922091652896
8.361474147988956 688.900550461277 1.1062083161889598
8.366701702942372 688.6145421393809 1.1053578983597452
8.371929257895788 692.2618055990284 1.1076686801286344
8.377156812849204 698.4701556782294 1.1122889731392815
8.38238436780262 706.4292022690726 1.1193023926717431
8.387611922756037 710.7990087288006 1.1232802261262993
8.392839477709453 712.4371013905178 1.1238613245914968
8.398067032662869 707.9731198901547 1.1198277618596246
8.403294587616285 700.4601852210396 1.11351277506581
8.408522142569701 696.4586772399367 1.1110639070769996
8.413749697523118 688.5947317414177 1.1039912545493888
8.418977252476534 679.7212381419927 1.0965435441126086
8.42420480742995 670.259289288085 1.0874438035713692
8.429432362383366 657.6990444161223 1.0767973471229006
8.434659917336782 645.8293428723102 1.0669045382977276
8.439887472290199 631.0535270303571 1.0533075510909202
8.445115027243615 621.324279403775 1.0451205431966233
8.450342582197031 611.6102771418176 1.0372529642435901
8.455570137150447 601.9699061241507 1.0298759629625691
8.460797692103863 597.954025191145 1.026872846825991
8.46602524705728 590.5067868972399 1.0199937880908712
8.471252802010696 583.0605012153615 1.0130523420196378
8.476480356964112 578.786258685009 1.008278627274853
8.481707911917528 571.7429610666703 1.0013757464492834
8.486935466870944 564.046914495022 0.9945488431914843
8.49216302182436 556.0021134239064 0.9873945332003765
8.497390576777777 552.6006794379103 0.9837393373462846
8.502618131731193 552.8394043637869 0.9831007124981385
8.50784568668461 553.7061667973765 0.9833070673068152
8.513073241638025 554.7000030180207 0.984100437168651
8.518300796591442 551.2805051686212 0.9812664766839851
8.523528351544858 547.4836842659607 0.9779209266470932
8.528755906498274 544.4217367818524 0.9745104893493278
8.53398346145169 540.2209052607507 0.9712980116305611
8.539211016405106 533.4000644766155 0.9655081529557551
8.544438571358523 534.1004498143141 0.9660894450794715
8.549666126311939 532.630783473351 0.9647284680771983
8.554893681265355 532.7266209366717 0.9641620850362185
8.560121236218771 529.8356307664405 0.9601641376245379
8.565348791172188 531.7051433122373 0.9614016995236868
8.570576346125604 534.2075960475985 0.9633956985987552
8.57580390107902 534.3031826672762 0.9629986580058162
8.581031456032436 533.0593020872221 0.9618449068553487
8.586259010985852 527.4330137524197 0.9560638272619496
8.591486565939269 526.8756030990888 0.9558347138175487
8.596714120892685 531.1892226041473 0.9589930353868881
8.601941675846101 532.605196582321 0.9597125569199171
8.607169230799517 535.4449944980657 0.9612268007001948
8.612396785752933 536.8266823892736 0.9619274597928712
8.61762434070635 540.9159445213775 0.9662620681253079
8.622851895659766 543.6990132284539 0.9688554164318542
8.628079450613182 545.3663760942278 0.9697093459056367
8.633307005566598 546.5312291260368 0.970348253030681
8.638534560520014 551.1797519665165 0.9733781461862284
8.64376211547343 561.7200320258929 0.9828444956906511
8.648989670426847 567.9193280452056 0.9876205412022036
8.654217225380263 577.6856917460854 0.9956421457030737
8.65944478033368 583.3961706530669 1.000248256752028
8.664672335287095 591.9819356927629 1.0077268241251465
8.669899890240512 599.5672314688014 1.0141247057614677
8.675127445193928 609.4753070191753 1.021674303132268
8.680355000147344 620.1576605627523 1.0290212294896997
8.68558255510076 629.1902931344074 1.0358393451975167
8.690810110054176 643.1493851929213 1.0467743993342513
8.696037665007593 656.1044200907052 1.0562490039370307
8.701265219961009 676.3614160694702 1.0723254910702371
8.706492774914425 691.4681782403168 1.0836797316472453
8.711720329867841 700.6398375986254 1.090276815844575
8.716947884821257 709.9720441710449 1.0961902487887019
8.722175439774674 713.1753311425492 1.0986506430519807
8.72740299472809 716.484213290242 1.1018888334899708
8.732630549681506 717.4001140049428 1.1038381697844615
8.737858104634922 712.2741339571706 1.099975455728305
8.743085659588338 706.5425692759486 1.0954392891271179
8.748313214541755 698.778964480667 1.0895070822549258
8.75354076949517 688.3015515242995 1.0813411877132526
8.758768324448587 679.5204739587915 1.074947841150788
8.763995879402003 665.7051873071981 1.0627277194634344
8.76922343435542 653.9834702203534 1.0525838596120929
8.774450989308836 639.0558343341452 1.038631006258976
8.779678544262252 624.2738326562041 1.025805748370963
8.784906099215668 615.3229496668101 1.0177567816094193
8.790133654169084 613.3351157820259 1.017222440437754
8.7953612091225 609.5067062617719 1.0137783693944526
8.800588764075917 601.4065370935142 1.0056098213678633
8.805816319029333 594.7892455619416 0.9991425307481625
8.811043873982749 590.5567222843692 0.9956792770669237
8.816271428936165 584.2299890404137 0.9897927035256685
8.821498983889581 581.7597801889841 0.9873027055264484
8.826726538842998 575.6911195734327 0.9827726889414188
8.831954093796414 574.5870339711662 0.9824221354779744
8.83718164874983 565.9493786160319 0.974902574100137
8.842409203703246 562.4208523055865 0.9707112026838833
8.847636758656662 559.1143808296704 0.9673072973553223
8.852864313610079 557.5239976754619 0.9657022371982259
8.858091868563495 563.7930770291922 0.9707848653709739
8.863319423516911 566.3168745349161 0.9721534568493363
8.868546978470327 567.966642893652 0.9732898581802765
8.873774533423743 565.4478864799495 0.9707141359184673
8.87900208837716 562.9608484210505 0.9688819910140503
8.884229643330576 562.7860267115881 0.9687527002084053
8.889457198283992 565.386811305502 0.9717089507481204
8.894684753237408 566.1864036537165 0.9723625979669761
8.899912308190824 566.8842468451124 0.9731572871039896
8.90513986314424 566.6560515145707 0.9713911116654882
8.910367418097657 565.5801254444152 0.9691827376491353
8.915594973051073 570.8488568988564 0.9728825262116427
8.92082252800449 575.3082625259456 0.9758438123528954
8.926050082957905 577.8233284648469 0.9794996413754867
8.931277637911322 582.3926182062262 0.9823751347860842
8.936505192864738 582.5532740840287 0.9810247914660946
8.941732747818154 581.2390539253846 0.9792948202467224
8.94696030277157 582.6385592702819 0.9803542239628315
8.952187857724986 584.4707272135336 0.9822609216017478
8.957415412678403 587.505503723775 0.9836568461674412
8.962642967631819 594.8510972318014 0.9895575160420095
8.967870522585235 602.3965362633456 0.9958382282875071
8.973098077538651 607.8444934782291 1.000279771739424
8.978325632492067 605.5914010346091 0.9982095555105273
8.983553187445484 605.8376563393325 0.997543893749642
8.9887807423989 611.7542977725776 1.0014955854231333
8.994008297352316 614.3929436231333 1.0032697419716075
8.999235852305732 618.8144994189167 1.007303813889605
9.004463407259149 622.1321107152253 1.0095392594876107
9.009690962212565 624.9891169166796 1.0117322226068624
9.014918517165981 632.334347589991 1.0173859726642112
9.020146072119397 645.9661931452785 1.0275318878131903
9.025373627072813 654.9158078829294 1.0338712577007028
9.03060118202623 666.1671914214212 1.0416833428977146
9.035828736979646 679.8215380182036 1.0514646290382912
9.041056291933062 694.605866617097 1.0623940274709796
9.046283846886478 719.3082075498702 1.0817255050337424
9.051511401839894 737.2971271785167 1.0950670921940764
9.05673895679331 753.4874391772914 1.1055061103968709
9.061966511746727 776.655424249535 1.1219947505854038
9.067194066700143 799.8858220730611 1.1383166033644605
9.07242162165356 823.5843488593447 1.15367235489564
9.077649176606975 843.39746414626 1.1655633313103881
9.082876731560392 861.1959449734194 1.1776966669749223
9.088104286513808 879.8583659973701 1.191210709885783
9.093331841467224 886.2729190126689 1.1963890499427596
9.09855939642064 886.6571960958654 1.1960369170949938
9.103786951374056 880.8869184985681 1.191386812075206
9.109014506327473 870.3510955742454 1.182632004247044
9.114242061280889 862.7284707403736 1.1778008336811436
9.119469616234305 853.1283990356662 1.1707897657691553
9.124697171187721 847.1093342546401 1.1660559568449265
9.129924726141137 839.9110417126343 1.1604260792402217
9.135152281094554 841.531960750983 1.16201839494207
9.14037983604797 850.436066367865 1.1688930127150348
9.145607391001386 867.5538093945178 1.1801620995247535
9.150834945954802 892.844208974738 1.1962277839689455
9.156062500908218 927.5029833430541 1.2193380408835757
9.161290055861635 965.9552886654319 1.2548364991808298
9.16651761081505 1009.644686470645 1.2906532913661801
9.171745165768467 1051.7769414730435 1.322516506183071
9.176972720721883 1077.3478972987436 1.342643315396878
9.1822002756753 1092.5241977107346 1.3550754215308682
9.187427830628716 1091.4146194010382 1.3574217835036029
9.192655385582132 1071.2666952175323 1.3457895749115365
9.197882940535548 1054.2792479870704 1.3364991360439962
9.203110495488964 1032.1880352659284 1.3248304979329986
9.20833805044238 1014.9324913105308 1.3161037511360387
9.213565605395797 997.0741349576965 1.3066086942607222
9.218793160349213 982.3887300477526 1.2992470904809632
9.224020715302629 972.4386499330504 1.2951927456663792
9.229248270256045 964.3578023499437 1.2908620171865302
9.234475825209461 953.5041514299724 1.285421412090595
9.239703380162878 937.3007768442391 1.2750079457952703
9.244930935116294 926.1814929558925 1.2683121702771913
9.25015849006971 918.74884505008 1.2652349791279036
9.255386045023126 917.4479090318497 1.267170523252262
9.260613599976542 918.3616174977586 1.2691578025119052
9.265841154929959 924.8204230221387 1.2751575739492456
9.271068709883375 940.0407579551068 1.2863830254147421
9.276296264836791 963.4523037270221 1.3038618030265219
9.281523819790207 988.8660989956728 1.323400539599773
9.286751374743623 1013.285972328438 1.3399600936614209
9.29197892969704 1036.176842406593 1.3567647449980396
9.297206484650456 1056.2057273835699 1.3693644138611623
9.302434039603872 1074.0939480595373 1.3811696418133388
9.307661594557288 1079.8515185320637 1.386845455043429
9.312889149510704 1075.0812148903617 1.3863752390513173
9.31811670446412 1058.5539906688828 1.3762965585429598
9.323344259417537 1028.1372121795584 1.3582680435069072
9.328571814370953 986.274089579376 1.3301238638497879
9.33379936932437 940.1117234615401 1.2993547987401501
9.339026924277785 886.7002352363386 1.2629626522174744
9.344254479231202 840.0865699807337 1.2316240880836093
9.349482034184618 796.3051911083346 1.200115438363057
9.354709589138034 763.0593597762548 1.176078639450042
9.35993714409145 738.1256212199307 1.1580605739527692
9.365164699044866 718.5039640212916 1.1434494679971328
9.370392253998283 700.1046144829253 1.1298362766761436
9.375619808951699 685.7180924622526 1.118374738023529
9.380847363905115 674.5134203435549 1.109707238145596
9.386074918858531 666.1509719694321 1.1030138582069882
9.391302473811947 663.5989860826139 1.1006291383478555
9.396530028765364 660.4245400557157 1.0990264880096665
9.40175758371878 661.6328685889011 1.1016483333480749
9.406985138672196 662.3589821778528 1.1028756741741608
9.412212693625612 656.9445511361221 1.0975757684411027
9.417440248579029 654.3049931801108 1.0854828210679812
9.422667803532445 651.1962843494003 1.0774709152526567
9.427895358485861 648.603598302763 1.072000452584647
9.433122913439277 652.7636891552404 1.0715734494172338
9.438350468392693 654.4095918183023 1.0699231488607839
9.44357802334611 654.3685270628446 1.0676716505089527
9.448805578299526 656.0249667069462 1.0671461086703113
9.454033133252942 656.7355988965978 1.0659238746917683
9.459260688206358 657.6845026828177 1.0644678691785563
9.464488243159774 657.9207130561466 1.0639378820989112
9.46971579811319 654.4450036419685 1.059912962618058
9.474943353066607 650.8649991055793 1.0556503517255165
9.480170908020023 648.7624799050668 1.0516246495768264
9.48539846297344 649.1678561956737 1.050018936487889
9.490626017926855 650.3839507946435 1.0489418239899746
9.495853572880272 653.5680612291324 1.0508348411198936
9.501081127833688 655.6440772546446 1.0517339132090953
9.506308682787104 657.2902435072237 1.0523781253763784
9.51153623774052 655.9156855796884 1.0508139259990783
9.516763792693936 654.7463800708771 1.0489904238647587
9.521991347647353 649.1383025922795 1.0421827756571136
9.527218902600769 648.6367563131471 1.0400568486482091
9.532446457554185 653.6419920334471 1.0431673339113998
9.537674012507601 657.8918262123203 1.047099630664764
9.542901567461017 660.7229971328899 1.0483844480366713
9.548129122414434 660.6603067958928 1.047419927346475
9.55335667736785 659.5405617974099 1.044375062342584
9.558584232321266 654.9309295976914 1.0398587758567561
9.563811787274682 656.0519931719937 1.0405497351782276
9.569039342228098 656.5689322575691 1.0411045790290006
9.574266897181515 655.3165575392411 1.039691340422703
9.57949445213493 659.9954864118869 1.0421582604229076
9.584722007088347 656.3828222571119 1.0379064580657016
9.589949562041763 654.6969981343415 1.035613185779113
9.59517711699518 652.5853002792547 1.0337284363085326
9.600404671948596 652.6314167266775 1.0344962198368126
9.605632226902012 651.7311663689168 1.0334440216927854
9.610859781855428 653.6899569645454 1.0338903683110583
9.616087336808844 653.7097179002922 1.0326399953324767
9.62131489176226 652.2965565483091 1.0300964557299006
9.626542446715677 653.8246709121745 1.0310383857301944
9.631770001669093 654.3490733514988 1.0317706163798397
9.636997556622509 654.0281548392752 1.03056803542253
9.642225111575925 654.5139040089755 1.028908659285954
9.647452666529341 656.0948037992634 1.0293690709922083
9.652680221482758 656.5698125901816 1.0298798815028203
9.657907776436174 660.9547581536028 1.0329899096450739
9.66313533138959 660.687076671217 1.031835978815948
9.668362886343006 665.3650205696065 1.0350620149416603
9.673590441296422 662.7858649646713 1.0328516783755104
9.678817996249839 662.5023200565356 1.0313741140842483
9.684045551203255 657.8563815597425 1.027526934619406
9.689273106156671 659.0959670236259 1.0275254132621112
9.694500661110087 667.5670243766889 1.0328462572366157
9.699728216063503 674.1022914036166 1.0374227319949274
9.70495577101692 680.5101897936266 1.0423022701635312
9.710183325970336 683.4988563874449 1.0444993402411886
9.715410880923752 678.166292076531 1.03929104265456
9.720638435877168 677.1637334526883 1.0375095266206242
9.725865990830584 675.6799383027463 1.0364116624272413
9.731093545784 672.8488316469494 1.0332080476571845
9.736321100737417 678.5451040005632 1.0374879957595764
9.741548655690833 681.5621961712693 1.0393276401621039
9.74677621064425 686.133677206744 1.0416903854498811
9.752003765597665 689.9075678008979 1.0439567309266067
9.757231320551082 693.5289557558987 1.046379875401875
9.762458875504498 695.8062417411129 1.0476388944769275
9.767686430457914 697.5764886002547 1.048071920176716
9.77291398541133 701.1723025993244 1.0502898813754136
9.778141540364746 699.9163258910268 1.0484274576636374
9.783369095318163 699.2482739210436 1.0477522891235076
9.788596650271579 698.6572207225767 1.046483320498138
9.793824205224995 698.8209860507095 1.047169938491266
9.799051760178411 702.3516954212978 1.0486804756890515
9.804279315131827 707.3559787686394 1.0517293908230274
9.809506870085244 703.7649468626834 1.0483831917688804
9.81473442503866 706.5292460875679 1.04998805317889
9.819961979992076 709.5132502571511 1.0510920668714687
9.825189534945492 709.485852904527 1.0512155039174251
9.830417089898909 713.9078205806876 1.0540996307255859
9.835644644852325 712.0290165570402 1.0510261975219433
9.840872199805741 713.8128599986893 1.0515414725320744
9.846099754759157 715.2248706797537 1.052519005556525
9.851327309712573 715.4613506344366 1.053353130847116
9.85655486466599 709.7414512686446 1.0485122608802233
9.861782419619406 705.9529830084398 1.0452985974677391
9.867009974572822 703.5884029261557 1.0416108092983805
9.872237529526238 704.8513790416816 1.0420012145401227
9.877465084479654 703.98581384862 1.0414915640996576
9.88269263943307 708.1389019871123 1.0455926583942858
9.887920194386487 709.1143415028849 1.046110526341074
9.893147749339903 712.2158366783754 1.0478046683268998
9.89837530429332 709.3838516606542 1.0430250183156853
9.903602859246735 710.7050340423654 1.0434163438389623
9.908830414200152 714.7660101350097 1.0462826593133168
9.914057969153568 724.3673877947809 1.0536929419883356
9.919285524106984 730.0069499402382 1.0574653746325167
9.9245130790604 731.1929352769216 1.0575364123541986
9.929740634013816 732.9346415896642 1.05808331349194
9.934968188967233 738.9061119067085 1.0620323149600595
9.940195743920649 736.2831802811697 1.0594954923408642
9.945423298874065 738.49754902075 1.060152946197399
9.950650853827481 736.3946113754691 1.0582858759467126
9.955878408780897 736.2573901525241 1.0574735185654998
9.961105963734314 738.8373480020771 1.0592316365907395
9.96633351868773 736.0452149642758 1.057048542527039
9.971561073641146 732.7609828794862 1.0543952367058376
9.976788628594562 734.5430021145318 1.0547062005701557
9.982016183547978 734.982425972026 1.0544485295906156
9.987243738501395 731.3805033463427 1.0501244141192443
9.99247129345481 729.5455009482595 1.0482004624105004
9.997698848408227 723.9472044369987 1.0440115256716245
10.002926403361643 722.7910960778931 1.0427310015793592
10.00815395831506 720.2029358794935 1.040448690363948
10.013381513268476 713.0068941757453 1.035193979866769
10.018609068221892 707.4595973026811 1.0304998558537035
10.023836623175308 705.8079155788049 1.0288680186926944
10.029064178128724 705.7302901083809 1.0280624387526713
10.03429173308214 712.8867544085775 1.0336489166844225
10.039519288035557 719.1282601105318 1.0383906682422188
10.044746842988973 724.3665774117403 1.042337203395889
10.049974397942389 724.1762579898858 1.042309011332858
10.055201952895805 718.826580249302 1.0380391017073187
10.060429507849221 717.2098227170245 1.0362476654882533
10.065657062802638 711.8555481866402 1.0321628806509504
10.070884617756054 710.7835071454786 1.0311879739267973
10.07611217270947 711.4504479116422 1.03127601407685
10.081339727662886 709.8808001313913 1.0294083571735229
10.086567282616302 711.9507611237136 1.0309673683272198
10.091794837569719 712.3056247325619 1.0310769804623416
10.097022392523135 712.6556164168819 1.03034065950504
10.102249947476551 714.1613630925938 1.0312411798461945
10.107477502429967 713.7436238457598 1.030252097347282
10.112705057383383 707.5324357866137 1.0251611183910605
10.1179326123368 700.8768057221404 1.020309285655526
10.123160167290216 696.7769997494147 1.0168833382063296
10.128387722243632 697.3346075824203 1.01692151840388
10.133615277197048 696.3871289005459 1.015563212232718
10.138842832150464 700.4298722487878 1.0165503458706495
10.14407038710388 702.6190542817054 1.0179282197900437
10.149297942057297 701.0507923696787 1.0171558818486308
10.154525497010713 699.7319332039374 1.0171778325704508
10.15975305196413 697.1097840326279 1.0152219391296866
10.164980606917545 698.2195041679449 1.0153870861172758
10.170208161870962 702.1353583188893 1.0181301544747856
10.175435716824378 701.101684061526 1.0173166848972182
10.180663271777794 699.706855940915 1.0156275196763584
10.18589082673121 697.7020408443063 1.013963200255621
10.191118381684626 693.1421467287569 1.0106203952534891
10.196345936638043 692.144667863827 1.009039421228406
10.201573491591459 690.2690721043424 1.0070746908713495
10.206801046544875 686.9626717427619 1.0043582508694024
10.212028601498291 685.1127381248454 1.0022248899922492
10.217256156451707 682.5064750707054 0.999971558368218
10.222483711405124 681.5293165466256 0.9992662697449128
10.22771126635854 681.2590119487911 1.0002916920341234
10.232938821311956 677.8294576696437 0.9978483615652113
10.238166376265372 677.0885046764604 0.9971616256955562
10.243393931218788 679.6039069985035 0.9985984639286795
10.248621486172205 675.0930966852446 0.9949626033591289
10.253849041125621 674.6903440488489 0.9941210717545084
10.259076596079037 669.5077876264568 0.9906083576230411
10.264304151032453 665.9487648699828 0.9879985187097915
10.26953170598587 664.6716081740002 0.9865064837417727
10.274759260939286 664.7769622307402 0.9861796615196974
10.279986815892702 667.2565943488214 0.9874521941816454
10.285214370846118 667.3825191052971 0.9870071613488038
10.290441925799534 666.0673927374612 0.9857056361974388
10.29566948075295 665.1780038807487 0.9849233909257419
10.300897035706367 659.8152151360136 0.980361175770022
10.306124590659783 656.8796844560278 0.9773344344341612
10.3113521456132 650.6692895832266 0.9725438183912973
10.316579700566615 645.6003414537502 0.9684865119503716
10.321807255520032 643.3292668481599 0.966153638735526
10.327034810473448 646.4106930376743 0.9682228171094157
10.332262365426864 646.6667520068593 0.9686038845507412
10.33748992038028 649.5811809287708 0.9705970192364929
10.342717475333696 644.1400576637543 0.9659641595072067
10.347945030287113 641.0499523950526 0.9620146130556679
10.353172585240529 639.7655868086479 0.9603378667062832
10.358400140193945 644.2315397374348 0.9636677650988719
10.363627695147361 652.0941077539857 0.9694126370699839
10.368855250100777 658.3936551101682 0.9742317902887316
10.374082805054194 666.2384250938851 0.980195895758845
10.37931036000761 667.5283147630084 0.9812797383907362
10.384537914961026 665.108298543535 0.9793868320459127
10.389765469914442 665.4307609022178 0.9779122734236028
10.394993024867858 662.1162978031898 0.97489618200979
10.400220579821275 662.7424742748425 0.9754677319287222
10.40544813477469 659.6529549919745 0.9731085292903329
10.410675689728107 652.2967478428872 0.9673965527948718
10.415903244681523 653.3005677252268 0.9679458223519243
10.42113079963494 652.3229508746203 0.9663987963346689
10.426358354588356 648.8254620250743 0.9635044714045198
10.431585909541772 641.6710052952036 0.9579028103643399
10.436813464495188 635.2594460229077 0.9533072150155314
10.442041019448604 629.0649106667437 0.9488211729354686
10.44726857440202 623.7333335837383 0.9447972045927636
10.452496129355437 616.9618880381576 0.9392135391173605
10.457723684308853 609.762327134302 0.9334990941710817
10.462951239262269 608.2014493076015 0.9315248699147037
10.468178794215685 607.7577502230424 0.931046152183064
10.473406349169101 602.8846635103007 0.9273972617868181
10.478633904122518 598.1521482743324 0.923204193581834
10.483861459075934 595.9122642892306 0.9204545035834881
10.48908901402935 591.659983648478 0.916850310169945
10.494316568982766 586.4355824548363 0.9119134293066877
10.499544123936182 581.004277383329 0.9078850454897248
10.504771678889599 572.504118680748 0.9016352701528086
10.509999233843015 571.1248750302518 0.9015997022905985
10.515226788796431 571.0529628864392 0.9015209215206625
10.520454343749847 564.3819363389438 0.8954583375771713
10.525681898703263 557.8215725795345 0.888633804678559
10.53090945365668 553.4342620182842 0.8846534998782704
10.536137008610096 551.1638768824386 0.8829954499094419
10.541364563563512 553.1150017564873 0.88517058298011
10.546592118516928 554.7514192246182 0.8860040286305662
10.551819673470344 553.7097678780916 0.8846424774036589
10.55704722842376 553.1299518267708 0.8831804283603697
10.562274783377177 549.300301253983 0.8802609720325906
10.567502338330593 548.5077048416407 0.8804743512212193
10.57272989328401 550.7387426598539 0.8823717192906891
10.577957448237425 549.0893158836516 0.8808804838843601
10.583185003190842 547.006405565357 0.8781171111153965
10.588412558144258 543.9610632941536 0.8750599922827118
10.593640113097674 542.3460299410957 0.8740093007665848
10.59886766805109 542.6678105099066 0.8747267774959447
10.604095223004506 539.3882709588815 0.8713363428042917
10.609322777957923 536.1652632446902 0.8683439516206746
10.614550332911339 539.7116161857238 0.8696553708877294
10.619777887864755 540.3228757032797 0.8697838285819822
10.625005442818171 542.7699488882882 0.872737433919263
10.630232997771587 539.1411254853535 0.870161776642718
10.635460552725004 536.3282745556978 0.8680046768729829
10.64068810767842 535.0510462512071 0.866457212777713
10.645915662631836 533.5298058130942 0.8644602194154973
10.651143217585252 536.2533194997744 0.8665911106082892
10.656370772538668 535.5986951796258 0.8651614694724802
10.661598327492085 533.5649990439508 0.8627708357761943
10.666825882445501 536.9426309357499 0.866014802230883
10.672053437398917 538.6680754894561 0.8673102915637669
10.677280992352333 547.2475040997708 0.8745425084311279
10.68250854730575 548.9824974394179 0.8753033514743166
10.687736102259166 554.220764186763 0.87778887775604
10.692963657212582 558.2009716949551 0.8805088517962223
10.698191212165998 562.3503800730626 0.8831420820472482
10.703418767119414 565.4925765446018 0.8849788604797703
10.70864632207283 567.9581415697335 0.886402121926397
10.713873877026247 574.623713116595 0.8909142590906909
10.719101431979663 580.8159469367346 0.8945413077064328
10.72432898693308 594.7607208186663 0.9049734171104538
10.729556541886495 604.6259040428931 0.9124485179997086
10.734784096839912 619.683983124917 0.9247451348314525
10.740011651793328 624.8091256101676 0.9283117815998823
10.745239206746744 627.9316260797978 0.9297256216710831
10.75046676170016 627.6398836300217 0.9285563980798586
10.755694316653576 626.7298108875011 0.927871788620141
10.760921871606993 627.1453623407886 0.9283981449577087
10.766149426560409 627.19941388578 0.928797851205772
10.771376981513825 623.4147536107588 0.9254699170872877
10.776604536467241 619.8311821257084 0.9222153298212308
10.781832091420657 618.3421555587637 0.9205700641826374
10.787059646374074 617.8036399141886 0.9200106009688948
10.79228720132749 615.8745340867538 0.9179802357153916
10.797514756280906 613.290718192454 0.9157380176264027
10.802742311234322 613.0960036680531 0.915595419201761
10.807969866187738 614.6365110684328 0.91682740439747
10.813197421141155 617.1187835373585 0.9181704773278322
10.81842497609457 615.8420594259496 0.9172547220483656
10.823652531047987 616.462798041344 0.9171119467656323
10.828880086001403 617.3494129722839 0.9172933562155242
10.83410764095482 621.6941086194295 0.9207914630072639
10.839335195908236 629.0339701295338 0.9262684357633256
10.844562750861652 639.9869644741997 0.9342688186448495
10.849790305815068 654.7897796473898 0.9437649373107757
10.855017860768484 676.4322528231859 0.9578518338269894
10.8602454157219 699.9350281454933 0.9743267935603496
10.865472970675317 727.2092066735116 0.9931318464322823
10.870700525628733 748.8316058793821 1.0077507325815587
10.875928080582149 767.5956267081617 1.0203769254815584
10.881155635535565 778.2493336049117 1.0268274999594535
10.886383190488981 776.3251457645708 1.0251743866730312
10.891610745442398 761.9074260182451 1.0156233898685283
10.896838300395814 739.9332475208339 0.9988723218410028
10.90206585534923 718.3330980270886 0.983849274368614
10.907293410302646 702.3054942441875 0.9725160167826594
10.912520965256062 685.28883079338 0.9606637697081085
10.917748520209479 668.1707782227545 0.9484240300660491
10.922976075162895 654.1465750919022 0.9380824475146946
10.928203630116311 636.7898073323372 0.924844790091662
10.933431185069727 624.349906073218 0.9158019188588872
10.938658740023143 614.6371514365568 0.9088593621294832
10.94388629497656 608.1222768664793 0.9051390618724389
10.949113849929976 603.6409665380592 0.9017401467767325
10.954341404883392 595.88662859065 0.8947195950961454
10.959568959836808 587.3818744021622 0.8874738486302632
10.964796514790224 580.1962705924559 0.8821097635346599
10.97002406974364 575.8209112455227 0.8809148120436918
10.975251624697057 570.37279165679 0.8791064812082372
10.980479179650473 567.6733817674622 0.8784622722268183
10.98570673460389 564.8025537046557 0.8772540006285909
10.990934289557305 561.6516975034631 0.8758762882781833
10.996161844510722 555.1964042247955 0.8720314939444423
11.001389399464138 550.3240328524998 0.8690409261706018
11.006616954417554 545.0102150876958 0.865419288097708
11.01184450937097 541.2308603276888 0.8632516631933815
11.017072064324386 539.8534625844815 0.8627061497405258
11.022299619277803 536.9381802131269 0.8607248131635719
11.027527174231219 532.5054487855818 0.8572204558873382
11.032754729184635 529.5638463426242 0.8549270647825429
11.037982284138051 524.6192414477237 0.8516561036559048
11.043209839091467 521.8647467096421 0.8497710078363195
11.048437394044884 521.5646601313339 0.8497067758973834
11.0536649489983 521.3869902751665 0.8502229046071407
11.058892503951716 521.8257801836395 0.8503975498173041
11.064120058905132 521.9275205336704 0.8507527401198501
11.069347613858548 521.7158886293855 0.8510402200304683
11.074575168811965 517.6842386364902 0.8480105570451243
11.079802723765381 515.9292183790058 0.8470648850091215
11.085030278718797 513.9707959035267 0.8464934255140076
11.090257833672213 514.2962863489986 0.8472638361640775
11.09548538862563 513.8436486978353 0.8471215913651546
11.100712943579046 510.9061077759584 0.8447623356559535
11.105940498532462 505.7548975121547 0.8404082916705212
11.111168053485878 506.48744772127594 0.8410522342036097
11.116395608439294 504.8132920409095 0.8406229962984986
11.12162316339271 503.40992664124224 0.8394112624049969
11.126850718346127 504.24299515303346 0.8401362010387258
11.132078273299543 501.368969818715 0.837457597956519
11.13730582825296 498.7223441568609 0.8347067590588289
11.142533383206375 495.20888516199426 0.8318380929367174
11.147760938159792 497.6925172879043 0.8342738818797403
11.152988493113208 502.61405588918376 0.8389712599841753
11.158216048066624 505.6355502008868 0.8423301985871098
11.16344360302004 506.8248992775181 0.843421418169745
11.168671157973456 504.674822014122 0.842275658185725
11.173898712926873 504.17981270234526 0.8418946334638374
11.179126267880289 498.0848244343465 0.8362265251964044
11.184353822833705 496.60827653483176 0.8343095898584942
11.189581377787121 495.76974190120194 0.833831244232052
11.194808932740537 495.98485219737734 0.8341867232790756
11.200036487693954 498.37656084810317 0.8367556210841652
11.20526404264737 497.9898382859222 0.8367874864292678
11.210491597600786 496.6331295613015 0.8354671726173111
11.215719152554202 493.9460915339078 0.8335318777956126
11.220946707507618 495.44068945261085 0.8349356703768485
11.226174262461035 496.09537225129435 0.8356199109464707
11.23140181741445 495.6148932518732 0.8358710675510239
11.236629372367867 496.3483773703814 0.8365664919940103
11.241856927321283 493.6066992629839 0.8342972475331251
11.2470844822747 492.79130553024834 0.8337716249565502
11.252312037228116 492.83539059284504 0.8339355351853999
11.257539592181532 490.95758505020564 0.832251641574158
11.262767147134948 488.84593793722195 0.8308802950923883
11.267994702088364 487.2503566942401 0.829308148723125
11.27322225704178 488.55197574179505 0.8305375553126103
11.278449811995197 489.01680890134105 0.8307236244316959
11.283677366948613 492.1155268828868 0.8324868762749102
11.288904921902029 495.06865203448126 0.8350456775020951
11.294132476855445 492.03016188249336 0.8318972853989296
11.299360031808861 485.4448641524996 0.8265520564632259
11.304587586762278 480.8051848444177 0.8224642578111224
11.309815141715694 478.37497032457003 0.8200271067466414
11.31504269666911 478.6339440844781 0.8207262140124121
11.320270251622526 483.8736269107727 0.8246000787862174
11.325497806575942 481.7102426510216 0.8224043270175269
11.330725361529359 480.2606715711827 0.8201842872462171
11.335952916482775 483.38133423068035 0.8221439108912016
11.341180471436191 482.0319831739616 0.8208704041571183
11.346408026389607 483.1907253929813 0.8224460918741684
11.351635581343023 481.04205062821103 0.8211462149270266
11.35686313629644 477.11715122850217 0.8186026204291962
11.362090691249856 472.9118695722416 0.8148989997300145
11.367318246203272 467.3589087312443 0.8097824768363544
11.372545801156688 465.9790478941333 0.8095489759587433
11.377773356110104 461.5556371558602 0.8054557419556317
11.38300091106352 460.2754611259841 0.8045439179096135
11.388228466016937 460.7166543250531 0.8051497796699336
11.393456020970353 459.4584063745803 0.8033049572880735
11.39868357592377 456.00023375800873 0.8012483519341894
11.403911130877185 452.4689658985136 0.7983571853813215
11.409138685830602 449.38778054075135 0.7961330218120434
11.414366240784018 449.7420359910671 0.796385143935867
11.419593795737434 447.7964505608868 0.794318950422966
11.42482135069085 444.44121325059086 0.7907965791984111
11.430048905644266 442.6480121606024 0.7887539344340363
11.435276460597683 438.0529970327179 0.784455486062787
11.440504015551099 434.50776491066404 0.7820965406044877
11.445731570504515 434.27230204091603 0.7823901011178317
11.450959125457931 432.38619329293215 0.7800601815902604
11.456186680411347 430.32516638374886 0.7778631220966464
11.461414235364764 430.4561234460654 0.7781494363327515
11.46664179031818 428.6662979960004 0.776752741583773
11.471869345271596 428.74196576205 0.7775768093392256
11.477096900225012 430.27803848807713 0.780154584468361
11.482324455178428 427.7829107977233 0.784320289366522
11.487552010131845 426.506370279941 0.7855328294414312
11.49277956508526 425.3465835635528 0.785875740576885
11.498007120038677 423.5616333103128 0.7861811456738934
11.503234674992093 422.0999708274865 0.7852862436967999
11.50846222994551 420.5396121811224 0.7847318869009772
11.513689784898926 421.033749120126 0.7859996768028101
11.518917339852342 422.72762363027516 0.7885434177965935
11.524144894805758 419.4489455228585 0.78648784093663
11.529372449759174 416.2360691717407 0.7838906056097005
11.53460000471259 413.2976000382487 0.781929164856454
11.539827559666007 417.0010168404764 0.7862218086977047
11.545055114619423 422.1964421849978 0.7922385872765003
11.550282669572839 425.155003339795 0.79503395818506
11.555510224526255 425.63806220533803 0.7957284611907856
11.560737779479672 421.1324958723088 0.791455926997655
11.565965334433088 420.62436533830345 0.7913047864017588
11.571192889386504 418.277182404299 0.7904589411565224
11.57642044433992 421.53026686091704 0.7949284924483937
11.581647999293336 422.2314509562294 0.7962088003315587
11.586875554246753 420.4689555124886 0.7949981991195912
11.592103109200169 419.9447718743455 0.7948242955582736
11.597330664153585 417.6974130399509 0.7930737595009967
11.602558219107001 418.82576453359843 0.795498722079365
11.607785774060417 420.0051760217292 0.7969400547715341
11.613013329013834 422.9031779760511 0.8000789892530327
11.61824088396725 421.54347200987826 0.7990317668985877
11.623468438920666 419.9670687919691 0.7976136512174913
11.628695993874082 419.7495290237995 0.7973454543341298
11.633923548827498 418.9919124800916 0.797359186645344
11.639151103780915 416.7029122036224 0.7951881109402237
11.64437865873433 414.4588534852352 0.7932273292724213
11.649606213687747 410.63469225398273 0.7901993604004424
11.654833768641163 405.47106308162677 0.786045258879566
11.66006132359458 402.5944227194207 0.7840045759049927
11.665288878547996 399.101057256816 0.7812388027528624
11.670516433501412 397.45957594561 0.780396519208402
11.675743988454828 399.3156790281947 0.7827423889229083
11.680971543408244 398.90090944991096 0.7826386241430455
11.68619909836166 399.46888480899156 0.7832529358401797
11.691426653315077 397.75553695452345 0.7832180709324884
11.696654208268493 393.767498371215 0.7799635555534628
11.701881763221909 391.12739106822636 0.7771733918194482
11.707109318175325 390.35942314643563 0.7760898085477969
11.712336873128741 393.2591030388302 0.7782509755709257
11.717564428082158 394.5571808389385 0.7797621491978947
11.722791983035574 396.481497454847 0.7814180617033647
11.72801953798899 393.3598459394797 0.7785885883492559
11.733247092942406 392.8927460859898 0.7792109480459072
11.738474647895822 395.82479263312536 0.7829667774356134
11.743702202849239 397.1307045892799 0.7858308670052728
11.748929757802655 397.4409280508754 0.7868827834532561
11.754157312756071 397.32651221854667 0.7856740798960422
11.759384867709487 396.98403429291056 0.7862550845671329
11.764612422662903 397.68308306308995 0.7860977578118962
11.76983997761632 400.4986443920018 0.7891735740054814
11.775067532569736 399.9504934718048 0.7889023868855902
11.780295087523152 402.4862001625733 0.7916005691153113
11.785522642476568 404.5234320939398 0.7939748744540501
11.790750197429984 405.6271906985823 0.7951571946101609
11.7959777523834 408.6894679328856 0.7978201650133482
11.801205307336817 408.5300593488424 0.7961229961350585
11.806432862290233 411.69447574178616 0.7988892401535287
11.81166041724365 414.4226006734755 0.8017466522573348
11.816887972197065 416.130824476704 0.8041260056113888
11.822115527150482 418.17089733569213 0.8068035617461102
11.827343082103898 415.5492603481438 0.8036675090551892
11.832570637057314 412.84371486709085 0.8003992517508518
11.83779819201073 410.43193788563474 0.7977508143379856
11.843025746964146 404.5033614853188 0.7923677975949249
11.848253301917563 403.0167322383654 0.7910648062303038
11.853480856870979 403.3244386598307 0.7921693545434432
11.858708411824395 402.8520559107936 0.7916009428358977
11.863935966777811 401.3859236346432 0.7913105495426681
11.869163521731227 396.7689717454681 0.7883832791583212
11.874391076684644 391.72040126506243 0.7844789920886668
11.87961863163806 388.07185146768893 0.7819319816314259
11.884846186591476 385.6934631953053 0.7796508029140135
11.890073741544892 383.0542992761531 0.7776265586480633
11.895301296498308 383.3573159494229 0.7778837267966157
11.900528851451725 379.42360410144704 0.7736426965678207
11.90575640640514 380.7980016022009 0.7751162600263364
11.910983961358557 380.03627459764675 0.7736201846881656
11.916211516311973 378.30767011670457 0.7725480070278801
11.92143907126539 375.4997520009187 0.7702227231277708
11.926666626218806 370.954986795809 0.7666047331297973
11.931894181172222 366.2382933340202 0.7618265252562906
11.937121736125638 365.3571530128606 0.7604884562347263
11.942349291079054 364.4388233617312 0.7605503581762042
11.94757684603247 365.28978597145175 0.7630266333007308
11.952804400985887 365.86384203727624 0.7646815742892341
11.958031955939303 368.37132097578217 0.7679184469638879
11.963259510892719 368.0937136386259 0.7657822014948928
11.968487065846135 367.03670449953694 0.7652456448259266
11.973714620799552 365.5026260187065 0.7630801141068188
11.978942175752968 364.216120147287 0.7619530026103252
11.984169730706384 360.8108481403412 0.7586659323004743
11.9893972856598 361.1097034372739 0.7586768199845116
11.994624840613216 358.3300411032719 0.7559233098161295
11.999852395566633 359.8506962569151 0.757901411706496
12.005079950520049 361.1512385597106 0.7585173471545417
12.010307505473465 364.9344101711779 0.7627670707349437
12.015535060426881 366.64710079775364 0.7654732974136839
12.020762615380297 365.499368054361 0.7644162625580865
12.025990170333714 364.50442814296235 0.7643043044341403
12.03121772528713 360.85808021553925 0.7601395333885904
12.036445280240546 361.63623901292766 0.7612135713233997
12.041672835193962 361.2845965247981 0.7611378177488987
12.046900390147378 360.77841911230973 0.7615714605358076
12.052127945100795 362.12304949539606 0.7630754387575011
12.05735550005421 362.39840948121025 0.7635011985902792
12.062583055007627 365.0888998967236 0.7656745832115605
12.067810609961043 370.34295035382667 0.7707637704882017
12.07303816491446 372.32628085120103 0.7723571209509343
12.078265719867876 374.6204137600795 0.7748051862720221
12.083493274821292 377.8395309900836 0.7782849860011085
12.088720829774708 383.2552919111654 0.7844058069332152
12.093948384728124 390.8444839005794 0.7917459949100208
12.09917593968154 396.9245389985483 0.797119600507745
12.104403494634957 398.0841288012265 0.7976772635304015
12.109631049588373 405.31176060953453 0.8042996324442533
12.114858604541789 414.9379061689335 0.8143914942178769
12.120086159495205 431.5477008112516 0.8301083166397026
12.125313714448621 450.07783201615115 0.8475110564747705
12.130541269402038 465.17152135115117 0.8608093113281328
12.135768824355454 483.460564904509 0.8772007980273021
12.14099637930887 497.5021024552846 0.8892719859324097
12.146223934262286 516.123643351525 0.9059945504475714
12.151451489215702 528.2204330276405 0.9167075754039434
12.156679044169119 535.563039743152 0.9230809750411215
12.161906599122535 537.6710279755794 0.9258664001547591
12.167134154075951 537.4066891303519 0.9254364878654959
12.172361709029367 532.6484647257478 0.9211539176885696
12.177589263982783 524.9560555221149 0.9146181379653329
12.1828168189362 515.35768961859 0.9057629452708021
12.188044373889616 503.49791474035504 0.8957705535562348
12.193271928843032 493.88100325399284 0.8877386852505313
12.198499483796448 482.5655870913426 0.8776628453804448
12.203727038749864 472.3916707336903 0.8693086016776513
12.20895459370328 466.5017515790688 0.864055140877424
12.214182148656697 457.211068624114 0.8558014611342628
12.219409703610113 447.46341785336404 0.8472380513577272
12.22463725856353 439.04533329323834 0.8394307814168742
12.229864813516945 429.8361728953088 0.8316338569917368
12.235092368470362 421.9901591309382 0.8245729835042899
12.240319923423778 417.55465186099974 0.8208139421877928
12.245547478377194 409.15184627064025 0.8140431582299205
12.25077503333061 402.99520354538197 0.8080334925463637
12.256002588284026 396.42711449374866 0.8020816704682673
12.261230143237443 390.3957274027522 0.7962136647715387
12.266457698190859 384.591227473782 0.7900480318914519
12.271685253144275 381.7680303955231 0.7871528860026183
12.276912808097691 377.34565948236445 0.7833623265740928
12.282140363051107 375.00113028299546 0.7816844117761956
12.287367918004524 370.38442321611313 0.7777119623728614
12.29259547295794 364.2011662660042 0.7718256310266962
12.297823027911356 363.73759340390046 0.7705191705554427
12.303050582864772 361.17783145235387 0.768770399520375
12.308278137818188 362.7307450416525 0.7708446528504209
12.313505692771605 363.5082944629522 0.774163409273089
12.31873324772502 361.3342050825746 0.7808593649040401
12.323960802678437 362.2592089457399 0.7854609466541913
12.329188357631853 361.676929528216 0.7884977739099517
12.33441591258527 359.0906275079336 0.7894161036641796
12.339643467538686 358.6499878293932 0.7917484119963918
12.344871022492102 353.9488527946489 0.789316696961967
12.350098577445518 354.9962410065937 0.7924580900920759
12.355326132398934 351.16931744878514 0.7906376784217095
12.36055368735235 352.49470746079396 0.7948197577644224
12.365781242305767 349.6844367170431 0.7936309883125819
12.371008797259183 345.48629351035885 0.7904797807972449
12.376236352212599 344.79673573333963 0.7914038775365965
12.381463907166015 340.41976162504034 0.7882180310916708
12.386691462119432 339.99356918937224 0.7902575474960474
12.391919017072848 337.54961779537695 0.7895207758147503
12.397146572026264 336.4990798822625 0.7907757149659247
12.40237412697968 338.9904621955963 0.7958659597082945
12.407601681933096 337.59847184510267 0.7959335062925554
12.412829236886513 336.9036023344225 0.7980760576395183
12.418056791839929 335.96277302040687 0.7980358511185881
12.423284346793345 334.71478533286336 0.7981382674349874
12.428511901746761 334.95050319156195 0.7997995601737979
12.433739456700177 337.682815465469 0.8031211269725873
12.438967011653594 340.3808821520098 0.8073220356127878
12.44419456660701 338.3704680784007 0.8068638512462488
12.449422121560426 338.3676438195828 0.8074212720581084
12.454649676513842 335.08140638914284 0.804744601912012
12.459877231467258 334.38678884779995 0.8053123298925062
12.465104786420675 333.8477665646497 0.8044391107884284
12.47033234137409 331.3139392305508 0.8027490872597939
12.475559896327507 330.6630840856487 0.802551537459077
12.480787451280923 329.7276172827476 0.8024355631102608
12.48601500623434 328.7149433025306 0.8033755541708055
12.491242561187756 332.85387228889834 0.8099402910898809
12.496470116141172 334.70481115822236 0.8137958973255385
12.501697671094588 333.547794889867 0.8139767967385805
12.506925226048004 335.0053537179697 0.8165245952101897
12.51215278100142 331.9592872055069 0.8157395199869987
12.517380335954837 327.70504068118316 0.8127627251989529
12.522607890908253 325.3201163822802 0.8118520834548394
12.527835445861669 319.5114384087741 0.8067204503718896
12.533063000815085 320.0128151912509 0.8074544043435754
12.538290555768501 318.3899561398 0.8075221760795254
12.543518110721918 320.13598907901115 0.810204246815027
12.548745665675334 320.7236791901582 0.8112096676081056
12.55397322062875 318.84334822100624 0.8093215880485722
12.559200775582166 320.10965613884446 0.8110303249253861
12.564428330535582 317.17723170898637 0.8027442846343021
12.569655885488999 315.06334054051405 0.7928440470861229
12.574883440442415 313.940042866311 0.7881763016739789
12.580110995395831 315.03844109475074 0.7857775393696461
12.585338550349247 315.3075159254216 0.7840949410057669
12.590566105302663 312.9723670330691 0.7800575003840268
12.59579366025608 312.824715818378 0.7777141301479247
12.601021215209496 312.7202210756829 0.7758025260453746
12.606248770162912 314.11145835710835 0.7752177393740278
12.611476325116328 314.6427549422308 0.7730297256634425
12.616703880069744 314.22351797644257 0.7718424323327571
12.62193143502316 313.7089643409266 0.770482607545103
12.627158989976577 314.6733064863291 0.7707493696062219
12.632386544929993 316.3069962964141 0.7719682873825537
12.63761409988341 319.1826626816335 0.7746661087248516
12.642841654836825 320.71572841623237 0.7772897359814555
12.648069209790242 323.4998018819639 0.7809941666591514
12.653296764743658 325.796068270962 0.7835118649839111
12.658524319697074 327.0474567323661 0.783217888239849
12.66375187465049 330.37715082020304 0.7845970627737017
12.668979429603906 333.34630705876765 0.7868689936745041
12.674206984557323 338.47338517725734 0.7917058165218457
12.679434539510739 344.84920393047577 0.7980445616729454
12.684662094464155 351.19517908378896 0.8037924189501344
12.689889649417571 352.8416704429127 0.804900159086402
12.695117204370987 358.044406177977 0.8104455049828624
12.700344759324404 364.59565376505054 0.8168490600460226
12.70557231427782 372.6023102145828 0.8252664769997526
12.710799869231236 381.7395034098058 0.8333659559634675
12.716027424184652 389.75007927769923 0.8409817417884452
12.721254979138068 398.6228231422003 0.8509776677184898
12.726482534091485 404.508494113589 0.8561197861737194
12.7317100890449 414.65669398599573 0.8662673421372891
12.736937643998317 421.7151735584122 0.8729637530063443
12.742165198951733 426.2648046822496 0.876518176124982
12.74739275390515 433.2296531177627 0.8835060720889264
12.752620308858566 435.5298777734938 0.8856058956949242
12.757847863811982 436.4909901030569 0.8864084142227805
12.763075418765398 437.1267469837235 0.8872635953587521
12.768302973718814 432.0473529483065 0.8820177405444609
12.77353052867223 427.02323778812047 0.8765363287388657
12.778758083625647 420.30825534457836 0.8694457561975643
12.783985638579063 411.6356165101644 0.8597820931544684
12.789213193532479 407.0328223528129 0.85427508592264
12.794440748485895 400.70419038680365 0.8465949889814015
12.799668303439312 394.34083397572425 0.8400056639350979
12.804895858392728 388.8111794713224 0.8346103467305731
12.810123413346144 381.5292950836287 0.8277278559826318
12.81535096829956 373.98473757370715 0.8201175081658414
12.820578523252976 372.15975102276514 0.8178879745707841
12.825806078206393 372.0923268195773 0.8177492268453427
12.831033633159809 373.2869349923017 0.8178551056370539
12.836261188113225 375.5997398052971 0.8201895776359378
12.841488743066641 379.6849392615283 0.8242364994587669
12.846716298020057 381.40844254026615 0.8263502935965898
12.851943852973474 382.6566625496081 0.8277793531873465
12.85717140792689 380.5339955124719 0.8249522705538851
12.862398962880306 385.5899568413991 0.8295811753799353
12.867626517833722 390.98249427696794 0.8351007828777361
12.872854072787138 397.9321834425477 0.8421147868626846
12.878081627740555 406.53025844146623 0.8506059500251794
12.88330918269397 411.3267598613599 0.855569413374471
12.888536737647387 414.1998172360381 0.8579101997494301
12.893764292600803 416.10966455166823 0.8595273155381495
12.89899184755422 417.8906958066952 0.8611277538378956
12.904219402507636 420.49573803897005 0.8633608846282165
12.909446957461052 417.3688451824769 0.8596622235930085
12.914674512414468 408.50107680011723 0.8507790057750273
12.919902067367884 397.1969217210532 0.838778527993981
12.9251296223213 384.8319128067884 0.8249405374917931
12.930357177274717 376.7708451917533 0.8163938586757155
12.935584732228133 365.85611273093593 0.8044562890860322
12.940812287181549 354.42678771398226 0.7913936122068793
12.946039842134965 343.96469660283805 0.778900285433112
12.951267397088381 333.91257513092313 0.7681148748341883
12.956494952041798 330.951576561569 0.7654214724758647
12.961722506995214 331.7731565182153 0.76568497448351
12.96695006194863 330.66306837352863 0.765770809426616
12.972177616902046 329.1434378751897 0.7638736794874509
12.977405171855462 328.5060325775561 0.7632689601972623
12.982632726808879 330.2655320947612 0.7649806790044419
12.987860281762295 333.2174428920344 0.7676896880643196
12.993087836715711 334.9447518355674 0.7694495742471421
12.998315391669127 334.32854487534297 0.7686266562198657
13.003542946622543 334.2168725278318 0.7684371164048217
13.00877050157596 333.50221252866896 0.769307423499583
13.013998056529376 334.5926528224513 0.770107884629614
13.019225611482792 334.5525832297539 0.7701596268214789
13.024453166436208 334.7493269285708 0.7710617569706291
13.029680721389624 335.9315260271142 0.7713331615614224
13.03490827634304 339.1636152117102 0.7747724358005245
13.040135831296457 342.0387462481688 0.7777042249789403
13.045363386249873 344.5234587237023 0.7803302104048769
13.05059094120329 344.95631706842323 0.7813807175007655
13.055818496156705 345.4637527454009 0.7817602565673152
13.061046051110122 346.8772694253196 0.782590282277211
13.066273606063538 351.2957087079795 0.787599246509935
13.071501161016954 356.68300108500483 0.7928369780276685
13.07672871597037 357.94550854686196 0.7944353234679717
13.081956270923786 357.171065767424 0.7943720977615498
13.087183825877203 353.25025322801724 0.790331906888398
13.092411380830619 350.74106505188655 0.7880917081713376
13.097638935784035 348.0298296145899 0.7864378699953722
13.102866490737451 342.6914710819414 0.7807140320751238
13.108094045690867 335.84883498172286 0.7727453384300705
13.113321600644284 332.68649119759596 0.7681705017393253
13.1185491555977 332.68055634775544 0.7674778339033805
13.123776710551116 334.4249385025503 0.7696614200512278
13.129004265504532 333.4470169500368 0.7694703529988555
13.134231820457948 333.2986825029546 0.7692350111422293
13.139459375411365 336.05347536961824 0.7720087910328555
13.14468693036478 337.2556498951064 0.7724914448116703
13.149914485318197 340.02314652481004 0.7756694832155311
13.155142040271613 343.8729291049411 0.7794087474548052
13.16036959522503 346.2512248641351 0.7820352046466632
13.165597150178446 349.4691922673362 0.7845209585919457
13.170824705131862 351.8242900045389 0.7873757187520606
13.176052260085278 354.22415339400675 0.7910171805408224
13.181279815038694 356.4150613810237 0.7933464578016387
13.18650736999211 358.15261983634383 0.7959569782683777
13.191734924945527 359.0915906994113 0.7975461790927413
13.196962479898943 360.21621604359063 0.7989116668295371
13.202190034852359 361.0060801496013 0.8013357115481177
13.207417589805775 360.49450336655207 0.8006119191301256
13.212645144759191 358.7957601546365 0.798578700040136
13.217872699712608 354.4303919302413 0.794523652101216
13.223100254666024 353.2289841754015 0.7930160036315567
13.22832780961944 350.6530835818617 0.7892258486447907
13.233555364572856 348.9218199603353 0.7874154412648661
13.238782919526273 350.2523515493959 0.7890247647074065
13.244010474479689 345.8966249967544 0.7844792668302063
13.249238029433105 346.05327220192606 0.7849112648105986
13.254465584386521 344.93112479028775 0.7828812549550341
13.259693139339937 339.45281365829754 0.7755952362838628
13.264920694293354 336.33743975457156 0.772566092327782
13.27014824924677 328.88751888227796 0.7644899325682549
13.275375804200186 327.7743005705813 0.7643007473726185
13.280603359153602 328.80492235400516 0.765665997106464
13.285830914107018 332.3725334240152 0.7706162702188437
13.291058469060435 331.8140109423102 0.7708916882091167
13.29628602401385 330.3611415998346 0.7694478481088868
13.301513578967267 327.1264441273664 0.7663854004067077
13.306741133920683 321.7088844331872 0.7602428184981558
13.3119686888741 316.5013505973914 0.7518500279809719
13.317196243827516 313.0054533339411 0.7478565831086313
13.322423798780932 311.2478821071805 0.746594484905199
13.327651353734348 312.38708343815233 0.74828902591042
13.332878908687764 312.1667121696001 0.7480943287797002
13.33810646364118 314.83548497819146 0.7509792975852337
13.343334018594597 313.25120484628917 0.7484693241109672
13.348561573548013 313.5326661816829 0.7493073039785304
13.353789128501429 310.4624846206907 0.7472858172478833
13.359016683454845 303.13245776213984 0.7387999258823502
13.364244238408261 302.25657959465974 0.7384227772971916
13.369471793361678 303.8555131689529 0.7392657455655857
13.374699348315094 306.44486063678454 0.740142936451989
13.37992690326851 310.2774226172419 0.7454102234588733
13.385154458221926 314.3594835599341 0.7507425317452955
13.390382013175342 317.06787516735966 0.7541025142793266
13.395609568128759 317.3879375821301 0.7545035370429345
13.400837123082175 320.2379292958522 0.7564472870861919
13.406064678035591 321.1535999838385 0.756704860359118
13.411292232989007 325.62644935071296 0.762173711615563
13.416519787942423 330.7489042696544 0.767617358261939
13.42174734289584 330.8552098522268 0.7689286999118168
13.426974897849256 328.7538653681254 0.7661760168550948
13.432202452802672 328.1866121477696 0.7654153738578188
13.437430007756088 327.28589924121894 0.7647290630485591
13.442657562709504 328.78705848660644 0.7654459601420353
13.44788511766292 329.08958549655677 0.7650920402717665
13.453112672616337 329.9035346206516 0.7666317297541763
13.458340227569753 333.88297853621526 0.7702136049004935
13.46356778252317 334.00563345050466 0.7693616081108469
13.468795337476585 332.85275223104657 0.7685854818620161
13.474022892430002 329.6306678096361 0.7650130101135818
13.479250447383418 331.18314847335694 0.7681677737824483
13.484478002336834 333.62353868805553 0.7720482150983314
13.48970555729025 335.9943026363077 0.7734310711542339
13.494933112243666 335.170549370187 0.7729919234740947
13.500160667197083 332.9903880289901 0.7707356082404305
13.505388222150499 331.6923083026787 0.769896447443299
13.510615777103915 331.16006299311323 0.7693497227408478
13.515843332057331 328.40447658052835 0.7655179390987957
13.521070887010747 327.0672876068363 0.7642723869799606
13.526298441964164 323.8033091120037 0.7605033825561657
13.53152599691758 322.25030407690775 0.7594201182943376
13.536753551870996 316.73472367485203 0.7535441681238448
13.541981106824412 309.33695984013 0.7458419944655956
13.547208661777828 305.96711769986075 0.7427558068360263
13.552436216731245 304.99882824920775 0.7416310536031756
13.55766377168466 304.5486037672019 0.7410335080357245
13.562891326638077 301.89404712879156 0.738730122806233
13.568118881591493 299.319215898047 0.7364365173718243
13.57334643654491 295.77681981966424 0.7334574062979353
13.578573991498326 293.5557664278741 0.7295510948801727
13.583801546451742 291.15600758228965 0.7259680361536751
13.589029101405158 287.1410342958717 0.7196300129631031
13.594256656358574 284.845459667183 0.7169166425035144
13.59948421131199 284.33951453002504 0.7190470306483395
13.604711766265407 282.8453161533455 0.7187131706306076
13.609939321218823 276.93579585580727 0.7117206486929101
13.615166876172239 277.7776790177457 0.7135504933423791
13.620394431125655 276.8014178461696 0.7112239059247646
13.625621986079071 281.41395890732855 0.7170558380990544
13.630849541032488 284.133113612737 0.7218666072543851
13.636077095985904 284.6627221645828 0.7218174791144756
13.64130465093932 283.0077274584178 0.7195456797855898
13.646532205892736 281.0609559795041 0.717497417166517
13.651759760846153 279.38239378759977 0.7160817033387453
13.656987315799569 277.01706933343803 0.7131540888347453
13.662214870752985 276.78939692765164 0.712427477512584
13.667442425706401 274.28462072264807 0.7094505373071716
13.672669980659817 273.00827786381444 0.7076863420471046
13.677897535613234 271.2459432774235 0.7060499909958252
13.68312509056665 269.06274978247825 0.7021202215601323
13.688352645520066 270.7533877396033 0.7035323990296839
13.693580200473482 269.3298587322146 0.7001460981401254
13.698807755426898 271.31061366622544 0.7034400701084927
13.704035310380315 271.30058746446224 0.704307206676921
13.70926286533373 269.54038237809806 0.7045538184890354
13.714490420287147 270.71773697945076 0.7056094687282819
13.719717975240563 272.35742519203535 0.70825876128023
13.72494553019398 276.2428452075779 0.7131802811085605
13.730173085147396 275.16865631840244 0.7120627368430993
13.735400640100812 273.796987847603 0.7092717062075087
13.740628195054228 271.74159998912916 0.7057097374255447
13.745855750007644 272.348721537825 0.7055935677096683
13.75108330496106 275.5215699232134 0.708204070072038
13.756310859914477 273.12642746348615 0.7058430485591015
13.761538414867893 271.70683347172735 0.7048824011353284
13.766765969821309 271.1349007714684 0.7033732871437264
13.771993524774725 271.80484020917686 0.7045137170638067
13.777221079728141 271.9866133205617 0.7034671431548347
13.782448634681558 271.97605365132506 0.7044841436178296
13.787676189634974 269.9682987906943 0.703776468034773
13.79290374458839 270.3317795119017 0.7060165949886604
13.798131299541806 271.2557201604566 0.70680144852196
13.803358854495222 271.9834333506759 0.7095887162082305
13.808586409448639 272.0294325653036 0.7073398795165324
13.813813964402055 270.23970345412846 0.7037371471225897
13.819041519355471 270.64610579212774 0.7031865663441571
13.824269074308887 274.1981279028394 0.7071777903264391
13.829496629262303 277.6525754286719 0.713049414591507
13.83472418421572 278.9160322029528 0.7149483413228758
13.839951739169136 280.3868451233673 0.714857365822586
13.845179294122552 277.87997298405384 0.7118698092000674
13.850406849075968 277.32653723996907 0.7103772538269324
13.855634404029384 277.25080299573887 0.7091700511425394
13.8608619589828 275.82900562459076 0.70899584107825
13.866089513936217 276.60795024333413 0.7095441228620691
13.871317068889633 277.78418193443326 0.7122609971193323
13.87654462384305 277.66175486337795 0.7127585344667363
13.881772178796465 277.84935924496364 0.711878466862716
13.886999733749882 280.704569850684 0.7144075890195462
13.892227288703298 283.01360228428507 0.7170871309254983
13.897454843656714 287.6832140017248 0.7227446548065893
13.90268239861013 288.75387900714907 0.7246617666636869
13.907909953563546 287.87133965422055 0.7224981575308423
13.913137508516963 291.00450840365795 0.725866157253406
13.918365063470379 290.30762520362526 0.7265871909265238
13.923592618423795 290.8524223626466 0.7266787914955223
13.928820173377211 289.76372739074753 0.7260681045018291
13.934047728330627 288.7842001810014 0.7253158074705237
13.939275283284044 293.00964332562216 0.7298816116107633
13.94450283823746 295.98991277231175 0.7344354341073404
13.949730393190876 295.52166992777325 0.7333060829635113
13.954957948144292 293.62986471651044 0.7286511814878867
13.960185503097708 290.81999779656724 0.7245327569103305
13.965413058051125 288.63799470648416 0.7220786888567083
13.97064061300454 288.554594445733 0.7229669198759976
13.975868167957957 288.0190062562169 0.7236097319265545
13.981095722911373 286.22664876270784 0.7209563007909168
13.98632327786479 286.70357838636306 0.7209955644265027
13.991550832818206 284.1609813422385 0.717117475010168
13.996778387771622 281.1038827101247 0.7153577810708178
14.002005942725038 278.7372398603635 0.7128695248370434
14.007233497678454 279.0641087432154 0.7143398398583308
14.01246105263187 281.35365688989305 0.7163797858428766
14.017688607585287 282.30923401874725 0.7167219386285119
14.022916162538703 281.69422654712446 0.716019762966992
14.028143717492119 283.47894887554577 0.7174970251173061
14.033371272445535 284.4765958108474 0.7182261945670391
14.038598827398951 286.98298469145453 0.7219139087558545
14.043826382352368 286.1812527697128 0.7205483943940015
14.049053937305784 288.10345014518236 0.7232710602676468
14.0542814922592 285.7138989899748 0.7217171392983137
14.059509047212616 285.76944575027466 0.7220391324578362
14.064736602166032 287.7281471463467 0.7242845851545818
14.069964157119449 289.5024550309303 0.7264792021329254
14.075191712072865 293.141153612532 0.7302108925489063
14.080419267026281 296.14014109529654 0.7328157030667105
14.085646821979697 298.2826433265909 0.7358342070076417
14.090874376933114 299.56432270075254 0.7364281464350094
14.09610193188653 303.44871702610425 0.7408107864489264
14.101329486839946 306.69442967336715 0.7436200252328345
14.106557041793362 310.00142183089366 0.7480301565306244
14.111784596746778 311.2751213957246 0.7494573980191336
14.117012151700195 310.3489703516557 0.7493171066760885
14.12223970665361 307.1663794364633 0.7450089710650367
14.127467261607027 305.02965671204197 0.7427786269368856
14.132694816560443 303.4356659351977 0.7408053692581156
14.13792237151386 300.6909325235102 0.737304438035993
14.143149926467276 299.89945523749344 0.7360236056029072
14.148377481420692 300.47301102409693 0.7367905489797845
14.153605036374108 299.6814967543257 0.7359073067974911
14.158832591327524 296.68486083666727 0.7321286611716069
14.16406014628094 293.8374306468534 0.7288524707280912
14.169287701234357 292.6976855110009 0.7261049597287957
14.174515256187773 295.2586800435108 0.7293363526224459
14.179742811141189 296.43920483087794 0.7315632978868979
14.184970366094605 295.6640322631315 0.7299553077388821
14.190197921048021 292.1533793040881 0.7263204686493766
14.195425476001438 289.81460019516845 0.724368320807549
14.200653030954854 291.7093354008286 0.7262100593584367
14.20588058590827 290.13514331728516 0.7233537449459783
14.211108140861686 294.02800948376523 0.7273063767248744
14.216335695815102 295.2509137251878 0.7276764394431037
14.221563250768519 297.38793026261663 0.730836567644243
14.226790805721935 298.11398924108863 0.7317485870966671
14.232018360675351 296.29907149103934 0.7289030945150063
14.237245915628767 298.09251900941985 0.730785651016735
14.242473470582183 298.0737304371721 0.7307439466569101
14.2477010255356 298.77308250317174 0.7319763752879562
14.252928580489016 298.3356820808548 0.7328474495845422
14.258156135442432 300.29051845969013 0.7351940151639653
14.263383690395848 303.4150201798262 0.738853145389647
14.268611245349264 304.2401556098455 0.7388172997783895
14.27383880030268 305.8881163400396 0.7394258703354034
14.279066355256097 307.2640540625386 0.7407953744917876
14.284293910209513 307.4341480318669 0.7397595614209083
14.28952146516293 308.81657611959724 0.7400458751894515
14.294749020116345 308.3361291281118 0.7394689138187972
14.299976575069762 307.9743400384621 0.7391030830143489
14.305204130023178 308.993657760848 0.7402448866016687
14.310431684976594 312.2387017976564 0.7454375681446512
14.31565923993001 319.48650767325773 0.7538195517697492
14.320886794883426 319.8594242630257 0.75358805403201
14.326114349836843 320.51556369892717 0.7536629878778778
14.331341904790259 319.43010013773187 0.7516719447411973
14.336569459743675 320.31558313247314 0.7532387857121501
14.341797014697091 320.92104610378755 0.7546109818230379
14.347024569650507 323.30730163007604 0.7579274219433008
14.352252124603924 324.35442868663074 0.7593321843237971
14.35747967955734 327.36444228393117 0.7626892998288602
14.362707234510756 328.2807261910387 0.7633781960236716
14.367934789464172 327.732909432957 0.7627988318807258
14.373162344417588 328.43332035388556 0.763454738947649
14.378389899371005 326.87578458353397 0.7623913937921359
14.38361745432442 329.7445127601408 0.7655869216392163
14.388845009277837 326.4788762971361 0.760929686018584
14.394072564231253 324.9205196436708 0.7586115222342558
14.39930011918467 327.39347927405373 0.7611194240559632
14.404527674138086 327.97398903224735 0.7619443134560971
14.409755229091502 331.57010085289 0.7658875738937946
14.414982784044918 333.0659487406638 0.7676533414290628
14.420210338998334 334.76746122440636 0.7701511069992534
14.42543789395175 337.90575705154106 0.7738726862758462
14.430665448905167 338.9947249416104 0.77495797463893
14.435893003858583 337.2536988246465 0.7721008604773733
14.441120558811999 338.7298638882818 0.7744279563850757
14.446348113765415 338.7972485161671 0.7738856838513761
14.451575668718831 337.70247918140393 0.7741935393248274
14.456803223672248 336.90847763440337 0.7732390171439166
14.462030778625664 337.758889565903 0.7737457927420129
14.46725833357908 337.14511594501636 0.7719388559454268
14.472485888532496 342.48210250442537 0.7763635356495656
14.477713443485912 347.97614699109414 0.781860695850607
14.482940998439329 353.9202196671919 0.7881477698585106
14.488168553392745 357.941923054564 0.7923229166470732
14.493396108346161 362.724063873635 0.7979946727618658
14.498623663299577 368.11845659282915 0.8043726913439017
14.503851218252994 372.8273367872695 0.8093972252334481
14.50907877320641 380.09232661347545 0.8175007673063348
14.514306328159826 383.8264689415727 0.8210821533593466
14.519533883113242 388.73555175904943 0.8260659060174602
14.524761438066658 391.43680800294527 0.8292527171825003
14.529988993020075 387.7259735677595 0.8259291204384114
14.53521654797349 381.882895594251 0.8191870670059972
14.540444102926907 373.8438197063946 0.8108646657744601
14.545671657880323 364.19074226533587 0.800710373526739
14.55089921283374 351.65841716704404 0.7870992631855661
14.556126767787156 340.2643069055379 0.7748623184836678
14.561354322740572 329.9231677517452 0.7628078480295508
14.566581877693988 322.655783743752 0.75499500982244
14.571809432647404 317.7956352947787 0.7493846416247532
14.57703698760082 315.4219094943629 0.7474952601579973
14.582264542554237 313.569945860285 0.7456572928718883
14.587492097507653 313.4018981762815 0.7445704144136451
14.592719652461069 317.15117922913606 0.7478916055084687
14.597947207414485 320.39063989483645 0.7507571158398356
14.603174762367901 324.74829428103953 0.7564991475089728
14.608402317321318 329.25631060139557 0.7617421542911407
14.613629872274734 332.2306703249309 0.7653465928179106
14.61885742722815 335.58591017474595 0.7683905494001951
14.624084982181566 338.7179441614718 0.7704313518804112
14.629312537134982 344.55591834418726 0.7773208995644905
14.634540092088399 350.33710302095 0.783406457740426
14.639767647041815 357.17442517456516 0.790678774443338
14.644995201995231 357.5081307569363 0.7912496426470516
14.650222756948647 359.1701729379704 0.7924514383433341
14.655450311902063 359.0739124290473 0.7927588978867244
14.66067786685548 357.5700608611858 0.7907687190915412
14.665905421808896 357.9726250606955 0.790814611685729
14.671132976762312 358.2267746124645 0.7911277350673871
14.676360531715728 357.4593347433526 0.790153851525059
14.681588086669144 355.0240122757556 0.7870893814071224
14.68681564162256 354.41549235910435 0.7874198383370977
14.692043196575977 354.1961079703374 0.7862627223940859
14.697270751529393 355.65229293590613 0.7872689871128306
14.70249830648281 355.71293181966007 0.7869576855601756
14.707725861436225 358.1270195698802 0.7891793894341863
14.712953416389642 359.51628384834146 0.7914296158292198
14.718180971343058 359.60135357056123 0.791662350060122
14.723408526296474 360.21434527562167 0.7918588222020315
14.72863608124989 360.5542934387289 0.7921140299773133
14.733863636203306 359.1889990680816 0.7903238273068981
14.739091191156723 358.64757564792006 0.7896499387593685
14.744318746110139 355.693141386715 0.7869027585070336
14.749546301063555 352.71522832819613 0.7839603808730207
14.754773856016971 347.72383946489305 0.7795168903490359
14.760001410970387 342.760440098447 0.7746788675807518
14.765228965923804 337.40558999039035 0.7688704113428529
14.77045652087722 333.1512824422667 0.7645866884740323
14.775684075830636 331.18996805600665 0.7619766004110812
14.780911630784052 330.5688760849782 0.7608372112859443
14.786139185737468 328.210417803109 0.7578696491718723
14.791366740690885 326.74966932112943 0.7555130701959878
14.7965942956443 324.517012585184 0.7523441463115579
14.801821850597717 324.7781113443722 0.7527996599364739
14.807049405551133 327.539383281183 0.7564744340593672
14.81227696050455 327.6224066280256 0.7571125791270404
14.817504515457966 331.7176989249879 0.7620189439384463
14.822732070411382 335.5619989478529 0.7655039870361311
14.827959625364798 340.3585806030533 0.7709689612622326
14.833187180318214 344.8200547489785 0.7753802875423393
14.83841473527163 347.49565321042667 0.7779684224062609
14.843642290225047 350.0235323285468 0.7807617775457704
14.848869845178463 356.15812126317854 0.787109103360924
14.854097400131879 359.8587745840559 0.7912055114116144
14.859324955085295 361.9176690328513 0.7939274744239505
14.864552510038711 364.6556961321737 0.7968470825683621
14.869780064992128 367.46982726825627 0.800499304849466
14.875007619945544 368.1209507119669 0.8009664107258799
14.88023517489896 372.15583265886437 0.8059429017418761
14.885462729852376 371.2134757596635 0.8051868915849895
14.890690284805792 370.6549527675272 0.8045655860582223
14.895917839759209 369.46616828232493 0.8028873100796579
14.901145394712625 368.41956021822375 0.8014032770780225
14.906372949666041 371.7342659054564 0.8044332113067029
14.911600504619457 371.02492228590796 0.8032707849030662
14.916828059572873 372.31443313154926 0.8042968157698462
14.92205561452629 363.73437520474846 0.7949582143174881
14.927283169479706 355.05765892509623 0.7863450470345531
14.932510724433122 346.5177959348177 0.7780965338373003
14.937738279386538 343.3699699674092 0.7753700244150579
14.942965834339955 340.5867059100202 0.7717906286963891
14.94819338929337 335.86139953422173 0.7663260701126126
14.953420944246787 329.9458186411885 0.7593466382087805
14.958648499200203 326.38440381325483 0.7567875411947538
14.96387605415362 321.099126394531 0.7517515541607532
14.969103609107036 316.7448287902836 0.7478859977445798
14.974331164060452 317.3452712622456 0.7490150567528594
14.979558719013868 314.7980743694622 0.7453043905392135
14.984786273967284 312.20041027782827 0.7421685160058267
14.9900138289207 307.4987871455631 0.7358413484794363
14.995241383874117 307.062031064595 0.7347818611570563
15.000468938827533 310.9502273268919 0.7416641516948826
15.005696493780949 315.0146699240552 0.746860160805241
15.010924048734365 314.56274737672214 0.7458364954295482
15.016151603687781 315.02928421795116 0.7458528367120701
15.021379158641198 314.1212926694649 0.7434627998556066
15.026606713594614 310.0953322834225 0.7382889316119677
15.03183426854803 313.72128783918896 0.7423987187678683
15.037061823501446 318.09716857680263 0.7471975399461613
15.042289378454862 323.03462855842776 0.7543696664986616
15.047516933408279 322.9927037225841 0.754757848504678
15.052744488361695 322.31364621230597 0.7540485646872978
15.057972043315111 323.68961180921406 0.7547256061270198
15.063199598268527 324.65375240448805 0.7562194708627954
15.068427153221943 329.512318872266 0.7625882762763952
15.07365470817536 331.2726142631911 0.7651517388328849
15.078882263128776 331.6508063814405 0.7656067651416115
15.084109818082192 328.43655807648383 0.7609729189423049
15.089337373035608 325.93119878898204 0.7567756939078983
15.094564927989024 324.82704565181183 0.7545653657224554
15.09979248294244 325.5639269646103 0.7546089122972027
15.105020037895857 325.016975779183 0.7541807784288417
15.110247592849273 322.4435874129137 0.7520136513569027
15.11547514780269 319.6786493168273 0.7486845354647177
15.120702702756105 319.4798121610042 0.7487295635923313
15.125930257709522 317.5583638343169 0.7461667169278687
15.131157812662938 314.76998755232825 0.7435690395093533
15.136385367616354 311.2823500598583 0.7397999756755055
15.14161292256977 307.79864792738283 0.735503300193125
15.146840477523186 306.31088277746704 0.7337526987903473
15.152068032476603 305.0826580709859 0.7316731990812881
15.157295587430019 302.16438324786134 0.7284168429486855
15.162523142383435 299.78700315974424 0.7262392405027043
15.167750697336851 299.30936030655107 0.7269299657624096
15.172978252290267 296.0456113392246 0.7249122788192262
15.178205807243684 293.5569890027899 0.7234204625830756
15.1834333621971 289.78439771519123 0.719600911951674
15.188660917150516 285.0838719677209 0.7131433857496079
15.193888472103932 280.84335463383206 0.7078047245435825
15.199116027057348 278.20798217528966 0.7034938086950666
15.204343582010765 279.6405831134703 0.7057911735907266
15.20957113696418 282.0350729620132 0.7087724166833955
15.214798691917597 283.462161642756 0.7099610101222175
15.220026246871013 281.8045060294195 0.7093606631683699
15.22525380182443 280.4717424066056 0.7089166584964118
15.230481356777846 278.903562041274 0.7085260983970006
15.235708911731262 277.8714580797815 0.7077729825401217
15.240936466684678 278.08299087715795 0.7066242969198876
15.246164021638094 280.82652345815166 0.7093030777471419
15.25139157659151 281.07986907043716 0.7082409620300285
15.256619131544927 280.44144637520145 0.7062922790592386
15.261846686498343 276.4609008348967 0.7015442358394982
15.267074241451759 276.2717567603322 0.7023479454140121
15.272301796405175 276.4070078203782 0.7032455564018255
15.277529351358591 276.6170524031606 0.7047385959497408
15.282756906312008 277.90715031895405 0.7051336099131358
15.287984461265424 280.4696074929017 0.7070603808049524
15.29321201621884 281.8594812286451 0.7084609081660423
15.298439571172256 282.4410403596936 0.7085378159631253
15.303667126125672 281.83119984266364 0.7090644881825675
15.308894681079089 280.7764249206078 0.7075736313501401
15.314122236032505 283.0432274156832 0.7109761175096367
15.319349790985921 284.46794385902365 0.7124972371194458
15.324577345939337 289.18204416827035 0.7175952802983119
15.329804900892753 289.46003156806427 0.7172556673419135
15.33503245584617 288.17016962558256 0.7151127736190775
15.340260010799586 287.84119631844936 0.7142244759807864
15.345487565753002 291.7356117907376 0.7185803871363695
15.350715120706418 295.1448790150353 0.7221186270662452
15.355942675659835 297.0505426070219 0.7233994611713727
15.36117023061325 298.22070526386 0.7252163942656017
15.366397785566667 296.8431694546432 0.7240106557487261
15.371625340520083 297.3835515150911 0.7250626500731158
15.3768528954735 297.3296698603554 0.725187644708531
15.382080450426916 298.37593527300453 0.7259452947043039
15.387308005380332 301.95829301391854 0.7303756404181444
15.392535560333748 302.72164955491854 0.7318949923460129
15.397763115287164 303.50259629092426 0.742003167009433
15.40299067024058 302.6547107568622 0.7483242909481689
15.408218225193997 301.07578746844564 0.7505285252642774
15.413445780147413 301.8913976444725 0.7554901941792104
15.418673335100829 303.736265838363 0.7622108027286535
15.423900890054245 305.33617667731977 0.7677112701944839
15.429128445007661 307.3525052599554 0.7732547808948944
15.434355999961078 307.4845626271117 0.7756726027626539
15.439583554914494 306.7368592186911 0.7774675539053161
15.44481110986791 305.2390578646431 0.7784135654650065
15.450038664821326 305.0335778360138 0.7806425037781652
15.455266219774742 304.0603818560643 0.7821468558607069
15.460493774728159 303.697641337696 0.7842302058882428
15.465721329681575 304.181197170663 0.7868139009056998
15.470948884634991 302.5156227541023 0.7864524266971531
15.476176439588407 304.4284656951732 0.7892820089664638
15.481403994541823 306.0297997407919 0.7932984877201757
15.48663154949524 303.2052358003519 0.7910250480945292
15.491859104448656 305.28699334558803 0.7964911975097874
15.497086659402072 302.1268561253926 0.7946952285407923
15.502314214355488 301.8985010696179 0.7954401904345982
15.507541769308904 304.49522845931165 0.800810175797304
15.51276932426232 302.2382319011677 0.8003001950297914
15.517996879215737 305.2670937474064 0.8051358906744865
15.523224434169153 304.691403158445 0.8063208803021572
15.52845198912257 306.96858142807355 0.8099742075377885
15.533679544075985 306.49179529112877 0.8111928461335165
15.538907099029402 306.7507206536601 0.8137134513331761
15.544134653982818 309.2859872416851 0.8189423829158032
15.549362208936234 310.67585226945863 0.8223857051276464
15.55458976388965 311.6865429511986 0.8263197877042386
15.559817318843066 312.1494879454639 0.828898884128602
15.565044873796483 308.71125467877937 0.8274313545710446
15.570272428749899 308.36823603766413 0.8291638880178426
15.575499983703315 307.0172801400676 0.8279488352351448
15.580727538656731 307.4187084241711 0.829719106049885
15.585955093610147 306.1988889908039 0.8286005312931379
15.591182648563564 303.8569114208205 0.8258009001113198
15.59641020351698 299.90722459616916 0.8218008120445163
15.601637758470396 298.52712966565576 0.8206929706061863
15.606865313423812 297.53985856983996 0.8213853574739161
15.612092868377228 295.13653257539386 0.8202134545580425
15.617320423330645 296.39896926453997 0.8246744504348906
15.62254797828406 292.91679667819267 0.8203799827393506
15.627775533237477 293.202059998972 0.8227230988302616
15.633003088190893 288.6741259833498 0.8188987765037363
15.63823064314431 286.7020514410175 0.8150749022084234
15.643458198097726 284.6482428300732 0.8004506970969637
15.648685753051142 281.10426542849245 0.7908613801268083
15.653913308004558 280.38553375455723 0.783447944091361
15.659140862957974 277.529898405075 0.7759301572873858
15.66436841791139 276.4251706422558 0.7714895154500563
15.669595972864807 279.6884861716293 0.7729908878060564
15.674823527818223 281.37821355201265 0.7740707109253966
15.680051082771639 281.91178027692615 0.7729768828031531
15.685278637725055 283.5076583090674 0.7741020269704975
15.690506192678471 280.5907543869393 0.7688496714790567
15.695733747631888 279.18195100013946 0.7661903753742098
15.700961302585304 277.12070190119977 0.7627265514552056
15.70618885753872 278.3447259777131 0.7628893723087393
15.711416412492136 279.816138406675 0.7630966655477895
15.716643967445552 281.1477413667895 0.764184916890146
15.721871522398969 281.031235987081 0.7622482596365199
15.727099077352385 278.19799662345724 0.7574118088089943
15.732326632305801 277.4032470329192 0.7547606905417027
15.737554187259217 277.4891898406189 0.7536954865165514
15.742781742212633 278.6612203155377 0.7544684763468129
15.74800929716605 281.6925690154816 0.7577411792791201
15.753236852119466 283.1279946250173 0.7592769723754612
15.758464407072882 285.06833668864346 0.7601843614821239
15.763691962026298 286.6368615186174 0.7611789799056875
15.768919516979715 288.6326128682523 0.7629688130027763
15.77414707193313 289.7158030612823 0.764039251605496
15.779374626886547 289.27176690591966 0.7623850954695061
15.784602181839963 293.4620596785153 0.7677166850466104
15.78982973679338 293.22960402152813 0.7670282214966835
15.795057291746796 294.25229247406594 0.7681682368583171
15.800284846700212 293.74283683870124 0.7661847613940143
15.805512401653628 294.2754439181762 0.7663696433588592
15.810739956607044 297.67956297496715 0.7699737061773897
15.81596751156046 297.5372922092025 0.7685829915669143
15.821195066513877 297.34981669694014 0.7680021519785751
15.826422621467293 298.2329828801254 0.7676765109572116
15.831650176420709 299.4468143009866 0.7682574014811471
15.836877731374125 298.2534535654644 0.7661157801509774
15.842105286327541 297.4766377423578 0.7655085750899367
15.847332841280958 296.20527571994086 0.7645682883277084
15.852560396234374 295.4616738709951 0.7639609324101481
15.85778795118779 295.6497701403271 0.7637120312190993
15.863015506141206 294.6768889881327 0.7620648815679401
15.868243061094622 292.91919173067197 0.760219100602327
15.873470616048039 291.62130895971956 0.7585878046656869
15.878698171001455 289.60007192760946 0.7554364126041264
15.883925725954871 289.85463088049806 0.7544291026195983
15.889153280908287 289.21667733148934 0.7533198204034303
15.894380835861703 287.94314876741316 0.7520949842274821
15.89960839081512 285.7860129900667 0.7486802413411622
15.904835945768536 285.88304393722814 0.747983402969352
15.910063500721952 286.65976415194183 0.748301642549135
15.915291055675368 284.3499593820224 0.7438128152996736
15.920518610628784 287.79000510957013 0.7490895215607195
15.9257461655822 287.9641109503944 0.7496714319307131
15.930973720535617 288.96564697118595 0.7510966343988973
15.936201275489033 286.9906951820246 0.7485791100880453
15.94142883044245 283.56623300994363 0.7429380165847024
15.946656385395865 281.5562415785386 0.7399397628324611
15.951883940349282 280.19955067031634 0.7383267984625936
15.957111495302698 284.83569608854293 0.745560766830407
15.962339050256114 287.0486116359271 0.748777925129687
15.96756660520953 288.2268739799934 0.7492634173360583
15.972794160162946 289.48302186718723 0.7499494406590504
15.978021715116363 290.85437061480343 0.749893574995774
15.983249270069779 294.1749383786336 0.754044868652135
15.988476825023195 298.5754412093435 0.7605198101328631
15.993704379976611 294.8754153081849 0.7562338322964287
15.998931934930027 291.8875680398588 0.7514043561431426
16.004159489883442 286.99714143562494 0.744921872995719
16.009387044836856 289.16228833827944 0.7473280055116027
16.01461459979027 291.42150106604885 0.7508766905718502
16.019842154743685 292.04506438087935 0.7517672262331992
16.0250697096971 290.8188160041386 0.7488146064275706
16.030297264650514 290.30277376377296 0.7474144836255798
16.03552481960393 292.7484746053997 0.7505590267528228
16.040752374557343 296.4455112163823 0.7550875821865789
16.045979929510757 298.8521346876 0.758628796356116
16.05120748446417 301.18991613495194 0.7605710928599623
16.056435039417586 306.06189206818044 0.7659170325752034
16.061662594371 307.33764976024867 0.7669011533946324
16.066890149324415 310.8816486406048 0.770782522569665
16.07211770427783 314.47367117948164 0.774236601736787
16.077345259231244 319.06645920567513 0.7796114415484215
16.08257281418466 323.18928679996515 0.7844572675526045
16.087800369138073 325.8175155446777 0.7877140784676103
16.093027924091487 328.1801567067524 0.7906054190609528
16.0982554790449 328.6320554565472 0.7905589370382643
16.103483033998316 331.3574205522084 0.7946254664253654
16.10871058895173 332.95361619804186 0.7960419127087344
16.113938143905145 333.16160687271497 0.796857662285526
16.11916569885856 332.2500833735727 0.7958079636215898
16.124393253811974 332.79087792984257 0.7967547913811682
16.129620808765388 333.26742599459845 0.7972719498495632
16.134848363718802 334.76757457663916 0.7990712563947653
16.140075918672217 331.6730393353959 0.7955601918806797
16.14530347362563 329.28182940080393 0.794100432707557
16.150531028579046 330.9509191089168 0.7957523687115385
16.15575858353246 334.0995558768464 0.798446220233262
16.160986138485875 334.736736988883 0.7978831904859338
16.16621369343929 334.83015411523735 0.7977080309790274
16.171441248392703 327.47029949537693 0.7895764043187502
16.176668803346118 321.15156929113965 0.782132895220342
16.181896358299532 313.9959320160677 0.7739965130979126
16.187123913252947 307.74546413866835 0.7661750242489358
16.19235146820636 303.10892744250134 0.7615274443307879
16.197579023159776 300.1302114994108 0.7575064391202604
16.20280657811319 296.0395456296077 0.7527420680402928
16.208034133066604 291.8782068953403 0.7493561324392662
16.21326168802002 285.81744780880604 0.7426683197397195
16.218489242973433 279.98780901661087 0.734543107351995
16.223716797926848 278.41496421066165 0.731384850463766
16.228944352880262 278.1637750926408 0.7295555785405128
16.234171907833677 280.074532054263 0.7326678874177689
16.23939946278709 276.7527935238773 0.7288203842926125
16.244627017740505 271.86614740819726 0.7233921429516655
16.24985457269392 267.5212312583336 0.718102938792616
16.255082127647334 264.7852135856635 0.7149969303361524
16.26030968260075 261.8421560639418 0.7121831522024478
16.265537237554163 260.7770430100146 0.711895711662399
16.270764792507578 259.35584235678516 0.7092723029593255
16.275992347460992 257.9270345978163 0.7075049345272297
16.281219902414406 258.30978514388744 0.7072937192237834
16.28644745736782 255.93606699456342 0.703444125397546
16.291675012321235 257.608529471224 0.7054298068499902
16.29690256727465 259.9818194396794 0.708159609963246
16.302130122228064 260.8771650156013 0.7096131169094614
16.30735767718148 260.02236630926336 0.7086537976264925
16.312585232134893 258.9543792421628 0.7072601238450076
16.317812787088307 258.00977970970973 0.706276795709929
16.323040342041722 257.92718926790184 0.7060247649879167
16.328267896995136 257.25223415309944 0.7057358720825548
16.33349545194855 255.9274628220282 0.7034345003216826
16.338723006901965 255.8127945033927 0.7037611827359274
16.34395056185538 261.38523618813866 0.708808439149023
16.349178116808794 265.7679837131204 0.7141988599001096
16.35440567176221 267.3907646445468 0.7145078266203098
16.359633226715623 271.2669800692652 0.7183915083160733
16.364860781669037 272.285388672247 0.7198640647191547
16.37008833662245 276.620049381386 0.7235433689333377
16.375315891575866 279.1347026114232 0.72690603352018
16.38054344652928 283.40703957587533 0.7315169208638573
16.385771001482695 289.14518578198556 0.7372944663276981
16.39099855643611 298.06424078724615 0.7479897754678067
16.396226111389524 301.2074769555787 0.7509692777332002
16.401453666342938 301.2918361706037 0.7509728956579571
16.406681221296353 298.870209152729 0.7492324346610574
16.411908776249767 296.7647779650695 0.7471699194407805
16.41713633120318 296.00679577844437 0.7462827472331615
16.422363886156596 292.9458887253379 0.7420649531302157
16.42759144111001 291.0004577424423 0.7388786790727072
16.432818996063425 289.5097326479486 0.7380807790625866
16.43804655101684 286.2296287841808 0.7333246644698571
16.443274105970254 280.7821536015102 0.7266332661409859
16.448501660923668 276.61443799695047 0.7211031477547386
16.453729215877082 276.3282895886001 0.7193117561644701
16.458956770830497 278.43487680427796 0.7234825559353877
16.46418432578391 278.8559878395117 0.724710830777983
16.469411880737326 279.13214511710237 0.724474503299971
16.47463943569074 280.4352714807963 0.7262889780633317
16.479866990644155 278.357131882335 0.7222544495788914
16.48509454559757 279.52740234559434 0.7225508577732301
16.490322100550983 279.0170755215041 0.7211280005679792
16.495549655504398 284.20875447732044 0.7280008390918512
16.500777210457812 283.7180527628424 0.7275015382891872
16.506004765411227 287.91231471424067 0.7333069186916239
16.51123232036464 286.7707655429113 0.7311173059256189
16.516459875318056 287.19316859796754 0.7316033234863927
16.52168743027147 285.90558833501944 0.7292770426425333
16.526914985224884 283.6374325944515 0.7272219218163447
16.5321425401783 284.63642405651166 0.7293299071818673
16.537370095131713 282.79311566150966 0.7266383266546987
16.542597650085128 278.629372235713 0.7212584073075325
16.547825205038542 275.886340526092 0.7174668185769458
16.553052759991957 272.3594453936526 0.7125247009351308
16.55828031494537 269.5158367124944 0.7090212159801326
16.563507869898785 266.8848226323968 0.7052652036982449
16.5687354248522 266.2204317136506 0.7042116539580838
16.573962979805614 265.8762834200785 0.7048351741367084
16.57919053475903 264.653800257851 0.7033962221313383
16.584418089712443 260.9503382680744 0.6987212220384709
16.589645644665858 257.36854497982597 0.6950220501721248
16.594873199619272 257.74639929834734 0.6952976978126398
16.600100754572686 256.3639279594742 0.6945418160960117
16.6053283095261 256.8753087597549 0.6962344577526288
16.610555864479515 255.76312793242886 0.6943438158738242
16.61578341943293 256.35977731463134 0.6971126766801834
16.621010974386344 256.7650891454995 0.6969380088000521
16.62623852933976 257.8285003773908 0.6997486144552729
16.631466084293173 258.47139873190133 0.699666779440437
16.636693639246587 261.99612714791016 0.7024710413450387
16.641921194200002 265.864986219797 0.7064184781916633
16.647148749153416 266.45542004928564 0.7055048037124314
16.65237630410683 260.2269985644438 0.6969129283204737
16.657603859060245 255.62158817896935 0.690024111287908
16.66283141401366 253.63953549751034 0.6869221282485545
16.668058968967074 255.94176701272787 0.6909469797536625
16.67328652392049 257.82300035786864 0.6940817228544047
16.678514078873903 257.04434484413133 0.6937044049422971
16.683741633827317 256.2136787829369 0.6936003171606164
16.68896918878073 254.4197082475182 0.6907490052002461
16.694196743734146 252.06745742262285 0.6879582133713549
16.69942429868756 251.88809275355877 0.6862911177995928
16.704651853640975 253.41886222075985 0.6871366416248416
16.70987940859439 252.88400232414153 0.6848199792928504
16.715106963547804 252.58873217778768 0.6851093117388619
16.720334518501218 247.78026880351865 0.67966505503644
16.725562073454633 245.4254804069139 0.6759975373858839
16.730789628408047 244.66270938977314 0.6757425427568234
16.73601718336146 246.02436474846496 0.6778144082822491
16.741244738314876 245.54117931035825 0.6776463460952205
16.74647229326829 242.9982339855244 0.6735232859239365
16.751699848221705 239.16816425712634 0.6663826145680078
16.75692740317512 237.16800390138053 0.6643478304151316
16.762154958128534 235.711638358083 0.6623003323485588
16.767382513081948 235.11606011405465 0.663277673138104
16.772610068035362 232.33321177589917 0.6585428171754238
16.777837622988777 230.60781657026345 0.655250412649402
16.78306517794219 231.93174205500137 0.6574988485236021
16.788292732895606 231.71175385005344 0.6578370096773173
16.79352028784902 231.1097875160169 0.6584685057603308
16.798747842802435 229.3180277398372 0.654164367076035
16.80397539775585 229.93838750484878 0.6551748921224794
16.809202952709263 229.95886077938073 0.655923727983614
16.814430507662678 229.86404457023102 0.6562728747726212
16.819658062616092 229.58085288648485 0.6574579460357203
16.824885617569507 228.73050466985526 0.6550361097013004
16.83011317252292 227.90199910579804 0.6523632388542272
16.835340727476336 228.0895507528093 0.6520138893404678
16.84056828242975 227.6948740830917 0.6508678782037977
16.845795837383164 227.64005207705262 0.651159070536067
16.85102339233658 225.42569278109278 0.6487673533299904
16.856250947289993 224.342468107097 0.646791799852185
16.861478502243408 224.5507100018094 0.6479555171458433
16.866706057196822 228.5460553982042 0.6542118661478632
16.871933612150237 228.49172492960324 0.6559440492723796
16.87716116710365 227.75352180424886 0.6548441781725898
16.882388722057065 224.96150975414687 0.6514277152297335
16.88761627701048 223.24861095357977 0.6491807206805346
16.892843831963894 221.0729235510558 0.6460750105686928
16.89807138691731 218.79387542092 0.6438598075285056
16.903298941870723 218.47721106792562 0.6425754339073395
16.908526496824138 220.28063978458817 0.6452395853895733
16.913754051777552 220.9248855734113 0.6455015819547099
16.918981606730966 220.69717586975364 0.6457587404311859
16.92420916168438 219.82536367884458 0.6443832508251527
16.929436716637795 218.45849554142686 0.6433638342851404
16.93466427159121 218.95432439795147 0.6418747989328623
16.939891826544624 219.32014004583644 0.6419734701743557
16.94511938149804 221.05523056274035 0.6439127012268535
16.950346936451453 221.5732044684984 0.6458440710832442
16.955574491404867 221.88525584389686 0.6466726783604038
16.960802046358282 221.1900457959452 0.6449363153799251
16.966029601311696 220.43406780482908 0.643261664800822
16.97125715626511 221.31003903481502 0.6439099861038294
16.976484711218525 223.75553264270803 0.6462383037417994
16.98171226617194 224.87953203993214 0.6478519273128631
16.986939821125354 222.02242084272197 0.6438223369299607
16.99216737607877 220.33076605323222 0.641860883337035
16.997394931032183 220.56975911903507 0.6410886269647655
17.002622485985597 223.2664217499419 0.6457448027283328
17.00785004093901 226.60528406408608 0.6499303364426532
17.013077595892426 228.81853998260266 0.6525444964122808
17.01830515084584 227.81718462059675 0.6508372745655878
17.023532705799255 225.08060700877795 0.646501064025653
17.02876026075267 221.8424832714056 0.6422514104860436
17.033987815706084 222.9772590446127 0.6445995771750729
17.039215370659498 222.27704724552868 0.6437181114726044
17.044442925612913 224.78233119732167 0.6469684918386168
17.049670480566327 224.23940751833294 0.6462558287376835
17.05489803551974 223.39210592060283 0.6459736154132855
17.060125590473156 225.23143865307534 0.6489327366998439
17.06535314542657 224.283202741656 0.6478285667551156
17.070580700379985 224.82345643863835 0.6488329065452051
17.0758082553334 223.79166422807214 0.6456066173217448
17.081035810286814 223.7457093404988 0.645638532767387
17.086263365240228 225.5839709372273 0.6493362505079724
17.091490920193642 226.26462510462432 0.6520300691472972
17.096718475147057 228.4644701491779 0.6558384720669158
17.10194603010047 230.37903274889413 0.6573089399341374
17.107173585053886 229.62105609550065 0.6536858938653399
17.1124011400073 227.9120844388062 0.6496905154776091
17.117628694960715 227.07336876600448 0.6483717159117736
17.12285624991413 226.64348706770366 0.6496487999112576
17.128083804867543 230.971330818748 0.6569553609923862
17.133311359820958 233.71646236318767 0.6604819411210395
17.138538914774372 234.11938183147242 0.6600636437338716
17.143766469727787 235.78248580114706 0.6625194644906109
17.1489940246812 236.0976178974787 0.6638354258448473
17.154221579634616 237.71993257634443 0.6663623867955464
17.15944913458803 238.31521676882676 0.6657364053897535
17.164676689541444 238.96168625412997 0.6639813758013147
17.16990424449486 242.09026725901617 0.6669994850847163
17.175131799448273 245.52590105826474 0.6705487860084897
17.180359354401688 245.46723178478916 0.6700859490783143
17.185586909355102 244.946775676201 0.6689801185171267
17.190814464308517 242.64192672796418 0.6660958028481033
17.19604201926193 246.48984895226968 0.6710686651410488
17.201269574215345 248.44088527722892 0.6742109238229005
17.20649712916876 250.66931852978686 0.6776191603944465
17.211724684122174 251.48567615564076 0.6794275144029508
17.21695223907559 251.26738445524666 0.6789034206266114
17.222179794029003 253.93514217501456 0.6815422889716487
17.227407348982418 253.60712345870968 0.6809492307425493
17.232634903935832 251.96757649114642 0.6792743044047879
17.237862458889246 250.89283436325647 0.6778636167522929
17.24309001384266 246.58367646764214 0.6702214062783916
17.248317568796075 246.43541157859133 0.6693723850158216
17.25354512374949 247.3675686952842 0.6703055074833812
17.258772678702904 248.34795484907647 0.6725718017038913
17.26400023365632 246.9300130340876 0.6717824536511244
17.269227788609733 247.60256749068634 0.6734139821910443
17.274455343563147 246.7597966156849 0.6731853759923347
17.279682898516562 246.98116290879543 0.6744691802003471
17.284910453469976 245.87999004845582 0.6724009113168782
17.29013800842339 247.5995342690852 0.6739770008902348
17.295365563376805 247.42877104159015 0.6728286483326403
17.30059311833022 247.0444079159106 0.6726528284747904
17.305820673283634 247.50041851043852 0.6741284220440027
17.31104822823705 245.63608383071687 0.6718694724625024
17.316275783190463 246.8815295884135 0.6728043333732294
17.321503338143877 248.92230154520695 0.6751042071501088
17.32673089309729 248.1471466750925 0.6749226708632823
17.331958448050706 246.9044528810546 0.6724671518276405
17.33718600300412 245.3907140023667 0.6699938271755267
17.342413557957535 246.1504912194673 0.6707139681850868
17.34764111291095 247.2866943489723 0.6720166713346076
17.352868667864364 249.91187106414708 0.6771221732491012
17.358096222817778 249.05432534474286 0.6766266057633776
17.363323777771193 248.0049615786623 0.6754552821975055
17.368551332724607 244.42112234996682 0.6710176087196473
17.37377888767802 240.7342010541066 0.6654340671878778
17.379006442631436 240.67175479486693 0.666026756190231
17.38423399758485 241.68938794372835 0.6676795372158272
17.389461552538265 241.81877011188837 0.668955981735645
17.39468910749168 240.88788780146567 0.6675277558148095
17.399916662445094 239.42574437396834 0.6646991797421462
17.405144217398508 241.11614358200967 0.6668920757031528
17.410371772351922 240.32733082879153 0.6657194142913894
17.415599327305337 243.0936202722939 0.6692736321237928
17.42082688225875 241.55851635808747 0.6677641205328892
17.426054437212166 240.15235996372738 0.6650686126309981
17.43128199216558 240.0455146011548 0.6645407428259039
17.436509547118995 240.99775238817088 0.6653437011776903
17.44173710207241 242.84336202936473 0.6664648456049648
17.446964657025823 242.93527363563092 0.6672748641614402
17.452192211979238 244.17591169268186 0.6694605119187562
17.457419766932652 244.07080801224458 0.6696950690389312
17.462647321886067 244.14525783658524 0.6693915827478601
17.46787487683948 243.53572396213704 0.6677724740201458
17.473102431792896 240.80024355302234 0.6647678893816037
17.47832998674631 240.54271033092326 0.6663263484949794
17.483557541699724 241.27088089713047 0.6669300342403478
17.48878509665314 242.28283926026535 0.6686917933878329
17.494012651606553 243.9007939588742 0.6701863164768366
17.499240206559968 244.1557303367845 0.6699202898758986
17.504467761513382 245.45469971973017 0.6703849626964716
17.509695316466797 245.92118033286553 0.6700428746776781
17.51492287142021 243.46167695382866 0.6676267326228091
17.520150426373625 241.33937876441198 0.6644256820660714
17.52537798132704 243.85980901427084 0.6683053153336137
17.530605536280454 245.8901715336782 0.6693185001452056
17.53583309123387 249.18011352065992 0.6733485847499059
17.541060646187283 248.16259424499958 0.6717865014688443
17.546288201140698 249.59624819524097 0.6748988914638847
17.551515756094112 248.74160614850442 0.6744560598294571
17.556743311047526 250.88052005272434 0.6772614686189687
17.56197086600094 251.60405442036787 0.6770181702172806
17.567198420954355 252.89774162334882 0.6781674804478198
17.57242597590777 250.25137582144373 0.6757046755297482
17.577653530861184 246.6196313173776 0.6725038953063255
17.5828810858146 245.5287993068661 0.6715858554378132
17.588108640768013 246.2562953057709 0.6727061899063048
17.593336195721427 248.99976153447682 0.6753903559602409
17.598563750674842 251.85293270383627 0.678678560435963
17.603791305628256 253.16027059151745 0.6795470130369954
17.60901886058167 255.34091274392887 0.6825966850205413
17.614246415535085 257.5351843822085 0.6852687464009227
17.6194739704885 259.75825768244346 0.687297901574566
17.624701525441914 257.92464950062 0.6847862514962261
17.62992908039533 258.0294175474792 0.6837281965412235
17.635156635348743 259.90618174880916 0.6862371372218831
17.640384190302157 264.46174695095647 0.6918157460018602
17.64561174525557 266.10867758336104 0.6936108367100037
17.650839300208986 262.95570580551566 0.6891893588278203
17.6560668551624 262.32250066360933 0.6874085945625938
17.661294410115815 262.3857820979544 0.6871954606939421
17.66652196506923 267.6409286778627 0.6935633944492893
17.671749520022644 273.5737647521457 0.7014293137499515
17.676977074976058 278.75725545802817 0.7078041272813818
17.682204629929473 281.76527570442533 0.7114762716301765
17.687432184882887 285.0157473469528 0.7150010032348818
17.6926597398363 287.667670984078 0.7180973334975513
17.697887294789716 292.7005799206333 0.7244724570453743
17.70311484974313 297.7591758921369 0.7307631723468204
17.708342404696545 303.2807470423829 0.7375781154329885
17.71356995964996 308.86834656420774 0.743925609294863
17.718797514603374 309.6881497384957 0.745408744048832
17.724025069556788 313.62112310707886 0.7494825316510835
17.729252624510202 317.11061234971953 0.753179338159934
17.734480179463617 322.3351640915655 0.758527304973243
17.73970773441703 324.42045030408366 0.7608071513135628
17.744935289370446 326.62605093980375 0.7637615980010929
17.75016284432386 327.1175287982397 0.7640635806660567
17.755390399277275 328.1816680130129 0.7649121039090072
17.76061795423069 330.27031810744666 0.7673008255532557
17.765845509184103 330.408925320241 0.7676768956685751
17.771073064137518 333.20069362831913 0.771904316622846
17.776300619090932 332.51467011704415 0.7719214630588431
17.781528174044347 330.3499280034992 0.7693201829770921
17.78675572899776 328.9036524459588 0.767397582228855
17.791983283951176 324.99172118358007 0.7621338853082535
17.79721083890459 320.5867121417152 0.757245939045617
17.802438393858004 314.64620170425025 0.7509841114735195
17.80766594881142 310.7830907329972 0.7457420185217688
17.812893503764833 306.6926742923675 0.7404732870059368
17.818121058718248 303.435538976771 0.7358595157181173
17.823348613671662 301.0972108407968 0.7328221100951419
17.828576168625077 299.6744690024912 0.7317555040694704
17.83380372357849 295.09323954917784 0.726458945182422
17.839031278531905 289.7829851978546 0.7199151982068924
17.84425883348532 285.520518038766 0.7148714937186808
17.849486388438734 284.5548822656044 0.7139813332089113
17.85471394339215 283.2330149457684 0.7128242544754801
17.859941498345563 282.17079333696694 0.712409532661558
17.865169053298978 282.1592206228536 0.712150094663076
17.870396608252392 283.8136339502098 0.7141086164115529
17.875624163205806 286.6521714490871 0.7173565099460154
17.88085171815922 289.1408419386384 0.7214688720629011
17.886079273112635 289.8667563154128 0.7222881755624556
17.89130682806605 294.14410631771796 0.7260355808703723
17.896534383019464 295.50348743802516 0.726992918590074
17.90176193797288 301.6867462523732 0.7343337120144853
17.906989492926293 308.70111755627653 0.7428070168051568
17.912217047879707 316.3687627601205 0.7525380128665261
17.917444602833122 323.3553274122038 0.7598876074998212
17.922672157786536 328.22077696211267 0.7659526634307796
17.92789971273995 329.1158674327534 0.7667666273189464
17.933127267693365 329.3522959634242 0.7662984112574366
17.93835482264678 329.336686574568 0.7660934550321008
17.943582377600194 326.19336651220203 0.761973280099868
17.94880993255361 324.5298999951206 0.7597305503124777
17.954037487507023 316.8929457066805 0.751874174730343
17.959265042460437 311.34575676020523 0.7457705079471174
17.96449259741385 305.3366391140437 0.7391922080901482
17.969720152367266 302.3143173417824 0.7361172009195763
17.97494770732068 297.90087764044534 0.7315176539413598
17.980175262274095 293.4001799798486 0.7264057322584893
17.98540281722751 287.3774958870653 0.7191787480930955
17.990630372180924 282.86527496669345 0.7132469633410173
17.995857927134338 278.4710732605159 0.7082566875670739
18.001085482087753 276.28822463533186 0.7047960783840074
18.006313037041167 272.57479788315493 0.70136497761869
18.01154059199458 270.82061634879994 0.6997995208155973
18.016768146947996 267.76372071153673 0.6952177571356256
18.02199570190141 266.61504871731705 0.6941762130865938
18.027223256854825 264.6353176639491 0.6912669594078099
18.03245081180824 264.3324163173489 0.6913865202754127
18.037678366761654 263.06810572382994 0.6899696503881212
18.042905921715068 261.87619447525947 0.6875733366148327
18.048133476668482 259.4540184668169 0.6844745715449174
18.053361031621897 260.8679319154187 0.6862336654595128
18.05858858657531 260.4914910132019 0.6860601164522628
18.063816141528726 261.30082351675577 0.6881131719108308
18.06904369648214 259.2500402175082 0.6849318614385876
18.074271251435555 263.2688144399802 0.6894055931605628
18.07949880638897 265.6190190996658 0.6930099000883738
18.084726361342383 267.0334108777949 0.693121309639936
18.089953916295798 265.5922483322508 0.6916640301280303
18.095181471249212 266.31483425542706 0.6920569094109617
18.100409026202627 270.7555850027089 0.6973007554454963
18.10563658115604 274.78529768377257 0.7026380399709006
18.110864136109456 278.6157742858558 0.7063264559174867
18.11609169106287 282.3391276559855 0.7112607921214522
18.121319246016284 287.3520856571092 0.716821968311067
18.1265468009697 289.62040780720247 0.7187671113754444
18.131774355923113 292.9230165309126 0.7228868346348273
18.137001910876528 296.1658717259092 0.7270542267463493
18.142229465829942 304.41444678922807 0.7371725406015357
18.147457020783357 311.99558221675085 0.7459834187864499
18.15268457573677 318.8433312796735 0.7540514935436851
18.157912130690185 325.36596493192206 0.7614622862598508
18.1631396856436 333.38428174903964 0.7706585668145324
18.168367240597014 345.8013073260194 0.7838501089141989
18.17359479555043 358.58600513692136 0.7981598065828925
18.178822350503843 373.70365799068196 0.8144748157273921
18.184049905457258 382.4700480114178 0.8236096767696506
18.189277460410672 391.27185899926843 0.8326923099422612
18.194505015364086 397.80663118675653 0.839460715916655
18.1997325703175 399.6789397559666 0.8418691175285812
18.204960125270915 399.1238639456507 0.8415368717010162
18.21018768022433 392.4913960054361 0.8340773148531835
18.215415235177744 384.114757884167 0.8253917783910599
18.22064279013116 382.35769297499945 0.8233940574233773
18.225870345084573 382.35911651760625 0.8237461830119894
18.231097900037987 382.29502982879393 0.8235072621507048
18.236325454991402 385.32558512834953 0.8264818769028206
18.241553009944816 387.05992269401554 0.827897331431887
18.24678056489823 389.830989242907 0.830099404398328
18.252008119851645 392.2891721316999 0.8329936686967387
18.25723567480506 391.00484314806835 0.8315309318863898
18.262463229758474 392.2867476661257 0.8332755737026879
18.26769078471189 384.771310179086 0.8255904241467578
18.272918339665303 377.11394615408193 0.8176014737416926
18.278145894618717 364.8791374131899 0.8038345568454082
18.28337344957213 351.64888110226525 0.7893450004813849
18.288601004525546 345.30221889308467 0.781868644791833
18.29382855947896 341.01932146410513 0.7773418054219906
18.299056114432375 337.3724524097174 0.7736631100560819
18.30428366938579 331.8663542844896 0.7684552810862308
18.309511224339204 324.33957002374405 0.7599340920698081
18.314738779292618 317.3731822730373 0.7521553593165318
18.319966334246033 313.0428658208198 0.7472386204078791
18.325193889199447 308.128628409861 0.7409916903636178
18.33042144415286 304.0207851223836 0.7359827014912804
18.335648999106276 299.1230416511318 0.7296012610107296
18.34087655405969 294.8110061998903 0.7253076420674287
18.346104109013105 291.0113914873439 0.7212826480351502
18.35133166396652 291.0593621928161 0.7215179220401389
18.356559218919934 291.1919124410969 0.7215679130824771
18.361786773873348 292.8559011764408 0.72447080935601
18.367014328826762 291.20494178554776 0.7217432735600149
18.372241883780177 289.8321837286679 0.719987288875413
18.37746943873359 290.63141002578897 0.7209096111966742
18.382696993687006 292.8708111373542 0.7229150558038957
18.38792454864042 298.3636590855026 0.7322651758072412
18.393152103593835 304.84571300125333 0.7510410029862544
18.39837965854725 310.9623158768938 0.7646888511586241
18.403607213500663 315.6563101266173 0.775058558890818
18.408834768454078 326.41327228963416 0.792906164339946
18.414062323407492 337.2732458687013 0.810387579848308
18.419289878360907 349.2780012060935 0.8288736867906371
18.42451743331432 350.95063671372077 0.8338981410288777
18.429744988267736 349.68174532480265 0.8367582791530571
18.43497254322115 346.8525002437785 0.8365470416285946
18.440200098174564 345.04951082946116 0.8378106273140641
18.44542765312798 341.8091555920928 0.8372487809291126
18.450655208081393 335.79676924024176 0.8326997717142032
18.455882763034808 329.5146878272165 0.8285245130474932
18.461110317988222 324.7016063030735 0.8256887998036743
18.466337872941637 320.67554634333845 0.8227652376035565
18.47156542789505 318.9447588584305 0.8230201471504207
18.476792982848465 313.6248263389831 0.8176684144953319
18.48202053780188 308.48554982199323 0.8135075980311178
18.487248092755294 304.1511350863292 0.8104565058770109
18.49247564770871 302.7096007869725 0.8107342499078902
18.497703202662123 304.08599012629173 0.8152243526618496
18.502930757615538 306.4793746122324 0.8200708229394106
18.508158312568952 303.5380143038987 0.8189287427215531
18.513385867522366 301.84330447610455 0.8197362425685225
18.51861342247578 299.3476238462191 0.818872030639545
18.523840977429195 297.67636822077515 0.8200204892312409
18.52906853238261 301.3325933899562 0.8277344602437758
18.534296087336024 298.7679137314021 0.8249304350541893
18.53952364228944 296.0134457997891 0.8224679990996081
18.544751197242853 291.8435348969702 0.8170711879815555
18.549978752196267 292.9754632418697 0.8203998065832012
18.555206307149682 291.3196504976379 0.8209072808717761
18.560433862103096 293.38828827986595 0.8264848714740994
18.56566141705651 291.32229110052356 0.8251914663801465
18.570888972009925 291.6953521511887 0.826405673651862
18.57611652696334 293.6575944924003 0.8305632547439538
18.581344081916754 295.83813296681313 0.8360728722917969
18.58657163687017 298.4187526352397 0.8426867389927784
18.591799191823583 297.36533264047995 0.8439040906323317
18.597026746776997 298.9745606059262 0.8483875658248177
18.60225430173041 297.7481502279417 0.8474222863024286
18.607481856683826 298.28360177785964 0.8499172933494388
18.61270941163724 300.7077751713627 0.8560176555511245
18.617936966590655 304.4638999678281 0.8642515205029466
18.62316452154407 309.0197075762506 0.8707243431838678
18.628392076497484 311.92912151456835 0.8571167610805777
18.633619631450898 317.1090149301382 0.8532433763490846
18.638847186404313 318.8977139498365 0.8490253014026022
18.644074741357727 321.57172247805454 0.8472919473695336
18.64930229631114 323.6611619862262 0.8465034482805622
18.654529851264556 328.46106621217746 0.8477513120552007
18.65975740621797 334.9191524707211 0.8534759814170737
18.664984961171385 339.0507173367884 0.8557716022733054
18.6702125161248 339.30479572151904 0.8527459140844238
18.675440071078214 343.84828676953333 0.8559925473156289
18.680667626031628 347.21188825337833 0.8562788438464622
18.685895180985042 352.37759807082335 0.8599581705096883
18.691122735938457 355.55029838545244 0.8618059373073207
18.69635029089187 360.8436432891771 0.8655281130656457
18.701577845845286 363.960471205377 0.8675897228626176
18.7068054007987 365.3076109233845 0.8673066508568875
18.712032955752115 367.84581218914525 0.8682908004228811
18.71726051070553 367.5870046774985 0.8670334086521309
18.722488065658943 365.58328042638635 0.8627337415155751
18.727715620612358 363.4146933091653 0.8593740001069041
18.732943175565772 364.2482950569881 0.8592346877063978
18.738170730519187 366.1273729888732 0.8601267242169824
18.7433982854726 367.1613145880597 0.8603568417413819
18.748625840426016 368.6877321852687 0.8605278870681908
18.75385339537943 367.4574087846497 0.8583455275934102
18.759080950332844 364.7376285634585 0.8549899421144237
18.76430850528626 361.60915438671975 0.8499877859340216
18.769536060239673 357.38022929481576 0.8436346423281887
18.774763615193088 353.00716048109757 0.836613134460414
18.779991170146502 349.86824130410275 0.8315561602322022
18.785218725099917 344.67411971614865 0.8244802833400036
18.79044628005333 341.3659689653572 0.8195398567301794
18.795673835006745 337.93685942590946 0.8147589895397142
18.80090138996016 332.8721216150932 0.8082034969461682
18.806128944913574 330.1005269467525 0.8042517374358337
18.81135649986699 325.618454635422 0.7980026916570027
18.816584054820403 323.48360427414406 0.7952791985490713
18.821811609773818 322.00652039921675 0.7918877880955028
18.827039164727232 323.35199457986505 0.7934947321293218
18.832266719680646 322.3812910351037 0.7920738538322405
18.83749427463406 316.9833568142904 0.7855055918286864
18.842721829587475 314.8745371396025 0.7824668883574666
18.84794938454089 315.05399661622477 0.7814985218910492
18.853176939494304 314.517481972653 0.7804717429300616
18.85840449444772 313.40077864572464 0.7783847016008445
18.863632049401133 307.86910879861676 0.7714953178689988
18.868859604354547 307.3173100491434 0.7714445401655992
18.87408715930796 307.8292599959829 0.7721614186063226
18.879314714261376 307.24581455163656 0.7715641042245106
18.88454226921479 304.0155468780419 0.7678294600566754
18.889769824168205 301.8872992620373 0.7631121032964792
18.89499737912162 300.1606080853202 0.7620034358384625
18.900224934075034 297.9619819330064 0.7587008792576304
18.90545248902845 293.9951888366382 0.7539172941414709
18.910680043981863 290.980260943626 0.7499585986486045
18.915907598935277 288.86721062836284 0.7474817999662294
18.92113515388869 288.98589552433356 0.7480687313009592
18.926362708842106 290.5843163470959 0.7500794299228676
18.93159026379552 291.0037834446277 0.7506206825009909
18.936817818748935 289.7684249926013 0.7498078806392766
18.94204537370235 288.3059483695826 0.7479246535378327
18.947272928655764 285.9245241908361 0.7444638303805609
18.952500483609178 284.8152150003372 0.7425501064852058
18.957728038562593 280.6557199309031 0.7354404520066762
18.962955593516007 277.2061653532552 0.7313839812313657
18.96818314846942 276.1770223456405 0.7286263578722997
18.973410703422836 277.7149812534127 0.7291690439780314
18.97863825837625 278.91995367515324 0.7295662361512364
18.983865813329665 279.4815905455377 0.7291943220667924
18.98909336828308 279.64217663585237 0.729719990594479
18.994320923236494 279.9068101057946 0.731206032391531
18.999548478189908 280.1934451048447 0.7315259063888624
19.004776033143322 277.2693374613088 0.7273868057661992
19.010003588096737 279.60963828373616 0.729579108866597
19.01523114305015 279.7652663417076 0.7299244020979226
19.020458698003566 279.6587863905406 0.7292892197020034
19.02568625295698 279.31719622741366 0.7296956391665372
19.030913807910395 278.8359334820686 0.7288605344113804
19.03614136286381 279.44011898317194 0.7284768383507911
19.041368917817223 280.6183661767762 0.7295008911720294
19.046596472770638 280.27533048852 0.7279414380963206
19.051824027724052 283.3732954923655 0.7323823098800197
19.057051582677467 286.4636381040059 0.7364045302332344
19.06227913763088 286.175514941046 0.73654157556545
19.067506692584296 283.02326005792014 0.7322507160514652
19.07273424753771 281.222855785607 0.7288885080887995
19.077961802491124 281.37527855154815 0.7288818400128712
19.08318935744454 281.7634694495711 0.7285294915404017
19.088416912397953 280.7947347495878 0.7255838157876104
19.093644467351368 277.9375437567503 0.723526684857692
19.098872022304782 276.25792390874506 0.7218787878989598
19.104099577258197 274.88085600506537 0.7208720222254371
19.10932713221161 274.8967380448261 0.7205357632307795
19.114554687165025 273.64624700363504 0.7178193750575832
19.11978224211844 269.3763008830151 0.7118898862571816
19.125009797071854 267.59237757319175 0.7090274044075756
19.13023735202527 267.48637074382185 0.708377525744119
19.135464906978683 269.8588229862671 0.7118094703365414
19.140692461932098 268.7270491131148 0.7111643415384094
19.145920016885512 267.7435555463896 0.7110311115409454
19.151147571838926 267.565695350938 0.7100021317838281
19.15637512679234 269.53794301680887 0.7110925984266316
19.161602681745755 270.2967137040454 0.7116398505843536
19.16683023669917 267.74079462295566 0.7079199411810365
19.172057791652584 265.3189502478523 0.7056990713000122
19.177285346606 265.3470369110187 0.7061787417731787
19.182512901559413 267.39082492816965 0.7087832216570528
19.187740456512827 268.5069722558162 0.7098458099556255
19.19296801146624 267.0078263322679 0.7078056745375314
19.198195566419656 266.16034879252703 0.7068607953566293
19.20342312137307 267.6579786955043 0.7087045867571226
19.208650676326485 267.97444424357127 0.7075145021730883
19.2138782312799 268.83881778197406 0.7083386332184584
19.219105786233314 269.8835099333849 0.7095839919258573
19.22433334118673 269.6847072580934 0.7108173211939859
19.229560896140143 269.14070780852984 0.7113390788763196
19.234788451093557 273.3828636351573 0.7163514493662243
19.24001600604697 273.07919982698803 0.7148531255612901
19.245243561000386 273.29815997495075 0.7135866620583771
19.2504711159538 271.05303988038895 0.70952086042812
19.255698670907215 273.1391450840534 0.7123973032376567
19.26092622586063 274.59296711195265 0.7150218363401252
19.266153780814044 276.70980883958174 0.7174482403845186
19.271381335767458 276.1431551164227 0.7178886281846448
19.276608890720873 276.15742468427067 0.7160032245509927
19.281836445674287 278.28601723627366 0.7190966175688789
19.2870640006277 277.41584117492096 0.7174952820009657
19.292291555581116 280.5488775319641 0.7212434288331633
19.29751911053453 282.2369515270524 0.7237872831289952
19.302746665487945 284.602902797419 0.7253158608356438
19.30797422044136 286.8982435558589 0.7274723171827795
19.313201775394774 290.61502740041544 0.7321624297681087
19.318429330348188 295.12878486948966 0.7383752911560202
19.323656885301602 298.35324895590185 0.7424936901680315
19.328884440255017 300.2309802464537 0.7439265185958197
19.33411199520843 302.99919338892784 0.7467551442213256
19.339339550161846 303.9915981163418 0.7479684518755622
19.34456710511526 306.0331423437463 0.7498129074542731
19.349794660068675 309.6174581740432 0.7546785983560603
19.35502221502209 312.42342104660247 0.757436566344025
19.360249769975503 312.69522393643695 0.7568055650410586
19.365477324928918 313.73266013988615 0.7581864975732853
19.370704879882332 315.1327186043981 0.7601510656678239
19.375932434835747 320.69744103855913 0.767148302452433
19.38115998978916 324.85191057344036 0.7718480092149346
19.386387544742576 326.4580414940576 0.7726971273670141
19.39161509969599 329.4839960633825 0.7763371630323185
19.396842654649404 329.700106484327 0.775818665160449
19.40207020960282 334.757384646493 0.781548853418467
19.407297764556233 334.6026425382275 0.7816171960671096
19.412525319509648 335.0883440819778 0.782227578365238
19.417752874463062 335.9786833574934 0.7838689566263224
19.422980429416477 337.4443000254773 0.7854846817933487
19.42820798436989 340.2836334673421 0.7882775255396611
19.433435539323305 337.1138719708638 0.7849472902919905
19.43866309427672 332.7648218567871 0.7788096744542452
19.443890649230134 328.4425886433636 0.7737155281378192
19.44911820418355 326.6168870446801 0.7716685324270784
19.454345759136963 331.2119001298755 0.7768319159532349
19.459573314090377 333.61549649316663 0.781065426873439
19.464800869043792 334.22955515232337 0.7814665082801159
19.470028423997206 333.6908396255651 0.7806567033970914
19.47525597895062 335.0212031390261 0.7815290235872075
19.480483533904035 334.8214000264467 0.7804899966395918
19.48571108885745 334.71737915213083 0.7804348253656698
19.490938643810864 334.18472351009035 0.779750495967406
19.49616619876428 332.6025109826998 0.7775575024605452
19.501393753717693 335.2882787199668 0.7808007674219916
19.506621308671107 336.2475307610048 0.7817365509113717
19.51184886362452 339.47167729763873 0.7857009926965585
19.517076418577936 337.6989810779765 0.7836555951263291
19.52230397353135 337.68562053695524 0.7829972056120862
19.527531528484765 337.2658064311763 0.7824185004285841
19.53275908343818 339.8859861907875 0.7854779822557747
19.537986638391594 342.87156770940146 0.7886004256591514
19.54321419334501 344.99320729621223 0.7907983196157228
19.548441748298423 346.53488529920804 0.792562363588615
19.553669303251837 349.0861650664932 0.7955965579276008
19.55889685820525 354.303035379309 0.801762262195581
19.564124413158666 357.0679917367788 0.8045303089463729
19.56935196811208 360.1564186973824 0.8076178977642363
19.574579523065495 358.0867808749323 0.8056204853219381
19.57980707801891 363.97271660094196 0.8121196611677787
19.585034632972324 366.8804528289348 0.8152330469820015
19.590262187925738 369.7196753599406 0.8178464504166271
19.595489742879153 369.79443376496744 0.8182058088887108
19.600717297832567 372.3913961626745 0.8210965062058451
19.60594485278598 379.170387548775 0.8283880682594367
19.611172407739396 381.5207274198523 0.8307453359654859
19.61639996269281 383.0853137252415 0.8321407946630122
19.621627517646225 383.60897889039944 0.8324408054427745
19.62685507259964 382.8092009701923 0.8318318004071981
19.632082627553054 384.7401659998865 0.8338445461482461
19.637310182506468 384.703454665402 0.833960955872123
19.642537737459882 389.0232431881655 0.8386130076921118
19.647765292413297 389.9736827250964 0.8394509624375722
19.65299284736671 396.135455120342 0.8461230297420541
19.658220402320126 394.4347881890119 0.8437607268119792
19.66344795727354 394.6068686754169 0.8440420739529384
19.668675512226955 392.79331045089384 0.842023409116368
19.67390306718037 394.88006193836503 0.8440975369131418
19.679130622133783 398.4254230152213 0.8481521742212321
19.684358177087198 400.1737677074953 0.8495967259521349
19.689585732040612 405.8923252703413 0.8553516082150273
19.694813286994027 405.54424994826866 0.8553108340347614
19.70004084194744 404.7672575272502 0.8542632797510238
19.705268396900856 402.8407309452128 0.8520898835859365
19.71049595185427 402.86385941615026 0.852237180759861
19.715723506807684 403.53207909980296 0.8524093529188412
19.7209510617611 403.8359968089597 0.8534161264203026
19.726178616714513 397.37722387209635 0.8466776637736648
19.731406171667928 391.8481305808412 0.8406911484284516
19.736633726621342 383.7256790071872 0.8319348199859375
19.741861281574757 381.11271465498135 0.8288753696432487
19.74708883652817 377.8530617753671 0.8257048353169527
19.752316391481585 374.2606505199716 0.82209969247132
19.757543946435 370.02688313042546 0.8168967988635869
19.762771501388414 363.8441061719258 0.8094845357498589
19.76799905634183 360.807936616614 0.806083978165899
19.773226611295243 358.48392928385897 0.8035526770804888
19.778454166248657 357.30080656231934 0.8031207908599693
19.783681721202072 352.93210591401845 0.7973656168074992
19.788909276155486 348.892176666887 0.7930406126787666
19.7941368311089 346.47465169842036 0.7903753726700797
19.799364386062315 344.93612115250187 0.7882170011963313
19.80459194101573 341.558953893797 0.7845522791923868
19.809819495969144 339.95656590855236 0.7818940985620586
19.81504705092256 337.43810037512014 0.7790568280913164
19.820274605875973 338.65128744099997 0.7806025226517345
19.825502160829387 337.62998975040585 0.7791904981018163
19.8307297157828 335.653591993405 0.7773758552801417
19.835957270736216 332.6602852527623 0.7739568102021837
19.84118482568963 331.72012172943 0.7728823205487085
19.846412380643045 331.36060081314764 0.7727804918093603
19.85163993559646 329.8389897883071 0.7708155450584617
19.856867490549874 329.4702587498836 0.7709466039271811
19.86209504550329 325.46486685790273 0.7658619449984256
19.867322600456703 322.1818466828269 0.7616579382544898
19.872550155410117 322.4266046054832 0.7619304181375085
19.87777771036353 325.42455897202274 0.7652202027015927
19.883005265316946 329.247101660098 0.770126289438859
19.88823282027036 328.5053021909245 0.76991731524811
19.893460375223775 323.1133246322811 0.7628823730107116
19.89868793017719 318.34129476588686 0.7568913066273742
19.903915485130604 315.4917736883691 0.7531617852876359
19.909143040084018 314.29890116843217 0.7516924331521662
19.914370595037433 316.82497019990984 0.7551009787461707
19.919598149990847 314.2381751827885 0.7516785590456838
19.92482570494426 313.46656751465633 0.7509170557086545
19.930053259897676 311.46273435033413 0.7483609305722332
19.93528081485109 313.0780832047854 0.7507990831826937
19.940508369804505 310.36014548446565 0.7481589437278438
19.94573592475792 308.09669111634474 0.7455394415419766
19.950963479711334 304.4462432137234 0.7404232490297833
19.956191034664748 304.46175736641874 0.7405804290809987
19.961418589618162 303.6762935975787 0.7393146552368719
19.966646144571577 304.805038912414 0.7405476042794664
19.97187369952499 307.54369270450985 0.7429924996143529
19.977101254478406 310.0980183828764 0.7455828500968017
19.98232880943182 313.10734793886905 0.7496907950656275
19.987556364385235 310.9642586674449 0.7472343900841321
19.99278391933865 311.9007725573273 0.7491886859068584
19.998011474292063 310.5997673208985 0.7473393497444242
20.003239029245478 311.43658900812864 0.7481987482880663
20.008466584198892 312.887630377881 0.7493741401568327
20.013694139152307 315.73983589837525 0.7528543323769175
20.01892169410572 321.5963441884494 0.7600856567602009
20.024149249059136 326.32668186284644 0.7657895880745207
20.02937680401255 333.7534978183527 0.7738154776357992
20.034604358965964 338.1815022638801 0.7788849558308616
20.03983191391938 343.08995903010225 0.7834342895811753
20.045059468872793 346.57627113888134 0.7869982627657666
20.050287023826208 348.3969073699899 0.7892586510016247
20.055514578779622 349.77627222710254 0.7909964738217293
20.060742133733036 348.97727094328496 0.7905181779060866
20.06596968868645 344.5471626041622 0.7850600835241951
20.071197243639865 338.55720603732624 0.7783605467079725
20.07642479859328 332.1472580037108 0.771099748297951
20.081652353546694 328.2986567327426 0.7668443793187169
20.08687990850011 325.1422574948963 0.7633113106895536
20.092107463453523 321.5611189842775 0.7590637698442637
20.097335018406937 323.05312423689014 0.7622257487762492
20.102562573360352 321.53423915236925 0.7608995276218473
20.107790128313766 321.4659119186831 0.7605496243443745
20.11301768326718 319.43868828235424 0.7572189352889882
20.118245238220595 316.74974141348906 0.7538255961192842
20.12347279317401 315.8401642027265 0.7528808992500842
20.128700348127424 316.4635724339172 0.7538066108791246
20.13392790308084 319.8448196539644 0.7581203715817005
20.139155458034253 323.4140484904042 0.7614179450714038
20.144383012987667 323.6514137989373 0.7616625056069264
20.14961056794108 322.9170009660304 0.7609835331289587
20.154838122894496 322.6558798323054 0.7603880870942543
20.16006567784791 323.6869061060667 0.7613855449879802
20.165293232801325 322.5589514402636 0.7591351203188513
20.17052078775474 323.2190651721806 0.7603739863267012
20.175748342708154 321.6195095342567 0.7586263647919711
20.18097589766157 326.98399446556664 0.7644670953109126
20.186203452614983 328.6858818579423 0.7664001170244084
20.191431007568397 326.77909015065546 0.7640464881760987
20.19665856252181 324.3379993266955 0.7615003091906012
20.201886117475226 321.89094601898466 0.758685335870701
20.20711367242864 320.04660380943136 0.7563182736463122
20.212341227382055 315.6883524028507 0.7517347733545765
20.21756878233547 310.8268621730986 0.7465899340644153
20.222796337288884 303.3962343694448 0.7388513647849279
20.228023892242298 299.96446495298 0.7359120578685582
20.233251447195713 298.49834158014386 0.7328083957593491
20.238479002149127 298.5914575933673 0.7329688254081317
20.24370655710254 297.27773590896504 0.7309079076906221
20.248934112055956 294.632910122104 0.7280542506964592
20.25416166700937 295.75345584206184 0.7297232882277288
20.259389221962785 298.7058047968488 0.7330249722574143
20.2646167769162 301.1774341838557 0.7359012642629152
20.269844331869614 298.5237528739794 0.7324886479827469
20.275071886823028 294.3947268225858 0.7273421221628729
20.280299441776442 289.8122413957134 0.7215829280962075
20.285526996729857 288.0551571029486 0.7188907400467051
20.29075455168327 288.8458768414764 0.7201134269313751
20.295982106636686 292.381762038877 0.7261738588907694
20.3012096615901 295.11146184861275 0.7295330962868912
20.306437216543515 296.5104841692285 0.7306004671145203
20.31166477149693 296.73416033412144 0.7291405777783064
20.316892326450343 297.6431739781101 0.7297442583825081
20.322119881403758 295.4345985830967 0.7273874765101971
20.327347436357172 295.7253059951703 0.7282057610825978
20.332574991310587 293.35511878193023 0.7252624128396781
20.337802546264 297.3349398788797 0.7306431282421887
20.343030101217416 296.0494140224107 0.727978613955014
20.34825765617083 297.95012849766323 0.7299145067028147
20.353485211124244 296.5365816645753 0.7279692297143315
20.35871276607766 297.20645430081254 0.7289382642130897
20.363940321031073 296.9000612436557 0.7294319019112911
20.369167875984488 298.92968389063327 0.7310745997064827
20.374395430937902 298.7615501752682 0.7317183580413015
20.379622985891316 299.30577526310725 0.731696329253078
20.38485054084473 296.65008608155586 0.7286161981946613
20.390078095798145 297.69332084203666 0.7293655333202802
20.39530565075156 296.08050838129014 0.7266102812841302
20.400533205704974 295.96421381246086 0.7269792088097332
20.40576076065839 296.31381722415534 0.7275222519120522
20.410988315611803 294.3202926873365 0.7247224793392837
20.416215870565217 292.8700996030992 0.723120488752129
20.421443425518632 292.09876602463714 0.7227678235439824
20.426670980472046 295.67107255595647 0.7280809892770803
20.43189853542546 297.6958117648757 0.7313582058005109
20.437126090378875 296.0187888271365 0.7282312460473829
20.44235364533229 292.53066112076857 0.723605789083596
20.447581200285704 290.7747290280359 0.7201334601212521
20.45280875523912 291.4980918739953 0.7204986039455703
20.458036310192533 292.1787235882815 0.7224143395604425
20.463263865145947 294.96914755953793 0.7253766802597033
20.46849142009936 296.1141598783858 0.7273400419262926
20.473718975052776 297.585479265476 0.728504532068991
20.47894653000619 296.1720007609513 0.726572206768881
20.484174084959605 291.6715245675156 0.7220216290904952
20.48940163991302 289.2066416366466 0.7181684441347239
20.494629194866434 283.988731994152 0.7112964252708649
20.49985674981985 285.4626132536696 0.7130920831103622
20.505084304773263 288.98516499065715 0.7176124277446525
20.510311859726677 293.01077961092244 0.7233777838067565
20.51553941468009 293.72474979776536 0.7235908530513386
20.520766969633506 292.3630292044772 0.7220615517891532
20.52599452458692 288.8440065829849 0.7178996495623134
20.531222079540335 287.95289631090475 0.7155196862383294
20.53644963449375 289.43997290609366 0.7178420079427732
20.541677189447164 292.31863821042566 0.7221861823495037
20.546904744400578 292.0942432112458 0.7229207717709701
20.552132299353993 292.23756636329085 0.723719814725365
20.557359854307407 290.9161496280846 0.7223268847234536
20.56258740926082 292.03514534306294 0.7236612975710734
20.567814964214236 289.9149989847544 0.7200775669514546
20.57304251916765 286.40243902731726 0.7150517326123965
20.578270074121065 286.2529639705437 0.7137625315294358
20.58349762907448 287.9192647359895 0.7152181488415039
20.588725184027894 287.3968124362649 0.7145495172245725
20.593952738981308 288.13040563916604 0.7155340786540151
20.599180293934722 288.4535591394237 0.715709473619757
20.604407848888137 289.6284841454763 0.7173808972189785
20.60963540384155 293.1744799493524 0.7218354870075087
20.614862958794966 293.18350031016223 0.7225217588284284
20.62009051374838 291.33703734330794 0.7208701969750988
20.625318068701795 291.54271046809293 0.7217841425193444
20.63054562365521 291.6679191957777 0.7217152529210209
20.635773178608623 290.25726115388403 0.7196474320113444
20.641000733562038 287.4353635247628 0.7145952984943326
20.646228288515452 284.25186906578097 0.7110251815967766
20.651455843468867 284.242751215245 0.7112807836352499
20.65668339842228 284.84666389215 0.7132487541374788
20.661910953375695 286.9940899861008 0.7160232628708174
20.66713850832911 285.8080834360066 0.7138880747463517
20.672366063282524 285.263264395331 0.7136350504371081
20.67759361823594 287.3618960267332 0.7165595065476319
20.682821173189353 289.06224580841854 0.7187283806300613
20.688048728142768 290.19926796360335 0.7202271508023063
20.693276283096182 290.2936284271084 0.7196504312271521
20.698503838049596 288.38956004724645 0.7184396793663888
20.70373139300301 289.1628057065433 0.7190697651412207
20.708958947956425 289.7946428487392 0.719925851765227
20.71418650290984 290.3114473013121 0.7202471605214364
20.719414057863254 292.8616621893747 0.723872803350548
20.72464161281667 292.7858638157245 0.724490567055104
20.729869167770083 292.84066574280706 0.7238698734605695
20.735096722723497 294.77256078654216 0.7242044991029621
20.740324277676912 296.21582841744475 0.7261120488478646
20.745551832630326 297.1123240149964 0.7270756795710654
20.75077938758374 294.95594609460886 0.7249868853010895
20.756006942537155 295.6017334873546 0.7251674975639258
20.76123449749057 297.47495969465854 0.727514678660161
20.766462052443984 297.9393126031973 0.7284222207859422
20.7716896073974 299.1215933368946 0.7295653814105728
20.776917162350813 301.5852161817343 0.7323494369894108
20.782144717304227 302.3280180994029 0.7328015364706937
20.78737227225764 303.23756582792254 0.7341834018959978
20.792599827211056 302.93508279915073 0.734737026024424
20.79782738216447 306.8874050009671 0.7392787913132539
20.803054937117885 308.8380916998618 0.7414555672970908
20.8082824920713 311.1811135677987 0.743656177940244
20.813510047024714 311.9799851411653 0.7430035819844153
20.81873760197813 312.4329070343516 0.7441820142848128
20.823965156931543 312.9799826234765 0.7443402237263878
20.829192711884957 311.83669464783486 0.7431999529654582
20.83442026683837 310.7678244997219 0.7410970673450921
20.839647821791786 309.53701151655724 0.7403291477921602
20.8448753767452 308.1512319930251 0.7389332472303812
20.850102931698615 309.11020125459027 0.7408543567040907
20.85533048665203 307.8267708392511 0.7395950572046319
20.860558041605444 304.7959767726529 0.736101791236438
20.865785596558858 303.0463754158336 0.7333638793361574
20.871013151512273 302.88648748364113 0.7323062739031924
20.876240706465687 302.61963724934884 0.7320130522551159
20.8814682614191 303.12971020652367 0.7326922577863014
20.886695816372516 302.93807508482996 0.7333182886311963
20.89192337132593 302.0508613312334 0.7313016169956986
20.897150926279345 302.0931774614602 0.7312495503586107
20.90237848123276 301.1279104816583 0.7299945527962256
20.907606036186174 299.2005673720517 0.7281793868615679
20.912833591139588 297.7956833795305 0.7264887265453412
20.918061146093002 293.7223666857645 0.7208917083528765
20.923288701046417 294.0176493229917 0.7212485427976187
20.92851625599983 295.33098759165966 0.7227901337907492
20.933743810953246 295.7409321629599 0.7235077931151812
20.93897136590666 297.14379617692623 0.7255615595402252
20.944198920860075 294.6969119096906 0.7231719558089843
20.94942647581349 294.40955317021036 0.7233304887675035
20.954654030766903 294.1793041295941 0.7225287334485244
20.959881585720318 295.17704990396027 0.7233932644625936
20.965109140673732 296.30603275974494 0.7241277974492097
20.970336695627147 295.1561552470796 0.7224833086899192
20.97556425058056 291.9424785529475 0.7190020915642089
20.980791805533975 291.3024472909806 0.7190668616903837
20.98601936048739 289.2299671316749 0.7173293468014091
20.991246915440804 290.90948240357733 0.7196630994626971
20.99647447039422 287.8398269937653 0.7160465553319918
21.001702025347633 285.2892006478019 0.7130921354948702
21.006929580301048 282.87042656158343 0.7087010022721263
21.012157135254462 281.93639739229985 0.707086372404677
21.017384690207876 279.44547959877565 0.7031804911394907
21.02261224516129 276.7533536677815 0.6999019659748495
21.027839800114705 276.62212021522606 0.7008910004104374
21.03306735506812 277.7483675856885 0.7021547911359108
21.038294910021534 278.811927221415 0.7035573015476932
21.04352246497495 280.6470885528012 0.7044049041653501
21.048750019928363 278.93929371432125 0.7028617296316655
21.053977574881777 279.64800608496563 0.7039349200647388
21.059205129835192 281.5521025193183 0.7055959100731262
21.064432684788606 284.32818811764224 0.7081643536564282
21.06966023974202 283.45573677720824 0.7072031113008409
21.074887794695435 279.2220651007767 0.7024542297474655
21.08011534964885 275.479334907954 0.6989424724791947
21.085342904602264 273.5392548936158 0.6971068256503387
21.09057045955568 272.15326347066673 0.6945290478559943
21.095798014509093 276.5264390452371 0.698718161217234
21.101025569462507 277.8896967194335 0.6989598801298138
21.10625312441592 279.534395253031 0.7014217658054233
21.111480679369336 276.2128277353098 0.6972937044187247
21.11670823432275 276.15596421960146 0.6973136271044593
21.121935789276165 274.15957665864073 0.6948009191244677
21.12716334422958 276.84210848477824 0.6979968067029648
21.132390899182994 278.10048843534787 0.6999351012002168
21.13761845413641 278.37229341498335 0.7005621287909286
21.142846009089823 278.3498065371241 0.7004589770836308
21.148073564043237 275.3402063218295 0.6960099639928408
21.15330111899665 273.52911832343256 0.6923051563845677
21.158528673950066 275.02076840449325 0.6939364819976386
21.16375622890348 276.74079324007624 0.6956937117323738
21.168983783856895 279.94501604148616 0.6994904248438758
21.17421133881031 276.7509914604676 0.695538658200944
21.179438893763724 273.2581298884346 0.6901970078381536
21.184666448717138 271.8019710450565 0.6887787141608355
21.189894003670553 277.13025029031814 0.6961047013574218
21.195121558623967 279.9697768108631 0.7005397429683325
21.20034911357738 283.06202075548254 0.7050699853385862
21.205576668530796 280.62592337482215 0.7013991935676751
21.21080422348421 277.59137849250766 0.6965101760664525
21.216031778437625 275.38840683561926 0.6926501726758334
21.22125933339104 273.6075899019054 0.6898034832737178
21.226486888344454 272.4556020353695 0.6877146170639192
21.231714443297868 271.78202777016776 0.6863315793571307
21.236941998251282 271.93448136626733 0.6861065403404989
21.242169553204697 271.28434721587143 0.6861684220157045
21.24739710815811 273.14622550140484 0.6881743091792243
21.252624663111526 272.9306890716736 0.6884813351006134
21.25785221806494 274.49807678691224 0.6887538474014896
21.263079773018355 272.58405983869363 0.68496391146074
21.26830732797177 273.09236255144674 0.6862755279986785
21.273534882925183 271.5258786220837 0.6847066456924424
21.278762437878598 274.51058632143963 0.6906606697949306
21.283989992832012 275.02401848207006 0.6990913563992267
21.289217547785427 272.6819340301184 0.706426431037653
21.29444510273884 268.76373593772513 0.7071779676912547
21.299672657692255 264.4538430618137 0.7052912658038745
21.30490021264567 268.03574108522264 0.7147779196113897
21.310127767599084 272.8551466600555 0.724952698496574
21.3153553225525 275.2590937041808 0.7324889090351707
21.320582877505913 275.1763598623344 0.7363924918157987
21.325810432459328 274.0433111279109 0.7378249766353405
21.331037987412742 272.49444972086343 0.738165109616156
21.336265542366156 271.0908174289291 0.7386677567197116
21.34149309731957 269.5551583417793 0.740066553909556
21.346720652272985 269.23555266312434 0.7427145984005477
21.3519482072264 268.026439752903 0.7437326854542813
21.357175762179814 266.8839699249366 0.7439141413739582
21.36240331713323 265.91012692381616 0.7451544142087881
21.367630872086643 266.9911768037624 0.7482469718013053
21.372858427040057 267.56162628035815 0.7524914111223063
21.378085981993472 267.08505137013464 0.7534139770954609
21.383313536946886 265.2628734289567 0.7539493937408073
21.3885410919003 264.628176326175 0.7546252139545003
21.393768646853715 266.12583922698786 0.7579658454827227
21.39899620180713 266.87302873806743 0.76085562539683
21.404223756760544 269.1058656288102 0.7657483867206628
21.40945131171396 268.48533182939684 0.7687740655828842
21.414678866667373 270.27558374835695 0.773342549858117
21.419906421620787 269.9984847609479 0.7744529550620678
21.4251339765742 269.3557029059947 0.7748961618221538
21.430361531527616 268.11562803659837 0.773904741004073
21.43558908648103 267.99480897768746 0.7747655354735495
21.440816641434445 267.60648545179663 0.7763521219297791
21.44604419638786 265.7920940162154 0.7758897655422506
21.451271751341274 265.55448183847864 0.7779323133980729
21.45649930629469 269.1127694610125 0.7850540255597518
21.461726861248103 271.6095756698318 0.7888559499982054
21.466954416201517 270.11495013838834 0.7872656634777295
21.47218197115493 270.08338392953414 0.787905146812456
21.477409526108346 269.52078888422085 0.7900365821150339
21.48263708106176 271.7657639285947 0.7963062617825847
21.487864636015175 274.3096652686894 0.8025833380511809
21.49309219096859 274.79070739333554 0.8051840045240751
21.498319745922004 274.6994840004665 0.8056519166792497
21.503547300875418 271.33714711444196 0.8025697370377121
21.508774855828833 269.13696062592294 0.7975820020676169
21.514002410782247 270.11312644978557 0.7813888035636383
21.51922996573566 274.69156865444415 0.7795479004667556
21.524457520689076 277.704180499488 0.776945011992908
21.52968507564249 279.0081103816553 0.7743161886069959
21.534912630595905 277.01381291965424 0.7671790962661662
21.54014018554932 277.9322566215593 0.7655454572257443
21.545367740502734 282.67077662844093 0.769631081885153
21.550595295456148 284.302090182261 0.7695671258508282
21.555822850409562 282.4001695780472 0.7647063762468684
21.561050405362977 279.85459871518947 0.7597137717745202
21.56627796031639 279.8311940933356 0.7581624932081059
21.571505515269806 283.2233011706582 0.7611997157976754
21.57673307022322 285.5143184089699 0.7616016870959643
21.581960625176634 287.55394332289086 0.7628356559165508
21.58718818013005 285.99202105892584 0.7600223384227436
21.592415735083463 286.2411235405952 0.7584669824490223
21.597643290036878 287.35260576205707 0.7580994769200329
21.602870844990292 285.14889889207643 0.7536977527358167
21.608098399943707 284.9075654492396 0.751713977011829
21.61332595489712 284.1638891805251 0.7488703767836971
21.618553509850535 284.8905493578064 0.7483912427616531
21.62378106480395 288.84009764249606 0.7522048892104563
21.629008619757364 291.22862477866187 0.754326966633581
21.63423617471078 291.7664959746184 0.7541697000966382
21.639463729664193 289.4240615506797 0.7508882284393507
21.644691284617608 287.84186752948204 0.7486376473449775
21.649918839571022 286.92664413714016 0.7468203263515629
21.655146394524436 284.8080661511249 0.7438995118781091
21.66037394947785 284.8397582555372 0.7422857293145907
21.665601504431265 285.7145294541103 0.7428546675320429
21.67082905938468 290.5031458103991 0.7484752991519033
21.676056614338094 293.91650546978866 0.7530527988975821
21.68128416929151 296.9152155633004 0.755562591471721
21.686511724244923 297.94847028184154 0.7559338920516948
21.691739279198337 298.4025189656974 0.7546528808679043
21.696966834151752 299.75927927203855 0.7555794721683592
21.702194389105166 297.9278644623739 0.7531764717078793
21.70742194405858 294.73954990665214 0.7491271577789513
21.712649499011995 295.02742024575974 0.7498083178883644
21.71787705396541 297.46950857346883 0.751929612783534
21.723104608918824 300.83741645951187 0.7559017470685996
21.72833216387224 300.71483886765066 0.7552652648515814
21.733559718825653 296.8134881800201 0.7496536722026341
21.738787273779067 297.0201083764322 0.748914745656089
21.74401482873248 299.06640120551 0.7519188162353895
21.749242383685896 302.2381279257072 0.756625540430576
21.75446993863931 304.29089179252856 0.7593973434965775
21.759697493592725 306.2217295724479 0.7622849980340933
21.76492504854614 310.0230435749838 0.7667450803931292
21.770152603499554 312.35580372267174 0.7694190554350313
21.77538015845297 311.63676910298204 0.7677203384566176
21.780607713406383 312.23163823495673 0.7672535077057752
21.785835268359797 314.3080829599536 0.7687182627045673
21.79106282331321 315.1511317363576 0.7688677719043939
21.796290378266626 316.64375638360184 0.770482818727007
21.80151793322004 316.5427242523541 0.7699336598239406
21.806745488173455 317.95622790101686 0.7712557074972853
21.81197304312687 317.80466077094997 0.7704435584971632
21.817200598080284 319.92509690276364 0.7735371741332486
21.822428153033698 323.52635918298694 0.7781087054803434
21.827655707987113 326.85815607631463 0.7820674514010696
21.832883262940527 328.86920039465593 0.7835186911272797
21.83811081789394 329.0556831968353 0.7842177937052984
21.843338372847356 327.5733841181851 0.7830959873608274
21.84856592780077 326.8906186241154 0.7826286660396232
21.853793482754185 325.7421237542615 0.7807570878025408
21.8590210377076 326.91345717285157 0.78076609051787
21.864248592661014 326.44126329357806 0.7794299200206127
21.869476147614428 327.943658609034 0.7807365913369526
21.874703702567842 328.92754300393665 0.7817480073530885
21.879931257521257 328.10887980109084 0.7809381723364776
21.88515881247467 327.3785198464678 0.7804433385250231
21.890386367428086 323.08686497673165 0.7750393492584577
21.8956139223815 321.01480082377947 0.7724511615609828
21.900841477334914 316.82446900474076 0.767210121822289
21.90606903228833 316.2948560263651 0.7662897615788121
21.911296587241743 315.97873371042766 0.7652286988869255
21.916524142195158 313.58548194271117 0.7624035900148236
21.921751697148572 312.8399743029345 0.7622070738976909
21.926979252101987 312.61902271331866 0.7617649499550951
21.9322068070554 313.2213807049586 0.7621933103947447
21.937434362008815 313.72546288415776 0.761924794874788
21.94266191696223 314.2052914157925 0.7626822107364435
21.947889471915644 313.6728696509093 0.7619492603031918
21.95311702686906 310.7013278794726 0.7584645768458811
21.958344581822473 310.5074112319525 0.7581170244355523
21.963572136775888 311.7415161822482 0.7597577095183484
21.968799691729302 313.71038870397 0.7618530335572716
21.974027246682716 317.6430947604295 0.7665886993159022
21.97925480163613 319.6980969636853 0.767874718859755
21.984482356589545 319.17751093561895 0.7666627202244102
21.98970991154296 318.0242423220694 0.765051799686264
21.994937466496374 316.3860961891484 0.7628865473538968
22.00016502144979 315.5602671482703 0.7625762418364349
22.005392576403203 313.1642588121499 0.7595020862438996
22.010620131356617 312.1973332000095 0.7579507386716595
22.015847686310032 314.67396004162384 0.7604447977912683
22.021075241263446 315.46096513435674 0.7609835769745945
22.02630279621686 314.9656039586031 0.760939984210219
22.031530351170275 315.3784708767624 0.7601020869950794
22.03675790612369 318.4435919293236 0.7634910717886496
22.041985461077104 320.73466557014495 0.7659931293614328
22.04721301603052 323.66441274934317 0.7693175110211067
22.052440570983933 324.48060462810184 0.7706067055899734
22.057668125937347 324.2184668653475 0.7699736071666514
22.06289568089076 325.2682492084566 0.7713968152810178
22.068123235844176 325.3512948590315 0.7716773496149565
22.07335079079759 324.8214346712793 0.7706970421990536
22.078578345751005 323.3363168295301 0.7692388921636782
22.08380590070442 322.2109340832788 0.766869770731217
22.089033455657834 318.7384451264038 0.7627510561610995
22.09426101061125 315.0062829705874 0.7585253027611042
22.099488565564663 313.706465250977 0.7572638401949133
22.104716120518077 318.5436293494718 0.7628968611660012
22.10994367547149 322.8199027716805 0.7676045014736497
22.115171230424906 323.0198786061872 0.767157840190506
22.12039878537832 320.74918691803043 0.7637640562294968
22.125626340331735 319.0231337512974 0.7620582448152038
22.13085389528515 316.77452275063143 0.7599463110010268
22.136081450238564 316.80348391284923 0.760327375914326
22.141309005191978 314.3035451201626 0.7567513875642378
22.146536560145393 311.62934490168465 0.7532950072785184
22.151764115098807 309.2539581606683 0.7498405719714216
22.15699167005222 310.85820929018433 0.7517565496381179
22.162219225005636 314.1072428651007 0.7549992237922325
22.16744677995905 313.0378371183132 0.7538868452487609
22.172674334912465 315.8788710949688 0.757905484353103
22.17790188986588 316.9144770236527 0.7595118098389783
22.183129444819293 317.30925823760685 0.7601567203008234
22.188356999772708 317.11093728281617 0.7588206151193838
22.193584554726122 319.6521311836151 0.7609427617075794
22.198812109679537 320.6699914312424 0.7621744924737476
22.20403966463295 320.7051534348568 0.761473641114558
22.209267219586366 319.9262457156141 0.7612690528898494
22.21449477453978 319.5681547298241 0.760860026930264
22.219722329493194 318.4597644647791 0.7590711198187716
22.22494988444661 317.60831837596146 0.7581920729349404
22.230177439400023 316.4508370847463 0.7563879186571323
22.235404994353438 316.04646816244434 0.7567501684611531
22.240632549306852 316.2921847975571 0.7577405843658611
22.245860104260267 319.59516170379555 0.7609766017790853
22.25108765921368 319.15866059845933 0.7604378994608573
22.256315214167095 319.53606499832887 0.7603101830653408
22.26154276912051 318.1439354751716 0.7591149160544401
22.266770324073924 320.6848018205924 0.761667438436633
22.27199787902734 320.24963871647793 0.7605982903889793
22.277225433980753 320.2927409508961 0.7610003990869528
22.282452988934168 319.01082339332186 0.7588099083535503
22.287680543887582 315.58806369643065 0.7543938449975954
22.292908098840996 315.1642509478159 0.7529052823475701
22.29813565379441 316.1479927861602 0.7538951973406542
22.303363208747825 316.80138955217797 0.7561929101726521
22.30859076370124 314.8038075209245 0.7542930820041793
22.313818318654654 313.0868253374694 0.7521779833385944
22.31904587360807 315.55163810702066 0.7544077816995637
22.324273428561483 313.8762733746659 0.7512686539625494
22.329500983514897 313.33345295781015 0.7512096564726735
22.334728538468312 310.35844462427724 0.747911591041635
22.339956093421726 309.3457833236479 0.74741062583001
22.34518364837514 309.1159336586856 0.747252874099478
22.350411203328555 305.8960161149302 0.7422868882943836
22.35563875828197 304.65499383013736 0.7404489810967095
22.360866313235384 303.55037058691147 0.7394464924238009
22.3660938681888 301.43254186911275 0.7372676432898707
22.371321423142213 301.2793715428485 0.7366641093039282
22.376548978095627 300.6255356154305 0.7350757958061925
22.38177653304904 300.871113652555 0.7352981695276607
22.387004088002456 296.1108012870706 0.7292736786682024
22.39223164295587 291.5240034301734 0.7241133734482408
22.397459197909285 288.1877639582673 0.7204696600229754
22.4026867528627 289.5238157738386 0.7229044664774354
22.407914307816114 294.13810941459735 0.7298626967130031
22.41314186276953 295.7619572236385 0.7303089285207572
22.418369417722943 295.6321386936626 0.7287948181531824
22.423596972676357 291.6170198053706 0.7232968781402741
22.42882452762977 288.87915169772066 0.7205882362932994
22.434052082583186 286.422451222148 0.7188846957286172
22.4392796375366 287.4539862127792 0.7198673620175947
22.444507192490015 285.48469947368 0.7173767455877321
22.44973474744343 284.8280733024244 0.7173572194261977
22.454962302396844 280.7396514875481 0.712448043012083
22.460189857350258 281.19556316767904 0.7127872851527356
22.465417412303673 282.59213077123667 0.7138562446125606
22.470644967257087 282.7653028652127 0.7138800271115145
22.4758725222105 282.86945133682786 0.714924549158681
22.481100077163916 284.7860537328044 0.7176619370159696
22.48632763211733 287.6055438849956 0.7202257780522687
22.491555187070745 285.8142455591755 0.7164006733260245
22.49678274202416 284.27837722471793 0.7139226619699323
22.502010296977573 282.04598346910484 0.7121430046172255
22.507237851930988 278.8601379443303 0.7089160453104891
22.512465406884402 276.80690572364585 0.7062749996951612
22.517692961837817 277.7095620447307 0.7069134736001436
22.52292051679123 279.01446107943474 0.7092416824504937
22.528148071744646 280.42697148546125 0.7120132019611229
22.53337562669806 280.8846524190305 0.7128330070290283
22.538603181651474 280.6556402607473 0.7116406052364581
22.54383073660489 280.4849561808248 0.7110139884723895
22.549058291558303 278.96881881570835 0.7084603891583181
22.554285846511718 278.7350552093065 0.7071721392696964
22.559513401465132 277.69629628984893 0.7045773856911832
22.564740956418547 277.1978772714655 0.7044727392764689
22.56996851137196 276.20495891925395 0.703876373728571
22.575196066325375 277.6840493985719 0.7072339374333758
22.58042362127879 277.3525555798616 0.7064432291368349
22.585651176232204 279.0932085348448 0.7084127114260768
22.59087873118562 280.800404461871 0.7104308594801094
22.596106286139033 282.15524335077686 0.7122897800964448
22.601333841092448 280.2153838941087 0.7098266625004925
22.606561396045862 278.66166502661986 0.706806602172993
22.611788950999276 277.2084104753809 0.7044246455090796
22.61701650595269 276.76378926112255 0.7034555412676423
22.622244060906105 276.09518141168286 0.7036359240566918
22.62747161585952 274.97037151934796 0.7034449917705483
22.632699170812934 276.1557679897815 0.7047603618051621
22.63792672576635 274.8864366004793 0.7027493261217646
22.643154280719763 274.7660623649209 0.7026971909731567
22.648381835673177 275.47874721010743 0.7038081834010992
22.653609390626592 277.43145199417745 0.7058225377611268
22.658836945580006 279.11327315323587 0.7073921723441767
22.66406450053342 277.549916781638 0.7052947507651126
22.669292055486835 278.4277965181682 0.7064634790461172
22.67451961044025 278.7916455563145 0.7065784406824438
22.679747165393664 277.30014468242643 0.7040011205513362
22.68497472034708 275.2085373145073 0.7020425549535867
22.690202275300493 274.61240435266194 0.7008698816772576
22.695429830253907 274.78947933896796 0.701552883884743
22.70065738520732 274.7966414723449 0.7020533975844742
22.705884940160736 274.35986299383876 0.7018385678818007
22.71111249511415 274.41548220158785 0.701619677071378
22.716340050067565 277.6003627078288 0.7043994961312909
22.72156760502098 279.7891466417364 0.7060919083922415
22.726795159974394 279.2591271561863 0.7049470325880508
22.73202271492781 281.2006936533665 0.7074866261567513
22.737250269881223 281.9975623480933 0.7093739008664849
22.742477824834637 284.21133050055107 0.711964912053539
22.74770537978805 286.4252551440621 0.7145190966486659
22.752932934741466 289.4142830650248 0.7181255176173615
22.75816048969488 291.9856254306575 0.7211956879669179
22.763388044648295 291.2073167538957 0.7203065088474389
22.76861559960171 289.49822263056564 0.7177023837787723
22.773843154555124 288.8825519251742 0.716919898399558
22.779070709508538 290.0981153641251 0.7192073703016726
22.784298264461952 290.1324859286623 0.7190859114145204
22.789525819415367 292.7557680575066 0.7218844324459837
22.79475337436878 291.73896893781125 0.7193514036263389
22.799980929322196 293.4922065732704 0.7213015751613586
22.80520848427561 293.49304243756166 0.7210957222141817
22.810436039229025 295.48755721852723 0.7228367061845332
22.81566359418244 294.3008957521949 0.7216830850093169
22.820891149135853 294.7199857959138 0.722498561386154
22.826118704089268 295.1733286702686 0.7239748482195206
22.831346259042682 295.38396807657193 0.7240610682833273
22.836573813996097 296.5851842733336 0.7259745801106041
22.84180136894951 298.3260954903261 0.7275631035970848
22.847028923902926 299.6828954661949 0.7291263644672976
22.85225647885634 298.7291528064952 0.7273688782595095
22.857484033809754 297.5818765728619 0.7271073452100081
22.86271158876317 298.848650280754 0.7288339725028349
22.867939143716583 298.8177250444272 0.7285697436858138
22.873166698669998 298.6292205693215 0.7278391753800811
22.878394253623412 297.8899697556581 0.7262180509435888
22.883621808576827 295.3475676840419 0.7228012347668972
22.88884936353024 293.1092982050827 0.7189308814099424
22.894076918483655 292.6167427076179 0.7189911773254474
22.89930447343707 292.7339876575204 0.7194234635375798
22.904532028390484 294.62790783665497 0.7214184574666866
22.9097595833439 294.0436507800474 0.7200831668655093
22.914987138297313 294.8674127736357 0.7210866704179054
22.920214693250728 297.0252202466465 0.7248874991989311
22.925442248204142 298.57092965503574 0.7269510025624233
22.930669803157556 298.87747787746497 0.727161125390857
22.93589735811097 295.7780981932777 0.7229860196750868
22.941124913064385 297.54418707095203 0.7245552155824274
22.9463524680178 297.6994700194804 0.7250268999899454
22.951580022971214 298.2388413190188 0.7255490524661986
22.95680757792463 292.9655029861657 0.7186760470798196
22.962035132878043 290.7116835648567 0.7163980275870869
22.967262687831457 290.2058360347429 0.7158021675583687
22.972490242784872 293.15125932875446 0.7195599619186749
22.977717797738286 294.3241641677759 0.7208426258842576
22.9829453526917 292.38285405966514 0.7192271709699509
22.988172907645115 293.0581460354472 0.7201831346190091
22.99340046259853 289.3621622800421 0.7150617488094404
22.998628017551944 287.62659365585466 0.7137012577527585
23.00385557250536 285.21396003351384 0.7103927582755708
23.009083127458773 285.7448775252971 0.7101059227847555
23.014310682412187 289.10703482055004 0.7137321517068461
23.0195382373656 290.9870991810869 0.7154357979316087
23.024765792319016 292.72890801679154 0.7190029043119666
23.02999334727243 292.7166720899258 0.7188438867997478
23.035220902225845 290.15628154906693 0.7150923722763214
23.04044845717926 287.7236190652444 0.7113438302026088
23.045676012132674 287.3042132246244 0.710494467173375
23.05090356708609 288.9501858332355 0.7130663638372933
23.056131122039503 293.1579228707137 0.7178541467829425
23.061358676992917 296.05301812294846 0.7210825443276069
23.06658623194633 293.7992099272628 0.7198943572779789
23.071813786899746 290.4049744783324 0.7163344406848264
23.07704134185316 289.8710038452857 0.7159422800329177
23.082268896806575 289.6579724805334 0.714621133380422
23.08749645175999 289.2975374621789 0.7139812625209914
23.092724006713404 283.5448676032991 0.7075951232961392
23.097951561666818 283.0848539555629 0.7070568792874414
23.103179116620232 284.2213317273568 0.7090612346297681
23.108406671573647 288.08402754007494 0.713875383553125
23.11363422652706 289.5538619673353 0.7155391564822523
23.118861781480476 288.8710299057257 0.715186587354356
23.12408933643389 288.31300717398585 0.7134122632825174
23.129316891387305 290.8779653789734 0.7166646082012141
23.13454444634072 292.5436460600119 0.7178818739681483
23.139772001294133 292.95561856892743 0.7180133977305239
23.144999556247548 291.06115696306256 0.7154762115725621
23.150227111200962 289.8244866869349 0.7129576012076966
23.155454666154377 288.88446018319746 0.7124425799277628
23.16068222110779 287.8244654469442 0.7125931474746446
23.165909776061206 288.28074428269804 0.7136358424365964
23.17113733101462 288.90188108117684 0.7145606470862798
23.176364885968034 289.8027763897583 0.7147716780651985
23.18159244092145 290.8282844532463 0.7155925181384469
23.186819995874863 290.6249971296286 0.7137619994728233
23.192047550828278 289.36368673487954 0.7127710353030501
23.197275105781692 289.35652272389865 0.7137187602405556
23.202502660735107 289.38122663673687 0.7137819610743906
23.20773021568852 289.9691711647945 0.7137796676457461
23.212957770641935 288.23752929465104 0.7110917773269986
23.21818532559535 287.6911629919704 0.7101153344138069
23.223412880548764 290.1164383016737 0.7129619792642667
23.22864043550218 294.03163911699767 0.7172003400332655
23.233867990455593 293.11965516703356 0.7172296116270833
23.239095545409008 293.83030379039224 0.7177671414379447
23.244323100362422 294.9791737201392 0.7188639658988675
23.249550655315836 297.297229124881 0.7210634685882525
23.25477821026925 294.9552698548694 0.7189473719153596
23.260005765222665 291.77088645902387 0.7167214405064964
23.26523332017608 289.4441953902973 0.7138357601669304
23.270460875129494 291.0086475460944 0.7154944494829503
23.27568843008291 294.5295228659277 0.7190622118022214
23.280915985036323 291.6492782546207 0.7156919903554869
23.286143539989737 288.0643444852939 0.7109938715560223
23.291371094943152 287.8447302153918 0.7105558721095917
23.296598649896566 291.1741536447623 0.7145621695419174
23.30182620484998 292.6331269195222 0.716350798511702
23.307053759803395 289.704032949875 0.712304535717261
23.31228131475681 287.3246211373441 0.7095415846843934
23.317508869710224 287.1115940793497 0.7095460256546378
23.32273642466364 291.3457997577249 0.7146962467902183
23.327963979617053 293.6673837571294 0.7171064523423182
23.333191534570467 294.6747765997743 0.7173751834896517
23.33841908952388 293.30423001999486 0.7150904199608561
23.343646644477296 291.0066452269113 0.7132511620230795
23.34887419943071 290.1669085247338 0.7133815801670799
23.354101754384125 290.83669450461474 0.7156269176685158
23.35932930933754 297.55428674609146 0.7235885100458108
23.364556864290954 297.7651571304012 0.7243389714691123
23.369784419244368 296.5719417812925 0.7211014468892877
23.375011974197783 294.342153963246 0.717847412595045
23.380239529151197 292.9257366690281 0.7160374202970518
23.38546708410461 292.69712274012426 0.7165176821599128
23.390694639058026 294.37482341110245 0.7186736008746859
23.39592219401144 297.0629088957064 0.7209647891375516
23.401149748964855 294.48692001395483 0.7185542098492566
23.40637730391827 292.7916643471781 0.7173403685132004
23.411604858871684 290.2175497259628 0.7141687828611932
23.416832413825098 290.8808472494724 0.7133000008141194
23.422059968778512 290.96159579878645 0.7118500170683737
23.427287523731927 292.81184957599385 0.7140191496950323
23.43251507868534 292.534954250103 0.7140057254177086
23.437742633638756 293.1580128540815 0.7149205432031088
23.44297018859217 291.4330738968277 0.7126988465417615
23.448197743545585 290.2314492683198 0.7104936448071328
23.453425298499 292.4528765092198 0.7132660399512644
23.458652853452413 294.090949811328 0.7161671824747082
23.463880408405828 295.68916761759334 0.718372339596926
23.469107963359242 294.75489065234166 0.7169441180758634
23.474335518312657 294.5129820228635 0.7154825225161779
23.47956307326607 293.1276267804806 0.7142628775101828
23.484790628219486 291.7854344361355 0.7127546464604629
23.4900181831729 292.93457583912397 0.7144184001794079
23.495245738126314 292.7276205782304 0.7142233898129408
23.50047329307973 297.2527134262941 0.7194854154361952
23.505700848033143 298.1736568721186 0.7210198851054664
23.510928402986558 299.81528766722084 0.722249890454499
23.516155957939972 298.76900545043145 0.7203401405986993
23.521383512893387 299.2968934182351 0.7212253841759587
23.5266110678468 299.0597284397034 0.7216025348156047
23.531838622800215 300.03773646759464 0.7234442332399872
23.53706617775363 301.5025597951846 0.7241078190551574
23.542293732707044 303.39330890450066 0.7254698876475058
23.54752128766046 304.08587904912184 0.7257840062678247
23.552748842613873 304.29967129565927 0.7250329749677736
23.557976397567288 304.8028218324059 0.7254346013055856
23.563203952520702 306.8111285504907 0.7284269166317752
23.568431507474116 305.59673227147067 0.7272280145281192
23.57365906242753 307.5757068794169 0.729519004136741
23.578886617380945 304.85273513236956 0.7250395886957116
23.58411417233436 303.3689453219266 0.723386328987073
23.589341727287774 299.8611750358717 0.7191156465403947
23.59456928224119 297.29864216118716 0.715358885953642
23.599796837194603 298.93035607782434 0.716780156332447
23.605024392148017 300.40034784482975 0.7180650775809446
23.610251947101432 302.72502160289514 0.7210500515458441
23.615479502054846 301.38318556155303 0.7182481318770758
23.62070705700826 303.30538376981445 0.7194875934522712
23.625934611961675 302.04927727350804 0.7185658556573058
23.63116216691509 302.49628951466366 0.7186214304535973
23.636389721868504 301.96648877977026 0.7183332423077067
23.64161727682192 300.57247976721266 0.7171478666042614
23.646844831775333 300.4666430555375 0.7176020007908785
23.652072386728747 298.62042660345634 0.7155236670895011
23.65729994168216 299.81744073172797 0.7156884297736622
23.662527496635576 299.9705445587639 0.7149451825460347
23.66775505158899 300.25702720864945 0.7143437066277007
23.672982606542405 301.6656419134872 0.7166617974867887
23.67821016149582 303.7311174284189 0.7196466749958041
23.683437716449234 305.55365389496257 0.720444637377478
23.688665271402648 305.18042953115923 0.7188633581077104
23.693892826356063 303.5971122833269 0.715419982471132
23.699120381309477 300.7249411766998 0.7119573257166215
23.70434793626289 303.14985922803754 0.7151700993169438
23.709575491216306 307.4173149840235 0.7207760651274054
23.71480304616972 309.23239537386183 0.7227381676048997
23.720030601123135 307.14749838635464 0.7200705079693279
23.72525815607655 306.14564308260026 0.7182376704406791
23.730485711029964 309.14505716443944 0.7220628779058184
23.735713265983378 311.855887105056 0.7250030948810633
23.740940820936792 309.2217175700914 0.7214508684352166
23.746168375890207 307.4098641110435 0.7188133907737162
23.75139593084362 306.7303605671414 0.7180055135275684
23.756623485797036 305.4625910918498 0.7171319913894767
23.76185104075045 307.82058211799114 0.7200343981249833
23.767078595703865 307.1372566345959 0.7192727901686634
23.77230615065728 306.85344030333636 0.7177681584302833
23.777533705610693 303.4320130598318 0.7130951201366725
23.782761260564108 307.2971166347679 0.7181479854209414
23.787988815517522 309.3188476412828 0.7196478640581645
23.793216370470937 309.5519994886051 0.7197722555308411
23.79844392542435 308.2930737712416 0.7167807848112322
23.803671480377766 309.4078835722964 0.7189302731704442
23.80889903533118 312.6609878459566 0.7228229190129138
23.814126590284594 314.45820667551834 0.7249885465821772
23.81935414523801 315.93010942492583 0.7251255632837225
23.824581700191423 314.3502794955519 0.7216979564024992
23.829809255144838 311.2145902349946 0.7185489806917406
23.835036810098252 308.0766081885732 0.7147879117116516
23.840264365051667 308.679008966113 0.7149775545340135
23.84549192000508 312.5693755409689 0.7188082097676555
23.850719474958495 317.15336183184024 0.7236753841038386
23.85594702991191 317.47102021203006 0.7248926253539355
23.861174584865324 315.1481007710118 0.7218196427564797
23.86640213981874 315.5983241427315 0.7216292415910998
23.871629694772153 317.07183941494964 0.7229492797912822
23.876857249725568 316.512694873275 0.7218818079331069
23.882084804678982 316.3023186844927 0.7216984398861281
23.887312359632396 314.1453272684938 0.719155237957354
23.89253991458581 315.18615521553045 0.7201644158773957
23.897767469539225 312.791880460358 0.717773690775121
23.90299502449264 308.9312971202581 0.7120231439923057
23.908222579446054 307.21157008076017 0.7104051675733818
23.91345013439947 304.8729300245734 0.7070139411396333
23.918677689352883 307.70450424451116 0.710448749513658
23.923905244306297 306.798592522461 0.7093619338356792
23.929132799259712 315.41604788820996 0.7192146507345925
23.934360354213126 314.8102426032245 0.7192646493419613
23.93958790916654 313.0368395257964 0.7174011958914114
23.944815464119955 308.10780397123716 0.7114473025935464
23.95004301907337 308.2812548142057 0.7108531903142338
23.955270574026784 309.76045159179466 0.7126750029066029
23.9604981289802 308.6633135398355 0.7121424309561746
23.965725683933613 307.1095679482317 0.7107141060484815
23.970953238887027 302.86458707727724 0.7051868898399609
23.97618079384044 303.74561472442707 0.7060512022840578
23.981408348793856 304.6975623083716 0.7075235154385041
23.98663590374727 307.7718730565539 0.7115209749005426
23.991863458700685 309.7168147313399 0.713894298882869
23.9970910136541 311.3304966405556 0.715499259699338
24.002318568607514 312.1409660222742 0.7165928524470286
24.007546123560928 310.6391000939773 0.7153304842405929
24.012773678514343 306.58375532340796 0.7106035256072528
24.018001233467757 302.4743403348921 0.7047582799629114
24.02322878842117 302.67299147697315 0.7047832644148997
24.028456343374586 304.96736814545426 0.707714426361655
24.033683898328 308.95731083462186 0.7124179374801524
24.038911453281415 312.21832564513267 0.7163772152753932
24.04413900823483 313.2682259071047 0.7169862774498562
24.049366563188244 307.88767806530683 0.7113465949011888
24.054594118141658 306.7158662082791 0.7096060813530866
24.059821673095072 305.0007831754822 0.706669526715744
24.065049228048487 306.03402336096553 0.7077792758412488
24.0702767830019 303.36139789060445 0.717449724273489
24.075504337955316 305.8452339754855 0.730262065146938
24.08073189290873 308.39609318222057 0.7395530871759575
24.085959447862145 310.0830238015467 0.747110159362613
24.09118700281556 310.87559876417754 0.7528106507197092
24.096414557768973 312.0305247774184 0.7589383555352088
24.101642112722388 310.9686832774499 0.7622643238121809
24.106869667675802 311.21018690825497 0.7674951182659253
24.112097222629217 309.88811407561093 0.7701452077871512
24.11732477758263 311.5493985973482 0.775540454859772
24.122552332536046 309.8494646785739 0.7771123862521333
24.12777988748946 309.6068035452475 0.7797674461475815
24.133007442442874 308.7103636136589 0.782219076385458
24.13823499739629 309.3946752374993 0.7865080370187781
24.143462552349703 310.55292540341225 0.7905213361445114
24.148690107303118 310.05738965586113 0.7922670202799367
24.153917662256532 310.1214430867183 0.7947532196696322
24.159145217209947 311.71566054704414 0.7994849329074148
24.16437277216336 310.74353422712034 0.8009490416980725
24.169600327116775 312.67894455762996 0.8066393477167979
24.17482788207019 313.5934123690175 0.8118877539622421
24.180055437023604 316.1584680992399 0.8188142817759527
24.18528299197702 314.9380251078454 0.820311827119361
24.190510546930433 310.8678330013602 0.817197955185836
24.195738101883848 306.2471385002249 0.8133845706051241
24.200965656837262 307.41597994759576 0.8178924261755398
24.206193211790676 309.6308226146103 0.8230918383388802
24.21142076674409 315.4605897140404 0.8332134631931709
24.216648321697505 312.0100442020892 0.8308431877964092
24.22187587665092 309.1990140277748 0.8301835055088269
24.227103431604334 307.35179958280094 0.8300637452685172
24.23233098655775 305.3713286156996 0.8295719386070657
24.237558541511163 306.18646405879645 0.8326014865721371
24.242786096464577 305.75037160541694 0.8349345574863992
24.248013651417992 308.9447994748938 0.8417939360281087
24.253241206371406 311.10622643342765 0.8476241573824584
24.25846876132482 310.28472851870396 0.8506705261646692
24.263696316278235 308.19379996364125 0.8499240478277477
24.26892387123165 304.3105867902368 0.8457788441076852
24.274151426185064 302.8835794789871 0.8439662721724646
24.27937898113848 304.1702263399278 0.8480487571129444
24.284606536091893 307.7198337204118 0.8556381884988111
24.289834091045307 305.08214449578986 0.854767664132935
24.29506164599872 301.13107081027647 0.8507954407494932
24.300289200952136 299.8579669642762 0.8500097812283397
24.30551675590555 298.78502538678913 0.851053250602568
24.310744310858965 299.60553542043147 0.8552247615125805
24.31597186581238 302.06183215769397 0.8625404239411352
24.321199420765794 304.0340609605017 0.8668938179336103
24.326426975719208 306.3082704343068 0.8714643939036224
24.331654530672623 305.7994787829046 0.8719538912104453
24.336882085626037 306.83553134878326 0.8742148960724601
24.34210964057945 306.54317047389833 0.8758628170569548
24.347337195532866 304.9612849274118 0.8765991552516584
24.35256475048628 301.66629953619463 0.8746883943470217
24.357792305439695 300.79746899033887 0.8774316139487701
24.36301986039311 299.7524074082799 0.8791267512819135
24.368247415346524 302.3923208234963 0.8843945265264336
24.373474970299938 306.2580257797343 0.8911608012456336
24.378702525253352 307.0118019047921 0.892554982157254
24.383930080206767 306.54991888561005 0.8934207699573681
24.38915763516018 307.22637832099684 0.895408339429602
24.394385190113596 311.3517481881617 0.9029820969088985
24.39961274506701 312.7869614111803 0.9082203194922533
24.404840300020425 312.0904875228061 0.9098469189362849
24.41006785497384 310.1853842780739 0.9097082283454037
24.415295409927253 307.74118426372473 0.9073178025075177
24.420522964880668 306.4458630160649 0.9079802664894061
24.425750519834082 305.69733334895875 0.9089418153121945
24.430978074787497 308.69810999454535 0.9156272364765329
24.43620562974091 308.159851468655 0.9161755120234103
24.441433184694326 306.555153820675 0.9163171274024684
24.44666073964774 304.29752183639135 0.9164329846317177
24.451888294601154 304.43127549663507 0.9194556855393288
24.45711584955457 303.8276305863479 0.9222392043220252
24.462343404507983 306.9587976471621 0.9299477795815954
24.467570959461398 309.71665573569 0.9381245546894458
24.472798514414812 310.95243756127235 0.940461709249276
24.478026069368227 310.5562253853096 0.9420865484894694
24.48325362432164 305.59965821344355 0.9359690094934486
24.488481179275055 306.1697954829324 0.9413793564589751
24.49370873422847 305.5552658845984 0.9416730746669508
24.498936289181884 308.43091443108125 0.9472238077580495
24.5041638441353 308.4890052402557 0.9487099331273589
24.509391399088713 310.8309727203999 0.954811680726515
24.514618954042128 306.8335735011972 0.9509128365956226
24.519846508995542 304.1443214743374 0.9479112701186582
24.525074063948956 302.40371441186255 0.946767848978987
24.53030161890237 301.7890010953817 0.9472610874907841
24.535529173855785 307.6365869379267 0.9591518563128273
24.5407567288092 310.9963564563394 0.9663606655841351
24.545984283762614 312.8026232338986 0.9721961910678875
24.55121183871603 312.3169792116125 0.9739503870491928
24.556439393669443 313.729521262741 0.9791066130180849
24.561666948622857 316.28760118747283 0.9860560349227168
24.566894503576272 314.5937264563871 0.9848507237228797
24.572122058529686 312.7942216554724 0.9838777496642003
24.5773496134831 313.2243535415167 0.9867074745220873
24.582577168436515 311.956189673903 0.9880960795121667
24.58780472338993 311.8020307781567 0.9905501666809857
24.593032278343344 313.9414491772677 0.9968222811866188
24.59825983329676 315.8573866973556 1.0019400547337352
24.603487388250173 314.446692818428 1.0029959604824292
24.608714943203587 313.54737003395815 1.0040511755055845
24.613942498157 312.70633098465066 1.0046155694782435
24.619170053110416 309.85344538496963 1.0013183487712947
24.62439760806383 304.9088376204219 0.9954100311326909
24.629625163017245 302.88623691262376 0.9945989866320873
24.63485271797066 304.211011995844 1.000341028929908
24.640080272924074 305.82493527643754 1.0059034125646158
24.645307827877488 305.22588615826163 1.0085728444760762
24.650535382830903 301.1957613832746 1.0038995472680339
24.655762937784317 298.429054335524 1.0036662906940998
24.66099049273773 299.5541425514519 1.0080950719223438
24.666218047691146 303.981514457248 1.0180856164647165
24.67144560264456 305.10132410621156 1.023033162836772
24.676673157597975 306.52186189328665 1.0265351111972674
24.68190071255139 309.45418838833154 1.0354403873082747
24.687128267504804 308.9100997480974 1.036849943717553
24.692355822458218 306.7099111798067 1.0353491990896624
24.697583377411632 303.5009760049724 1.0322980042683247
24.702810932365047 301.6853745344377 1.030281925018495
24.70803848731846 302.2920708832724 1.0340067884777533
24.713266042271876 298.50976782720045 1.0292352205752044
24.71849359722529 301.21490773643814 1.0361616074249977
24.723721152178705 300.1294645345076 1.0393340596716059
24.72894870713212 303.3361897753004 1.050071311180843
24.734176262085533 301.42382579453226 1.051601780567783
24.739403817038948 305.3498310499864 1.061286840237843
24.744631371992362 307.61689952415685 1.0669235383125861
24.749858926945777 312.85117848878366 1.07701206637042
24.75508648189919 306.31517917957365 1.0665516662274044
24.760314036852606 306.68159100649774 1.0685170408775144
24.76554159180602 302.98321058715504 1.064984070363286
24.770769146759434 304.9971306854564 1.0709916760776281
24.77599670171285 301.299410087287 1.0689292489590825
24.781224256666263 299.9005362889167 1.0695856968364499
24.786451811619678 306.85104720044876 1.086548023081795
24.791679366573092 308.9139948074562 1.092077997336404
24.796906921526507 313.0406390912683 1.101561549721067
24.80213447647992 309.9937513478901 1.098047569892259
24.807362031433335 306.6519761639934 1.0940495704578912
24.81258958638675 303.80090083017063 1.0911795431452456
24.817817141340164 300.3967832064363 1.0857760220938713
24.82304469629358 301.5287345323617 1.0898021507839175
24.828272251246993 300.3977026372334 1.0898826549208507
24.833499806200408 298.33520724721296 1.0897131283724837
24.838727361153822 297.2279727544946 1.091599784055907
24.843954916107236 298.82295559591057 1.0982621383997195
24.84918247106065 303.2695965304127 1.10996620478727
24.854410026014065 305.14198204266285 1.1174241104452072
24.85963758096748 308.0292841809859 1.127478531501256
24.864865135920894 306.76917976167204 1.1287551139435872
24.87009269087431 305.64188618084233 1.131592043535321
24.875320245827723 307.0986478229189 1.135689635675236
24.880547800781137 309.92835770618854 1.1448668914297089
24.885775355734552 312.5055088578226 1.1489982752455101
24.891002910687966 312.8985948347641 1.1511270720391737
24.89623046564138 310.7625187349712 1.15030581403971
24.901458020594795 308.14815738666823 1.1485336326518787
24.90668557554821 302.8179439769766 1.1430163940136433
24.911913130501624 303.3466322507559 1.146677296233869
24.91714068545504 307.62596730627087 1.1574552826000506
24.922368240408453 311.34649123771067 1.1687930643914546
24.927595795361867 314.9955178027873 1.1797179225299634
24.93282335031528 313.69373355075413 1.1800882322065498
24.938050905268696 313.8225701403615 1.1835755768470317
24.94327846022211 310.7278237382241 1.1813850348716313
24.948506015175525 304.6142475717804 1.175192301649627
24.95373357012894 306.06007320420093 1.1799257670904608
24.958961125082354 305.4973066725772 1.181104198368066
24.964188680035768 309.3039280875583 1.1915326608176158
24.969416234989183 306.3869721605735 1.1889455715182944
24.974643789942597 307.113498144115 1.1948653000429303
24.97987134489601 307.11373980554987 1.195843715757264
24.985098899849426 307.48312896403564 1.1997753611436042
24.99032645480284 309.5183716805845 1.2042634865065005
24.995554009756255 310.88974417178497 1.2103501518094768
25.00078156470967 311.00767680614405 1.2152682268579142
25.006009119663084 309.4955915455403 1.2174812632405168
25.011236674616498 307.0922836887623 1.2156304642315339
25.016464229569912 305.4164482779005 1.2163058334897712
25.021691784523327 304.5310636778343 1.2186517690524568
25.02691933947674 308.8577900767867 1.2318116447482108
25.032146894430156 311.3995967744001 1.2395063803471869
25.03737444938357 316.8829682066311 1.2524674748281674
25.042602004336985 317.02453764704455 1.255259161398941
25.0478295592904 319.8730850628353 1.2666667148400759
25.053057114243813 321.2006577217071 1.2725993003478067
25.058284669197228 318.1897011352972 1.271685345168468
25.063512224150642 313.3769627322666 1.266640848546487
25.068739779104057 309.83233352882155 1.2654533844553029
25.07396733405747 311.0786282468237 1.2739862663989772
25.079194889010886 312.6179472222848 1.2795724676795752
25.0844224439643 313.3932794134071 1.2860140411649819
25.089649998917714 313.8699408955521 1.2890179185312842
25.09487755387113 314.36095388655264 1.292916879936591
25.100105108824543 319.1572352763298 1.3040699282747923
25.105332663777958 322.2464376671289 1.3150794495642961
25.110560218731372 322.2753851937127 1.321921248770779
25.115787773684787 318.00460609708114 1.3191980042721718
25.1210153286382 310.858647148919 1.3056643303960478
25.126242883591615 309.8350171867875 1.3045816188513557
25.13147043854503 308.59581813446556 1.3060075130666993
25.136697993498444 312.03533717575226 1.319019160802401
25.14192554845186 312.64538478634125 1.3242316361929798
25.147153103405273 315.84772964625114 1.334230969059776
25.152380658358688 320.0580968317592 1.345886891129014
25.157608213312102 323.6670475401869 1.3583409036877523
25.162835768265516 326.6781298164496 1.3699492308996548
25.16806332321893 327.6979053087713 1.3760025152466642
25.173290878172345 325.3939264520456 1.3759635527762208
25.17851843312576 320.2182549077393 1.368210866214601
25.183745988079174 316.48341366461426 1.3640498420409441
25.18897354303259 315.1507764665927 1.364909431350364
25.194201097986003 315.8025967112649 1.3737369582500996
25.199428652939417 314.09400939242283 1.3750752807661866
25.204656207892832 312.31859131715026 1.3767486758691498
25.209883762846246 316.92198372558954 1.3904696320829595
25.21511131779966 318.13075500739143 1.398504694483213
25.220338872753075 316.86827917497715 1.4013745298991531
25.22556642770649 316.1086423289498 1.4036069075662085
25.230793982659904 316.73814196230614 1.409009486503383
25.23602153761332 322.5645661264684 1.42669628136149
25.241249092566733 320.30906393400045 1.42803950184424
25.246476647520147 320.584748889253 1.43262100366846
25.25170420247356 323.02845156708327 1.4435098359232663
25.256931757426976 331.2440433889275 1.4672528350830354
25.26215931238039 330.19051647987266 1.47389057770725
25.267386867333805 328.28526305505966 1.4728439663871389
25.27261442228722 323.18278388429377 1.4657590022652511
25.277841977240634 329.97552195950277 1.4863308406270488
25.283069532194048 333.41426593799406 1.500038498516098
25.288297087147463 336.6997903493395 1.5153149923981126
25.293524642100877 339.63170806476813 1.5252863511150738
25.29875219705429 341.2919495376767 1.5363097512019284
25.303979752007706 337.1727569771861 1.5318591302022886
25.30920730696112 332.4194578811889 1.5281620448760576
25.314434861914535 325.04107071884374 1.5166563612120456
25.31966241686795 323.7956133206204 1.5225455933677563
25.324889971821364 318.248309525652 1.5171185652412118
25.330117526774778 317.61736549712776 1.5221468939191167
25.335345081728192 318.97966887606015 1.529101848922805
25.340572636681607 320.33022939289106 1.5380719591098873
25.34580019163502 325.06661451762835 1.5549228485630784
25.351027746588436 322.40462862019143 1.5535127447098642
25.35625530154185 323.033085155833 1.5605236782746577
25.361482856495265 323.05358589078884 1.5663355939373331
25.36671041144868 328.85144600598784 1.586740524804781
25.371937966402093 331.4434001797782 1.5973537368296187
25.377165521355508 332.17271479379315 1.6057308834664603
25.382393076308922 327.7679760716384 1.6039665116931836
25.387620631262337 321.2612284460688 1.5979148972037296
25.39284818621575 315.012329654834 1.5904128591060032
25.398075741169166 314.22196450547005 1.593986405294104
25.40330329612258 315.660830869751 1.6028285863679352
25.408530851075994 319.64353115433187 1.620155003923732
25.41375840602941 320.5299588170418 1.632496749091982
25.418985960982823 321.0214774124494 1.6395003014900595
25.424213515936238 316.8540563434753 1.637040355742942
25.429441070889652 311.9818772357424 1.6289277190327103
25.434668625843067 313.39381708882996 1.6425283821624848
25.43989618079648 319.0530139378852 1.665419332128626
25.445123735749895 323.4666645094108 1.683468022016842
25.45035129070331 322.3685151828248 1.6878547940883806
25.455578845656724 321.40027093515346 1.6932758658070182
25.46080640061014 322.61041994323267 1.705519048198421
25.466033955563553 322.34937450049546 1.710382899511202
25.471261510516968 326.1686718292333 1.7266061823150094
25.476489065470382 328.66000818212706 1.7382570685955057
25.481716620423796 332.5288736653242 1.7597718359950085
25.48694417537721 328.3650218820012 1.756695658195916
25.492171730330625 326.51633250518887 1.7633355302542715
25.49739928528404 320.4695968739406 1.7564953057963815
25.502626840237454 318.1785897810683 1.7580692332904972
25.50785439519087 319.67832693652775 1.768397202868319
25.513081950144283 323.893681283439 1.7887204339995886
25.518309505097697 331.9198066823588 1.8259452903960123
25.523537060051112 330.6883599285822 1.830955582244301
25.528764615004526 327.3536644531841 1.8329140818363672
25.53399216995794 321.14012069347564 1.8172759902415698
25.539219724911355 323.857763035811 1.839169495737987
25.54444727986477 325.64369222131165 1.8538025897937718
25.549674834818184 326.87615836994564 1.869412511261938
25.5549023897716 325.8258918460935 1.873396088483618
25.560129944725013 324.19904682301564 1.876433400478258
25.565357499678427 327.28418272696376 1.8940035337646584
25.57058505463184 325.7464297067379 1.902228221523228
25.575812609585256 330.897224321174 1.9304423832162871
25.58104016453867 329.87758721911416 1.9378039250108698
25.586267719492085 330.303259490335 1.951087832193877
25.5914952744455 322.7407941682808 1.9349730499033664
25.596722829398914 323.35501214448726 1.9512715613769367
25.601950384352328 320.4197694773478 1.9543665478777128
25.607177939305743 331.55249151936204 2.0057424189459994
25.612405494259157 336.6565105806532 2.0335206108971313
25.61763304921257 341.20973647273746 2.064141197199933
25.622860604165986 341.50341964819916 2.0742166302784826
25.6280881591194 338.56569514949115 2.077619547419572
25.633315714072815 338.04950359770083 2.0878553674405613
25.63854326902623 329.91962887154773 2.0761521135744725
25.643770823979644 326.94730110302174 2.080209570140317
25.648998378933058 327.5848524143404 2.0911147371618024
25.654225933886472 328.383753375781 2.115543390222012
25.659453488839887 324.286388731902 2.1175421703316664
25.6646810437933 321.53900665159233 2.127443464162257
25.669908598746716 329.5503600458547 2.1648015454245115
25.67513615370013 336.8586594235276 2.2094449736816464
25.680363708653545 338.08934673529654 2.226691427858153
25.68559126360696 331.4305447914816 2.220381210030654
25.690818818560373 327.22907475270557 2.2148359338541086
25.696046373513788 329.4226098092783 2.2399413912004036
25.701273928467202 343.127643832765 2.30813134808515
25.706501483420617 354.35135894951054 2.3678851380583565
25.71172903837403 369.992377916014 2.4412011443192
25.716956593327446 362.4446756105358 2.4272345828666615
25.72218414828086 353.2879127241535 2.4223857687626467
25.727411703234274 339.9385753097422 2.3963432991842897
25.73263925818769 328.1776776749944 2.3793493440959477
25.737866813141103 327.471251823198 2.3880275091695844
25.743094368094518 330.07721373816923 2.4137685384756415
25.748321923047932 332.82568281952325 2.4421912353121864
25.753549478001347 340.0114452862363 2.492318488986849
25.75877703295476 338.33221933188906 2.511727400033927
25.764004587908175 339.28087053355756 2.545348471540761
25.76923214286159 330.4649483298417 2.5441922911236095
25.774459697815004 324.8836999967732 2.5408158896114243
25.77968725276842 331.4266831523961 2.5902140895262056
25.784914807721833 333.4054456485351 2.6113325506187177
25.790142362675248 349.754154683507 2.7155355650823303
25.795369917628662 347.91706053872883 2.7354887709207087
25.800597472582076 350.7910208949646 2.788537853027477
25.80582502753549 336.98539920106873 2.7509004960036654
25.811052582488905 328.86135029153576 2.7470967961790183
25.81628013744232 329.954765780712 2.7729789462166248
25.821507692395734 327.8160340037272 2.79752479152706
25.82673524734915 326.081008592827 2.8248035098581123
25.831962802302563 323.0026246284693 2.842170535400192
25.837190357255977 326.7275373223294 2.899663655578095
25.84241791220939 322.75383064322824 2.9124356772339635
25.847645467162806 324.57327148187744 2.96575042479898
25.85287302211622 320.9837334417684 2.981753801243796
25.858100577069635 332.19159978140465 3.0848278580214106
25.86332813202305 331.5251362385482 3.137224709778526
25.868555686976464 321.198982908407 3.149107304178581
25.87378324192988 303.192617389827 3.1001642405018406
25.879010796883293 294.1225591317573 3.084245478801936
25.884238351836707 308.9772537276093 3.200642850336594
25.88946590679012 321.5768798437982 3.3179301101372776
25.894693461743536 339.481703665336 3.4726794502723015
25.89992101669695 328.39801637765913 3.4864189113907447
25.905148571650365 314.2317338814185 3.4846796501749515
25.91037612660378 309.0094297730856 3.5118645927629637
25.915603681557194 308.797420752097 3.5726494201023233
25.920831236510608 316.87162366059886 3.67648799404712
25.926058791464023 322.4873101376333 3.7985484610727536
25.931286346417437 321.2306316743848 3.8638776006995355
25.93651390137085 328.6898177616419 4.0109256579507315
25.941741456324266 316.8914213015664 4.026392212425965
25.94696901127768 334.88416418975004 4.247667747005082
25.952196566231095 332.5545060684074 4.3503456646879055
25.95742412118451 345.7683800508861 4.552220542587665
25.962651676137924 326.75077971195054 4.530715528283832
25.967879231091338 322.51235299043447 4.575453504552933
25.973106786044752 323.9369119036895 4.660140353000446
25.978334340998167 324.10816687868396 4.733979282289594
25.98356189595158 324.39153243437386 4.826694345503885
25.988789450904996 327.7217054723276 4.920521527824197
25.99401700585841 338.21719322278153 5.149913263044902
25.999244560811825 340.4780530998244 5.262600571205077
26.00447211576524 343.1813873982965 5.427432106148599
26.009699670718653 333.1753307880639 5.391426748595732
26.014927225672068 322.83239417235825 5.407575605669497
26.020154780625482 321.35050229916305 5.490403877478801
26.025382335578897 327.217294311858 5.686883325905591
26.03060989053231 336.3670394307467 5.893136550150282
26.035837445485726 328.26182449551885 5.9743443486435055
26.04106500043914 331.17732211525157 6.165594215298899
26.046292555392554 330.63404046168574 6.320283631007078
26.05152011034597 323.74606046909145 6.467642203901002
26.056747665299383 301.3335793685733 6.399274695756222
26.061975220252798 282.12200811688484 6.456191868456837
26.067202775206212 274.6160278623263 6.52953848449143
26.072430330159627 273.5815598542255 6.868884331476594
26.07765788511304 284.7485014647826 7.213408108940189
26.082885440066455 293.7871431705127 7.7571315814464326
26.08811299501987 319.63722941948583 8.42381419274109
26.093340549973284 298.09043718231646 8.66748754263386
26.0985681049267 307.40287557484993 9.32173403839055
26.103795659880113 268.21714373089554 9.370448735180084
26.109023214833528 283.25305877605916 10.494093182856055
26.114250769786942 220.78611882540346 10.151068666472149
26.119478324740356 231.02814833288627 11.987430372053229
26.12470587969377 181.58831174479073 12.14170192581036
26.129933434647185 218.74381441878447 18.421661140554882
26.1351609896006 122.59619652209294 19.508856315647982
