# Supplementary material for: Unraveling metal effects on CO2 uptake in pyrene-based metal-organic frameworks
Source: Nat Commun. 2025 Feb 11;16:1516. doi: 10.1038/s41467-025-56296-w (PMC11814143; doi:10.1038/s41467-025-56296-w)
Supplement: Supplementary file 3 — Source Data [file 41467_2025_56296_MOESM3_ESM.zip › SourceCode/SuppInf/FigureS5_Ga-TBAPy_InSitu_VariableT_PXRD/Data/GaTBAPy_0131p.dat]

0.002613777476707968 18.169302850594352 6.8861398430411525
0.007841332430123905 26.618153804131307 7.305152394440982
0.01306888738353984 24.37283546729828 5.811058485092593
0.018296442336955775 21.116894347151366 3.546220034390226
0.02352399729037171 18.78596897838074 3.011457961645356
0.028751552243787646 21.162927357576695 2.9177732611308667
0.03397910719720358 19.553149770868735 2.25780518129438
0.03920666215061952 18.158593502750914 2.103757494879148
0.04443421710403546 18.49989066715377 2.050193134780396
0.0496617720574514 16.401295351370617 1.8765177006149805
0.054889327010867336 18.995017306583165 2.1559839076406515
0.060116881964283275 19.339966226542682 2.1661147421641767
0.06534443691769921 18.147759177777203 1.864386809696945
0.07057199187111515 16.949206295863572 1.6915584778663406
0.07579954682453109 17.47975685548082 1.6170440043023
0.08102710177794703 18.298659749006244 1.6594588005532864
0.08625465673136297 18.96309662170066 1.7430629376745153
0.09148221168477891 19.773423920727677 1.6530263003196908
0.09670976663819485 19.312065380349033 1.5194238068834136
0.10193732159161079 19.37808255422999 1.5053555857559318
0.10716487654502672 19.29593835838681 1.4809994548199188
0.11239243149844266 17.72476837969663 1.4630841872663847
0.1176199864518586 17.70034384441698 1.4177621027443568
0.12284754140527454 17.922815148146768 1.2673647656058058
0.12807509635869047 19.667612932522623 1.2426259033093507
0.1333026513121064 20.898215438018134 1.2997267653388198
0.13853020626552232 21.916379585063755 1.3320820917998237
0.14375776121893824 20.73578979768733 1.3323157841755855
0.14898531617235417 19.91158208691866 1.272474097826512
0.1542128711257701 18.965252432986414 1.1940927984365977
0.15944042607918602 19.023245824772335 1.1463342589281524
0.16466798103260194 18.747190604392255 1.1192130028258354
0.16989553598601786 19.643860173395137 1.0975080603416552
0.1751230909394338 21.129014392752 1.1493839920614763
0.18035064589284971 20.62009533552909 1.128961053314096
0.18557820084626564 19.230447668221792 1.094488325325128
0.19080575579968156 18.585853131661832 1.0387601309127081
0.1960333107530975 18.123816795487045 1.0100388416670787
0.20126086570651341 17.151765055125605 0.9545776588927712
0.20648842065992934 17.19692444510951 0.9460557855973631
0.21171597561334526 15.974902102902737 0.9134910074012816
0.2169435305667612 14.947873968939396 0.867044953281908
0.22217108552017711 16.680014434568704 0.8924462719063327
0.22739864047359304 17.445804913044707 0.920135686332379
0.23262619542700896 18.50923585798592 0.9500083171657485
0.2378537503804249 19.34542664939891 1.0007131100492936
0.2430813053338408 18.77466570665654 0.9805938022532646
0.24830886028725674 19.61142619016219 0.9563078859566538
0.25353641524067266 19.14356604060516 0.9178963382250603
0.2587639701940886 19.073683701750625 0.9032656839518826
0.2639915251475045 19.306472981331485 0.9204182292708883
0.26921908010092044 19.913808478049617 0.9229079234643893
0.27444663505433636 21.040619213558053 0.9376145367319489
0.2796741900077523 20.200436332862242 0.9103422675662778
0.2849017449611682 19.221626208597684 0.8842338547015909
0.29012929991458414 17.986751053327936 0.864017869243621
0.29535685486800006 18.34355315802977 0.8560650782314374
0.300584409821416 19.834792865405984 0.8484473205244644
0.3058119647748319 20.419485119914373 0.8451468348515608
0.31103951972824784 20.526228768746613 0.8412172078956734
0.31626707468166376 18.2984951251537 0.7963244855976035
0.3214946296350797 18.11970176734982 0.8056334760373411
0.3267221845884956 17.25496948387233 0.7954874437916181
0.33194973954191154 16.96781853916577 0.7901150740199698
0.33717729449532746 16.91773797635864 0.7841094054313731
0.3424048494487434 16.975236579619782 0.7764204410451463
0.3476324044021593 17.260053199654152 0.7894055545997842
0.35285995935557524 17.805419107868335 0.7973641667702218
0.35808751430899116 18.519294998268396 0.8218678989462876
0.3633150692624071 17.874474061884435 0.8060858405364266
0.368542624215823 17.69030557781793 0.8065360258819432
0.37377017916923894 17.163938245378297 0.7830687051786503
0.37899773412265486 17.303732476005624 0.8040958185390328
0.3842252890760708 18.63159784365113 0.8403689568842035
0.3894528440294867 18.073611365743048 0.8342179143493206
0.39468039898290264 19.2750195080661 0.8593989379543054
0.39990795393631856 19.22017422318094 0.8228164371817493
0.4051355088897345 19.469720377037856 0.817177609661959
0.4103630638431504 19.584335174824417 0.8138072396761785
0.41559061879656634 20.278126746406468 0.8506402052413261
0.42081817374998226 20.39942175003057 0.8692532990316666
0.4260457287033982 19.64537981335729 0.8680675141474781
0.4312732836568141 18.82172007349297 0.8202245407228845
0.43650083861023004 18.98105188822895 0.7947281546226324
0.44172839356364596 19.391752686765766 0.7871186885591995
0.4469559485170619 19.034106974468035 0.764565273995038
0.4521835034704778 18.144143596609005 0.7566598823563189
0.45741105842389373 17.893939505454206 0.7525518827854228
0.46263861337730966 18.85695738609088 0.7595774497909883
0.4678661683307256 18.80260897320417 0.756476813759317
0.4730937232841415 19.958159009357786 0.7892831473367368
0.47832127823755743 19.109018323939548 0.7795143079641627
0.48354883319097336 18.48168018653428 0.7753880735188132
0.4887763881443893 18.78649255334202 0.7845812809816134
0.4940039430978052 17.64939573432269 0.7348455832940898
0.49923149805122113 19.2597518412274 0.7425508837788072
0.5044590530046371 19.485288865045955 0.755616741061777
0.5096866079580531 20.023930725828375 0.7616232527283392
0.5149141629114691 20.039999500917535 0.786636671472235
0.5201417178648851 19.464959282303308 0.7755133432715559
0.525369272818301 18.79975930407266 0.7635236908847902
0.530596827771717 18.12249684768265 0.7652994461027205
0.535824382725133 17.696658300531944 0.749999153747449
0.541051937678549 17.085382387995708 0.7515883874199389
0.546279492631965 17.095882811050824 0.7205174259432648
0.5515070475853809 17.837970337144007 0.7208741820622231
0.5567346025387969 18.437684183189184 0.7162987015823664
0.5619621574922129 19.42834527184157 0.7401143159494058
0.5671897124456289 19.2649000471671 0.7479604258237736
0.5724172673990449 19.364968468099814 0.7499865034024212
0.5776448223524608 19.526542221173678 0.7437856340229496
0.5828723773058768 19.57770295930259 0.7435412183693553
0.5880999322592928 18.60217445813415 0.7271586763694198
0.5933274872127088 19.207048974635146 0.7624096612042596
0.5985550421661248 18.768004142660857 0.7597186665996781
0.6037825971195407 19.21195766501033 0.7593505580880617
0.6090101520729567 18.677467968859784 0.7219327730519365
0.6142377070263727 17.820661950827212 0.6823331997298294
0.6194652619797887 17.47077912740403 0.6616539544150489
0.6246928169332047 18.375416120856237 0.6805438408429572
0.6299203718866206 19.31705442412999 0.693760904053662
0.6351479268400366 19.869286648196727 0.7050556895038372
0.6403754817934526 20.34654457105996 0.7093802481047592
0.6456030367468686 20.89968285071203 0.7128180936517166
0.6508305917002846 20.758076974889757 0.7156821333734633
0.6560581466537005 22.835272918512807 0.7430194842775628
0.6612857016071165 22.505400027114224 0.7490159335300226
0.6665132565605325 21.898276419792055 0.7331051040099231
0.6717408115139485 20.419400379229707 0.7033815142387193
0.6769683664673645 19.327325676410343 0.6756726599818222
0.6821959214207804 19.75924928533577 0.6784825027981933
0.6874234763741964 20.25546317657875 0.7044655916973803
0.6926510313276124 20.74582830051059 0.7169927634216311
0.6978785862810284 21.86584176710717 0.7312180130947278
0.7031061412344444 22.824708656834847 0.7501147442415756
0.7083336961878604 23.60108784865686 0.7453098627038931
0.7135612511412763 22.60450005879246 0.7238182431534816
0.7187888060946923 22.383981820460285 0.7219379611165093
0.7240163610481083 21.987805672564107 0.7024711508840655
0.7292439160015243 22.74946702088702 0.7248247087487877
0.7344714709549403 23.408931241490354 0.7308267769780896
0.7396990259083562 24.059176849166526 0.740519563692632
0.7449265808617722 24.249476228721633 0.7585756010662881
0.7501541358151882 25.121029225733714 0.7750749963506628
0.7553816907686042 25.995140320571263 0.8038710490467406
0.7606092457220202 26.311376583054354 0.801386341601003
0.7658368006754361 27.87382372458699 0.8044478803523198
0.7710643556288521 30.307462434915426 0.8125145404564764
0.7762919105822681 30.740555026645026 0.8003938856312821
0.7815194655356841 32.53639084008929 0.8228650181162004
0.7867470204891001 32.60375753432533 0.8272887827833605
0.791974575442516 31.228302418658163 0.8072023058521658
0.797202130395932 30.420880281245008 0.8025548054681171
0.802429685349348 31.06873262240298 0.8171062889106379
0.807657240302764 32.69627191167329 0.8404792132551949
0.81288479525618 36.33399214843849 0.8875731588511458
0.8181123502095959 39.12183205017192 0.9098301393352096
0.8233399051630119 40.824237881184594 0.9329108494326833
0.8285674601164279 40.49444548646802 0.9532138783089185
0.8337950150698439 43.5163498422552 1.0118572235413745
0.8390225700232599 46.28083890042549 1.050852085562477
0.8442501249766758 49.696834061998224 1.0879826885582358
0.8494776799300918 53.759125229127825 1.1429651781339196
0.8547052348835078 58.57489408519621 1.2030827203946832
0.8599327898369238 63.39570533649626 1.2689461908247028
0.8651603447903398 66.72827821844054 1.2971454905534907
0.8703878997437557 69.5244578318758 1.3060741006957615
0.8756154546971717 72.76571073149455 1.3069396724802582
0.8808430096505877 74.29938574697432 1.3228760670459627
0.8860705646040037 77.07228589030025 1.3432614726725811
0.8912981195574197 77.47982916740496 1.3323994741319904
0.8965256745108356 77.68744525515395 1.3490233575438348
0.9017532294642516 80.68243552598013 1.3834422766560017
0.9069807844176676 81.12330492865435 1.3801879573476565
0.9122083393710836 83.53878232765706 1.4197616130844029
0.9174358943244996 85.40325462179976 1.431812126500116
0.9226634492779155 88.53434257984608 1.4568040286264123
0.9278910042313315 89.74128591162345 1.4609518105664114
0.9331185591847475 90.10603624601589 1.4478119865213859
0.9383461141381635 89.63486793648731 1.4316890911732452
0.9435736690915795 90.7070136248561 1.444717197978721
0.9488012240449955 92.77751019363552 1.4506504939436615
0.9540287789984114 94.17212599619674 1.4528881152075193
0.9592563339518274 100.54436291485122 1.5017047530439604
0.9644838889052434 103.13422241526378 1.517948140111798
0.9697114438586594 108.4483347130839 1.5358901463105277
0.9749389988120754 111.34528740571632 1.5506146185909249
0.9801665537654913 111.14160039710578 1.5380694348007673
0.9853941087189073 113.4625724285572 1.5692717174560886
0.9906216636723233 115.19090384283088 1.5835863184805987
0.9958492186257393 113.03216676724695 1.5630009937154616
1.0010767735791553 105.7585567740993 1.5048100908836137
1.0063043285325712 105.67099331787718 1.487009060931703
1.0115318834859872 102.09480334654258 1.4595949717932772
1.0167594384394032 105.13393758993729 1.4833266908936975
1.0219869933928192 110.84072948028962 1.5331452589540535
1.0272145483462352 113.96761998270408 1.5543109127821755
1.0324421032996511 117.04199928318822 1.5883409444309418
1.0376696582530671 123.16794402786877 1.616750616581528
1.042897213206483 124.42785799798955 1.6015136837316077
1.048124768159899 126.74513036674865 1.6059236019004473
1.053352323113315 128.1305082380835 1.5987769678661963
1.058579878066731 127.4451865757695 1.601692525786701
1.063807433020147 126.29471223580744 1.5982584480352393
1.069034987973563 123.99796167115545 1.5741198361962734
1.074262542926979 125.9294004311733 1.589537908336588
1.079490097880395 129.0542602586259 1.6090907352979105
1.084717652833811 131.84433580471227 1.6433819726004877
1.089945207787227 131.5079247055428 1.641431293635429
1.095172762740643 131.3514588055895 1.642244566878357
1.1004003176940589 125.99219961757218 1.6033150575228168
1.1056278726474749 127.18809136298678 1.602882674150927
1.1108554276008908 131.36506641498798 1.627413793191142
1.1160829825543068 134.68781923286406 1.6429468325102956
1.1213105375077228 136.78010946656372 1.6544713655254162
1.1265380924611388 134.6488342120233 1.644129253128787
1.1317656474145548 130.87571320671174 1.6044019323973466
1.1369932023679707 137.67007882727208 1.6453849600612778
1.1422207573213867 143.82665500158907 1.6737354420930086
1.1474483122748027 143.71928726609625 1.6710456930399729
1.1526758672282187 149.9824063371399 1.7078754729246166
1.1579034221816347 150.82183342913987 1.7121632391942982
1.1631309771350506 150.74084526735282 1.7313223122935306
1.1683585320884666 150.42890740136286 1.7242876821253903
1.1735860870418826 146.0751331680349 1.7091117360525654
1.1788136419952986 146.16542016263392 1.6967271781787878
1.1840411969487146 145.77937340882795 1.6720807406077915
1.1892687519021305 145.73159636042385 1.6873738058094572
1.1944963068555465 147.29365892329054 1.6887752951840491
1.1997238618089625 149.1472059396473 1.67726449438115
1.2049514167623785 153.99748418384942 1.7323276332238031
1.2101789717157945 156.3764125441542 1.73973836157053
1.2154065266692105 159.32089724346042 1.7780509070006316
1.2206340816226264 154.70407573731111 1.766589378631589
1.2258616365760424 153.95100564733713 1.7581872249419175
1.2310891915294584 151.7677085713761 1.7334146650258038
1.2363167464828744 151.61654504842338 1.7336453034163577
1.2415443014362904 148.41779189211738 1.7006694999331515
1.2467718563897063 136.6974225504333 1.627620604032274
1.2519994113431223 134.8906329024602 1.6211717476528245
1.2572269662965383 135.95088585435923 1.6257858669351395
1.2624545212499543 146.08851424272305 1.6973741342697037
1.2676820762033703 151.5014410678879 1.7196470840466769
1.2729096311567862 152.8687561884276 1.7406277960370384
1.2781371861102022 153.23818276668902 1.737883275485343
1.2833647410636182 152.50706880636235 1.7344617941975433
1.2885922960170342 153.6996287653398 1.743750942886679
1.2938198509704502 156.24729520757077 1.7463255390045538
1.2990474059238661 153.60905207887174 1.7103088513562679
1.3042749608772821 151.65571855597807 1.6880338310755083
1.309502515830698 151.78059146521827 1.6778050126747208
1.314730070784114 144.13170550270092 1.6427478624949814
1.31995762573753 144.37838516713725 1.6488374203305398
1.325185180690946 146.54752622553247 1.6678076056331614
1.330412735644362 148.01301446231278 1.673300007649831
1.335640290597778 150.81658025704743 1.6871506900974251
1.340867845551194 153.84471182165078 1.7276454197984659
1.34609540050461 149.6295096229026 1.7174134555077945
1.351322955458026 151.76303174714567 1.766462484928037
1.356550510411442 147.74185499095768 1.7441578478706135
1.361778065364858 142.97432873306244 1.700115989124854
1.3670056203182739 142.64167642760862 1.6547483811758
1.3722331752716899 138.79104112263315 1.6075397172115429
1.3774607302251058 142.62882561927876 1.6138649550853734
1.3826882851785218 150.52525391306992 1.6526693443522482
1.3879158401319378 151.09328032305172 1.6632065863243732
1.3931433950853538 150.9850316376502 1.6629995566672968
1.3983709500387698 146.09205522700316 1.629475114667137
1.4035985049921857 144.91938224713525 1.6216911570642534
1.4088260599456017 147.37271943424415 1.6573203271030712
1.4140536148990177 153.61619582998617 1.697335641858656
1.4192811698524337 156.11141930978945 1.7421551980417767
1.4245087248058497 154.06451382845728 1.7336987683610632
1.4297362797592656 150.46214511582812 1.7129603112400333
1.4349638347126816 143.77513443130417 1.6688260885929875
1.4401913896660976 141.5591864802575 1.6398594408412797
1.4454189446195136 141.2619156874249 1.634937817707382
1.4506464995729296 135.29866014615925 1.6055418353779003
1.4558740545263456 134.2104198031356 1.579356908844232
1.4611016094797615 133.14118471740744 1.5752994595477965
1.4663291644331775 132.23140783622986 1.5769614836217134
1.4715567193865935 131.14548876114827 1.5557597863813328
1.4767842743400095 130.1476015002354 1.5568198780178182
1.4820118292934255 125.26757043149375 1.5461797106491615
1.4872393842468414 132.32598145000765 1.595752833572763
1.4924669392002574 141.7476698430099 1.6705944766675052
1.4976944941536734 146.50528507548015 1.7097451186738708
1.5029220491070894 150.44853596409868 1.732426727327353
1.5081496040605054 149.82132684406727 1.7201868480103013
1.5133771590139213 150.55565070746985 1.7471409879107556
1.5186047139673373 147.91655534637806 1.7347289801539525
1.5238322689207533 147.17233585211702 1.7353528622574699
1.5290598238741693 146.5491487021412 1.7111347313017418
1.5342873788275853 145.33014195159623 1.6845594571696245
1.5395149337810012 144.56866017237425 1.6871261406379228
1.5447424887344172 142.306538071558 1.6494640401254959
1.5499700436878332 146.30210199005404 1.679389488777151
1.5551975986412492 145.8329463846217 1.642981598771836
1.5604251535946652 148.8879160402914 1.6694641385266265
1.5656527085480811 150.0532347593297 1.6627267920222994
1.5708802635014971 156.52052974968126 1.716370576355758
1.576107818454913 158.2975894558444 1.7400614583191603
1.581335373408329 156.2217812571451 1.7359943288959738
1.586562928361745 160.70740153455 1.7706643305643552
1.591790483315161 154.52135705096305 1.7391214585512835
1.597018038268577 159.78914382632723 1.7655530120994232
1.602245593221993 167.36474863645856 1.7950220075278953
1.607473148175409 172.19155019325882 1.825532114114423
1.612700703128825 171.91486143930197 1.7896647069745946
1.617928258082241 167.15467903604073 1.7443256899128938
1.623155813035657 164.57319989902268 1.7131073631910287
1.628383367989073 166.56224079551768 1.7353514696976746
1.6336109229424889 169.7132119473479 1.7628904075709901
1.6388384778959049 170.4708489488737 1.765893871751495
1.6440660328493208 174.63290071736998 1.796620580184151
1.6492935878027368 177.87411726375072 1.7970205523619367
1.6545211427561528 182.76320656477776 1.8182525496553463
1.6597486977095688 185.68807741595586 1.8211228110865774
1.6649762526629848 188.13366603466974 1.8226650562430773
1.6702038076164007 195.2131289056595 1.8481810722039604
1.6754313625698167 206.28240640279918 1.9111223593670004
1.6806589175232327 221.27931816075474 2.0083932379747176
1.6858864724766487 221.5522315518071 1.9964751206363063
1.6911140274300647 220.52537000130118 1.9855494524273263
1.6963415823834807 220.40243931821763 1.950773919988928
1.7015691373368966 209.69182654113123 1.8907185764121863
1.7067966922903126 211.7776390606509 1.9004378751190059
1.7120242472437286 211.64526320960468 1.9123964051590374
1.7172518021971446 210.11211057661416 1.905758271640248
1.7224793571505606 212.26820456100262 1.887066782769088
1.7277069121039765 224.14431862687186 1.9425049049727905
1.7329344670573925 229.34447544135307 1.9617933198705773
1.7381620220108085 236.46023112874283 1.9937068589880467
1.7433895769642245 236.0576407864714 1.9923413091018367
1.7486171319176405 245.6261689280036 2.0375526806931825
1.7538446868710564 255.22674831478145 2.054378713648325
1.7590722418244724 260.0126639341385 2.0493983371079403
1.7642997967778884 252.3328312011431 2.00293792555274
1.7695273517313044 246.06698758547924 1.98515603788392
1.7747549066847204 241.36069824426528 1.9734269159986904
1.7799824616381363 243.1605270902202 1.993399491428439
1.7852100165915523 248.3097982725834 1.9918566178799701
1.7904375715449683 247.52106006849067 1.986809785568332
1.7956651264983843 248.32472491472492 1.993975516183005
1.8008926814518003 249.73280424234983 1.9596974644775798
1.8061202364052162 253.5233958953487 1.9601902369855015
1.8113477913586322 250.51950790563626 1.9274626815236962
1.8165753463120482 247.58375587848585 1.897465996889597
1.8218029012654642 249.79220075534357 1.9199417278339839
1.8270304562188802 250.32712225917717 1.9234077591135472
1.8322580111722961 252.20783995866307 1.919615770752133
1.8374855661257121 247.6324708169337 1.8975514418319752
1.842713121079128 246.22760283198932 1.8794199242044325
1.847940676032544 246.31059242570703 1.8576610720902593
1.85316823098596 258.9426708515517 1.902525188759525
1.858395785939376 262.51375529402907 1.8936822150397865
1.863623340892792 272.0039534726488 1.9313375262577006
1.868850895846208 270.6988529376625 1.9182818515382256
1.874078450799624 262.7340489078479 1.885102698330802
1.87930600575304 267.89566247081234 1.917500853165389
1.884533560706456 269.44464051831426 1.9191540753453757
1.889761115659872 262.2365604937255 1.8864956516016393
1.894988670613288 260.04093998703274 1.8515914839015266
1.9002162255667039 254.48646750095875 1.8153626828884244
1.9054437805201199 249.08286737480014 1.7640323557197455
1.9106713354735358 248.1522444245862 1.7328262619137367
1.9158988904269518 244.64654051527572 1.7240285938722366
1.9211264453803678 243.29340120574977 1.7215903493983893
1.9263540003337838 242.33194998975247 1.7261566449084578
1.9315815552871998 244.1703589807778 1.7391305921586826
1.9368091102406157 242.86731114308603 1.7290360991020581
1.9420366651940317 243.83654394492342 1.729635103983024
1.9472642201474477 245.402775672375 1.7475701241654038
1.9524917751008637 247.64769151778955 1.7552058439837304
1.9577193300542797 240.96651045542637 1.7104024600728331
1.9629468850076957 237.58179095618547 1.686665926455036
1.9681744399611116 236.70421661990832 1.6638052180137812
1.9734019949145276 234.89634490877418 1.6614889859727697
1.9786295498679436 233.9110008558263 1.6582330433749943
1.9838571048213596 234.72916554652687 1.633495621770795
1.9890846597747756 233.80125769001484 1.6441755542704335
1.9943122147281915 236.5308271378884 1.6575976663195575
1.9995397696816075 242.80891450238528 1.6951958853823974
2.0047673246350235 241.75487334271637 1.7007391721857186
2.0099948795884393 234.7917095953157 1.6629789838648457
2.015222434541855 233.8590995548756 1.6509321388495175
2.0204499894952708 231.63624037109707 1.6233372960551815
2.0256775444486865 233.880417533493 1.632726488897952
2.0309050994021023 230.07306112011207 1.6029130161965341
2.036132654355518 231.8170534717622 1.6203301458255222
2.041360209308934 225.05459708624304 1.5987233544455541
2.0465877642623496 229.36244002423038 1.604094188195739
2.0518153192157653 227.05253964390073 1.5889746987404068
2.057042874169181 223.48145323131817 1.5735628494796183
2.062270429122597 227.25398899690705 1.602466613499497
2.0674979840760126 227.0274308786776 1.6178332072438464
2.0727255390294284 228.2948665071648 1.6367297542209651
2.077953093982844 235.2886777778774 1.6656283381430101
2.08318064893626 236.02893879191885 1.6893872039501219
2.0884082038896756 237.55007247821158 1.7023334075779424
2.0936357588430914 235.11699953472746 1.679922935160667
2.098863313796507 236.38867911927068 1.6729913757272845
2.104090868749923 239.27045684050668 1.6886305510534896
2.1093184237033387 236.75006167457354 1.6536519170990216
2.1145459786567544 233.52029310768415 1.6343946765106154
2.11977353361017 222.70219498968152 1.570521902771523
2.125001088563586 225.64338635278014 1.574842290981078
2.1302286435170017 227.76781249485674 1.6018584014025898
2.1354561984704175 235.982183147718 1.6642777528845958
2.140683753423833 239.6615093545344 1.6981133031814875
2.145911308377249 236.15824508644295 1.682919469552331
2.1511388633306647 229.88794968366417 1.6400254527527358
2.1563664182840805 235.10678968101217 1.6536753760819218
2.1615939732374962 236.87772767547236 1.653131709370605
2.166821528190912 236.4113153556676 1.641073021016671
2.1720490831443278 239.05905182935936 1.648879981648343
2.1772766380977435 232.3539013674323 1.6204312334146862
2.1825041930511593 233.11157195993084 1.6174480018536668
2.187731748004575 235.79695617772634 1.62381818525394
2.192959302957991 237.30489220644634 1.6366831593418798
2.1981868579114066 231.8912503617422 1.619964853161513
2.2034144128648223 225.23676106688777 1.5969489176444438
2.208641967818238 224.97333683401362 1.6092392444296726
2.213869522771654 223.5477980647187 1.6003157487837854
2.2190970777250696 229.24527560619987 1.6228722527747739
2.2243246326784853 235.70910783504155 1.6580208146993973
2.229552187631901 235.31490400486982 1.6612366419273665
2.234779742585317 233.71364044058177 1.642851952365385
2.2400072975387326 229.06693504588162 1.630242275627078
2.2452348524921484 229.73207627239685 1.6370208315274437
2.250462407445564 234.56758587669944 1.6742059017647832
2.25568996239898 235.7871823206788 1.6793973757176508
2.2609175173523957 238.1839741989908 1.7028417482438347
2.2661450723058114 227.8859278099771 1.626024912944686
2.271372627259227 222.78418699991977 1.5895101650668626
2.276600182212643 226.32244863830306 1.5984775960567235
2.2818277371660587 225.2151345220658 1.5885625297188903
2.2870552921194744 225.56664531555558 1.5947184128167036
2.29228284707289 222.7932696350133 1.5676963065518459
2.297510402026306 219.62604977907068 1.5354969813234256
2.3027379569797217 217.49718536941026 1.5045460547507332
2.3079655119331375 223.05307844512527 1.524742341297668
2.3131930668865532 226.22576044524828 1.5510727971983957
2.318420621839969 227.7679391843873 1.562602644178375
2.3236481767933848 220.20447820210669 1.541571409085441
2.3288757317468005 208.19213596167134 1.4940261376533106
2.3341032867002163 206.23558275098142 1.4695506011077883
2.339330841653632 209.60457303865735 1.4766600780139836
2.344558396607048 210.92606529101926 1.496944240612564
2.3497859515604635 216.3632510792108 1.5293987022182218
2.3550135065138793 218.47104981861844 1.5536739876925578
2.360241061467295 220.39734598769195 1.574932723019827
2.365468616420711 219.4309409498726 1.5595610216047486
2.3706961713741266 222.8684917843101 1.5730919463452604
2.3759237263275423 230.2237425110073 1.6117158441670651
2.381151281280958 229.11261089815966 1.5930152713954744
2.386378836234374 225.1503560806427 1.5582723567797139
2.3916063911877896 224.41503794191118 1.5551657326908441
2.3968339461412054 226.21716768117773 1.5660851971239236
2.402061501094621 228.47368795814282 1.5795791724761117
2.407289056048037 231.1810359328425 1.6038572506178752
2.4125166110014526 221.18827968321568 1.548366887394381
2.4177441659548684 216.8515629033935 1.506889323961089
2.422971720908284 213.6885222839345 1.466675739435939
2.4281992758617 219.20081540555648 1.486103026258254
2.4334268308151157 227.48304615557754 1.5138806871584365
2.4386543857685314 229.7009590001881 1.515687915093756
2.443881940721947 225.42623750035884 1.479933688500969
2.449109495675363 223.00063663399257 1.4382770253264707
2.4543370506287787 227.32702695283191 1.4277504582603524
2.4595646055821945 233.69673414400367 1.4168750113677524
2.4647921605356102 258.2099477589697 1.45118938680539
2.470019715489026 288.5117325643121 1.4700421379903206
2.4752472704424417 362.0625526082317 1.5703863897385724
2.4804748253958575 505.7121367830576 1.7756067784556637
2.4857023803492733 742.8895015000928 2.071666465781023
2.490929935302689 1067.3588584319152 2.4427319016490583
2.496157490256105 1494.4704179260975 2.887271392110372
2.5013850452095205 1931.3817306846672 3.2843906515258396
2.5066126001629363 2288.190276992988 3.567404134971978
2.511840155116352 2559.7101517961023 3.7729259324090396
2.517067710069768 2738.4961079241953 3.8885934650918057
2.5222952650231836 2907.4740706967305 4.0007502189090705
2.5275228199765993 3186.316078601164 4.187186997036395
2.532750374930015 3592.504508992236 4.438957506717221
2.537977929883431 4224.142210839309 4.812817526513154
2.5432054848368466 5026.877493479791 5.2611107614475126
2.5484330397902624 5848.897718448618 5.672899463314135
2.553660594743678 6458.6455272913145 5.957824567352004
2.558888149697094 6764.219775606609 6.085465253984057
2.5641157046505096 6654.296020994173 6.014713147002115
2.5693432596039254 6269.365701010745 5.841379919055493
2.574570814557341 5688.1892521641075 5.551001108481009
2.579798369510757 5088.263156854433 5.230982219089112
2.5850259244641727 4643.037099175963 4.987298410998068
2.5902534794175884 4346.013046214833 4.8227179623195156
2.595481034371004 4153.02581649142 4.723269905717875
2.60070858932442 3899.371574122417 4.572788789635233
2.6059361442778357 3541.2028244206313 4.3658595226928005
2.6111636992312515 3063.804792052875 4.067277684019492
2.6163912541846672 2486.9224400051207 3.6582760893145414
2.621618809138083 1891.5669300485495 3.1915838901085394
2.6268463640914987 1358.886598168866 2.693307616609697
2.6320739190449145 948.3161267755368 2.253277048486508
2.6373014739983303 672.2995068158986 1.9173894795307
2.642529028951746 503.0068449291449 1.6945551148933338
2.6477565839051618 383.87955270626304 1.5210257709837292
2.6529841388585775 321.54565963908493 1.4391558138350635
2.6582116938119933 282.05735129054005 1.3929891079595744
2.663439248765409 258.2342881238385 1.3716750760398546
2.668666803718825 246.67272811829207 1.3725458661740422
2.6738943586722406 237.77345944332117 1.3718415033859412
2.6791219136256563 231.7706190095166 1.386757545046296
2.684349468579072 226.62871491965595 1.3944329233862844
2.689577023532488 222.10576879522475 1.3904815902030425
2.6948045784859036 222.33636566306444 1.4012282922967056
2.7000321334393194 222.7156239428455 1.409314049474583
2.705259688392735 224.78170508430804 1.4268064160593714
2.710487243346151 223.79903025418176 1.4362558937733434
2.7157147982995666 222.5026848273087 1.441313082939838
2.7209423532529824 222.29947139445548 1.4562865345689597
2.726169908206398 224.49545895670704 1.4779354983045774
2.731397463159814 224.1148863474183 1.4910572480102429
2.7366250181132297 225.36661118983767 1.5229230374191318
2.7418525730666454 222.50702060863387 1.5358413594561189
2.747080128020061 216.4378623693182 1.5109383672949377
2.752307682973477 221.34182531230482 1.532160456161719
2.7575352379268927 220.6104730586282 1.5308958539119857
2.7627627928803085 217.44597676310698 1.5047957991246963
2.767990347833724 208.2357064697701 1.45529714930879
2.77321790278714 206.8713099149482 1.4548956588149107
2.7784454577405557 205.7663854855882 1.4360112230832527
2.7836730126939715 209.15821937676716 1.450891729254089
2.7889005676473873 212.75235241850862 1.4663775139927793
2.794128122600803 216.55307389592141 1.4857171633575275
2.7993556775542188 223.7547530382819 1.5336250749585245
2.8045832325076345 230.5136293767786 1.570600921790857
2.8098107874610503 234.00297436708027 1.5857425487136203
2.815038342414466 226.850551070649 1.5479682096577803
2.820265897367882 222.81039638188892 1.5328712955102841
2.8254934523212976 218.21622900256347 1.5033842476843127
2.8307210072747133 217.95851145836238 1.5068457074297783
2.835948562228129 224.92905117394423 1.5572850113999723
2.841176117181545 219.5045528685716 1.5422112130615624
2.8464036721349606 214.59665704103392 1.5221212176100212
2.8516312270883764 207.59905324892352 1.48388547376279
2.856858782041792 201.65255853718807 1.430780417621495
2.862086336995208 208.4029088805111 1.4557342474454467
2.8673138919486236 215.04215174107136 1.5143265408978221
2.8725414469020394 218.31059472962423 1.527823107190229
2.877769001855455 216.72623282252553 1.5224937388713196
2.882996556808871 212.8575385019654 1.510335056701787
2.8882241117622867 208.14477760491425 1.4768865597574283
2.8934516667157024 208.18769781735676 1.4891870179159827
2.898679221669118 213.0945373520986 1.5136372756959917
2.903906776622534 208.57411193138734 1.4771252266009631
2.9091343315759497 214.63328426006942 1.5014009514842142
2.9143618865293655 220.77054994734786 1.5188984435088848
2.919589441482781 213.76472649873006 1.4860710993235096
2.924816996436197 212.25676885837845 1.4665716931138764
2.9300445513896127 211.2585920165586 1.4586781498952042
2.9352721063430285 210.97357325459882 1.4463986428500475
2.9404996612964442 214.5776721364748 1.4591729941417213
2.94572721624986 213.5294692615195 1.4522839639394918
2.9509547712032758 216.29025553694842 1.4737593830314701
2.9561823261566915 219.75116597672204 1.5013219342365474
2.9614098811101073 223.89919492365863 1.5102050633711896
2.966637436063523 223.28087019498398 1.5074708727581205
2.971864991016939 226.1301730924739 1.5287496225727057
2.9770925459703546 219.09967097007657 1.5075817977277755
2.9823201009237703 218.0982812355369 1.5040069506284155
2.987547655877186 220.45601884463036 1.497474960417389
2.992775210830602 223.16011520593972 1.4861214428998162
2.9980027657840176 224.59919854860607 1.4804144199002032
3.0032303207374333 226.0440906256603 1.4999159782602147
3.008457875690849 224.5920570778097 1.512667796563972
3.013685430644265 224.97065295155886 1.5071548481320478
3.0189129855976806 226.39799342139966 1.4993272643815678
3.0241405405510964 218.40755674181207 1.4486639068120255
3.029368095504512 217.71828406148728 1.4234287153382177
3.034595650457928 221.2165123491891 1.4534907602304548
3.0398232054113437 222.61292205300316 1.468261155576106
3.0450507603647594 227.92343169480665 1.4820614702064498
3.050278315318175 230.0193342845702 1.5071199425806254
3.055505870271591 228.85343982321064 1.490173675060952
3.0607334252250067 232.1459053337782 1.4936715373013267
3.0659609801784224 233.81251492162522 1.5050923657791517
3.071188535131838 230.53449884418927 1.4758472621008507
3.076416090085254 228.78329477979273 1.4721136242542905
3.0816436450386697 225.41070824551812 1.4457531491693703
3.0868711999920855 219.88600760985852 1.400711729365545
3.0920987549455012 220.21110483439787 1.3937947472524779
3.097326309898917 222.87082007849827 1.3903003677464862
3.1025538648523328 226.93983462853618 1.4023480856593544
3.1077814198057485 233.14227798627167 1.4198078731061385
3.1130089747591643 232.85022361411237 1.4105092113818454
3.11823652971258 227.49456080258275 1.3711420813123982
3.123464084665996 231.1024939127108 1.360224921509074
3.1286916396194115 230.81249087927705 1.3270614056073589
3.1339191945728273 239.0095489627074 1.3444474114255365
3.139146749526243 247.43024351170484 1.3723714814748995
3.144374304479659 246.2105025659913 1.3556474133137235
3.1496018594330746 246.72947621910788 1.3474959827982744
3.1548294143864903 249.31583252360156 1.344826930400205
3.160056969339906 249.72466921853376 1.3253459153784715
3.165284524293322 250.16329484443452 1.3053747741111628
3.1705120792467376 256.5992192513094 1.2954977695116416
3.1757396342001534 258.3561943087833 1.267413167412902
3.180967189153569 270.4530108373428 1.2740331396567912
3.186194744106985 283.36926927921223 1.2831545817230017
3.1914222990604006 297.3205818091123 1.2971725341783522
3.1966498540138164 311.1043225088447 1.308703398634645
3.201877408967232 328.45682019514413 1.3329161960823352
3.207104963920648 349.61547967599205 1.3571980987186125
3.2123325188740637 367.45177795199305 1.3719542545399899
3.2175600738274794 391.8785689734232 1.4086349012677222
3.222787628780895 415.6739696350252 1.446006080217868
3.228015183734311 442.00187937600754 1.4908500589857197
3.2332427386877267 470.69160148093283 1.531273175645633
3.2384702936411425 502.9821718134841 1.5727299369564147
3.2436978485945582 531.3364385632058 1.6112199524526158
3.248925403547974 559.9648992546325 1.653801310626339
3.2541529585013897 593.9840815725461 1.7042352013746984
3.2593805134548055 622.0607810710893 1.7428486108803583
3.2646080684082213 651.8601893340234 1.7774051863891773
3.269835623361637 675.1150117714889 1.802480083036621
3.275063178315053 689.5567160123138 1.8152314640029468
3.2802907332684685 704.4399106726759 1.8317910273262341
3.2855182882218843 714.2057140811088 1.8411439287275109
3.2907458431753 727.9564823116233 1.8611478540489015
3.295973398128716 742.6990727584462 1.8797609058064826
3.3012009530821316 759.2155409223765 1.899591635972679
3.3064285080355473 767.4690098213548 1.9104289512339974
3.311656062988963 774.8202661933482 1.9168260954864489
3.316883617942379 778.9753507201755 1.9215439488652877
3.3221111728957946 788.3937650453914 1.9328590225518587
3.3273387278492104 796.9298472757464 1.9411337652841856
3.332566282802626 794.7346704804379 1.932442226746174
3.337793837756042 786.3841171704635 1.919124537681495
3.3430213927094576 760.9269353287282 1.885209674769421
3.3482489476628734 732.4919213226909 1.8506419663361398
3.353476502616289 686.6154369008182 1.7879750271720698
3.358704057569705 641.042216507799 1.7257251472939112
3.3639316125231207 583.2373777785988 1.643365991612419
3.3691591674765364 531.9258127132396 1.57703931308358
3.374386722429952 479.97442284364485 1.5066968418998137
3.379614277383368 428.8310423372751 1.4351493138868683
3.3848418323367837 383.93148463267096 1.371088440004856
3.3900693872901995 347.08657237956913 1.3181049537102352
3.3952969422436152 314.84319183370985 1.2759492526329168
3.400524497197031 294.6207635321371 1.2566897039446963
3.4057520521504467 275.2574992498818 1.2336110461154899
3.4109796071038625 259.2976582265105 1.2202421750579435
3.4162071620572783 248.2778562234573 1.1985714616382712
3.421434717010694 242.2806284215984 1.1913349444621903
3.4266622719641098 238.02616382183496 1.1933401129623338
3.4318898269175255 235.50351000321035 1.2001019564913702
3.4371173818709413 230.97689859515643 1.2200209223732894
3.442344936824357 223.9799564769377 1.2175914811490829
3.447572491777773 220.51623660463858 1.2278858732276268
3.4528000467311886 216.27188147959316 1.2159805673177355
3.4580276016846043 216.94249381199367 1.2164170451106342
3.46325515663802 215.68400124633837 1.2148101532836784
3.468482711591436 214.58949654622504 1.2032793073745933
3.4737102665448516 214.6173338346246 1.2029055019788912
3.4789378214982674 216.7552668206381 1.1994110749107458
3.484165376451683 218.0837695967041 1.2048738936740395
3.489392931405099 223.59357811631662 1.243294194610856
3.4946204863585146 225.37802433080532 1.2515322662854742
3.4998480413119304 230.49734829029035 1.2581472948630283
3.505075596265346 230.93778507291782 1.2496016941175048
3.510303151218762 236.22669023203701 1.2530757449417709
3.5155307061721777 237.068210185288 1.2382266596764246
3.5207582611255934 236.9444349777114 1.225554697295706
3.525985816079009 238.0629750603748 1.1978460132232363
3.531213371032425 243.163870619319 1.1865268172433845
3.5364409259858407 254.19600905707867 1.192110556605711
3.5416684809392565 267.25987293235795 1.1972128120601686
3.546896035892672 286.43025753700186 1.210907738358332
3.552123590846088 326.41065909237375 1.2637281047153999
3.5573511457995037 397.92902740331965 1.3735935242783337
3.5625787007529195 527.0857131113004 1.5637559398628986
3.5678062557063353 751.7579707254978 1.8579900848743078
3.573033810659751 1158.9025923393838 2.30348428422144
3.5782613656131668 1880.780523419531 2.9359488281808184
3.5834889205665825 3164.165214309494 3.809301272049531
3.5887164755199983 5330.019289725305 4.943715420882515
3.593944030473414 8572.101115340944 6.223435648593824
3.59917158542683 12319.889865412451 7.423743742273088
3.6043991403802456 16126.820255339397 8.46489595551978
3.6096266953336613 18726.102965186466 9.120361078125608
3.614854250287077 19373.551196739234 9.288898775033815
3.620081805240493 17925.46818529771 8.933276107196034
3.6253093601939086 14756.03156645249 8.069850623693808
3.6305369151473244 11308.820884593777 7.035330332231864
3.63576447010074 7923.330212590864 5.869605101656547
3.640992025054156 5366.297616195645 4.827463567238395
3.6462195800075716 3433.27636864662 3.85592490583695
3.6514471349609874 2180.9468096142255 3.0709120870555284
3.656674689914403 1393.7360567937083 2.457185458360519
3.661902244867819 950.9350519870986 2.0268681918474063
3.6671297998212347 693.0520658205768 1.7284097758187202
3.6723573547746504 550.825296665023 1.5452588498877318
3.677584909728066 462.1757615787913 1.4211022834986342
3.682812464681482 408.18818767259563 1.3408132635259713
3.6880400196348977 368.85455068252 1.2848826624095593
3.6932675745883135 342.44355009664156 1.2438293351522705
3.698495129541729 320.5811678251252 1.2122875109131352
3.703722684495145 305.7091045544151 1.1906807588204542
3.7089502394485607 297.23731328803916 1.1794477778703365
3.7141777944019765 295.5160516494406 1.1857256294548062
3.7194053493553922 290.78417023847226 1.1798225380550635
3.724632904308808 283.681553043473 1.1707907039241092
3.7298604592622238 272.6689728217929 1.1505711449461125
3.7350880142156395 266.1474641158048 1.1478405754961654
3.7403155691690553 263.186765220957 1.1481224694375545
3.745543124122471 259.9591944590167 1.1389619437296155
3.750770679075887 257.62013399096105 1.1360519293949671
3.7559982340293026 257.1016668488248 1.136025198981294
3.7612257889827183 255.660217390753 1.139145333273392
3.766453343936134 253.92637650131311 1.1442253819165242
3.77168089888955 257.2398294342154 1.1486282218082027
3.7769084538429656 254.3049024628584 1.143850152216859
3.7821360087963813 250.80887645925142 1.1356375073645975
3.787363563749797 247.91450594841743 1.1332581980786285
3.792591118703213 243.26766865412256 1.1205804770610657
3.7978186736566286 238.0660511684389 1.1029036448674279
3.8030462286100444 243.3587157359726 1.1092696349170188
3.80827378356346 246.22088583868734 1.1062750383309623
3.813501338516876 251.65234397256359 1.1073513693459163
3.8187288934702917 260.69489157432173 1.1217973146349574
3.8239564484237074 266.0108641715301 1.1188260534509638
3.829184003377123 274.3315695835552 1.1242905289536629
3.834411558330539 281.5705498766825 1.1265875447308382
3.8396391132839547 292.2502030714268 1.1348683235100119
3.8448666682373704 307.68201795984163 1.160041980528329
3.850094223190786 319.42093627148023 1.1765067894116332
3.855321778144202 329.83314883756884 1.1952891330680662
3.8605493330976177 338.2566852757307 1.2057371558946361
3.8657768880510335 352.0139055447081 1.227279212169182
3.8710044430044492 354.1711077506214 1.2276171554546103
3.876231997957865 369.8168321048728 1.2578614855428718
3.8814595529112808 373.01537302758265 1.2644445391745323
3.8866871078646965 375.1550546053426 1.270006004736679
3.8919146628181123 385.40511933390354 1.2884868858104435
3.897142217771528 403.07490018578636 1.3142714002395253
3.902369772724944 435.0921355531004 1.365184002112997
3.9075973276783595 491.320241355283 1.4489406060212808
3.9128248826317753 559.3281863561057 1.5363351799976104
3.918052437585191 644.4557960634068 1.6492568168715223
3.923279992538607 703.8805437408494 1.7194193365471617
3.9285075474920226 712.5762486277907 1.7317533966716525
3.9337351024454383 672.097515535677 1.6809901928903164
3.938962657398854 584.746134048288 1.5683544350176177
3.94419021235227 497.55692161344535 1.4344584497270363
3.9494177673056856 424.85980926141053 1.3208187693748699
3.9546453222591014 374.98047320700095 1.234529969355878
3.959872877212517 360.69365383777875 1.2098633252014652
3.965100432165933 353.1229603698514 1.195417265724784
3.9703279871193486 359.59317420051286 1.2021671834601426
3.9755555420727644 369.53066171157553 1.212892868281321
3.98078309702618 379.3241625885306 1.2249920155403096
3.986010651979596 387.76802867642544 1.2338535492871228
3.9912382069330117 400.5729544535063 1.2510503746323365
3.9964657618864274 415.8329050573369 1.272301759771192
4.001693316839844 440.3083897383669 1.3079473643037942
4.00692087179326 467.9890941934264 1.3449398595695017
4.012148426746676 492.90564104912136 1.384172808683566
4.017375981700092 521.7896844092787 1.442692476522778
4.0226035366535084 556.8532013838951 1.4988351299167753
4.027831091606925 602.942466601116 1.564828480149051
4.033058646560341 655.6531048472062 1.633788988494376
4.038286201513757 713.3502187934445 1.7017496235322747
4.043513756467173 781.2677375246196 1.7854784534420578
4.0487413114205895 861.1979116263741 1.87584156170436
4.053968866374006 958.1642862452352 1.981065014569139
4.059196421327422 1063.8027170337484 2.0921565634082824
4.064423976280838 1181.8774055342044 2.205597322103713
4.069651531234254 1325.327027437444 2.3323412137975
4.0748790861876705 1489.0981347039703 2.4762915086429023
4.080106641141087 1680.1226465343475 2.632204593695354
4.085334196094503 1890.168375092133 2.7867829032483793
4.090561751047919 2120.5794776505077 2.9523487718011867
4.095789306001335 2380.133721257323 3.1261421783843546
4.1010168609547515 2711.233758776244 3.350819287877178
4.106244415908168 3022.5473862448453 3.54120562259748
4.111471970861584 3370.1994014096354 3.735322651724484
4.116699525815 3729.248970927945 3.9233761227880986
4.121927080768416 4085.03555000178 4.0597550785997525
4.1271546357218325 4439.959955012061 4.189161048010737
4.132382190675249 4781.333462927367 4.318711608470441
4.137609745628665 5174.846284686834 4.480431243400008
4.142837300582081 5566.611919439743 4.637845382458864
4.148064855535497 5929.958180473132 4.788912621958229
4.1532924104889135 6243.445067589898 4.896613124965354
4.15851996544233 6519.83841984588 4.990470922369949
4.163747520395746 6717.390919333225 5.060588539538815
4.168975075349162 6834.324839218688 5.092785041561075
4.174202630302578 6876.538586304592 5.105244583304341
4.1794301852559945 6813.547875751603 5.086388042184381
4.184657740209411 6646.215624808726 5.013046166205209
4.189885295162827 6356.743184656147 4.896875334312694
4.195112850116243 5990.529654146278 4.748149098752666
4.200340405069659 5558.259968924032 4.569614408204521
4.2055679600230755 5046.490447458744 4.341501317180951
4.210795514976492 4559.867580330911 4.123447399388019
4.216023069929908 4085.8426156181886 3.905210071184252
4.221250624883324 3611.4007629101834 3.6675335247934875
4.22647817983674 3197.451781988572 3.4477296288662647
4.2317057347901565 2799.0861257829824 3.218273341562112
4.236933289743573 2462.203470122364 3.014731884745452
4.242160844696989 2163.0141579903025 2.8213546807659635
4.247388399650405 1897.5164094830914 2.6386073382803983
4.252615954603821 1664.5510505292639 2.470132892903442
4.257843509557238 1483.8704997523794 2.332010580937449
4.263071064510654 1315.7483026583084 2.19239546406663
4.26829861946407 1160.27890142437 2.0542776844631105
4.273526174417486 1040.532792446365 1.9463357157738665
4.278753729370902 932.5742332694157 1.8436854542239813
4.283981284324319 837.8416800601839 1.7496471329980081
4.289208839277735 757.5705938385222 1.663430171975422
4.294436394231151 689.7216528099657 1.58750568689256
4.299663949184567 629.175510889956 1.5145192407165897
4.304891504137983 579.5113753614302 1.4506039084305071
4.3101190590914 538.6049855639266 1.397309104754865
4.315346614044816 496.118499606263 1.3439442505488133
4.320574168998232 460.7601188784458 1.2963131042019975
4.325801723951648 425.1293863070815 1.246434049823017
4.331029278905064 391.7496367469235 1.1958002739569618
4.336256833858481 370.8597849318331 1.1654772489052976
4.341484388811897 357.87193618443507 1.1507884834539228
4.346711943765313 343.50523119843757 1.1315463391762184
4.351939498718729 328.88223284406337 1.1119717340742727
4.357167053672145 318.6263734246361 1.0978272917328504
4.362394608625562 309.11987741296673 1.0918202238542871
4.367622163578978 304.57560170414604 1.0858822474106469
4.372849718532394 296.99902638401426 1.078607775219349
4.37807727348581 287.26439568271053 1.0635871717166414
4.383304828439226 275.72196095590766 1.0489091480678263
4.388532383392643 265.3306301109692 1.0330752545082833
4.393759938346059 254.70972655270194 1.01402740896162
4.398987493299475 244.91233857972352 1.0013784520566944
4.404215048252891 238.4364153742294 0.992632472058435
4.409442603206307 234.5040583991996 1.000189312900759
4.414670158159724 229.1280099982949 1.0042866076713552
4.41989771311314 220.2597863788227 0.9961584455100516
4.425125268066556 214.25401806930216 0.9923384446970545
4.430352823019972 206.01881445360044 0.9766126229123565
4.435580377973388 204.0875309861388 0.9750290629459148
4.440807932926805 201.31222762642108 0.9681497432599279
4.446035487880221 195.04398337168777 0.9617339503657428
4.451263042833637 188.70431663085662 0.9547478328596124
4.456490597787053 186.70612711593262 0.9535593784981053
4.4617181527404695 184.21659270595862 0.95429145402127
4.466945707693886 185.52731656348357 0.9608616502498084
4.472173262647302 184.19744458881888 0.958497719522534
4.477400817600718 184.87293810189198 0.9644593290589752
4.482628372554134 178.99187632611535 0.9461180121746237
4.4878559275075505 181.79137432366497 0.9605492965790292
4.493083482460967 182.93248019510492 0.9714495965943535
4.498311037414383 184.41932870282446 0.9876787100827454
4.503538592367799 188.40976666683474 1.0136729765049655
4.508766147321215 184.9561980551077 1.0070224559774106
4.5139937022746315 180.75088173130268 0.9926380894216894
4.519221257228048 178.6517391201634 0.9841435996896424
4.524448812181464 177.8530427701247 0.9755939325595288
4.52967636713488 175.7465552881007 0.9822069358350626
4.534903922088296 175.81027722515327 0.9891383427777323
4.5401314770417125 177.54536686743884 0.991845657462271
4.545359031995129 176.60456830772185 0.9929040359164202
4.550586586948545 177.4544722052565 0.9875232839783935
4.555814141901961 172.61054771563315 0.9676922481795466
4.561041696855377 167.6142084227373 0.9516113509479615
4.5662692518087935 167.29433856296308 0.9550838817079785
4.57149680676221 164.91118934482367 0.9565258970937781
4.576724361715626 166.26798053794278 0.9758540531794583
4.581951916669042 170.3060196677441 0.9800487462955789
4.587179471622458 169.97507472532268 0.9691874875241281
4.5924070265758745 172.23746227214778 0.9733085882732511
4.597634581529291 170.2067384375781 0.9742500697842196
4.602862136482707 166.55024620591277 0.9830809448332989
4.608089691436123 166.86701101132462 1.0003395706249083
4.613317246389539 165.3559601911712 1.0005725922206579
4.6185448013429555 162.60837097998527 0.9792625297368653
4.623772356296372 163.7200433650552 0.9799146458722899
4.628999911249788 165.4033889338421 0.9823158526868008
4.634227466203204 160.63312684247416 0.963296457588596
4.63945502115662 161.39929637105632 0.9666572401181164
4.6446825761100365 160.0686715515309 0.9639638159588617
4.649910131063453 157.82425586870954 0.9639918252378592
4.655137686016869 161.42800175377647 0.9842809258869355
4.660365240970285 162.8265914127916 0.9954132280386007
4.665592795923701 161.48202171621534 0.9938244937214521
4.6708203508771176 166.52875310090027 1.005798379065352
4.676047905830534 166.71396465950684 1.0091150918393956
4.68127546078395 162.72440936807126 0.998043024058736
4.686503015737366 162.84362088147031 1.0193401531664588
4.691730570690782 158.84669044410617 1.0098641439226719
4.696958125644199 158.0760831231037 0.9922334526918941
4.702185680597615 158.70814296410558 0.9771766431523438
4.707413235551031 160.45327411565916 0.9750340926537167
4.712640790504447 162.49156715986894 0.9834819428117633
4.717868345457863 162.09853014585306 0.9877659662174609
4.72309590041128 159.97515228418177 0.9765433458700081
4.728323455364696 159.24256023255316 0.9801562894767778
4.733551010318112 160.69250206413295 0.9912449201707593
4.738778565271528 163.23275366943545 1.0022690733732242
4.744006120224944 160.90341530900093 0.9876679396649655
4.749233675178361 158.52387713960698 0.9743761312863496
4.754461230131777 162.02394437839794 0.9903936757059211
4.759688785085193 160.65447205327027 0.9949766052364952
4.764916340038609 157.99481529397286 0.9929405495052044
4.770143894992025 153.56956834972047 0.9683673813074701
4.775371449945442 154.23319408519825 0.9643183555985734
4.780599004898858 155.04580494394997 0.9496436307859002
4.785826559852274 157.5640708566367 0.9552249910427161
4.79105411480569 155.4003291719559 0.947772316951144
4.796281669759106 154.00383084738806 0.9394769240920468
4.801509224712523 153.56103564715855 0.9405593223482298
4.806736779665939 152.480410756493 0.9391364669263642
4.811964334619355 156.02705974150064 0.9576382540826022
4.817191889572771 157.96487378429413 0.9645409212103729
4.822419444526187 157.7339940546437 0.9709264293315912
4.827646999479604 154.52912279547584 0.9499456683821952
4.83287455443302 148.0679296744331 0.9292735985608765
4.838102109386436 149.95055618919335 0.9264029615055082
4.843329664339852 153.65130774537857 0.9360777870285024
4.848557219293268 157.31251727027006 0.9504554750261766
4.853784774246685 158.49668258352713 0.9585954020885536
4.859012329200101 162.2621692680999 0.9804482235928791
4.864239884153517 160.782969146289 0.9768191613849403
4.869467439106933 155.72291881092687 0.9502487774212359
4.8746949940603495 151.56898311401167 0.933072695242345
4.879922549013766 147.11464310650018 0.9158144270739255
4.885150103967182 150.38496682160593 0.9170583358034392
4.890377658920598 158.75290505832737 0.9426939563638989
4.895605213874014 158.51036645631487 0.9355233517709856
4.9008327688274305 159.7113438893322 0.9529871343784745
4.906060323780847 156.3264504701422 0.9470067136566328
4.911287878734263 150.36810836734324 0.924210700287793
4.916515433687679 149.07691290659665 0.9223351262320749
4.921742988641095 149.75142574037363 0.9138950514306188
4.9269705435945115 152.5634216818266 0.9241645666719184
4.932198098547928 157.70710859068808 0.9462039569844793
4.937425653501344 160.21205188343444 0.9609639212068715
4.94265320845476 161.3578507290003 0.9807587265904573
4.947880763408176 161.603183120635 0.973427996798471
4.9531083183615925 161.8496277510397 0.9716515676381487
4.958335873315009 161.28159781882763 0.9650480154850455
4.963563428268425 163.79638659123236 0.9706065736778683
4.968790983221841 163.70153320273445 0.9584841109720714
4.974018538175257 159.99503274192344 0.9459756877815237
4.9792460931286735 161.3396651607914 0.9388237503487166
4.98447364808209 158.5508330145233 0.9298982404818951
4.989701203035506 163.20020570976232 0.9242011867040628
4.994928757988922 165.55988955365697 0.9119249007958266
5.000156312942338 166.92126543107585 0.8947665826975213
5.0053838678957545 166.50704519814818 0.861413823301814
5.010611422849171 172.52031642034763 0.8635007686651507
5.015838977802587 180.3999573505064 0.8705809864913812
5.021066532756003 185.5805964113697 0.8690653950493179
5.026294087709419 191.6236052935444 0.8759071272951684
5.0315216426628355 188.40181211103757 0.8681877433471739
5.036749197616252 186.86157572748854 0.8775043542966586
5.041976752569668 183.02919492549202 0.8798654908449429
5.047204307523084 180.75653950580082 0.8931054558238744
5.0524318624765 181.22224982645528 0.9008873061256604
5.0576594174299165 183.17554860619882 0.8968805088496759
5.062886972383333 189.56368557030314 0.8999789121770164
5.068114527336749 192.68086811030267 0.8908164203398898
5.073342082290165 200.20331862317818 0.8880281384603175
5.078569637243581 206.83818259757817 0.8820843133528916
5.0837971921969975 213.4780881375883 0.8742862648007139
5.089024747150414 222.8581988493581 0.878697405781544
5.09425230210383 234.00937750767628 0.8867786909002378
5.099479857057246 254.0809493859758 0.9133922883952882
5.104707412010662 277.36815479936956 0.9437411342780678
5.109934966964079 305.2874524652185 0.9774539277631517
5.115162521917495 327.9255287737972 1.007447853855443
5.120390076870911 346.24259091570997 1.0318797743791668
5.125617631824327 361.3561692065601 1.0486661384590115
5.130845186777743 363.1642082166468 1.0492640483874631
5.13607274173116 357.58068857619594 1.046828355373423
5.141300296684576 340.48381482639644 1.035576667002225
5.146527851637992 319.26158886895297 1.017860321110478
5.151755406591408 290.4043908417947 0.9841327700859166
5.156982961544824 264.1943658971261 0.9580247485832687
5.162210516498241 242.96272341840083 0.9372005729277414
5.167438071451657 224.3897807992853 0.92758550358548
5.172665626405073 209.33001107788752 0.916707666833459
5.177893181358489 196.6230477665592 0.8989331401901258
5.183120736311905 188.48712091158396 0.8891817798269603
5.188348291265322 183.4597205697759 0.8859668738012989
5.193575846218738 179.34791764537562 0.8839073220580459
5.198803401172154 173.26147332476475 0.8694048088352273
5.20403095612557 170.40129999389927 0.864386381110981
5.209258511078986 166.88416730096236 0.8558819972879438
5.214486066032403 169.52920219924113 0.8711598179206227
5.219713620985819 166.90805216950636 0.877180369014675
5.224941175939235 165.85131959836892 0.8833628385313095
5.230168730892651 162.1987344265904 0.8774537338361988
5.235396285846067 161.34047609445574 0.8694783327425398
5.240623840799484 161.85260353316002 0.8727879808748653
5.2458513957529 157.60212456938734 0.8665796092849141
5.251078950706316 157.29962559603987 0.8676326067505756
5.256306505659732 159.76342916576075 0.8867586241862331
5.261534060613148 161.79049990391292 0.8976760373183504
5.266761615566565 162.85804354126574 0.894394757812871
5.271989170519981 162.89170348180502 0.8969667643883846
5.277216725473397 163.6868655916231 0.8936504982065512
5.282444280426813 163.86933997550997 0.9024764181590565
5.2876718353802294 162.4600022954315 0.9120638502136535
5.292899390333646 158.47827729597836 0.8971302517346721
5.298126945287062 151.16772217229914 0.8748656335716043
5.303354500240478 149.65096149516143 0.8696159299526034
5.308582055193894 154.3065687107515 0.8817516969225153
5.3138096101473105 160.86752528626653 0.9067994746205493
5.319037165100727 165.53571268275203 0.9163015113910307
5.324264720054143 164.64159011846067 0.9124701237859153
5.329492275007559 159.26022193328544 0.9021641324870152
5.334719829960975 158.1053214291757 0.9002440511459591
5.3399473849143915 157.41334317002102 0.9027178199922395
5.345174939867808 157.70543129994402 0.9095062681620539
5.350402494821224 157.09845572994402 0.903606877987523
5.35563004977464 156.83706111338424 0.8951334258447307
5.360857604728056 160.2607654337974 0.8893659486500785
5.3660851596814725 162.6245803669067 0.8869995688488331
5.371312714634889 164.7017309898298 0.8891100523027532
5.376540269588305 160.77801462214592 0.8745531821976631
5.381767824541721 160.24827414529815 0.8706052827251463
5.386995379495137 157.24238402465832 0.8623616011458287
5.3922229344485535 152.93180523412 0.8510217247673276
5.39745048940197 152.78619445698087 0.8566954912057165
5.402678044355386 151.97746800249718 0.8502184575775102
5.407905599308802 151.8350616206535 0.835620599829151
5.413133154262218 155.493257116913 0.829775552750953
5.4183607092156345 157.28878131053486 0.8141438826256103
5.423588264169051 160.70449534052102 0.8104368630003099
5.428815819122467 164.75270620405044 0.8161457796282576
5.434043374075883 168.80384121501388 0.8254588980353654
5.439270929029299 172.48199595836905 0.8308037604923235
5.4444984839827155 180.3569607469049 0.8458144753227776
5.449726038936132 186.06440103889204 0.8573589931921969
5.454953593889548 190.01000896595002 0.8654581003746493
5.460181148842964 187.74393806636527 0.8670050476794505
5.46540870379638 180.63347293806805 0.8565019232096529
5.4706362587497965 177.31099112047823 0.8553151324346064
5.475863813703213 175.52591075767106 0.8596547302118219
5.481091368656629 174.53322745404003 0.864646725775493
5.486318923610045 172.34169236523763 0.8625641538337712
5.491546478563461 166.0377854710714 0.8504419007589662
5.4967740335168775 161.74828434326776 0.836898667032407
5.502001588470294 159.63596502488187 0.8309319643175802
5.50722914342371 158.82408225986302 0.8358414889149111
5.512456698377126 163.40553766154346 0.852926297715392
5.517684253330542 165.15214525874669 0.8609103785658351
5.522911808283959 162.92376784128598 0.8457368473594663
5.528139363237375 162.31599164407106 0.844314821373209
5.533366918190791 158.29350565644378 0.833141144184947
5.538594473144207 155.05315796292197 0.8221339046024851
5.543822028097623 155.32841428139213 0.8235408100621024
5.54904958305104 158.5537563569474 0.8290854844472197
5.554277138004456 161.76380213949935 0.8360997465205723
5.559504692957872 160.8406866896042 0.8365048675220551
5.564732247911288 160.25121209537116 0.8366908971384045
5.569959802864704 158.35911708778315 0.8338288928521298
5.575187357818121 156.06974277352222 0.8253183351255607
5.580414912771537 158.58389003567387 0.816899738009579
5.585642467724953 160.99236930377364 0.8232518200020469
5.590870022678369 163.8073105485308 0.8213519119185406
5.596097577631785 167.1267450079935 0.8241214207896213
5.601325132585202 169.1792104485347 0.8296439350050951
5.606552687538618 177.22301838733023 0.8452222383303701
5.611780242492034 182.72651147116267 0.8467458956562719
5.61700779744545 188.9935736679179 0.8448585528295939
5.622235352398866 197.95014671880088 0.832651151051596
5.627462907352283 217.18722130052052 0.8398074611995625
5.632690462305699 254.3490997409656 0.8767758699708905
5.637918017259115 311.62406996313103 0.9461756165516033
5.643145572212531 397.236390721477 1.0501397019113172
5.648373127165947 495.38326825407194 1.1605404970957554
5.653600682119364 601.2348188284993 1.2710009470698411
5.65882823707278 690.3072385057504 1.3543791627686936
5.664055792026196 749.0601949560856 1.4058376541193591
5.669283346979612 788.0811195659332 1.4407452194175365
5.674510901933028 795.0074996303408 1.4454526885466927
5.679738456886445 789.4659863990881 1.4401318044709506
5.684966011839861 776.9476962302278 1.427732653384708
5.690193566793277 764.9686355804943 1.415967165550382
5.695421121746693 761.8022443908096 1.4149186020845068
5.700648676700109 757.5221216018163 1.4108390024528128
5.705876231653526 753.8346334449473 1.4057421506062868
5.711103786606942 750.4420438164117 1.3987339703700736
5.716331341560358 752.7262279570932 1.3995392224876282
5.721558896513774 756.1481863600623 1.402943992920526
5.7267864514671905 760.4420679151076 1.407598977393511
5.732014006420607 767.6654575705328 1.4140744088424084
5.737241561374023 767.4849114026979 1.4107605118174045
5.742469116327439 782.486418850731 1.422309839746214
5.747696671280855 814.0099004857047 1.45012596447739
5.7529242262342715 866.561984672637 1.5001065166891137
5.758151781187688 931.6528919283825 1.5555878265211256
5.763379336141104 1007.7491990767649 1.617488409823131
5.76860689109452 1081.5743430187674 1.6699026249798745
5.773834446047936 1163.2157725234838 1.7310403296021089
5.7790620010013525 1228.071109515061 1.7780287805563986
5.784289555954769 1264.0579697086116 1.8064154905565486
5.789517110908185 1265.0834380975066 1.80541738534754
5.794744665861601 1207.1409985929877 1.760625116845583
5.799972220815017 1099.135850459639 1.6763819701102385
5.8051997757684335 958.4275179174506 1.5658653881271303
5.81042733072185 803.3307425381782 1.4352922106914865
5.815654885675266 657.3955158079866 1.3048317042887219
5.820882440628682 528.4916437028077 1.1755463414148974
5.826109995582098 430.23336373018344 1.0713367672351126
5.8313375505355145 356.135007040069 0.9900111022795547
5.836565105488931 299.68258532018297 0.9204971811773519
5.841792660442347 263.15335983442515 0.8740087170863396
5.847020215395763 241.26126184731484 0.8468578795770073
5.852247770349179 226.47381876317417 0.8250041281978572
5.8574753253025955 218.19190292470134 0.8145545728712925
5.862702880256012 212.39904673445756 0.8077270985065285
5.867930435209428 210.11945461600115 0.8076885092595896
5.873157990162844 205.7919685999303 0.8067767339559875
5.87838554511626 203.19750507879385 0.8034767180907457
5.8836131000696765 198.87293305624368 0.7989731596446369
5.888840655023093 199.42702427357779 0.8036560988466691
5.894068209976509 198.74429551507902 0.8050479717890903
5.899295764929925 198.88816309462578 0.8047438510270706
5.904523319883341 195.69186640341826 0.7918764284668189
5.9097508748367575 197.75297118429916 0.7983957733429037
5.914978429790174 198.85665473135765 0.7978858169875487
5.92020598474359 199.6465210554842 0.7945617385610898
5.925433539697006 202.8598556157045 0.7991989776458727
5.930661094650422 205.23747491378072 0.7955084344870513
5.9358886496038386 207.62769548893354 0.7955719114286877
5.941116204557255 211.53565481985083 0.7962301959823466
5.946343759510671 220.17563971458196 0.809472253486518
5.951571314464087 227.6703187651039 0.8294493732039966
5.956798869417503 233.75928574126397 0.8414582597216662
5.96202642437092 241.5810077489614 0.8541024498259501
5.967253979324336 242.72747983518167 0.8560840701236173
5.972481534277752 253.67245492930346 0.866970477940397
5.977709089231168 264.91650395129653 0.8783049247889907
5.982936644184584 275.9557361617574 0.8891546497092995
5.988164199138001 293.7862717137549 0.9106673946686902
5.993391754091417 311.45089685138976 0.9352848335645255
5.998619309044833 331.2390560667588 0.9620188913278092
6.003846863998249 362.00230896475216 1.0040853400677212
6.009074418951665 395.6755725744099 1.048835696880576
6.014301973905082 436.10070440928513 1.1022362188536758
6.019529528858498 490.1136635287109 1.1668833407035444
6.024757083811914 556.8690630853972 1.2446390519931487
6.02998463876533 633.9592447776472 1.327278393134231
6.035212193718746 738.0838977922479 1.4337794579571819
6.040439748672163 862.9771267731331 1.5529545346959657
6.045667303625579 1011.5556130761313 1.6835827507184962
6.050894858578995 1188.2220208822732 1.8262084092713486
6.056122413532411 1365.380170208762 1.958281333118123
6.061349968485827 1537.3815618493747 2.0747548512649265
6.066577523439244 1694.792480346208 2.178782679035268
6.07180507839266 1808.050488694994 2.2530282386113303
6.077032633346076 1874.4057562960886 2.29862797732833
6.082260188299492 1881.435668354494 2.3054369380935755
6.087487743252908 1848.9227174491505 2.2886488298963834
6.092715298206325 1771.7772671639386 2.2427146480135427
6.097942853159741 1670.6529680337235 2.1790044545573672
6.103170408113157 1552.5108212047164 2.1020929576035163
6.108397963066573 1417.7577044983966 2.009730008690072
6.113625518019989 1279.1103020793416 1.911162658606643
6.118853072973406 1154.2547482038622 1.8199480330378597
6.124080627926822 1031.2584473317902 1.7212160988470064
6.129308182880238 924.3280578341643 1.6323612267064764
6.134535737833654 823.7150449394701 1.542950026201693
6.1397632927870704 732.7310408286248 1.4565552720778978
6.144990847740487 650.9657699647503 1.3751082644505435
6.150218402693903 578.1999556731104 1.299159436321175
6.155445957647319 515.8250325922429 1.2297951210536195
6.160673512600735 465.6932936785939 1.1728000092536865
6.1659010675541515 426.4740350920795 1.1269433000395621
6.171128622507568 394.3892146547373 1.0906077030163026
6.176356177460984 365.5781284236847 1.0549908880902406
6.1815837324144 337.0133620864422 1.0164238012511826
6.186811287367816 316.2949675463489 0.9889162429339808
6.1920388423212325 304.12070944765685 0.9753498226420796
6.197266397274649 294.0141887453186 0.9649947321761834
6.202493952228065 288.7237951334897 0.9595279032560922
6.207721507181481 275.8995600950103 0.9330797605623448
6.212949062134897 265.63602448325116 0.9141536864531705
6.2181766170883135 252.8281663332963 0.895470630015965
6.22340417204173 241.11499612140386 0.8694765893226043
6.228631726995146 233.5298651118768 0.8526754708918568
6.233859281948562 230.03761123121367 0.8450622814656316
6.239086836901978 230.17678149293866 0.8447026876386277
6.2443143918553945 228.59144000838586 0.8465423147753238
6.249541946808811 229.26605499888535 0.8502492586656675
6.254769501762227 221.89448718501876 0.8367197616513222
6.259997056715643 223.22509244618595 0.8395241025274714
6.265224611669059 218.45348841882958 0.832651490749082
6.2704521666224755 213.14664035507386 0.8288180577853723
6.275679721575892 208.17465480210458 0.8211609369571903
6.280907276529308 204.6227863328331 0.8164416906243838
6.286134831482724 206.81140545170268 0.82383961133825
6.29136238643614 206.81996777959174 0.8206322442389044
6.2965899413895565 207.2800446324774 0.8193074648969777
6.301817496342973 208.10976318835665 0.8259370559548751
6.307045051296389 212.33683464015866 0.8348620308389976
6.312272606249805 211.37903291079564 0.8325743146017748
6.317500161203221 209.5733610731602 0.8264697851328454
6.3227277161566375 206.22550379405584 0.8211755029761273
6.327955271110054 203.08758106740268 0.8101587071646796
6.33318282606347 202.10295690907762 0.8098820684257747
6.338410381016886 202.33996452794534 0.8133767923943716
6.343637935970302 204.30788408352856 0.8153736644338121
6.3488654909237185 202.93173785925669 0.8139292436812695
6.354093045877135 201.76127360582473 0.8082952138876105
6.359320600830551 199.29586193990264 0.8003690502345069
6.364548155783967 199.79087699139177 0.7969202753265542
6.369775710737383 203.5610969080036 0.8041186225726109
6.3750032656908 201.18335003481047 0.8018114305599735
6.380230820644216 202.00758639697054 0.8068270872718452
6.385458375597632 200.8079738763605 0.805777326520869
6.390685930551048 202.70809157031368 0.8074261138484821
6.395913485504464 205.22704224293352 0.8097089016773971
6.401141040457881 202.142473621257 0.7992486582862178
6.406368595411297 199.7400627095097 0.797851143370858
6.411596150364713 199.10663321574165 0.795474420119292
6.416823705318129 201.61001097456045 0.8000456131983625
6.422051260271545 205.75549626344701 0.8085265797103984
6.427278815224962 206.90650971636316 0.8115523929999933
6.432506370178378 205.70448792192562 0.8081429991346953
6.437733925131794 204.83044719015706 0.802895628658046
6.44296148008521 205.15410201100738 0.7996586362244889
6.448189035038626 205.36419413519107 0.7958852659299256
6.453416589992043 207.762828991972 0.7994891919839039
6.458644144945459 208.22976276006872 0.7958907068876981
6.463871699898875 207.2827752549302 0.7903362906029079
6.469099254852291 209.5660137244013 0.7930299592028879
6.474326809805707 209.2499737782987 0.7891584483373447
6.479554364759124 212.63624300793938 0.7953945816835208
6.48478191971254 217.14473215495101 0.8061813124520153
6.490009474665956 219.6405883279117 0.8078314386081741
6.495237029619372 222.3959009381605 0.8057930469604886
6.500464584572788 226.30677432466354 0.8055738113378872
6.505692139526205 231.18895135141855 0.8081757987195263
6.510919694479621 239.63053623710053 0.8183672282490828
6.516147249433037 246.00133462180418 0.8269297184450366
6.521374804386453 253.13634397571846 0.8337485107100907
6.526602359339869 258.80105085597853 0.8344493839518871
6.531829914293286 277.1105299192441 0.8527534141462557
6.537057469246702 302.091154475498 0.8810833770355938
6.542285024200118 332.54270930616167 0.9181073220849019
6.547512579153534 365.41820575044756 0.9550420886685473
6.55274013410695 394.55543469511474 0.9883485350118465
6.557967689060367 427.5699032936678 1.0243919895554563
6.563195244013783 451.34724046037365 1.0488600552797667
6.568422798967199 478.230820897695 1.0786085007665465
6.573650353920615 498.68169229662493 1.0989259582838604
6.5788779088740315 512.5778289362033 1.1129821156970272
6.584105463827448 517.1540491883092 1.1176679079986782
6.589333018780864 501.1971859183953 1.0990980453209445
6.59456057373428 483.1941209093735 1.0784303754523439
6.599788128687696 458.23999188874495 1.050783628829013
6.6050156836411125 433.49798940501796 1.0222971374104912
6.610243238594529 410.8177751737783 0.9990983538222178
6.615470793547945 388.9733523369214 0.974796905854353
6.620698348501361 364.3147771183141 0.9444948553032941
6.625925903454777 342.7220742370519 0.9177269453180087
6.6311534584081935 322.60818320684854 0.893363466087032
6.63638101336161 305.78458471502444 0.8733528551369235
6.641608568315026 294.2662442604595 0.8610998322775547
6.646836123268442 285.7231991010808 0.8507116322093776
6.652063678221858 278.12203784648517 0.8440555104525701
6.6572912331752745 272.6441281447729 0.8385609857376735
6.662518788128691 266.31729543050136 0.8316255681645627
6.667746343082107 259.87163390293347 0.8227400139938652
6.672973898035523 256.6963020042017 0.8187255820497031
6.678201452988939 249.18859390707064 0.8084436645960607
6.6834290079423555 244.6788544816567 0.8025088789149903
6.688656562895772 243.02189024847854 0.8010970552074071
6.693884117849188 243.44325046374652 0.8048939601965189
6.699111672802604 245.0071314176876 0.812670142010167
6.70433922775602 240.9703079468922 0.8091322260459348
6.7095667827094365 239.7449183327749 0.8101584304317307
6.714794337662853 237.66424927609043 0.8086758375939233
6.720021892616269 234.55539584114163 0.8002984478543093
6.725249447569685 230.81459947434362 0.7928167464159639
6.730477002523101 229.65249089654137 0.7912268374819232
6.7357045574765175 231.19259028736977 0.7971593221247932
6.740932112429934 232.95821307256048 0.7962735290726811
6.74615966738335 232.98989166901157 0.7959277451865612
6.751387222336766 232.54727754380608 0.7968840336769332
6.756614777290182 230.16260293262388 0.7937159518199456
6.7618423322435985 229.10808145607976 0.794002305105114
6.767069887197015 229.01681076443657 0.7893093459191017
6.772297442150431 227.87348627142342 0.7862402622294896
6.777524997103847 228.8358166625603 0.7850615011449736
6.782752552057263 227.51179238367934 0.7817591850840594
6.7879801070106796 227.5936701244564 0.781015543799501
6.793207661964096 226.6470579288459 0.7774481030890538
6.798435216917512 228.79498002168896 0.7831635128215036
6.803662771870928 230.46518738979353 0.7819872543751147
6.808890326824344 231.95239167337698 0.7798142831373114
6.814117881777761 235.31390042446753 0.7875662477669297
6.819345436731177 235.79770471742836 0.7877492804590716
6.824572991684593 235.43812777904145 0.7911403224872534
6.829800546638009 232.97009271617802 0.7834363192984537
6.835028101591425 230.82287895206434 0.7775550306722253
6.840255656544842 232.11506231983708 0.776491520273634
6.845483211498258 236.0428043163763 0.7833492848217981
6.850710766451674 239.4620229220389 0.7917077126753361
6.85593832140509 243.50492266429035 0.7986405877252487
6.861165876358506 242.574706321713 0.7981455757755539
6.866393431311923 241.90640789778567 0.7923354513586343
6.871620986265339 246.03817111307063 0.7956695213091779
6.876848541218755 246.12929797850163 0.7922518585469752
6.882076096172171 249.07361791393865 0.793907789983256
6.887303651125587 250.1453699705382 0.7926274853153898
6.892531206079004 251.35127348901506 0.7930652303531631
6.89775876103242 256.0128098863963 0.8002295224964635
6.902986315985836 257.3420570433983 0.8018025840752158
6.908213870939252 262.71473408062377 0.8075960150521045
6.913441425892668 263.26336347234496 0.8050041715783617
6.918668980846085 261.88811013776314 0.7981386898485101
6.923896535799501 263.8964319432099 0.797717867363388
6.929124090752917 269.6310637721899 0.8034348644082101
6.934351645706333 276.65015818205757 0.8134718160425011
6.939579200659749 283.8775889940162 0.8226738425564754
6.944806755613166 287.958099102329 0.8264733145828426
6.950034310566582 290.97157033427527 0.8271951609246306
6.955261865519998 299.62098107232623 0.8397690671571117
6.960489420473414 307.4591284056711 0.8469907668113404
6.96571697542683 316.6360951523804 0.8590732976446014
6.970944530380247 330.045746942385 0.8724186536422868
6.976172085333663 344.5328362208214 0.8853524010070557
6.981399640287079 361.1925012779924 0.9008546838907491
6.986627195240495 386.0757713698631 0.9273031711347585
6.9918547501939114 415.84538669960335 0.9604657151796591
6.997082305147328 460.7990927073396 1.0092587598364475
7.002309860100744 521.3466961704726 1.0727212813487261
7.00753741505416 613.0311191615359 1.1612132828307549
7.012764970007576 733.2316997149572 1.2672292697808192
7.0179925249609925 882.59368187049 1.3877199081744231
7.023220079914409 1043.1155394363175 1.5066800694378542
7.028447634867825 1192.1918152320989 1.6085988446679478
7.033675189821241 1306.875003143349 1.6832731755943253
7.038902744774657 1372.6623731015495 1.7232642504671312
7.0441302997280735 1371.8802739445252 1.7229744900489758
7.04935785468149 1321.2307838805498 1.6921951701337759
7.054585409634906 1231.4027159961674 1.6322295693910556
7.059812964588322 1125.4665029803703 1.5587927314807324
7.065040519541738 1017.4939731051279 1.4806290928346206
7.0702680744951545 916.35096302643 1.4045190404058392
7.075495629448571 826.3877934787868 1.3325762637653633
7.080723184401987 750.3303229845377 1.2675274093469053
7.085950739355403 695.7738503608527 1.2204254659963278
7.091178294308819 660.3020777492279 1.189775678672238
7.0964058492622355 633.9482590847122 1.1664878566525299
7.101633404215652 611.9134622759783 1.1468921432063917
7.106860959169068 592.2047461368586 1.1283022980637623
7.112088514122484 569.2872785190272 1.1074498603248086
7.1173160690759 549.1223325707003 1.0875862206609
7.1225436240293165 534.1734078040137 1.0729902033174077
7.127771178982733 518.2355502781444 1.0564700202934667
7.132998733936149 507.7965144917007 1.0453714963609262
7.138226288889565 496.86276818974295 1.0330649383795563
7.143453843842981 485.18442153052524 1.0211292008070738
7.1486813987963975 472.3012972770043 1.0080663037898998
7.153908953749814 462.52446892664204 0.9987544700447231
7.15913650870323 455.13347289282234 0.9906079549091278
7.164364063656646 452.23151219277156 0.9875063400409885
7.169591618610062 453.39842416984595 0.9866163430632944
7.1748191735634785 466.1735218531663 1.0000950200435423
7.180046728516895 483.6648490411592 1.0176831525819077
7.185274283470311 514.8131677933501 1.0500735610903815
7.190501838423727 564.5364286740772 1.0983940627764914
7.195729393377143 637.6497206150126 1.1651944174310391
7.2009569483305595 741.1320010355763 1.2528709441037358
7.206184503283976 875.3828190995147 1.359585815951313
7.211412058237392 1052.4476360542656 1.4888904345798932
7.216639613190808 1278.4522442985244 1.6410322528587518
7.221867168144224 1570.9531866756063 1.817723304147116
7.227094723097641 1916.5101886378272 2.0062233647059817
7.232322278051057 2269.718147833666 2.1836812333167046
7.237549833004473 2550.4375162494603 2.3117862939572347
7.242777387957889 2680.602062843657 2.3668554850299186
7.248004942911305 2631.928841106405 2.3405112630152174
7.253232497864722 2428.6334560923133 2.2464695419757654
7.258460052818138 2104.471520715899 2.091819130319547
7.263687607771554 1748.9010912838492 1.9068276090368053
7.26891516272497 1396.278589813522 1.7032421828290922
7.274142717678386 1099.9328644035193 1.51222065740728
7.279370272631803 865.2644120632158 1.3415973463380206
7.284597827585219 681.2955289260192 1.191865175869434
7.289825382538635 563.2885915187898 1.0859742852608658
7.295052937492051 484.4338796437448 1.0105553724211709
7.300280492445467 430.61328190637516 0.9559421379383597
7.305508047398884 396.31142054803354 0.9185159861328485
7.3107356023523 376.59398316386404 0.8944190485520886
7.315963157305716 359.67057366568946 0.8732555683713885
7.321190712259132 349.86622768347036 0.8624768329408226
7.326418267212548 341.98127017003145 0.8548555316263247
7.331645822165965 335.3228549787402 0.8501699691059289
7.336873377119381 331.4533590553262 0.8491098620116206
7.342100932072797 326.5382959765878 0.8420081729425533
7.347328487026213 322.013963830472 0.8350048888908914
7.352556041979629 319.07546918174296 0.8290641951197842
7.357783596933046 317.0933516610722 0.8265603666676848
7.363011151886462 319.3082440894594 0.832134778505179
7.368238706839878 317.9934680880589 0.8331263496316784
7.373466261793294 317.37794902288476 0.8303408688950755
7.37869381674671 311.71658851021095 0.8208727149857417
7.383921371700127 310.8405358531242 0.8188888683228337
7.389148926653543 310.03077783214644 0.8175026562999133
7.394376481606959 309.22782155980775 0.8172238707825263
7.399604036560375 316.8339873830384 0.8261063080281799
7.4048315915137914 320.8852892840104 0.8308801266364534
7.410059146467208 321.77899763628943 0.8331227102620805
7.415286701420624 321.32431750849497 0.8334702027461518
7.42051425637404 318.05644011758807 0.8287535675456148
7.425741811327456 314.24965712502024 0.822793794882736
7.4309693662808725 318.0461356165149 0.828278481793194
7.436196921234289 319.71294703959813 0.8344287713035707
7.441424476187705 319.5440283778775 0.8338172798634556
7.446652031141121 324.36430813850416 0.8360618166516379
7.451879586094537 327.1854878767355 0.8357759305696809
7.4571071410479535 333.2343712985948 0.8398372005981495
7.46233469600137 339.7205589129305 0.8469632789617969
7.467562250954786 346.5476254457024 0.8562892228038206
7.472789805908202 349.23814226846997 0.8614758435892768
7.478017360861618 355.6458564825528 0.8679127296857182
7.4832449158150345 358.9560318334853 0.8693807378894115
7.488472470768451 365.69549855460957 0.8736389797442833
7.493700025721867 377.16966528726044 0.8842052160947972
7.498927580675283 391.0238866981153 0.8989841420172485
7.504155135628699 406.4702236534666 0.9146757171292551
7.5093826905821155 425.5542123400644 0.9343673030022239
7.514610245535532 441.588185706772 0.9504095941651759
7.519837800488948 460.7852548342396 0.9683384979269872
7.525065355442364 476.9091151161084 0.9832608960313689
7.53029291039578 492.053271118674 0.9965386819659786
7.5355204653491965 501.2851832024521 1.0046691889636157
7.540748020302613 504.10713669931835 1.0071518828844885
7.545975575256029 502.46949541528915 1.0054479150564406
7.551203130209445 501.0866087687699 1.0042013313409006
7.556430685162861 499.9449689319473 1.004025527025688
7.5616582401162775 496.6562949017071 1.0001679796821366
7.566885795069694 486.55161030363246 0.9905814379122394
7.57211335002311 475.74050209900724 0.9809460515420931
7.577340904976526 465.1974556963054 0.9710349496336167
7.582568459929942 453.31782783583725 0.9586997493186087
7.5877960148833585 442.87341679739586 0.9476706015560048
7.593023569836775 429.7882207094127 0.9332814919587015
7.598251124790191 420.7174384519849 0.9235153929340133
7.603478679743607 414.95874556802926 0.9165298928108235
7.608706234697023 414.6807142533875 0.9138788363915579
7.6139337896504395 413.083805555264 0.9109253826607341
7.619161344603856 413.4334181257198 0.9113745752200427
7.624388899557272 406.697672804206 0.9035288926698816
7.629616454510688 405.33716167472676 0.9032606402176602
7.634844009464104 402.33866819778063 0.8989072611855718
7.6400715644175206 403.2289193411837 0.8980034658702821
7.645299119370937 412.98121254196667 0.9077662998972987
7.650526674324353 421.3044715475191 0.9147210897087413
7.655754229277769 432.2361410095673 0.9278786823814584
7.660981784231185 439.82069434012067 0.9355215101876098
7.666209339184602 451.4135948926676 0.9470466345948751
7.671436894138018 462.0792980815828 0.9578495712626778
7.676664449091434 477.32595242460883 0.9718234245233608
7.68189200404485 486.02554623643766 0.9793971276162582
7.687119558998266 496.96159045891596 0.9893227882171458
7.692347113951683 507.1834957904376 0.9991183861282046
7.697574668905099 518.0026095676859 1.0099259035526387
7.702802223858515 528.1464404902257 1.0195639429871672
7.708029778811931 535.6596034078678 1.026230705728075
7.713257333765347 535.9056732271848 1.0254246608094466
7.718484888718764 531.8285112307018 1.0206021480660967
7.72371244367218 527.1120002438713 1.016808068754269
7.728939998625596 522.2134206339852 1.0102018115253895
7.734167553579012 521.2982472445543 1.0093442805899455
7.739395108532428 521.4009452411158 1.0094403530815537
7.744622663485845 523.1661833312085 1.0119953387743574
7.749850218439261 523.2023425730806 1.0119109954864094
7.755077773392677 521.617047013186 1.0095820961930861
7.760305328346093 518.2259121734207 1.0052785084306588
7.765532883299509 511.449199959671 0.998586219075015
7.770760438252926 507.2050326245133 0.9939563041680435
7.775987993206342 500.7373834656832 0.9875566936097318
7.781215548159758 493.0476646863679 0.9795166786159362
7.786443103113174 484.04246303147386 0.9710798665926607
7.79167065806659 475.3278859514134 0.9632349434605721
7.796898213020007 468.05575842642776 0.9558200853151613
7.802125767973423 461.8548009273044 0.9491099188583968
7.807353322926839 457.27738379295516 0.9443387499919256
7.812580877880255 446.02829771045594 0.9328537280436968
7.817808432833671 438.3159577845952 0.9242379360198983
7.823035987787088 434.5344247007402 0.9204406181309888
7.828263542740504 431.71487587934905 0.9175773187467902
7.83349109769392 432.06304417509955 0.9178680806716838
7.838718652647336 431.32761570562434 0.91777386205393
7.8439462076007525 427.86491902621646 0.9136906311114035
7.849173762554169 427.8135459149745 0.9130881812358281
7.854401317507585 431.4087871179293 0.9156096485616894
7.859628872461001 435.9451964856435 0.9214538716824949
7.864856427414417 443.26004490593175 0.9292339013228788
7.8700839823678335 446.2942647965913 0.9317197341258624
7.87531153732125 449.3168404204261 0.9339888142971179
7.880539092274666 448.49539132588956 0.9308118796725986
7.885766647228082 450.57328003218606 0.9318119953427229
7.890994202181498 455.0239117443654 0.9354677609882712
7.8962217571349145 464.1158942191034 0.9438714441598153
7.901449312088331 472.6696142725612 0.9518153579829114
7.906676867041747 479.4477428170132 0.9582671827539863
7.911904421995163 485.643822058194 0.9658420378180502
7.917131976948579 494.32608431888633 0.97397540768442
7.9223595319019955 508.36162550744484 0.9863982673497937
7.927587086855412 516.2902355970057 0.9925008283752601
7.932814641808828 522.8457850208554 0.9977007370590769
7.938042196762244 530.0034735547414 1.0040050663993885
7.94326975171566 537.1649022724242 1.0104180205488855
7.9484973066690765 546.8112234341484 1.0192278419652379
7.953724861622493 556.7864276213776 1.027270941003498
7.958952416575909 572.0937914897085 1.039232219941503
7.964179971529325 592.8513995598768 1.0575762342012078
7.969407526482741 604.1703677888461 1.0666985441659178
7.9746350814361575 621.2334776525156 1.080671304455855
7.979862636389574 638.9852378305819 1.0960176161242607
7.98509019134299 650.8983988882713 1.1047266233473374
7.990317746296406 662.8421755053163 1.1149864301490722
7.995545301249822 672.6094491224569 1.1229606970485664
8.000772856203238 679.7844171574937 1.1291533766410775
8.006000411156654 685.6360359166554 1.1348344527045882
8.01122796611007 690.2827223321582 1.1385421165685292
8.016455521063486 691.3771048994848 1.1381940087349216
8.021683076016902 686.808480182568 1.1331499113889163
8.026910630970319 686.3787901649259 1.1313541783169292
8.032138185923735 687.5286064085259 1.1326484467346063
8.037365740877151 688.3030551961928 1.1342455022063844
8.042593295830567 689.251502759712 1.1348999469078795
8.047820850783983 687.7572774311085 1.1336767183645522
8.0530484057374 683.2006209271302 1.1279218959435717
8.058275960690816 675.2087922281061 1.1204529716765521
8.063503515644232 668.9870017017067 1.1149322681273723
8.068731070597648 658.9805970898854 1.1056290569221026
8.073958625551064 651.2648075059982 1.099276723317435
8.07918618050448 645.5089353332074 1.0938275782678861
8.084413735457897 644.4240015617326 1.09298258862388
8.089641290411313 642.6027707508899 1.0916699699615195
8.09486884536473 638.0579402586062 1.0872209554620584
8.100096400318145 630.7214167713763 1.0814816264590772
8.105323955271562 621.6329721165887 1.0721840432407752
8.110551510224978 614.7849374014708 1.0661213827885214
8.115779065178394 611.519882138136 1.0626560342325668
8.12100662013181 607.9439339847243 1.0595121649860864
8.126234175085226 608.2456180229848 1.0588878895319642
8.131461730038643 604.1255908381048 1.0542005479544523
8.136689284992059 605.8841338738914 1.0545994501575824
8.141916839945475 612.9728944354338 1.0612718767947449
8.147144394898891 625.0531660624299 1.0711902055795162
8.152371949852308 645.8823151036539 1.0885435278330828
8.157599504805724 666.5863132485359 1.105104381348878
8.16282705975914 692.2647604278648 1.1256972207596165
8.168054614712556 713.2851887746714 1.1423002997250917
8.173282169665972 731.5543752620231 1.15559120197653
8.178509724619389 739.943536645111 1.162249924398641
8.183737279572805 746.7846159394118 1.1675088265823992
8.188964834526221 747.1724494125018 1.1666556940367965
8.194192389479637 743.1653735762297 1.161899038883384
8.199419944433053 733.2903523728711 1.152482092190007
8.20464749938647 721.015519926405 1.142854677788158
8.209875054339886 709.8436733314531 1.1346952124087104
8.215102609293302 702.142962948899 1.130156843083924
8.220330164246718 691.5298793834521 1.1211435710933664
8.225557719200134 685.2619556814635 1.1159909576408198
8.23078527415355 680.2109606197154 1.1118031272621194
8.236012829106967 679.8260321172517 1.111816218143879
8.241240384060383 676.4638602802121 1.1078286683196332
8.2464679390138 675.4392908671755 1.1053279436835346
8.251695493967215 672.7370292933703 1.1025088520576753
8.256923048920632 671.4838817733053 1.1006844385312002
8.262150603874048 672.1133517498492 1.1017220157995224
8.267378158827464 666.119897344844 1.0969900339592915
8.27260571378088 666.8545371805877 1.0974867542915077
8.277833268734296 661.5426520603728 1.092440051374277
8.283060823687713 655.8175385724802 1.0874526107319311
8.288288378641129 648.3874427834139 1.080556447846547
8.293515933594545 641.4375438134145 1.0742719341260039
8.298743488547961 641.6791329898383 1.0736646592478214
8.303971043501377 646.3056144658948 1.0773655517317051
8.309198598454794 650.6466035911678 1.0806760838897853
8.31442615340821 651.3416607671836 1.0803795775431029
8.319653708361626 651.2068188451005 1.0801080745572844
8.324881263315042 653.5802781457356 1.0820618693994253
8.330108818268458 658.4247933826089 1.0856024637970303
8.335336373221875 663.6130830790083 1.088127995648685
8.34056392817529 671.5040135463653 1.0935466237153448
8.345791483128707 679.2647497706257 1.0990932446849364
8.351019038082123 680.567111447542 1.1005120936368638
8.35624659303554 681.6580851073311 1.1019567450550476
8.361474147988956 680.0281103796075 1.0996644122299262
8.366701702942372 679.658023089455 1.097738969880985
8.371929257895788 688.0956316260263 1.103458795362287
8.377156812849204 697.7453708705139 1.111945256276333
8.38238436780262 704.6044411290605 1.1186024632383411
8.387611922756037 707.288301441559 1.1208266761960775
8.392839477709453 704.2556670290124 1.1170431224376152
8.398067032662869 696.590998882899 1.110691415267097
8.403294587616285 688.0530062070437 1.1036467951054885
8.408522142569701 681.0453816609052 1.0982608704576409
8.413749697523118 673.5346798306655 1.0914987429368594
8.418977252476534 665.7388503441118 1.084888088059079
8.42420480742995 653.5160311097944 1.073252721717648
8.429432362383366 642.8447746188408 1.064370730608172
8.434659917336782 635.2928266525875 1.058383657845698
8.439887472290199 628.6585672775223 1.0537708391761318
8.445115027243615 618.6548938882368 1.0452058640470552
8.450342582197031 606.1393675353914 1.0341762611762075
8.455570137150447 594.9094231641633 1.0243747319507384
8.460797692103863 587.2333161339601 1.0172894366348622
8.46602524705728 581.263751829217 1.0112768980534836
8.471252802010696 575.6555225388688 1.0051907242913194
8.476480356964112 568.1935027569549 0.9975876834084971
8.481707911917528 561.1818597240897 0.9911177611623762
8.486935466870944 550.9749659377961 0.9821017976378628
8.49216302182436 547.9360872065029 0.979788378754962
8.497390576777777 547.7866010185859 0.9791475774531251
8.502618131731193 547.8160387644684 0.9784274090251354
8.50784568668461 549.2946397314192 0.9791394214658342
8.513073241638025 549.1591548277312 0.9797071927712396
8.518300796591442 544.7842521755184 0.9759305759163976
8.523528351544858 541.0247961368623 0.9725194516374133
8.528755906498274 535.0926600500795 0.9656631194192626
8.53398346145169 530.375944470114 0.9612330807911506
8.539211016405106 523.8692368714206 0.9553958675761794
8.544438571358523 526.1404595060318 0.9583331049038768
8.549666126311939 526.2682024008748 0.9591225192042909
8.554893681265355 527.5339807308519 0.9603052458866864
8.560121236218771 525.5696239142285 0.9574484910643911
8.565348791172188 524.4085896786729 0.9558287282251119
8.570576346125604 525.776067130679 0.9562537488383269
8.57580390107902 525.3701535856515 0.9562613996969013
8.581031456032436 525.7499793618897 0.9566149750304271
8.586259010985852 524.8370578920955 0.9543666876479733
8.591486565939269 525.775655047038 0.954494755836875
8.596714120892685 530.6557877502752 0.9582615953479071
8.601941675846101 528.1883071752593 0.9549340851645509
8.607169230799517 524.7385146611782 0.9507143403604339
8.612396785752933 522.9584694230343 0.9493604297949345
8.61762434070635 522.3463295119541 0.9489329853169798
8.622851895659766 525.2891584632711 0.9535001261137453
8.628079450613182 532.6029794255281 0.9598977960187709
8.633307005566598 536.3702091640315 0.9628093434383473
8.638534560520014 543.5754246623048 0.9684888350259777
8.64376211547343 550.6082793786994 0.9736946791051315
8.648989670426847 557.1072864989362 0.9783015422973451
8.654217225380263 568.7245100650622 0.9885968214470158
8.65944478033368 576.9456810041722 0.995220345807351
8.664672335287095 583.9556225861832 1.0003177983124725
8.669899890240512 591.0777915879402 1.004651929675909
8.675127445193928 600.1861228023078 1.0123163037964078
8.680355000147344 612.0417391016186 1.0223662531036226
8.68558255510076 623.5755275583304 1.0322078576178597
8.690810110054176 633.8893825752464 1.0401097742209777
8.696037665007593 647.4525432706229 1.0493831931147628
8.701265219961009 656.382836659575 1.0554377948400373
8.706492774914425 674.1502726270768 1.069205256626107
8.711720329867841 685.1622543984439 1.078915992528139
8.716947884821257 691.1683807948689 1.082804438761168
8.722175439774674 699.4046136494782 1.0890248088327272
8.72740299472809 700.8295702701502 1.0899227751116314
8.732630549681506 705.1986161603758 1.0940001525717453
8.737858104634922 708.6925788304856 1.0967709702869841
8.743085659588338 703.3071513344379 1.092367873917344
8.748313214541755 699.5857153717553 1.0896461728128755
8.75354076949517 685.2357144340732 1.0785655658615048
8.758768324448587 672.1144059366825 1.066817885744548
8.763995879402003 654.0929285610792 1.0515677050292707
8.76922343435542 637.7212783701818 1.037096567666134
8.774450989308836 624.6648769720342 1.0268107407454106
8.779678544262252 612.3919068057768 1.016341213888681
8.784906099215668 605.4897329302062 1.009881439914549
8.790133654169084 600.8492474151025 1.0053838997825875
8.7953612091225 596.3282659485591 1.0028978536520525
8.800588764075917 589.7874619211469 0.9970289910018052
8.805816319029333 587.4506765049491 0.9947397014370017
8.811043873982749 580.3695657032779 0.9876943886730658
8.816271428936165 577.7831577452697 0.9850176877825743
8.821498983889581 576.3929731262708 0.9852638757207328
8.826726538842998 574.2118770717182 0.9834262044998849
8.831954093796414 570.4411928045026 0.978581795665234
8.83718164874983 565.0215360176476 0.9733399449055761
8.842409203703246 561.0588696944021 0.9695336484100009
8.847636758656662 560.3460810150285 0.9697493640002516
8.852864313610079 558.3001362248183 0.9674769862145768
8.858091868563495 560.2594632302037 0.9677467002518
8.863319423516911 560.7582530304913 0.9678010161494791
8.868546978470327 559.6545257480492 0.965898481109408
8.873774533423743 558.4054874504158 0.9650061016391
8.87900208837716 557.6516728929837 0.9650290383701947
8.884229643330576 553.6733934587237 0.9614438162387428
8.889457198283992 555.6027635814298 0.9635304947083622
8.894684753237408 553.5998987840655 0.961659420948145
8.899912308190824 556.8775393635188 0.9643020803796034
8.90513986314424 558.8860400480005 0.9646253654245317
8.910367418097657 560.0868198404912 0.9645325971096651
8.915594973051073 562.4506129949068 0.9656635481410374
8.92082252800449 564.4604194442744 0.9663573698970843
8.926050082957905 571.6295281821957 0.9730464545217014
8.931277637911322 577.6852003786142 0.978124106269652
8.936505192864738 582.02111843072 0.9813305919111146
8.941732747818154 581.8090707287967 0.9814845312987857
8.94696030277157 584.1002535644595 0.9832458841635452
8.952187857724986 584.6140489388981 0.9835892336699887
8.957415412678403 584.0564253864488 0.9821425484662814
8.962642967631819 588.5729880619989 0.9846959893942572
8.967870522585235 591.7414804941876 0.9867902327616501
8.973098077538651 593.380147370747 0.9872825247003687
8.978325632492067 597.213107945099 0.9909188664810304
8.983553187445484 602.2634996091814 0.9953121955448706
8.9887807423989 609.3994076821189 1.0009329496894086
8.994008297352316 610.8260620423238 1.001626465815824
8.999235852305732 610.326146483823 1.0011367568197906
9.004463407259149 612.8632084569356 1.0026974790882677
9.009690962212565 616.1006730686836 1.004804652090072
9.014918517165981 626.5857851470552 1.0129842200540369
9.020146072119397 638.0464720403303 1.0217673255092927
9.025373627072813 652.1422883952757 1.0316312255531548
9.03060118202623 666.2980753475387 1.0421912766112638
9.035828736979646 679.3603381523618 1.0519741039004888
9.041056291933062 697.2217138740579 1.0657438913769126
9.046283846886478 711.8235585802927 1.0765413139188267
9.051511401839894 726.7749818949957 1.0870016083242113
9.05673895679331 742.8357018562764 1.0976714047819027
9.061966511746727 767.7749217466776 1.115628601136583
9.067194066700143 792.7007833666174 1.1334341821284568
9.07242162165356 818.8714649675518 1.1511949742116674
9.077649176606975 840.7498182472456 1.1654055611856458
9.082876731560392 858.1814816530896 1.1769523558547927
9.088104286513808 873.9839417883529 1.1882206097146453
9.093331841467224 879.9988679576869 1.1921496852021172
9.09855939642064 880.1449609434868 1.1915751863755157
9.103786951374056 869.112974507298 1.1819732478938245
9.109014506327473 857.3245266419054 1.1724692982079388
9.114242061280889 850.1517963448781 1.1680841847363326
9.119469616234305 843.6476333473239 1.1644262956951552
9.124697171187721 839.5422734553068 1.1616985585129613
9.129924726141137 837.9812915680702 1.1599846875423852
9.135152281094554 839.9696223966798 1.160997705200968
9.14037983604797 846.3621371066426 1.165572409378696
9.145607391001386 861.9948727249093 1.175561614222837
9.150834945954802 887.0534293115296 1.1921335380838072
9.156062500908218 917.5420594153899 1.21276698424947
9.161290055861635 955.893378880069 1.2474929466031048
9.16651761081505 998.9109765070554 1.2828164794276187
9.171745165768467 1033.7974497918572 1.3100305869306923
9.176972720721883 1059.6997621972178 1.3309154888232162
9.1822002756753 1068.1848091576512 1.338871477644898
9.187427830628716 1067.1224300163565 1.3413904866935178
9.192655385582132 1059.490013986348 1.3390822872322319
9.197882940535548 1045.8238858507746 1.3322729014704298
9.203110495488964 1030.8444904492924 1.3247487482552973
9.20833805044238 1009.3287171505581 1.312468274774061
9.213565605395797 991.5106081537757 1.3026116209370193
9.218793160349213 973.1192628253688 1.2926290070859754
9.224020715302629 961.0789489154205 1.2870956598506262
9.229248270256045 954.8384397717523 1.2844465705617707
9.234475825209461 945.9303995008624 1.280536669479403
9.239703380162878 933.4320026596301 1.2733589129961944
9.244930935116294 923.0237861374919 1.267632675203913
9.25015849006971 914.617945369094 1.263869313925294
9.255386045023126 908.3437494468089 1.261900188506205
9.260613599976542 909.0199600446648 1.263064743942102
9.265841154929959 915.325676258907 1.268885010164374
9.271068709883375 928.4878714409243 1.2787644127282816
9.276296264836791 952.71205791469 1.2969611087575996
9.281523819790207 973.0795401445553 1.3123887336448723
9.286751374743623 995.2696797452213 1.3269896394468177
9.29197892969704 1019.5958761967183 1.344727853626859
9.297206484650456 1045.7869849541876 1.3634525461950404
9.302434039603872 1069.6596964794076 1.3794671017256654
9.307661594557288 1081.6202484324176 1.389144956812328
9.312889149510704 1073.646327066736 1.3844539794458057
9.31811670446412 1046.4885261658217 1.3675927239957513
9.323344259417537 1011.4179910089929 1.3463860994529957
9.328571814370953 969.010197746259 1.3196125937655836
9.33379936932437 924.7906111892688 1.2905976387382565
9.339026924277785 873.0492527110276 1.2550652427342492
9.344254479231202 822.5393309210781 1.2192330089869188
9.349482034184618 778.6639393907803 1.186861716215162
9.354709589138034 748.3380496404646 1.1647409525987167
9.35993714409145 724.4353290762164 1.1476097379887014
9.365164699044866 706.8333636519332 1.1344735319998718
9.370392253998283 686.5179278532362 1.1184743686264458
9.375619808951699 674.0291879932478 1.1085156652410464
9.380847363905115 668.7997002157663 1.1050760486752718
9.386074918858531 659.7763383340556 1.0990399283498766
9.391302473811947 658.2818135345904 1.0981791201821776
9.396530028765364 653.2667301214224 1.0938843319614038
9.40175758371878 656.210603243789 1.0976334899774962
9.406985138672196 661.6307330916708 1.103119022588171
9.412212693625612 661.4476413584179 1.1021046708318971
9.417440248579029 657.5669154701624 1.087030447266903
9.422667803532445 651.3523692601669 1.0761043566354527
9.427895358485861 643.1012329360988 1.066007390286361
9.433122913439277 641.842725394631 1.0627808603848399
9.438350468392693 637.5576455110571 1.0564761712779207
9.44357802334611 635.4017487030053 1.0532253838832644
9.448805578299526 639.3298568284605 1.0553373879645152
9.454033133252942 642.7667116862275 1.0564652532703878
9.459260688206358 645.9928322039659 1.0570260764566655
9.464488243159774 650.2180223970765 1.0583344741286445
9.46971579811319 650.5042130508489 1.056880431005833
9.474943353066607 644.2736168737629 1.0497264474339985
9.480170908020023 640.2057810345916 1.044540417151514
9.48539846297344 638.9418784280615 1.0418935023051499
9.490626017926855 639.524545083118 1.0403376376053444
9.495853572880272 643.7881002030849 1.0435067088181667
9.501081127833688 645.0100998675543 1.0432557350678933
9.506308682787104 645.6923953877764 1.0436730734374555
9.51153623774052 639.0069081220533 1.0372200455967662
9.516763792693936 636.6144142644098 1.034726412444532
9.521991347647353 639.4070186996537 1.0350793826260287
9.527218902600769 641.0177071899415 1.0349905602894063
9.532446457554185 641.0617650301218 1.0338242931283785
9.537674012507601 636.4802114800996 1.0287269745614438
9.542901567461017 634.9749212348736 1.0260995884977027
9.548129122414434 636.9649361723147 1.027115276737808
9.55335667736785 639.1732605352541 1.0282778897509042
9.558584232321266 639.9798527476422 1.0286271146788686
9.563811787274682 641.5421934128663 1.029673210712554
9.569039342228098 643.616429305574 1.0312247037096811
9.574266897181515 638.4108476957455 1.0261414818417538
9.57949445213493 639.6445093103417 1.0259771136106164
9.584722007088347 634.5255964905838 1.0202923679961635
9.589949562041763 638.1930485134188 1.023197739789681
9.59517711699518 642.870689240408 1.0264685834443064
9.600404671948596 645.468015539315 1.0291839596964787
9.605632226902012 646.8973141296948 1.0294328879183159
9.610859781855428 644.5257297371979 1.0260008775762033
9.616087336808844 642.7432025350608 1.023625664936319
9.62131489176226 642.7880846611663 1.0233121492087953
9.626542446715677 640.9045496842148 1.0210997501361356
9.631770001669093 640.4743935619232 1.0205969182768369
9.636997556622509 642.1995494352087 1.0207265398427992
9.642225111575925 644.1727595530618 1.0214170896900798
9.647452666529341 645.8048458492354 1.0227027242171374
9.652680221482758 648.305744000399 1.024852559191084
9.657907776436174 651.0846293222095 1.0260337296244584
9.66313533138959 651.1267794781766 1.0242165009741484
9.668362886343006 656.2967726360215 1.0277752012930672
9.673590441296422 652.9955789374795 1.0243929810969443
9.678817996249839 654.1845155993921 1.0240266315692408
9.684045551203255 654.1208141428207 1.0239536777237432
9.689273106156671 661.1141988442005 1.029278433568078
9.694500661110087 664.2245647795125 1.0306257443333147
9.699728216063503 665.8298275745557 1.0314441992830734
9.70495577101692 668.7993321513217 1.033002554809745
9.710183325970336 672.1779438224158 1.0358216303084875
9.715410880923752 674.4501333053959 1.0365170137257949
9.720638435877168 673.9474584273644 1.0348002555281965
9.725865990830584 671.2769057152193 1.0322336905885057
9.731093545784 669.8771113313785 1.030097122039782
9.736321100737417 673.8911248208369 1.033557995853303
9.741548655690833 678.6843870979627 1.0368305153213766
9.74677621064425 681.1192203539528 1.0386962544625784
9.752003765597665 683.3619631859382 1.0398617974903621
9.757231320551082 685.8581716313481 1.0411355401122355
9.762458875504498 687.0409216955263 1.041002284173182
9.767686430457914 691.9580181331468 1.0446250388441922
9.77291398541133 690.7733172661085 1.043275117437817
9.778141540364746 686.2598517867625 1.0382007819934695
9.783369095318163 683.1201780751821 1.0349294289728426
9.788596650271579 682.5054432537337 1.0339408025955286
9.793824205224995 685.7182787639069 1.0374170560018388
9.799051760178411 691.3170724940634 1.0410035963360196
9.804279315131827 693.1742087645181 1.0416616987540523
9.809506870085244 694.9965664054679 1.0424278201109705
9.81473442503866 694.2966405016163 1.0408876784482106
9.819961979992076 696.3811162571927 1.041272278074973
9.825189534945492 696.2659546206623 1.0409077417671844
9.830417089898909 699.2381285707028 1.0428554807942905
9.835644644852325 701.0305547096457 1.0429353756474447
9.840872199805741 700.2764113695163 1.0413732151475195
9.846099754759157 700.3258320951014 1.0412219161453324
9.851327309712573 701.1637128849263 1.0422261300425428
9.85655486466599 699.2657812655465 1.0402046813998524
9.861782419619406 696.3311639577937 1.0377798504901956
9.867009974572822 697.7605429581072 1.0371892973507746
9.872237529526238 696.4683148265634 1.0354915225005552
9.877465084479654 694.9725905978348 1.0343521325538
9.88269263943307 697.898389462908 1.0364231889970026
9.887920194386487 703.2512301967458 1.0400865757446045
9.893147749339903 707.0260700437618 1.0428452744219954
9.89837530429332 707.8305875930047 1.04228736684425
9.903602859246735 708.1458472449416 1.0419609293777292
9.908830414200152 710.537333042217 1.0432018332598856
9.914057969153568 715.601052969158 1.0464974386272474
9.919285524106984 714.6702797656138 1.045413439975165
9.9245130790604 716.4237547584903 1.0458001481329042
9.929740634013816 722.9393241944655 1.050852653237401
9.934968188967233 727.3633311709665 1.053575507367822
9.940195743920649 727.7016253370664 1.0534139658625938
9.945423298874065 727.0264926489149 1.052841504984767
9.950650853827481 726.1259746011297 1.051966979651572
9.955878408780897 729.8155727663154 1.0540658071671187
9.961105963734314 733.4060024246771 1.0558594536939852
9.96633351868773 736.6236894437466 1.0579081353980897
9.971561073641146 730.8882972296117 1.0527036477850678
9.976788628594562 729.8324426919638 1.0513503826736956
9.982016183547978 724.6484131389112 1.0471783697773172
9.987243738501395 724.2675047553188 1.0459340492168134
9.99247129345481 722.9123087100467 1.044171892141219
9.997698848408227 721.7271000862823 1.043064281610392
10.002926403361643 717.925285445178 1.0389574427791715
10.00815395831506 714.7449313963056 1.0355509321879042
10.013381513268476 707.6238772766255 1.0299184990704218
10.018609068221892 705.9350598292071 1.0283030338544712
10.023836623175308 702.8257956235954 1.026029575459752
10.029064178128724 702.6566559072759 1.0260580449334609
10.03429173308214 705.2807904965831 1.0293515484657478
10.039519288035557 708.1424065952241 1.031524134882344
10.044746842988973 708.3082281358816 1.0313514311998309
10.049974397942389 709.8164257992146 1.0322262102820494
10.055201952895805 710.989044594111 1.032767758468045
10.060429507849221 711.5894752406066 1.0326639298605147
10.065657062802638 708.1382349572038 1.0297114246222008
10.070884617756054 704.1510158939103 1.02653233019979
10.07611217270947 700.290213985955 1.0232063276898438
10.081339727662886 701.9973473820132 1.0234726697900882
10.086567282616302 703.7598718560942 1.0248640035165226
10.091794837569719 702.04210735064 1.0229752858110022
10.097022392523135 698.8754137436287 1.0195153509356443
10.102249947476551 701.6658661796574 1.0213464001485446
10.107477502429967 705.1937313235878 1.023465083655133
10.112705057383383 708.920043212766 1.0264231932236099
10.1179326123368 707.2416748364556 1.0252608752366263
10.123160167290216 704.3233734301828 1.0223527618443677
10.128387722243632 696.8330090351176 1.0160452482077984
10.133615277197048 694.8426863144318 1.0137412612886867
10.138842832150464 693.4779769463248 1.0119219369006265
10.14407038710388 692.6843835233058 1.0112094885942922
10.149297942057297 692.9489851376297 1.0122132324249575
10.154525497010713 692.3927267337339 1.0131240831844879
10.15975305196413 690.8667412854367 1.0119125385632928
10.164980606917545 691.9820737968411 1.0109468155550552
10.170208161870962 692.4295832274994 1.0098103695406515
10.175435716824378 692.8354816724343 1.0100205977979384
10.180663271777794 695.7236618980903 1.0114560608791296
10.18589082673121 694.5896164790029 1.0106079236005996
10.191118381684626 689.5323239187874 1.0070893278058488
10.196345936638043 686.4823408443665 1.004950644695139
10.201573491591459 678.9665525991335 0.9990588742920149
10.206801046544875 673.7896721240069 0.9950269215687881
10.212028601498291 671.6897549996362 0.9929795197099686
10.217256156451707 668.5781213191965 0.9904841642867538
10.222483711405124 670.8610795123257 0.992574050233562
10.22771126635854 674.3182737672845 0.9958139031334189
10.232938821311956 675.7002334219344 0.9967411934657904
10.238166376265372 675.0063087098163 0.9950017943165662
10.243393931218788 674.9021082584898 0.9936302029115645
10.248621486172205 669.2654091996591 0.9892284747320762
10.253849041125621 668.3382243507397 0.9882803512571366
10.259076596079037 661.856786768184 0.9838730766417818
10.264304151032453 654.7399225180246 0.9784353856640581
10.26953170598587 650.898373607954 0.9754932615112457
10.274759260939286 648.7431865566149 0.9734898539522963
10.279986815892702 651.4892337109229 0.9753551237092754
10.285214370846118 652.9506086862959 0.9769842955621102
10.290441925799534 655.8084370263526 0.9787336783293394
10.29566948075295 653.2392970905042 0.9765362808095283
10.300897035706367 649.2491354026062 0.9729671593652528
10.306124590659783 650.3557700844168 0.9732593133989145
10.3113521456132 646.0434350679282 0.9698156837872896
10.316579700566615 645.8662864688865 0.9685909617783064
10.321807255520032 641.3981505891128 0.9642526732191921
10.327034810473448 638.1362107865898 0.9619604631212603
10.332262365426864 636.8419418871489 0.9611110870462898
10.33748992038028 638.0529420461332 0.9617485727825543
10.342717475333696 636.0390485617835 0.9597190689142141
10.347945030287113 636.5930299797255 0.9597870599856324
10.353172585240529 642.0394149669161 0.9637329863171943
10.358400140193945 643.387903077229 0.964578368558712
10.363627695147361 647.2998567916112 0.9664867010112413
10.368855250100777 650.6981844179572 0.9691802988487054
10.374082805054194 655.3942869867792 0.9731046341854673
10.37931036000761 656.6586310450284 0.9737508943683147
10.384537914961026 658.7816787208362 0.9751366131114823
10.389765469914442 657.5172403407053 0.9722084871326799
10.394993024867858 656.5344296721706 0.9712331033712799
10.400220579821275 657.8342750779117 0.9721553548015921
10.40544813477469 651.8543847466998 0.9669824052840121
10.410675689728107 648.0535303057661 0.963983808264628
10.415903244681523 642.6022081396763 0.9596421564361187
10.42113079963494 640.4542594517648 0.9570335772689756
10.426358354588356 630.767178792677 0.9494820414167379
10.431585909541772 625.2064465288336 0.9456705354254658
10.436813464495188 621.6602316328384 0.9433768762866459
10.442041019448604 619.0762495700834 0.9413910172174322
10.44726857440202 613.8066645568723 0.9367268960005581
10.452496129355437 611.3800686168689 0.934720767230401
10.457723684308853 609.118141819372 0.9329775093928875
10.462951239262269 608.869713846605 0.932495530023087
10.468178794215685 605.6958915028598 0.9309918190706431
10.473406349169101 600.0937871554057 0.9269071934895405
10.478633904122518 591.3808537488528 0.9194059001508148
10.483861459075934 587.5652386537299 0.916298156011647
10.48908901402935 582.9593970337598 0.912288577522099
10.494316568982766 578.0478117481565 0.907289959755098
10.499544123936182 571.6879567096868 0.9009012265441061
10.504771678889599 566.3494008376265 0.8962138694659404
10.509999233843015 562.9806090638901 0.8938967118403987
10.515226788796431 563.108329599727 0.8940140464668734
10.520454343749847 559.820802621071 0.8913997769116581
10.525681898703263 556.3702710606606 0.8887623820826887
10.53090945365668 551.9142904132348 0.8848754209735055
10.536137008610096 552.755144397725 0.8852444535901512
10.541364563563512 553.569052054231 0.8852950342800856
10.546592118516928 555.7733476159476 0.8868476373899512
10.551819673470344 551.582671692168 0.8835698202195528
10.55704722842376 549.6069946293703 0.8829000005394025
10.562274783377177 543.8284124067269 0.8781917511990055
10.567502338330593 541.926386894713 0.8765782282075271
10.57272989328401 539.7402836298095 0.8731050102819405
10.577957448237425 537.1294997507902 0.8703518535625144
10.583185003190842 536.6488763067237 0.8682574655923925
10.588412558144258 536.3454511311498 0.8679468225744494
10.593640113097674 537.2573937581639 0.8690459386079011
10.59886766805109 538.0132289867557 0.8696610520403929
10.604095223004506 534.0392134748422 0.8659966367326264
10.609322777957923 530.3118837790012 0.8629986466230566
10.614550332911339 527.850806286785 0.8600274837562365
10.619777887864755 529.1842458458742 0.8605859684207069
10.625005442818171 529.4824414168656 0.8617849712159656
10.630232997771587 527.9255446173504 0.8610127631291604
10.635460552725004 531.2840050708979 0.8635587796784567
10.64068810767842 531.7748800910585 0.8633028920874551
10.645915662631836 534.2760512901001 0.8652163661000856
10.651143217585252 532.4676731695106 0.8634330204627275
10.656370772538668 531.305611800018 0.8618113209488453
10.661598327492085 531.7600872289424 0.8617931902577298
10.666825882445501 537.5403784350433 0.8665716542131193
10.672053437398917 541.2144075333694 0.8686805301588605
10.677280992352333 545.3606936304632 0.8722852031778567
10.68250854730575 545.968813811015 0.8725898865402862
10.687736102259166 548.4176355857725 0.8740717542614176
10.692963657212582 551.0829217015613 0.8757376843994078
10.698191212165998 558.0999256299641 0.8808727466372498
10.703418767119414 562.4203586182417 0.8824108079587454
10.70864632207283 565.6090274419237 0.8844196798340282
10.713873877026247 570.9694460727289 0.8882790553943072
10.719101431979663 576.5031422982054 0.8929111595492892
10.72432898693308 586.0194915745625 0.9000047675533185
10.729556541886495 595.1724748396753 0.9066840658774473
10.734784096839912 606.5981414749772 0.9148074257992875
10.740011651793328 615.0848479976498 0.920823122349315
10.745239206746744 619.5809464187444 0.9233174396851941
10.75046676170016 622.3762106442534 0.9250295438325187
10.755694316653576 627.6209629276159 0.9287226124286645
10.760921871606993 628.2140368391752 0.9288940244985695
10.766149426560409 630.5812852925507 0.9304130200900562
10.771376981513825 630.2761949281678 0.9299567930464112
10.776604536467241 628.057460947439 0.9283041917573073
10.781832091420657 623.3637269426339 0.9245683044218784
10.787059646374074 613.8328745078825 0.9172111314151292
10.79228720132749 605.1962151993295 0.909812938265897
10.797514756280906 601.5544666672502 0.9065139541069516
10.802742311234322 600.3249318272171 0.905641570972777
10.807969866187738 599.6648847126474 0.9052832926334251
10.813197421141155 600.0481737913962 0.9050646854003418
10.81842497609457 597.7329143451489 0.9034454249445166
10.823652531047987 603.2473543321773 0.9075784312080315
10.828880086001403 607.537018286 0.9103031308505147
10.83410764095482 614.8527592517735 0.9157700834434587
10.839335195908236 624.3843349347001 0.9227106413419646
10.844562750861652 634.2403670062172 0.9299165633985027
10.849790305815068 651.034810919686 0.9410407193846305
10.855017860768484 671.3381092117783 0.9547422660161438
10.8602454157219 695.8458748655672 0.9719204925948889
10.865472970675317 724.2959996231502 0.9916580157619566
10.870700525628733 743.8451400236528 1.0043885721144041
10.875928080582149 757.5661680351061 1.0136332153487704
10.881155635535565 760.0769750462152 1.0140531289271295
10.886383190488981 759.4826736389854 1.0132093214831122
10.891610745442398 750.8308058437156 1.0075410393569677
10.896838300395814 736.5410817241138 0.9975026723994987
10.90206585534923 718.1391869698466 0.9851297055185495
10.907293410302646 699.4270355243374 0.9717592100657009
10.912520965256062 678.4792057496184 0.9557906910800441
10.917748520209479 663.151312241061 0.9447541919146847
10.922976075162895 647.2702120922787 0.9329020524415057
10.928203630116311 632.9894729832904 0.9231842273167863
10.933431185069727 620.9857570850834 0.9143808604849825
10.938658740023143 612.1936178863986 0.9075255305945099
10.94388629497656 604.7880118933889 0.9022602442237955
10.949113849929976 599.9421415416804 0.8984064421968797
10.954341404883392 592.6440920004143 0.8928481096675317
10.959568959836808 584.2377099085954 0.8860396712190196
10.964796514790224 580.5083405080024 0.8830529339230104
10.97002406974364 576.7389958158946 0.8817196549247677
10.975251624697057 572.0273236318214 0.8801088686875893
10.980479179650473 564.6283979435086 0.8762684454269656
10.98570673460389 557.1729671091914 0.8717641690994965
10.990934289557305 553.7257679750195 0.8704983423747705
10.996161844510722 550.5297025335639 0.8687656432928567
11.001389399464138 545.8755109687736 0.8658147479832102
11.006616954417554 542.7063984348206 0.8636177294428817
11.01184450937097 536.2407524830445 0.8591552761323191
11.017072064324386 531.1058117153686 0.85566331050439
11.022299619277803 528.3248834916574 0.8537066584158371
11.027527174231219 526.241463763481 0.8523151214034477
11.032754729184635 524.8927191194701 0.8515040198323914
11.037982284138051 520.8097064139724 0.8486486695654113
11.043209839091467 515.9315652478728 0.8451928930149044
11.048437394044884 513.639135340509 0.8435390789159931
11.0536649489983 511.20254172515973 0.8419857097578307
11.058892503951716 512.4524554677226 0.8436780974111798
11.064120058905132 511.9293047397972 0.8435127304657302
11.069347613858548 508.7438509529902 0.8414208432905981
11.074575168811965 508.41658633942734 0.8414729779974547
11.079802723765381 505.38728400570653 0.839359452846864
11.085030278718797 504.3775726159324 0.8395307593094053
11.090257833672213 504.52493771063337 0.8398489723822795
11.09548538862563 503.73897396240653 0.8390374529178015
11.100712943579046 504.1297316448552 0.8392083595432973
11.105940498532462 504.8874787213283 0.8400750095682639
11.111168053485878 504.82392224046254 0.8400256667713204
11.116395608439294 499.16805850182845 0.8357944220910336
11.12162316339271 496.6957918292333 0.834060467156436
11.126850718346127 497.0858827102119 0.8343834908554262
11.132078273299543 498.01119261928415 0.8358055596932247
11.13730582825296 498.7383111691145 0.8369753797000785
11.142533383206375 495.7124032962462 0.8342813677575799
11.147760938159792 496.1034000133201 0.834616442188252
11.152988493113208 496.7406759596947 0.8344191941335855
11.158216048066624 499.85645219073507 0.8373134053539514
11.16344360302004 498.95164081660016 0.8368113200629343
11.168671157973456 492.7405125095309 0.831948617283249
11.173898712926873 491.8027484598506 0.83175980161004
11.179126267880289 487.74205422121514 0.8288126477329529
11.184353822833705 490.99458353044014 0.8317253950499367
11.189581377787121 492.17514740339203 0.8329743701118281
11.194808932740537 492.594640736493 0.8328661083666676
11.200036487693954 495.95741774537817 0.8354554362082847
11.20526404264737 494.3575130822869 0.8343694866488014
11.210491597600786 491.9542837059271 0.8322944081619095
11.215719152554202 492.71525612351405 0.8334178565453542
11.220946707507618 491.21360659676816 0.831914997016225
11.226174262461035 492.41479280435044 0.8322744331158277
11.23140181741445 492.86226142585616 0.8330879967568321
11.236629372367867 490.5328133891357 0.8314793388636045
11.241856927321283 488.2846985441859 0.8303628381619019
11.2470844822747 486.0174928533958 0.8295167342284909
11.252312037228116 487.43597052327993 0.8302833709258263
11.257539592181532 486.78958749604993 0.8293263214918596
11.262767147134948 488.4048103110786 0.8305590896335006
11.267994702088364 488.8315361710929 0.8312388914820779
11.27322225704178 487.5846966202785 0.8303005040574284
11.278449811995197 484.50689677873544 0.8272795289089063
11.283677366948613 483.2261651362417 0.825787702235424
11.288904921902029 482.60207357655446 0.8248800229890059
11.294132476855445 479.0129866254975 0.8214251255631998
11.299360031808861 476.56896992164064 0.8197294499649006
11.304587586762278 471.8778550277541 0.8152778791768918
11.309815141715694 471.66694092625113 0.8144099325934697
11.31504269666911 475.42063673144526 0.8180569551119123
11.320270251622526 478.49160350287724 0.8200749818408364
11.325497806575942 477.6716664253865 0.8187778755338518
11.330725361529359 475.5093938137444 0.816569862330867
11.335952916482775 474.3495464084199 0.8153854850929716
11.341180471436191 470.8422207479698 0.812495747442684
11.346408026389607 467.83570114610245 0.8101909208777669
11.351635581343023 467.00586209286735 0.8090278471183616
11.35686313629644 464.8186084013539 0.8064116493419018
11.362090691249856 464.0771222708117 0.805814339403198
11.367318246203272 463.06826531200335 0.8054789291198811
11.372545801156688 461.8650467626209 0.8052104786533772
11.377773356110104 458.46737357182155 0.8030893957046517
11.38300091106352 457.9767682891616 0.8029462501619589
11.388228466016937 455.57892803497066 0.8004314390107935
11.393456020970353 453.0889301878799 0.7980450271690754
11.39868357592377 449.29799701957046 0.7954063066004173
11.403911130877185 442.22002416391695 0.7889572044408832
11.409138685830602 439.5742206791549 0.7868455407023619
11.414366240784018 439.1345700941835 0.7856461759855723
11.419593795737434 436.0275602007269 0.7821128897750328
11.42482135069085 434.26551316040326 0.7810269603299633
11.430048905644266 434.6625831133786 0.7818058181565929
11.435276460597683 431.92075032878546 0.780228375661037
11.440504015551099 430.99626723393806 0.7797338349883484
11.445731570504515 428.9327017765279 0.7774437936258558
11.450959125457931 430.86978296056384 0.777692316709674
11.456186680411347 431.576549171803 0.7784932117693255
11.461414235364764 433.251415075877 0.7810362016729978
11.46664179031818 427.88215978993554 0.7770097032113658
11.471869345271596 426.20721035252734 0.7760320879029207
11.477096900225012 423.75938987882165 0.774263040483872
11.482324455178428 421.0344377504611 0.7775315328877054
11.487552010131845 418.32081396740136 0.7767696608347231
11.49277956508526 415.0138679362916 0.7755245161181906
11.498007120038677 416.9461012193335 0.7789771250772468
11.503234674992093 416.43194496844137 0.7794714355675185
11.50846222994551 416.77386637203085 0.7807608899057054
11.513689784898926 415.68156308352286 0.7807434579836054
11.518917339852342 413.2366948352168 0.7785653261932292
11.524144894805758 411.451408679483 0.7795627077112649
11.529372449759174 408.8377108001971 0.7784869288168396
11.53460000471259 406.8709791166977 0.7780918941249286
11.539827559666007 408.03046065421404 0.780270316783997
11.545055114619423 410.3792505567536 0.7818681341339156
11.550282669572839 410.8734370512491 0.7824506100426296
11.555510224526255 413.4367076434531 0.7855345596213313
11.560737779479672 412.3091740178269 0.7851649194945016
11.565965334433088 411.0374668188539 0.7845438506687482
11.571192889386504 408.0286576310684 0.7821170193777361
11.57642044433992 406.5583730292907 0.78147673654048
11.581647999293336 405.2802462544333 0.7806971223807277
11.586875554246753 406.30731735478554 0.7838024702638579
11.592103109200169 409.3839545717345 0.7872905745183032
11.597330664153585 409.6518327213214 0.7868959022695678
11.602558219107001 414.4877582105986 0.7920753194572706
11.607785774060417 414.3042264344242 0.7907540490637921
11.613013329013834 418.76900563254935 0.7952164033757275
11.61824088396725 416.3051797047913 0.794070016108105
11.623468438920666 412.9605399060373 0.790752003102321
11.628695993874082 411.10640111444076 0.7895867812946161
11.633923548827498 407.5336215041262 0.7860561677701072
11.639151103780915 408.1549980789986 0.786683768644112
11.64437865873433 410.2068140692392 0.7896418449303461
11.649606213687747 409.61166348860354 0.7893659145759772
11.654833768641163 404.7624959731423 0.7857632828172406
11.66006132359458 398.6977605789136 0.7811822031562189
11.665288878547996 394.44423755297686 0.7767177848054837
11.670516433501412 392.74883131690166 0.7747908757648164
11.675743988454828 393.79857642822174 0.7763416051645944
11.680971543408244 394.65348922761746 0.7775953256323153
11.68619909836166 395.23126552236926 0.7797893040777931
11.691426653315077 395.58509441954925 0.7816739997326854
11.696654208268493 390.8805090917805 0.7774260481595848
11.701881763221909 387.4879662048013 0.774702083353349
11.707109318175325 385.82382754209243 0.7735071214841669
11.712336873128741 384.23475469004876 0.7717402725784189
11.717564428082158 387.15371349665077 0.7752894516075025
11.722791983035574 388.67547705930895 0.7759221660028773
11.72801953798899 391.0345170553002 0.7780072967123168
11.733247092942406 390.6357369356022 0.7775510754364503
11.738474647895822 391.21236617920755 0.7786519749651292
11.743702202849239 390.7334045465806 0.7788239746558004
11.748929757802655 392.41854135408846 0.7823198979705638
11.754157312756071 394.35823270403074 0.7846819557090636
11.759384867709487 395.84764262940547 0.7869564227509459
11.764612422662903 397.5786273860135 0.7881913761670547
11.76983997761632 395.6490314668795 0.7858192376931328
11.775067532569736 394.30102215222524 0.7843143319763534
11.780295087523152 394.95726296803787 0.7840778620826271
11.785522642476568 397.12064505755677 0.7853580783705127
11.790750197429984 401.87279059446735 0.7901788525508273
11.7959777523834 405.07721736239137 0.7933951082799553
11.801205307336817 405.89443996530855 0.7943292629947275
11.806432862290233 407.74075684828614 0.7965184396710546
11.81166041724365 407.23056095964176 0.7953425646081502
11.816887972197065 407.22364885905847 0.7952992907085569
11.822115527150482 411.6290335330031 0.7990539338751231
11.827343082103898 407.9351390588469 0.7957226424246671
11.832570637057314 406.9666274347401 0.7952997081277549
11.83779819201073 403.4803435619991 0.7923666489892915
11.843025746964146 398.44218693392855 0.7874226850632607
11.848253301917563 397.6368072481551 0.7870177198804024
11.853480856870979 398.6798775781506 0.7887152744267601
11.858708411824395 396.3513992369096 0.7867410224455066
11.863935966777811 395.6614994569447 0.7871989542145897
11.869163521731227 390.03766266600996 0.7819610777745797
11.874391076684644 382.4933817388791 0.7738506723319473
11.87961863163806 380.3337356255052 0.7730265596489662
11.884846186591476 377.27928135509256 0.7704117547491248
11.890073741544892 373.3690700101081 0.7667598957444952
11.895301296498308 371.828885589973 0.7655061492979413
11.900528851451725 368.4809231240294 0.7614438454222076
11.90575640640514 366.64412421663997 0.7587067236865255
11.910983961358557 369.5277972613162 0.7629011494616263
11.916211516311973 369.18916762700104 0.7632587630719091
11.92143907126539 365.87371609323037 0.7607298790999965
11.926666626218806 363.3244735197986 0.7589335428908469
11.931894181172222 361.3093875842611 0.7572965771495596
11.937121736125638 363.32581612269604 0.7594449691574608
11.942349291079054 361.9995077437154 0.7583816194758851
11.94757684603247 361.1901716441114 0.7573287389406673
11.952804400985887 357.83711909005945 0.7536705012389266
11.958031955939303 361.54613448213155 0.7581391571954624
11.963259510892719 361.416530451869 0.7584360164083171
11.968487065846135 359.1331303015615 0.7569586425982666
11.973714620799552 356.4289257944864 0.7539922611477038
11.978942175752968 354.18623619645615 0.7505813678164417
11.984169730706384 356.82294404301706 0.7523364106593321
11.9893972856598 359.4760973468568 0.755019463604474
11.994624840613216 357.642565520312 0.7539338534180822
11.999852395566633 354.482392133414 0.7511684305037443
12.005079950520049 354.79638531078336 0.7515145548873127
12.010307505473465 357.6709536523953 0.7547574768740852
12.015535060426881 360.15895948406086 0.7582830097253317
12.020762615380297 360.76737936732513 0.7588484641026452
12.025990170333714 355.7113281999722 0.7548119338248724
12.03121772528713 354.0961085027858 0.7531358455218911
12.036445280240546 354.20731162292117 0.7527111543724815
12.041672835193962 357.11441334526063 0.7567333118127756
12.046900390147378 356.28314550423704 0.7560173401905866
12.052127945100795 355.45808789939235 0.7554767278591422
12.05735550005421 358.990807541085 0.7588148161091003
12.062583055007627 360.0282335241744 0.7597669719263175
12.067810609961043 366.64937699549284 0.767029220500737
12.07303816491446 366.09065445720313 0.7671241150708048
12.078265719867876 366.76934129523625 0.7684495195347382
12.083493274821292 371.1204409751917 0.7722099934840152
12.088720829774708 376.0367108444011 0.7768593500454075
12.093948384728124 382.5062257045684 0.7830396792762806
12.09917593968154 389.9908167598966 0.7896735171889494
12.104403494634957 395.640837934222 0.7959991139317846
12.109631049588373 405.0141209414639 0.8044078154747023
12.114858604541789 416.93890818746655 0.8163477875826616
12.120086159495205 431.948449537418 0.831585277497906
12.125313714448621 445.5283445863794 0.843872251236933
12.130541269402038 462.52477298464026 0.8592012447744751
12.135768824355454 479.53333225089625 0.8740479145990686
12.14099637930887 494.34103075325294 0.8867629746677449
12.146223934262286 510.6443700861918 0.9014278274625148
12.151451489215702 519.9263598829315 0.9095874561630949
12.156679044169119 528.9891668931551 0.9175829396433554
12.161906599122535 532.9299701918943 0.9216424989743831
12.167134154075951 529.8567144203959 0.9188740304576926
12.172361709029367 525.9703513020612 0.9154922117875551
12.177589263982783 518.0433152396115 0.9091576843521048
12.1828168189362 508.19150684602863 0.9001952651978731
12.188044373889616 501.24266769442426 0.8943908315600209
12.193271928843032 493.9542284937954 0.8882352514626568
12.198499483796448 485.06847801003977 0.8799717213466446
12.203727038749864 475.88475636530126 0.8723863224090148
12.20895459370328 466.1873403495462 0.8638636703899231
12.214182148656697 453.07316401043613 0.8519332903270579
12.219409703610113 443.91248959049045 0.844200344696957
12.22463725856353 436.47942504258054 0.8373892735966793
12.229864813516945 426.68992567062287 0.8286513209608919
12.235092368470362 417.24503583138534 0.820163690060461
12.240319923423778 407.0552695065074 0.8101479804696944
12.245547478377194 397.1610013951403 0.8004239469947675
12.25077503333061 392.9896051306252 0.7967860621914504
12.256002588284026 387.02696492057487 0.7917762411189179
12.261230143237443 382.53936931748774 0.7882272111653171
12.266457698190859 376.99585843907687 0.7829658071614981
12.271685253144275 373.25295849640156 0.7780125566729853
12.276912808097691 369.88206300235043 0.7752155776443208
12.282140363051107 367.8942659035718 0.7733904952006454
12.287367918004524 366.6061083089046 0.7725399228183306
12.29259547295794 365.2762192713193 0.7714628353503215
12.297823027911356 360.62634320404806 0.7661183482919796
12.303050582864772 353.38842192523805 0.7583688044288359
12.308278137818188 351.48692798293223 0.7562619429656855
12.313505692771605 349.91359790751613 0.7580663135045266
12.31873324772502 351.04721774695076 0.7687048130660911
12.323960802678437 352.97694117328797 0.7756752966795518
12.329188357631853 352.9692372674966 0.779265062815083
12.33441591258527 352.78371366176896 0.7817610874108333
12.339643467538686 354.20127489188746 0.7862430605068863
12.344871022492102 350.41292459764486 0.7860822435895065
12.350098577445518 348.5349739766316 0.7876468237081377
12.355326132398934 345.8725299251003 0.7882173821581253
12.36055368735235 345.0896514340091 0.7892611888663755
12.365781242305767 342.7139950741675 0.7880157740859055
12.371008797259183 340.11323436729367 0.7863319444940339
12.376236352212599 339.42533023218454 0.7879522617944172
12.381463907166015 335.7936920048829 0.785916338698329
12.386691462119432 336.5058208604212 0.7886580408082025
12.391919017072848 334.170212186709 0.7879473995601469
12.397146572026264 332.94557071642237 0.7874859874196258
12.40237412697968 330.9532447595645 0.7867331492926765
12.407601681933096 329.07231896761857 0.7864593593685528
12.412829236886513 329.9320804660356 0.7888965827700588
12.418056791839929 331.69318085650553 0.79257508139383
12.423284346793345 331.11027397243595 0.7933270739948287
12.428511901746761 329.9706430834165 0.7934446879456529
12.433739456700177 328.9374561474068 0.793169481559592
12.438967011653594 329.13684273524785 0.7949193814338157
12.44419456660701 329.995726178351 0.7973622591739935
12.449422121560426 328.27247912462013 0.7959239305481103
12.454649676513842 326.12873997908054 0.7942748001041259
12.459877231467258 329.0738046153131 0.7999267518102767
12.465104786420675 328.6907485857779 0.8005723479223963
12.47033234137409 331.64169802706806 0.8053308794939704
12.475559896327507 332.55982723376167 0.8085999351994931
12.480787451280923 329.18683099616464 0.8048723577920395
12.48601500623434 326.84773187541646 0.8043355630238709
12.491242561187756 324.09668431432726 0.8014173155708318
12.496470116141172 322.2977663690078 0.7998909197728171
12.501697671094588 325.97698767915466 0.8056369585067458
12.506925226048004 330.4995194247516 0.8122200061883235
12.51215278100142 328.4658484521417 0.8104409533801676
12.517380335954837 324.46751169420196 0.8057287244950732
12.522607890908253 320.0639542412934 0.8014044328890474
12.527835445861669 315.7746771092021 0.7968131229211424
12.533063000815085 318.5242954216136 0.8017099116515588
12.538290555768501 319.12090411416636 0.8034311831829546
12.543518110721918 320.14490851972175 0.8054600947734697
12.548745665675334 319.88697582920196 0.8064803796107892
12.55397322062875 317.0804237422091 0.8062732069637837
12.559200775582166 315.49848984300814 0.8069154831838862
12.564428330535582 313.7698143388126 0.801481261125389
12.569655885488999 313.92686175556616 0.7958616377235478
12.574883440442415 312.7039371672054 0.7894024766717421
12.580110995395831 311.81698105490494 0.7839531322346076
12.585338550349247 312.67401207861496 0.7821690758977957
12.590566105302663 308.6475459616307 0.7734038147510109
12.59579366025608 308.88444648871064 0.7725855045655892
12.601021215209496 311.1525358201336 0.7760818019178389
12.606248770162912 310.9713402775079 0.7741864278122624
12.611476325116328 311.2538966189158 0.7730136378632514
12.616703880069744 311.3440604043651 0.7709946994335471
12.62193143502316 312.66643654089535 0.7706583638836025
12.627158989976577 316.0427246590837 0.7735591998559095
12.632386544929993 315.1519567359953 0.7713040524315834
12.63761409988341 317.5155588372965 0.7737382433201866
12.642841654836825 315.48736966938645 0.770380771436794
12.648069209790242 319.0857082138152 0.7747969133127109
12.653296764743658 323.14675359009686 0.7792595582238927
12.658524319697074 327.69979928848846 0.7841317414769873
12.66375187465049 332.6302645162874 0.7887934217817916
12.668979429603906 334.89536244969736 0.7892146785681685
12.674206984557323 336.74347771024657 0.7894433336324481
12.679434539510739 340.15063809216207 0.7924304372281651
12.684662094464155 346.0461764427883 0.7985542148194933
12.689889649417571 348.20346941964505 0.801525612690477
12.695117204370987 354.24630240206454 0.8076280543746164
12.700344759324404 362.1378634204505 0.814831014947013
12.70557231427782 370.48651594679654 0.8226508312987484
12.710799869231236 379.93676498841126 0.8316350701557564
12.716027424184652 387.2730726935052 0.8388103954091881
12.721254979138068 394.70479832263084 0.8477552720976643
12.726482534091485 400.3948064828449 0.8537580060928434
12.7317100890449 406.26569606179345 0.86031725508093
12.736937643998317 412.4696642293999 0.8665659111275567
12.742165198951733 417.9182484091857 0.8701493891264225
12.74739275390515 424.8431353869716 0.8760909050997433
12.752620308858566 432.6344406763882 0.8829007604612645
12.757847863811982 438.1475621853217 0.8876320597191623
12.763075418765398 435.1608678450246 0.8848601659589268
12.768302973718814 429.149929097492 0.8785815761464673
12.77353052867223 427.171038717432 0.8766947741790106
12.778758083625647 420.288435001737 0.8695710169682791
12.783985638579063 413.3324483757027 0.86170678527725
12.789213193532479 405.17576901475223 0.8531403999093892
12.794440748485895 396.9842978727355 0.8447120552971127
12.799668303439312 393.51609475306566 0.8409056213018451
12.804895858392728 391.5413064920014 0.8394954641708213
12.810123413346144 384.8190972810068 0.8316018443498087
12.81535096829956 376.11229177212283 0.8221882790566309
12.820578523252976 372.2636135613128 0.8181887871215924
12.825806078206393 370.364466385537 0.8158468296593304
12.831033633159809 371.32152101224403 0.8168516404902126
12.836261188113225 372.7813039504865 0.8170938091993191
12.841488743066641 372.04975620377667 0.8161008417685894
12.846716298020057 370.88013572995663 0.8145442889470628
12.851943852973474 371.8437364166541 0.8160120024585734
12.85717140792689 374.5772313125669 0.8192874415393401
12.862398962880306 379.57685249867063 0.8234592104658894
12.867626517833722 382.14266921437115 0.8258319866748118
12.872854072787138 388.93916830757587 0.8322354818121932
12.878081627740555 399.24719995116817 0.8424309018046999
12.88330918269397 407.7323734099171 0.851154683862892
12.888536737647387 413.5746734711377 0.8560050462439229
12.893764292600803 414.3278368794004 0.8564721457690029
12.89899184755422 415.7753746171864 0.8580171229142276
12.904219402507636 414.42253374905636 0.8564988949686674
12.909446957461052 410.47110277927294 0.8529736455545134
12.914674512414468 400.29926879124895 0.8428345847342417
12.919902067367884 386.31331212126156 0.8271829717723339
12.9251296223213 372.73687629201663 0.8128255490991517
12.930357177274717 364.59069979774523 0.8027872586383428
12.935584732228133 356.554977233953 0.7934902847970203
12.940812287181549 349.1644622750047 0.7862608778533455
12.946039842134965 340.89618949974874 0.7771494056945069
12.951267397088381 332.63670038710046 0.7682516065865763
12.956494952041798 331.49362185262754 0.7675290873189802
12.961722506995214 332.4008758151665 0.7679505050384003
12.96695006194863 331.8474038875697 0.7688074730912025
12.972177616902046 330.87690359085104 0.7685653582423998
12.977405171855462 328.55428530698777 0.7648566136980336
12.982632726808879 326.12021450016744 0.7606256040359539
12.987860281762295 326.8129522609187 0.7601187464596367
12.993087836715711 326.666181153086 0.7601749194359925
12.998315391669127 326.64823058692804 0.7610245487260302
13.003542946622543 324.66747002441684 0.7592635479767869
13.00877050157596 326.6690017312299 0.7621528915667484
13.013998056529376 329.19677844994027 0.7652332324842762
13.019225611482792 330.6300437186103 0.7665890419610801
13.024453166436208 332.52136255533514 0.7692533398041964
13.029680721389624 332.5979969890187 0.7694981288959568
13.03490827634304 332.0771044959237 0.7683673546812649
13.040135831296457 336.7610104831825 0.7733269739354424
13.045363386249873 342.626466702208 0.7797899955464043
13.05059094120329 347.60460869684147 0.7844755316870963
13.055818496156705 351.52334203954257 0.7883602532816971
13.061046051110122 350.8662303918784 0.7868651572554819
13.066273606063538 350.5720688990442 0.7865478556553461
13.071501161016954 349.4972981972067 0.7857099697360687
13.07672871597037 347.96434466514074 0.7841865312454228
13.081956270923786 348.67044879460246 0.7846176794586142
13.087183825877203 346.95382289683084 0.7824077455434881
13.092411380830619 343.4235277827437 0.7775328065605839
13.097638935784035 340.2140821997322 0.7741582430517909
13.102866490737451 335.85066319042267 0.7695240696739614
13.108094045690867 330.32146810266266 0.7631432382942406
13.113321600644284 330.0938206913871 0.7631098097988386
13.1185491555977 330.64644466353207 0.7643983560335504
13.123776710551116 332.5837903588268 0.766725862051334
13.129004265504532 331.2029165604198 0.7663582868622588
13.134231820457948 333.1140441269253 0.7688739999951878
13.139459375411365 336.0075359202569 0.7715048939715478
13.14468693036478 339.98088005052114 0.7762466042283311
13.149914485318197 341.8453175809471 0.7793523075278519
13.155142040271613 342.47967960430407 0.780962406925614
13.16036959522503 343.37419707133154 0.782041004763019
13.165597150178446 347.54930270370687 0.7871387601840721
13.170824705131862 349.15794614264786 0.7887764433339317
13.176052260085278 349.4774568992031 0.789191954277106
13.181279815038694 350.0508738372748 0.7886611851468338
13.18650736999211 350.2599456099636 0.7874816045249543
13.191734924945527 348.40183717774465 0.7856740954466971
13.196962479898943 349.64695696092815 0.7868020421020567
13.202190034852359 352.42060533349655 0.790777676979585
13.207417589805775 354.3659754514121 0.7927654265519319
13.212645144759191 353.04797122678383 0.7916256161523052
13.217872699712608 350.19301828824297 0.7878913652605879
13.223100254666024 347.1682183519436 0.784615557023582
13.22832780961944 344.161900343786 0.780896632472921
13.233555364572856 344.4544774658282 0.7822606960596534
13.238782919526273 345.90639091112126 0.7850473145358092
13.244010474479689 342.64402665667217 0.781559988238746
13.249238029433105 340.6905596304875 0.7800086456287888
13.254465584386521 338.4396839429903 0.7760068954574456
13.259693139339937 335.69420183979656 0.7728840581795519
13.264920694293354 334.0784292595268 0.7712664993843533
13.27014824924677 331.9334182015787 0.7686719868828679
13.275375804200186 328.73340751795126 0.7660313193546402
13.280603359153602 325.75168975254064 0.7635414244337759
13.285830914107018 322.8327644495621 0.7603171583710937
13.291058469060435 319.8819131919395 0.7578534629993439
13.29628602401385 319.9063086322797 0.7579904936619489
13.301513578967267 320.6276881014204 0.7576000047436984
13.306741133920683 318.6714786678179 0.7559120981704005
13.3119686888741 315.63932404023376 0.7528694714307972
13.317196243827516 310.7509467265705 0.748096377925827
13.322423798780932 308.18313347254826 0.746187822356833
13.327651353734348 309.0626948710699 0.7461432144605256
13.332878908687764 309.3168097289416 0.7465273907432116
13.33810646364118 310.2463018787861 0.7464574265922039
13.343334018594597 307.8718473059004 0.7432723010861074
13.348561573548013 301.4557491128785 0.735711130575339
13.353789128501429 299.1979809990684 0.7348601200076059
13.359016683454845 298.71191811722116 0.7351523875530124
13.364244238408261 300.1827059939144 0.7366591179367429
13.369471793361678 303.2668893345455 0.7389548229679267
13.374699348315094 304.13056043708775 0.7386458513680887
13.37992690326851 304.3204806270552 0.7389105958592095
13.385154458221926 307.96844914242797 0.7430727607650772
13.390382013175342 311.74234096145926 0.7494494400045415
13.395609568128759 311.5999550548981 0.7484936892394173
13.400837123082175 312.42083221056265 0.7481826622559647
13.406064678035591 312.9796326798601 0.7479264468322072
13.411292232989007 314.65963492580664 0.7493586517441885
13.416519787942423 317.5381927602317 0.7532780322640414
13.42174734289584 316.997665952827 0.753405847538457
13.426974897849256 320.71424791960806 0.7575817854681905
13.432202452802672 325.4300309643542 0.7625828255604628
13.437430007756088 329.84234932088003 0.7691586971665514
13.442657562709504 329.47109859894084 0.7686713459312914
13.44788511766292 327.9389728514678 0.7680945295079611
13.453112672616337 326.4620800192812 0.7657689541972796
13.458340227569753 327.94705888672803 0.7675677237788423
13.46356778252317 329.1197678702899 0.7688848697673464
13.468795337476585 329.9906921499974 0.7692425109129865
13.474022892430002 330.6463653054838 0.7686295556175691
13.479250447383418 332.66156496186284 0.7695438124696558
13.484478002336834 333.4483677804192 0.7707673189674905
13.48970555729025 335.4244556574036 0.7732879179222506
13.494933112243666 332.7114950681698 0.7708689151822286
13.500160667197083 329.9308998499644 0.7667935246645309
13.505388222150499 327.41952225436955 0.7630983754981427
13.510615777103915 326.0709670593642 0.7614923613710473
13.515843332057331 322.0762918442377 0.7566999270813887
13.521070887010747 322.3970088639421 0.7581820314568424
13.526298441964164 318.42691817374293 0.7543211018088819
13.53152599691758 315.2508464750994 0.750390122038591
13.536753551870996 313.48658354128327 0.7492713122318694
13.541981106824412 309.3572002343604 0.7453494198281841
13.547208661777828 309.5092221948861 0.7462545630037289
13.552436216731245 308.36236560557427 0.7436872726880908
13.55766377168466 304.29723373832377 0.7378273454101899
13.562891326638077 301.06287445636065 0.7347274781404977
13.568118881591493 295.49262224479094 0.730372555954409
13.57334643654491 291.4353853640616 0.7281124772191315
13.578573991498326 288.15640669776434 0.7235067050474123
13.583801546451742 285.25387377806123 0.7194648039901183
13.589029101405158 280.88486444452076 0.7127829384258456
13.594256656358574 280.5060882584423 0.713296026626897
13.59948421131199 278.2836832646769 0.7119119374365076
13.604711766265407 276.4413444050145 0.708946305542402
13.609939321218823 273.96496127122913 0.7067451265003695
13.615166876172239 272.3424741880382 0.703934019323837
13.620394431125655 275.24131236126834 0.706622213105487
13.625621986079071 276.83133977797445 0.7090601367804579
13.630849541032488 275.67899657474237 0.7073135639406143
13.636077095985904 275.79272365654145 0.7085349536505904
13.64130465093932 274.25927005064074 0.7072649664501669
13.646532205892736 272.7961021979401 0.7046996639506022
13.651759760846153 271.21765673947203 0.7015184877093661
13.656987315799569 269.2030528321392 0.6998124182140247
13.662214870752985 268.5960959902914 0.700339355208702
13.667442425706401 266.1899512012052 0.6986524814017899
13.672669980659817 267.74704320564496 0.7023759955684337
13.677897535613234 267.422918562831 0.7022553530997935
13.68312509056665 266.32196082829506 0.7014120354800851
13.688352645520066 269.7074484738161 0.7049754037413005
13.693580200473482 269.3419663498189 0.7043559329184821
13.698807755426898 267.7310831434343 0.7023726534844185
13.704035310380315 269.50449164127906 0.7045248626633276
13.70926286533373 266.8974826242388 0.7014409803790912
13.714490420287147 265.2322423673002 0.699638897070867
13.719717975240563 265.99879082948274 0.7006493448650603
13.72494553019398 268.4848558170786 0.70403136460318
13.730173085147396 269.76366419232335 0.7048411197479775
13.735400640100812 271.71589876013496 0.7082223746331469
13.740628195054228 271.00254987160173 0.7063053764054271
13.745855750007644 272.72176358819456 0.707939625925565
13.75108330496106 275.49857842179154 0.7106149545063923
13.756310859914477 274.03947445967066 0.7094239947173417
13.761538414867893 273.0879806547633 0.7078793419343876
13.766765969821309 273.12713461462937 0.7070050806767547
13.771993524774725 273.1467894520567 0.7070553183791918
13.777221079728141 273.886618146524 0.7085256250905931
13.782448634681558 267.49915538709615 0.703105404366484
13.787676189634974 263.3536924375927 0.6996434651629365
13.79290374458839 261.4617840709422 0.6963027874219628
13.798131299541806 262.5055895350465 0.6960146836955461
13.803358854495222 263.87172210712674 0.6967298391577689
13.808586409448639 265.099195186834 0.6962269239305985
13.813813964402055 267.9453116451299 0.7017559297136031
13.819041519355471 270.31993647897696 0.7062980518786158
13.824269074308887 270.43532295106496 0.7067172888033116
13.829496629262303 271.77983559104234 0.7091335263551504
13.83472418421572 268.6535093506093 0.7062271074482637
13.839951739169136 270.00314460571116 0.7060657882241659
13.845179294122552 269.74545255381247 0.7053022235784253
13.850406849075968 270.94023426274964 0.7045061283243713
13.855634404029384 272.68982550938375 0.7048474833964782
13.8608619589828 273.6263480507189 0.7063977433804254
13.866089513936217 276.9383053954665 0.7096914411381416
13.871317068889633 278.3064887935305 0.7132645165998108
13.87654462384305 279.6025581706122 0.7169727766637178
13.881772178796465 277.5577044750935 0.7150525786280502
13.886999733749882 279.6531772657096 0.7180426566997016
13.892227288703298 281.0438706028109 0.7177748632963878
13.897454843656714 284.37693601437456 0.7199837766567689
13.90268239861013 287.7093322076262 0.7234072526397887
13.907909953563546 288.20769745609925 0.7237986430280129
13.913137508516963 288.7713650434573 0.7235174855800788
13.918365063470379 287.15391149504075 0.7216377151927693
13.923592618423795 286.95636525324403 0.7200958890281397
13.928820173377211 288.82871916936915 0.7225703029991702
13.934047728330627 289.429581489259 0.7239764446167714
13.939275283284044 291.57533153862516 0.7271883358700105
13.94450283823746 293.7735433133816 0.7304689524844964
13.949730393190876 292.221583582506 0.7272832752234323
13.954957948144292 290.2721847557877 0.7229709946936087
13.960185503097708 289.4992898088145 0.7229355977865681
13.965413058051125 287.721644054876 0.7210771046992451
13.97064061300454 286.3058074072363 0.7194386377405418
13.975868167957957 282.1882164404573 0.7142622488424476
13.981095722911373 277.8908219580502 0.7079578424935631
13.98632327786479 279.85319061323355 0.7116297844066353
13.991550832818206 278.2155317361542 0.7100880042225219
13.996778387771622 278.8031533771998 0.7122955963599472
14.002005942725038 277.4050423104301 0.71041244394683
14.007233497678454 275.8546116883593 0.7080818700109265
14.01246105263187 277.80003293352127 0.7108839391368126
14.017688607585287 280.24353619936943 0.7150113051440429
14.022916162538703 280.7976883437921 0.7158896993957177
14.028143717492119 280.8363243256852 0.7157245882827206
14.033371272445535 278.6373810962314 0.712697261698426
14.038598827398951 280.3208865724284 0.7152346374396736
14.043826382352368 281.00576222024813 0.716435909691794
14.049053937305784 281.36952677530184 0.7160841685007916
14.0542814922592 280.3095243898649 0.7145339133633689
14.059509047212616 282.16121569268853 0.7160274587011973
14.064736602166032 283.703001872654 0.719336684325914
14.069964157119449 286.485872751327 0.723934965149744
14.075191712072865 288.7417320841525 0.7262980595262587
14.080419267026281 289.4409038281266 0.7269355464178334
14.085646821979697 295.5513615059404 0.7338682947613528
14.090874376933114 299.39824460487785 0.737214622246959
14.09610193188653 300.8159766681722 0.7384266546966513
14.101329486839946 303.3450255609309 0.739419440207214
14.106557041793362 304.5993488822279 0.7400435996449188
14.111784596746778 308.854025306621 0.743806802267594
14.117012151700195 308.72432712548755 0.7447945817703944
14.12223970665361 307.48604204520313 0.744105501392877
14.127467261607027 302.4231228520683 0.7389708987328042
14.132694816560443 298.65980719909203 0.735561522271065
14.13792237151386 296.288520061019 0.7319958411790023
14.143149926467276 295.2393084061853 0.7305869430444395
14.148377481420692 298.4610161272226 0.733473052430911
14.153605036374108 298.74455122500774 0.7346320237722919
14.158832591327524 298.3612644659623 0.7354367159856481
14.16406014628094 298.25760732995366 0.7351173507641848
14.169287701234357 296.00727183347516 0.7330238029919564
14.174515256187773 294.67901836482395 0.73000432956737
14.179742811141189 290.82233649461085 0.7250607396265131
14.184970366094605 288.46328936855497 0.7214781565112832
14.190197921048021 289.791626736929 0.7235365311346278
14.195425476001438 288.62798687331946 0.7227741408389461
14.200653030954854 291.0582353968711 0.7254071856903115
14.20588058590827 290.672021209919 0.7248988854354896
14.211108140861686 292.49941895979424 0.7258557133782798
14.216335695815102 294.62201083146056 0.7271949212706477
14.221563250768519 295.3593213902751 0.7277568123731503
14.226790805721935 297.7663815668173 0.7302469773258236
14.232018360675351 297.4513355948792 0.7288954892514153
14.237245915628767 298.75268740294666 0.7297708738696311
14.242473470582183 297.24826398234256 0.7278522830350639
14.2477010255356 294.60010053959417 0.7250447852296252
14.252928580489016 292.9677710878145 0.7243033520915423
14.258156135442432 290.19137473488314 0.7211142299985305
14.263383690395848 295.40649852373105 0.7269881657787205
14.268611245349264 301.2956943113124 0.7345956588328705
14.27383880030268 302.52728250839914 0.7355414691815123
14.279066355256097 302.2991607176996 0.7348406409112052
14.284293910209513 300.5994743060701 0.732197748274384
14.28952146516293 302.00471552867737 0.7330775821456137
14.294749020116345 302.7615040912277 0.7346677560218985
14.299976575069762 304.8589634882123 0.73749579000705
14.305204130023178 305.80339508389835 0.7387956796345276
14.310431684976594 308.01945715226026 0.7415307927943231
14.31565923993001 311.85159369715166 0.7459551005736272
14.320886794883426 314.0465076605976 0.7482461737483237
14.326114349836843 316.97181543495213 0.7513237512359807
14.331341904790259 320.1005479479792 0.7547800810845632
14.336569459743675 320.1324429954283 0.7539180536255574
14.341797014697091 320.22685982124875 0.7538057284166715
14.347024569650507 320.57354823677707 0.7537982112987027
14.352252124603924 322.65046526845737 0.7563702731773415
14.35747967955734 325.3524283464979 0.7592858664486665
14.362707234510756 324.2308306596121 0.7582883672328694
14.367934789464172 323.94372954920743 0.7579945028476217
14.373162344417588 324.57677245778666 0.7585813276311245
14.378389899371005 324.59745242505994 0.75890199101194
14.38361745432442 326.89296417908355 0.7612881291837946
14.388845009277837 328.98899546406034 0.7641793820750301
14.394072564231253 328.79029950177835 0.7638079871829966
14.39930011918467 328.84348883203546 0.763635236101682
14.404527674138086 325.52590592529094 0.7592381554436167
14.409755229091502 327.0773435263829 0.760581770990204
14.414982784044918 328.355973450699 0.7624811212687078
14.420210338998334 333.38396792129225 0.7689499618445322
14.42543789395175 338.26818568438136 0.7744514101100578
14.430665448905167 335.7713384377909 0.7715462976788812
14.435893003858583 333.4133291965312 0.7690960209625269
14.441120558811999 332.1085621141699 0.7683190401436389
14.446348113765415 332.22481256179384 0.7688453465874829
14.451575668718831 333.8187074709026 0.7705349128464349
14.456803223672248 335.064485326924 0.7719973527474293
14.462030778625664 337.3793879226279 0.7742868196161786
14.46725833357908 339.55394572221127 0.7761968736320357
14.472485888532496 347.10929600329604 0.7827792796017208
14.477713443485912 350.6457236408491 0.7857914417319685
14.482940998439329 353.4644973256427 0.7881010041524079
14.488168553392745 354.56767257055714 0.7890459495058796
14.493396108346161 354.7682272583853 0.7890463295777538
14.498623663299577 360.31029524943733 0.7955989514738361
14.503851218252994 367.8131038532771 0.8035283775922468
14.50907877320641 377.6359709220835 0.814095813315367
14.514306328159826 385.16926222012313 0.8221529130709959
14.519533883113242 389.1847093228981 0.8265006925012942
14.524761438066658 389.8439450478746 0.8275912097027784
14.529988993020075 384.1681086397338 0.821717636648255
14.53521654797349 379.3372006385045 0.8159339725892029
14.540444102926907 372.6550703026861 0.8094663359058493
14.545671657880323 361.90363664734576 0.7986519226794624
14.55089921283374 349.9068550559296 0.7862905941268334
14.556126767787156 337.23801070475093 0.7721499131985945
14.561354322740572 325.164405272409 0.7590193033902917
14.566581877693988 318.1216220368499 0.7513515339530302
14.571809432647404 314.4975097548451 0.7477489618872211
14.57703698760082 313.3384759648805 0.7464226263906442
14.582264542554237 314.04028321553415 0.7465078986317435
14.587492097507653 314.59382240648887 0.7466538651059929
14.592719652461069 315.8816077278916 0.7473960597974766
14.597947207414485 317.4312061237586 0.7491078869987781
14.603174762367901 321.60021931101056 0.7529180458684588
14.608402317321318 326.39392180939893 0.7586340281498568
14.613629872274734 328.1042694737048 0.7602957270165754
14.61885742722815 331.3583875901665 0.7638323092677288
14.624084982181566 333.26125742602653 0.7656285381609705
14.629312537134982 338.4724668192629 0.771155920469562
14.634540092088399 344.25483517107443 0.776733373311655
14.639767647041815 348.44215519151004 0.7809476357563967
14.644995201995231 349.73228260250926 0.7826717508600199
14.650222756948647 351.5151136457765 0.7841161321361189
14.655450311902063 351.32777008298535 0.7840054470247249
14.66067786685548 354.03412285197766 0.7866372136443234
14.665905421808896 354.63628031602207 0.787068008126446
14.671132976762312 353.2271848148714 0.7851517242626466
14.676360531715728 351.29534133932214 0.7828162388111789
14.681588086669144 351.9826202181967 0.7834541961409005
14.68681564162256 352.20024692785216 0.7843912072058651
14.692043196575977 354.4853403221307 0.7860758364844666
14.697270751529393 354.3173510598703 0.7857893744157719
14.70249830648281 356.6368115487672 0.788018745617094
14.707725861436225 359.3350789872086 0.7894871845357735
14.712953416389642 358.4327099653879 0.7885392864550606
14.718180971343058 358.29278578228536 0.7890787334089345
14.723408526296474 356.2185626962718 0.7874158915100419
14.72863608124989 355.9984673919917 0.7885304002592147
14.733863636203306 356.57390289734604 0.7891908117881564
14.739091191156723 357.93906566853656 0.789775801712313
14.744318746110139 354.9268912098263 0.7866715622401733
14.749546301063555 351.75525902214446 0.7825236504351059
14.754773856016971 345.10710682976423 0.7754024594050112
14.760001410970387 337.31563893505296 0.7677870484668221
14.765228965923804 334.2977596770573 0.7644866123014346
14.77045652087722 328.22940017160624 0.7584765515403121
14.775684075830636 324.5589123713819 0.7539655804444173
14.780911630784052 319.2221564561081 0.7473098101374979
14.786139185737468 320.57308274999383 0.7495669362800249
14.791366740690885 323.4581828451721 0.7527769094259473
14.7965942956443 324.4643761782882 0.7539944222044923
14.801821850597717 321.4803045417572 0.750276916330619
14.807049405551133 321.1134490732138 0.750199420304672
14.81227696050455 323.35846876498863 0.7532126739656326
14.817504515457966 328.40337558934885 0.7590817414559967
14.822732070411382 332.9127444443506 0.7630529558203193
14.827959625364798 338.07534826792113 0.7692733728073334
14.833187180318214 340.5426036131754 0.7715711895761657
14.83841473527163 343.7962300057881 0.7750448096095945
14.843642290225047 346.0574975570644 0.7779856519753835
14.848869845178463 349.0075283567352 0.780538678659974
14.854097400131879 355.35516135080303 0.7869645202015725
14.859324955085295 358.27751176020223 0.7904937937600804
14.864552510038711 362.2181735236634 0.7940276939511586
14.869780064992128 364.89293782566983 0.7976908400327047
14.875007619945544 365.6082749684582 0.7987301581196983
14.88023517489896 366.4346900146958 0.7994043173872093
14.885462729852376 369.1665952446241 0.8031279943551988
14.890690284805792 366.5199394972703 0.8003453521125083
14.895917839759209 368.51615479920537 0.8021796123924209
14.901145394712625 368.3834389067157 0.8023990268775866
14.906372949666041 369.1091131353149 0.802110207692265
14.911600504619457 366.67901585785677 0.7992413127250976
14.916828059572873 365.3232930411782 0.7978806918464534
14.92205561452629 362.9655143023326 0.7952853267586262
14.927283169479706 354.7354597309207 0.7868893609537944
14.932510724433122 347.8698827376584 0.779905014910902
14.937738279386538 339.6751346668146 0.7704610207192515
14.942965834339955 333.61256437721073 0.7634956504530592
14.94819338929337 330.544058915258 0.7606640453784038
14.953420944246787 324.3866137026681 0.7542351532625439
14.958648499200203 320.609472056046 0.751123619143805
14.96387605415362 317.8447391022065 0.7479560131819563
14.969103609107036 311.93033315124643 0.7408813523474999
14.974331164060452 308.814546002003 0.7369358054460183
14.979558719013868 304.614364790773 0.7315606829367741
14.984786273967284 301.22119585149215 0.7287275140805858
14.9900138289207 301.9558816156827 0.7296371587148118
14.995241383874117 307.8476306466422 0.7367202427602269
15.000468938827533 313.3034759736064 0.7429074332335345
15.005696493780949 313.1708146555996 0.742099031612904
15.010924048734365 312.75166944752436 0.7415009611984225
15.016151603687781 311.8230205676527 0.7408114918019906
15.021379158641198 316.2555340865028 0.7459604832061171
15.026606713594614 313.2854734440298 0.7426010211590499
15.03183426854803 315.51619137819125 0.7448775375803377
15.037061823501446 314.276240386115 0.7433786930264955
15.042289378454862 314.51928619314316 0.7432735468650877
15.047516933408279 315.6141671808503 0.7441373229267418
15.052744488361695 318.7010379078261 0.7476473033932056
15.057972043315111 320.5862526423233 0.7506776197497477
15.063199598268527 322.2416377566916 0.7532303980840794
15.068427153221943 322.77481707956883 0.7539646120080208
15.07365470817536 323.2180408815458 0.7531629464777966
15.078882263128776 322.082680351282 0.7511278257487588
15.084109818082192 320.6449974664242 0.7500349569683635
15.089337373035608 322.43533764604575 0.7525492796982656
15.094564927989024 324.44861565442517 0.7551933164167715
15.09979248294244 324.21132426293343 0.7554815704575994
15.105020037895857 320.31962211157116 0.7504551607050435
15.110247592849273 318.13125100623245 0.7480047676765841
15.11547514780269 315.8429471462202 0.7446525186642319
15.120702702756105 318.2931635524589 0.7475690408720617
15.125930257709522 316.17589323469105 0.7446332777773325
15.131157812662938 312.9689870652323 0.7411721538546752
15.136385367616354 309.6105198432867 0.7389519910663035
15.14161292256977 305.5359877157948 0.7345418065054351
15.146840477523186 305.4845697743064 0.7361982578882421
15.152068032476603 304.2002921181717 0.7349134547389459
15.157295587430019 301.1718467135627 0.7317780879976762
15.162523142383435 297.15655584568367 0.7268040585302981
15.167750697336851 291.0666404935667 0.7190762874898509
15.172978252290267 288.2850728350423 0.7163624490945668
15.178205807243684 284.6908143249228 0.7124046861631427
15.1834333621971 285.9881434004999 0.7148752265315061
15.188660917150516 280.423078346847 0.7079729977709815
15.193888472103932 278.9287289322724 0.7075494406828309
15.199116027057348 274.904715356698 0.7014258030099224
15.204343582010765 277.2987993054513 0.7035469043763316
15.20957113696418 279.2060994354719 0.7054702549684118
15.214798691917597 279.8167416433532 0.7056076947974882
15.220026246871013 279.020737336958 0.7048270129873442
15.22525380182443 276.11286971106676 0.7001174182232238
15.230481356777846 272.8465307332892 0.6962412689616326
15.235708911731262 270.0363922426761 0.6935502884122742
15.240936466684678 271.733556018012 0.6965863179873462
15.246164021638094 275.21617332319033 0.702721944060382
15.25139157659151 277.60619044507547 0.7053285464686543
15.256619131544927 278.8407760731259 0.7061862652579493
15.261846686498343 275.17388843766247 0.7015591798104345
15.267074241451759 273.0394309650428 0.699651026824529
15.272301796405175 272.36534182032506 0.6990436199010729
15.277529351358591 271.52406237360714 0.6982533460103363
15.282756906312008 275.1039539873889 0.7032490837106831
15.287984461265424 276.0310527684263 0.7032068888404654
15.29321201621884 277.11864786808866 0.7054819241636215
15.298439571172256 278.17049680721374 0.7065532374607894
15.303667126125672 277.95586256456517 0.7066984793123525
15.308894681079089 279.3470118155573 0.7083743381631896
15.314122236032505 280.3855785592895 0.7087191309442359
15.319349790985921 284.43325271298374 0.7131068093199796
15.324577345939337 287.0256404624422 0.7161432296011311
15.329804900892753 288.4366655285465 0.7184590406053718
15.33503245584617 288.7473293821217 0.7185074841025969
15.340260010799586 287.0422641213112 0.716041720109233
15.345487565753002 288.4766871008879 0.7176001191457477
15.350715120706418 291.85235646849185 0.7207084672138363
15.355942675659835 295.4157033275214 0.7249800057992497
15.36117023061325 296.84712887316437 0.7260200038827924
15.366397785566667 296.14570597943214 0.7247211441164954
15.371625340520083 295.9622725546206 0.7244118891020689
15.3768528954735 295.0469932648084 0.7222259804981264
15.382080450426916 297.35872289594334 0.7240669874276159
15.387308005380332 301.64528447210716 0.7292853222717469
15.392535560333748 302.5692311798435 0.7313447474477307
15.397763115287164 305.54515243673626 0.7442945276354108
15.40299067024058 306.95249133638157 0.7537998479094198
15.408218225193997 304.0596497270066 0.7548840650360844
15.413445780147413 303.98148087790406 0.758506507501719
15.418673335100829 299.95682188718024 0.7581480078756596
15.423900890054245 301.62716516010846 0.7626576832326215
15.429128445007661 302.5416864156389 0.7674516735821748
15.434355999961078 302.22805373144104 0.7692164253860373
15.439583554914494 301.4631819147211 0.7705145169828203
15.44481110986791 299.02623187025824 0.7701479766727372
15.450038664821326 297.739236110798 0.7708047995074817
15.455266219774742 297.02554276351066 0.7722101096076357
15.460493774728159 296.5290453276881 0.7734616417445135
15.465721329681575 298.42970341685265 0.7780757099576364
15.470948884634991 302.27429134312007 0.7859042229714343
15.476176439588407 303.616163859461 0.7901436565711584
15.481403994541823 303.1652103121651 0.7919770453661303
15.48663154949524 302.06023267655365 0.7919830136715108
15.491859104448656 300.3234576052984 0.79066388737503
15.497086659402072 298.35654951401403 0.7893490988847934
15.502314214355488 300.4260890413776 0.7940229709564112
15.507541769308904 301.0926559726536 0.7972635587623489
15.51276932426232 302.4971795691288 0.8026143563355876
15.517996879215737 303.5683368566512 0.8071133131993051
15.523224434169153 299.49595808021974 0.8026156600377302
15.52845198912257 298.5010227185097 0.8023820353838607
15.533679544075985 296.80456055183015 0.7996303323441921
15.538907099029402 297.9067225932524 0.8021087960076458
15.544134653982818 299.95245869812277 0.8065632828737044
15.549362208936234 303.35514913757805 0.8126939933392198
15.55458976388965 304.3317316614254 0.8153872132914024
15.559817318843066 307.6844791915296 0.8213452525336483
15.565044873796483 308.4927119970519 0.8245859028310863
15.570272428749899 309.46277465189144 0.828719117668255
15.575499983703315 309.13395650970756 0.8306714433533816
15.580727538656731 306.12506358543476 0.828130472462604
15.585955093610147 303.2583838803934 0.8246156242479774
15.591182648563564 298.74761658064875 0.8182631282633404
15.59641020351698 296.20911045376306 0.8162161869264793
15.601637758470396 291.38627463671975 0.8109262882832746
15.606865313423812 287.93110682631624 0.8092803962021006
15.612092868377228 289.53261098454516 0.815386607252959
15.617320423330645 291.5782578641034 0.820967289358556
15.62254797828406 293.31170529484734 0.8253614600519052
15.627775533237477 288.03160661163264 0.8182344322406704
15.633003088190893 282.0367774373615 0.8102753175565696
15.63823064314431 280.36722234373684 0.8050098291172121
15.643458198097726 278.76828949643027 0.7905404741954992
15.648685753051142 281.89802798785604 0.7888860741312698
15.653913308004558 281.9259471632624 0.7843754414567449
15.659140862957974 280.50623713770136 0.7797914019791576
15.66436841791139 277.7797791601031 0.7734942199400103
15.669595972864807 276.97569991903805 0.7694170686742775
15.674823527818223 275.62432204686365 0.7664847207904926
15.680051082771639 278.8948218590781 0.7702338666533702
15.685278637725055 281.6773296673439 0.7738092946477838
15.690506192678471 281.13648624118144 0.7720122576465615
15.695733747631888 278.2630065621398 0.7657170397471742
15.700961302585304 272.8599673348019 0.7552550112591104
15.70618885753872 274.32188300804285 0.756027698575083
15.711416412492136 274.04330696430804 0.7540565427452408
15.716643967445552 276.27989200180457 0.7554884165270391
15.721871522398969 278.0062498966732 0.756432819994351
15.727099077352385 275.81591302585275 0.7520622180194159
15.732326632305801 276.94535962459673 0.7541515831069189
15.737554187259217 276.5891734045098 0.7534943177356366
15.742781742212633 277.0806853060682 0.753422097863752
15.74800929716605 281.51588907687506 0.7591944665755842
15.753236852119466 283.76131227654247 0.7612298782610548
15.758464407072882 286.4820629200268 0.763641932585276
15.763691962026298 288.10019734304154 0.7649822745152725
15.768919516979715 286.76708263938593 0.7621438026119562
15.77414707193313 287.18106891689354 0.7619313433526058
15.779374626886547 285.08900011693686 0.7576120250085456
15.784602181839963 285.6838588241263 0.7575535624064834
15.78982973679338 287.2234577172412 0.7583157000304699
15.795057291746796 290.21116040370487 0.7621783874519088
15.800284846700212 289.40107074191116 0.761145558212346
15.805512401653628 287.6383303032256 0.7590270362657151
15.810739956607044 288.2004474404721 0.7595964879362815
15.81596751156046 287.0484870961711 0.7566146812550847
15.821195066513877 287.24171224921656 0.7558425927670787
15.826422621467293 288.5021064120324 0.7555608376675175
15.831650176420709 289.77233421607167 0.7567345969739991
15.836877731374125 290.5514922878871 0.7572180673312171
15.842105286327541 292.0011338125499 0.7594381017789174
15.847332841280958 291.18997375585315 0.7582764244414049
15.852560396234374 288.8059585207059 0.7559083223281465
15.85778795118779 287.55778069874384 0.7546307845672721
15.863015506141206 289.2227587470061 0.7569673939955115
15.868243061094622 288.6901340817461 0.7556363041411829
15.873470616048039 288.6177560810811 0.7549813084770287
15.878698171001455 286.30457164055446 0.751042259488989
15.883925725954871 286.14416346557636 0.7504082550196196
15.889153280908287 285.3137763156735 0.7486274849293039
15.894380835861703 284.8690692414393 0.7487605707020942
15.89960839081512 284.77599570884905 0.7485574127171625
15.904835945768536 286.67764473448193 0.7500297949923652
15.910063500721952 287.02113349523376 0.7488698516547466
15.915291055675368 285.7756060487963 0.74661302077851
15.920518610628784 282.8234370915384 0.7423692824320215
15.9257461655822 281.5903710921072 0.7414016488615135
15.930973720535617 282.48658141528364 0.7435518039265743
15.936201275489033 282.15752972962326 0.7426413642593649
15.94142883044245 281.18145334944796 0.7397844490398197
15.946656385395865 281.3648101531483 0.7406230714375835
15.951883940349282 281.15167350035097 0.7404726255983834
15.957111495302698 284.1661213220173 0.7446578058361687
15.962339050256114 283.58884267974236 0.744181457091865
15.96756660520953 284.4562790425574 0.7444024704306285
15.972794160162946 285.33627662269544 0.7450493936379092
15.978021715116363 285.92317679170486 0.7461056274873115
15.983249270069779 288.7267636535334 0.748695852708555
15.988476825023195 289.7017272965534 0.7496056035026495
15.993704379976611 291.6523681264062 0.751729714838549
15.998931934930027 291.46342193909027 0.7504954470436951
16.004159489883442 290.95002423680427 0.7498920671348517
16.009387044836856 292.23250033199787 0.7507498667702114
16.01461459979027 292.1637522435861 0.7517708566188616
16.019842154743685 290.743739674207 0.7504676829265101
16.0250697096971 289.04059800413467 0.7480180249241255
16.030297264650514 291.0862468491901 0.7509003601633811
16.03552481960393 292.63838234799226 0.7516727219179735
16.040752374557343 294.1748605724608 0.7526276693597435
16.045979929510757 294.3911452928065 0.7521934328421498
16.05120748446417 296.2763273587271 0.7531114679654503
16.056435039417586 299.33277185688195 0.7571459133189813
16.061662594371 303.8601946982962 0.7626690561050238
16.066890149324415 310.7026051828386 0.7709452834337427
16.07211770427783 316.3009428074046 0.7781545945486382
16.077345259231244 317.52157728095244 0.7789933214880443
16.08257281418466 316.6491738561383 0.7776642763770758
16.087800369138073 318.04077524828716 0.779580050719549
16.093027924091487 320.86710154788636 0.783963202822671
16.0982554790449 325.91951402072283 0.7893580013443257
16.103483033998316 328.0185985242575 0.7924907052203347
16.10871058895173 329.23991688501445 0.7935404902721326
16.113938143905145 331.8173159035587 0.7970772612284095
16.11916569885856 332.0358833458421 0.7972236834952449
16.124393253811974 331.16539094988184 0.795430102326152
16.129620808765388 328.8166261727114 0.7926622852015559
16.134848363718802 325.898556578678 0.7887548921574079
16.140075918672217 327.43774533828685 0.7905972550536221
16.14530347362563 329.0308874195476 0.792364898490146
16.150531028579046 330.04978912572153 0.7930619326765248
16.15575858353246 331.9299292552448 0.7952235661272833
16.160986138485875 330.470718225727 0.7929517546530036
16.16621369343929 327.87773682451126 0.7896782501242887
16.171441248392703 324.4678882060413 0.7868867837120063
16.176668803346118 321.31548368282705 0.7840251723175443
16.181896358299532 316.12565662661325 0.7784032540191692
16.187123913252947 310.50664526674774 0.7704767641451858
16.19235146820636 304.8284759776084 0.7633580180236138
16.197579023159776 298.8477599763236 0.7562199475247423
16.20280657811319 290.7418393287842 0.7472433558740159
16.208034133066604 285.07035588875465 0.7416454904993587
16.21326168802002 278.43952598513266 0.7328948797564873
16.218489242973433 275.76496850414304 0.7288033485104053
16.223716797926848 273.99999111598606 0.7259216198934965
16.228944352880262 272.3767309553122 0.7232700253062678
16.234171907833677 271.30186866449407 0.723159128092532
16.23939946278709 268.08168372389207 0.7198877515659535
16.244627017740505 265.8254821134656 0.7175547956061138
16.24985457269392 266.4260087991035 0.7176310235497876
16.255082127647334 263.38317711384923 0.7137115609309308
16.26030968260075 260.45131898831056 0.7098473228683181
16.265537237554163 257.62802026215724 0.7068677837069897
16.270764792507578 255.84607220408319 0.7049825195313599
16.275992347460992 256.00601812063496 0.7048770646752365
16.281219902414406 254.40457210240228 0.7030994917548203
16.28644745736782 254.8157736761567 0.7023592868910475
16.291675012321235 255.46590984729997 0.7041311527665024
16.29690256727465 255.98715003710984 0.7037235930371433
16.302130122228064 255.38064899335922 0.7024542142540596
16.30735767718148 255.56528520142965 0.701975149354756
16.312585232134893 254.01420875914906 0.6992060175068345
16.317812787088307 252.43977241821344 0.6971932851194385
16.323040342041722 251.87168938040236 0.6959715512069706
16.328267896995136 251.93327864483604 0.6959464405174534
16.33349545194855 252.85308956088593 0.6961990426369727
16.338723006901965 252.928631754055 0.697117139526245
16.34395056185538 256.6089958065923 0.7005352198443019
16.349178116808794 259.8392427549578 0.7056004580950785
16.35440567176221 265.25008202464915 0.7112401203320855
16.359633226715623 268.815969197326 0.7163469645745185
16.364860781669037 271.1366630988783 0.720274849821473
16.37008833662245 275.1951349053831 0.7245932786606304
16.375315891575866 276.21173154405 0.7256354264134668
16.38054344652928 279.4690784127345 0.7278768134266433
16.385771001482695 283.4380190486709 0.7305400196960073
16.39099855643611 289.9228149556827 0.7376863296772848
16.396226111389524 291.8441164075666 0.7388596070788296
16.401453666342938 293.8112995240385 0.7404137890756436
16.406681221296353 294.8735157502857 0.7425286846718089
16.411908776249767 295.09359198215276 0.742411797354496
16.41713633120318 295.27234553925757 0.7433890432513002
16.422363886156596 289.6408217985419 0.7364538800227012
16.42759144111001 286.37561030434574 0.7315347949294814
16.432818996063425 284.6324817245946 0.7296410440601245
16.43804655101684 288.7835012517337 0.7354373628249935
16.443274105970254 286.1124046766706 0.7318251535262383
16.448501660923668 281.7789688621344 0.7264569159241848
16.453729215877082 277.35485688418163 0.719089075646591
16.458956770830497 273.9371850333077 0.7153600349804071
16.46418432578391 273.55444770191576 0.715729418347827
16.469411880737326 271.51616490737473 0.7135784528807553
16.47463943569074 270.4757940252568 0.7123562955266423
16.479866990644155 269.9453360802928 0.7105240228159513
16.48509454559757 272.39638028158356 0.7134563426571723
16.490322100550983 274.5256114972736 0.7163385158547841
16.495549655504398 277.7429070409825 0.7189783256221907
16.500777210457812 279.9869368104099 0.7220907049207538
16.506004765411227 284.22352316402225 0.72691934661724
16.51123232036464 285.38260617559746 0.7282754611843995
16.516459875318056 284.4708478399635 0.7273137545241374
16.52168743027147 280.9460520766291 0.7232506597871752
16.526914985224884 280.9757979134453 0.7230801231666396
16.5321425401783 279.5470333639932 0.721729153220653
16.537370095131713 277.5071439659192 0.718218537685329
16.542597650085128 273.9010776524168 0.7130286638665947
16.547825205038542 270.988632777157 0.7106272197040785
16.553052759991957 270.2274546606062 0.7101530604280581
16.55828031494537 266.45545876190783 0.7069385011497317
16.563507869898785 262.06059119690383 0.7013254895346798
16.5687354248522 260.19364262900604 0.6986862262882358
16.573962979805614 259.2643660310415 0.6963240708181546
16.57919053475903 259.3997100236485 0.6963538688169082
16.584418089712443 259.53180762652386 0.6983245580153615
16.589645644665858 257.3332072958229 0.6960440440462813
16.594873199619272 255.88636648926033 0.6935861807802265
16.600100754572686 254.08262727557354 0.6909038472472145
16.6053283095261 253.5828925516855 0.6906707388917731
16.610555864479515 252.80733115672555 0.6899519961870956
16.61578341943293 251.10995890826513 0.688370198444297
16.621010974386344 253.1515523938018 0.6906192886198296
16.62623852933976 254.76092264599032 0.6932275324081919
16.631466084293173 257.288828509767 0.6954514617601032
16.636693639246587 259.760899773603 0.697059432036053
16.641921194200002 258.0936200198959 0.6933470323756556
16.647148749153416 257.1528276570746 0.6911728412359046
16.65237630410683 255.5653449398631 0.6893537517742354
16.657603859060245 256.8201504967723 0.6912181473044349
16.66283141401366 255.42320915574052 0.69002196549331
16.668058968967074 254.64468158760448 0.688529419333909
16.67328652392049 251.55580328785624 0.68533800238802
16.678514078873903 251.00269910371304 0.6840937067831198
16.683741633827317 255.32503672825598 0.6898562455656548
16.68896918878073 254.1738809789194 0.6882563165823743
16.694196743734146 249.31096162931942 0.6810408301090538
16.69942429868756 247.21481901015517 0.6793112872166689
16.704651853640975 249.38934983074446 0.6822555207494211
16.70987940859439 252.27788891146398 0.6868562247534874
16.715106963547804 250.4454413998369 0.6836651764782629
16.720334518501218 243.89837343591068 0.674628352547567
16.725562073454633 240.94484493961068 0.671753129927848
16.730789628408047 239.7242678459313 0.6693949441290903
16.73601718336146 241.09663557932475 0.6729760532869797
16.741244738314876 241.46004339573318 0.6727507529264893
16.74647229326829 240.1740140475709 0.6704952925614355
16.751699848221705 239.05337115736978 0.6673970436564953
16.75692740317512 234.5891999389915 0.6609158883379287
16.762154958128534 234.9563871457489 0.6624708783061721
16.767382513081948 231.42984539131115 0.6583429843776906
16.772610068035362 230.13625483345035 0.655877087809384
16.777837622988777 231.41806189500997 0.6571893327667467
16.78306517794219 234.51808665920026 0.6614912547056907
16.788292732895606 233.81322407264636 0.6617658914714929
16.79352028784902 230.01867508177074 0.6576301766306191
16.798747842802435 229.20839103264447 0.6552970087757838
16.80397539775585 229.47216266432685 0.6565996250225843
16.809202952709263 232.07324398739544 0.6608354951085154
16.814430507662678 231.86184638297047 0.6611955415174989
16.819658062616092 230.94920184541536 0.659414486442214
16.824885617569507 230.5832390968954 0.657996511452891
16.83011317252292 230.17435321645658 0.6571508258069186
16.835340727476336 229.1482221083824 0.6538548463547054
16.84056828242975 226.68324535148903 0.6503138105243271
16.845795837383164 226.754461622847 0.6510302838615152
16.85102339233658 228.48498782179405 0.6542608749877268
16.856250947289993 231.28034100554882 0.6582879548544173
16.861478502243408 228.68973042830208 0.6541580488736188
16.866706057196822 225.4622607824056 0.6488191815781604
16.871933612150237 222.12532441126424 0.6448634110234073
16.87716116710365 221.9577763277907 0.6454435850539783
16.882388722057065 221.34924823349758 0.646991023654501
16.88761627701048 221.7151833243149 0.6475090334590718
16.892843831963894 220.0419411680869 0.6440169935345599
16.89807138691731 220.91892124387473 0.6448687239838774
16.903298941870723 220.3346913047788 0.644413615792311
16.908526496824138 220.83118385828996 0.6468959391659522
16.913754051777552 218.9671096510514 0.6437354561031549
16.918981606730966 218.8697739692451 0.6427553843318614
16.92420916168438 218.02850217608332 0.6405195856875542
16.929436716637795 216.6135527853891 0.6374236930272481
16.93466427159121 216.8894160805098 0.6380096229620281
16.939891826544624 215.3526054534386 0.6361977784110155
16.94511938149804 217.23697589239217 0.6412644451021788
16.950346936451453 217.88155839564146 0.6436068391588075
16.955574491404867 218.20689415279605 0.6436723019208009
16.960802046358282 219.53895179160736 0.6450665309580461
16.966029601311696 220.6992189210383 0.6441488411425342
16.97125715626511 220.4264274669661 0.6431509409146293
16.976484711218525 219.24547927287 0.6410933819446412
16.98171226617194 216.20315693540104 0.6375588711378075
16.986939821125354 215.1315018030667 0.6365136191535089
16.99216737607877 215.33687186418388 0.6355236059016346
16.997394931032183 217.70186533731976 0.6382393573218161
17.002622485985597 218.63475582767566 0.6400119427132358
17.00785004093901 220.9149382960317 0.6434166173248735
17.013077595892426 222.94219388133558 0.6462005700503299
17.01830515084584 224.7074620005909 0.6487394738876312
17.023532705799255 224.58805910068466 0.6482404064342338
17.02876026075267 223.90442803167372 0.6474027806448774
17.033987815706084 221.70883115824853 0.6426485361702179
17.039215370659498 219.59657626651773 0.6390395040743863
17.044442925612913 220.91608282622087 0.6409733453327401
17.049670480566327 222.42817161173704 0.6440109130412228
17.05489803551974 224.4066805504215 0.6469103822283535
17.060125590473156 226.2949380545407 0.6488022204335151
17.06535314542657 227.369343870207 0.6493897279912765
17.070580700379985 228.75223596406624 0.6525154759108672
17.0758082553334 227.50905834273814 0.6524466894941103
17.081035810286814 227.43549688019863 0.6532406269930339
17.086263365240228 226.35538536694597 0.6504683860689682
17.091490920193642 227.20508780676207 0.6523028524419735
17.096718475147057 227.63261599782626 0.6525753332501277
17.10194603010047 227.3179334710573 0.6540864565628957
17.107173585053886 226.51455437397303 0.6525636550513558
17.1124011400073 224.77068155758053 0.6496060597326607
17.117628694960715 227.41894757923836 0.6517395952020476
17.12285624991413 228.16015394484796 0.6517303023618576
17.128083804867543 230.2024449340989 0.6534781158310009
17.133311359820958 230.77825533110575 0.6528588072870714
17.138538914774372 228.6192970574781 0.6501758684376976
17.143766469727787 229.5396960845675 0.6513952338982137
17.1489940246812 229.9899648266562 0.6527738870085668
17.154221579634616 230.6417686174029 0.6542168562852075
17.15944913458803 232.35720286776422 0.6568358034966104
17.164676689541444 234.48512036965084 0.6586328589087812
17.16990424449486 240.42932832057423 0.6662967935212021
17.175131799448273 248.19276918483826 0.6752666002291889
17.180359354401688 248.95201611887722 0.6771896910749595
17.185586909355102 247.75221744802502 0.6751300411707364
17.190814464308517 245.5502875500306 0.6710453926963925
17.19604201926193 246.7873102618071 0.6715701235297393
17.201269574215345 247.65553482001042 0.6716541395370007
17.20649712916876 248.5386878366912 0.6746369566833883
17.211724684122174 248.14209303879264 0.6754236438103888
17.21695223907559 248.86508456087338 0.6761398367714195
17.222179794029003 252.3814039038018 0.6792995028951201
17.227407348982418 254.9611500494431 0.681982725511707
17.232634903935832 253.65838643947546 0.6803937976655344
17.237862458889246 251.35885583478634 0.6774188911801499
17.24309001384266 251.01941936095028 0.677101012658757
17.248317568796075 251.6364835341869 0.6770439453420156
17.25354512374949 251.58469538593422 0.6764463209720839
17.258772678702904 250.75477968017805 0.675305472145803
17.26400023365632 247.15826154139182 0.670919745746931
17.269227788609733 244.40463601674966 0.667490461884485
17.274455343563147 242.00094425965074 0.6647513074659696
17.279682898516562 240.64393309696658 0.6635486512828644
17.284910453469976 243.01726711648945 0.6673590150780577
17.29013800842339 245.25478314353103 0.6712391592954222
17.295365563376805 247.09756165413725 0.6729553540430684
17.30059311833022 245.6117069652513 0.6705169843745221
17.305820673283634 245.5060641821281 0.6706827714530952
17.31104822823705 245.2952499093263 0.669981470809123
17.316275783190463 243.96462037543927 0.6679575684987618
17.321503338143877 241.43515972693004 0.6639727921757029
17.32673089309729 239.34519525542257 0.661957114557657
17.331958448050706 239.80310031326965 0.6637207181599223
17.33718600300412 241.94823294822413 0.668520444803758
17.342413557957535 242.7864417360209 0.6692446693053915
17.34764111291095 246.01838327142858 0.6744635029165131
17.352868667864364 246.2923941308046 0.6719066839571353
17.358096222817778 245.8297589618958 0.6703316853930776
17.363323777771193 244.51097464531065 0.667545073776073
17.368551332724607 240.38202412957003 0.6617623555277982
17.37377888767802 239.58048257374261 0.6619319768439356
17.379006442631436 238.51893729197445 0.6613642671488303
17.38423399758485 239.1859740150308 0.6639003226356086
17.389461552538265 236.87466966595198 0.6622143053075518
17.39468910749168 236.14983016746424 0.6604187709023929
17.399916662445094 236.45734951823806 0.6610419782652202
17.405144217398508 239.31568581995955 0.6651585246393081
17.410371772351922 237.32075152623355 0.6621502657481126
17.415599327305337 236.5298022171542 0.6608737788974051
17.42082688225875 235.82096469974852 0.6587198162083591
17.426054437212166 235.4115951964316 0.6574472920629012
17.43128199216558 237.4130262309979 0.6589517646417046
17.436509547118995 236.41940084995113 0.6579389841907844
17.44173710207241 238.51758557347748 0.6612834743560668
17.446964657025823 238.43104332490952 0.662868342905529
17.452192211979238 239.9367622489893 0.6656003709196933
17.457419766932652 240.58625085527058 0.6665509401822631
17.462647321886067 241.01747425417832 0.6671292576734448
17.46787487683948 239.05399904804344 0.6638402860894239
17.473102431792896 237.01038378975755 0.6619959004731845
17.47832998674631 235.53419660544122 0.6595032031465642
17.483557541699724 239.0059420963714 0.6625873170951373
17.48878509665314 243.13774069093287 0.6673848360819585
17.494012651606553 245.13495220973263 0.669703508518947
17.499240206559968 244.0120649568869 0.6675425990886431
17.504467761513382 243.6222044888428 0.6678381298653701
17.509695316466797 245.91988460725165 0.6705434748667537
17.51492287142021 244.3713544619774 0.6694904421371414
17.520150426373625 243.51065736426293 0.6683807485176868
17.52537798132704 243.4513079651756 0.6666664196664182
17.530605536280454 242.52505052080528 0.6648922339548894
17.53583309123387 241.991286977694 0.6635935059779979
17.541060646187283 242.5516201305233 0.6649218278645019
17.546288201140698 245.1940173244092 0.67032557447286
17.551515756094112 246.29580453967847 0.6728008323815345
17.556743311047526 246.15133443671684 0.6723797451689147
17.56197086600094 246.50232403388304 0.6724679533970861
17.567198420954355 247.6775534778543 0.6745036326408007
17.57242597590777 251.30498879502844 0.6796445206303234
17.577653530861184 247.63473682407152 0.6743563273924668
17.5828810858146 245.44111337338288 0.670010810184661
17.588108640768013 244.07717868966986 0.6680338818397535
17.593336195721427 245.8126259889106 0.6703358455910274
17.598563750674842 250.11729576714436 0.676792546027447
17.603791305628256 251.1301266078974 0.6772713890648415
17.60901886058167 254.44153620909347 0.6807169650122953
17.614246415535085 256.1461723154129 0.6814522315361986
17.6194739704885 254.60365000472711 0.6799383940062128
17.624701525441914 253.23404531203838 0.6786373052552163
17.62992908039533 254.92210925036613 0.6807715765988043
17.635156635348743 257.97865495399105 0.6841989657955212
17.640384190302157 258.5668792504722 0.6842323578713879
17.64561174525557 259.1562605023452 0.684534929239129
17.650839300208986 260.44174002288344 0.6862034559449468
17.6560668551624 263.321266865346 0.690230453325294
17.661294410115815 265.3797696973267 0.693849763444587
17.66652196506923 265.78504744030874 0.6945367362037655
17.671749520022644 268.99363645153767 0.6984374619054422
17.676977074976058 274.03584772520594 0.7037283515530871
17.682204629929473 277.34087365822506 0.7070195518661764
17.687432184882887 282.7731313488242 0.7133423393743293
17.6926597398363 287.46952139379846 0.7192915793822395
17.697887294789716 292.51299925392794 0.7259306959985046
17.70311484974313 295.9849184661606 0.7296469981769761
17.708342404696545 298.6388448574357 0.7321221183001475
17.71356995964996 301.77376798151715 0.734175056434516
17.718797514603374 305.10494342691965 0.7387562073314504
17.724025069556788 309.6786267668779 0.744537441858388
17.729252624510202 314.5222210535658 0.751003349661141
17.734480179463617 316.7490874113041 0.7534172760269384
17.73970773441703 318.51436170569724 0.7550670935886687
17.744935289370446 317.32572024865175 0.7542163563145922
17.75016284432386 315.0124359891477 0.7514434050222322
17.755390399277275 315.969633504343 0.7522868519094197
17.76061795423069 319.1807161752966 0.7560464637949094
17.765845509184103 324.1409232310834 0.7614112729886784
17.771073064137518 328.54913906498956 0.7669724862751736
17.776300619090932 329.78407667502813 0.7682197786881818
17.781528174044347 328.6952291925919 0.7666380175222741
17.78675572899776 324.4304756065639 0.7621166520009905
17.791983283951176 318.2078950813344 0.7541768421324387
17.79721083890459 314.22125124531067 0.7488671924301005
17.802438393858004 309.7588269452654 0.7438992303335534
17.80766594881142 305.53387826568104 0.7383292254049142
17.812893503764833 300.89031484115037 0.7331299965146605
17.818121058718248 298.3383883163193 0.7303383175177466
17.823348613671662 296.6255462254639 0.7283737351230112
17.828576168625077 296.21075874184834 0.7291995044045176
17.83380372357849 293.6591518571334 0.7259964422881005
17.839031278531905 290.1188926304283 0.7226024412365426
17.84425883348532 285.1771361098364 0.7165026924457247
17.849486388438734 283.45504567493464 0.7131375918978125
17.85471394339215 283.3078383873747 0.7131075510824586
17.859941498345563 282.39531510902 0.7118571791233989
17.865169053298978 281.9180082235659 0.7116018995092507
17.870396608252392 282.77644975220556 0.71204813664132
17.875624163205806 284.8495348611754 0.7142801984628189
17.88085171815922 285.05840146142293 0.7155971446993125
17.886079273112635 287.87035371724994 0.718990542861336
17.89130682806605 290.91632195616614 0.7215811674928763
17.896534383019464 293.4310528042612 0.7253731019212503
17.90176193797288 299.93948680773804 0.7334527357486037
17.906989492926293 305.40375224308343 0.7395994073946089
17.912217047879707 314.3726112253042 0.7498243637517129
17.917444602833122 318.75108991208674 0.7535719882943409
17.922672157786536 321.27083225747094 0.7568440712661414
17.92789971273995 320.49893285376646 0.7558422117140332
17.933127267693365 323.8375291249201 0.7589500856853774
17.93835482264678 327.38129854744227 0.7637440478366995
17.943582377600194 326.09035659331346 0.7623105968946804
17.94880993255361 321.5916838941895 0.757749077673151
17.954037487507023 312.9717527427745 0.7481146163562997
17.959265042460437 306.863086559798 0.7402131642369025
17.96449259741385 304.2987321545586 0.738007822877068
17.969720152367266 299.134112382523 0.7318250916451658
17.97494770732068 295.5795339580015 0.7271955552742626
17.980175262274095 290.6212274424904 0.7215812715224825
17.98540281722751 285.18853989740086 0.7149278226527968
17.990630372180924 279.2436888014762 0.7080757170767941
17.995857927134338 273.85907337602026 0.7020473084258445
18.001085482087753 271.81829713482296 0.6989876970865513
18.006313037041167 268.8481126834435 0.6959555304498695
18.01154059199458 266.8325269001956 0.6930807985941763
18.016768146947996 264.69901404943147 0.6906087923557843
18.02199570190141 263.97685205446976 0.6908482308780042
18.027223256854825 263.0586664389569 0.6900089664840081
18.03245081180824 260.7515322199637 0.6878181967214654
18.037678366761654 258.4053210384305 0.6847248880275283
18.042905921715068 257.06053371487013 0.6826127096659651
18.048133476668482 257.28621389217676 0.6832885300514051
18.053361031621897 256.95083484891654 0.681971743659055
18.05858858657531 255.44796293902718 0.679892438851577
18.063816141528726 254.53358005556373 0.6791188541983438
18.06904369648214 253.67042883227435 0.6776943769627503
18.074271251435555 258.32049362391746 0.6833986590655718
18.07949880638897 262.9089962328373 0.6894360266264105
18.084726361342383 265.91812540954993 0.6928202691878572
18.089953916295798 266.0465573357905 0.6938961830397407
18.095181471249212 265.1169651368601 0.6916622026059086
18.100409026202627 265.405814427412 0.6917464197796125
18.10563658115604 269.0975203785883 0.6958921765263055
18.110864136109456 275.4361471471688 0.703208398930356
18.11609169106287 282.10331491412904 0.7129510776294506
18.121319246016284 287.90211114305316 0.7207391469271376
18.1265468009697 289.73446252878915 0.7230740156257658
18.131774355923113 291.7761833171519 0.7250569510233478
18.137001910876528 295.38216617469647 0.7275001771074662
18.142229465829942 300.6642293378018 0.7327997071723831
18.147457020783357 305.4674181119738 0.7378844577765121
18.15268457573677 311.83867706358393 0.7449004004879131
18.157912130690185 317.1858158922906 0.7511371918849247
18.1631396856436 325.1395616405551 0.7602749798000066
18.168367240597014 339.5499757224106 0.7766811526660616
18.17359479555043 354.425836557915 0.7941623373989387
18.178822350503843 366.52187089160265 0.8068859182334709
18.184049905457258 374.04750535490797 0.814855406170423
18.189277460410672 383.31482377412095 0.8243959989651959
18.194505015364086 393.259936491724 0.8346148614039046
18.1997325703175 395.6608390521961 0.8373271467532256
18.204960125270915 395.8370067805885 0.8376878048095823
18.21018768022433 392.27893749426613 0.833913174759415
18.215415235177744 388.4997358727681 0.829939769095286
18.22064279013116 388.196230512746 0.8296176073803987
18.225870345084573 384.3765307791497 0.8254417932602648
18.231097900037987 381.5690341194618 0.8224590772181045
18.236325454991402 381.91253866424853 0.8225730131004225
18.241553009944816 383.7626717337373 0.8245813045473733
18.24678056489823 387.28224764911295 0.8279207423026402
18.252008119851645 386.0733295073988 0.826901024985819
18.25723567480506 386.69273389904583 0.827140158853465
18.262463229758474 384.6775194737809 0.8248081988589888
18.26769078471189 379.57492748459913 0.8193722133910486
18.272918339665303 371.24059743872067 0.8107014528210221
18.278145894618717 362.50392212874505 0.8010206615794258
18.28337344957213 351.68642198165094 0.7891745904521991
18.288601004525546 345.4367256403551 0.7817564372138173
18.29382855947896 337.4705087519847 0.7729768722048085
18.299056114432375 331.62193392056116 0.7671155507603556
18.30428366938579 323.8027779009065 0.7590053186571059
18.309511224339204 313.9279707705383 0.747672814260852
18.314738779292618 306.9129577363344 0.7393106851004796
18.319966334246033 303.8663071649845 0.7356391920764045
18.325193889199447 302.04589933448807 0.732676939593439
18.33042144415286 299.6225394804831 0.7306374058728935
18.335648999106276 296.91251792117805 0.7276289433476824
18.34087655405969 291.3512430610082 0.7224448559358371
18.346104109013105 286.9826752741146 0.716711164146845
18.35133166396652 287.50857327959153 0.7173201824582459
18.356559218919934 288.3538739777473 0.7181018184545875
18.361786773873348 289.83326234521826 0.72090546937148
18.367014328826762 291.12091197443937 0.7221327380731575
18.372241883780177 289.8326188202761 0.7205488506255739
18.37746943873359 291.67957413608036 0.722453716073943
18.382696993687006 291.9791620001822 0.7220340353011029
18.38792454864042 297.75725181870024 0.7308298482033794
18.393152103593835 302.14923620873384 0.7476197654285425
18.39837965854725 310.843734159923 0.7654956439440144
18.403607213500663 316.2444009348049 0.7773270364544873
18.408834768454078 324.56336460217295 0.7915219654590719
18.414062323407492 333.28562010851374 0.8060757865803567
18.419289878360907 343.37116150634574 0.8216984614261433
18.42451743331432 347.6860176761816 0.8301657874935318
18.429744988267736 350.15211877769826 0.8376515360799563
18.43497254322115 346.2872623507226 0.8360327384239772
18.440200098174564 341.57619577081516 0.833308496451896
18.44542765312798 335.6700916471686 0.8301850528610045
18.450655208081393 330.816186390261 0.8266806669868257
18.455882763034808 324.4218029471107 0.8226398015895726
18.461110317988222 320.4178011594455 0.8203091624045343
18.466337872941637 318.78976327999754 0.8204845837674387
18.47156542789505 315.8965972527846 0.81943511637683
18.476792982848465 310.21260421114897 0.813857832417894
18.48202053780188 306.2456265875628 0.8123285755289521
18.487248092755294 303.060876060357 0.8102981187116706
18.49247564770871 304.77417541225515 0.814287032932059
18.497703202662123 302.42740898331004 0.813210406016754
18.502930757615538 302.3437405721271 0.8142995590865009
18.508158312568952 296.8238991292532 0.8095379871088481
18.513385867522366 295.44524858132496 0.8102646769779481
18.51861342247578 294.597613293635 0.8104949006014682
18.523840977429195 296.77089956418865 0.816458244282147
18.52906853238261 297.54095457339645 0.8193389782577819
18.534296087336024 294.3161844977261 0.8176322485558978
18.53952364228944 294.17656406331315 0.8196831613702853
18.544751197242853 288.68422779516163 0.8132640254735216
18.549978752196267 288.75420149828034 0.815286246457904
18.555206307149682 286.78676962024065 0.8149866608578178
18.560433862103096 286.5208452864522 0.8170055350700651
18.56566141705651 288.8917976193956 0.8226989161554823
18.570888972009925 289.94309652440126 0.8252157791806571
18.57611652696334 290.6763366329671 0.8277312800335576
18.581344081916754 293.5876573705459 0.834250864973012
18.58657163687017 294.4164321252855 0.8374157923546753
18.591799191823583 293.76881252361096 0.8377928291385623
18.597026746776997 296.0482047689066 0.8428455700099701
18.60225430173041 295.06206704698593 0.8423925985122102
18.607481856683826 295.88924328595584 0.8451736900308423
18.61270941163724 295.54211373091624 0.8470415626799793
18.617936966590655 298.5896454693528 0.8531130611160497
18.62316452154407 301.94777296240414 0.8585970101995737
18.628392076497484 307.52228421624505 0.8496056058802782
18.633619631450898 311.4799149688792 0.8460171441180345
18.638847186404313 313.9351885572648 0.8418699188949794
18.644074741357727 314.27682064369753 0.8372863921053896
18.64930229631114 315.2197907583359 0.8351474621506468
18.654529851264556 317.9363535671081 0.8348700082451865
18.65975740621797 324.87476600867143 0.8409434979346313
18.664984961171385 332.0526913370112 0.8461139865268483
18.6702125161248 337.3624231240586 0.8499159224586993
18.675440071078214 339.5998951547586 0.8505560578859775
18.680667626031628 341.3249870859388 0.8493427332432434
18.685895180985042 344.3541160488357 0.8500396138772096
18.691122735938457 348.4884994322337 0.8525489408335949
18.69635029089187 352.60270236463214 0.8547462769400391
18.701577845845286 357.6965833442857 0.8600262613233087
18.7068054007987 363.2351387273264 0.8651773094919654
18.712032955752115 366.7981132840233 0.8677913959475241
18.71726051070553 367.32614641687013 0.8668437874725166
18.722488065658943 365.7262413329794 0.8631753773073286
18.727715620612358 360.51816022925203 0.8559884575714656
18.732943175565772 360.4317719565188 0.8547281235512061
18.738170730519187 364.34673801213745 0.8583497069645694
18.7433982854726 363.46662023461096 0.8566182489432311
18.748625840426016 360.84620443124084 0.8521217489535101
18.75385339537943 356.55368511691535 0.8461109979183512
18.759080950332844 357.2431599537421 0.8454314573220693
18.76430850528626 360.5278489550913 0.847654169378839
18.769536060239673 358.5923875768277 0.8444072369554351
18.774763615193088 355.70223179758875 0.8401991162055094
18.779991170146502 348.97756678987105 0.8309726651797646
18.785218725099917 343.75414407556264 0.8244855069744788
18.79044628005333 340.5281725435868 0.8193389385107638
18.795673835006745 339.51437646544196 0.8172874857560255
18.80090138996016 334.01303900010845 0.8096778660852768
18.806128944913574 329.4690878018217 0.8032691984602022
18.81135649986699 323.68342945440554 0.795639191728956
18.816584054820403 322.4177473597687 0.7939205194666672
18.821811609773818 321.02069193660253 0.7919209118165543
18.827039164727232 319.52545703243374 0.7899322750095958
18.832266719680646 314.0359729958692 0.7817226525079405
18.83749427463406 308.2141656869078 0.7742536999093205
18.842721829587475 306.3982394463776 0.7722104688321143
18.84794938454089 306.8083762223474 0.7734221098201866
18.853176939494304 309.76764359045984 0.7775344350503273
18.85840449444772 312.671173959406 0.7810548365084149
18.863632049401133 313.00365056843305 0.7801995144348791
18.868859604354547 312.3818927725439 0.7794522711794013
18.87408715930796 310.62642812501116 0.7766183731556204
18.879314714261376 305.26904939457086 0.76925897325388
18.88454226921479 301.1567204635182 0.7640069303095063
18.889769824168205 294.7733441967515 0.7543099861821729
18.89499737912162 293.6589161282301 0.7527654811834229
18.900224934075034 292.6951060474362 0.7511714835899976
18.90545248902845 292.5303946347866 0.7513255949302102
18.910680043981863 290.397426563978 0.7494281196988795
18.915907598935277 290.06023232739017 0.7489880188688397
18.92113515388869 286.43865220554704 0.7439541011528342
18.926362708842106 286.06390785759254 0.7434758512028682
18.93159026379552 282.5099741869138 0.7400294500935952
18.936817818748935 280.23533212119736 0.7370808203361782
18.94204537370235 280.8756872146567 0.7387155689804457
18.947272928655764 280.0240111421372 0.7361776437494547
18.952500483609178 282.7709336414493 0.7388940722249466
18.957728038562593 280.61334865687604 0.735776651448032
18.962955593516007 278.3472818029083 0.7317728850023563
18.96818314846942 274.04877509388064 0.7256345073530154
18.973410703422836 272.11552545252084 0.7216976138860625
18.97863825837625 274.26222711292104 0.723015487478844
18.983865813329665 273.78266068452825 0.7226031575544947
18.98909336828308 275.15241580516005 0.7244574110740861
18.994320923236494 272.59342625260535 0.7215727610279558
18.999548478189908 272.5712506361218 0.7224470226271404
19.004776033143322 271.47858954202934 0.7216483744846077
19.010003588096737 275.60129825962866 0.726661429395759
19.01523114305015 277.9282020079365 0.7292291213933583
19.020458698003566 279.0760773051368 0.7300125699612203
19.02568625295698 278.2238561871241 0.7279577314158078
19.030913807910395 276.37982290475003 0.7252366525500231
19.03614136286381 276.83323032742527 0.7242865504445141
19.041368917817223 278.7667013452661 0.7269841004558173
19.046596472770638 282.5018089182969 0.7322891276322402
19.051824027724052 283.0276530282631 0.73293856994673
19.057051582677467 285.41797979985023 0.7350544203104228
19.06227913763088 284.18882387596807 0.733563690752911
19.067506692584296 284.01849641553633 0.7332786297214429
19.07273424753771 281.17107918545713 0.7280435503020818
19.077961802491124 281.6214478668885 0.7275463224358826
19.08318935744454 281.587312884033 0.7268049051205336
19.088416912397953 280.08578319642396 0.7254283878555345
19.093644467351368 278.0435962650274 0.7241756410656673
19.098872022304782 277.8835974199949 0.7238045243722452
19.104099577258197 277.4834667648363 0.723290041489363
19.10932713221161 277.0239358683136 0.7221527065406084
19.114554687165025 272.1878932565884 0.715360006093474
19.11978224211844 268.5200094908996 0.7108125130826285
19.125009797071854 269.8074527392529 0.7121651444478716
19.13023735202527 268.67354796728927 0.710740483206441
19.135464906978683 270.5717093842843 0.7129612460982382
19.140692461932098 267.88380239331553 0.7096379883821899
19.145920016885512 268.1042017832986 0.7106150944509582
19.151147571838926 266.75256152917854 0.7093430546991114
19.15637512679234 266.0667505842337 0.7079176423250922
19.161602681745755 264.3437790497685 0.704705503556279
19.16683023669917 264.7822530276037 0.705200323599293
19.172057791652584 266.3342976810355 0.7082207453768048
19.177285346606 266.1748029991898 0.7075473130590076
19.182512901559413 269.22779218510937 0.7106612947936958
19.187740456512827 267.547987019887 0.7094796602039349
19.19296801146624 267.1207002509066 0.7086190240636909
19.198195566419656 266.71869233333047 0.7078466389215727
19.20342312137307 267.02678369251464 0.7077633557101486
19.208650676326485 264.67048700824387 0.7031040403200617
19.2138782312799 264.7228775222773 0.7035319725588369
19.219105786233314 266.5762301684658 0.7062685223448152
19.22433334118673 268.4619363251033 0.7102078690462327
19.229560896140143 268.42324106912594 0.7104493684948806
19.234788451093557 270.803766248506 0.7111968754148372
19.24001600604697 270.5475096783802 0.7104365058494239
19.245243561000386 272.6661916298224 0.7121613050913376
19.2504711159538 271.75972024574963 0.711665471604406
19.255698670907215 271.3527732926758 0.712352926839292
19.26092622586063 271.1041899367164 0.7116039849431589
19.266153780814044 273.9195505749617 0.7147476030688458
19.271381335767458 274.3361572530375 0.7149989945491373
19.276608890720873 275.5364017705107 0.7146360734008599
19.281836445674287 276.8877934269843 0.7157277098314295
19.2870640006277 277.85228051888475 0.71660027025932
19.292291555581116 279.3558540146526 0.7179047148652316
19.29751911053453 278.9780386664944 0.7181623811213249
19.302746665487945 278.7323311278086 0.7180750845449366
19.30797422044136 281.2536471850803 0.722180443384343
19.313201775394774 286.51101804648596 0.7293664014964805
19.318429330348188 291.60500089048014 0.7359071533645193
19.323656885301602 293.59624514830585 0.7375154375852591
19.328884440255017 294.1733111396449 0.737791927503453
19.33411199520843 296.4414069066349 0.7397334658030064
19.339339550161846 297.717457257939 0.7411277851007897
19.34456710511526 299.6638744586715 0.7419989425541262
19.349794660068675 302.71012720919026 0.7455124184454107
19.35502221502209 304.4580138314408 0.7481665074892029
19.360249769975503 306.48761250291426 0.7499939016256544
19.365477324928918 307.709414740093 0.7521282798019865
19.370704879882332 313.1822600867789 0.758011457099184
19.375932434835747 318.12271482447187 0.7638551430728735
19.38115998978916 322.4698434899404 0.7689596585874802
19.386387544742576 326.4249575723963 0.7727515084579006
19.39161509969599 328.58983137212283 0.775259524112482
19.396842654649404 328.3982592264487 0.7747889694612393
19.40207020960282 329.7151680918015 0.7758658549129853
19.407297764556233 330.55135500709935 0.7771372589490729
19.412525319509648 333.3418757005014 0.7799354452725025
19.417752874463062 333.62864754247994 0.7805140108474417
19.422980429416477 334.7161272033448 0.7815451205754543
19.42820798436989 336.7486584743304 0.7840467177255885
19.433435539323305 336.17798985405085 0.7837211565347714
19.43866309427672 332.64715731238954 0.7792468941161679
19.443890649230134 327.67511550335837 0.7733758760969683
19.44911820418355 326.5467822258895 0.7720971937822155
19.454345759136963 329.7428025141088 0.7757760663957369
19.459573314090377 332.509296983572 0.779144553490889
19.464800869043792 333.170143107263 0.7796623641245687
19.470028423997206 331.4291072970235 0.7770351571324067
19.47525597895062 331.52237539106045 0.7772088562395028
19.480483533904035 328.2640644701108 0.7730510597092018
19.48571108885745 328.9641984906755 0.773837813756358
19.490938643810864 329.65134047025634 0.7750936319671827
19.49616619876428 331.591025823382 0.7768147564309352
19.501393753717693 330.7305685560112 0.7761518674597633
19.506621308671107 329.51221957905625 0.7741800887355261
19.51184886362452 330.25147490192995 0.7749691955605976
19.517076418577936 332.84896779297395 0.7781076086444187
19.52230397353135 334.79795283959106 0.7809623926365336
19.527531528484765 337.09829472716285 0.7837060808489937
19.53275908343818 336.46371021720165 0.7828588602626303
19.537986638391594 338.7446595743006 0.7851094996269615
19.54321419334501 339.56812945562615 0.7853265653292123
19.548441748298423 343.7364534880736 0.7900479146426789
19.553669303251837 346.10603082121435 0.7922086041195403
19.55889685820525 349.4964503983949 0.7963824127273665
19.564124413158666 352.7968229352233 0.7999233185463067
19.56935196811208 357.4295348830398 0.805232517839193
19.574579523065495 360.1199675445707 0.8078120493063613
19.57980707801891 363.2748880066451 0.8114193931943371
19.585034632972324 365.3894285305309 0.8139788411730624
19.590262187925738 367.15357177710797 0.8158450873995884
19.595489742879153 369.86155079304575 0.8184889324286003
19.600717297832567 371.7972402038371 0.8201187607996618
19.60594485278598 376.5753306793875 0.825090142724265
19.611172407739396 376.81519885145826 0.825022336290484
19.61639996269281 379.07698266360785 0.8278395095366342
19.621627517646225 380.9511542825029 0.8298932633845135
19.62685507259964 379.5435710018425 0.8284500941498221
19.632082627553054 382.3704375075903 0.83138008978746
19.637310182506468 382.0413868025318 0.8308906051683714
19.642537737459882 384.4366301099711 0.8336109475428192
19.647765292413297 388.4751546829586 0.8370332130462963
19.65299284736671 391.71303372551824 0.8407165495417507
19.658220402320126 392.2600558003812 0.8412648192018293
19.66344795727354 394.31908565363256 0.843508144649885
19.668675512226955 394.4135383152878 0.8435268481493801
19.67390306718037 392.6271502786099 0.8413304819951716
19.679130622133783 390.7275272942759 0.8394018886613294
19.684358177087198 391.0821428366661 0.8400952375106903
19.689585732040612 396.40028124214143 0.8453372186680769
19.694813286994027 401.6502704178625 0.8508636638012993
19.70004084194744 404.7062894345626 0.8535999240084067
19.705268396900856 402.9571025966924 0.8517417675803262
19.71049595185427 402.7409441966101 0.8520852410906277
19.715723506807684 400.5369784145666 0.8495295635035499
19.7209510617611 396.7182358645673 0.8458843571622965
19.726178616714513 391.87514123323757 0.8404729995413801
19.731406171667928 389.80517637184437 0.8381665655787832
19.736633726621342 386.5500018670716 0.8348074407853304
19.741861281574757 384.16087298389937 0.8321585952178588
19.74708883652817 380.561388311013 0.8284940755167948
19.752316391481585 375.7022734362438 0.8236572319440502
19.757543946435 369.32715159605766 0.8164958196944155
19.762771501388414 361.22292356292854 0.8076518718648326
19.76799905634183 355.60866352522567 0.8006974340834461
19.773226611295243 353.0984885926783 0.7973395618000326
19.778454166248657 351.1450968769794 0.79507778744778
19.783681721202072 348.30867364708246 0.7915321231393694
19.788909276155486 345.39707464879007 0.7889802435339827
19.7941368311089 343.2291089977953 0.7867360618044332
19.799364386062315 341.2875374710317 0.7844951951565421
19.80459194101573 338.4557562881376 0.7809830228601564
19.809819495969144 335.8406400847395 0.776919668128708
19.81504705092256 332.33774771955734 0.7731206035732213
19.820274605875973 333.32720839762715 0.7743414149907313
19.825502160829387 334.5826010216269 0.7760528756150278
19.8307297157828 334.5574290764522 0.7759693517830094
19.835957270736216 331.78002246454827 0.7724106765723362
19.84118482568963 328.62205772487795 0.768459520316084
19.846412380643045 324.69640038795427 0.764598179517653
19.85163993559646 322.54080224513535 0.7618793697928644
19.856867490549874 320.49744532430475 0.7593671308843006
19.86209504550329 318.39710662946135 0.7569921413341238
19.867322600456703 314.44394372897204 0.7518755510625481
19.872550155410117 315.2902352652187 0.7534051979526908
19.87777771036353 317.3650365122479 0.7566804354140384
19.883005265316946 322.4526823194761 0.7630046927064729
19.88823282027036 320.6826186242736 0.7616467557273393
19.893460375223775 315.1652913307632 0.7541808240885188
19.89868793017719 310.3648769862038 0.7485765792228741
19.903915485130604 309.1478065682314 0.7459119320576169
19.909143040084018 308.3265541619393 0.745205067797133
19.914370595037433 310.1115450037893 0.7474418262755441
19.919598149990847 312.303269102997 0.7494890685612888
19.92482570494426 311.929464427157 0.7494358450151132
19.930053259897676 310.70228460004216 0.7479325531748293
19.93528081485109 309.26826800441273 0.7458787272843331
19.940508369804505 306.2425352664881 0.7425047699451588
19.94573592475792 306.89103488459114 0.74270950540683
19.950963479711334 306.08770655616655 0.7433638651833233
19.956191034664748 308.3781915748373 0.7468192591221305
19.961418589618162 310.5534448388235 0.7497755198894728
19.966646144571577 307.16863679941684 0.7446801969472586
19.97187369952499 306.03676003074884 0.7426016272896143
19.977101254478406 305.68282387518065 0.7419932051763348
19.98232880943182 307.5360560272988 0.7448271643653871
19.987556364385235 306.8270088200214 0.744380479432678
19.99278391933865 307.23608771905555 0.7448514592266482
19.998011474292063 304.87533504032785 0.741737969624812
20.003239029245478 307.47893437011356 0.7442952435308703
20.008466584198892 309.20176517718824 0.7461954715122321
20.013694139152307 316.81887906122495 0.7548986347687306
20.01892169410572 322.2966207845106 0.760861343420454
20.024149249059136 329.62332597436176 0.7693377698513065
20.02937680401255 332.24584332042036 0.7724505476172292
20.034604358965964 334.25562115348197 0.7748988566976526
20.03983191391938 336.32599844194584 0.7764323115083088
20.045059468872793 341.75337725672057 0.7820958525489539
20.050287023826208 345.2349418004529 0.7859513991975224
20.055514578779622 345.51275753662134 0.7857223809543571
20.060742133733036 341.6458894555559 0.7816853565424882
20.06596968868645 337.6949792164334 0.7770441378248732
20.071197243639865 332.90035088103815 0.7717156288811937
20.07642479859328 328.32135035880134 0.7668462792727487
20.081652353546694 325.1744055559932 0.7633295669174595
20.08687990850011 324.3509364913734 0.762088011965477
20.092107463453523 319.1737489423048 0.7554610246999812
20.097335018406937 317.9858335145197 0.7540948618045259
20.102562573360352 316.19694856912855 0.7524097599744762
20.107790128313766 314.75498439788055 0.7505789737137352
20.11301768326718 312.94261681982624 0.747913951206651
20.118245238220595 312.07250132886895 0.7470908959379621
20.12347279317401 313.30773237010095 0.748891661420099
20.128700348127424 314.04032031972406 0.7503265210843086
20.13392790308084 312.825311156643 0.7489881879969269
20.139155458034253 316.7398740385353 0.7533377267651892
20.144383012987667 320.70162551449454 0.7580116476043173
20.14961056794108 323.06237807374606 0.7606342153606048
20.154838122894496 321.4864063251149 0.7582904742107275
20.16006567784791 320.5208805076259 0.7574420333274731
20.165293232801325 320.9491172698961 0.7576487213408745
20.17052078775474 322.7970379679152 0.759622975269864
20.175748342708154 323.3389807968902 0.759653808189806
20.18097589766157 326.00675726939636 0.7622642634004206
20.186203452614983 327.06969163656595 0.7634205853458071
20.191431007568397 326.7297767013815 0.7631145475869044
20.19665856252181 323.20206085759537 0.7595333927534123
20.201886117475226 318.8772457188868 0.755109387304706
20.20711367242864 316.6971101101399 0.7528850366150748
20.212341227382055 312.9926125105551 0.7488121409373526
20.21756878233547 310.2382086609744 0.7455879336308481
20.222796337288884 306.8968347672433 0.7424877819648021
20.228023892242298 304.0843100784233 0.7400023836294504
20.233251447195713 300.8470803734059 0.736476604310548
20.238479002149127 297.6667334756364 0.7324165227199001
20.24370655710254 295.85226483116713 0.7300193589806306
20.248934112055956 295.76575311612226 0.7290083640130485
20.25416166700937 296.5231479272275 0.730351604793236
20.259389221962785 298.6377181253747 0.732465657694924
20.2646167769162 296.7771300597243 0.7305949828461894
20.269844331869614 294.41560770110823 0.7274026885279029
20.275071886823028 292.0555249403198 0.7239470134169785
20.280299441776442 292.1037526039367 0.723868701154425
20.285526996729857 294.7423204619162 0.7276989489544257
20.29075455168327 298.76959382715995 0.7333880438649952
20.295982106636686 299.1703166902788 0.7340522385825818
20.3012096615901 298.3622191539488 0.7319799749233894
20.306437216543515 295.76659612088963 0.7284533010249112
20.31166477149693 297.41141049325796 0.7298140152145258
20.316892326450343 295.0961945084323 0.7270555488630465
20.322119881403758 291.5366538467435 0.7230841127002346
20.327347436357172 288.4877675357288 0.7194294917079395
20.332574991310587 288.61453249695916 0.7198763597327061
20.337802546264 291.8396246399468 0.7237966318415483
20.343030101217416 294.1658279833592 0.7259733693791688
20.34825765617083 296.056629359504 0.7278180340141147
20.353485211124244 296.0167993434019 0.728134900817906
20.35871276607766 295.10971653055316 0.7264041044602039
20.363940321031073 296.14302080741464 0.728512091914404
20.369167875984488 296.33596237575694 0.7287278971624535
20.374395430937902 298.0965083781602 0.7303894362823422
20.379622985891316 297.27738755220514 0.7288303346598887
20.38485054084473 293.7882836060805 0.7237423350279808
20.390078095798145 292.3593095331042 0.722737604210877
20.39530565075156 294.40835091427306 0.7256147280301216
20.400533205704974 295.0662699982663 0.7267089696099726
20.40576076065839 294.37143457544465 0.7253564762719765
20.410988315611803 293.7216979435819 0.7234747327827983
20.416215870565217 292.4078167272852 0.7223728177893662
20.421443425518632 291.13012538629164 0.7212025534927649
20.426670980472046 289.9765143204823 0.7200852017886906
20.43189853542546 290.6784893862755 0.720976591878644
20.437126090378875 291.7680527070142 0.722002091812921
20.44235364533229 291.7302702320337 0.7223444351777776
20.447581200285704 291.46071997090064 0.7218217142561989
20.45280875523912 291.7372989409002 0.721770134818854
20.458036310192533 292.2730332080308 0.7225454957060989
20.463263865145947 290.8891358632946 0.7207211333295229
20.46849142009936 290.6219000578431 0.7212790129965362
20.473718975052776 290.32002067394365 0.7213440261888586
20.47894653000619 291.25899956100284 0.7223674305969373
20.484174084959605 294.086060078509 0.7247825150642547
20.48940163991302 294.7155291538175 0.7244870680267063
20.494629194866434 291.971379159216 0.7211163456823463
20.49985674981985 292.77709802873215 0.7231331989560836
20.505084304773263 293.2067789111834 0.7240478093669489
20.510311859726677 293.33391545151414 0.7242552060203602
20.51553941468009 290.44005870235924 0.7197671463202193
20.520766969633506 287.8334825712115 0.7164830811534506
20.52599452458692 284.66527497737616 0.7134365460150052
20.531222079540335 285.0155739680651 0.713599740844122
20.53644963449375 288.38640563450525 0.7186892463516906
20.541677189447164 289.0529549759594 0.7198040241830124
20.546904744400578 287.53531726555974 0.7174164344607682
20.552132299353993 286.0227010627705 0.71498699582543
20.557359854307407 287.68881363188075 0.7148150796692136
20.56258740926082 290.809764571063 0.7184884205818197
20.567814964214236 289.4903455039213 0.7171820351370165
20.57304251916765 287.22554541020617 0.7156157513718776
20.578270074121065 285.80908344644297 0.7148464457401885
20.58349762907448 285.6492402759685 0.7148697466759946
20.588725184027894 284.80023796557276 0.7133346881672012
20.593952738981308 287.3206519490585 0.7160577284636029
20.599180293934722 288.66420650858623 0.7170766019238073
20.604407848888137 287.20107097979275 0.7158616720565909
20.60963540384155 286.99640900707806 0.7160899452795776
20.614862958794966 285.35036541074646 0.7140419215547216
20.62009051374838 284.40211220428824 0.7123999032194565
20.625318068701795 284.4118558886294 0.7114411617904723
20.63054562365521 286.0507775281222 0.7138013667286147
20.635773178608623 285.2673911612088 0.7131235725785766
20.641000733562038 282.70501553357354 0.7092553841954456
20.646228288515452 281.6891889511415 0.7084252063182459
20.651455843468867 284.2627830164727 0.7125937790787601
20.65668339842228 286.3544737540933 0.7165901204556573
20.661910953375695 289.25925847851585 0.7198969172398423
20.66713850832911 292.3353058748873 0.7227560927093392
20.672366063282524 291.0914823150268 0.7208530645045182
20.67759361823594 291.12134708531846 0.7203925150237473
20.682821173189353 288.88228359122564 0.7182452651108209
20.688048728142768 286.601685081444 0.7156650041597129
20.693276283096182 286.902604821491 0.7153642462959966
20.698503838049596 284.5174283758369 0.7128434855016086
20.70373139300301 286.04659685828403 0.7140242215987831
20.708958947956425 285.10437903444074 0.7124912905438185
20.71418650290984 286.70793577215215 0.7143931144882812
20.719414057863254 288.9237482278046 0.7165480069933254
20.72464161281667 292.0474729014385 0.7205474562632385
20.729869167770083 294.08782705807903 0.7229588750518509
20.735096722723497 294.06917062655396 0.722384300693252
20.740324277676912 293.4768994688093 0.7215659556388427
20.745551832630326 291.509571904407 0.7184365757793076
20.75077938758374 290.30482703300856 0.7187371683213184
20.756006942537155 291.02023526076124 0.7199812263723131
20.76123449749057 293.62648447196415 0.7237714855448221
20.766462052443984 295.40097012702665 0.7256656408861839
20.7716896073974 297.0833229597033 0.7274297347367851
20.776917162350813 298.60948132342986 0.7288451441149385
20.782144717304227 299.5254597036935 0.7304677390475541
20.78737227225764 300.3507061169202 0.7309785470128901
20.792599827211056 298.2322690616841 0.7287558126914063
20.79782738216447 299.64802892055053 0.7293019554305402
20.803054937117885 300.33076674223975 0.7303607964430149
20.8082824920713 303.48512629483605 0.7332663598753039
20.813510047024714 307.78623359463796 0.7382607247033754
20.81873760197813 311.0313490104679 0.7423914453113126
20.823965156931543 310.67992607293445 0.7420410657184989
20.829192711884957 310.9126941695587 0.7425524580418312
20.83442026683837 311.0462123725983 0.7427895479325138
20.839647821791786 309.90495323268505 0.7414888247707795
20.8448753767452 308.87819603242554 0.7399795832006782
20.850102931698615 306.43274502708476 0.7367297118810762
20.85533048665203 306.2258092469863 0.73685165046177
20.860558041605444 303.4298704708481 0.7335215130964027
20.865785596558858 303.6922732906 0.7338024071456499
20.871013151512273 301.3584055069124 0.7309748298093669
20.876240706465687 297.16902074621197 0.7254847907520097
20.8814682614191 294.6782006199999 0.7224834088194128
20.886695816372516 295.2102326555559 0.7228064285116241
20.89192337132593 299.4401817046207 0.7272450938281567
20.897150926279345 301.3827736139812 0.730058649476227
20.90237848123276 300.7417243689832 0.7297890303690742
20.907606036186174 296.8554655815285 0.7251417248113429
20.912833591139588 296.21535250727214 0.7242595486999907
20.918061146093002 293.2126458858912 0.7207216041174576
20.923288701046417 294.8594634864182 0.7228281105758526
20.92851625599983 293.79011124953706 0.7219607671139391
20.933743810953246 294.40114159131167 0.7229258334497674
20.93897136590666 295.25072962585284 0.7233426105166139
20.944198920860075 293.69520337718365 0.7210150514749515
20.94942647581349 292.81028635486325 0.7196778658851144
20.954654030766903 290.8554607023788 0.7177256646556819
20.959881585720318 292.628172887029 0.720268588934131
20.965109140673732 293.1299743148454 0.7205928672225254
20.970336695627147 292.7065378061466 0.720878714949169
20.97556425058056 288.81076874835793 0.7168288207900619
20.980791805533975 289.2559950594649 0.7173605348050028
20.98601936048739 287.4475678631994 0.7145981427965217
20.991246915440804 288.7005391548255 0.7158508889053286
20.99647447039422 284.221512275657 0.7116154302494793
21.001702025347633 280.65958053597114 0.708108419978101
21.006929580301048 279.64899836139347 0.7070496290046324
21.012157135254462 281.3697067502044 0.7088997000552117
21.017384690207876 280.758247769373 0.7071499133275657
21.02261224516129 280.24827418837623 0.7063295289878826
21.027839800114705 277.76232912365384 0.7025449295762339
21.03306735506812 276.86534825706264 0.7009184239546483
21.038294910021534 274.70402632523934 0.6980986986883616
21.04352246497495 275.6774355643424 0.7006561579825309
21.048750019928363 277.4303904025457 0.7034246208236321
21.053977574881777 277.62494084084267 0.7031788617140666
21.059205129835192 277.6431295398616 0.7013560544031269
21.064432684788606 278.6822912767985 0.7021920149493294
21.06966023974202 280.1281037270959 0.7043327798326825
21.074887794695435 280.8159181467791 0.7055668754327722
21.08011534964885 279.231897051794 0.7042681246942115
21.085342904602264 277.6744648079388 0.7028748295451699
21.09057045955568 276.2091125551087 0.700097511129784
21.095798014509093 275.99060328150745 0.6996423549276839
21.101025569462507 277.17236933745625 0.6996739398819403
21.10625312441592 277.5713689930172 0.6998415991280318
21.111480679369336 278.1633463574481 0.6992986922306494
21.11670823432275 274.9284584959604 0.6959536915256186
21.121935789276165 272.36578071550286 0.6926741261851199
21.12716334422958 271.22235560579014 0.6915004613042289
21.132390899182994 272.84629198042484 0.6931342059992012
21.13761845413641 275.82642794082415 0.6966634591738727
21.142846009089823 276.4243977595888 0.6967945784884823
21.148073564043237 273.80651273962496 0.693227303038651
21.15330111899665 273.866455666598 0.6931259474721466
21.158528673950066 273.56102090111926 0.6935031990343812
21.16375622890348 274.9433145242531 0.6953935621746997
21.168983783856895 275.31354997934693 0.6955425544396604
21.17421133881031 275.64796367973787 0.6950805681336001
21.179438893763724 273.4142489403823 0.6916065615824205
21.184666448717138 272.56998694440136 0.6915890949086461
21.189894003670553 272.9706936696348 0.6911942303894412
21.195121558623967 273.9414914417917 0.6920082435261499
21.20034911357738 275.25295611575757 0.6929105041603523
21.205576668530796 272.17410331013525 0.6880042878789414
21.21080422348421 270.57868691727384 0.6862383870020361
21.216031778437625 272.2938264137487 0.6878035451424633
21.22125933339104 277.5014201295111 0.6937766067262736
21.226486888344454 278.9340184163592 0.6947924450515105
21.231714443297868 278.12260643048273 0.6936238955490284
21.236941998251282 276.20268062744185 0.6915713125441497
21.242169553204697 273.897694088507 0.6893706239052625
21.24739710815811 271.88231773824936 0.6867554823165716
21.252624663111526 271.4962399905153 0.6864827146475947
21.25785221806494 272.7023051812154 0.6870108234626447
21.263079773018355 274.62188998829095 0.6889840214255628
21.26830732797177 272.4915063265097 0.6868050666430041
21.273534882925183 270.9340463286503 0.6859458970890204
21.278762437878598 269.64569051669224 0.6854004108558706
21.283989992832012 270.19775365271954 0.6932142440786253
21.289217547785427 269.04001768786816 0.7001513841302205
21.29444510273884 271.708371413564 0.7094165171818615
21.299672657692255 267.321606784597 0.7086350729550741
21.30490021264567 267.5161211567995 0.7139866019552163
21.310127767599084 269.83727222953166 0.7217461674004841
21.3153553225525 270.7855225338637 0.7274526630334962
21.320582877505913 272.9672096645229 0.7343607780143644
21.325810432459328 270.3930954805892 0.7337936751575058
21.331037987412742 273.0269200176763 0.7390970530027241
21.336265542366156 273.15491109257897 0.744218522952305
21.34149309731957 271.20033853709623 0.7439712095993929
21.346720652272985 269.21002723456587 0.743570579698064
21.3519482072264 266.36060264646505 0.7404116634579868
21.357175762179814 267.5659201153353 0.7445381025992938
21.36240331713323 265.7560253192364 0.7449564616013784
21.367630872086643 265.7909633503362 0.7477908728151286
21.372858427040057 265.7946282314035 0.7499320124271294
21.378085981993472 265.32238362588515 0.7516330122280077
21.383313536946886 265.6180564855559 0.7557356762200811
21.3885410919003 266.0988020913581 0.7581866891738664
21.393768646853715 267.4678876443896 0.7609663797798125
21.39899620180713 267.32505378557556 0.7605231250664195
21.404223756760544 264.73862148462547 0.7590262435259982
21.40945131171396 263.8262059333819 0.759651817144579
21.414678866667373 264.5400392990406 0.7632190996029024
21.419906421620787 267.208303742413 0.7681691308651842
21.4251339765742 267.28851564247924 0.7697316200053398
21.430361531527616 267.6235184592047 0.7725379319656651
21.43558908648103 264.9996445960589 0.7702855155462247
21.440816641434445 263.6745281473763 0.7707286732036742
21.44604419638786 262.52395826764354 0.771140880467371
21.451271751341274 263.0759733144577 0.7746948533952847
21.45649930629469 267.74189327903656 0.784360178330365
21.461726861248103 272.98573532961495 0.7941645344154392
21.466954416201517 275.4714651002367 0.7989887673318784
21.47218197115493 273.18958421757065 0.7968610383230059
21.477409526108346 272.1670298358885 0.7970176584675667
21.48263708106176 271.125535790801 0.7973728391487711
21.487864636015175 273.6570055011217 0.8028036895351478
21.49309219096859 271.2272309726191 0.8010274300931606
21.498319745922004 271.4752032069778 0.8023572439196454
21.503547300875418 269.5948100174192 0.8010065965570271
21.508774855828833 271.99451376084687 0.8030555982982144
21.514002410782247 272.2022384404941 0.7874047062388204
21.51922996573566 272.6490151070434 0.7796713674152413
21.524457520689076 273.6383391399004 0.7735637539588216
21.52968507564249 274.6453543685726 0.7702665228710277
21.534912630595905 276.1519240848113 0.7664112999001904
21.54014018554932 277.7618427631461 0.7653539099305644
21.545367740502734 280.68097907606005 0.7669345538019916
21.550595295456148 279.5405758118767 0.7624636750957915
21.555822850409562 281.06246105545074 0.7621209584227101
21.561050405362977 279.7338640413152 0.7584532147384441
21.56627796031639 281.5807832519361 0.7593677831566659
21.571505515269806 284.618394905061 0.7634387543465198
21.57673307022322 287.5813311558417 0.764749943330614
21.581960625176634 289.52682479585485 0.7653873322085011
21.58718818013005 285.3266399865925 0.7577624972476565
21.592415735083463 283.71269967853544 0.7549333770867082
21.597643290036878 284.32826611069595 0.7554197574971703
21.602870844990292 282.416624996978 0.750892837743631
21.608098399943707 283.5782420848404 0.7495582307255522
21.61332595489712 286.2781188462874 0.7514526829444746
21.618553509850535 291.0699530149516 0.7567776018624977
21.62378106480395 292.6939814607255 0.7590918388322018
21.629008619757364 293.1768264314666 0.7598378275560529
21.63423617471078 292.70322959280367 0.7596051701349285
21.639463729664193 291.2998291446887 0.7563639490678042
21.644691284617608 287.7825568982586 0.7506375698007244
21.649918839571022 286.4622943211106 0.747665293621335
21.655146394524436 288.44789766098705 0.7501813364634279
21.66037394947785 290.8033313738725 0.7512593051403887
21.665601504431265 294.2796402086206 0.7547080045105357
21.67082905938468 292.36773117767234 0.7505525617241519
21.676056614338094 293.6962067231197 0.7516909739777927
21.68128416929151 294.4977006348478 0.7519529129570671
21.686511724244923 293.1363939988941 0.7494311449532288
21.691739279198337 293.0285100444912 0.7493733408031271
21.696966834151752 290.97814686311045 0.7459856771925037
21.702194389105166 293.5467914445337 0.7490957566061622
21.70742194405858 294.4460159748817 0.7502419049480484
21.712649499011995 295.4690954642206 0.7514449512708861
21.71787705396541 296.7190180966788 0.7518396105527451
21.723104608918824 297.9801979438148 0.7520825024064607
21.72833216387224 298.6286904633865 0.7516967555883473
21.733559718825653 294.70130037960325 0.7469767173586903
21.738787273779067 295.0137993951279 0.7465684209811981
21.74401482873248 296.75931592466907 0.7497573967948719
21.749242383685896 301.2871171615725 0.7562270776511928
21.75446993863931 304.6599216721297 0.7610987212209728
21.759697493592725 307.6684516641715 0.7636105695658041
21.76492504854614 309.28471897489175 0.7644289167042807
21.770152603499554 307.45675521425176 0.7612467589406652
21.77538015845297 304.79191857622556 0.7571957897108885
21.780607713406383 305.71164759591426 0.7582232211752421
21.785835268359797 311.08887749707907 0.764239437284947
21.79106282331321 315.8941203187772 0.7707378743486204
21.796290378266626 320.0040089259886 0.7763241419977155
21.80151793322004 317.2153487793215 0.7724397737067461
21.806745488173455 316.92171034416094 0.7716143790001924
21.81197304312687 316.3476506199225 0.770011971945644
21.817200598080284 320.21048331001964 0.7748670034367272
21.822428153033698 323.76165998670666 0.7786156037984265
21.827655707987113 325.26325096732967 0.7809290974669731
21.832883262940527 324.7714138940471 0.7808119151909704
21.83811081789394 327.4863127943094 0.7844469373021598
21.843338372847356 327.598575840072 0.7846044372475994
21.84856592780077 327.55150072236853 0.7829080160086825
21.853793482754185 325.8927927187554 0.780879938456107
21.8590210377076 325.70132493758456 0.7798536453255873
21.864248592661014 329.4457550709074 0.7840955182894936
21.869476147614428 331.78316286784064 0.7862112221013839
21.874703702567842 332.04026898051 0.786012938641368
21.879931257521257 328.1036004812161 0.7811179778896118
21.88515881247467 326.10878132932294 0.7782754971243885
21.890386367428086 325.2258481618306 0.7771996799319885
21.8956139223815 324.5439350188077 0.777177659780492
21.900841477334914 318.0575809340718 0.7695885934992346
21.90606903228833 314.89986604977594 0.7660605372938699
21.911296587241743 315.5438379037072 0.7657986566012412
21.916524142195158 313.7084383450277 0.7629224354165376
21.921751697148572 312.1601531370715 0.7610438009442136
21.926979252101987 308.31073712419663 0.7560112276720039
21.9322068070554 311.25611626474483 0.760565250562779
21.937434362008815 311.27251940893507 0.7609447221090349
21.94266191696223 313.3096138531847 0.7629138172206414
21.947889471915644 310.3734838706447 0.7587040577310612
21.95311702686906 310.42941138279434 0.7580900974706939
21.958344581822473 308.24562284827294 0.7553497996841506
21.963572136775888 308.3599991635716 0.7543936192425509
21.968799691729302 309.1855422914795 0.7546476385747655
21.974027246682716 311.0410705334585 0.7574216953151706
21.97925480163613 312.4640448482747 0.7592883996473451
21.984482356589545 308.6909617649918 0.7548663451265643
21.98970991154296 309.0197704767932 0.7543040425101357
21.994937466496374 310.06909268085974 0.755143642908209
22.00016502144979 311.9029982253812 0.7575462516815767
22.005392576403203 310.4503397825285 0.7559598807488689
22.010620131356617 307.2927679239829 0.7517713004141691
22.015847686310032 308.60383639760454 0.7530216280266312
22.021075241263446 312.62920700570595 0.7563993841810377
22.02630279621686 315.79605906077313 0.7608983559150247
22.031530351170275 318.33956142572964 0.7635855968485573
22.03675790612369 315.34246663402735 0.7605960281489891
22.041985461077104 312.2885069059125 0.7566081278902361
22.04721301603052 313.07201565518386 0.756890034267633
22.052440570983933 317.7730672290462 0.7626017982070712
22.057668125937347 320.0695548406461 0.7650161176798489
22.06289568089076 321.40842016228453 0.7673754173250514
22.068123235844176 320.33893382958087 0.7660198037103992
22.07335079079759 318.57614235222536 0.763316756901536
22.078578345751005 317.740988385738 0.7621361089215298
22.08380590070442 316.95000384786664 0.7608673095428253
22.089033455657834 320.30161308945867 0.7650804136524696
22.09426101061125 320.9870222593656 0.7669097185259914
22.099488565564663 321.60506386803996 0.7673378591127544
22.104716120518077 321.87749597931696 0.7683367169991517
22.10994367547149 322.10880732777554 0.7675779987698301
22.115171230424906 319.2552837763496 0.7631338357179972
22.12039878537832 317.3536756394958 0.760006460975328
22.125626340331735 316.07905366335007 0.7581094995796883
22.13085389528515 313.88994309332315 0.7555911170418232
22.136081450238564 314.0465428462594 0.7557252495920674
22.141309005191978 311.4080525477911 0.7525055613439915
22.146536560145393 310.8046584448106 0.7526252860132268
22.151764115098807 308.6635809456471 0.7491277475112448
22.15699167005222 310.924665086486 0.7521316302469366
22.162219225005636 311.818012560526 0.753320689669174
22.16744677995905 312.2206222775522 0.7533133002833996
22.172674334912465 315.2639151319219 0.7572169019709981
22.17790188986588 318.84184349730833 0.761013946050576
22.183129444819293 319.5903179093018 0.7622240304244785
22.188356999772708 314.51896876721366 0.7549728864604024
22.193584554726122 312.2637193593374 0.751974855083683
22.198812109679537 314.1055756521006 0.7547743792550368
22.20403966463295 318.7112554716176 0.7604548911076484
22.209267219586366 319.339852007778 0.7611224280553207
22.21449477453978 319.6253914907648 0.7617258197688545
22.219722329493194 317.8207718144842 0.7596985054808668
22.22494988444661 317.4771414545546 0.7597793423201805
22.230177439400023 318.7830902193448 0.7602672305241209
22.235404994353438 321.0762109964805 0.7622267469171241
22.240632549306852 321.4893100657197 0.7622769936057491
22.245860104260267 321.6098635684757 0.7614632002199958
22.25108765921368 319.61547283700776 0.7594184459761525
22.256315214167095 318.4273805073839 0.7571361492355995
22.26154276912051 317.38995308322797 0.7570044283074651
22.266770324073924 317.2381899002602 0.7570520664763755
22.27199787902734 315.9100901362034 0.7552210150491183
22.277225433980753 317.12385889951696 0.7566529197559652
22.282452988934168 318.84970138589006 0.7595831510311974
22.287680543887582 318.6352080514603 0.759396117366146
22.292908098840996 317.8392400934563 0.7580761547294694
22.29813565379441 315.86197718793807 0.7543268844898604
22.303363208747825 314.7263986557163 0.7539424006615619
22.30859076370124 315.49290487769855 0.7553835923281846
22.313818318654654 315.7090418932635 0.7554957009096371
22.31904587360807 314.8802690186406 0.7536362147463992
22.324273428561483 312.15731659113743 0.750026119308711
22.329500983514897 308.6452768227804 0.7460513592542249
22.334728538468312 305.9890441390211 0.7421149199924646
22.339956093421726 303.03314161962993 0.738636378294677
22.34518364837514 303.6726003939972 0.7392375537580219
22.350411203328555 302.67435384826405 0.7377580137208916
22.35563875828197 300.2729339636499 0.7353842317806484
22.360866313235384 299.9381223615979 0.7349223187569538
22.3660938681888 300.07229132886766 0.736372859746052
22.371321423142213 297.47267069532654 0.7340006940729131
22.376548978095627 294.5561074191984 0.7296794690875381
22.38177653304904 291.64178642221543 0.7257648772232389
22.387004088002456 292.4272257950381 0.7253173095245878
22.39223164295587 293.36350124712953 0.7275541061017188
22.397459197909285 292.08632419365216 0.7261315750392306
22.4026867528627 290.6221228784859 0.7250483442298226
22.407914307816114 290.30758173791855 0.7243105614820933
22.41314186276953 290.0905152866208 0.7232791898478127
22.418369417722943 290.6058835098144 0.7229043299071582
22.423596972676357 290.12069308383644 0.7231377779911934
22.42882452762977 289.3801689639937 0.7226672356877072
22.434052082583186 288.8537042825413 0.7226840648617203
22.4392796375366 288.1101319326489 0.7208343474468548
22.444507192490015 286.5138402798306 0.7184138569615665
22.44973474744343 282.779796433022 0.7135078394010851
22.454962302396844 279.31566357165127 0.7099480734673533
22.460189857350258 279.5467259434826 0.7114185851864759
22.465417412303673 278.1880083118306 0.7090715378383298
22.470644967257087 279.9512032563867 0.7103151149847302
22.4758725222105 281.3287698221167 0.7125890454458965
22.481100077163916 282.24992302848756 0.7148684675589184
22.48632763211733 283.90432768069036 0.717379660840143
22.491555187070745 282.9331352522209 0.7156902744652532
22.49678274202416 282.9573188762134 0.7139682382387221
22.502010296977573 281.1608342710573 0.7115023632173669
22.507237851930988 281.73748708788486 0.7120799047823152
22.512465406884402 281.8234938951996 0.7125196243624144
22.517692961837817 280.98494775670673 0.7108040860986921
22.52292051679123 279.7013970015043 0.7087931933867158
22.528148071744646 280.5090153065832 0.7110010508956922
22.53337562669806 278.0138444347523 0.7079621475620186
22.538603181651474 276.39707552094427 0.7062121016910335
22.54383073660489 275.2020165818741 0.7032580849839849
22.549058291558303 276.3841172603515 0.7047132132351145
22.554285846511718 278.6969767782278 0.7080525897495928
22.559513401465132 279.51794290454137 0.7089740789415256
22.564740956418547 278.81050799000695 0.7077287726049497
22.56996851137196 279.29316005211496 0.7087939579821043
22.575196066325375 276.56171468516567 0.7053756193246081
22.58042362127879 278.7924114796882 0.7080410307564386
22.585651176232204 275.95781973354985 0.7036832260953539
22.59087873118562 275.27086740185615 0.7031894430199523
22.596106286139033 270.38510205763566 0.6972469873205036
22.601333841092448 268.9109864868933 0.6949117425852983
22.606561396045862 272.14212173232494 0.6997413073567045
22.611788950999276 274.0893542059952 0.7029284672537938
22.61701650595269 277.9612961323033 0.7082282522500702
22.622244060906105 276.37892540213625 0.7047137588736758
22.62747161585952 273.240009324223 0.700677360585726
22.632699170812934 273.19148711367495 0.7014431853762971
22.63792672576635 272.38590935531573 0.7006046574873633
22.643154280719763 273.8026894380768 0.700861008310795
22.648381835673177 274.16770681457376 0.7006921413321123
22.653609390626592 274.13302880255503 0.7008856524582411
22.658836945580006 272.8810637221687 0.6995946043331065
22.66406450053342 270.9576810110881 0.6967525598746418
22.669292055486835 271.5953654024565 0.6965656958956125
22.67451961044025 272.74479657946677 0.6980802915370798
22.679747165393664 277.26329409035986 0.7033174216123816
22.68497472034708 277.62324328746934 0.704838422220256
22.690202275300493 277.78093192001313 0.7049866177131561
22.695429830253907 274.6950635838928 0.7005246546612093
22.70065738520732 273.294248648941 0.6979105582965746
22.705884940160736 272.93328551237374 0.6982165754213717
22.71111249511415 277.4461256473685 0.7041218988409126
22.716340050067565 278.9054160156839 0.7056770463690033
22.72156760502098 279.3255324217145 0.7047660939627638
22.726795159974394 274.8651604576469 0.6988485978765823
22.73202271492781 278.02178322580465 0.7023830337908454
22.737250269881223 278.6088764312299 0.7042231902655431
22.742477824834637 281.27183133341424 0.7081522022873988
22.74770537978805 278.6174772502987 0.7052262494071693
22.752932934741466 281.3282768648275 0.7076802150941748
22.75816048969488 283.5840735947448 0.7096956800027069
22.763388044648295 283.01860010741024 0.7096450733755809
22.76861559960171 283.16862306418494 0.7116076773230348
22.773843154555124 285.7895918444791 0.7152226438699946
22.779070709508538 289.8202750296096 0.7193642466113612
22.784298264461952 289.27127030642487 0.7171626844626533
22.789525819415367 288.237495831389 0.7154204582245398
22.79475337436878 287.86534820815007 0.7143649193047804
22.799980929322196 288.7044057527032 0.714474518764673
22.80520848427561 289.6608366866832 0.7160260333025363
22.810436039229025 291.7732530521415 0.7187516676071874
22.81566359418244 292.21899945784344 0.720072937307048
22.820891149135853 294.2890278415645 0.7223487550190999
22.826118704089268 294.2416522066675 0.7225084224134704
22.831346259042682 293.7605287634002 0.7221575831902901
22.836573813996097 294.2821419566807 0.7233668081959909
22.84180136894951 296.8999810184726 0.7265199628008157
22.847028923902926 297.34084964956816 0.7260695277650006
22.85225647885634 296.1991816482031 0.7233871599641335
22.857484033809754 296.04254196865566 0.7227372243515706
22.86271158876317 297.55228333400777 0.7255189138586866
22.867939143716583 295.5106362984502 0.7228146274780718
22.873166698669998 293.1427575591449 0.7203880181764452
22.878394253623412 293.5900731021081 0.7200872429166955
22.883621808576827 294.789352655094 0.7220255643744411
22.88884936353024 296.1880733147419 0.7230616183179102
22.894076918483655 296.3077644334934 0.7237195808258408
22.89930447343707 296.51753463669957 0.7244767139110346
22.904532028390484 297.30049843813373 0.7251946269091819
22.9097595833439 299.5780727115647 0.7279210259852125
22.914987138297313 299.47118579345243 0.7276507076251495
22.920214693250728 299.10892418376903 0.72707138341488
22.925442248204142 297.1465336909908 0.7241954555561237
22.930669803157556 295.99772778916844 0.7228592807495076
22.93589735811097 293.8232078259446 0.7207561152067643
22.941124913064385 294.83944782873726 0.7212233196635816
22.9463524680178 293.7039294777094 0.7205922528911508
22.951580022971214 294.99953923569115 0.7224615772831359
22.95680757792463 292.20691065692495 0.7190088723355421
22.962035132878043 289.75844151882393 0.7153451533408616
22.967262687831457 287.04522919430076 0.7102648360858552
22.972490242784872 289.55870013479387 0.7135544848831827
22.977717797738286 295.1700463371269 0.721006399962058
22.9829453526917 294.68933778900623 0.7212725314314821
22.988172907645115 294.83604214421047 0.7220964900478901
22.99340046259853 292.91191217548857 0.7188574337070146
22.998628017551944 293.30687211176763 0.7200548911996936
23.00385557250536 290.02079978031026 0.7166897565166371
23.009083127458773 289.83560785795424 0.7163674644466034
23.014310682412187 287.3952799038248 0.7126499432885267
23.0195382373656 287.067144734428 0.7105689408896626
23.024765792319016 284.362408524206 0.7068941434948164
23.02999334727243 284.85232300616275 0.7072361258712437
23.035220902225845 287.8507524707644 0.7111922573747549
23.04044845717926 290.9460340370573 0.7160526244524754
23.045676012132674 292.3702155368478 0.7175951689807214
23.05090356708609 292.45959090584427 0.7183376504523468
23.056131122039503 288.7333123412905 0.7130930587527746
23.061358676992917 286.6625833059114 0.7108591958211568
23.06658623194633 285.75651328117436 0.7101785049227967
23.071813786899746 285.06876307554165 0.7097930587934002
23.07704134185316 284.60871753076117 0.7097798002345308
23.082268896806575 283.54557510896876 0.7080901928134662
23.08749645175999 284.21797446941184 0.7078996300790787
23.092724006713404 285.0046262681993 0.7091129737869103
23.097951561666818 289.4412868214153 0.7138943259502725
23.103179116620232 291.16225344379643 0.7158878897898624
23.108406671573647 292.45472331395933 0.7171346176144278
23.11363422652706 290.6107638140418 0.7147131364557302
23.118861781480476 288.66291868241274 0.7135556922063617
23.12408933643389 286.51885588456736 0.7102465508022299
23.129316891387305 289.0904587098643 0.7133093628274595
23.13454444634072 291.17061117172705 0.7155835304128523
23.139772001294133 289.90471436123664 0.7138299291322932
23.144999556247548 290.0073334964065 0.7145819814669094
23.150227111200962 291.0398393860821 0.7148067109056464
23.155454666154377 290.93923480770775 0.7147817096365069
23.16068222110779 289.82873571697525 0.713139573199045
23.165909776061206 289.00273369572676 0.7120921444732847
23.17113733101462 291.01220570555404 0.7154090561125709
23.176364885968034 289.4355988407485 0.7126230605650711
23.18159244092145 289.2175250055551 0.7131216037770408
23.186819995874863 288.48300485079454 0.7116011084531922
23.192047550828278 288.5054893487673 0.7122660121802832
23.197275105781692 290.16260323766465 0.714377707537885
23.202502660735107 285.91481913800794 0.7089095103004699
23.20773021568852 283.8584567045765 0.7059046614377948
23.212957770641935 280.59419061065296 0.7027929632539469
23.21818532559535 283.89199286076166 0.7078213896311679
23.223412880548764 286.0501623391744 0.711120695117857
23.22864043550218 289.61803715886373 0.7136925259918987
23.233867990455593 287.85963739453587 0.7113272893426288
23.239095545409008 290.44431380873675 0.713511173462402
23.244323100362422 292.64871649039077 0.716515548048028
23.249550655315836 293.82683544224363 0.7184935704006438
23.25477821026925 290.13624489858665 0.7135346845915224
23.260005765222665 289.3401804614052 0.7131133415838512
23.26523332017608 288.69205454997115 0.711760364741127
23.270460875129494 290.0743842582398 0.7139080161243682
23.27568843008291 291.5614576264611 0.7159409668041823
23.280915985036323 292.0495122294908 0.7178370619308574
23.286143539989737 291.6552945358112 0.7181729972536678
23.291371094943152 291.85190277861744 0.7174459421584611
23.296598649896566 292.23340378780716 0.7159369737305705
23.30182620484998 291.9313986462501 0.7153509919516057
23.307053759803395 291.2276225455244 0.7141634715153374
23.31228131475681 292.01106501840366 0.7150532917073787
23.317508869710224 291.1415537062613 0.7138338334720737
23.32273642466364 290.52062462210324 0.714025334906354
23.327963979617053 289.551896568095 0.713950301185931
23.333191534570467 290.4345512025971 0.7143876883965391
23.33841908952388 292.6026736570296 0.7164647753264105
23.343646644477296 292.4794536369321 0.7159845149052954
23.34887419943071 290.4617338161817 0.7129134410295592
23.354101754384125 289.27162264112957 0.7123089665412865
23.35932930933754 292.96606875612395 0.717334748015194
23.364556864290954 294.26819009153814 0.719811178216067
23.369784419244368 293.2762035830354 0.7171313207556864
23.375011974197783 291.97268480688723 0.7150624228563955
23.380239529151197 292.7876239319374 0.7158354782125576
23.38546708410461 293.4178144158002 0.716422865049976
23.390694639058026 293.8213491587752 0.7167293171317178
23.39592219401144 291.91297954465153 0.7137221717868221
23.401149748964855 291.981932694684 0.714420614765235
23.40637730391827 294.08454002438305 0.7178745068411893
23.411604858871684 293.887517064463 0.7180032407830205
23.416832413825098 293.0334897919176 0.7162787342421658
23.422059968778512 290.3759587367886 0.7122498002448059
23.427287523731927 290.8674318125128 0.7132671904023015
23.43251507868534 288.1410290099049 0.7103238710043215
23.437742633638756 288.8627668507991 0.7105418833271097
23.44297018859217 289.13897364424406 0.7101864881324137
23.448197743545585 289.26664145033857 0.7096603133546411
23.453425298499 292.53037649739946 0.7136843254176535
23.458652853452413 295.7873995521409 0.7184078652825716
23.463880408405828 300.32043679141543 0.7240642357735645
23.469107963359242 297.9857612157876 0.7211526348571341
23.474335518312657 297.12418796867075 0.7192667579779611
23.47956307326607 295.28170789826345 0.7168884605167566
23.484790628219486 296.29915153859776 0.71800558819263
23.4900181831729 297.4262732288948 0.719428635159194
23.495245738126314 299.5933508803576 0.7235505712238791
23.50047329307973 300.566673055307 0.7245414731039208
23.505700848033143 301.0756085499179 0.7250413693192576
23.510928402986558 299.9498846797562 0.7222961171975578
23.516155957939972 299.2710771767486 0.7221800300755253
23.521383512893387 299.32337940625195 0.7224213862950046
23.5266110678468 300.1881988709701 0.723828130907817
23.531838622800215 301.54705689925487 0.7245910222589902
23.53706617775363 299.92841673290985 0.7221045655725489
23.542293732707044 299.351798153278 0.7206404767617086
23.54752128766046 300.922652313682 0.7221396823325299
23.552748842613873 303.4478818648766 0.7236466971585721
23.557976397567288 303.58437279269145 0.723298827235683
23.563203952520702 301.0637309335895 0.7196750618504153
23.568431507474116 302.5594571597532 0.7209173031053128
23.57365906242753 304.0384376889485 0.7234272979831778
23.578886617380945 303.9654515481688 0.7241128434070662
23.58411417233436 301.0660911615775 0.7211089386574295
23.589341727287774 302.5972877514168 0.721822083720175
23.59456928224119 302.2880668053726 0.7206274928942613
23.599796837194603 303.90751522942907 0.7229248612436434
23.605024392148017 299.5920942211963 0.7173710505956625
23.610251947101432 300.16262757633666 0.7178850688393364
23.615479502054846 301.3619366533881 0.7184401742463449
23.62070705700826 300.9786499778698 0.7178085024743407
23.625934611961675 299.20814764462165 0.7156725254764231
23.63116216691509 300.43068744303844 0.7174783347625261
23.636389721868504 302.13412464155783 0.7184881747779763
23.64161727682192 301.75117242276895 0.7178546050539424
23.646844831775333 299.108041069955 0.7143611642064268
23.652072386728747 298.4345286225676 0.7139322679798498
23.65729994168216 297.00892810947437 0.7113209624534595
23.662527496635576 297.36160889526906 0.7119277416287265
23.66775505158899 298.8839276602517 0.7149271737315027
23.672982606542405 302.99317133789134 0.7200610984696666
23.67821016149582 304.6536082937778 0.7211800181165308
23.683437716449234 303.68972487222607 0.7192254992774575
23.688665271402648 303.017004420286 0.7192286873218136
23.693892826356063 300.7478324440959 0.7165989002770521
23.699120381309477 297.0078163786986 0.7106261530641803
23.70434793626289 300.660298462756 0.7133584467952998
23.709575491216306 305.02025952122045 0.7175664605080974
23.71480304616972 309.93433512123556 0.7238026878723052
23.720030601123135 310.87018045523195 0.7248595316702968
23.72525815607655 309.8644248815829 0.7238109494243578
23.730485711029964 309.16745141330625 0.72333271899
23.735713265983378 309.6949264063743 0.7241684773717316
23.740940820936792 306.76825379852124 0.720239381780299
23.746168375890207 306.177342618911 0.7180299448136673
23.75139593084362 306.98247774303525 0.717905272348413
23.756623485797036 309.1453046606461 0.720418086732828
23.76185104075045 309.60811387319495 0.7212362339595487
23.767078595703865 307.66111061507456 0.7194316407890757
23.77230615065728 307.5066971511784 0.7192545231713365
23.777533705610693 304.8127787424099 0.7160366242145643
23.782761260564108 307.28848870824584 0.7185682378705663
23.787988815517522 309.10585863774406 0.71960630605242
23.793216370470937 308.9428426772989 0.7192652140993333
23.79844392542435 307.96877442552625 0.7176424625037598
23.803671480377766 306.75068993967295 0.716472688594132
23.80889903533118 308.84138468016994 0.7178757512430682
23.814126590284594 309.37624733320035 0.7180690908035554
23.81935414523801 309.83598794761593 0.7181707584665226
23.824581700191423 309.0425868870453 0.717312030677309
23.829809255144838 307.5014390694433 0.7159721600068416
23.835036810098252 307.0634757822924 0.7152954445036305
23.840264365051667 306.4332421488604 0.714591726681388
23.84549192000508 309.7121949157031 0.7179925347967948
23.850719474958495 314.20136866228717 0.7220786743814447
23.85594702991191 315.9166325467732 0.7226935033965046
23.861174584865324 317.3874752466448 0.7232428771083482
23.86640213981874 315.9872778072345 0.7218865843065382
23.871629694772153 314.92367767312993 0.7208276631257705
23.876857249725568 311.0713354026804 0.7165751250970633
23.882084804678982 311.40181337196987 0.716712924888059
23.887312359632396 312.7995793202796 0.7183081116869993
23.89253991458581 314.9923676108956 0.7213325370069521
23.897767469539225 315.37553759901436 0.7212386969861193
23.90299502449264 313.3608645885145 0.717980482674593
23.908222579446054 310.85845137859803 0.7145735764729608
23.91345013439947 305.89516227892324 0.710320909804649
23.918677689352883 303.00391186069425 0.7071771075538297
23.923905244306297 302.29661558709347 0.7061563692420355
23.929132799259712 306.3119609227135 0.7097402092977989
23.934360354213126 305.68061052299464 0.70895620520488
23.93958790916654 303.67458329437073 0.7058074695321849
23.944815464119955 302.4798257608032 0.7044930013054088
23.95004301907337 302.9730518753174 0.7061729501918461
23.955270574026784 302.8633719507219 0.7073531669796616
23.9604981289802 303.12691918871917 0.7081491240041495
23.965725683933613 304.2405349391012 0.7081056715322164
23.970953238887027 303.64452537462256 0.706965204905507
23.97618079384044 304.4314451898606 0.7076216659615491
23.981408348793856 303.31934966405686 0.7061678025239626
23.98663590374727 305.0222737978261 0.7080807186033428
23.991863458700685 306.6686621257866 0.7098180660136367
23.9970910136541 306.25396612526345 0.709078077400788
24.002318568607514 303.8998664593732 0.7060687687427994
24.007546123560928 300.7135262617871 0.7021917588746723
24.012773678514343 302.698604031598 0.7053821182120038
24.018001233467757 305.6904095783842 0.7087696996766103
24.02322878842117 305.63406749028394 0.7088961004968509
24.028456343374586 303.65691625730403 0.7062946505107818
24.033683898328 306.4806914381154 0.7088664836139615
24.038911453281415 307.64532245928734 0.7106214930063408
24.04413900823483 308.76240951328185 0.7114839055757138
24.049366563188244 303.0524946527117 0.7054124558979874
24.054594118141658 306.11888812815755 0.7081505891930939
24.059821673095072 305.1039308161126 0.7062576398377964
24.065049228048487 303.9326620859279 0.705963921431319
24.0702767830019 302.4203734811793 0.7180804675447444
24.075504337955316 305.32554164800746 0.7322782971887742
24.08073189290873 307.61960269570676 0.7413606348480952
24.085959447862145 307.66268192216427 0.7467068499246361
24.09118700281556 303.9633820260381 0.7465124959240667
24.096414557768973 300.5924649123955 0.7464425515860121
24.101642112722388 301.0296912869398 0.7508388494578692
24.106869667675802 303.4920504739572 0.7567541815097534
24.112097222629217 304.5883262472243 0.7615723378376723
24.11732477758263 305.8720362844228 0.7671274033063379
24.122552332536046 306.3486373270425 0.7717848919662106
24.12777988748946 306.2299486285374 0.7748737277702662
24.133007442442874 305.13315163570616 0.777081086142655
24.13823499739629 305.89406728780506 0.7824665322270549
24.143462552349703 307.1334083125716 0.7877866360293742
24.148690107303118 307.44492459408747 0.7898115060738953
24.153917662256532 303.42451813141304 0.7873620040664664
24.159145217209947 302.906351683476 0.78899312292037
24.16437277216336 304.39709938086884 0.7941271047913049
24.169600327116775 308.506562428185 0.8023812886911365
24.17482788207019 310.46264146574384 0.8085414126667103
24.180055437023604 311.0831542286115 0.8117435385775481
24.18528299197702 310.56219618427264 0.8135519555204915
24.190510546930433 309.9056853856912 0.8147727004826177
24.195738101883848 310.6317540573779 0.8186064207907652
24.200965656837262 311.8114777827894 0.824032925017376
24.206193211790676 309.3629992746913 0.8234760412505546
24.21142076674409 306.4558350505965 0.8223928359540152
24.216648321697505 303.12245761014765 0.8198317796883218
24.22187587665092 303.93503071470013 0.8229457669188921
24.227103431604334 304.41207290879703 0.8261162424351814
24.23233098655775 305.8905183288032 0.8302499044572117
24.237558541511163 306.319828804131 0.8326852253704987
24.242786096464577 309.7995334625334 0.8401468337045175
24.248013651417992 310.700745087677 0.8438149409773489
24.253241206371406 307.27488301662225 0.8421224049189305
24.25846876132482 300.06437745492116 0.8344021320617138
24.263696316278235 295.63170469741755 0.8312920246928256
24.26892387123165 294.1394034987254 0.8314167327584279
24.274151426185064 297.3154182260152 0.8378072547273873
24.27937898113848 302.1802768034159 0.8451154733902879
24.284606536091893 306.3860247703477 0.8525759359860822
24.289834091045307 306.1720639313358 0.8543262643497486
24.29506164599872 305.05151327166453 0.8563453469234692
24.300289200952136 303.20045962607884 0.8556038822176766
24.30551675590555 301.757621719269 0.856388256233991
24.310744310858965 297.50138807805104 0.8515118560017221
24.31597186581238 296.01506495063325 0.852435589382887
24.321199420765794 294.7506994142311 0.8533547329961422
24.326426975719208 299.00417639562266 0.8632682733894497
24.331654530672623 302.89154566208236 0.8702563538118469
24.336882085626037 304.51094119233113 0.8725070775870696
24.34210964057945 305.13130289906996 0.8734833999127831
24.347337195532866 303.0654197539359 0.8729151999215363
24.35256475048628 301.89355182314796 0.87460757465637
24.357792305439695 298.46035214047436 0.8724566789495296
24.36301986039311 295.9447263199117 0.8702419896822149
24.368247415346524 295.5309924869458 0.8710600824849227
24.373474970299938 298.9951200155905 0.8773742469205119
24.378702525253352 296.7638246375248 0.8761870542405626
24.383930080206767 294.9214555307772 0.874965057224375
24.38915763516018 294.4595505641269 0.876262034660745
24.394385190113596 299.3836609406276 0.886658389733704
24.39961274506701 301.4939781514259 0.8926810148972188
24.404840300020425 303.02089648531296 0.897426201543998
24.41006785497384 301.3652705331908 0.8962976042981587
24.415295409927253 298.5983815352445 0.8944212553480724
24.420522964880668 297.5583014918269 0.8967732138277267
24.425750519834082 301.49181401804117 0.906299776978753
24.430978074787497 308.0792956679422 0.9196293952032772
24.43620562974091 308.0191366608718 0.9208825589145828
24.441433184694326 303.2630620039643 0.9150311765503962
24.44666073964774 300.2329481665953 0.9111998478862183
24.451888294601154 300.57141079825493 0.9133142069913115
24.45711584955457 299.051274697661 0.9129245558965544
24.462343404507983 298.06489175361435 0.9140932761972046
24.467570959461398 298.9257315462535 0.9182897196999802
24.472798514414812 304.25238720435755 0.9300025315076715
24.478026069368227 307.4253881202322 0.9377612479900546
24.48325362432164 307.40261114043216 0.9403256383037002
24.488481179275055 303.8605956099972 0.9358965796480597
24.49370873422847 305.58528573299014 0.9412794446008006
24.498936289181884 307.90212847593807 0.946467950437774
24.5041638441353 307.8115099833315 0.9490460143363091
24.509391399088713 305.64920467893495 0.9468401767830591
24.514618954042128 301.94881325229795 0.9427411885017957
24.519846508995542 304.3600304846901 0.9480523503150367
24.525074063948956 306.1160818795076 0.9536458918682678
24.53030161890237 307.9555511050458 0.9595140638292775
24.535529173855785 310.4967099573246 0.9671710898706684
24.5407567288092 311.36625308608893 0.9707131795913976
24.545984283762614 311.993239108837 0.9738036624852852
24.55121183871603 311.5348069360252 0.9741354642277409
24.556439393669443 311.1113070861491 0.9750190675369389
24.561666948622857 312.12044671911025 0.9776479176618109
24.566894503576272 310.3328457486715 0.976766286131486
24.572122058529686 310.6486049681905 0.9798550716313217
24.5773496134831 309.2729436540993 0.9809725920932898
24.582577168436515 309.25126840346076 0.985584251325207
24.58780472338993 308.90705845385673 0.9873917154035489
24.593032278343344 312.97971449738685 0.9978596006850473
24.59825983329676 315.3049483750796 1.003583207547455
24.603487388250173 316.4533331785468 1.0094982213819292
24.608714943203587 312.26905847263714 1.0035738906210723
24.613942498157 312.46205567807567 1.0061530867088475
24.619170053110416 310.91352621215776 1.0048819986053708
24.62439760806383 306.61419538499337 1.0007179201593581
24.629625163017245 303.14002034802417 0.9973580985791108
24.63485271797066 303.5233510018594 1.0003879722933489
24.640080272924074 305.5515822020293 1.0064952644833307
24.645307827877488 307.34136921084416 1.011105474172585
24.650535382830903 304.9441223089977 1.0094386606280101
24.655762937784317 304.36425783521145 1.0109996605994658
24.66099049273773 308.6756129431042 1.0237799525316573
24.666218047691146 307.962068953482 1.0261086463193327
24.67144560264456 307.941067329336 1.0292934617576641
24.676673157597975 304.97731541373776 1.025944416901656
24.68190071255139 306.13258115667105 1.0297883258613652
24.687128267504804 306.58934616833307 1.0343790913636846
24.692355822458218 304.53750913241555 1.0316193376004419
24.697583377411632 302.3987188210938 1.0307444973708946
24.702810932365047 300.95946117719313 1.0286073493752468
24.70803848731846 303.73279282354525 1.0364685758212473
24.713266042271876 298.69263550711463 1.0303860958432454
24.71849359722529 299.0894013310371 1.0344736198032671
24.723721152178705 296.35520055588876 1.0311094984776488
24.72894870713212 299.0610038674353 1.0380799759420067
24.734176262085533 298.0236449795051 1.0404998064048907
24.739403817038948 297.53033960477967 1.041784671476148
24.744631371992362 297.679909084672 1.044524047551076
24.749858926945777 300.9491992400898 1.05117244049507
24.75508648189919 300.8590111111622 1.056212088564829
24.760314036852606 302.8086591064694 1.0633978062752032
24.76554159180602 301.4197886570434 1.0662543207512256
24.770769146759434 298.48214073002833 1.0618125570479402
24.77599670171285 300.13548596322545 1.0686081633349909
24.781224256666263 298.16468228873356 1.0666129831437068
24.786451811619678 303.52217159272374 1.082413578359356
24.791679366573092 297.7301400874833 1.0736225728558706
24.796906921526507 298.94876608047974 1.0769814637472326
24.80213447647992 294.317903093908 1.0692930836734371
24.807362031433335 297.35769605020494 1.0778056699972411
24.81258958638675 295.7720811593297 1.0793746918992762
24.817817141340164 298.27671462538626 1.0858472044618979
24.82304469629358 293.9089469142645 1.0799353892589454
24.828272251246993 291.2228216670675 1.078199753950352
24.833499806200408 288.1579292521273 1.0757343054182613
24.838727361153822 289.9222294213781 1.0829255930977093
24.843954916107236 296.30959547556324 1.0958321207952904
24.84918247106065 298.645516461444 1.1018659208647956
24.854410026014065 300.9757544063116 1.109649060094814
24.85963758096748 298.96158811420946 1.1090902521092012
24.864865135920894 300.86769151061895 1.1174596546401836
24.87009269087431 300.8685758815415 1.120408648849198
24.875320245827723 305.3679492780996 1.132757865189131
24.880547800781137 308.5624398700997 1.1411292787505172
24.885775355734552 308.35188650485003 1.1421334898949893
24.891002910687966 307.2782303090108 1.143134541291364
24.89623046564138 303.77237171954636 1.139063732542014
24.901458020594795 303.3530055056128 1.1405155141888037
24.90668557554821 302.1160991141873 1.1393468529891848
24.911913130501624 301.42291960116074 1.1398819099174302
24.91714068545504 300.4115607204208 1.1413777545811752
24.922368240408453 298.05762355806706 1.1400378164016198
24.927595795361867 299.3821889846093 1.1472625951863864
24.93282335031528 301.72698891518854 1.1554139772668615
24.938050905268696 304.4147605804608 1.1637156414688634
24.94327846022211 312.0352643621219 1.1812424004890387
24.948506015175525 312.58461046672267 1.1855995367514411
24.95373357012894 315.6856348636199 1.1943523667608047
24.958961125082354 309.0758084359923 1.1853564559903824
24.964188680035768 308.0521786761882 1.1889436505639863
24.969416234989183 303.07421041098365 1.1827943892447748
24.974643789942597 303.35423149601274 1.1858032803164709
24.97987134489601 304.8941454529575 1.1898314080397911
24.985098899849426 307.07985524244083 1.1989169830346587
24.99032645480284 309.68062071253564 1.20868782627828
24.995554009756255 309.25135396635767 1.2107979817776013
25.00078156470967 308.2586292703945 1.2113747836735391
25.006009119663084 307.12047874835895 1.2104571125505195
25.011236674616498 308.40871135543983 1.2171436679700434
25.016464229569912 305.38588033284367 1.2162094056976716
25.021691784523327 306.19633753282517 1.2229422254075077
25.02691933947674 306.66361720786557 1.2267171180318712
25.032146894430156 309.966344848617 1.234797521057721
25.03737444938357 314.03021587943596 1.247591342000187
25.042602004336985 311.9704209812389 1.2481532304919303
25.0478295592904 313.121768312581 1.2563287200446236
25.053057114243813 312.0358028911503 1.2562850239504018
25.058284669197228 311.8730906769037 1.2591673462560051
25.063512224150642 314.97144277870916 1.26686310235205
25.068739779104057 315.94621719520103 1.2716581901490336
25.07396733405747 318.3248160481035 1.2790412835394835
25.079194889010886 317.08790118215364 1.2815940042622271
25.0844224439643 313.80903161808055 1.2813771380524228
25.089649998917714 309.4385133270902 1.2780700753520262
25.09487755387113 309.2756354283602 1.283017562305504
25.100105108824543 309.9633147348308 1.288553811593004
25.105332663777958 312.8914635630302 1.3058535522047852
25.110560218731372 318.6823157126806 1.32148723281235
25.115787773684787 325.1081467137995 1.3392275505385176
25.1210153286382 324.42246421339183 1.3347542090036755
25.126242883591615 316.674803948321 1.323388844582328
25.13147043854503 312.58158342637284 1.3178900142567809
25.136697993498444 314.3520001607565 1.3242157090859872
25.14192554845186 323.67000213542 1.3451670146335337
25.147153103405273 323.9709390863835 1.3501705456257456
25.152380658358688 325.54460775762635 1.3584019778318905
25.157608213312102 323.79622253867296 1.3610461596953458
25.162835768265516 321.1398405849565 1.359583091667026
25.16806332321893 317.67122006290117 1.3548499947105386
25.173290878172345 316.24218123129236 1.3552415853214859
25.17851843312576 320.52656501524865 1.3704005041948453
25.183745988079174 326.0953956612757 1.3886719777761263
25.18897354303259 324.6108870150367 1.3929418824232254
25.194201097986003 321.228735882831 1.3920328356978884
25.199428652939417 314.2133600764783 1.3787863549621813
25.204656207892832 313.6227855218226 1.3809300346858615
25.209883762846246 314.22928647269293 1.3860322754184105
25.21511131779966 318.13823466386276 1.4006493403036047
25.220338872753075 319.8725301931169 1.4105902853204582
25.22556642770649 324.18566908429244 1.4233911457990416
25.230793982659904 326.7291784457589 1.4374017408369697
25.23602153761332 329.511445709556 1.4479953534882395
25.241249092566733 331.49980671854473 1.4580041158008563
25.246476647520147 332.58386860695947 1.461676843219414
25.25170420247356 328.9940023509238 1.4584767833503522
25.256931757426976 324.58878431807733 1.4538034268128655
25.26215931238039 318.48485544962165 1.4444889849802698
25.267386867333805 319.3269269364757 1.449656260889304
25.27261442228722 316.03365723605464 1.4457830434192687
25.277841977240634 321.41203466188455 1.4668350641968824
25.283069532194048 324.5641370208924 1.4817045912460984
25.288297087147463 331.56123475977256 1.5047160274196996
25.293524642100877 329.5332471535312 1.50257243485356
25.29875219705429 333.3066502434108 1.5153762861223972
25.303979752007706 327.5913217684673 1.5086362946111391
25.30920730696112 324.3041158283143 1.5110549653066505
25.314434861914535 320.42925052858504 1.508819955210317
25.31966241686795 322.80588691530727 1.5200822357439545
25.324889971821364 324.86038828965684 1.527355114876903
25.330117526774778 322.948449565832 1.5291961173689863
25.335345081728192 317.6523936461041 1.5228144486715571
25.340572636681607 316.60022801094 1.525738671671529
25.34580019163502 317.7211077026217 1.5346570861713924
25.351027746588436 317.7969360995418 1.540963622444331
25.35625530154185 321.20772186529126 1.5571736983425646
25.361482856495265 320.7862841988929 1.562725735718081
25.36671041144868 326.77247323995647 1.5834149891721048
25.371937966402093 326.7528054518248 1.5868809974587312
25.377165521355508 326.3727569613635 1.5913699950097222
25.382393076308922 319.4410368010315 1.5819218141478206
25.387620631262337 321.9472048166953 1.5976375911382417
25.39284818621575 321.0235205705358 1.6045383512259261
25.398075741169166 325.03541920670807 1.618719455852282
25.40330329612258 326.7480872297175 1.6324116314672859
25.408530851075994 330.0213302832988 1.643322775501528
25.41375840602941 331.0273075015804 1.6550743465733044
25.418985960982823 325.6886941363132 1.6448252246146187
25.424213515936238 316.32317773978883 1.631518332501141
25.429441070889652 310.97268968399305 1.6260638722721283
25.434668625843067 308.0703991155938 1.6250804063036506
25.43989618079648 314.74605202765133 1.6494643824736788
25.445123735749895 317.3569319890011 1.6618056158232308
25.45035129070331 321.5325988296789 1.6801396209325423
25.455578845656724 326.81033287385304 1.701714695396836
25.46080640061014 331.08471914760304 1.721535250371241
25.466033955563553 337.39185682980843 1.7471465020695236
25.471261510516968 336.51228394791576 1.7534008595930637
25.476489065470382 336.6622078655788 1.7613712755306485
25.481716620423796 330.2771514439245 1.755686648350063
25.48694417537721 325.6774036917834 1.7503014046503056
25.492171730330625 328.89094767433903 1.7699390659573384
25.49739928528404 327.22597470827077 1.77394897359767
25.502626840237454 329.85163864260267 1.789392450563737
25.50785439519087 322.0831168998184 1.7756972237689232
25.513081950144283 318.5420924652345 1.7723144411191951
25.518309505097697 314.94351425319815 1.7755635945841661
25.523537060051112 317.83667954894565 1.7949605338362253
25.528764615004526 326.54077710051564 1.8324448048815658
25.53399216995794 329.2863911760944 1.8439932291821244
25.539219724911355 328.74078006071545 1.8520596888134149
25.54444727986477 322.82803797986736 1.8392550493657633
25.549674834818184 321.6227690398426 1.848055652947513
25.5549023897716 327.09918715663343 1.8736931656470996
25.560129944725013 327.74422591456073 1.8919568607378168
25.565357499678427 331.2070747651076 1.9119714884435648
25.57058505463184 332.48205098189084 1.9260214586766868
25.575812609585256 334.0303523397171 1.9401535427764394
25.58104016453867 335.0864054025455 1.956624712235007
25.586267719492085 329.8877942491235 1.9556857139459434
25.5914952744455 327.31541423568126 1.9564942259500482
25.596722829398914 327.04957628902577 1.9691913690714105
25.601950384352328 327.56718824797224 1.979731352189671
25.607177939305743 326.5515125518681 1.9896120782357594
25.612405494259157 326.3996872346442 1.9955343113843538
25.61763304921257 326.9578549319019 2.011127702343527
25.622860604165986 338.5150536780411 2.066421520813435
25.6280881591194 341.81179403408856 2.094201024784567
25.633315714072815 341.8089305956334 2.1110457238204448
25.63854326902623 336.1216166225451 2.1006800487903625
25.643770823979644 334.6755904933019 2.1093903313873406
25.648998378933058 338.36591849365414 2.1342468838367643
25.654225933886472 341.9683906698382 2.1672864435328356
25.659453488839887 332.9248060179248 2.149972986951886
25.6646810437933 328.56536526213955 2.1532923518295863
25.669908598746716 325.87374981218335 2.149523877856895
25.67513615370013 327.03219375041357 2.173079879912463
25.680363708653545 328.3387669290782 2.189329516554826
25.68559126360696 320.85578595251644 2.1824530902700796
25.690818818560373 322.46769862872304 2.2004308481497006
25.696046373513788 328.4539710862662 2.239243261461214
25.701273928467202 332.68186512689954 2.2727094012402094
25.706501483420617 337.8206241846174 2.3064409303444164
25.71172903837403 337.32028457130167 2.3221961410038103
25.716956593327446 337.83962511906554 2.3373771615166903
25.72218414828086 339.81050905800987 2.3683648257137406
25.727411703234274 342.91895508381845 2.3939660660188324
25.73263925818769 337.2673997586356 2.398917210583725
25.737866813141103 329.5296160944198 2.3869918190139714
25.743094368094518 323.2745413052936 2.393504189285127
25.748321923047932 312.2552319516276 2.372315523026789
25.753549478001347 322.976397955248 2.4361993780892037
25.75877703295476 330.64868177705023 2.4828695940487635
25.764004587908175 336.2347918348192 2.5310959516821594
25.76923214286159 328.3848657085944 2.5283531871391087
25.774459697815004 310.78469123128554 2.490586382181361
25.77968725276842 313.40158938565054 2.534194604488923
25.784914807721833 318.7202424406947 2.582520415323625
25.790142362675248 338.61044038827754 2.6996953185440073
25.795369917628662 340.07379680617817 2.7236770160299937
25.800597472582076 344.0607083734852 2.7844934146820384
25.80582502753549 329.97865561367286 2.740434477108283
25.811052582488905 339.4698847624838 2.8086770829101178
25.81628013744232 339.15120002962846 2.8163737898439773
25.821507692395734 342.82963186495135 2.860869345151287
25.82673524734915 339.0134060013039 2.887832636467872
25.831962802302563 323.5728760802217 2.870049632891354
25.837190357255977 330.7882894941619 2.9540743679017427
25.84241791220939 330.19008520697935 2.9851598671212627
25.847645467162806 338.54354930428303 3.056340002976068
25.85287302211622 330.9744628431989 3.041126631736433
25.858100577069635 322.8852347347406 3.0458382465140175
25.86332813202305 317.3028351424468 3.0478525345009544
25.868555686976464 325.2161938584805 3.138340154055444
25.87378324192988 319.3286095164936 3.1659128996951034
25.879010796883293 320.58974372103717 3.2257567710267843
25.884238351836707 326.97921517960725 3.309989927383697
25.88946590679012 336.87883884498035 3.3985353552562074
25.894693461743536 347.6054042839796 3.5139839258217274
25.89992101669695 330.0983695322488 3.4770055011069867
25.905148571650365 332.4819272658161 3.5831250558186576
25.91037612660378 338.6807341308464 3.676603840462932
25.915603681557194 338.38069133054245 3.7773731259219505
25.920831236510608 318.1668904512803 3.7145164017238015
25.926058791464023 314.88329786713075 3.7803868436690413
25.931286346417437 326.72338620207796 3.9083885315587357
25.93651390137085 348.9015704398179 4.132405674967629
25.941741456324266 328.58780342219296 4.100025481068838
25.94696901127768 315.3199887431856 4.121724733502121
25.952196566231095 292.74248640194327 4.081644969792588
25.95742412118451 307.14087815246097 4.290416631501359
25.962651676137924 302.20428516969645 4.357212969231755
25.967879231091338 301.91253129940634 4.426918628286806
25.973106786044752 310.8843703397701 4.565288443208312
25.978334340998167 311.6435502081257 4.6420566621687245
25.98356189595158 308.84305472315043 4.709599347481569
25.988789450904996 288.89078082277223 4.619823401811687
25.99401700585841 296.82217272502317 4.788481957516796
25.999244560811825 306.33306458684353 4.928684539817682
26.00447211576524 328.7753190769397 5.241545757501771
26.009699670718653 313.32429912373 5.189039405298908
26.014927225672068 329.8256695341603 5.4658319269814495
26.020154780625482 331.584022847305 5.577140676178602
26.025382335578897 351.3125591415721 5.980431102883902
26.03060989053231 338.57890877542604 6.011912741259202
26.035837445485726 328.75281283013237 6.084842815767875
26.04106500043914 301.9335218760423 5.910659737704397
26.046292555392554 267.9970084037984 5.690202984870727
26.05152011034597 252.41052155942404 5.710806790354284
26.056747665299383 257.93930802338184 5.920600440800656
26.061975220252798 285.6665135625204 6.496622209676224
26.067202775206212 296.33712109360977 6.782855640538522
26.072430330159627 267.93925322709805 6.797683872093197
26.07765788511304 267.7433177967453 6.994700128500679
26.082885440066455 269.2426332724739 7.426029667911554
26.08811299501987 286.34866845603875 7.973108682578282
26.093340549973284 279.58714261381 8.394170803940511
26.0985681049267 279.707350841835 8.891902354296521
26.103795659880113 280.7541389044412 9.586944342106657
26.109023214833528 296.0982715631609 10.72940276052582
26.114250769786942 271.5120325792718 11.256941870781224
26.119478324740356 258.1762510340315 12.67219344815835
26.12470587969377 260.7920313598111 14.550662920866705
26.129933434647185 213.66368569418785 18.206491248349675
26.1351609896006 187.67811376194766 24.137935740218207
