# Supplementary material for: Unraveling metal effects on CO2 uptake in pyrene-based metal-organic frameworks
Source: Nat Commun. 2025 Feb 11;16:1516. doi: 10.1038/s41467-025-56296-w (PMC11814143; doi:10.1038/s41467-025-56296-w)
Supplement: Supplementary file 3 — Source Data [file 41467_2025_56296_MOESM3_ESM.zip › SourceCode/SuppInf/FigureS5_Ga-TBAPy_InSitu_VariableT_PXRD/Data/GaTBAPy_0132p.dat]

0.002613777476707968 17.088387049333303 4.5625333578760925
0.007841332430123905 14.673329438947134 3.789923563120401
0.01306888738353984 17.422850575079813 3.454845294774626
0.018296442336955775 20.31970746602176 3.0818140870405824
0.02352399729037171 21.463214299796036 3.011012064195449
0.028751552243787646 22.229602343575475 2.8903594248866455
0.03397910719720358 23.016448139273685 2.65419687349636
0.03920666215061952 22.177555118387406 2.4866277999200785
0.04443421710403546 21.927770852837302 2.3944068936467797
0.0496617720574514 21.411191001498626 2.1610110205371704
0.054889327010867336 16.621238960286618 1.8926845953355844
0.060116881964283275 15.520387777486802 1.6393068387692185
0.06534443691769921 18.163874811544616 1.699535115105647
0.07057199187111515 19.375920940442878 1.7911745967394395
0.07579954682453109 21.41497326145205 1.8647602944310855
0.08102710177794703 21.566809389786147 1.8104088761472588
0.08625465673136297 18.071338683102343 1.5939564504633517
0.09148221168477891 17.80344879225212 1.4435301926824837
0.09670976663819485 18.37853006933508 1.434511524198732
0.10193732159161079 18.630804643701346 1.3839189616163068
0.10716487654502672 20.077012937060907 1.4199905167815434
0.11239243149844266 20.52440958773203 1.413750431310407
0.1176199864518586 21.697304967885696 1.4358487686496422
0.12284754140527454 21.22788453360214 1.3652076442724792
0.12807509635869047 20.61378332850229 1.2963860891873518
0.1333026513121064 20.16541863422381 1.2903661609420818
0.13853020626552232 19.431014291993588 1.2262108091156732
0.14375776121893824 19.09603256775288 1.210050907754525
0.14898531617235417 19.117487256220276 1.260224282432312
0.1542128711257701 18.127125081128067 1.2587917222732015
0.15944042607918602 18.21134487534872 1.241968670719168
0.16466798103260194 18.646874627298956 1.2263382567837924
0.16989553598601786 18.70765785408658 1.1342354777484371
0.1751230909394338 19.936034669415058 1.1235658283262016
0.18035064589284971 20.0183330366909 1.095445513490011
0.18557820084626564 19.935715797869282 1.0584154480951395
0.19080575579968156 19.69283212357027 1.0232438913504316
0.1960333107530975 19.327032755355102 0.9996196263581671
0.20126086570651341 18.796570610549118 0.9767515360917416
0.20648842065992934 19.317491895748155 0.968119239678772
0.21171597561334526 19.479457557438618 0.9531889607596765
0.2169435305667612 18.902414381966388 0.9113718699149228
0.22217108552017711 18.57541252870335 0.9099503167696052
0.22739864047359304 16.820657434790622 0.9029729224592775
0.23262619542700896 16.301913951942037 0.881226805750825
0.2378537503804249 16.456216059247062 0.8759282287467742
0.2430813053338408 18.16591228411911 0.9173038137072947
0.24830886028725674 19.304292623500967 0.9065716144669784
0.25353641524067266 19.170420387192326 0.8945868439909229
0.2587639701940886 18.73445119126263 0.8748687293253331
0.2639915251475045 18.41058310412143 0.8644053557990975
0.26921908010092044 17.642383007375027 0.8462596287152852
0.27444663505433636 17.79039519768577 0.8507767668592392
0.2796741900077523 17.807695012910784 0.8350436053874573
0.2849017449611682 17.35329690845062 0.8268803045516312
0.29012929991458414 16.492226244467766 0.7980031975943934
0.29535685486800006 16.412585196238393 0.7968591849350747
0.300584409821416 16.382654781160124 0.7910817588383626
0.3058119647748319 16.65602455315485 0.788960825090553
0.31103951972824784 17.382342606449576 0.810420397109321
0.31626707468166376 17.83686020132787 0.8005366809458025
0.3214946296350797 17.847523035632328 0.7818919036175297
0.3267221845884956 17.108608426466407 0.7623075896110046
0.33194973954191154 17.731923624145594 0.815453439847724
0.33717729449532746 17.897719801570386 0.8342532831425723
0.3424048494487434 19.411052183217286 0.8639054194883274
0.3476324044021593 18.97332900121467 0.8427052467210717
0.35285995935557524 18.613711585721962 0.808476787195005
0.35808751430899116 18.267208872695154 0.8061824239762094
0.3633150692624071 17.052565844657906 0.7708288560470552
0.368542624215823 17.68017455981114 0.7791711583133448
0.37377017916923894 18.23151551584781 0.798354052470758
0.37899773412265486 18.99760475297372 0.8251845147061952
0.3842252890760708 19.74109720986886 0.8811217380285032
0.3894528440294867 18.782006712895722 0.8703686336783263
0.39468039898290264 18.72830502017919 0.8648512948749713
0.39990795393631856 18.195549662491064 0.8160141571942656
0.4051355088897345 19.293525290249164 0.8266414134835733
0.4103630638431504 19.820147886727202 0.8329556974156731
0.41559061879656634 20.315593905382993 0.8633104360063962
0.42081817374998226 19.71255314599834 0.8607925687147536
0.4260457287033982 18.683002113704944 0.8271380975923596
0.4312732836568141 18.47816555063444 0.7913926677978449
0.43650083861023004 17.93456999350605 0.7560887754300026
0.44172839356364596 17.96397724231667 0.7477846795164451
0.4469559485170619 18.60823527339338 0.7683786545985059
0.4521835034704778 18.336927879939285 0.7705492556772486
0.45741105842389373 17.946989755498333 0.7671289385802071
0.46263861337730966 17.595479684330318 0.7575330746727542
0.4678661683307256 18.312762996487802 0.7689346944083858
0.4730937232841415 19.031116581608615 0.7746111268806158
0.47832127823755743 19.267529465624765 0.7677171548741472
0.48354883319097336 19.82890755485863 0.7759927610048613
0.4887763881443893 18.877473450795886 0.7513903696431538
0.4940039430978052 18.524565328781424 0.7183950619458213
0.49923149805122113 17.342746730491115 0.6863734071366695
0.5044590530046371 17.283709257739677 0.69077011859187
0.5096866079580531 18.708473400330178 0.7313670850163749
0.5149141629114691 17.869341050980523 0.7292806052334704
0.5201417178648851 18.37343475635904 0.7374092736648841
0.525369272818301 18.985104385383057 0.7540144027401487
0.530596827771717 19.559954374319698 0.7689254606483819
0.535824382725133 20.096154832859696 0.7864718975117917
0.541051937678549 20.52303443057367 0.79653503361832
0.546279492631965 19.208230002059974 0.7484425946637469
0.5515070475853809 19.14638000025482 0.7438644052541235
0.5567346025387969 20.046813885080823 0.7540753588038731
0.5619621574922129 19.913102949381763 0.748961056013967
0.5671897124456289 19.784415586773008 0.7459262414273778
0.5724172673990449 19.491665754169183 0.7353855787651677
0.5776448223524608 19.367545492292905 0.73045642278596
0.5828723773058768 19.146112259340196 0.7254817291595919
0.5880999322592928 18.721042878875533 0.7096914264662393
0.5933274872127088 18.41563889170128 0.7283073493254518
0.5985550421661248 18.489138050339996 0.7365928724977083
0.6037825971195407 18.154086622736138 0.7324887339400873
0.6090101520729567 18.787816707245906 0.7343869688019513
0.6142377070263727 18.86651238948791 0.7137219707955477
0.6194652619797887 19.604127879782315 0.7208963600068299
0.6246928169332047 19.326421513940247 0.7249237651059571
0.6299203718866206 20.390669400119037 0.748830571185707
0.6351479268400366 20.848189502702684 0.7725684560239239
0.6403754817934526 20.634529323044404 0.771839527174556
0.6456030367468686 21.398168953872972 0.7646700710761186
0.6508305917002846 21.134972685884428 0.7448755133224237
0.6560581466537005 21.860310439830307 0.734665653407773
0.6612857016071165 21.706489892439876 0.7401850157183457
0.6665132565605325 22.43263981775441 0.7485295743220489
0.6717408115139485 22.660258656573625 0.7628155604237352
0.6769683664673645 22.543408237890294 0.7776078774110213
0.6821959214207804 21.65302855384993 0.7546098081174613
0.6874234763741964 21.024169272636772 0.7494880098533351
0.6926510313276124 21.183110876094034 0.7272313371520109
0.6978785862810284 22.331990751122714 0.7375663991619505
0.7031061412344444 21.753051941269668 0.7168759130869107
0.7083336961878604 21.71388294840207 0.705237429661906
0.7135612511412763 21.94022667129175 0.7195237360158108
0.7187888060946923 20.91807355698838 0.7118036344764664
0.7240163610481083 20.622881733176662 0.7205696913310854
0.7292439160015243 20.93055405349034 0.7194328565572111
0.7344714709549403 21.43548371870501 0.7078372715090483
0.7396990259083562 23.219477839857532 0.7269087204856018
0.7449265808617722 23.70900247658499 0.7276563379278695
0.7501541358151882 23.2132558128733 0.7291934747992247
0.7553816907686042 23.844013258540695 0.7503110665870908
0.7606092457220202 23.813121605338992 0.7459632732868559
0.7658368006754361 25.248099458166994 0.7611935007602334
0.7710643556288521 27.940546153322806 0.7771755314026986
0.7762919105822681 28.960352222252293 0.7929006102181636
0.7815194655356841 29.94908535020298 0.8269263160782069
0.7867470204891001 31.260043052165866 0.8431378736553077
0.791974575442516 31.219202722538864 0.8416267247811083
0.797202130395932 32.72669003146547 0.852399329218896
0.802429685349348 35.03009709796147 0.8688988946304458
0.807657240302764 34.81518871092678 0.8605052140343914
0.81288479525618 36.579810051049456 0.884572378403011
0.8181123502095959 37.13717402203419 0.8830242873133474
0.8233399051630119 39.17263692001474 0.9256739747075196
0.8285674601164279 43.2620231941009 1.0109755683959796
0.8337950150698439 48.00192156491915 1.0920715292094443
0.8390225700232599 54.114096747816816 1.1659530216587215
0.8442501249766758 59.696313019650255 1.2402017222168147
0.8494776799300918 61.34648688285605 1.2752862837689938
0.8547052348835078 59.839212296254516 1.259016409670189
0.8599327898369238 63.35194329914398 1.2976816750288973
0.8651603447903398 64.9296867802229 1.3058027397917382
0.8703878997437557 67.51134886483298 1.308676490808377
0.8756154546971717 72.40431199903662 1.3426101925120013
0.8808430096505877 74.28526675113885 1.348742876752051
0.8860705646040037 76.92154025099 1.3528120445957295
0.8912981195574197 80.94211058000147 1.4051966654511148
0.8965256745108356 78.0661493528591 1.3858472607773247
0.9017532294642516 78.20790855094462 1.3916986827657583
0.9069807844176676 75.95753699891523 1.3792361625465093
0.9122083393710836 76.84541026622327 1.3775432150235063
0.9174358943244996 80.30324844945312 1.3730584016516085
0.9226634492779155 82.90681787488235 1.3765640397779022
0.9278910042313315 87.24344452179851 1.39541559132959
0.9331185591847475 90.35640232227517 1.4237426025807012
0.9383461141381635 92.17637735892026 1.4506442518181144
0.9435736690915795 95.2335838306469 1.4846290316531374
0.9488012240449955 98.29240878328545 1.5085858898765965
0.9540287789984114 97.99635474446838 1.5363335671282927
0.9592563339518274 105.06051980197726 1.5907569295165453
0.9644838889052434 105.96287539901687 1.5997933629719712
0.9697114438586594 109.82058270231538 1.5988772937064584
0.9749389988120754 115.26583800424888 1.616114061186229
0.9801665537654913 114.54291460235106 1.5884951830776888
0.9853941087189073 119.17118041762488 1.6212143391924352
0.9906216636723233 118.31951263316779 1.6099183382898963
0.9958492186257393 115.36978168338723 1.595534262650906
1.0010767735791553 115.35007075668021 1.5822397315498773
1.0063043285325712 113.99999461401758 1.5750352981906646
1.0115318834859872 112.10001642579127 1.546733244393858
1.0167594384394032 113.12942528629586 1.5442270179411262
1.0219869933928192 116.67152053524438 1.5822442291760637
1.0272145483462352 114.85211278883364 1.554772920222083
1.0324421032996511 118.12766865135413 1.5745279167133683
1.0376696582530671 121.4101557400889 1.5860690939056754
1.042897213206483 123.73486479621744 1.600520777033064
1.048124768159899 129.36661365463965 1.6633634955007786
1.053352323113315 132.58135470942483 1.6963678559043904
1.058579878066731 131.17488586449159 1.6797184201094226
1.063807433020147 128.1903712005801 1.6456298798968991
1.069034987973563 123.73490448293298 1.5869735628469213
1.074262542926979 119.81460711776342 1.5570307555242902
1.079490097880395 121.3401468711413 1.5743780276516643
1.084717652833811 125.71511833235091 1.617044083969691
1.089945207787227 128.4243176893303 1.6519976977495365
1.095172762740643 127.11272684038379 1.642088488935644
1.1004003176940589 122.63191547557814 1.605177136864372
1.1056278726474749 128.75245935308934 1.6470311234515225
1.1108554276008908 133.50241075691505 1.6585670465849949
1.1160829825543068 136.2478114394611 1.6791860234331344
1.1213105375077228 140.60847947855845 1.7050750765226566
1.1265380924611388 135.9819976969208 1.6848276613706612
1.1317656474145548 134.83306112227444 1.660981076994809
1.1369932023679707 136.91562812330665 1.6454873855597942
1.1422207573213867 141.85211161270004 1.6692189221961977
1.1474483122748027 141.99139592385814 1.6711398250560237
1.1526758672282187 142.94925401184634 1.6700427274457104
1.1579034221816347 141.2535469894069 1.6591264864692727
1.1631309771350506 138.05467707047197 1.6486644678657474
1.1683585320884666 141.86166718790614 1.6697613282948562
1.1735860870418826 144.1199411236646 1.7008232116530622
1.1788136419952986 148.34871596553577 1.7437757634477968
1.1840411969487146 145.52893076179882 1.6986313973478362
1.1892687519021305 142.3039473167138 1.6956495998180097
1.1944963068555465 139.8066099670491 1.6602399518908966
1.1997238618089625 142.61970988002355 1.6553110218121223
1.2049514167623785 143.5693412085571 1.678083361081688
1.2101789717157945 140.6556613791063 1.6512323984327493
1.2154065266692105 146.53623738639507 1.6751971519033297
1.2206340816226264 148.60240951854064 1.6887244970217736
1.2258616365760424 145.3026751765471 1.6638994697109668
1.2310891915294584 149.30120156164563 1.682115242821694
1.2363167464828744 150.15595654319864 1.6956178137655478
1.2415443014362904 145.89751275275896 1.6677078383698556
1.2467718563897063 143.13464137705176 1.6416501986554966
1.2519994113431223 141.50214988815196 1.6388908555021475
1.2572269662965383 138.32692431762635 1.6084602101947094
1.2624545212499543 143.32144832730916 1.6337779088454623
1.2676820762033703 144.1684975132258 1.6568816590418958
1.2729096311567862 140.93919144027214 1.6477180036199601
1.2781371861102022 143.14062245582832 1.6603667349304168
1.2833647410636182 146.72860563631434 1.674154515418221
1.2885922960170342 150.75302203067307 1.7159191996013368
1.2938198509704502 150.09625139742536 1.7018883662258364
1.2990474059238661 143.20807260014396 1.6535755774526382
1.3042749608772821 141.8848743854283 1.630266649013898
1.309502515830698 138.86659965488784 1.595763026558219
1.314730070784114 143.95495302735952 1.6367157897254285
1.31995762573753 149.8382872343589 1.6839745478677417
1.325185180690946 149.19153653659922 1.705625899178891
1.330412735644362 150.08415994185486 1.712879989138059
1.335640290597778 145.70071543298198 1.6775453561364146
1.340867845551194 147.16688016985594 1.6924359468548391
1.34609540050461 142.11850515624766 1.6384906128325805
1.351322955458026 138.71973729284812 1.6064807133763848
1.356550510411442 136.94186359135423 1.586269023699587
1.361778065364858 130.60131601717822 1.5536168764026084
1.3670056203182739 135.55926782322408 1.5882071126725386
1.3722331752716899 137.05407558116335 1.6023559731758275
1.3774607302251058 139.93182149486492 1.6286533422442138
1.3826882851785218 143.52530663138566 1.6456560505851043
1.3879158401319378 145.93971579674522 1.6545303731262946
1.3931433950853538 144.13020399891974 1.6325897863637373
1.3983709500387698 141.31095268363444 1.6262670993783146
1.4035985049921857 141.91429175714654 1.6469825818757673
1.4088260599456017 142.0521631145409 1.6790677746707987
1.4140536148990177 145.04464742667733 1.6972735365448934
1.4192811698524337 149.46622155168973 1.7276186618363556
1.4245087248058497 146.8879529321337 1.683665098936235
1.4297362797592656 142.532384846527 1.6371749761929075
1.4349638347126816 140.5586862905492 1.6187539085360692
1.4401913896660976 139.5448815807461 1.6132937014132473
1.4454189446195136 143.18806829723007 1.6438660968357046
1.4506464995729296 136.4644070198188 1.6246441002343757
1.4558740545263456 131.0499175980303 1.5901697200336187
1.4611016094797615 128.85108408119063 1.58891660791013
1.4663291644331775 128.42707690767438 1.5813202438477478
1.4715567193865935 133.95650231849132 1.593419492295565
1.4767842743400095 136.04152259040458 1.6023112341950403
1.4820118292934255 135.3081884978383 1.6167638396114319
1.4872393842468414 135.94701037940771 1.6103485407454092
1.4924669392002574 134.15321574464545 1.6047458137832136
1.4976944941536734 129.6621206073785 1.5964880532542087
1.5029220491070894 129.533354045048 1.6192903031532202
1.5081496040605054 128.76017615947194 1.608730477006626
1.5133771590139213 130.12332674021786 1.6185442350542212
1.5186047139673373 133.95130162581768 1.6272061142134202
1.5238322689207533 140.4335360756953 1.6791631892496741
1.5290598238741693 146.65276618584775 1.728433478017634
1.5342873788275853 147.00089784588175 1.7214692915621634
1.5395149337810012 136.4991470267892 1.647639550979556
1.5447424887344172 139.42584452708948 1.6756806867757523
1.5499700436878332 138.5718556788852 1.6680282750164497
1.5551975986412492 143.10373549489913 1.7073219774303476
1.5604251535946652 150.2060930360108 1.7412054762464373
1.5656527085480811 149.07628852043345 1.7113600124070283
1.5708802635014971 151.1864216312773 1.69969765349189
1.576107818454913 146.22318907562624 1.6772272409935105
1.581335373408329 142.43615332504328 1.6551470217341495
1.586562928361745 145.30125496877505 1.6834130967952685
1.591790483315161 143.88760039350956 1.6696900787303575
1.597018038268577 147.63646537116966 1.6718873411226525
1.602245593221993 152.18856129784973 1.6687003389146908
1.607473148175409 157.36099084386314 1.7049315249379065
1.612700703128825 162.3601344819732 1.7367381373908357
1.617928258082241 160.1452074705633 1.7205700676533433
1.623155813035657 158.20946071550307 1.7289275952750656
1.628383367989073 162.2301963636834 1.7548101793688935
1.6336109229424889 163.39486111649208 1.7554710678684284
1.6388384778959049 173.67174618457184 1.809846803862411
1.6440660328493208 182.9175080716346 1.8405584175595124
1.6492935878027368 192.28797334042122 1.8752464147144141
1.6545211427561528 193.3546204481287 1.8737376459857948
1.6597486977095688 190.83823911897576 1.8447592142683318
1.6649762526629848 194.71493435572353 1.8481358627511726
1.6702038076164007 203.00291173737202 1.9047536427823322
1.6754313625698167 205.61598523163698 1.918954480666805
1.6806589175232327 203.05610549377107 1.9027962456258607
1.6858864724766487 195.04555641359784 1.8551033333593092
1.6911140274300647 196.0631357444527 1.8610464706459477
1.6963415823834807 204.5055308329091 1.8973922209378726
1.7015691373368966 204.1818192825385 1.9027115054532344
1.7067966922903126 207.49577015761406 1.9169164031615504
1.7120242472437286 209.71704776890812 1.9493655758551633
1.7172518021971446 212.31915856755523 1.9561344586990608
1.7224793571505606 218.6724496422179 1.9769231000867185
1.7277069121039765 221.21279185138934 1.9627637341944855
1.7329344670573925 216.5097646103243 1.896237777951551
1.7381620220108085 209.4821716718793 1.826850380161017
1.7433895769642245 209.63664600409066 1.8198120795534294
1.7486171319176405 215.53915610823938 1.8650030432955427
1.7538446868710564 223.15342270990692 1.910133120428052
1.7590722418244724 233.77550758675682 1.9539185744374818
1.7642997967778884 240.32408196950146 1.9912154436337313
1.7695273517313044 239.51485565544647 1.9677108130360932
1.7747549066847204 238.1331750732758 1.9569225785209674
1.7799824616381363 234.69699671991074 1.9481329565504535
1.7852100165915523 236.83553494816644 1.9210037356490108
1.7904375715449683 240.708685939879 1.935857783169235
1.7956651264983843 236.27326115238995 1.9003592902344815
1.8008926814518003 239.93853248737088 1.8912363804771808
1.8061202364052162 245.73165490808574 1.9192831259358853
1.8113477913586322 248.52128886917737 1.9217519601333404
1.8165753463120482 246.4871377311051 1.905823060143532
1.8218029012654642 250.33078246435238 1.928704236467939
1.8270304562188802 251.48598016773505 1.9233143413129419
1.8322580111722961 249.62844234610415 1.908547965055266
1.8374855661257121 247.0719059770972 1.8988960358429552
1.842713121079128 244.38999693092603 1.8825621790067888
1.847940676032544 241.41056189934005 1.863413127049082
1.85316823098596 243.39305148115182 1.85606048058956
1.858395785939376 244.67020009827516 1.8503843770203952
1.863623340892792 251.8296562021403 1.8850709141996984
1.868850895846208 253.02239008990335 1.8804968679027931
1.874078450799624 242.47346912612198 1.81494856893014
1.87930600575304 243.17930395423633 1.8156950069156024
1.884533560706456 246.2222653076198 1.81624574555075
1.889761115659872 247.12835578236331 1.81529221583225
1.894988670613288 253.39360237326375 1.835171810475001
1.9002162255667039 262.2774270289425 1.8754285755835722
1.9054437805201199 260.993182999411 1.8673844972504974
1.9106713354735358 258.54997093121824 1.838749762765379
1.9158988904269518 252.39251624371036 1.813749831467262
1.9211264453803678 244.08732393766113 1.7704958676659968
1.9263540003337838 239.7143885862466 1.7433296894333126
1.9315815552871998 241.05750822164222 1.7656162939883842
1.9368091102406157 239.52696411528484 1.7460257319476513
1.9420366651940317 241.6835029865053 1.7467356221782733
1.9472642201474477 238.624574378276 1.7253684202513675
1.9524917751008637 232.85106308741322 1.6868728649063252
1.9577193300542797 231.25862389478314 1.6902151401162717
1.9629468850076957 228.9328262133669 1.6827158616419575
1.9681744399611116 233.0563836901779 1.6978615226998033
1.9734019949145276 237.06805792567786 1.7142147850667406
1.9786295498679436 233.66185284951106 1.6899712437994288
1.9838571048213596 241.70394236956025 1.7028980138920058
1.9890846597747756 241.44314303768044 1.6952204153670871
1.9943122147281915 239.45893027868678 1.6879640311112316
1.9995397696816075 237.41800059090937 1.6690100498936942
2.0047673246350235 231.4553244625373 1.6445821887137373
2.0099948795884393 224.39030940298127 1.6082356461155538
2.015222434541855 230.78669331305204 1.6312575017125666
2.0204499894952708 234.49891340529774 1.6527903898282612
2.0256775444486865 235.30300212695894 1.66166753883014
2.0309050994021023 233.68652162556282 1.6594605593313496
2.036132654355518 229.40691916593184 1.6296843612261962
2.041360209308934 221.78948247413814 1.5965950258899215
2.0465877642623496 223.3317800715711 1.5934957424454144
2.0518153192157653 219.32633345998127 1.5789545913687866
2.057042874169181 220.00762480147037 1.5882412137863184
2.062270429122597 233.31581353572125 1.6493689376610787
2.0674979840760126 233.30609524516785 1.6534393558046856
2.0727255390294284 229.63264995992134 1.6314702773362815
2.077953093982844 226.83267400303546 1.6025530878506224
2.08318064893626 226.11652207867027 1.6183450118134968
2.0884082038896756 226.66170593309562 1.627947548761092
2.0936357588430914 226.54505951952578 1.6425260140906652
2.098863313796507 229.74069417088353 1.6591294957329357
2.104090868749923 225.74089094936872 1.6250084225882417
2.1093184237033387 224.89347879004518 1.6004876441178595
2.1145459786567544 221.53987119426014 1.579001317057087
2.11977353361017 212.54760735428215 1.5436082994130955
2.125001088563586 213.10371848770086 1.537290993076985
2.1302286435170017 217.20313929553936 1.5701769255147051
2.1354561984704175 220.6546659077891 1.5935801049395828
2.140683753423833 223.45698973968766 1.6113503724005136
2.145911308377249 221.97288739714068 1.6162504501802542
2.1511388633306647 218.73750948791886 1.614296032630421
2.1563664182840805 220.66571315677052 1.6202047484227609
2.1615939732374962 224.37776085279728 1.6444887875473735
2.166821528190912 231.4572487476492 1.6769511048577
2.1720490831443278 234.08439035543043 1.6706902568747424
2.1772766380977435 230.21529487641033 1.6660550600959487
2.1825041930511593 229.6021134334346 1.6411179033981143
2.187731748004575 228.3456065950398 1.6221202040189846
2.192959302957991 228.84555691990064 1.6247285520602783
2.1981868579114066 226.96562924191645 1.6012659058331296
2.2034144128648223 227.88209994873841 1.615638411065732
2.208641967818238 232.77031227396483 1.6424894244896209
2.213869522771654 235.07601767850264 1.658639193361805
2.2190970777250696 237.38993957666446 1.6750559267362857
2.2243246326784853 231.1294054767679 1.6408378658345415
2.229552187631901 227.51408164954645 1.6213728380519783
2.234779742585317 222.3652130558792 1.590143824884799
2.2400072975387326 214.74401136846487 1.553333671369577
2.2452348524921484 216.8058441409574 1.5610117867960929
2.250462407445564 218.38035389539647 1.5675940992335384
2.25568996239898 220.47882936880546 1.5896587819419994
2.2609175173523957 220.47582310525374 1.603235955470746
2.2661450723058114 215.34476934438268 1.5741661224250594
2.271372627259227 218.81604851993137 1.5970577964788564
2.276600182212643 222.701430379791 1.6176085640862317
2.2818277371660587 229.30669312205512 1.6543226338565191
2.2870552921194744 227.50262023639587 1.646115953936161
2.29228284707289 225.23485804039876 1.6279580746131266
2.297510402026306 222.6547998279203 1.6136384737650096
2.3027379569797217 217.356111775398 1.5707863550770902
2.3079655119331375 222.36727850094093 1.5857717477337396
2.3131930668865532 223.0478476024948 1.5844693867890127
2.318420621839969 220.7171785062041 1.5753545965565376
2.3236481767933848 219.50553804915523 1.5711955507630813
2.3288757317468005 216.11064960552454 1.5765750158004972
2.3341032867002163 212.4642536123288 1.5431099135069088
2.339330841653632 216.56136717229907 1.5513620337317149
2.344558396607048 220.53754967307162 1.5701347142450726
2.3497859515604635 228.6553508720312 1.6084862349739018
2.3550135065138793 233.0745159433242 1.6429790076782986
2.360241061467295 234.95463046127122 1.6482082819250143
2.365468616420711 224.08307368026016 1.5932743049558291
2.3706961713741266 222.19237221402958 1.5643240005336583
2.3759237263275423 221.4005016769475 1.546818536106547
2.381151281280958 221.14904556256042 1.551133964983016
2.386378836234374 220.7893840683751 1.5547040495768472
2.3916063911877896 222.72702969486346 1.5773416463428542
2.3968339461412054 224.771051905335 1.5819225401052879
2.402061501094621 227.25433977263106 1.571245153698738
2.407289056048037 224.4652907307934 1.5475899219411713
2.4125166110014526 217.53093314643314 1.5094804299698459
2.4177441659548684 220.59751944403382 1.5329268136874024
2.422971720908284 219.79112475843016 1.5074329203210264
2.4281992758617 224.58080054875273 1.5222402424374963
2.4334268308151157 225.99857131747623 1.5046807136569988
2.4386543857685314 222.43821990752951 1.4689444958412745
2.443881940721947 222.7741069148425 1.4662310938549143
2.449109495675363 224.03703030084648 1.465061847268813
2.4543370506287787 233.31031431409022 1.4936677033899186
2.4595646055821945 241.17113886575396 1.490192812378664
2.4647921605356102 257.74432609799703 1.4854362416962859
2.470019715489026 281.4035135636875 1.459406946218703
2.4752472704424417 351.0814934119893 1.5410436229096536
2.4804748253958575 493.01730457981097 1.7403862208810834
2.4857023803492733 733.7629208174652 2.051370772776037
2.490929935302689 1072.9094278197795 2.4546686217469675
2.496157490256105 1501.7468190524785 2.900493771840947
2.5013850452095205 1934.3404357620407 3.28550783253223
2.5066126001629363 2267.98381776157 3.539621959651676
2.511840155116352 2519.8915089345323 3.725304059302168
2.517067710069768 2698.558293544335 3.8475075807683754
2.5222952650231836 2889.4269024795876 3.993855210092683
2.5275228199765993 3175.963535972643 4.188247955584409
2.532750374930015 3567.8267389174516 4.424486772753547
2.537977929883431 4199.106433317216 4.7993335893693425
2.5432054848368466 4976.25153154269 5.22040525012747
2.5484330397902624 5799.899722729191 5.633904582476954
2.553660594743678 6371.342265281381 5.88735151439619
2.558888149697094 6649.1639868513175 5.993921460754602
2.5641157046505096 6586.230393140237 5.96718170326242
2.5693432596039254 6196.283311846966 5.785469410039041
2.574570814557341 5633.511091944327 5.511599507094258
2.579798369510757 5027.8903399249575 5.187422745951991
2.5850259244641727 4585.299439452887 4.943244664866426
2.5902534794175884 4295.352731585904 4.785233631093682
2.595481034371004 4079.8157060134654 4.659374535937577
2.60070858932442 3848.557401950323 4.533035215480626
2.6059361442778357 3484.4679204963504 4.3151408280789845
2.6111636992312515 3018.154114975703 4.0163681096684565
2.6163912541846672 2455.6994758157225 3.6216771095901428
2.621618809138083 1873.5751972108583 3.1659563815086464
2.6268463640914987 1362.838701991726 2.7042227772887797
2.6320739190449145 946.4187825228415 2.2594526871231615
2.6373014739983303 678.4564242971336 1.9520196691247782
2.642529028951746 503.0170270692469 1.7229514733851314
2.6477565839051618 379.79680527964797 1.539755628655344
2.6529841388585775 322.1961461461303 1.4715451704179603
2.6582116938119933 288.80564893311947 1.4485674780068964
2.663439248765409 270.60196428603626 1.4489567419169986
2.668666803718825 260.4142270492723 1.459115088184063
2.6738943586722406 246.53768687870928 1.4433113493883987
2.6791219136256563 240.35433186887855 1.4442685612754487
2.684349468579072 230.93967461919988 1.4263034964533308
2.689577023532488 230.12935410500344 1.4444565309557744
2.6948045784859036 226.19939719945924 1.4318433311414513
2.7000321334393194 223.84465202177927 1.4311894256849813
2.705259688392735 226.31359716658378 1.4726305487655074
2.710487243346151 224.85657345565534 1.4810675880862425
2.7157147982995666 229.57822874939106 1.518281970984905
2.7209423532529824 229.9727139586389 1.5222102310516679
2.726169908206398 224.62286486225338 1.490810983490532
2.731397463159814 224.3035462064143 1.4931448444723863
2.7366250181132297 227.56643669819883 1.5219382424167467
2.7418525730666454 226.06610127122633 1.5177407291494638
2.747080128020061 226.75994983161146 1.5366965101350278
2.752307682973477 227.55782212268514 1.5480866409883967
2.7575352379268927 219.94621665328393 1.522016653616882
2.7627627928803085 210.83739124166738 1.4861531160531627
2.767990347833724 209.32490195869642 1.4863068068398322
2.77321790278714 211.3606595746377 1.4975330328665777
2.7784454577405557 213.2643338817537 1.5028066122975545
2.7836730126939715 216.7112885851296 1.53187144452124
2.7889005676473873 213.26715960174892 1.5164744109090302
2.794128122600803 212.16789522771347 1.5060911838309479
2.7993556775542188 211.43748795115548 1.484178601955392
2.8045832325076345 214.16010687685355 1.492694569677267
2.8098107874610503 219.91007108986608 1.5109299420279267
2.815038342414466 222.0492769798505 1.5223829453293642
2.820265897367882 225.49090826456484 1.5416642962415619
2.8254934523212976 219.68267184013112 1.4971873418577348
2.8307210072747133 218.48808422861407 1.4957071521021024
2.835948562228129 216.31723667183962 1.5075273375456997
2.841176117181545 214.63053029885563 1.523713178736268
2.8464036721349606 217.28378723438098 1.563543292806081
2.8516312270883764 217.75093777162942 1.584689044005563
2.856858782041792 215.8452250814762 1.5755474126746625
2.862086336995208 216.82554502475477 1.5758341601506614
2.8673138919486236 214.8172444783294 1.5698255273478487
2.8725414469020394 209.53569128351378 1.5146516943536321
2.877769001855455 215.88788889587084 1.536959188326457
2.882996556808871 220.36562324798132 1.55788460430436
2.8882241117622867 220.3766635726273 1.5458967878785177
2.8934516667157024 224.16428750133406 1.5806718836452067
2.898679221669118 221.82898843859684 1.5783162800593697
2.903906776622534 220.13116524530645 1.5556309904967467
2.9091343315759497 226.2420354298522 1.5719418170217383
2.9143618865293655 225.9891058667335 1.555079729745892
2.919589441482781 223.30994344364868 1.5467106806426667
2.924816996436197 220.9394029323427 1.5213813570754111
2.9300445513896127 218.3208725421528 1.5108038376254154
2.9352721063430285 222.22644464766836 1.5277767349553053
2.9404996612964442 223.90639829192475 1.550401319093703
2.94572721624986 225.06919943910015 1.566836648185134
2.9509547712032758 221.23092006198436 1.5566092134885992
2.9561823261566915 216.5220786406102 1.5125790079054475
2.9614098811101073 215.03806832724416 1.4880415023642561
2.966637436063523 212.43728103179214 1.4671991717985786
2.971864991016939 213.875992550198 1.4823302994885594
2.9770925459703546 214.4854816387334 1.4957712494734732
2.9823201009237703 220.42474883079376 1.545399017388591
2.987547655877186 225.04730141879725 1.5649862154441072
2.992775210830602 221.1337280730187 1.546128227745014
2.9980027657840176 220.90903362913286 1.5360005819260751
3.0032303207374333 214.31719504037954 1.5020538402317023
3.008457875690849 213.2026400544639 1.4809527858299454
3.013685430644265 219.78666153786588 1.4797366171346409
3.0189129855976806 217.4870815172083 1.4600087295870727
3.0241405405510964 218.40951656084442 1.460884401731517
3.029368095504512 212.35064010396889 1.4451153965699282
3.034595650457928 212.72975699406607 1.4576817300352622
3.0398232054113437 212.1504765667304 1.4578688024878979
3.0450507603647594 215.13782338539653 1.4717981936978144
3.050278315318175 214.2291281843772 1.4579284586299146
3.055505870271591 216.48878221533462 1.4588327333142261
3.0607334252250067 218.145773377757 1.467923301100802
3.0659609801784224 226.00935793387004 1.4853721228705687
3.071188535131838 223.50736693289295 1.458602917378662
3.076416090085254 221.16895675990284 1.4435337607477676
3.0816436450386697 213.2732744013701 1.3925908341769804
3.0868711999920855 205.92179161442928 1.3594862680523354
3.0920987549455012 209.48490158255 1.3676794941155213
3.097326309898917 215.00168015427033 1.3677646826559757
3.1025538648523328 216.9795525601573 1.3596309422480244
3.1077814198057485 222.6123523522123 1.365830940256623
3.1130089747591643 226.14539034573767 1.3659764136896853
3.11823652971258 225.57647409695957 1.3734970230273489
3.123464084665996 229.8230078172248 1.3965479979552817
3.1286916396194115 226.0591248181021 1.3732047652395343
3.1339191945728273 221.38099990857762 1.3425632797661824
3.139146749526243 229.74696109461257 1.3488034911859337
3.144374304479659 229.04371354349053 1.3166226756298767
3.1496018594330746 235.98530634021168 1.310983862376166
3.1548294143864903 242.72530037512706 1.3258797630468526
3.160056969339906 240.13381080620513 1.2930393587138262
3.165284524293322 241.63522151271724 1.2714270310235034
3.1705120792467376 245.90221367768058 1.2541595863355837
3.1757396342001534 258.98752625955404 1.2698100645066046
3.180967189153569 275.8382970589731 1.2987316402063533
3.186194744106985 291.47259228894444 1.3158092665404548
3.1914222990604006 302.2469365642708 1.3208816974976532
3.1966498540138164 313.2076696511772 1.3186179981243464
3.201877408967232 327.8940083553544 1.3309490902640362
3.207104963920648 347.90644621443965 1.3587548386817214
3.2123325188740637 364.84106548327196 1.3805968062435305
3.2175600738274794 386.65218491859196 1.4111935154088449
3.222787628780895 411.5524286068583 1.4492135465569198
3.228015183734311 435.7793131332647 1.4864563531288075
3.2332427386877267 470.2210645053792 1.534094889280968
3.2384702936411425 501.0047741188823 1.5717610207539339
3.2436978485945582 532.7400907978631 1.6159247318768641
3.248925403547974 558.866134443945 1.6538454569073198
3.2541529585013897 583.8900399898713 1.6863842696906828
3.2593805134548055 609.5483095511164 1.7202686014885271
3.2646080684082213 630.8263137808717 1.747322757741099
3.269835623361637 657.7198392210788 1.7793121505001808
3.275063178315053 670.8726765067355 1.7947188047494989
3.2802907332684685 683.7614964629395 1.8082014996420515
3.2855182882218843 700.244561824896 1.8258439449251673
3.2907458431753 709.7481434818369 1.839612516627033
3.295973398128716 725.1277643488891 1.8571583429069127
3.3012009530821316 730.7145171453036 1.8590782943817632
3.3064285080355473 733.2245354252788 1.8567783400131128
3.311656062988963 744.2990498752699 1.8708680919751695
3.316883617942379 748.8683142407957 1.874976257450834
3.3221111728957946 766.6794451234497 1.9004718866155046
3.3273387278492104 778.2503456351559 1.9121203260935922
3.332566282802626 779.8341737390654 1.9110502152916697
3.337793837756042 773.2053371816797 1.9002023473232914
3.3430213927094576 747.1614220854668 1.8628948617835621
3.3482489476628734 716.7860270002762 1.8290172989397275
3.353476502616289 678.6073917500742 1.781088912020632
3.358704057569705 634.4333131338683 1.722339201490786
3.3639316125231207 571.710155738101 1.624928457221457
3.3691591674765364 520.6596176121394 1.5478136392602608
3.374386722429952 468.09567845272176 1.4760631906287927
3.379614277383368 420.02542915129953 1.4167142060267384
3.3848418323367837 380.6534951712035 1.3703325303253133
3.3900693872901995 346.2672674278803 1.3353418435354507
3.3952969422436152 316.113136702673 1.2940617537730301
3.400524497197031 294.20110046634096 1.265085236084946
3.4057520521504467 275.40121530568223 1.2413668688688395
3.4109796071038625 260.3461863218107 1.2313673562957965
3.4162071620572783 248.8010999948633 1.2282527380485593
3.421434717010694 242.95844174636895 1.232547608310356
3.4266622719641098 240.710382336449 1.2450964013423007
3.4318898269175255 240.99454591549116 1.2559109750605824
3.4371173818709413 232.30982978403796 1.2367121854141838
3.442344936824357 226.34554385158262 1.220659778969255
3.447572491777773 222.01788752315554 1.2166336947478809
3.4528000467311886 215.51232249602717 1.2125388837134747
3.4580276016846043 214.2989228888086 1.2173429195332672
3.46325515663802 212.70480467487405 1.2134455876023231
3.468482711591436 212.0884352818297 1.2065979987429354
3.4737102665448516 214.2323177687552 1.2150010611597988
3.4789378214982674 214.64210867424507 1.2166582404378838
3.484165376451683 219.31644037395225 1.2433473815465668
3.489392931405099 219.76989229056855 1.2621079772281745
3.4946204863585146 219.81360149794864 1.2544076698229896
3.4998480413119304 224.94785963113262 1.2603582508672269
3.505075596265346 227.2309279405796 1.2534490609008362
3.510303151218762 234.15528728791972 1.2546909047177104
3.5155307061721777 233.69726528079798 1.2325148234535768
3.5207582611255934 239.73248571929184 1.2418510479999814
3.525985816079009 240.67562978659134 1.215191502158055
3.531213371032425 242.84525540056745 1.2003969911620849
3.5364409259858407 253.3334520773354 1.2015829898690136
3.5416684809392565 269.6775065156941 1.2078168715966642
3.546896035892672 292.9671443613895 1.227918612232483
3.552123590846088 336.4749553859859 1.2910153615183517
3.5573511457995037 405.02177115095145 1.3901895231822567
3.5625787007529195 529.8264147032885 1.5697150524770793
3.5678062557063353 753.4533691521235 1.8634820237005476
3.573033810659751 1157.8756336099395 2.305338255875533
3.5782613656131668 1876.4896106960177 2.93409589138607
3.5834889205665825 3161.516663996719 3.807706659009349
3.5887164755199983 5327.311092695032 4.942459303801518
3.593944030473414 8551.129454092972 6.217007088095584
3.59917158542683 12261.245897990442 7.400837496480608
3.6043991403802456 16031.840866114637 8.434027686064029
3.6096266953336613 18537.748670547397 9.055090676160727
3.614854250287077 19148.939365943323 9.211718760290804
3.620081805240493 17688.262672155528 8.849269838818943
3.6253093601939086 14707.17029948245 8.0783755759722
3.6305369151473244 11323.004478898874 7.07225726645554
3.63576447010074 7963.414954708831 5.922310884531741
3.640992025054156 5353.520466967795 4.836964960139858
3.6462195800075716 3417.9301926484986 3.854277758948031
3.6514471349609874 2158.279093106859 3.0529962116493095
3.656674689914403 1366.4076972308146 2.4260316652096163
3.661902244867819 927.8063346695299 1.9992360890678598
3.6671297998212347 674.58222157048 1.7066452083046424
3.6723573547746504 548.4063771424518 1.5580250735963053
3.677584909728066 459.7349927943443 1.4368407874385518
3.682812464681482 405.23147135037453 1.353525938976155
3.6880400196348977 367.10553961685196 1.2946307547836289
3.6932675745883135 340.31252983389345 1.247538989305357
3.698495129541729 320.6675024450633 1.2214182755492493
3.703722684495145 308.86101227570794 1.2056073934827334
3.7089502394485607 296.0355588744511 1.189060878258247
3.7141777944019765 286.38529236725714 1.1682247605276677
3.7194053493553922 283.11703169352387 1.1670757382781345
3.724632904308808 274.8255907948046 1.149878342685283
3.7298604592622238 268.59952676577626 1.143153613149115
3.7350880142156395 261.7787620992665 1.1393528985913481
3.7403155691690553 256.9606893727451 1.1396341234383238
3.745543124122471 252.1256993314025 1.1373934092036346
3.750770679075887 248.84464594956302 1.1334504082358319
3.7559982340293026 244.80688241062887 1.1184305955679403
3.7612257889827183 242.14775798111083 1.1111099271189784
3.766453343936134 245.09680546418133 1.1216956554359345
3.77168089888955 247.04682381281265 1.124142513538828
3.7769084538429656 245.73054798991222 1.1263118867460216
3.7821360087963813 240.96944088345336 1.1140899896810799
3.787363563749797 237.16855535128195 1.1070164256734047
3.792591118703213 237.1964604119572 1.1099443003676601
3.7978186736566286 242.85360014430472 1.1189072478082154
3.8030462286100444 248.84212185534943 1.1266479887415222
3.80827378356346 251.99261114455885 1.1231906766219693
3.813501338516876 256.73495192492993 1.1284236235961815
3.8187288934702917 261.4462607573601 1.129995086504775
3.8239564484237074 260.2188234202665 1.1175842570691072
3.829184003377123 266.1263429955944 1.1142932570697006
3.834411558330539 275.7448077002112 1.1216504656850885
3.8396391132839547 286.95321907083434 1.1319845745440127
3.8448666682373704 301.6805149443053 1.1497163724487809
3.850094223190786 318.4850913773098 1.1761230892333792
3.855321778144202 330.3163997565089 1.1914164535493996
3.8605493330976177 340.1427239899539 1.202445220728886
3.8657768880510335 351.1215256962724 1.2167691786540809
3.8710044430044492 354.3273681972609 1.2210869195102563
3.876231997957865 363.06355746672875 1.2363926391413498
3.8814595529112808 370.0124804150525 1.250938532740014
3.8866871078646965 386.9684631279935 1.287178842481007
3.8919146628181123 410.59581520072504 1.3319490480269454
3.897142217771528 437.2268746336395 1.373762784729785
3.902369772724944 494.4614050264675 1.4608433155082399
3.9075973276783595 570.870315971049 1.5620922337439358
3.9128248826317753 641.5427151774596 1.6550800801246746
3.918052437585191 684.7686441319564 1.7116659626758106
3.923279992538607 676.7273581568596 1.7065246233736917
3.9285075474920226 629.5644882993087 1.6411797692024264
3.9337351024454383 563.529746892013 1.5479158210208488
3.938962657398854 486.15197868185356 1.43505860084539
3.94419021235227 422.5778457937119 1.334531652188444
3.9494177673056856 372.45952555333065 1.2470452867132638
3.9546453222591014 345.67357015313183 1.1977385706265118
3.959872877212517 332.86373016257653 1.1676080994334819
3.965100432165933 332.72724671473065 1.1630679886269708
3.9703279871193486 345.3225848304056 1.180144026183026
3.9755555420727644 356.5495644308 1.1962137581450825
3.98078309702618 369.1262849232426 1.2128916026753935
3.986010651979596 380.21855350561276 1.2293727161120604
3.9912382069330117 393.02408490915946 1.2473009678779452
3.9964657618864274 410.5361310978606 1.272945278159541
4.001693316839844 430.6010391498785 1.2986819791945345
4.00692087179326 458.92618840000347 1.3337202807027126
4.012148426746676 483.59274244696394 1.3730844604091015
4.017375981700092 512.955002207773 1.429036744955906
4.0226035366535084 556.012766283899 1.4980991457257895
4.027831091606925 597.5134731739604 1.5590142938244
4.033058646560341 654.9702147494908 1.6359757435768534
4.038286201513757 708.6696900747937 1.701224632502847
4.043513756467173 782.3654394351353 1.7914773673077555
4.0487413114205895 862.1061273078733 1.8795226829927865
4.053968866374006 953.8375000248968 1.9762127786494657
4.059196421327422 1059.3190894947186 2.089062550545286
4.064423976280838 1172.0072365318044 2.195539868112555
4.069651531234254 1314.9368924167584 2.3197757483690054
4.0748790861876705 1474.6744016906716 2.4548094572713057
4.080106641141087 1659.0807688542386 2.605457446041284
4.085334196094503 1879.4180896782043 2.7788568260296214
4.090561751047919 2114.580754122703 2.9523871105181616
4.095789306001335 2387.0439152049335 3.1381873697065377
4.1010168609547515 2701.4587211592984 3.3430427094075355
4.106244415908168 3018.805619046007 3.540074389859584
4.111471970861584 3364.9734443049897 3.7357165967807036
4.116699525815 3725.500263956913 3.923726298229641
4.121927080768416 4060.47808945545 4.038816134709068
4.1271546357218325 4416.944288485877 4.171694607744731
4.132382190675249 4802.034393151484 4.33676016256385
4.137609745628665 5195.619161971672 4.49803314312238
4.142837300582081 5577.660392766852 4.643592977482464
4.148064855535497 5897.364421792761 4.761932601492937
4.1532924104889135 6216.31470509233 4.878565314917089
4.15851996544233 6496.18214860174 4.980577731646498
4.163747520395746 6690.746687788869 5.051925540674424
4.168975075349162 6807.579412570483 5.086060920858458
4.174202630302578 6835.630528102458 5.08881846638351
4.1794301852559945 6749.2557926460195 5.050373021900849
4.184657740209411 6592.658381436009 4.987461909897576
4.189885295162827 6287.925919737186 4.864588761396259
4.195112850116243 5949.280253095452 4.737545151916592
4.200340405069659 5490.378728536491 4.537881564441347
4.2055679600230755 4992.149341957957 4.320181245390746
4.210795514976492 4491.789841930211 4.0874585712740075
4.216023069929908 4017.9530322303845 3.866644075185155
4.221250624883324 3545.994419655861 3.6245888689289427
4.22647817983674 3147.7106791914125 3.419213238550575
4.2317057347901565 2754.8872829301313 3.1940635725767934
4.236933289743573 2419.7147853878078 2.9936353431693843
4.242160844696989 2124.6170901921123 2.803990038535409
4.247388399650405 1866.8399261684044 2.627753383969448
4.252615954603821 1639.7549841161429 2.4609280706022285
4.257843509557238 1458.7267761739608 2.3180926754376427
4.263071064510654 1288.750396597686 2.175221837873138
4.26829861946407 1135.5157574983884 2.035138236375797
4.273526174417486 1008.5245484229738 1.9158911598197348
4.278753729370902 903.063517588216 1.8112672894761648
4.283981284324319 815.4417842782531 1.7242105321299104
4.289208839277735 742.7875134365535 1.6474992987383692
4.294436394231151 673.1958715031172 1.5695964914003655
4.299663949184567 609.0559275708451 1.4903556193669867
4.304891504137983 557.7568309205186 1.4254817220743043
4.3101190590914 512.632450581538 1.3661245735182508
4.315346614044816 476.0814685017245 1.318157312733026
4.320574168998232 444.3300443365086 1.2738298931469232
4.325801723951648 415.13029821668584 1.2326188271399092
4.331029278905064 389.56301713483333 1.1974889407758849
4.336256833858481 367.5092982605069 1.1660661611331105
4.341484388811897 351.0050032170826 1.1443879795289067
4.346711943765313 337.66273592759467 1.1273165920837753
4.351939498718729 326.0163834824422 1.1117529773645625
4.357167053672145 311.0631659822767 1.0886688514933218
4.362394608625562 298.98294623938847 1.073600837212175
4.367622163578978 292.0306443000769 1.063965588265621
4.372849718532394 285.0987051317449 1.0593784431139628
4.37807727348581 276.63598980550245 1.048341078883261
4.383304828439226 267.0260341386103 1.0355844106778103
4.388532383392643 257.8084332321108 1.025994609659247
4.393759938346059 249.31938690836873 1.0148831893256363
4.398987493299475 242.69227922454624 1.0083527399769199
4.404215048252891 236.77569885959142 1.0087755281521635
4.409442603206307 231.5040974466676 1.0061440677306495
4.414670158159724 222.53273689390912 0.9953099365932179
4.41989771311314 212.8093579843143 0.9857076300544549
4.425125268066556 207.62339627518665 0.9789285310828654
4.430352823019972 204.89155505437344 0.978105620241001
4.435580377973388 203.2194792620096 0.9755848538418448
4.440807932926805 196.57424642296547 0.9671196173916391
4.446035487880221 190.53455627588485 0.9635745407494274
4.451263042833637 186.8706879606212 0.9711994761556222
4.456490597787053 185.49676673061532 0.9730605103327158
4.4617181527404695 181.45073117970426 0.9727882222917485
4.466945707693886 177.21624837855592 0.9647825051853828
4.472173262647302 173.58838208242236 0.9403573744569659
4.477400817600718 176.26375671043184 0.9424279842010722
4.482628372554134 178.43232248104746 0.9504636262147365
4.4878559275075505 183.72252911606796 0.9815851045730428
4.493083482460967 184.92699527174688 0.999446100877243
4.498311037414383 180.70688540985424 0.9949770547882539
4.503538592367799 177.65072138501168 0.9855647494186559
4.508766147321215 173.7419903620113 0.9716735885974609
4.5139937022746315 171.3605756469438 0.9703676053260578
4.519221257228048 171.61995355989288 0.9788140819237636
4.524448812181464 171.784069832671 0.9809878543441145
4.52967636713488 171.1945307939349 0.9960956715198017
4.534903922088296 172.2063537733555 0.9922970614348005
4.5401314770417125 172.65725117930043 0.9915006670169896
4.545359031995129 170.7634976588139 0.999667645155546
4.550586586948545 171.8797706675224 1.009477199106469
4.555814141901961 169.04126263992342 0.9992608213604324
4.561041696855377 166.84087237333705 0.995790364511575
4.5662692518087935 163.02417809035194 0.9716513091707633
4.57149680676221 158.06350109923534 0.9480183859235143
4.576724361715626 157.38317293955853 0.9434398483390872
4.581951916669042 157.92288042327854 0.9415181250863277
4.587179471622458 159.34524825736932 0.9590061597508321
4.5924070265758745 163.99884861563294 0.9807095832626431
4.597634581529291 167.62053340354478 1.0016721861505233
4.602862136482707 168.1271886449097 1.0187139253929507
4.608089691436123 168.23155005132563 1.0248250472046412
4.613317246389539 165.9291834394919 1.0259818607220161
4.6185448013429555 167.59601273564365 1.0298617813210635
4.623772356296372 170.32812407567874 1.0302992650602336
4.628999911249788 169.98907172240672 1.0273117006509283
4.634227466203204 163.41485098145625 1.0029762881502087
4.63945502115662 161.62104074515094 0.9935829040316893
4.6446825761100365 153.21963696189107 0.9666945965136577
4.649910131063453 151.71577387293695 0.953115956047014
4.655137686016869 157.1133291882129 0.9736536997186469
4.660365240970285 160.24477040588985 0.989354377422393
4.665592795923701 163.11336175724713 0.9950141340547907
4.6708203508771176 160.35742718516357 0.9905685632963075
4.676047905830534 159.71486253656414 0.9894168617796568
4.68127546078395 154.1267725290212 0.963462553445258
4.686503015737366 152.74705117546776 0.9650581288823639
4.691730570690782 152.56276332945407 0.9590326710690605
4.696958125644199 152.04193255869782 0.9561673820813524
4.702185680597615 154.19499438645772 0.9649304505227806
4.707413235551031 154.13725536600336 0.96070684794421
4.712640790504447 155.98958157418969 0.9732239886259998
4.717868345457863 162.84019526141603 1.0201032165991863
4.72309590041128 164.50316421225705 1.0341269091302563
4.728323455364696 165.57422786647788 1.0405134699224223
4.733551010318112 166.35291036076913 1.0470960055864873
4.738778565271528 162.8166503826899 1.0236877148721082
4.744006120224944 163.29573551956966 1.0238362539626091
4.749233675178361 160.46786187967555 1.0053046169553048
4.754461230131777 162.95495795367924 1.0162904355765927
4.759688785085193 162.95789553652256 1.0142513464724778
4.764916340038609 159.8839093524034 1.0081129056985387
4.770143894992025 155.66971106737682 0.9914511001438306
4.775371449945442 157.48386388619554 0.9859591515344415
4.780599004898858 156.24723186218273 0.9627349870056311
4.785826559852274 156.50811535738399 0.9588794306817855
4.79105411480569 149.57480800056544 0.9285146547707982
4.796281669759106 146.58811699136243 0.9237994174319398
4.801509224712523 144.50267680120726 0.9133502818795759
4.806736779665939 144.71430918510416 0.9188762065384819
4.811964334619355 147.2914804546573 0.9254062471957051
4.817191889572771 151.2940753958196 0.9492706402184415
4.822419444526187 156.0389690146515 0.9803675392525492
4.827646999479604 156.4007989160987 0.9732196775937231
4.83287455443302 156.2792182582959 0.9749252967566071
4.838102109386436 155.68800164109655 0.9661042724045392
4.843329664339852 159.51029327606193 0.9710559564947038
4.848557219293268 159.1396882606663 0.972867424075891
4.853784774246685 158.06237065411693 0.9769689487730145
4.859012329200101 152.4416182804113 0.9651953598826071
4.864239884153517 149.4686302494088 0.9582963897742925
4.869467439106933 143.92687868974278 0.9418418267278289
4.8746949940603495 143.60908183727003 0.947495587238588
4.879922549013766 146.83989303765503 0.9518384044716214
4.885150103967182 148.0992110130536 0.9441631310032219
4.890377658920598 156.32438414218217 0.9622715840858939
4.895605213874014 154.8987335084334 0.9449399768388494
4.9008327688274305 154.0943971121798 0.9415396135228725
4.906060323780847 154.45481779543272 0.948500670218535
4.911287878734263 152.18799924567207 0.9368854855609373
4.916515433687679 153.34297280031686 0.9546077440053916
4.921742988641095 153.13868318326496 0.9529550443333603
4.9269705435945115 152.7208077257262 0.946722435742618
4.932198098547928 151.80819524108003 0.9520717123318566
4.937425653501344 147.7939137364087 0.9305556977470161
4.94265320845476 145.044513764228 0.9278439366347131
4.947880763408176 148.96770833440203 0.935021000665853
4.9531083183615925 152.6618887191544 0.9546614793185371
4.958335873315009 154.0272572883649 0.9685648385236987
4.963563428268425 154.06510843321905 0.96687083344588
4.968790983221841 149.2366372331682 0.9484134680892703
4.974018538175257 147.22351249915098 0.9249426627708925
4.9792460931286735 150.97757088142367 0.9297897647026971
4.98447364808209 154.8156341139536 0.9281681151831637
4.989701203035506 158.5081254635788 0.920276732058913
4.994928757988922 161.56363681400822 0.9088737677022496
5.000156312942338 162.66221454608694 0.8907624628667389
5.0053838678957545 164.48884473333518 0.8767239016419047
5.010611422849171 171.37236607493497 0.873618841741277
5.015838977802587 178.45356682622875 0.876436512168549
5.021066532756003 182.73287376216305 0.8791812974735399
5.026294087709419 184.44656052702373 0.878127797248434
5.0315216426628355 180.8589438612275 0.8726521938211047
5.036749197616252 177.12835908567288 0.871351264424344
5.041976752569668 176.0660203293885 0.8740061461585465
5.047204307523084 173.51196689288076 0.8746883202265017
5.0524318624765 173.27462847434913 0.8736860953818256
5.0576594174299165 175.0737892474053 0.8760979343248857
5.062886972383333 177.94699407536064 0.868187886077711
5.068114527336749 185.09567481346156 0.8762267202725685
5.073342082290165 193.8710181904896 0.8815623575780105
5.078569637243581 204.0651627307567 0.8938526537628698
5.0837971921969975 213.97070386863354 0.900164206085238
5.089024747150414 223.38524106773008 0.9027050037520549
5.09425230210383 233.8601046386548 0.9085254000340633
5.099479857057246 249.00317421007128 0.9193382043470536
5.104707412010662 274.4846959255652 0.9516276903630264
5.109934966964079 301.614461198442 0.9834906840902949
5.115162521917495 322.5339985969346 1.004383040588132
5.120390076870911 340.82961581801794 1.0252117753975478
5.125617631824327 353.2822431633338 1.0378801937819946
5.130845186777743 353.4386038580758 1.0356888581079275
5.13607274173116 348.23209492717035 1.030289941731392
5.141300296684576 327.79952622867245 1.008558225461393
5.146527851637992 305.64132556503506 0.9878796088776552
5.151755406591408 283.4719708050626 0.972137455320195
5.156982961544824 256.28116314119626 0.9470545287566016
5.162210516498241 236.7628873419398 0.9318633219871726
5.167438071451657 220.25816823827682 0.9247200894832267
5.172665626405073 204.13134778119283 0.9130494721132507
5.177893181358489 191.08003021940831 0.9021946797454515
5.183120736311905 181.99201812737402 0.8941601099443962
5.188348291265322 174.08623408790857 0.8833244099120433
5.193575846218738 172.24785344809774 0.8873297302898544
5.198803401172154 169.47683479215559 0.8814760067823807
5.20403095612557 170.39529421971415 0.8869909884074608
5.209258511078986 170.49546695068972 0.8855906440158722
5.214486066032403 166.8751156266895 0.8783381846521494
5.219713620985819 166.63133113802738 0.8788391179660688
5.224941175939235 163.73644257966947 0.8723507892625544
5.230168730892651 161.24964021484791 0.8765606123652991
5.235396285846067 159.2782044946889 0.8813179713215922
5.240623840799484 158.44191051125534 0.8886139641569443
5.2458513957529 156.82808069163138 0.8942134701512406
5.251078950706316 157.97183021962644 0.8992997306109815
5.256306505659732 159.35689294085608 0.9136880343849872
5.261534060613148 157.16756769493713 0.9004612159454283
5.266761615566565 152.18662978607247 0.8784846797573186
5.271989170519981 148.56426798594615 0.8660316618379712
5.277216725473397 148.8105366400731 0.8693368450737886
5.282444280426813 150.75720814333968 0.8920858662694042
5.2876718353802294 154.06036680630004 0.9051556716519583
5.292899390333646 151.48165759731174 0.904166405725671
5.298126945287062 148.05737748712568 0.886768470251738
5.303354500240478 149.78350485401666 0.8894064096964807
5.308582055193894 153.89565870285395 0.9063514012778443
5.3138096101473105 155.5777402899672 0.9018069240080577
5.319037165100727 157.14321471205525 0.8920385770649655
5.324264720054143 155.9508018232166 0.8849775611091523
5.329492275007559 156.29120718620078 0.8886492366391949
5.334719829960975 156.34875595767843 0.8974271414618115
5.3399473849143915 152.82747128434445 0.8969842216927282
5.345174939867808 151.80063076782926 0.8945103529396177
5.350402494821224 150.5561567970878 0.8820988803367306
5.35563004977464 147.8437088633312 0.8674688926756801
5.360857604728056 150.21120937863537 0.8668194671384556
5.3660851596814725 152.1553953218707 0.8694004992960118
5.371312714634889 155.74581509139045 0.8712662303875469
5.376540269588305 158.4170418476705 0.8745893531345105
5.381767824541721 156.93105428988403 0.8672674182890638
5.386995379495137 156.29333104791917 0.8657375020517772
5.3922229344485535 154.35811879129105 0.8579126502403663
5.39745048940197 158.27355038113805 0.873268511737512
5.402678044355386 160.0667070895166 0.8698941450598157
5.407905599308802 162.73593268866694 0.8809848072436866
5.413133154262218 167.1250378284378 0.8880252668980194
5.4183607092156345 170.98982793429965 0.8863253073188276
5.423588264169051 170.72245051791256 0.8654339840409512
5.428815819122467 169.60867360572993 0.8403509083071027
5.434043374075883 168.88099006793746 0.8233206369517286
5.439270929029299 167.64723297790505 0.8146365572571853
5.4444984839827155 171.84348713997585 0.8311118235402842
5.449726038936132 175.17367716944148 0.8373167768201835
5.454953593889548 179.8744562750349 0.8496624491667264
5.460181148842964 180.8195601612866 0.8510552972866603
5.46540870379638 174.37967878183912 0.8393816336976184
5.4706362587497965 171.15887759325875 0.8395969758963905
5.475863813703213 167.69132132681005 0.8389763113586388
5.481091368656629 170.06457730749804 0.8552821910814706
5.486318923610045 165.39732329802797 0.8465679043053523
5.491546478563461 163.86304581321556 0.8462779763669273
5.4967740335168775 161.91803429479458 0.8428606577583043
5.502001588470294 157.60858130273763 0.834738794290497
5.50722914342371 155.59885204831264 0.8331978229130492
5.512456698377126 151.57314252524833 0.8205947642920006
5.517684253330542 150.08660751680137 0.8229707486098242
5.522911808283959 151.2390992180301 0.823924172717914
5.528139363237375 155.96782827235833 0.8462011139102738
5.533366918190791 161.20482370404375 0.862769101469424
5.538594473144207 161.82708819202355 0.8652955428258131
5.543822028097623 158.78070024564778 0.856875952805335
5.54904958305104 156.88190270980581 0.8412269620749132
5.554277138004456 153.82238069063155 0.8254919220624318
5.559504692957872 155.10163696517375 0.8256511922920363
5.564732247911288 155.35261577517275 0.8252894095479872
5.569959802864704 152.55118656536803 0.8190301766078852
5.575187357818121 155.03547037468084 0.8208820580149854
5.580414912771537 154.8886138026121 0.8070473272158075
5.585642467724953 160.35069274338915 0.8242453311548686
5.590870022678369 164.07248930937206 0.8250477443947284
5.596097577631785 165.23956548480123 0.8283618186102586
5.601325132585202 168.51471421489808 0.83762796736619
5.606552687538618 171.2140151537991 0.8296892422757
5.611780242492034 177.76845561775832 0.8297629253333634
5.61700779744545 182.73839766844878 0.8213444399426094
5.622235352398866 192.30073770192465 0.8202863306178404
5.627462907352283 213.81291893252245 0.8390886646221166
5.632690462305699 251.41543145166807 0.8803352972611942
5.637918017259115 312.10410064239676 0.9526308849062334
5.643145572212531 395.77982168044105 1.0516562753833776
5.648373127165947 493.135126576719 1.159062133148783
5.653600682119364 591.134170858207 1.2592406739416102
5.65882823707278 679.8937747608943 1.3443910356130093
5.664055792026196 738.4822846421398 1.3970652960102725
5.669283346979612 774.8919271583284 1.4305394359163255
5.674510901933028 781.2002859195327 1.4335290514275525
5.679738456886445 777.919309897936 1.4284543546386146
5.684966011839861 763.1816031400772 1.4127434067117923
5.690193566793277 749.2384428739507 1.3994477039221849
5.695421121746693 742.8442770748047 1.3948545627666067
5.700648676700109 741.26482532861 1.3935839187316004
5.705876231653526 743.8584007092988 1.396339532430851
5.711103786606942 744.6749107304599 1.395432711031307
5.716331341560358 745.986129717437 1.3956917541003697
5.721558896513774 743.0962726705112 1.3905522704626618
5.7267864514671905 747.5487229082313 1.3942666232293182
5.732014006420607 750.6148362577461 1.3970387740836818
5.737241561374023 758.6920033624365 1.405366186604135
5.742469116327439 768.7062712829627 1.4142932891831905
5.747696671280855 801.7086660594126 1.4434623015463408
5.7529242262342715 852.9349803997103 1.4885414160988988
5.758151781187688 911.935101824835 1.536412783489671
5.763379336141104 991.9063916737769 1.6020063070344779
5.76860689109452 1074.916981418506 1.6676788602859798
5.773834446047936 1162.4171564697083 1.7349107058570772
5.7790620010013525 1229.0268444438263 1.7841289101355478
5.784289555954769 1257.5887294331162 1.7997011960547327
5.789517110908185 1258.786421713983 1.7990573474128908
5.794744665861601 1198.3529102807004 1.7532405293650883
5.799972220815017 1092.1974826751705 1.6732587062457271
5.8051997757684335 947.542240278895 1.5585539762726501
5.81042733072185 789.7540861774092 1.4229415615450316
5.815654885675266 648.4012447602897 1.29522562302603
5.820882440628682 518.0458354240973 1.1638638451379346
5.826109995582098 422.31889569647296 1.064764713152502
5.8313375505355145 354.73251998366885 0.9967324467001345
5.836565105488931 301.33030219604234 0.9355456913127806
5.841792660442347 261.8117349921872 0.8867149702537334
5.847020215395763 237.28452815738314 0.8544431658531358
5.852247770349179 218.0031581105369 0.820627520971416
5.8574753253025955 212.1575259332643 0.8189778325224081
5.862702880256012 203.59846414717964 0.8104182174251453
5.867930435209428 199.47904886436507 0.8043660973793828
5.873157990162844 197.5087278673796 0.8048003528713862
5.87838554511626 195.9940477674201 0.8030819304230745
5.8836131000696765 193.67175722811743 0.7930472478428464
5.888840655023093 191.46358434407873 0.7893353610594875
5.894068209976509 189.54734582039544 0.7806115331679172
5.899295764929925 193.85393817206594 0.7898982356832026
5.904523319883341 197.9354993820911 0.7979241683003125
5.9097508748367575 200.61221612029166 0.8053858699895929
5.914978429790174 201.91615887999436 0.8037610974720237
5.92020598474359 197.6028398536385 0.7877973529305933
5.925433539697006 197.77368316950887 0.787020820656577
5.930661094650422 199.6008409197696 0.7829368313693026
5.9358886496038386 202.3254946420513 0.7884862344247832
5.941116204557255 210.15724155328076 0.8028991633200713
5.946343759510671 216.02838156325984 0.8148646797083398
5.951571314464087 218.96181862120045 0.8215128828401985
5.956798869417503 222.16157420728942 0.8236928304597222
5.96202642437092 227.04412131911891 0.8274508783431292
5.967253979324336 230.51988501133056 0.8313790603111006
5.972481534277752 242.98903638440632 0.8494044928785466
5.977709089231168 251.94960536921852 0.86319568441358
5.982936644184584 263.296045973727 0.8785374820514769
5.988164199138001 280.48264750941865 0.8998422804923593
5.993391754091417 300.2450293991506 0.926055903046805
5.998619309044833 326.63591081031734 0.959543259256529
6.003846863998249 359.72036457555146 1.0049927570716652
6.009074418951665 396.5470185364383 1.0541781577795186
6.014301973905082 436.1048796013055 1.1019164402842552
6.019529528858498 489.8747256899756 1.1670541425079612
6.024757083811914 555.8888396823386 1.2432757883999759
6.02998463876533 629.1196929539818 1.321219839767576
6.035212193718746 729.3202637261703 1.4231741534490576
6.040439748672163 849.7499071528845 1.5374164989619612
6.045667303625579 986.272593775555 1.656761896319521
6.050894858578995 1156.3346003386932 1.7957008393470733
6.056122413532411 1327.7644055324017 1.9252040410590672
6.061349968485827 1496.0495027098175 2.0442316462220433
6.066577523439244 1655.572291875991 2.1520045130520145
6.07180507839266 1769.9883764368337 2.230436745543086
6.077032633346076 1845.6579637286898 2.282263798663722
6.082260188299492 1868.7391683261103 2.299998661535688
6.087487743252908 1832.8950574902337 2.2771161436565195
6.092715298206325 1755.729734034834 2.2297039464945185
6.097942853159741 1648.8439564925598 2.1619307058367885
6.103170408113157 1532.702048827198 2.0890709166785437
6.108397963066573 1405.7476343849817 2.003915229971629
6.113625518019989 1276.8304888589862 1.9120969213092764
6.118853072973406 1152.0682011482972 1.8194239795823641
6.124080627926822 1029.9696757528038 1.7199495646259246
6.129308182880238 916.3236143397874 1.6246128226029093
6.134535737833654 813.0430247742322 1.5327618680238755
6.1397632927870704 720.832435254022 1.4441117103988172
6.144990847740487 640.3766966159942 1.363159347346005
6.150218402693903 570.8942097394627 1.289563657949567
6.155445957647319 510.44511926816114 1.2222151275930415
6.160673512600735 460.44347200151583 1.1647760405333603
6.1659010675541515 421.12663783146377 1.1187166404046336
6.171128622507568 392.51258374811914 1.08607942519437
6.176356177460984 361.4521007357125 1.0461176051650005
6.1815837324144 332.3464860483341 1.005137031021276
6.186811287367816 309.2788644778888 0.9744228391095971
6.1920388423212325 292.85951949280997 0.9528112863841299
6.197266397274649 280.89044395275647 0.9417884704609685
6.202493952228065 276.933149624843 0.9442169240575019
6.207721507181481 268.35955329163875 0.9261851079903695
6.212949062134897 261.84722150781363 0.9143816276341297
6.2181766170883135 255.15465806545632 0.9046336632367914
6.22340417204173 247.68856191473054 0.8893485470638617
6.228631726995146 242.20627036458671 0.8823297690723154
6.233859281948562 237.4739658809896 0.8737492725594025
6.239086836901978 229.6987351288569 0.8596136410516827
6.2443143918553945 225.03065763296155 0.8550188119168685
6.249541946808811 222.9259783707631 0.8502202157753901
6.254769501762227 216.68690600316114 0.8402507132042304
6.259997056715643 216.6064403368035 0.8424208601502112
6.265224611669059 212.58038616549993 0.8369666166542925
6.2704521666224755 207.69326244241816 0.8310458261926779
6.275679721575892 207.3122042947219 0.8320400542761944
6.280907276529308 206.03037404136393 0.8321357851000205
6.286134831482724 209.31924095984036 0.8424027652014084
6.29136238643614 207.43021838303684 0.8360944709036662
6.2965899413895565 206.65737113929427 0.8339581699297155
6.301817496342973 205.9097995394299 0.8308009238158708
6.307045051296389 203.28096977047835 0.8214133638672588
6.312272606249805 203.90270112348705 0.825254376080457
6.317500161203221 202.16111227762465 0.8237877267272723
6.3227277161566375 199.59916014547667 0.8176862488565207
6.327955271110054 195.8996426405406 0.8039331673407215
6.33318282606347 196.70509632289253 0.8006331721288589
6.338410381016886 194.53836705373746 0.7937910080962439
6.343637935970302 194.71144498618955 0.7921760517916032
6.3488654909237185 191.56119597498704 0.7878058571233745
6.354093045877135 195.62948724429853 0.7991934040493744
6.359320600830551 197.23272203596875 0.8018592772741748
6.364548155783967 199.7951181219111 0.8084894712580516
6.369775710737383 201.43475487477778 0.812331879953707
6.3750032656908 197.07775441259463 0.8084191824741773
6.380230820644216 196.677280444032 0.8088849922081531
6.385458375597632 196.207471432909 0.8044415819047417
6.390685930551048 200.54374043392775 0.8102780814857328
6.395913485504464 203.20923570127542 0.8128070182861237
6.401141040457881 199.9018642741122 0.8049023375596316
6.406368595411297 196.84976870014367 0.799119412219576
6.411596150364713 198.04796424997255 0.8006129005212044
6.416823705318129 196.21652302183364 0.792413285427219
6.422051260271545 198.39644963764593 0.7948347306862372
6.427278815224962 200.7212953442707 0.8008393647079395
6.432506370178378 200.54071755094543 0.8009166820204641
6.437733925131794 201.12443250065542 0.7990701526377813
6.44296148008521 203.7621837120896 0.7999254002090098
6.448189035038626 204.2615845868903 0.7960919302967371
6.453416589992043 206.6478860845434 0.7975907248328281
6.458644144945459 208.43602631124133 0.801240822565255
6.463871699898875 207.10576229332653 0.7983842262114849
6.469099254852291 209.35409483649073 0.8045205292528653
6.474326809805707 210.37876924794097 0.8048137517822808
6.479554364759124 211.05087561353704 0.7990334732712799
6.48478191971254 211.51017601982878 0.7959394332292656
6.490009474665956 212.98795184242664 0.793709731554244
6.495237029619372 215.3160601462767 0.7940177184931505
6.500464584572788 223.10445972682692 0.8039821073802959
6.505692139526205 228.13206109861795 0.8119102026036434
6.510919694479621 236.455998350979 0.8215864645700329
6.516147249433037 241.16151532661166 0.8218810105362162
6.521374804386453 247.4242717732539 0.8244356472407622
6.526602359339869 256.5533253754117 0.8296612675516103
6.531829914293286 267.9356465662451 0.838951772425662
6.537057469246702 285.8046083280564 0.8587544202296639
6.542285024200118 311.2861437075992 0.8890233253984823
6.547512579153534 342.3037304935286 0.9259809884666391
6.55274013410695 376.8527391627403 0.9659392499683958
6.557967689060367 411.6841206673221 1.0052111792243166
6.563195244013783 441.97536257772055 1.0380796216095765
6.568422798967199 471.73224423926246 1.0708728391793056
6.573650353920615 490.3631404756225 1.0903264371130916
6.5788779088740315 498.5064833754207 1.0971992201771674
6.584105463827448 502.52631743262566 1.1010710357450069
6.589333018780864 488.4161001500541 1.0854655705625906
6.59456057373428 472.23013842997085 1.068175985020423
6.599788128687696 451.67529290014 1.0451678686011785
6.6050156836411125 426.836525566661 1.0160082352419963
6.610243238594529 405.9461345428105 0.9929522604570494
6.615470793547945 378.9294046975659 0.9629934057004085
6.620698348501361 353.72573879793697 0.935699326734705
6.625925903454777 330.0782419193052 0.9087883608074651
6.6311534584081935 310.7692810659976 0.8844140394783127
6.63638101336161 299.85363705296004 0.872813568290792
6.641608568315026 290.26193525920564 0.8589211307675116
6.646836123268442 282.946842934339 0.8493974903760759
6.652063678221858 273.9820737195049 0.8399022906061488
6.6572912331752745 264.4390911661715 0.8274608490651475
6.662518788128691 258.51296822751783 0.8196086034284421
6.667746343082107 253.22074513881256 0.8131702170826214
6.672973898035523 252.58731693940683 0.8139782819639307
6.678201452988939 247.4183862909451 0.8074808931242974
6.6834290079423555 242.25082504106362 0.8014272196095932
6.688656562895772 237.602556555477 0.7975755021451786
6.693884117849188 233.88022280954704 0.7961625417505462
6.699111672802604 232.33057377846492 0.7959588562239637
6.70433922775602 228.55143253220834 0.7902700371759095
6.7095667827094365 226.8383963982744 0.784731293324828
6.714794337662853 228.28486017184326 0.7871463859359878
6.720021892616269 228.20664382463994 0.7892172469593468
6.725249447569685 226.7249977097245 0.7893732037054829
6.730477002523101 224.90587414514823 0.7856129211173261
6.7357045574765175 224.51479845668496 0.7862058380615039
6.740932112429934 221.83927211276182 0.7809338497343637
6.74615966738335 221.73707123219606 0.7826636651038528
6.751387222336766 222.96519445407392 0.7876065726003031
6.756614777290182 225.4504092672487 0.7928530301108538
6.7618423322435985 225.23096007322252 0.7916053865128536
6.767069887197015 224.26843796184562 0.7835687738070233
6.772297442150431 221.96713170869376 0.7785176762551017
6.777524997103847 220.75444050033758 0.7750086223984056
6.782752552057263 218.37860079687886 0.7724304862131786
6.7879801070106796 217.74991393713668 0.772629865350198
6.793207661964096 218.1229721106342 0.77310931326468
6.798435216917512 220.20371170697072 0.7744060368937261
6.803662771870928 224.24089458493634 0.7766681682822545
6.808890326824344 228.17706455192703 0.7832924815409599
6.814117881777761 227.30792843518017 0.7749123995287119
6.819345436731177 225.30073731883076 0.7706859817094291
6.824572991684593 223.52402239793486 0.769426354289702
6.829800546638009 223.65957092955696 0.7693294278712126
6.835028101591425 222.20924434451302 0.7688656971450027
6.840255656544842 223.45401185928702 0.7669683992432927
6.845483211498258 223.23889320967902 0.7652871067983694
6.850710766451674 227.22757775655649 0.771268529951246
6.85593832140509 236.57569246709195 0.785648023859097
6.861165876358506 238.40742809557403 0.7912262134017571
6.866393431311923 242.10562181361578 0.795225912906884
6.871620986265339 240.2755559862815 0.7876633595886667
6.876848541218755 238.32158614520043 0.7818840896383267
6.882076096172171 242.89002985278495 0.7871795863792065
6.887303651125587 244.23750402330697 0.7911257837346252
6.892531206079004 245.78134799982288 0.7924684983672252
6.89775876103242 248.59877836231692 0.7907875858931468
6.902986315985836 252.57856192218753 0.7925829846063612
6.908213870939252 253.64187794824377 0.7930424900221151
6.913441425892668 256.25815936549844 0.7931404483981868
6.918668980846085 256.0377580563519 0.7929303547651647
6.923896535799501 257.0725109701011 0.7912411668929927
6.929124090752917 262.91100391211114 0.7950791315879401
6.934351645706333 267.89160644604436 0.8022671607474943
6.939579200659749 273.50717048954857 0.8120743150281676
6.944806755613166 279.6887925272525 0.8215324732967165
6.950034310566582 285.6153314402806 0.8264960834166959
6.955261865519998 294.73965975854964 0.8328024440437243
6.960489420473414 308.7396658511037 0.8454030684985773
6.96571697542683 320.7242932917916 0.8587136176023101
6.970944530380247 331.31312065073104 0.8714653492007111
6.976172085333663 343.6822564527082 0.885718356734767
6.981399640287079 356.7515750770757 0.8989830508003567
6.986627195240495 377.0734264247073 0.9189468984885283
6.9918547501939114 407.18890485270776 0.9543178628286092
6.997082305147328 449.14430546800094 0.9982021569180621
7.002309860100744 507.35856506530945 1.057667896449671
7.00753741505416 595.603271938433 1.1436719081058468
7.012764970007576 718.2625324578358 1.2540329404991146
7.0179925249609925 866.9369476343721 1.376209888305122
7.023220079914409 1031.020749909758 1.4995628424964806
7.028447634867825 1179.24406334011 1.6005179275368981
7.033675189821241 1292.9750081200214 1.67476417377224
7.038902744774657 1357.2070939497949 1.713672202988441
7.0441302997280735 1356.6089228762478 1.7126376053764052
7.04935785468149 1305.144164345502 1.6787328354459417
7.054585409634906 1219.8344599372992 1.6220081524114807
7.059812964588322 1110.661578906922 1.5475217447125107
7.065040519541738 1004.6382941489345 1.4711017822206578
7.0702680744951545 908.1855302240541 1.3978476500003072
7.075495629448571 823.6419224797426 1.3299830909001196
7.080723184401987 752.7960490488194 1.2704217785086684
7.085950739355403 693.0796865115983 1.2188766174763737
7.091178294308819 648.8993729796885 1.1799656983268103
7.0964058492622355 617.5229237264647 1.1509726018479605
7.101633404215652 594.9969866420987 1.130060520272386
7.106860959169068 576.9266078665689 1.113731282801834
7.112088514122484 561.2647631960913 1.101119567861196
7.1173160690759 542.7220152048585 1.0835449059735205
7.1225436240293165 525.5457203040078 1.0653085353097844
7.127771178982733 512.9374841195981 1.0512415984904866
7.132998733936149 503.1786672547845 1.0422394025334256
7.138226288889565 491.18040648912813 1.0301277181313133
7.143453843842981 481.407946207626 1.020960211684974
7.1486813987963975 471.75115699145687 1.0114202972548954
7.153908953749814 465.40914853997657 1.0061776265811968
7.15913650870323 459.5261592154612 0.998507247598038
7.164364063656646 454.6787349886733 0.9917815651000627
7.169591618610062 451.53589196290466 0.9852978156361745
7.1748191735634785 457.87375399196463 0.9908958308166481
7.180046728516895 471.8488868377825 1.004973988814074
7.185274283470311 501.8942403778069 1.0366261897728406
7.190501838423727 548.7687922793353 1.0826782201220981
7.195729393377143 623.0520048565173 1.1521599677159486
7.2009569483305595 728.3997819878879 1.2424312222694047
7.206184503283976 868.700213038915 1.3562296772882156
7.211412058237392 1046.1145134486555 1.4860887326306262
7.216639613190808 1268.038586684953 1.6363079251884147
7.221867168144224 1550.9408286834725 1.8065612275450624
7.227094723097641 1890.7231191571705 1.9919219351376172
7.232322278051057 2235.6431085466343 2.1634764020091084
7.237549833004473 2513.890244675639 2.2923788936713714
7.242777387957889 2650.225728974829 2.353005735978865
7.248004942911305 2614.682933499968 2.3358981694901257
7.253232497864722 2417.136468399435 2.2442942235213197
7.258460052818138 2095.3885039389397 2.089463214880498
7.263687607771554 1738.8133364202904 1.9023078210925854
7.26891516272497 1386.9094562736473 1.698038314371762
7.274142717678386 1089.4705780909571 1.5037174133012898
7.279370272631803 855.9626217358472 1.333080474681566
7.284597827585219 673.1864457200136 1.184067247971772
7.289825382538635 553.5653898005446 1.0755066142060083
7.295052937492051 470.9416877693602 0.994707034442122
7.300280492445467 417.4005827974421 0.9395282218251415
7.305508047398884 383.2017318972947 0.9026910927353798
7.3107356023523 362.73883812900357 0.8782880991711585
7.315963157305716 348.87815282665565 0.8633071318475192
7.321190712259132 341.13711534190145 0.8554341218552215
7.326418267212548 333.66869424631926 0.8485270237613881
7.331645822165965 326.9822790914272 0.8401685257947121
7.336873377119381 323.8050017727844 0.838300588509884
7.342100932072797 320.48041378650714 0.8348107276553322
7.347328487026213 320.7838891842297 0.8350645075334571
7.352556041979629 319.12088490415533 0.8341385652238522
7.357783596933046 314.38112920468706 0.8265939558847115
7.363011151886462 312.70853728341353 0.8237387833650844
7.368238706839878 306.761466149018 0.8159210699867027
7.373466261793294 306.7315767243353 0.816189986573096
7.37869381674671 305.4986882222567 0.8153855227967651
7.383921371700127 304.4612776996705 0.8159434801250905
7.389148926653543 298.56941863623325 0.8101622562099495
7.394376481606959 297.9722401423772 0.8080741741395342
7.399604036560375 301.07756676198176 0.8110739689133369
7.4048315915137914 305.9771013672606 0.8163224776437366
7.410059146467208 306.98604194562307 0.8154975998985462
7.415286701420624 308.32881448351685 0.8164431076414195
7.42051425637404 307.12728739626675 0.8150745911313685
7.425741811327456 306.58982660413795 0.8145369869059297
7.4309693662808725 311.7765529039983 0.8212873934654458
7.436196921234289 315.1842534236533 0.826941655363164
7.441424476187705 317.1278800204817 0.8275069876700102
7.446652031141121 320.69639628989563 0.8303041282348836
7.451879586094537 323.3250240762252 0.8310458117041772
7.4571071410479535 328.072499883645 0.8360331681548052
7.46233469600137 330.65857390879347 0.8387890137138653
7.467562250954786 335.17925010976165 0.8439723130052866
7.472789805908202 340.0668299702327 0.8498171305164024
7.478017360861618 346.7371500714462 0.8562000782915967
7.4832449158150345 356.62046044602187 0.8648126910260769
7.488472470768451 363.34235929099657 0.8705372946590761
7.493700025721867 372.36972537626406 0.879871108340762
7.498927580675283 384.897889614007 0.8931457350071706
7.504155135628699 395.9497804760714 0.9043438558640822
7.5093826905821155 414.8620893420009 0.9228416338962092
7.514610245535532 432.6948727214938 0.9404653734761299
7.519837800488948 454.91052261269516 0.962874777789717
7.525065355442364 471.8218227005445 0.979902706851316
7.53029291039578 485.3315064021969 0.9930919052137136
7.5355204653491965 494.0740167958372 1.0020253027212382
7.540748020302613 500.79892021519373 1.0074205949248713
7.545975575256029 500.890114870105 1.006812441177666
7.551203130209445 500.4173521128272 1.0048425930460974
7.556430685162861 494.2099041451467 0.9974295288177152
7.5616582401162775 486.0029819572672 0.9875066193327646
7.566885795069694 473.3841066246708 0.9746886810603097
7.57211335002311 460.31065457617683 0.9613327425348022
7.577340904976526 451.43936739729384 0.9525730104612021
7.582568459929942 438.94250938504587 0.9397316249102631
7.5877960148833585 432.2267937941441 0.9333968207438825
7.593023569836775 418.56466079745644 0.9188976518874672
7.598251124790191 409.9645354044504 0.90947726676997
7.603478679743607 401.82610501294164 0.9004437487961534
7.608706234697023 398.8775784694703 0.8984858959040334
7.6139337896504395 400.2433232083645 0.9007369442198208
7.619161344603856 402.25943582563093 0.9036934061004938
7.624388899557272 405.34419909256843 0.9070034102497648
7.629616454510688 407.88202570567006 0.9099699680842931
7.634844009464104 408.69033193338083 0.9104268289570684
7.6400715644175206 409.7900023778071 0.9101473006171615
7.645299119370937 412.5748946061031 0.9121591255928826
7.650526674324353 417.1343279868313 0.9144603585877367
7.655754229277769 423.65409018443614 0.9207437231426137
7.660981784231185 424.0123622314373 0.9199226891631104
7.666209339184602 432.42650418047566 0.9274707176674334
7.671436894138018 443.61588206961096 0.938856411783815
7.676664449091434 457.4553575041099 0.9528034706116782
7.68189200404485 472.554861824434 0.9672394019987427
7.687119558998266 485.3204474234049 0.9785830311569262
7.692347113951683 497.5442133975333 0.989541506984792
7.697574668905099 506.49151946403293 0.9979309055446147
7.702802223858515 517.7110660251867 1.0078900100021222
7.708029778811931 523.4357363336317 1.0133793375008564
7.713257333765347 526.6019989209462 1.0155158766644512
7.718484888718764 525.719972714688 1.0156298128071617
7.72371244367218 521.4796389210147 1.0124372165935918
7.728939998625596 519.6596147693976 1.01115724376359
7.734167553579012 518.7403991903174 1.0106234668812566
7.739395108532428 517.574284331526 1.0097369896595112
7.744622663485845 516.1487189287556 1.0070788568247842
7.749850218439261 513.1223863848378 1.0027574433609503
7.755077773392677 512.3036560593104 1.0007938906948999
7.760305328346093 511.2839281145449 0.9994827861605685
7.765532883299509 506.4915321222874 0.9956943150604239
7.770760438252926 495.7387156884933 0.9854826593549701
7.775987993206342 487.83646115441593 0.977705776649102
7.781215548159758 479.25219490640836 0.9687935783489432
7.786443103113174 471.4840192782692 0.9602025618946269
7.79167065806659 465.28282447687315 0.9529868053042353
7.796898213020007 457.503965191148 0.9446953252437853
7.802125767973423 446.7172009897407 0.9335515297072436
7.807353322926839 442.0083886117559 0.9290792029231512
7.812580877880255 435.0950631321971 0.921733375697915
7.817808432833671 429.64697643411193 0.9164212003479515
7.823035987787088 424.9699946867947 0.9106015635466422
7.828263542740504 418.8708799305393 0.9035771139478704
7.83349109769392 414.9366781307811 0.898972586960671
7.838718652647336 417.0443611759275 0.9018630402840652
7.8439462076007525 420.12046928955874 0.90546924765491
7.849173762554169 424.41416968577994 0.9097428713305581
7.854401317507585 425.2547963813755 0.910150446175628
7.859628872461001 424.96663427463034 0.9088743485206771
7.864856427414417 424.8305825789192 0.9080683461845609
7.8700839823678335 425.5824769350736 0.9090146358982548
7.87531153732125 432.2998884408232 0.916189977251859
7.880539092274666 442.6870730479346 0.9263125763902438
7.885766647228082 449.4985948873228 0.9330574982056361
7.890994202181498 452.3968482816379 0.9350777909130029
7.8962217571349145 454.4101791953289 0.9367642261535654
7.901449312088331 460.305368302613 0.9423212041615843
7.906676867041747 466.7270116294195 0.9476134111857313
7.911904421995163 476.25720674604344 0.955480998001367
7.917131976948579 482.5094334621648 0.9614404357195805
7.9223595319019955 492.3212537822259 0.9705113522007969
7.927587086855412 497.7946911069812 0.9749354946582459
7.932814641808828 504.7136225843611 0.9804197724323109
7.938042196762244 515.9093625079145 0.9912561405268138
7.94326975171566 524.739433516165 0.9987158039890207
7.9484973066690765 539.6398126460052 1.01244996982506
7.953724861622493 552.8552505762657 1.0227521801036956
7.958952416575909 566.8156745360487 1.0343542560921692
7.964179971529325 586.5750733064194 1.0512873495052493
7.969407526482741 601.1765991045962 1.0634471464070394
7.9746350814361575 616.9832319143662 1.0766153230321265
7.979862636389574 632.4295319667773 1.0903658997053438
7.98509019134299 641.4336110399621 1.0972284047475611
7.990317746296406 655.8079318860216 1.1088788244742442
7.995545301249822 664.6168888310347 1.1161268829695221
8.000772856203238 671.2696982929488 1.1216109395451397
8.006000411156654 672.175382976469 1.121549256644414
8.01122796611007 674.0085337795015 1.1225043841056503
8.016455521063486 671.0915142851957 1.1191044193765542
8.021683076016902 672.8140632643812 1.1205288611465085
8.026910630970319 675.4664318568617 1.1218117219255177
8.032138185923735 680.0898289821963 1.1261000726681454
8.037365740877151 682.1996197822383 1.128684676370841
8.042593295830567 683.5666246141238 1.12921911323903
8.047820850783983 677.2678538601457 1.1227738635125875
8.0530484057374 672.8407297040197 1.1176650673583344
8.058275960690816 664.9686297965005 1.1107663550053786
8.063503515644232 658.4385457986325 1.1061861938624278
8.068731070597648 651.1928739759501 1.0996131105464397
8.073958625551064 645.6126189078848 1.0950213575119687
8.07918618050448 634.641922886794 1.084975700369195
8.084413735457897 627.8434914371046 1.0788048326937805
8.089641290411313 621.6672878555987 1.072747792082772
8.09486884536473 618.5614184800951 1.069446236762365
8.100096400318145 615.3590104442304 1.0668975294621936
8.105323955271562 606.6070925202322 1.0594827283584896
8.110551510224978 599.8920688445064 1.0536657934901092
8.115779065178394 594.6576318070651 1.0485736018226224
8.12100662013181 591.3601041153024 1.044610801481172
8.126234175085226 593.0095969260088 1.0453347117963494
8.131461730038643 592.2284346057855 1.0442107722311271
8.136689284992059 595.7696700678285 1.0460631754028853
8.141916839945475 605.0192948347839 1.0534635995985762
8.147144394898891 619.3070819086639 1.0650697518278334
8.152371949852308 642.6266975504492 1.085002242970012
8.157599504805724 661.4916982165611 1.1016314465282282
8.16282705975914 684.7648404504433 1.1214074234119014
8.168054614712556 705.05258789933 1.1369837574472135
8.173282169665972 722.7608777623371 1.1500294455195368
8.178509724619389 732.5693330763521 1.156868312200686
8.183737279572805 742.543861648291 1.1648834049528456
8.188964834526221 736.2602757546268 1.1584191843951832
8.194192389479637 728.9691860974941 1.1515754296647882
8.199419944433053 718.2645695130817 1.141394882113855
8.20464749938647 706.3919963392822 1.1318377470302887
8.209875054339886 698.4732233850133 1.125533846352026
8.215102609293302 691.8642606300631 1.1212225039557868
8.220330164246718 684.7986761591472 1.114665341009381
8.225557719200134 680.2706193950588 1.110756795361352
8.23078527415355 676.5093674478147 1.107220649962352
8.236012829106967 671.9840284879415 1.1036263841250198
8.241240384060383 663.7859217411365 1.0959497648052308
8.2464679390138 660.6303719178142 1.0923805679003014
8.251695493967215 658.7886353020165 1.091130324588102
8.256923048920632 656.8999972354227 1.0889567898079273
8.262150603874048 659.1834600916696 1.0918006874606467
8.267378158827464 653.9182159843889 1.087188084898923
8.27260571378088 652.3311967492649 1.0844675346581312
8.277833268734296 649.1144217054176 1.0807129544699994
8.283060823687713 642.8556322292975 1.0751718880486898
8.288288378641129 638.2421221283778 1.0718272162716425
8.293515933594545 629.7024220120772 1.0648110904840205
8.298743488547961 631.0004103292248 1.0654886778626274
8.303971043501377 632.7493015002746 1.0669951919440592
8.309198598454794 635.0005788703633 1.0684928947564443
8.31442615340821 638.6046604623411 1.0708057110231417
8.319653708361626 638.517773719422 1.0693949417991613
8.324881263315042 640.0599589911927 1.0698300994645205
8.330108818268458 643.2413558063444 1.0728102334947225
8.335336373221875 648.1096379851435 1.0766685107587879
8.34056392817529 651.9582079779569 1.0785592528996535
8.345791483128707 656.6480518786235 1.081847961495628
8.351019038082123 662.3398210958478 1.086561333463245
8.35624659303554 665.6846418745926 1.0895498518072597
8.361474147988956 669.9750081973016 1.0922230114757276
8.366701702942372 672.3520167046224 1.0923335220196881
8.371929257895788 678.321256700411 1.0957534030492062
8.377156812849204 684.1673156863498 1.1008510463454597
8.38238436780262 693.0783176706146 1.1092324263949693
8.387611922756037 696.8878227081326 1.112012959735687
8.392839477709453 696.1248956563893 1.1102674748439036
8.398067032662869 690.701600223431 1.1061970996670205
8.403294587616285 681.0998152358037 1.0989575765766528
8.408522142569701 670.9748473705921 1.0913368213153447
8.413749697523118 658.3111427883068 1.0801704103780032
8.418977252476534 650.5743533106877 1.0737690211146578
8.42420480742995 641.2854626331764 1.0654604517682826
8.429432362383366 632.837840677071 1.05747130025504
8.434659917336782 622.3595622848269 1.0479414988424833
8.439887472290199 608.8034801255279 1.034019438638309
8.445115027243615 598.7047883874735 1.0259258356023893
8.450342582197031 590.0286204897945 1.0194632726339774
8.455570137150447 583.188508955195 1.0137161069244547
8.460797692103863 577.8000222142406 1.0088833870690226
8.46602524705728 571.8561067608181 1.002843473346796
8.471252802010696 561.6405643273797 0.9931836171919451
8.476480356964112 552.8702775604074 0.9848452590259716
8.481707911917528 548.388164702268 0.9810831745438243
8.486935466870944 541.8833064031421 0.9752220336184003
8.49216302182436 540.8477248782017 0.9737509395649125
8.497390576777777 538.580561235366 0.9710873943026046
8.502618131731193 538.5993762862082 0.9711224623207921
8.50784568668461 536.6965051747366 0.9691902390992118
8.513073241638025 534.3739864172695 0.9671959583947424
8.518300796591442 529.1801516024913 0.9623397570689666
8.523528351544858 525.0327834070756 0.9577774790574878
8.528755906498274 520.4664883370543 0.9535911342227724
8.53398346145169 515.6112415645998 0.9489753201648874
8.539211016405106 509.3401659643104 0.9441455455660588
8.544438571358523 513.3583712795314 0.9485019176011709
8.549666126311939 512.5556217490232 0.9471561660707499
8.554893681265355 510.8469084838265 0.9451673946626871
8.560121236218771 507.10904606949697 0.9399415047771978
8.565348791172188 503.3237950003138 0.9356839538162595
8.570576346125604 509.42346594154407 0.9408532603050161
8.57580390107902 507.6737296768824 0.937347632052949
8.581031456032436 510.1044211697118 0.9385065596613082
8.586259010985852 506.97051996466456 0.9357955553659322
8.591486565939269 506.4766127179941 0.9363897091450895
8.596714120892685 510.98319006122404 0.9413514302886421
8.601941675846101 512.84989072014 0.9426510860197327
8.607169230799517 519.3631865462658 0.9483172543441044
8.612396785752933 520.0757796223536 0.948417073495041
8.61762434070635 518.579968916193 0.9467775232651379
8.622851895659766 518.4501664427718 0.9461514388108042
8.628079450613182 518.2385871338015 0.945549165966383
8.633307005566598 525.5866273113973 0.9525109763629118
8.638534560520014 530.1955829354565 0.955929944679588
8.64376211547343 539.9317075455547 0.9639914998760107
8.648989670426847 549.1719598308185 0.9708085616066757
8.654217225380263 555.548662967666 0.9759576104669347
8.65944478033368 560.5870999320935 0.9796762959585124
8.664672335287095 562.1765499318825 0.9802800731657333
8.669899890240512 567.6648885652945 0.9842915161217115
8.675127445193928 580.5938236795197 0.9958551475456255
8.680355000147344 597.7597143902223 1.0107893630551308
8.68558255510076 612.0117644772639 1.0227222267567484
8.690810110054176 622.7124041976322 1.0306418100903936
8.696037665007593 631.7428587170439 1.0356015940796484
8.701265219961009 645.7614898374226 1.0464906086019374
8.706492774914425 659.9524728291407 1.0578681980552398
8.711720329867841 675.0253927775221 1.0714574905629768
8.716947884821257 685.6414239075559 1.0786470455587631
8.722175439774674 688.418944420611 1.080175413752625
8.72740299472809 692.0327877698747 1.082118902177959
8.732630549681506 689.2693119896015 1.0801271202463751
8.737858104634922 686.0033504424757 1.0775008436850642
8.743085659588338 682.4981411368242 1.076076110310078
8.748313214541755 676.6124959723014 1.0723786479494057
8.75354076949517 668.0623178574815 1.065957332245968
8.758768324448587 658.6518834631098 1.0577907044870205
8.763995879402003 646.956642136357 1.04760409565029
8.76922343435542 632.1455446667601 1.0342834676131216
8.774450989308836 622.7605640736076 1.0255629932368382
8.779678544262252 610.0933208606878 1.0139532303607421
8.784906099215668 600.4730772360936 1.0055841319360392
8.790133654169084 588.3175950899108 0.9965785732495714
8.7953612091225 575.7984287066419 0.9860079860311105
8.800588764075917 572.2883543251133 0.9825500800834425
8.805816319029333 569.4312801070542 0.9790294960832109
8.811043873982749 570.7688628111463 0.9802599472333559
8.816271428936165 565.682657481898 0.9754699207494896
8.821498983889581 561.3012862340621 0.9711769970948525
8.826726538842998 555.323208762911 0.9668454052297537
8.831954093796414 554.8480077752137 0.9669060819107833
8.83718164874983 551.8862681106997 0.9637789156361662
8.842409203703246 550.7152969778094 0.9622492788312799
8.847636758656662 547.7720210299404 0.9593637297409926
8.852864313610079 545.4104395844793 0.9562518637654523
8.858091868563495 547.1199086160275 0.9573975215896362
8.863319423516911 547.1365917381926 0.9571882107792855
8.868546978470327 547.8147777666863 0.9578690116201752
8.873774533423743 548.1232309396961 0.9583980788424122
8.87900208837716 550.1148729740271 0.96101011913584
8.884229643330576 546.6601476390214 0.9575903242348557
8.889457198283992 547.9417752106821 0.9580808896670951
8.894684753237408 545.7366316282564 0.9542792512673286
8.899912308190824 547.7150636959203 0.9554982444845604
8.90513986314424 547.9561172875308 0.9539785575112831
8.910367418097657 545.3982154206568 0.9509090303499381
8.915594973051073 550.7349827410347 0.9548740630977158
8.92082252800449 554.0959097004097 0.9570217096600584
8.926050082957905 559.268614273012 0.9613240820188104
8.931277637911322 566.3599949610292 0.9678411963356057
8.936505192864738 566.1233824150643 0.9674826035210511
8.941732747818154 569.1404018492494 0.9705730533321099
8.94696030277157 569.4891402017514 0.9696749605947856
8.952187857724986 572.7032567084025 0.9721429054406794
8.957415412678403 576.8683313172513 0.9747574389292161
8.962642967631819 583.0332867947712 0.979627375426527
8.967870522585235 589.223121928155 0.9855293641473233
8.973098077538651 591.9104387842776 0.9876564583732793
8.978325632492067 590.3929264049237 0.9867312570816547
8.983553187445484 591.3408144659998 0.9881628833256433
8.9887807423989 594.4113605846071 0.9895574824781929
8.994008297352316 593.4835306848239 0.9887775659030406
8.999235852305732 598.726973404969 0.9923559921314047
9.004463407259149 603.5459655775788 0.9951736811113899
9.009690962212565 610.4771709623041 0.9991633619764997
9.014918517165981 622.0885142152938 1.0070109917840502
9.020146072119397 629.9522386226411 1.0131044673921397
9.025373627072813 638.8292361971812 1.0202670838849341
9.03060118202623 651.1852939614747 1.0296941615785757
9.035828736979646 663.8868331456371 1.0392817130408132
9.041056291933062 682.4995808873258 1.0535157649943574
9.046283846886478 699.6238427838522 1.0668547424577453
9.051511401839894 713.8549873420611 1.0775387423487464
9.05673895679331 736.321463645717 1.0934556312152481
9.061966511746727 758.7406323884542 1.1103675989566517
9.067194066700143 786.4602492655309 1.1300998168582106
9.07242162165356 805.238144836103 1.1425941641753032
9.077649176606975 820.3585892035287 1.1518813293353602
9.082876731560392 836.1159382398318 1.16246653953856
9.088104286513808 848.3845538607939 1.1703740542191559
9.093331841467224 856.8698675993124 1.1754817842245837
9.09855939642064 861.4826120486821 1.1783941358048327
9.103786951374056 859.8788226834264 1.176994758485392
9.109014506327473 850.6911734951337 1.169133727448587
9.114242061280889 844.9515259760094 1.1654430354719327
9.119469616234305 835.4799261258721 1.1593487195710825
9.124697171187721 828.4561725891975 1.154098643996479
9.129924726141137 822.8924119468801 1.1489341170931997
9.135152281094554 820.0676938532774 1.145324401814923
9.14037983604797 826.5807323171243 1.1505018555789484
9.145607391001386 844.6973397831518 1.162996749831823
9.150834945954802 875.171031600102 1.1844368406944197
9.156062500908218 908.5004331644674 1.2071044677852114
9.161290055861635 945.3717356868175 1.241782891329999
9.16651761081505 982.8794203988074 1.2729809659974247
9.171745165768467 1015.0073907081467 1.2984628157513012
9.176972720721883 1038.0906769120916 1.316517213627834
9.1822002756753 1045.5317965371976 1.3240623518627115
9.187427830628716 1045.1750534608682 1.327070464762928
9.192655385582132 1035.8391743331797 1.3235318057608387
9.197882940535548 1023.8132523431083 1.3181733318127768
9.203110495488964 1009.3993008501791 1.3108289137038829
9.20833805044238 997.8424265072937 1.3057160492890476
9.213565605395797 985.9021338995939 1.2996698271651947
9.218793160349213 972.0917063396515 1.2927376060513618
9.224020715302629 956.9188137893022 1.2840059152575631
9.229248270256045 941.852301857102 1.2756725958404476
9.234475825209461 924.2637397859485 1.265696398505199
9.239703380162878 913.7408622888352 1.2601502132244324
9.244930935116294 907.0249281169408 1.2558612287712887
9.25015849006971 903.4649922273883 1.255894140634425
9.255386045023126 896.7096979437105 1.2534944344691965
9.260613599976542 895.2289894339642 1.2538304389115675
9.265841154929959 895.5110873338048 1.2560675295242545
9.271068709883375 904.987437429515 1.2623487989927533
9.276296264836791 929.1522465161097 1.280472461952899
9.281523819790207 952.3560144529367 1.2979382163507827
9.286751374743623 977.8977822764886 1.316750225239788
9.29197892969704 1002.1217852147282 1.3347418496816368
9.297206484650456 1027.4903782056733 1.3517858255131516
9.302434039603872 1050.665255610715 1.3675678551964645
9.307661594557288 1064.3939578927238 1.378607072617073
9.312889149510704 1062.2776484628744 1.3797496017888602
9.31811670446412 1034.9614672663438 1.361722775913936
9.323344259417537 1002.3909803476861 1.3416616688776926
9.328571814370953 954.1064779609227 1.3075716824234556
9.33379936932437 908.8063681328528 1.2771458627028522
9.339026924277785 860.4927653830641 1.2442317776296397
9.344254479231202 813.1502065050962 1.2128341977723847
9.349482034184618 770.9070096331109 1.1823454081785592
9.354709589138034 736.4402564201506 1.1565089277853127
9.35993714409145 708.1054288080106 1.1349737253699597
9.365164699044866 689.8869920423064 1.1211737273048086
9.370392253998283 675.72777895522 1.109759275312602
9.375619808951699 661.8293476583516 1.0987622476147558
9.380847363905115 653.3100114131495 1.0929396401759877
9.386074918858531 647.690060680227 1.090365785908992
9.391302473811947 644.6756361791681 1.0885875622370098
9.396530028765364 640.461727262931 1.0853251693014205
9.40175758371878 641.8193670664609 1.086758692896089
9.406985138672196 641.6087849609748 1.0872692755493607
9.412212693625612 641.8873548157839 1.0868582445952022
9.417440248579029 637.6546897807762 1.0725645738148186
9.422667803532445 632.372589626763 1.0623857383388333
9.427895358485861 631.692898291828 1.0584068222610676
9.433122913439277 632.6262852206283 1.0560622849786998
9.438350468392693 631.3284231776531 1.0529734920860143
9.44357802334611 628.4729027908005 1.048072100577808
9.448805578299526 627.0510501905727 1.04421280141005
9.454033133252942 625.9736550812339 1.0413374220103877
9.459260688206358 630.8115281753504 1.043428540547849
9.464488243159774 636.0942179690934 1.04655878029247
9.46971579811319 638.6150434089316 1.0471902590499536
9.474943353066607 632.9800550508261 1.0401738940432157
9.480170908020023 631.0781820594482 1.0353793989516655
9.48539846297344 626.0385960135911 1.0297051416178227
9.490626017926855 624.1424532819067 1.0270073722816766
9.495853572880272 628.9955987526051 1.0319882934388571
9.501081127833688 626.6437592710627 1.029363283019987
9.506308682787104 627.4390280906239 1.0299432900678613
9.51153623774052 628.7151413730064 1.029803673427923
9.516763792693936 625.7667925575352 1.0262245740371454
9.521991347647353 628.9084286146226 1.0272025076954998
9.527218902600769 630.2349599309409 1.0268197251118627
9.532446457554185 628.4479888684531 1.0246288523869334
9.537674012507601 629.0144873880976 1.0232324900282719
9.542901567461017 629.6942187259506 1.022426018613475
9.548129122414434 633.4340730465822 1.0248202699197475
9.55335667736785 635.3212129783019 1.0262328585647198
9.558584232321266 631.6873088028174 1.0229734203071654
9.563811787274682 632.4580218927873 1.0236439500432037
9.569039342228098 629.4809327636274 1.0217921067689402
9.574266897181515 626.6914056578089 1.0191683430278085
9.57949445213493 627.3649434448521 1.018108435920204
9.584722007088347 624.7687653785597 1.0134911278336
9.589949562041763 629.114749612326 1.0161798281482448
9.59517711699518 632.8524906542772 1.018280187434067
9.600404671948596 636.3005065532388 1.021526139701026
9.605632226902012 636.4924987421527 1.0212030597144968
9.610859781855428 637.013133131037 1.0209494069840375
9.616087336808844 635.2749006547036 1.0177146719284256
9.62131489176226 631.6483915047316 1.013503950759305
9.626542446715677 630.5938143233469 1.0120397880738812
9.631770001669093 630.4650293338145 1.0123160140367842
9.636997556622509 632.508402072327 1.0132712105198758
9.642225111575925 640.6695543051816 1.0184151229868743
9.647452666529341 640.9048390825299 1.0177929818356988
9.652680221482758 641.262144456911 1.017582488668111
9.657907776436174 641.5481487966691 1.0179297306264987
9.66313533138959 640.7661556002272 1.0165070549213266
9.668362886343006 643.8679975287199 1.0189710853321203
9.673590441296422 640.3793733207674 1.0159803086998531
9.678817996249839 642.8000135351784 1.0167541654820926
9.684045551203255 642.5224937726196 1.016340425929278
9.689273106156671 649.961101837031 1.0220063762551643
9.694500661110087 654.9514796698493 1.0249382850957933
9.699728216063503 658.3008828606553 1.0269935549291134
9.70495577101692 660.3445554226965 1.0269792783770784
9.710183325970336 662.4049717516971 1.0283786227025915
9.715410880923752 665.7818517866037 1.029922112046509
9.720638435877168 667.887203585632 1.030795064384687
9.725865990830584 663.7646708073169 1.0275175501887803
9.731093545784 659.7940454135228 1.022938479703142
9.736321100737417 661.9250501664479 1.0239585843175931
9.741548655690833 665.0876320835752 1.0261081233028673
9.74677621064425 669.5074952431336 1.0292988510012595
9.752003765597665 667.1513384463166 1.027474598615063
9.757231320551082 670.1103219386578 1.0299107078930905
9.762458875504498 668.506558770455 1.0274033941875014
9.767686430457914 672.2076126323136 1.0304363076518126
9.77291398541133 673.6881079575949 1.0308630623893869
9.778141540364746 673.2759604335141 1.029652704412465
9.783369095318163 674.6556127227179 1.0292086272786416
9.788596650271579 672.331167248686 1.0273428301447902
9.793824205224995 670.187900813372 1.0263015416946883
9.799051760178411 674.0052456108998 1.0283235879432746
9.804279315131827 674.851208160553 1.0276471939618343
9.809506870085244 680.3357929152044 1.0311809901660163
9.81473442503866 682.5719880639684 1.0320346599863104
9.819961979992076 685.6578003641246 1.0343025107328045
9.825189534945492 686.4453498003322 1.0344937898656938
9.830417089898909 688.9564831020537 1.0357200904379726
9.835644644852325 690.2207325244345 1.0353156828780992
9.840872199805741 691.2523424141458 1.035902734005493
9.846099754759157 690.9931428566973 1.0358505534114255
9.851327309712573 688.9042152040984 1.0338121475171922
9.85655486466599 685.3095749985171 1.0293048929349895
9.861782419619406 682.5140871877728 1.0270228019978083
9.867009974572822 684.5081122618309 1.028054553198927
9.872237529526238 685.1429096892327 1.0287940240058797
9.877465084479654 681.262517926892 1.025463616888524
9.88269263943307 682.8522562039755 1.0259384472020892
9.887920194386487 684.3787728980336 1.0269939212564667
9.893147749339903 690.8074020285734 1.0319751363251595
9.89837530429332 691.624879260785 1.0315056448823132
9.903602859246735 692.0685115823798 1.0309436097983933
9.908830414200152 690.794641981538 1.0293086921111074
9.914057969153568 695.0211901495181 1.0325755872233282
9.919285524106984 700.1169988014058 1.0360073821048044
9.9245130790604 703.7587600809715 1.0381597757097085
9.929740634013816 708.6500746992419 1.0409733533759624
9.934968188967233 711.7204118425424 1.0426788785080237
9.940195743920649 709.3998112865767 1.040112752738953
9.945423298874065 713.3835360752404 1.0425497934627874
9.950650853827481 713.1751491421303 1.0422051920648696
9.955878408780897 718.1305455209009 1.045879003427805
9.961105963734314 722.1519380570325 1.0490285411185776
9.96633351868773 718.4296319758805 1.0461481808504915
9.971561073641146 716.7104799349509 1.044091104239505
9.976788628594562 714.1463158771433 1.0410694878161098
9.982016183547978 710.1619431822273 1.0377419433156638
9.987243738501395 709.2327295166805 1.0361780738063653
9.99247129345481 707.5212079888415 1.0340677873795443
9.997698848408227 706.8969089936572 1.0332551882051055
10.002926403361643 705.7785594030461 1.0305799058883085
10.00815395831506 701.1344371630356 1.0266619211070123
10.013381513268476 695.2173377652663 1.0222248228520594
10.018609068221892 692.3979380028351 1.0205405598275292
10.023836623175308 690.1045002974023 1.0188389723591664
10.029064178128724 690.5786113202643 1.0193375112940681
10.03429173308214 695.543535862867 1.0237530328553484
10.039519288035557 696.9483994387698 1.0241459427793382
10.044746842988973 701.7864937119527 1.0268315704204918
10.049974397942389 699.4263780652817 1.0239840350512972
10.055201952895805 694.824410027349 1.0200550920663067
10.060429507849221 693.0714905023298 1.0182155867710112
10.065657062802638 690.3825661312015 1.0157858761464245
10.070884617756054 694.3943003737226 1.0186678754272642
10.07611217270947 694.0602524676483 1.018571832415586
10.081339727662886 695.7896883672056 1.0199978098836213
10.086567282616302 694.602496997625 1.0193424889496783
10.091794837569719 692.1615818098527 1.016772302095696
10.097022392523135 687.0318296394616 1.011682472086966
10.102249947476551 684.896150165998 1.0096380984777196
10.107477502429967 684.0995673035525 1.008245812571752
10.112705057383383 682.3305173858607 1.0064627640337773
10.1179326123368 681.0596633131943 1.0056669496423076
10.123160167290216 681.54451371897 1.005845828183817
10.128387722243632 682.0381301457554 1.0059607540642712
10.133615277197048 682.9823787067751 1.0056995681759742
10.138842832150464 683.448232971387 1.0048862653114399
10.14407038710388 686.4673068078824 1.0070295135974243
10.149297942057297 688.0143100633446 1.00882461821779
10.154525497010713 687.905328601759 1.0099707409114083
10.15975305196413 687.4033319788898 1.009517186881658
10.164980606917545 684.9099985240154 1.0068118739096827
10.170208161870962 679.5563648326795 1.001658432478939
10.175435716824378 675.3044750386297 0.9983602364606596
10.180663271777794 672.5818486479873 0.9958947778153857
10.18589082673121 672.9465600204709 0.9953937793486872
10.191118381684626 671.5667120058697 0.994231950910774
10.196345936638043 669.0629315472866 0.9911570564704228
10.201573491591459 664.7806351865496 0.9878156782601567
10.206801046544875 657.1209142675162 0.9822920430214178
10.212028601498291 659.8158955459045 0.9844353315444757
10.217256156451707 658.3654039361721 0.9832827730912813
10.222483711405124 663.0699258967292 0.9867736405673097
10.22771126635854 663.7347871863672 0.9877521840883964
10.232938821311956 663.0186041591219 0.98674757696378
10.238166376265372 660.4000206388798 0.9844097358402107
10.243393931218788 663.0816453333592 0.986645909280816
10.248621486172205 657.8921577194129 0.982707403966638
10.253849041125621 656.2027501113507 0.9803258933690342
10.259076596079037 652.4840422523989 0.9776260129061906
10.264304151032453 645.426061173812 0.9719501459769431
10.26953170598587 639.7126359382661 0.9679066894276687
10.274759260939286 637.7438753571765 0.9658949822418861
10.279986815892702 641.2216569718305 0.9682465123956921
10.285214370846118 645.3776204801677 0.9717093301811861
10.290441925799534 647.8825637442071 0.9734797981266348
10.29566948075295 643.9237829177707 0.9705121914802921
10.300897035706367 640.0085096700549 0.9663268759861171
10.306124590659783 638.1747259687809 0.9638993184558405
10.3113521456132 632.42353579894 0.9591062080101181
10.316579700566615 631.5686426642237 0.957558936751244
10.321807255520032 629.108212263433 0.9554934780082582
10.327034810473448 628.2641841813037 0.9553082050523146
10.332262365426864 626.9313709241587 0.9541579586914734
10.33748992038028 629.2927620768189 0.9554494262982739
10.342717475333696 623.8118569574281 0.9503606434652316
10.347945030287113 622.5873859867795 0.948851193987843
10.353172585240529 625.1838707830847 0.9510018308869201
10.358400140193945 626.4582989762446 0.9513852634268543
10.363627695147361 630.1687188528773 0.9530355514161665
10.368855250100777 635.9615641123652 0.9569551059755487
10.374082805054194 641.3032040381624 0.9610764379968053
10.37931036000761 642.2271906548312 0.9613680411591242
10.384537914961026 643.3094827262348 0.9621349266094897
10.389765469914442 636.0187695073419 0.9559735166909961
10.394993024867858 635.7157314839037 0.9556587962677577
10.400220579821275 634.9611016079155 0.9551372612765631
10.40544813477469 632.7182153200886 0.953011730319234
10.410675689728107 630.7884781122805 0.9514985160348801
10.415903244681523 628.3717605006956 0.9495628418728334
10.42113079963494 624.4382758618008 0.9457845310924688
10.426358354588356 618.5623138943693 0.9411170859369418
10.431585909541772 613.1964154443268 0.9370886071796978
10.436813464495188 609.1970723487835 0.9339515454192382
10.442041019448604 604.1485553903977 0.9299134363375604
10.44726857440202 600.9256326128558 0.9267909462088246
10.452496129355437 594.3722517500081 0.9216991016275976
10.457723684308853 591.5476123642859 0.9197078106749292
10.462951239262269 590.4206555052526 0.9180010087112385
10.468178794215685 590.0770197590213 0.9183764372209012
10.473406349169101 586.0727375064189 0.9152377753586873
10.478633904122518 577.9928676450337 0.9088673439200986
10.483861459075934 574.290489229389 0.9059399565289471
10.48908901402935 570.3718482861192 0.9023027250797061
10.494316568982766 566.6148841431359 0.8977725408119779
10.499544123936182 560.6093083558743 0.8925229849452694
10.504771678889599 552.3485742485632 0.8858188911126377
10.509999233843015 552.0472628334749 0.8863957603685927
10.515226788796431 552.4692270825728 0.8867004464304244
10.520454343749847 553.7056592765535 0.8870643043854741
10.525681898703263 551.34141949676 0.8847390856919894
10.53090945365668 544.9580526712018 0.8792764330052731
10.536137008610096 541.4296409550504 0.8758619216367294
10.541364563563512 539.264776249227 0.8739891476654277
10.546592118516928 540.0264448193269 0.8742510364686217
10.551819673470344 539.4790680878928 0.8736012879635922
10.55704722842376 540.2743306256626 0.8747464485944098
10.562274783377177 535.9659730276803 0.8715170522222752
10.567502338330593 528.5463514306011 0.8659535004063414
10.57272989328401 526.5597703236368 0.8630934121216447
10.577957448237425 522.1897632816004 0.8590462247066307
10.583185003190842 526.4598655328281 0.8616453517893252
10.588412558144258 527.1854640552252 0.8613880835786375
10.593640113097674 527.6977673574502 0.8617986374830391
10.59886766805109 526.8635534390274 0.8612817961166044
10.604095223004506 522.8341871648408 0.8574976316581024
10.609322777957923 519.4074203235227 0.8547232317958854
10.614550332911339 519.32751168058 0.853847882814736
10.619777887864755 520.2220702523474 0.8542139185147657
10.625005442818171 520.3635803862172 0.8542961002169711
10.630232997771587 514.4300833358027 0.8482937967801212
10.635460552725004 512.6215773920242 0.8467205108440982
10.64068810767842 514.5910303996901 0.8484373139540047
10.645915662631836 517.2761465731679 0.8513012389961514
10.651143217585252 522.4765955715518 0.8559586019932361
10.656370772538668 524.6771491555198 0.8577116635003705
10.661598327492085 521.9233351471862 0.8544937077966634
10.666825882445501 524.0618575791459 0.8557651028040694
10.672053437398917 526.727946913648 0.8572842084336629
10.677280992352333 533.9360431809472 0.86311021384837
10.68250854730575 537.1789668374461 0.8658842042816685
10.687736102259166 538.0546171270792 0.8653229183261532
10.692963657212582 537.9495014113263 0.8656055338679838
10.698191212165998 544.3819083754422 0.8707445550970487
10.703418767119414 549.8149604048565 0.8739607545057467
10.70864632207283 559.7737302019688 0.8814006465662501
10.713873877026247 566.7768504133759 0.8859403358473735
10.719101431979663 571.074900982849 0.8888762003377205
10.72432898693308 578.8687247559365 0.8943016440222531
10.729556541886495 585.3378777456885 0.8986259245110012
10.734784096839912 598.2546847784399 0.9082717745188387
10.740011651793328 606.1282266699557 0.9141217427907127
10.745239206746744 611.0148914959454 0.9176757724488617
10.75046676170016 617.0955624388944 0.9221831195538017
10.755694316653576 616.4441936307007 0.9210869984769733
10.760921871606993 614.6638424091783 0.9182080561739835
10.766149426560409 614.0732204981371 0.9169877706645784
10.771376981513825 609.0417813935699 0.9132287674896136
10.776604536467241 604.9846403207391 0.9117428646619806
10.781832091420657 602.1212474685447 0.9097336189129144
10.787059646374074 599.3661965975421 0.9072520574392015
10.79228720132749 596.309005110952 0.903155225640834
10.797514756280906 594.8786368722166 0.9017536170626568
10.802742311234322 594.7903535455958 0.9019561604936469
10.807969866187738 595.5610649316606 0.90336214289234
10.813197421141155 597.0255361711564 0.9038775016765698
10.81842497609457 596.4727907281099 0.9033522665575431
10.823652531047987 598.4386522975401 0.9042936064796597
10.828880086001403 600.391499056924 0.9051374428448072
10.83410764095482 606.0974340697338 0.9088260775975471
10.839335195908236 615.0039388546116 0.9149930128576034
10.844562750861652 625.0237515016184 0.9221746941262454
10.849790305815068 640.3989646303953 0.93359587104848
10.855017860768484 657.0674192917865 0.9447818117520735
10.8602454157219 677.982759912878 0.9597081028101812
10.865472970675317 703.8458137885035 0.9769166857775049
10.870700525628733 728.1599953873691 0.9934791848242266
10.875928080582149 745.9873598372174 1.0058621769120328
10.881155635535565 753.070549397092 1.0094172548520053
10.886383190488981 747.3406268922361 1.0048538766374198
10.891610745442398 735.8049961204636 0.9973036224915661
10.896838300395814 720.5576186162939 0.9862539830412865
10.90206585534923 704.48237250527 0.9750346311042032
10.907293410302646 687.9291546490493 0.9632053452323296
10.912520965256062 669.3865101340668 0.9499001353185655
10.917748520209479 652.1008862834041 0.9375652981198064
10.922976075162895 635.6423912278027 0.9255963919863831
10.928203630116311 622.147290444168 0.915658927719529
10.933431185069727 611.2719475991818 0.9075722207746139
10.938658740023143 602.0530623177965 0.8999070559209809
10.94388629497656 594.4085960499574 0.8934474941247458
10.949113849929976 587.7245701997516 0.8887358961965818
10.954341404883392 579.7200464547004 0.8822507399312648
10.959568959836808 575.1572218848688 0.8789880161222351
10.964796514790224 569.6206299829827 0.8745914291734979
10.97002406974364 566.8302093802137 0.873959132471821
10.975251624697057 557.7018013072253 0.8692385761510663
10.980479179650473 549.882285809837 0.8647894240864801
10.98570673460389 544.7107367907613 0.8617403286515753
10.990934289557305 542.211157533335 0.8603796451993451
10.996161844510722 541.3870581886612 0.8605437719172239
11.001389399464138 534.7434448436424 0.8559549420874498
11.006616954417554 525.5394847015034 0.8491903465777776
11.01184450937097 518.7211809542298 0.8444413191625126
11.017072064324386 514.4505693824768 0.841557059205857
11.022299619277803 516.5443650695103 0.8434911945073745
11.027527174231219 516.7656420931559 0.844207118816066
11.032754729184635 512.5712772141413 0.8414665257958646
11.037982284138051 508.48756064091316 0.8391170999296212
11.043209839091467 504.9484767925438 0.8368968878120593
11.048437394044884 506.11448826540885 0.8384956145302223
11.0536649489983 505.8917706719202 0.8389240632998093
11.058892503951716 507.7540096557009 0.8402943959322954
11.064120058905132 509.3477575989481 0.8414718028633955
11.069347613858548 506.67920988478096 0.8399054279694068
11.074575168811965 504.39826399924857 0.8379719049697953
11.079802723765381 500.805342692658 0.8358932732436632
11.085030278718797 498.7360307196822 0.8353522751357186
11.090257833672213 496.67532545905266 0.8333044750044711
11.09548538862563 493.4332811561086 0.8306400269714631
11.100712943579046 491.20653882323796 0.8288164798950113
11.105940498532462 489.42090706372096 0.8274359568676395
11.111168053485878 489.99614313282956 0.8278749936912118
11.116395608439294 489.0487584937575 0.8270375396678296
11.12162316339271 485.9087355245106 0.8249093591532438
11.126850718346127 483.82530423033717 0.8236139996766013
11.132078273299543 483.4497199716423 0.8241806954620267
11.13730582825296 484.11866053349195 0.8250016692791806
11.142533383206375 485.0451199602567 0.8258690200731416
11.147760938159792 485.1048268544873 0.8254755124895938
11.152988493113208 482.97747811171047 0.8235592735325318
11.158216048066624 481.07119845307045 0.822234455966808
11.16344360302004 477.6480971069082 0.8199108488339124
11.168671157973456 477.2199746425846 0.8191139202230737
11.173898712926873 482.9149328888468 0.8241310923050872
11.179126267880289 485.09483478162525 0.8258090197039887
11.184353822833705 489.160200954208 0.829117964853048
11.189581377787121 484.907870017508 0.8259039292969758
11.194808932740537 478.46986589790134 0.820647773530359
11.200036487693954 475.2037827891443 0.8182842345812438
11.20526404264737 472.8421702219422 0.8159554085167607
11.210491597600786 475.11476883031185 0.8177628643198855
11.215719152554202 478.9886151566681 0.8214218693570289
11.220946707507618 482.85354399669126 0.8242740324196935
11.226174262461035 484.6730221792913 0.8264696288293151
11.23140181741445 484.95857584037134 0.8272151666451012
11.236629372367867 482.0823854189278 0.8241017885841828
11.241856927321283 476.79384901344554 0.8199461630750173
11.2470844822747 475.2128411095198 0.8185124757234468
11.252312037228116 479.12883417904544 0.8216134906670854
11.257539592181532 479.848967519045 0.8225009400422828
11.262767147134948 481.1535251914983 0.8235416875853036
11.267994702088364 480.12741086422875 0.8232073357834706
11.27322225704178 476.2099430815146 0.8202911086803224
11.278449811995197 472.48984381626497 0.8172753551409504
11.283677366948613 471.4038487386545 0.8165700432942758
11.288904921902029 474.9266283395968 0.8194333290823613
11.294132476855445 475.0560210021702 0.8188663439584783
11.299360031808861 472.4291632334579 0.8165484052324896
11.304587586762278 468.9296042414364 0.8132250783427886
11.309815141715694 464.53447066456914 0.8088524655937392
11.31504269666911 462.16526329241935 0.8073866321016859
11.320270251622526 464.793339517257 0.8092111551227674
11.325497806575942 465.1922614527045 0.8092839215630613
11.330725361529359 464.74658588099294 0.8083544117925565
11.335952916482775 467.3697507246392 0.8098357527720501
11.341180471436191 463.146037236467 0.8064954950586748
11.346408026389607 458.41105455344115 0.802181940112427
11.351635581343023 456.50413732099906 0.8001594244609779
11.35686313629644 453.1441818461099 0.7974678323110012
11.362090691249856 453.26917683857914 0.7978070563973709
11.367318246203272 451.4996083516631 0.7977627273676942
11.372545801156688 449.5316148144552 0.7968716128671662
11.377773356110104 446.49987857087154 0.7948484829993828
11.38300091106352 446.0904801679374 0.7944156586234438
11.388228466016937 447.49936841032934 0.7947987708883114
11.393456020970353 444.40998375024475 0.79194261573924
11.39868357592377 442.4776747827552 0.7900577511640944
11.403911130877185 437.8565980293154 0.7858037608429632
11.409138685830602 433.563269500938 0.7814545164639871
11.414366240784018 429.87518119983446 0.7780057343858867
11.419593795737434 426.9313683414662 0.7751048912233409
11.42482135069085 424.9000528329479 0.7740145756937685
11.430048905644266 423.7845972862492 0.7727844276815774
11.435276460597683 422.8875287773441 0.7717812918756286
11.440504015551099 422.55437699269265 0.7720528248635573
11.445731570504515 420.2174577213556 0.7698483504990992
11.450959125457931 421.27165539184244 0.7705874589993391
11.456186680411347 419.35778023664386 0.76885929353546
11.461414235364764 421.2957377395668 0.770787316563377
11.46664179031818 411.9000197346569 0.7627943269220504
11.471869345271596 410.58282529742485 0.7622142172890262
11.477096900225012 410.627538226622 0.7630862108030686
11.482324455178428 411.96753361246255 0.7701105653165374
11.487552010131845 413.88741048463055 0.7733559393910248
11.49277956508526 412.26031646277414 0.7734066420384632
11.498007120038677 410.4390968372209 0.7734079918025287
11.503234674992093 409.33462183419925 0.7742768434597627
11.50846222994551 410.6434149244305 0.7777115674194707
11.513689784898926 413.09349131717875 0.7808501622243255
11.518917339852342 411.0890520073458 0.778149675436637
11.524144894805758 406.004171616213 0.7747384738201408
11.529372449759174 402.51026821761377 0.7720589121638175
11.53460000471259 402.43797804723124 0.7724999921819591
11.539827559666007 407.24147768122674 0.778533710274778
11.545055114619423 410.88636771998864 0.7819923050205813
11.550282669572839 411.85537737775826 0.7835576437066902
11.555510224526255 408.4722281989925 0.7822344148305123
11.560737779479672 404.57603284757846 0.7790439263461815
11.565965334433088 403.7428158993098 0.7788777694277979
11.571192889386504 399.4131734676006 0.7750888256760158
11.57642044433992 398.96260408941185 0.7744904218802099
11.581647999293336 399.2840723672395 0.7751527671926837
11.586875554246753 400.2913422920513 0.7763022064016349
11.592103109200169 403.9604986717375 0.7810531696704772
11.597330664153585 406.5458032244152 0.7843027501151993
11.602558219107001 410.86577302806137 0.7886734749148726
11.607785774060417 407.60889961964364 0.7859554640598538
11.613013329013834 406.1531164597088 0.7849319899927566
11.61824088396725 401.4120384112707 0.7816776312650602
11.623468438920666 399.9954874591251 0.7803691658972414
11.628695993874082 401.77788261445676 0.7813986573129794
11.633923548827498 404.01633805491554 0.7836247094438914
11.639151103780915 403.73478830020645 0.7830404209550865
11.64437865873433 401.288197697012 0.7814354111924593
11.649606213687747 398.99612980530577 0.7798239692956949
11.654833768641163 389.87930778744965 0.7708236426557276
11.66006132359458 389.34207987022137 0.7719730872620977
11.665288878547996 389.58580318210755 0.7729382112942245
11.670516433501412 390.47182504100005 0.7747792936993326
11.675743988454828 391.5144050688848 0.7774942836520377
11.680971543408244 391.74376611119044 0.7775502461895782
11.68619909836166 391.7166761677717 0.7786392823299978
11.691426653315077 389.32799058259127 0.7769383046378163
11.696654208268493 388.1821199463605 0.7761914082688173
11.701881763221909 383.2285209589937 0.7706909757599586
11.707109318175325 381.90640867733924 0.7687905818568792
11.712336873128741 381.32356537197086 0.7678219598872549
11.717564428082158 383.19064255562296 0.7698554029365435
11.722791983035574 385.02725183355767 0.7720649955920396
11.72801953798899 383.2708103285989 0.770430071694084
11.733247092942406 381.2626416317556 0.769978392086187
11.738474647895822 382.7753650176608 0.7717883944073047
11.743702202849239 384.0059300501827 0.773747209292284
11.748929757802655 384.45600346560724 0.7747234271638289
11.754157312756071 383.0817264718795 0.7726308000094129
11.759384867709487 382.8362998859958 0.7724731776962734
11.764612422662903 386.4947442230178 0.7753816181897547
11.76983997761632 390.14072568376616 0.7791811374606167
11.775067532569736 391.798610822283 0.7812713090162822
11.780295087523152 392.790406329621 0.7826973628281042
11.785522642476568 391.530404474747 0.7816282211744724
11.790750197429984 388.66415197513976 0.7781062586294735
11.7959777523834 392.3535137478586 0.7811405021747787
11.801205307336817 394.0013565613144 0.7829875165704706
11.806432862290233 402.1580271455143 0.7909621282875389
11.81166041724365 405.024451589946 0.7942489338170239
11.816887972197065 404.52043460688583 0.7932171938528086
11.822115527150482 405.61168960250427 0.7932016204182906
11.827343082103898 401.03530214850394 0.7893388925797986
11.832570637057314 399.6202764782293 0.7880219904101142
11.83779819201073 397.19754331071954 0.7864456209156269
11.843025746964146 392.146201163294 0.7816859768882675
11.848253301917563 388.5225356314243 0.778412655804225
11.853480856870979 385.0430015674219 0.7759043688311963
11.858708411824395 382.35421959906336 0.7733721797042489
11.863935966777811 377.83751869469654 0.7688278208417869
11.869163521731227 376.7972864729577 0.768225613449585
11.874391076684644 375.07644760075726 0.767682442513865
11.87961863163806 374.86844778983357 0.7691305817283236
11.884846186591476 371.87713812616715 0.7663834700344159
11.890073741544892 365.9740826158761 0.7607363273342808
11.895301296498308 366.15116025241366 0.7613361889701264
11.900528851451725 360.98444235773155 0.7563722710326466
11.90575640640514 359.7101452499505 0.7553343761958867
11.910983961358557 359.00010634670434 0.753944789453824
11.916211516311973 358.83807438833793 0.7528545021680414
11.92143907126539 356.9878011007892 0.7516269928030467
11.926666626218806 358.20731532635597 0.754617785929314
11.931894181172222 353.6304262839774 0.7501292949271002
11.937121736125638 352.2148178827955 0.7486525597527321
11.942349291079054 349.13638303840105 0.74548372015492
11.94757684603247 347.07576979845146 0.7443922243904268
11.952804400985887 349.83336265957 0.748697431335715
11.958031955939303 350.8351718550591 0.7494454395412844
11.963259510892719 351.3077043654481 0.7494609638758432
11.968487065846135 350.5262103550306 0.7479480725213088
11.973714620799552 347.9034689771084 0.7453323669430191
11.978942175752968 348.4880989039958 0.7463032712200893
11.984169730706384 352.1144741587345 0.750584698584393
11.9893972856598 354.0532080100417 0.7528593008116904
11.994624840613216 354.35650534170554 0.7528599492206782
11.999852395566633 353.8541322333132 0.7534588516144776
12.005079950520049 355.64626536657073 0.7553334187862474
12.010307505473465 355.96712001430205 0.7572145350445516
12.015535060426881 355.37063300157536 0.7569114648185562
12.020762615380297 353.6201134031762 0.7529461628472599
12.025990170333714 350.3536370552827 0.7484729300506922
12.03121772528713 348.0658386502096 0.7451985846367546
12.036445280240546 348.5010214687551 0.7472063939418512
12.041672835193962 348.6889485024665 0.7490783685216799
12.046900390147378 350.448292818046 0.7522921774275491
12.052127945100795 351.9812444790579 0.7548946861694885
12.05735550005421 356.3174522896198 0.7588754633773077
12.062583055007627 359.35313900184946 0.7615596049424265
12.067810609961043 359.4962373989208 0.7611894486151676
12.07303816491446 360.8359217411992 0.762229199953689
12.078265719867876 359.5166574746289 0.7599538827990527
12.083493274821292 359.1333634516708 0.7588190733354597
12.088720829774708 364.15838111634645 0.7635890626256138
12.093948384728124 367.34859583294207 0.7667179465948757
12.09917593968154 374.1267755187798 0.7738546568706258
12.104403494634957 381.81130083259524 0.7820041887781832
12.109631049588373 390.8519902989697 0.7896772007284365
12.114858604541789 401.6731301493299 0.8006136026423326
12.120086159495205 417.8328558318119 0.8163312278643905
12.125313714448621 434.0100822059554 0.8312603411043911
12.130541269402038 453.07395464999087 0.8493102176557511
12.135768824355454 471.38013924334416 0.8661170133956261
12.14099637930887 485.8526220962825 0.8790093305763241
12.146223934262286 501.84578432790227 0.8935439473826824
12.151451489215702 512.7589434024957 0.903215238133698
12.156679044169119 519.2891880291801 0.9088532024975697
12.161906599122535 521.4077212663086 0.9114185075036054
12.167134154075951 521.4039708740002 0.9113019989958991
12.172361709029367 517.1738407057102 0.9078938869192011
12.177589263982783 509.4826329449915 0.9016742127088996
12.1828168189362 502.11302417116553 0.8950974235728861
12.188044373889616 491.8044232311175 0.8867854084874015
12.193271928843032 483.963271901662 0.8798493211834917
12.198499483796448 474.92462496909525 0.871175306901116
12.203727038749864 464.74823755128796 0.8621403797926916
12.20895459370328 456.1076607067065 0.8548239288948956
12.214182148656697 443.6287917577409 0.8436973721218904
12.219409703610113 436.0548028392922 0.8374475514155691
12.22463725856353 431.59068219382317 0.8334313247935972
12.229864813516945 423.1860181671792 0.8259468297278326
12.235092368470362 416.95345260274865 0.8202403620542491
12.240319923423778 405.5436009170056 0.8097071730621643
12.245547478377194 394.8615080724299 0.7997589453468666
12.25077503333061 388.4464216859063 0.7938332617602016
12.256002588284026 381.014416703864 0.7858514065452971
12.261230143237443 376.8724650296561 0.7823864476759245
12.266457698190859 373.69087691583496 0.7790118059094389
12.271685253144275 371.9281045360596 0.7773126943863883
12.276912808097691 368.4559263579657 0.7745885288151982
12.282140363051107 362.4036702328543 0.7681177736686083
12.287367918004524 357.82554771938186 0.7642684629614942
12.29259547295794 350.40485729137754 0.7560195114678547
12.297823027911356 348.6939945718974 0.7542271110068043
12.303050582864772 345.4651386171942 0.7514148306691109
12.308278137818188 345.08822703501613 0.7504092639530927
12.313505692771605 345.21120706882016 0.754064199089073
12.31873324772502 347.36192697814033 0.7641139835569407
12.323960802678437 349.6976822058924 0.771620258754038
12.329188357631853 350.16614504951866 0.7758008898387421
12.33441591258527 347.391795036158 0.775779205131554
12.339643467538686 351.0268063709957 0.7831581077653399
12.344871022492102 347.94815466014006 0.7840762119617597
12.350098577445518 347.1634561280517 0.7859903836887037
12.355326132398934 343.5133285811867 0.7847267965580671
12.36055368735235 338.9866971697073 0.7812057790851968
12.365781242305767 335.97161196981966 0.778686307426005
12.371008797259183 330.85408982248 0.7741440694022824
12.376236352212599 329.3674267172099 0.775361952678716
12.381463907166015 328.538371442015 0.7779322470766726
12.386691462119432 328.81147014275183 0.7803034033877526
12.391919017072848 327.2436132045126 0.7799357519410495
12.397146572026264 326.38026825114576 0.7803291813496749
12.40237412697968 326.7207743912324 0.7825036360932276
12.407601681933096 323.8818576367209 0.7816439128306972
12.412829236886513 324.47154784269003 0.784185712822426
12.418056791839929 325.80988727114703 0.7874716996499256
12.423284346793345 325.6129588556332 0.7891162965319644
12.428511901746761 328.1470153328723 0.7945087942831863
12.433739456700177 328.3796578590078 0.7953192528271418
12.438967011653594 329.2384465182579 0.7963382534699193
12.44419456660701 326.8401478924664 0.7929999081060973
12.449422121560426 324.3732672405421 0.790408132248676
12.454649676513842 321.8064178072972 0.7888100562213313
12.459877231467258 319.6930525017154 0.7879776288942928
12.465104786420675 320.9690029818848 0.7913340778458107
12.47033234137409 321.21428199681895 0.7939854874357557
12.475559896327507 320.2405256921474 0.7937434360406811
12.480787451280923 321.1348639667695 0.7967932936473634
12.48601500623434 317.6052922889304 0.7944606712090877
12.491242561187756 317.2632705316847 0.7936429198852631
12.496470116141172 317.3807724444033 0.7955866144569276
12.501697671094588 318.37283842585555 0.7969102522926428
12.506925226048004 321.68171468483473 0.8023082312848653
12.51215278100142 321.00641525348345 0.8041882471601434
12.517380335954837 316.5588412669566 0.7997006477060934
12.522607890908253 312.26566530120493 0.7957520815953771
12.527835445861669 308.0096908448198 0.7916807588309758
12.533063000815085 309.98804911614576 0.7942206729212614
12.538290555768501 308.4456841799346 0.7933946127110432
12.543518110721918 308.11825870634226 0.793790509125477
12.548745665675334 311.0645885362813 0.7979362219076311
12.55397322062875 311.2476213673664 0.7996030044307363
12.559200775582166 312.8019871262804 0.8039993404536904
12.564428330535582 309.23594975964454 0.7943440018829504
12.569655885488999 305.6532908450853 0.7820143220217056
12.574883440442415 305.04522401455915 0.7772171747428307
12.580110995395831 307.15365454355305 0.7762806515464767
12.585338550349247 309.16996963997263 0.777533628761774
12.590566105302663 306.6226279540693 0.7736596804319723
12.59579366025608 306.07225283261766 0.7706547075037359
12.601021215209496 306.18187614666454 0.7698535978985867
12.606248770162912 307.86278769218575 0.7703027237551657
12.611476325116328 308.71063445834454 0.7696426354036074
12.616703880069744 307.5385378802425 0.766598116506697
12.62193143502316 313.00549134542 0.7717124086264034
12.627158989976577 313.88965474678275 0.7714803667958661
12.632386544929993 311.9398711093495 0.7696525579980336
12.63761409988341 311.1834981302272 0.7678034616783643
12.642841654836825 307.38730355683464 0.76205813184485
12.648069209790242 308.7678814448604 0.7627694670824289
12.653296764743658 312.02418023331086 0.7651302263177363
12.658524319697074 314.5675924514767 0.767050699919576
12.66375187465049 319.18971453008726 0.7722368690673381
12.668979429603906 322.21142430166697 0.7745636769429287
12.674206984557323 328.6888588261575 0.7813072921430436
12.679434539510739 334.26265720080863 0.7866621771787192
12.684662094464155 338.88954713907026 0.7909257569582557
12.689889649417571 341.79076814766233 0.7934702287316319
12.695117204370987 348.7552775650222 0.8004475000673166
12.700344759324404 355.96186053314585 0.8079346699918257
12.70557231427782 362.59938383648625 0.8145885430087985
12.710799869231236 369.574549459712 0.8212723302139121
12.716027424184652 377.0517705490128 0.828694791674781
12.721254979138068 385.6943916230367 0.8374877063186894
12.726482534091485 393.1376955329215 0.8441933276962053
12.7317100890449 402.9666798538341 0.854643869169963
12.736937643998317 405.11458594473737 0.8570155112504949
12.742165198951733 410.4748113530886 0.8617191251902607
12.74739275390515 416.6634008848627 0.8674230503575975
12.752620308858566 421.5894530005605 0.8711636288212414
12.757847863811982 428.8084887947564 0.8780713756539782
12.763075418765398 426.05965941646156 0.8756666112189755
12.768302973718814 422.38994459884884 0.8719808810470676
12.77353052867223 416.2691304483236 0.8652515716865086
12.778758083625647 406.07346761246527 0.854075369273547
12.783985638579063 399.73446825665616 0.8479276852372565
12.789213193532479 394.18067186039156 0.8426387568502505
12.794440748485895 386.97150965899965 0.8356503997761567
12.799668303439312 381.8821051274379 0.8295448037844898
12.804895858392728 377.3507515081172 0.8238366606710298
12.810123413346144 372.9062578457754 0.8188302372803443
12.81535096829956 370.3907316755445 0.816173908787002
12.820578523252976 364.3998377670333 0.8097316703364786
12.825806078206393 361.2433848585302 0.8059670904659874
12.831033633159809 360.38818997218146 0.8048373570418498
12.836261188113225 360.2129827096417 0.8045963122355521
12.841488743066641 366.44825095364405 0.810908223662082
12.846716298020057 366.27187789457025 0.8108869537841532
12.851943852973474 366.7898912301495 0.8108187122711524
12.85717140792689 366.86980605286936 0.8102653297606022
12.862398962880306 371.47398651041516 0.8147274946817945
12.867626517833722 374.2324980826073 0.817573781312792
12.872854072787138 381.5716726084372 0.8247981646616962
12.878081627740555 391.47431945199764 0.8352923997859615
12.88330918269397 397.35402784968716 0.8412386187370511
12.888536737647387 404.9164235026393 0.8480516555300699
12.893764292600803 407.97263744824994 0.85074334182734
12.89899184755422 412.35380447577154 0.8546001550846561
12.904219402507636 412.07386913789287 0.8537461876235887
12.909446957461052 405.23946544745627 0.8465905008521715
12.914674512414468 392.47573872025515 0.8332954663013591
12.919902067367884 377.9490090520164 0.8179474450568123
12.9251296223213 365.1047278068875 0.8042707302065093
12.930357177274717 357.44943303285606 0.7958207835271585
12.935584732228133 348.71297900406154 0.7852809426873752
12.940812287181549 342.37776048634936 0.7775911345334834
12.946039842134965 336.01642892597243 0.7717755278309317
12.951267397088381 328.1866469689121 0.7638806416663515
12.956494952041798 321.07047167770344 0.7570076999518465
12.961722506995214 319.0080091055239 0.7540643047747132
12.96695006194863 319.8162869259179 0.7541262418535682
12.972177616902046 320.81190866411544 0.7549863173570711
12.977405171855462 319.1580213979122 0.7527183785762713
12.982632726808879 318.60898878828215 0.7521238010199783
12.987860281762295 320.4814667484983 0.7544250789632752
12.993087836715711 320.94414671863177 0.7559689399454818
12.998315391669127 320.3804130545813 0.7555153499107342
13.003542946622543 317.90081421852403 0.7529764791702781
13.00877050157596 318.5034830632929 0.7519541808712468
13.013998056529376 322.47258865752264 0.7552761620556058
13.019225611482792 325.6144880474618 0.7581036081531972
13.024453166436208 327.7605919386848 0.7620614968889027
13.029680721389624 325.54000532755924 0.7613934059338746
13.03490827634304 326.0749752411033 0.7630528566421034
13.040135831296457 327.2810946088894 0.7645358080878473
13.045363386249873 333.49124068332253 0.7707779948316563
13.05059094120329 338.158051373198 0.7754716137428318
13.055818496156705 339.53479204587944 0.7761013802793595
13.061046051110122 337.4685719609313 0.7732796058501137
13.066273606063538 337.5571463731718 0.7723062592900539
13.071501161016954 336.69144503331086 0.7715134927193322
13.07672871597037 336.7834501039639 0.7731287426748764
13.081956270923786 340.1706701973848 0.7769056183590269
13.087183825877203 339.5826597590093 0.7760287276840988
13.092411380830619 337.0672660489747 0.7717306261972878
13.097638935784035 334.8200182033538 0.7682145177547839
13.102866490737451 330.087441662097 0.7640861873882164
13.108094045690867 326.94528748737247 0.7618849979703656
13.113321600644284 324.58613376662106 0.7609293259187768
13.1185491555977 319.7860909743847 0.7552813457340614
13.123776710551116 320.79133365556464 0.7566173574422681
13.129004265504532 320.4737507632401 0.7564279574162258
13.134231820457948 322.7114267063049 0.7587710783019176
13.139459375411365 327.11168608146 0.7641954667489267
13.14468693036478 326.52078374519596 0.762647885489221
13.149914485318197 330.5456829817844 0.7667209061580892
13.155142040271613 333.1904069361765 0.7691512609230308
13.16036959522503 337.1812359280257 0.7739468015984977
13.165597150178446 341.3780744126124 0.7793347426501711
13.170824705131862 341.92012865055085 0.7795754009304554
13.176052260085278 344.07431244920394 0.7820348418411743
13.181279815038694 346.32548649993646 0.7840843947557901
13.18650736999211 346.288009602115 0.7826988322078933
13.191734924945527 345.57542086536984 0.7825636471447627
13.196962479898943 344.32236679332976 0.7809665800134243
13.202190034852359 343.3996762750987 0.7801414352191313
13.207417589805775 344.3161070281797 0.7811573758319404
13.212645144759191 343.7394499905508 0.7805992982635821
13.217872699712608 342.21712970893617 0.7790287449554698
13.223100254666024 342.1192384588712 0.779396347652929
13.22832780961944 343.6694266766864 0.7806100423242822
13.233555364572856 340.3552795466381 0.7769516278443909
13.238782919526273 339.58020975272285 0.7764624712783484
13.244010474479689 335.6127226620745 0.7727485571300116
13.249238029433105 334.0612749327886 0.7712360133423962
13.254465584386521 335.4910039058246 0.7722304881190821
13.259693139339937 334.1953229389511 0.769589515119996
13.264920694293354 331.3963302909355 0.7672727371875107
13.27014824924677 327.9561661726227 0.7639027632089724
13.275375804200186 326.1842886965699 0.7627726523106885
13.280603359153602 324.0526493604043 0.7604327996831329
13.285830914107018 320.2377504341711 0.7557577923669541
13.291058469060435 313.1714454391337 0.7480956504496247
13.29628602401385 312.1634749330095 0.7465887863775589
13.301513578967267 310.5282901498132 0.7448089246317614
13.306741133920683 308.6896993985586 0.7434495157678565
13.3119686888741 306.23030635353024 0.741018194325664
13.317196243827516 303.5416155488651 0.7381240224521867
13.322423798780932 303.4253394181303 0.7382561507549191
13.327651353734348 304.5850388169836 0.7382384130691023
13.332878908687764 302.81538215209963 0.7369305564316013
13.33810646364118 301.0003630228631 0.735744650793968
13.343334018594597 297.16804476391513 0.7315659363756838
13.348561573548013 298.2159330846483 0.7339906953820332
13.353789128501429 298.56204870239833 0.7350853811500505
13.359016683454845 298.0336885638949 0.734980082263741
13.364244238408261 296.6153003694775 0.7325910795024481
13.369471793361678 297.2669166605511 0.7319043188035581
13.374699348315094 297.46126880078253 0.730702725530613
13.37992690326851 297.9878303675551 0.7331310053055242
13.385154458221926 301.1649599376746 0.7373644704205524
13.390382013175342 303.1570970487504 0.7397073255249117
13.395609568128759 306.77539786943976 0.74374757331388
13.400837123082175 309.27953735224537 0.7449176441374566
13.406064678035591 311.46261946054096 0.7479377921974691
13.411292232989007 313.32434518534586 0.7516138969655217
13.416519787942423 314.6826349603788 0.7528428691099958
13.42174734289584 314.6465245606425 0.7523032952021846
13.426974897849256 314.15853582313997 0.7495332006010934
13.432202452802672 317.05168982598707 0.7519630989451802
13.437430007756088 316.92366095728585 0.7512594692145392
13.442657562709504 317.46683386478406 0.7539212285264367
13.44788511766292 318.8618382054307 0.7568527538247819
13.453112672616337 319.93211897928444 0.7585705451101332
13.458340227569753 327.0086857083856 0.7653354823397486
13.46356778252317 330.83676252374795 0.7688301103847232
13.468795337476585 329.799737728444 0.7683221169539635
13.474022892430002 328.54765115711297 0.7678305131673782
13.479250447383418 326.7971977665697 0.7659642406437908
13.484478002336834 327.87551311576004 0.7673559934196356
13.48970555729025 330.49983377260264 0.7695612999573068
13.494933112243666 327.56125236511315 0.7661655886997315
13.500160667197083 326.5217005413373 0.7648171007580644
13.505388222150499 323.74483000724496 0.7609952955677928
13.510615777103915 324.7512824490516 0.7618292088173976
13.515843332057331 325.5820140745505 0.762567770713657
13.521070887010747 321.35504804881344 0.7573076883385568
13.526298441964164 314.97016560120755 0.7496078170862905
13.53152599691758 310.25877487548314 0.7456760845604025
13.536753551870996 309.49020559260697 0.7457432804240388
13.541981106824412 307.43871208381285 0.744015317436772
13.547208661777828 306.43472287622285 0.742208540201805
13.552436216731245 301.76517846139836 0.7360922365519101
13.55766377168466 296.8069166766069 0.7308249414028234
13.562891326638077 291.7941073310937 0.72654784651755
13.568118881591493 289.87997400515616 0.7258039587243656
13.57334643654491 289.4196395681632 0.7261058762136174
13.578573991498326 285.5266144062229 0.7200111368483563
13.583801546451742 281.12604776799265 0.7127994709331119
13.589029101405158 277.6268405061955 0.7104235506822614
13.594256656358574 273.9095775796592 0.7071688778678883
13.59948421131199 274.1767528186845 0.7086475691076124
13.604711766265407 274.6052436167047 0.7100656869327966
13.609939321218823 272.94200628575607 0.7070362812254444
13.615166876172239 271.32949703579607 0.7054810383835767
13.620394431125655 272.14973729906154 0.7072656172824444
13.625621986079071 273.1979478461784 0.708553567747883
13.630849541032488 274.33697563886 0.7099816258637478
13.636077095985904 275.36787191844695 0.7110244260451151
13.64130465093932 271.8069176395042 0.705796123629074
13.646532205892736 269.10710646812487 0.7017613210397071
13.651759760846153 267.21261537327933 0.6987146160390938
13.656987315799569 262.9412485699585 0.6936043004013253
13.662214870752985 262.98820713134916 0.6941064881370259
13.667442425706401 261.0029661345959 0.6923615806021564
13.672669980659817 259.9681844571427 0.6900096420256157
13.677897535613234 259.490910414219 0.6896001324145901
13.68312509056665 260.3542994827507 0.6907049052487729
13.688352645520066 261.8661581594306 0.6948838013111684
13.693580200473482 265.0929898984954 0.7006700023880882
13.698807755426898 264.3062604946959 0.7005499392525398
13.704035310380315 266.11873684738146 0.7027943648187708
13.70926286533373 266.78769739980396 0.703121035765011
13.714490420287147 267.6130447251325 0.7038818928228231
13.719717975240563 267.3126915276679 0.702852030450024
13.72494553019398 268.2592818981997 0.704274004162479
13.730173085147396 265.9587424327596 0.7017703310025825
13.735400640100812 263.919884228087 0.6991351430040411
13.740628195054228 263.3802404760242 0.6980659319744567
13.745855750007644 263.982386875914 0.6966872794570004
13.75108330496106 265.54804960655787 0.697919681767548
13.756310859914477 265.6307462297135 0.6970767375847549
13.761538414867893 263.1446782911292 0.694696159871584
13.766765969821309 262.63909718672585 0.6956090318253442
13.771993524774725 261.3511572848465 0.6952776500166584
13.777221079728141 262.098174723756 0.6965953776597597
13.782448634681558 261.43820778938453 0.6969222025348538
13.787676189634974 260.51783608744535 0.6946657455249502
13.79290374458839 260.8597681330322 0.6946316700734302
13.798131299541806 262.0431791487567 0.696387937417084
13.803358854495222 259.7213114675337 0.6929284737712955
13.808586409448639 258.93629680541335 0.6900122832407237
13.813813964402055 260.57923599951795 0.6937106982943616
13.819041519355471 260.55700423266035 0.6924437992315707
13.824269074308887 264.7006643870809 0.699455507583219
13.829496629262303 264.6695159514501 0.6991954247071158
13.83472418421572 265.3596518754087 0.6991446148725465
13.839951739169136 269.8318328119425 0.7039870281017616
13.845179294122552 268.53797054067934 0.7016906542650142
13.850406849075968 273.0709803941532 0.7084096727186491
13.855634404029384 273.0762699340805 0.7093698312485673
13.8608619589828 268.0929447383738 0.7041757192536684
13.866089513936217 268.7982420132856 0.7046336612198496
13.871317068889633 270.0039062984358 0.7058415503126262
13.87654462384305 270.04535394844027 0.7049068176995771
13.881772178796465 270.1707459697574 0.7044005696915824
13.886999733749882 270.9915054479285 0.7050210831302154
13.892227288703298 272.08587985989055 0.7061920577949605
13.897454843656714 275.2625700084965 0.7102885435363168
13.90268239861013 278.55254398040313 0.7146344566784101
13.907909953563546 280.7298424978553 0.71595748085201
13.913137508516963 282.93232588948024 0.7180440686216378
13.918365063470379 283.3940739867732 0.7182101263277633
13.923592618423795 282.6865137960373 0.717688413031735
13.928820173377211 281.6800780901215 0.7162249415983246
13.934047728330627 284.08596792074263 0.7181603253968932
13.939275283284044 285.28989031913966 0.7193244090344711
13.94450283823746 286.4074508932595 0.7207872436421336
13.949730393190876 286.83952066725163 0.7222570928005118
13.954957948144292 284.5205472981439 0.7190559937094398
13.960185503097708 285.3482036084542 0.7199697321104828
13.965413058051125 285.4741120803295 0.7196475028244224
13.97064061300454 284.7918368577318 0.7177544713723504
13.975868167957957 281.46081457216013 0.7145758459405402
13.981095722911373 276.29584065937706 0.7081489925394153
13.98632327786479 275.2475867313819 0.7083589680563042
13.991550832818206 273.9730255646309 0.7078269981028424
13.996778387771622 274.2126946861513 0.7094553778513556
14.002005942725038 273.86258578331126 0.709462760479213
14.007233497678454 271.73036705283926 0.7059059656581222
14.01246105263187 273.33552110838644 0.7068564087376651
14.017688607585287 273.14583900971803 0.7062436577163282
14.022916162538703 274.9778675250338 0.7093448014815722
14.028143717492119 275.8052483054317 0.7097137792022151
14.033371272445535 274.223748001167 0.7080980486752395
14.038598827398951 275.8824784179875 0.7111558694181049
14.043826382352368 276.70383611617143 0.7107579632303223
14.049053937305784 278.9816968954758 0.7151460467143509
14.0542814922592 277.95642449597875 0.7136196121101327
14.059509047212616 278.18638733102784 0.7135055320778176
14.064736602166032 279.2192839707334 0.7140884074923705
14.069964157119449 283.1989250983764 0.7190304561435579
14.075191712072865 283.86948678807846 0.7198192841954496
14.080419267026281 284.9822400792052 0.7204788537370247
14.085646821979697 288.8809349952578 0.7233812987779961
14.090874376933114 290.94847369639666 0.7241587529431689
14.09610193188653 294.3874430250958 0.7271262174344888
14.101329486839946 299.8664559828449 0.7334249041207391
14.106557041793362 304.1269145199741 0.7392677666994073
14.111784596746778 307.48429768172707 0.744500763373799
14.117012151700195 306.436579306909 0.7448763662031903
14.12223970665361 302.68584243111786 0.7400238277865967
14.127467261607027 298.4806379015124 0.735494043927768
14.132694816560443 294.59996974751175 0.7313191907916367
14.13792237151386 293.9875955569902 0.7309974211931605
14.143149926467276 294.48807172237014 0.7331890162148718
14.148377481420692 297.168129637958 0.7368246467941484
14.153605036374108 295.83061231756096 0.7338937509512233
14.158832591327524 291.9873251896169 0.7282394606580116
14.16406014628094 290.23538515951014 0.7259189786963737
14.169287701234357 288.18251552229447 0.7236414503179929
14.174515256187773 289.88276816379613 0.7246506473130153
14.179742811141189 289.8604827887144 0.7253748764115291
14.184970366094605 289.69638496848114 0.7249099051250167
14.190197921048021 287.79213175718655 0.7227524989145179
14.195425476001438 282.58102198672754 0.7169688379434243
14.200653030954854 281.05532742064406 0.7141706948590579
14.20588058590827 281.92403220496226 0.7156720206874158
14.211108140861686 284.30068109709833 0.718089578731094
14.216335695815102 286.8663505957516 0.7209814479680609
14.221563250768519 287.2579364031113 0.721731516385749
14.226790805721935 286.74847135769295 0.7217064956368543
14.232018360675351 285.33426229035564 0.7197230326552634
14.237245915628767 287.9941876442315 0.7228759284929384
14.242473470582183 285.53378549737096 0.7188391593430626
14.2477010255356 286.58456628332647 0.7197237795915914
14.252928580489016 286.3489715703087 0.7189265797724919
14.258156135442432 287.1542771029178 0.719715524615578
14.263383690395848 290.86332382611744 0.722529680027469
14.268611245349264 293.45491823112485 0.7249319939086736
14.27383880030268 294.8375288444272 0.7255510750712071
14.279066355256097 293.6384045752742 0.7241359189191756
14.284293910209513 291.7364236932812 0.7219926458268257
14.28952146516293 293.54030974892385 0.723237203970843
14.294749020116345 298.9090683948557 0.7292417112219409
14.299976575069762 302.95543090872604 0.7343379010438601
14.305204130023178 304.69230333505493 0.7353713946379208
14.310431684976594 304.2835308682538 0.7356352446726242
14.31565923993001 302.7256887785009 0.7337843016893211
14.320886794883426 304.63166918754354 0.7352263411912753
14.326114349836843 309.92013250154855 0.740749039867217
14.331341904790259 316.91111078134617 0.7475928308551234
14.336569459743675 319.5560479471608 0.7518326496717139
14.341797014697091 319.2140397035167 0.7525131438896911
14.347024569650507 317.952111749521 0.7515322750024251
14.352252124603924 317.1061058231063 0.7512849649879267
14.35747967955734 318.1203647994711 0.752719381477646
14.362707234510756 318.4177702208796 0.7537412552639575
14.367934789464172 319.6803420321851 0.7554481297096539
14.373162344417588 319.3446991420871 0.7536324789706798
14.378389899371005 317.600573789848 0.7508426769081177
14.38361745432442 317.10444328764527 0.74874949598336
14.388845009277837 317.2088508848886 0.7496184341958914
14.394072564231253 315.99085400195446 0.7493286061314447
14.39930011918467 318.00702895087653 0.7516662893155873
14.404527674138086 322.2548173738828 0.7564164134702458
14.409755229091502 322.59877454289585 0.7560081434206266
14.414982784044918 325.74667607589 0.7598796390057515
14.420210338998334 324.6602627681612 0.7594942369239503
14.42543789395175 326.20899833477284 0.761227680138085
14.430665448905167 326.40211056393025 0.7607699583910377
14.435893003858583 323.98408092862735 0.7575019662292218
14.441120558811999 326.2195214374007 0.7594832317280797
14.446348113765415 325.76345340143064 0.7584690981906717
14.451575668718831 324.53454122625413 0.7573547076605017
14.456803223672248 328.2204868184394 0.7620584182753383
14.462030778625664 332.05197989222614 0.766447899751677
14.46725833357908 334.0361554895638 0.7687474668887061
14.472485888532496 337.94975967965473 0.7724456165648557
14.477713443485912 339.29451307224355 0.772976835464722
14.482940998439329 344.0457502070722 0.778001753211068
14.488168553392745 347.6454169969201 0.7818260116541456
14.493396108346161 352.07166472165983 0.7870612634442475
14.498623663299577 359.16426205767425 0.7956537956722493
14.503851218252994 365.44487929555555 0.8020945852604576
14.50907877320641 373.48073597785617 0.8105070948917359
14.514306328159826 379.66556927433936 0.8162061606029555
14.519533883113242 382.1957092179642 0.8184036477573202
14.524761438066658 382.7083247786803 0.8192456288947936
14.529988993020075 380.54270486197515 0.8176805110510871
14.53521654797349 374.9045231924603 0.8120152332138744
14.540444102926907 368.42258445384675 0.8055164586241018
14.545671657880323 357.84493637823715 0.7937925973453128
14.55089921283374 344.46366539525314 0.7795591529353204
14.556126767787156 331.147777869416 0.7651644984917175
14.561354322740572 319.779455810708 0.7523628001123058
14.566581877693988 310.7455295996817 0.7429992030358044
14.571809432647404 305.45890923909406 0.7368427949193288
14.57703698760082 300.76851511907944 0.7315620086163519
14.582264542554237 304.6767886517208 0.7362873089354037
14.587492097507653 307.99364041712386 0.7401301533968789
14.592719652461069 312.7834331997514 0.7449617009116811
14.597947207414485 314.56118730130703 0.7475306460491843
14.603174762367901 315.72111074664747 0.7477188173958793
14.608402317321318 319.60638061619153 0.7511573079473577
14.613629872274734 320.3425904581227 0.7518709252090136
14.61885742722815 324.8590453829792 0.7566454004521275
14.624084982181566 326.9013189265508 0.7596072839354787
14.629312537134982 333.3617744597726 0.7668115190315443
14.634540092088399 340.9181905982729 0.7737042031189528
14.639767647041815 343.34646758815046 0.7751977577398121
14.644995201995231 342.81248037317795 0.7750783793821322
14.650222756948647 344.4705674951206 0.7760817463909983
14.655450311902063 343.0704733272234 0.7747862346163279
14.66067786685548 344.7837455780136 0.7762537507082404
14.665905421808896 346.5954628728326 0.7773581674618354
14.671132976762312 348.6223499997916 0.7795703410372702
14.676360531715728 349.2870260506173 0.7811329535771242
14.681588086669144 347.75696964273607 0.7793249628825681
14.68681564162256 345.66715839981794 0.7778174506146518
14.692043196575977 344.13413057446564 0.7758332299626374
14.697270751529393 342.25221187478377 0.7731223807301476
14.70249830648281 345.0708779009801 0.776236595629774
14.707725861436225 347.64289143623154 0.7786390049578755
14.712953416389642 350.07903328845384 0.780780894335127
14.718180971343058 350.4801251555699 0.7810368291185277
14.723408526296474 350.4242481382464 0.7806968538426478
14.72863608124989 350.17478663699717 0.7800108978518402
14.733863636203306 350.1425429875971 0.7802407791971194
14.739091191156723 350.79889969368696 0.7811322051676717
14.744318746110139 349.1343333984051 0.7800210453084353
14.749546301063555 343.98416166462505 0.7751239291950044
14.754773856016971 338.06052145407347 0.7688744667729697
14.760001410970387 332.1840411133144 0.7630019118267923
14.765228965923804 328.3233396637065 0.7585168720869998
14.77045652087722 324.2329545436345 0.753638103661175
14.775684075830636 322.6751280181425 0.7511563839041759
14.780911630784052 319.5306343812937 0.7472417620565373
14.786139185737468 318.5487113693927 0.7466164513486584
14.791366740690885 320.49496792368416 0.7499660780723233
14.7965942956443 316.9991535130396 0.7463705018735398
14.801821850597717 318.6459728065536 0.748839294382184
14.807049405551133 317.0441271271206 0.7458416826396073
14.81227696050455 317.8893606850704 0.7467524568356466
14.817504515457966 321.2378907451338 0.7504829657599821
14.822732070411382 324.7127195230405 0.7534545191295837
14.827959625364798 329.94001502385163 0.7597580284807007
14.833187180318214 336.5823991703403 0.7673967493773399
14.83841473527163 344.4515114839401 0.7761162091836435
14.843642290225047 346.83969917452094 0.779507867372662
14.848869845178463 351.7003752776733 0.7851757044341067
14.854097400131879 354.1652568903991 0.7873791460866345
14.859324955085295 356.4778465461869 0.7901471149556237
14.864552510038711 358.02701942619706 0.7907428620175758
14.869780064992128 359.82495940583107 0.7921115863753794
14.875007619945544 359.52697571819914 0.7913110827226872
14.88023517489896 362.1795525559977 0.7938514455033697
14.885462729852376 361.7672873947705 0.7937156071278664
14.890690284805792 359.5758279126521 0.7912288386824837
14.895917839759209 360.7237566983675 0.7927057848343493
14.901145394712625 361.4202321193564 0.7935794230090212
14.906372949666041 361.16763755791607 0.7925257954783419
14.911600504619457 356.2945577892027 0.7874875632538785
14.916828059572873 351.2184031741067 0.7820405820802223
14.92205561452629 346.19756800484686 0.7764352332960031
14.927283169479706 342.4181518706671 0.7732098297122908
14.932510724433122 339.0629928671966 0.7702382009237178
14.937738279386538 337.4748781723763 0.7695318084478661
14.942965834339955 331.5773960972077 0.7634859523431996
14.94819338929337 325.4133165973514 0.7569460803713967
14.953420944246787 317.6237437911718 0.7478940399564185
14.958648499200203 312.3636252567034 0.7415220237885932
14.96387605415362 308.7654719715081 0.7368229787227166
14.969103609107036 305.74349841647046 0.7337086489741171
14.974331164060452 303.04409048990624 0.7297984217952019
14.979558719013868 301.59288159010254 0.728465470376163
14.984786273967284 299.806220974359 0.7268913121200706
14.9900138289207 297.8794620065568 0.725240125873055
14.995241383874117 300.9154381885857 0.7287611037086502
15.000468938827533 302.30295067167674 0.7307443893339332
15.005696493780949 302.7069639306854 0.7302117654249781
15.010924048734365 301.59751312348527 0.7293802379307622
15.016151603687781 301.1119650364149 0.7280295165613833
15.021379158641198 303.4191990806596 0.7307654421648863
15.026606713594614 305.3518556055449 0.733932830570532
15.03183426854803 308.08074934910485 0.7372166363966165
15.037061823501446 310.91087417456544 0.7423469741499709
15.042289378454862 313.6065019264465 0.7451816675713016
15.047516933408279 314.88837463640044 0.7466456227799638
15.052744488361695 315.50498004947906 0.7463680784246175
15.057972043315111 316.0893950100522 0.7471860575404529
15.063199598268527 313.9872970410192 0.7448979163339883
15.068427153221943 316.0397859623771 0.7471593795960608
15.07365470817536 315.6550921114832 0.7454991908393077
15.078882263128776 316.97542815817627 0.7456377359606592
15.084109818082192 316.6168112009727 0.7448123263326275
15.089337373035608 317.3644474739716 0.74661206228561
15.094564927989024 317.05764512050683 0.7465890577163568
15.09979248294244 319.2659235299185 0.7501514541934053
15.105020037895857 317.21473717366285 0.7478328961702941
15.110247592849273 316.9829010071559 0.748122465768358
15.11547514780269 314.59193233788676 0.7446734595071286
15.120702702756105 313.385721209672 0.7434504700055661
15.125930257709522 311.88328541702475 0.740489657872691
15.131157812662938 307.8609202409508 0.7360028454176024
15.136385367616354 306.0757284309247 0.7343874768821332
15.14161292256977 300.8718325100351 0.7286578330325587
15.146840477523186 298.48305048379774 0.7271916844676316
15.152068032476603 296.522805510062 0.7245603386839999
15.157295587430019 295.023714763667 0.7224556627411155
15.162523142383435 291.67692078981645 0.7175471435102309
15.167750697336851 289.4783085947989 0.7154852672523816
15.172978252290267 285.90878278034137 0.712285218377583
15.178205807243684 281.8428042759765 0.7088224814930135
15.1834333621971 277.640795844539 0.7033948098076315
15.188660917150516 272.2769671308977 0.696766978832373
15.193888472103932 272.2840557008751 0.6974427831167389
15.199116027057348 273.3888045082662 0.6993923808659402
15.204343582010765 273.7842426907188 0.6987775587018724
15.20957113696418 275.04018298612664 0.7012139310320445
15.214798691917597 274.1910681073686 0.6998239081237801
15.220026246871013 275.1732989608542 0.7028896337781038
15.22525380182443 271.7350156405043 0.6978069681354206
15.230481356777846 269.8662612082019 0.695509502656911
15.235708911731262 267.81232995804476 0.6925293880021093
15.240936466684678 267.4473088214348 0.6908663548027225
15.246164021638094 267.45662246380203 0.6924153493319241
15.25139157659151 269.7319784793156 0.6961753555580747
15.256619131544927 270.8607552235315 0.6978111906817989
15.261846686498343 272.8821357372803 0.7009552000387645
15.267074241451759 272.6882640998583 0.7007396325916285
15.272301796405175 271.46110148177684 0.6987919330245097
15.277529351358591 268.8356872436482 0.6948184844850643
15.282756906312008 269.2557838059556 0.6945865730741928
15.287984461265424 269.08627108781496 0.6932084974405498
15.29321201621884 269.67364874273187 0.6930626933424632
15.298439571172256 270.2393490476203 0.6927079089612647
15.303667126125672 269.3602083927523 0.6916605896918827
15.308894681079089 271.9139504519331 0.694874706844523
15.314122236032505 273.71380631928594 0.6970469513126557
15.319349790985921 272.94493587285376 0.6967283335534958
15.324577345939337 276.0199529025487 0.700188040044201
15.329804900892753 278.6100096339243 0.7043393070208387
15.33503245584617 282.41433603474127 0.7096147804425087
15.340260010799586 281.91724992123403 0.7088031143240505
15.345487565753002 281.91208367825953 0.7095282919970346
15.350715120706418 283.7069193579307 0.7110379875191521
15.355942675659835 284.68914271580223 0.7111252917883516
15.36117023061325 288.264502765907 0.7157207341386737
15.366397785566667 291.0321986405057 0.7191465754382942
15.371625340520083 294.9983874723437 0.7242985984020966
15.3768528954735 297.36085768402216 0.7274669777954347
15.382080450426916 300.35938694000413 0.7312106036536856
15.387308005380332 300.6261608432582 0.7312631219151939
15.392535560333748 297.11744096229154 0.7272370818852831
15.397763115287164 295.2073555657711 0.7331203743749579
15.40299067024058 293.71604182474744 0.7384965131196398
15.408218225193997 290.58540557784494 0.7393835465575954
15.413445780147413 290.1507056797246 0.742888313914123
15.418673335100829 292.38223044419476 0.7503227338886478
15.423900890054245 295.0678041022185 0.756987063926074
15.429128445007661 298.13181744762943 0.7630329234431833
15.434355999961078 297.69465120328226 0.7649028891658161
15.439583554914494 295.3753829619555 0.7632692293496195
15.44481110986791 293.15641072341384 0.762913983059862
15.450038664821326 296.63117848503964 0.7702770510914528
15.455266219774742 294.0671839450887 0.7688686313424723
15.460493774728159 291.7695959825652 0.7683484235428442
15.465721329681575 291.3567235672958 0.769790322362994
15.470948884634991 289.82831184581005 0.7687961189679197
15.476176439588407 292.23524945224386 0.7741621934335721
15.481403994541823 294.20502433282553 0.7788413378376232
15.48663154949524 293.33837178409965 0.780325831858894
15.491859104448656 293.8500110722198 0.7827944604207288
15.497086659402072 293.29047305181757 0.7837750560345144
15.502314214355488 292.66687595889147 0.7830287353119304
15.507541769308904 294.74124472214726 0.787427019721327
15.51276932426232 293.94639421767033 0.7897837653989721
15.517996879215737 294.45242912250916 0.7928111309538164
15.523224434169153 295.9232780784802 0.79712925635256
15.52845198912257 297.9016400276105 0.8011245463728947
15.533679544075985 299.77844869251703 0.8045102850286758
15.538907099029402 299.5367969742106 0.8060287769047636
15.544134653982818 299.77966754090187 0.8083817169888005
15.549362208936234 300.4226576055824 0.8095494477870766
15.55458976388965 298.9030546139849 0.8096071178937522
15.559817318843066 299.99643299628787 0.812455662448525
15.565044873796483 296.8339173178425 0.8098956762828158
15.570272428749899 297.62689333910504 0.8132095387582291
15.575499983703315 298.1361402275475 0.8154532140577279
15.580727538656731 300.21447163578756 0.8194178310009678
15.585955093610147 298.2180404884269 0.8178269116250774
15.591182648563564 295.8749110023443 0.8159858510180727
15.59641020351698 291.8163351052064 0.8117246095185306
15.601637758470396 288.63972256870784 0.8093530196270011
15.606865313423812 286.48596206562524 0.8092325062983119
15.612092868377228 285.70098432530295 0.8098063147197567
15.617320423330645 287.6808245490189 0.814575778957369
15.62254797828406 285.3896616784961 0.8123986465310105
15.627775533237477 283.8308747873922 0.8117172856749915
15.633003088190893 278.8130106803259 0.8073501026939077
15.63823064314431 279.0363143896767 0.8068849971989456
15.643458198097726 275.3992176856278 0.7896614368809467
15.648685753051142 273.1385385127758 0.779015200830301
15.653913308004558 271.3113799739748 0.7712752788592454
15.659140862957974 269.41825481719724 0.7668567616676577
15.66436841791139 271.1170024251753 0.7677939495947309
15.669595972864807 274.34170622082934 0.7699645359660624
15.674823527818223 273.5918380101131 0.7667054727371979
15.680051082771639 274.14676682615675 0.7647824712434013
15.685278637725055 274.0030569428914 0.7622687914348469
15.690506192678471 271.3082741029043 0.7560977785546847
15.695733747631888 271.0798197966764 0.7540312872760888
15.700961302585304 267.7363952232806 0.7485999109137167
15.70618885753872 268.1346638773428 0.7485484273652042
15.711416412492136 268.7451751557275 0.747345044388145
15.716643967445552 270.005637058261 0.7480921552903966
15.721871522398969 273.0325468280164 0.7521904962105226
15.727099077352385 271.6415140333784 0.7499138284610672
15.732326632305801 274.291536610474 0.7532796174446156
15.737554187259217 272.20074828702815 0.7489987201411769
15.742781742212633 270.47684656638967 0.744229579248803
15.74800929716605 273.3864286693035 0.7476129933840114
15.753236852119466 272.8852850176217 0.74569342756202
15.758464407072882 274.63640912106706 0.7473040669406856
15.763691962026298 273.8617529665949 0.7458627775566545
15.768919516979715 274.2537490105495 0.7442408512872066
15.77414707193313 276.47492480190476 0.7460879082963611
15.779374626886547 277.38606900893365 0.746033879900282
15.784602181839963 282.3246049182869 0.7526636691587907
15.78982973679338 281.2606108284406 0.7511720658104355
15.795057291746796 279.33886502690467 0.7481249352913021
15.800284846700212 281.0727865639081 0.7494844255711567
15.805512401653628 279.4185703358837 0.7468726958756841
15.810739956607044 284.97171545582904 0.7532626100110442
15.81596751156046 289.0842576557052 0.7578947694384311
15.821195066513877 288.7627666846939 0.7571434165575431
15.826422621467293 290.4752935386628 0.7577204208788021
15.831650176420709 289.2511145895311 0.7559743133695273
15.836877731374125 287.85197980254986 0.7548137761441459
15.842105286327541 287.2018915090353 0.7546381651013664
15.847332841280958 286.99783770426484 0.754463949442374
15.852560396234374 286.80439511067334 0.7534377686553476
15.85778795118779 286.3037646948075 0.7509077683097953
15.863015506141206 285.6836151565822 0.7505356965074957
15.868243061094622 282.65283455966477 0.7458624491059577
15.873470616048039 281.6500273603744 0.745019495897279
15.878698171001455 280.6085562202554 0.7428890794657481
15.883925725954871 280.04959232338905 0.7413822946102868
15.889153280908287 279.7936407509581 0.7409611096857273
15.894380835861703 281.53827267769356 0.7441415354911203
15.89960839081512 281.49685690323025 0.7440577484968658
15.904835945768536 283.84544012211137 0.7454328441678862
15.910063500721952 282.839596548118 0.7428047728692456
15.915291055675368 280.29357333862174 0.7384107118137458
15.920518610628784 280.1638364055125 0.73955027056427
15.9257461655822 278.8956788410457 0.7373144281887336
15.930973720535617 279.1322210731321 0.7370401836977394
15.936201275489033 278.38394474560874 0.7370955485699093
15.94142883044245 277.39655411779654 0.7355592794023573
15.946656385395865 278.1539928412066 0.7368888445173339
15.951883940349282 278.82770692185034 0.7370859668669911
15.957111495302698 282.49987737209244 0.7400648534790844
15.962339050256114 284.75868350349987 0.7442814429526414
15.96756660520953 284.011263943914 0.7428964675969099
15.972794160162946 282.54490983179716 0.7418878560579454
15.978021715116363 281.67083653176155 0.7407631639846126
15.983249270069779 284.25027109100034 0.7431908500995063
15.988476825023195 284.89257531162184 0.7440941009689283
15.993704379976611 285.9028665283728 0.7445138067645198
15.998931934930027 283.73038268011044 0.7409195364732156
16.004159489883442 282.1361974041257 0.7394952660971177
16.009387044836856 283.4705421218901 0.7406086865658718
16.01461459979027 284.5050688428545 0.742536479065685
16.019842154743685 285.2374742151398 0.7435480586313921
16.0250697096971 282.54125736032483 0.7397879721669626
16.030297264650514 282.1997500891328 0.7391811543389881
16.03552481960393 284.4008224397717 0.7411924615383437
16.040752374557343 291.7111689613689 0.750224552161117
16.045979929510757 296.00840600635655 0.7547827702507507
16.05120748446417 298.46124126437604 0.7578709263818846
16.056435039417586 300.9644665120943 0.7611486378291281
16.061662594371 302.5807308832365 0.7624562060700432
16.066890149324415 308.0527059373257 0.7683245587935457
16.07211770427783 308.10728473357784 0.7676899094416287
16.077345259231244 311.52433581680566 0.7713957662114684
16.08257281418466 315.56065977740525 0.7764434748778198
16.087800369138073 316.53712457881824 0.7775487790993518
16.093027924091487 320.96683109416307 0.7827942542457336
16.0982554790449 321.6990518423521 0.7834969323267641
16.103483033998316 324.6476821085028 0.787190765043256
16.10871058895173 326.6254683788172 0.7893909794644759
16.113938143905145 326.5958622850282 0.7897088766366877
16.11916569885856 325.99772453767616 0.7895157469179269
16.124393253811974 322.9914177377023 0.7864532511888607
16.129620808765388 323.0661919514455 0.7870383778122263
16.134848363718802 321.89629357906915 0.7853229747535251
16.140075918672217 324.254623110054 0.7873880747381531
16.14530347362563 326.07545325052035 0.7901232618169719
16.150531028579046 326.442744766726 0.7912204136463648
16.15575858353246 328.85975764058657 0.7941865916275189
16.160986138485875 324.98752862938267 0.7888460160789997
16.16621369343929 322.8226106201622 0.7853887881055602
16.171441248392703 316.2082146776702 0.7780330890522275
16.176668803346118 311.13200640412185 0.7725113270750253
16.181896358299532 307.62734962365 0.767600969696845
16.187123913252947 304.7127483366186 0.763332151303616
16.19235146820636 299.5721031571736 0.7565147048373119
16.197579023159776 296.09201049161106 0.7533737427643726
16.20280657811319 288.74431150608257 0.7452121514110478
16.208034133066604 282.63377638534695 0.7380887518090462
16.21326168802002 277.26019924811874 0.7306990905958265
16.218489242973433 274.0111944483417 0.7262488569792046
16.223716797926848 272.09064142935836 0.7235991559972567
16.228944352880262 272.4893749046687 0.7245349601923213
16.234171907833677 269.8236023721426 0.7214884850097941
16.23939946278709 267.2787575911743 0.7185706776410234
16.244627017740505 260.7868599882637 0.7106445457464026
16.24985457269392 256.7876923451078 0.7054881864372998
16.255082127647334 255.5224637859541 0.7044708222661704
16.26030968260075 252.06268190384392 0.6988222553732326
16.265537237554163 253.04774836887836 0.7006635464414827
16.270764792507578 249.85121351077294 0.6949244119736673
16.275992347460992 248.5136620437782 0.6944994060805829
16.281219902414406 248.02345221328235 0.6941926633941595
16.28644745736782 244.86836407643793 0.6903858488629692
16.291675012321235 246.77787590524605 0.6935457147113722
16.29690256727465 250.83737525630835 0.6979076448307184
16.302130122228064 249.82929063675144 0.694276833231259
16.30735767718148 251.8121412879955 0.6950582484877043
16.312585232134893 252.39397794270536 0.697131446122221
16.317812787088307 253.1093837227916 0.6992286895028388
16.323040342041722 252.98526255972098 0.6995812407916732
16.328267896995136 252.54135571246425 0.6973790725720926
16.33349545194855 250.5709337805951 0.6933056679789469
16.338723006901965 250.36192019419116 0.6927615393302659
16.34395056185538 253.05068903859478 0.6963133863979606
16.349178116808794 255.6044365341085 0.7001779483025042
16.35440567176221 257.7931529256296 0.7023427987370315
16.359633226715623 261.0257645459097 0.7073887130202984
16.364860781669037 265.704198144399 0.71275400340835
16.37008833662245 273.50514530458247 0.722160505782289
16.375315891575866 278.91543082210336 0.7293138023031083
16.38054344652928 281.66079259283237 0.732150511538892
16.385771001482695 283.03517600086536 0.7323493870479536
16.39099855643611 286.6258936414871 0.7360433031495413
16.396226111389524 290.57495878693663 0.7402690112514027
16.401453666342938 293.83256122516667 0.7436721607642659
16.406681221296353 290.13740543191716 0.7386212683216883
16.411908776249767 290.73299682078783 0.7380790704368708
16.41713633120318 290.74920345311614 0.7382193089878911
16.422363886156596 287.65267993448026 0.7349868083710683
16.42759144111001 282.8536818503669 0.7295368797225289
16.432818996063425 276.317137283895 0.7214963515036042
16.43804655101684 272.0492091613074 0.7151807982681705
16.443274105970254 269.5362759391028 0.7129208757564482
16.448501660923668 270.4035318824071 0.7135361212940141
16.453729215877082 272.4300701092592 0.7167261814280088
16.458956770830497 272.6604204591272 0.7166777180282576
16.46418432578391 272.6297746075745 0.7163164870153651
16.469411880737326 270.91521720329996 0.7144333062250896
16.47463943569074 270.0860636799093 0.7137754248306957
16.479866990644155 265.7719607496425 0.707882099855447
16.48509454559757 269.27149231857413 0.7125379817702804
16.490322100550983 273.5815963107156 0.7177634205274233
16.495549655504398 278.58757655773843 0.7246791434221326
16.500777210457812 277.4509504004672 0.7231825626674916
16.506004765411227 275.91080587414126 0.7197094659759662
16.51123232036464 275.4362967599273 0.7183309416149263
16.516459875318056 275.53523211995287 0.7181503772904163
16.52168743027147 277.6158806431164 0.7203770582135637
16.526914985224884 279.6291297494359 0.724372696589515
16.5321425401783 281.8166939752421 0.7271222685111657
16.537370095131713 278.8909092246263 0.7225698579694645
16.542597650085128 273.2410071736864 0.7150320377270049
16.547825205038542 268.78264357034914 0.708647679893214
16.553052759991957 270.1244523989296 0.7094564565409839
16.55828031494537 265.6483090905215 0.7041127071314064
16.563507869898785 260.94538450238747 0.6980429687017804
16.5687354248522 257.7674787659954 0.695277681882702
16.573962979805614 256.40534039483725 0.6945581838095171
16.57919053475903 256.74228743475874 0.6956028721892924
16.584418089712443 256.9688482500916 0.69644832307653
16.589645644665858 256.1992306461735 0.6955316999700728
16.594873199619272 253.39051446133715 0.6923039862592734
16.600100754572686 252.1353055195815 0.6904252691051259
16.6053283095261 251.83173386474607 0.6902001745662316
16.610555864479515 251.52788634114452 0.6889932398628592
16.61578341943293 254.1319546068241 0.6922658859058758
16.621010974386344 251.32508162436397 0.687373234404984
16.62623852933976 252.13594681492773 0.6873894856635638
16.631466084293173 251.69562607370187 0.687503604342685
16.636693639246587 252.26799515540387 0.6875283178297003
16.641921194200002 253.37674524599743 0.6903110518473856
16.647148749153416 254.35472448414654 0.6909934794932034
16.65237630410683 253.1102764751222 0.6897248972005996
16.657603859060245 255.75518998673297 0.6920278681238725
16.66283141401366 253.51644269783904 0.6881051445797643
16.668058968967074 251.62218838046604 0.6845267121793238
16.67328652392049 244.209289044631 0.6751459623066531
16.678514078873903 242.46991240703272 0.6721240396843493
16.683741633827317 242.91997842194516 0.674030348962028
16.68896918878073 246.16888312425732 0.6794797706118896
16.694196743734146 244.25281485536334 0.677303767790431
16.69942429868756 244.25354736909523 0.6764544471134373
16.704651853640975 243.78170383180338 0.6757290267934862
16.70987940859439 245.1860292021939 0.6782515394545863
16.715106963547804 243.15209342768807 0.6752493248061583
16.720334518501218 237.36348044992985 0.667093973749599
16.725562073454633 235.68929846694422 0.6620207014955718
16.730789628408047 234.12670215651266 0.6595366830398602
16.73601718336146 235.27925949839403 0.6630026685554506
16.741244738314876 236.01818859576042 0.6657795393498266
16.74647229326829 233.58188476120824 0.6637341748985396
16.751699848221705 233.46300589720192 0.6625039239873691
16.75692740317512 227.2433325167338 0.6539840815344319
16.762154958128534 224.49021426515358 0.6489365082384256
16.767382513081948 223.40646991100414 0.6476568715240958
16.772610068035362 224.97752235757181 0.6495767525850508
16.777837622988777 227.51995293342063 0.6539691959569208
16.78306517794219 229.51209979352745 0.6569314233700447
16.788292732895606 229.7563816014863 0.6573726051734632
16.79352028784902 228.2974479348864 0.6548536932570239
16.798747842802435 228.8991746003671 0.6542371710287843
16.80397539775585 227.93603493248926 0.6542651810541265
16.809202952709263 225.3019471954607 0.650810926255312
16.814430507662678 223.4532152763877 0.6485864413916729
16.819658062616092 221.66344563829105 0.6447968578388577
16.824885617569507 222.2817539987631 0.6459431854262274
16.83011317252292 218.5609253720894 0.6396236375746285
16.835340727476336 219.96487981946737 0.6432484055914707
16.84056828242975 219.0319536747113 0.6433075754481402
16.845795837383164 219.7793165087586 0.6452285740799926
16.85102339233658 218.50024212647858 0.6429162914594034
16.856250947289993 218.57856561079518 0.6428320260387662
16.861478502243408 217.94573923297438 0.6425838171492246
16.866706057196822 217.9371175900192 0.6433378858560326
16.871933612150237 219.41577120915423 0.6450737722785606
16.87716116710365 221.72963393418112 0.6474671560234702
16.882388722057065 221.74419078649467 0.6474491951414624
16.88761627701048 220.41915897585102 0.6466271621149211
16.892843831963894 218.9758480836651 0.6443462591477911
16.89807138691731 216.61591753137225 0.6406194773147618
16.903298941870723 215.84496520882007 0.6385083564656178
16.908526496824138 213.61151423214537 0.6344606991857007
16.913754051777552 213.55879915361854 0.6341969887594349
16.918981606730966 212.47439273465767 0.6323927361079689
16.92420916168438 213.769469480474 0.6356527148779925
16.929436716637795 212.70600668938985 0.634490034432338
16.93466427159121 214.22047547167054 0.6364162483812236
16.939891826544624 215.64090246622308 0.638018285692851
16.94511938149804 214.40156715703827 0.6352899044233945
16.950346936451453 214.53012921035236 0.6358645446471307
16.955574491404867 214.63038067388004 0.6373583392651109
16.960802046358282 216.16113782908425 0.6402911764320863
16.966029601311696 216.90079270702353 0.640212098450742
16.97125715626511 217.08744773887926 0.6399720949331735
16.976484711218525 215.12889936579285 0.636858215147678
16.98171226617194 211.76426450857608 0.6328030906103818
16.986939821125354 211.0163132988733 0.6324572218009427
16.99216737607877 213.5959244201651 0.6378995638437526
16.997394931032183 215.01243483428314 0.6387621149358762
17.002622485985597 216.99725615435545 0.641993588688657
17.00785004093901 216.33833007209893 0.6372017191745675
17.013077595892426 217.65020011800158 0.6376087628378383
17.01830515084584 217.83897024601828 0.6358313071664273
17.023532705799255 217.64886185691324 0.6351025942173357
17.02876026075267 216.12641159109182 0.634667845767751
17.033987815706084 217.61559640789903 0.6381783749171306
17.039215370659498 217.76990982589712 0.6394935820082839
17.044442925612913 217.2676511424538 0.6394663656609179
17.049670480566327 217.71601242833722 0.639863142304141
17.05489803551974 215.18413535083374 0.6357534935325648
17.060125590473156 215.92076844031286 0.6362464333486525
17.06535314542657 216.40088924567263 0.6376733574513657
17.070580700379985 217.9939445019788 0.6404010299728229
17.0758082553334 215.9022909362559 0.6376444531816133
17.081035810286814 213.66817870322572 0.6339749462769375
17.086263365240228 215.66613740599465 0.6366590284803344
17.091490920193642 217.81202971450978 0.639743345033401
17.096718475147057 221.5011020383906 0.6445222313089807
17.10194603010047 222.34721787406764 0.6439963251038685
17.107173585053886 221.69795749057786 0.641558439671392
17.1124011400073 220.76962603802895 0.6401662502175296
17.117628694960715 222.04481242697582 0.6418879273970763
17.12285624991413 224.45245099579864 0.6470887882220654
17.128083804867543 225.16325711439427 0.6473354128083973
17.133311359820958 228.05353138068463 0.6516475808798361
17.138538914774372 228.6064214642175 0.6548034022726166
17.143766469727787 228.6782748537032 0.6547898996659863
17.1489940246812 228.4995513545119 0.6553833068312078
17.154221579634616 226.61411701990752 0.6517171901683314
17.15944913458803 226.0801879023846 0.6498481909693996
17.164676689541444 230.90691080463708 0.656020192712102
17.16990424449486 234.29279631656962 0.659032405036441
17.175131799448273 240.66129096908747 0.6683944507677954
17.180359354401688 238.39859227684136 0.6657571003708009
17.185586909355102 239.0039860351199 0.666324380944852
17.190814464308517 238.8934355689145 0.6652428228358982
17.19604201926193 244.48283939559167 0.6709440676273862
17.201269574215345 246.91741884953038 0.672632831261112
17.20649712916876 246.8551704642327 0.6708566878791931
17.211724684122174 244.4111800664959 0.6689657439954161
17.21695223907559 242.8454666118518 0.6678706835880384
17.222179794029003 244.8151369083981 0.6719741782172014
17.227407348982418 246.42331972672395 0.67397402339258
17.232634903935832 247.7959455139655 0.6746027534567804
17.237862458889246 249.37143918968357 0.6762364706339455
17.24309001384266 245.2842393881295 0.6701507891907199
17.248317568796075 243.496069283167 0.6687074074174161
17.25354512374949 242.70903519168027 0.6674211133041548
17.258772678702904 243.01162153713636 0.6677777086970456
17.26400023365632 242.39181618869415 0.6681888558572239
17.269227788609733 239.30640476443378 0.6637472612334555
17.274455343563147 236.48484807536963 0.6593253077383364
17.279682898516562 233.893386419026 0.6562356530867769
17.284910453469976 233.9270115825454 0.6562815435838505
17.29013800842339 235.09029842927097 0.658077564246571
17.295365563376805 238.64661379611314 0.6635909163788325
17.30059311833022 240.83526831383318 0.6662602454468279
17.305820673283634 243.28687751944133 0.669624624491933
17.31104822823705 243.1007510668195 0.6698179929147902
17.316275783190463 241.8388453710848 0.6673455359685058
17.321503338143877 242.00058281232003 0.6685436463493701
17.32673089309729 240.28200777814115 0.6653656514473826
17.331958448050706 239.4262912920298 0.6651806048197597
17.33718600300412 239.44264770321757 0.664234815857235
17.342413557957535 240.78491670459204 0.667095959478925
17.34764111291095 241.5654229587288 0.6690516681858321
17.352868667864364 237.8047683046682 0.6639290462314155
17.358096222817778 236.07800328225215 0.6599390962068851
17.363323777771193 233.35173830688476 0.655285204418157
17.368551332724607 233.56637566789922 0.6552757284760237
17.37377888767802 234.48855782980493 0.6576249092241438
17.379006442631436 233.7217156841103 0.6569867793433647
17.38423399758485 232.4325040585225 0.6540749886639695
17.389461552538265 230.52924127380155 0.6526824212693019
17.39468910749168 232.35617983185057 0.65616593854596
17.399916662445094 236.21913512270746 0.6617382949099577
17.405144217398508 239.9258560508947 0.6668880259830975
17.410371772351922 239.41492464695128 0.6649860591486522
17.415599327305337 238.29784454217886 0.6635759137884
17.42082688225875 235.9454885689107 0.6608225839345087
17.426054437212166 233.2854164407424 0.6577554285085015
17.43128199216558 235.4162835586633 0.6600280872263624
17.436509547118995 235.59091446618038 0.6605839473825608
17.44173710207241 238.19505383282007 0.6627911045212039
17.446964657025823 236.7880106807613 0.6602811523523764
17.452192211979238 232.99034600627593 0.6550158182833542
17.457419766932652 232.51818406951023 0.6530751058389024
17.462647321886067 232.8758694764544 0.6551540388875111
17.46787487683948 232.23569093327882 0.6536608649610761
17.473102431792896 231.56128190870507 0.6550353252608183
17.47832998674631 231.2722397997139 0.6557158766846307
17.483557541699724 235.07881412676457 0.6609270339449186
17.48878509665314 237.04243374576535 0.6622926575765116
17.494012651606553 239.2518985760373 0.6646523607768232
17.499240206559968 241.4045874735984 0.6658767117489739
17.504467761513382 243.50215848286012 0.6680978197821802
17.509695316466797 245.42237403428499 0.669428642965956
17.51492287142021 243.8042570126327 0.6679467795008693
17.520150426373625 241.1023435931423 0.6648393357449327
17.52537798132704 239.83102127034215 0.661992112631784
17.530605536280454 240.69249187461514 0.6627554000228926
17.53583309123387 241.41591406939696 0.6631576370086293
17.541060646187283 239.6157626808796 0.6610920753904164
17.546288201140698 239.33673385872265 0.6633856464889717
17.551515756094112 239.45876471994097 0.6638184394950858
17.556743311047526 242.4880501103045 0.6683135219491805
17.56197086600094 243.51883349104344 0.6684328437996935
17.567198420954355 243.39975026667133 0.6677551756260818
17.57242597590777 241.97324568156353 0.6653589665383445
17.577653530861184 240.50888829420902 0.6646770294038425
17.5828810858146 241.20331921366136 0.6662199916081212
17.588108640768013 239.89570336892288 0.6642233824246601
17.593336195721427 244.4206395043788 0.6709561299932528
17.598563750674842 248.5362807925494 0.67500344576529
17.603791305628256 249.41178393608004 0.6764963219593109
17.60901886058167 248.14000795150184 0.673855892498826
17.614246415535085 245.88666347189647 0.6711476690771876
17.6194739704885 245.27519623583692 0.6706518054382741
17.624701525441914 244.7403939473082 0.6705004082656383
17.62992908039533 246.56181120700822 0.6726136030392754
17.635156635348743 249.92985011424818 0.6774103325194638
17.640384190302157 252.93684129839278 0.6791775958082346
17.64561174525557 253.94122151233057 0.6796077537324601
17.650839300208986 255.50503004847738 0.6815196771226848
17.6560668551624 257.7457135585556 0.6844522152168009
17.661294410115815 259.31215598688624 0.6866635259908022
17.66652196506923 260.6425925845904 0.6872689114985522
17.671749520022644 264.03085104815415 0.6918619708346998
17.676977074976058 267.5026350282088 0.6964742773406352
17.682204629929473 272.1189760126539 0.7009734965208454
17.687432184882887 278.41697903282335 0.707727875568716
17.6926597398363 281.39858271985185 0.7107993779008821
17.697887294789716 286.1566399223337 0.7170335499279556
17.70311484974313 287.5041022854537 0.7187124765564595
17.708342404696545 293.215668149006 0.725131273347429
17.71356995964996 296.4255074413328 0.7284913392290552
17.718797514603374 300.2569318335158 0.7326225344249503
17.724025069556788 304.6511928871219 0.7375023531412842
17.729252624510202 309.94108397861646 0.7444900921671067
17.734480179463617 314.26264381107836 0.7499095030592683
17.73970773441703 313.9916857619981 0.7493361186620056
17.744935289370446 313.88948739687055 0.7496822724572576
17.75016284432386 313.1595002357088 0.7479503101674881
17.755390399277275 314.69197794320917 0.7492648168504462
17.76061795423069 316.58535568753683 0.7511545346414722
17.765845509184103 315.002303892075 0.7489431101858295
17.771073064137518 314.76830166800613 0.7488872370653464
17.776300619090932 316.18169843214895 0.751106392238795
17.781528174044347 316.7560173227472 0.7519066232912677
17.78675572899776 318.66934551067055 0.7548584586362377
17.791983283951176 317.1561923538615 0.7528434556864413
17.79721083890459 312.3882378345101 0.7464171519891515
17.802438393858004 308.79827593791333 0.7420694412662354
17.80766594881142 305.70188479355625 0.7386931760833394
17.812893503764833 302.7841598499887 0.7358752956295964
17.818121058718248 297.6250784413621 0.7298599935438878
17.823348613671662 294.2195824763312 0.7251400487235566
17.828576168625077 290.0090811265195 0.7207493577634846
17.83380372357849 282.87311959229544 0.7117416217299737
17.839031278531905 276.89199420074544 0.7045246247679134
17.84425883348532 273.4911540934548 0.6998289644220598
17.849486388438734 274.5771727349577 0.7004642345088995
17.85471394339215 276.3905619282894 0.7033422170293974
17.859941498345563 275.5650300787477 0.7029736254300074
17.865169053298978 273.0947320124522 0.701108165394472
17.870396608252392 275.86546749839385 0.7060109519330602
17.875624163205806 276.41385723405637 0.7057765005877764
17.88085171815922 279.21274610536557 0.708935171733653
17.886079273112635 279.3616200554884 0.7081302409563264
17.89130682806605 282.80699736019477 0.7117342746333056
17.896534383019464 285.94342174189325 0.7159513539211078
17.90176193797288 292.990804354859 0.7239965172240759
17.906989492926293 298.25844383223813 0.7295256522459159
17.912217047879707 306.062407805453 0.7399670897980395
17.917444602833122 312.59985841618806 0.747898473657974
17.922672157786536 317.2846244727638 0.7540212543326628
17.92789971273995 319.69413517461203 0.7564912362579371
17.933127267693365 322.12213040434307 0.7582472206515318
17.93835482264678 320.67042356993267 0.7567893839238184
17.943582377600194 319.3727336976066 0.7545603211284124
17.94880993255361 316.6148698224594 0.7510354959709448
17.954037487507023 313.57220293783433 0.7478299317570077
17.959265042460437 307.78487439528027 0.7410289093920759
17.96449259741385 303.4936727377195 0.7366254567974654
17.969720152367266 297.07018615578005 0.7292319391037868
17.97494770732068 291.7163866625138 0.7229543828859795
17.980175262274095 285.690965681683 0.7162700654063805
17.98540281722751 279.70024803146475 0.709247252327344
17.990630372180924 275.2887211268699 0.7044323774141311
17.995857927134338 272.1745393256253 0.7005340547696435
18.001085482087753 268.76782347384216 0.6963631452400175
18.006313037041167 264.232975350102 0.6903304047927579
18.01154059199458 259.81624584902204 0.6843852691454921
18.016768146947996 257.82397902025866 0.6823703840294711
18.02199570190141 258.5898436693423 0.6842040900798882
18.027223256854825 256.2533952609249 0.6808813144644436
18.03245081180824 254.23495108050355 0.677731840059385
18.037678366761654 253.21852581958828 0.6757333625782594
18.042905921715068 254.20123267714246 0.6760204792789518
18.048133476668482 254.03545328418826 0.675454731632782
18.053361031621897 252.77629503744402 0.6739426403623645
18.05858858657531 252.98665621550157 0.6753013422606086
18.063816141528726 252.2915660281131 0.6762452706126549
18.06904369648214 253.06702856130062 0.6782576019044634
18.074271251435555 257.166072280666 0.6826103777677803
18.07949880638897 260.8531636116646 0.6864678641939841
18.084726361342383 263.95801296333616 0.6884104991013762
18.089953916295798 262.6294125823658 0.6877056497676863
18.095181471249212 260.25123843508027 0.6851895692926858
18.100409026202627 260.732853389688 0.6857419241912371
18.10563658115604 264.13102867778326 0.6897238434866759
18.110864136109456 267.6234147188631 0.693473902481461
18.11609169106287 272.6038699135003 0.6998680885338473
18.121319246016284 277.88266111902476 0.7060249821861198
18.1265468009697 281.0042657370294 0.709366718066529
18.131774355923113 286.97248428319614 0.7176806863242472
18.137001910876528 292.51456546562855 0.7242728007332933
18.142229465829942 298.9301216072088 0.7313023428119477
18.147457020783357 302.06690578910127 0.7336976955626426
18.15268457573677 306.1016468399181 0.7374324596098679
18.157912130690185 312.78904470699564 0.7455949986914442
18.1631396856436 321.84273134423916 0.7566877137978527
18.168367240597014 336.0886288448646 0.7730142824733855
18.17359479555043 349.0584713776113 0.7876953427087895
18.178822350503843 361.0949244390815 0.8002440639647352
18.184049905457258 371.2113503034845 0.8110389997198553
18.189277460410672 378.3572521422151 0.8188460040050644
18.194505015364086 386.7363038351805 0.827665935239262
18.1997325703175 389.6326815141288 0.8308322707009511
18.204960125270915 391.20010896300016 0.8323799634654957
18.21018768022433 384.5431965375627 0.8251005178605528
18.215415235177744 380.2945572557735 0.821198828392579
18.22064279013116 380.67475922963376 0.8214313409292168
18.225870345084573 380.99679319525 0.8216409888830642
18.231097900037987 381.0209204443906 0.8213821233244859
18.236325454991402 379.70632698998133 0.8197071628312333
18.241553009944816 379.0985112924179 0.8193045927263145
18.24678056489823 381.1545718379125 0.8215856261768072
18.252008119851645 380.8790355882558 0.8215966509207815
18.25723567480506 382.13340327804633 0.8229745002320438
18.262463229758474 381.3887039968542 0.8222184019224797
18.26769078471189 374.7152902009821 0.8149747121340378
18.272918339665303 367.1512863441886 0.8065940761638251
18.278145894618717 353.1358104972899 0.7905954717734446
18.28337344957213 343.72277306002667 0.780033098231007
18.288601004525546 336.9539304372979 0.7727167100883146
18.29382855947896 331.31202289238297 0.7667134367148474
18.299056114432375 325.8380061331185 0.7603590178070824
18.30428366938579 319.1895049190061 0.7532598674883892
18.309511224339204 313.0839071730329 0.7466788443321625
18.314738779292618 306.00496865176 0.738649485335926
18.319966334246033 302.73958886705526 0.7350738641621541
18.325193889199447 298.7136352185344 0.7301618962753347
18.33042144415286 295.2472433975842 0.7274547165316859
18.335648999106276 292.0898495505969 0.7241429244915806
18.34087655405969 286.41799892920614 0.7172277348080112
18.346104109013105 282.176961863266 0.7112734281853157
18.35133166396652 281.512473984225 0.7100989604377934
18.356559218919934 280.94998969065364 0.7086129061965907
18.361786773873348 282.3284746543492 0.7109706108844835
18.367014328826762 282.62136733810223 0.7116812607403568
18.372241883780177 283.8586913080698 0.7143850853348154
18.37746943873359 284.6584031346377 0.7145184260581329
18.382696993687006 287.2284198029282 0.7172207333896143
18.38792454864042 291.7436919174362 0.7229020145553862
18.393152103593835 296.3658161636155 0.7397984289736789
18.39837965854725 302.8564990652732 0.7554298286521485
18.403607213500663 309.97169352723944 0.770432845912709
18.408834768454078 316.5791752929844 0.7830207181803194
18.414062323407492 326.0860944364707 0.7978589501776627
18.419289878360907 337.6045828798671 0.8153598543709988
18.42451743331432 341.15523039315707 0.8222852953042588
18.429744988267736 339.69610298670176 0.8245221082415147
18.43497254322115 335.3088686875838 0.8219046001208989
18.440200098174564 331.4085469698366 0.8208181009842798
18.44542765312798 326.05421746975964 0.8184089980514678
18.450655208081393 321.2877304094835 0.8153136897884802
18.455882763034808 316.55190760426166 0.8123951033713577
18.461110317988222 315.87224898449523 0.8145599412543928
18.466337872941637 312.9768301714817 0.8127342186961379
18.47156542789505 311.45188277104154 0.813115764077602
18.476792982848465 305.8985794399773 0.8075007612016548
18.48202053780188 305.7052952022203 0.8105826346853704
18.487248092755294 303.90026739766455 0.8104802796102641
18.49247564770871 304.12493344503997 0.8127998544109565
18.497703202662123 303.36540630569795 0.8145532636042163
18.502930757615538 301.01877542559237 0.8134968210226344
18.508158312568952 298.64940983773016 0.8131449837967545
18.513385867522366 295.45017590901875 0.8113511221302876
18.51861342247578 294.7276617093072 0.8116670897631821
18.523840977429195 294.75352671185885 0.8156021230347488
18.52906853238261 295.571309612766 0.8187770558481469
18.534296087336024 296.997902722106 0.8236750124769961
18.53952364228944 293.1128258877127 0.8204383112089408
18.544751197242853 287.2703498596354 0.8137937929854908
18.549978752196267 285.31538465103927 0.8130239524293922
18.555206307149682 283.62905053644715 0.8123966831246292
18.560433862103096 286.74118135944275 0.8173769453770472
18.56566141705651 287.1678330442044 0.8207236041078375
18.570888972009925 285.97291563425335 0.8209110807851007
18.57611652696334 284.6248772488807 0.8212360059001228
18.581344081916754 285.77342115634 0.8253081784508981
18.58657163687017 290.27409365041177 0.8326044433198494
18.591799191823583 290.3067374260426 0.8338137094795072
18.597026746776997 292.15349456744934 0.8376045070418832
18.60225430173041 290.759133758486 0.8365884636739438
18.607481856683826 290.8577359070873 0.8383349839981369
18.61270941163724 293.3463355235939 0.8442790630457456
18.617936966590655 294.16744171232205 0.8478655768406395
18.62316452154407 298.905286923096 0.8553516278828829
18.628392076497484 303.35111594885274 0.8446549616104728
18.633619631450898 306.3362413718405 0.8391582763329807
18.638847186404313 310.35206122661805 0.837457996429054
18.644074741357727 313.9839946658897 0.835958389266307
18.64930229631114 313.8367158646101 0.8323537748305849
18.654529851264556 319.0978416578325 0.8340698726311304
18.65975740621797 323.78328574535266 0.8378984904263929
18.664984961171385 331.13516181764794 0.8441992506796651
18.6702125161248 331.05949844700075 0.8419167200727393
18.675440071078214 333.58426483319187 0.8435341701465888
18.680667626031628 338.4055090293994 0.846256473799024
18.685895180985042 343.38538326305223 0.8493433733021082
18.691122735938457 347.98545706991547 0.8525935738173958
18.69635029089187 350.6123160410581 0.8527537531161283
18.701577845845286 352.4231292507307 0.8535893556397829
18.7068054007987 354.6570137401482 0.8546955358927993
18.712032955752115 353.0238704486064 0.8509307341585239
18.71726051070553 353.8320383733392 0.8509820888059431
18.722488065658943 356.26353441255196 0.8522204273181531
18.727715620612358 357.0602343988731 0.8525040881022625
18.732943175565772 358.52932169801335 0.8536082712208916
18.738170730519187 358.17768093409654 0.8523972745432402
18.7433982854726 359.5492626354905 0.8529265025200677
18.748625840426016 358.90414872429574 0.8504643862217972
18.75385339537943 357.92243296454814 0.8477217209885318
18.759080950332844 356.7187305298355 0.8451814141874364
18.76430850528626 355.49201277375624 0.8431398522134579
18.769536060239673 351.90244559423627 0.838349055127095
18.774763615193088 348.11664484611777 0.8322423472618329
18.779991170146502 342.1113776317894 0.8230265558162966
18.785218725099917 336.9484602396218 0.8159109361787609
18.79044628005333 334.25408192934924 0.8113310570514859
18.795673835006745 330.4887924446748 0.8056143724039564
18.80090138996016 324.66422225265416 0.797346198755193
18.806128944913574 323.6640066857745 0.7958448679671642
18.81135649986699 321.4552330089066 0.7937624313458587
18.816584054820403 323.2786497807882 0.7959634167203525
18.821811609773818 321.98047111009237 0.7931299065913676
18.827039164727232 321.79363061761836 0.7919283520106601
18.832266719680646 318.57169945662133 0.7879127265808272
18.83749427463406 313.23150982913916 0.7815170332357992
18.842721829587475 309.8781250747241 0.7771754456975593
18.84794938454089 309.60636736664503 0.7759598077990458
18.853176939494304 307.14965482381814 0.7731626567562031
18.85840449444772 308.30957938628023 0.774956167427134
18.863632049401133 304.3022932962649 0.7686659865670782
18.868859604354547 303.15695989354475 0.7668141573415002
18.87408715930796 303.7908556014478 0.7667348973647332
18.879314714261376 302.220959786934 0.7641606078973724
18.88454226921479 300.1233568180989 0.7622082668565054
18.889769824168205 295.82034146483534 0.7564079366352368
18.89499737912162 293.36316868418106 0.7543703234497774
18.900224934075034 292.3872481640187 0.7532367611026528
18.90545248902845 290.0196439694662 0.7495344435780876
18.910680043981863 288.93836172562766 0.7480817210038366
18.915907598935277 285.5353211654025 0.742692451560007
18.92113515388869 283.46788369233803 0.7394741856534756
18.926362708842106 280.56332362289345 0.7352418635395668
18.93159026379552 280.57173493725577 0.7356636747845826
18.936817818748935 279.06272299640915 0.7345138569168835
18.94204537370235 279.0630298151381 0.7338401876765299
18.947272928655764 277.0786149549142 0.7304992651624629
18.952500483609178 275.5403129181807 0.7285363706643524
18.957728038562593 272.72530562813813 0.7245859837784306
18.962955593516007 269.82899531881833 0.7209908406460166
18.96818314846942 271.0124329364298 0.7218726622314943
18.973410703422836 272.3418778765808 0.7228309676812148
18.97863825837625 274.7897491891618 0.7264309220006822
18.983865813329665 276.30056894064126 0.7275607347652415
18.98909336828308 275.5134866544456 0.7258697143034535
18.994320923236494 272.2811436728646 0.7210670750527235
18.999548478189908 271.20928377835025 0.7190362622455801
19.004776033143322 270.7865555715965 0.7196547581167301
19.010003588096737 274.37100647128756 0.7236872707603722
19.01523114305015 276.20643238974384 0.7252626516772878
19.020458698003566 275.59842544956285 0.723617158968963
19.02568625295698 277.7795960115285 0.7267137488118778
19.030913807910395 276.7170128080982 0.725592507449354
19.03614136286381 280.3201506442967 0.7305736529081808
19.041368917817223 278.3013433934089 0.7265029115239412
19.046596472770638 277.26663663085014 0.7235633076673016
19.051824027724052 274.04928616507283 0.719247483745285
19.057051582677467 273.6345033467312 0.7189953534966957
19.06227913763088 273.213560900371 0.7184611691226939
19.067506692584296 274.3688890998218 0.7193253978883848
19.07273424753771 275.52817412309673 0.7201782422161686
19.077961802491124 273.564321821669 0.7183509396031824
19.08318935744454 273.8197309166185 0.7175647742146065
19.088416912397953 272.2655193266749 0.7147715800291649
19.093644467351368 271.2383620456637 0.7138899788048394
19.098872022304782 270.96492952427053 0.7130883642021012
19.104099577258197 269.92807985375055 0.7131884915249401
19.10932713221161 270.33635467210564 0.714307499938395
19.114554687165025 267.2682715265765 0.711423999240502
19.11978224211844 265.8653425243367 0.7094165019812159
19.125009797071854 266.31169546527 0.7089198942039923
19.13023735202527 265.3746684490783 0.7067298740099021
19.135464906978683 264.9051367145613 0.705852335722848
19.140692461932098 262.0240483958118 0.7013840033024802
19.145920016885512 263.10027826769783 0.7023117653697585
19.151147571838926 263.3095694509377 0.7032310996012504
19.15637512679234 264.07061369907586 0.704283262999028
19.161602681745755 262.09490192913887 0.7028808041429694
19.16683023669917 258.48002536305677 0.6973888185793389
19.172057791652584 255.89211606527562 0.6933994472635263
19.177285346606 258.2662949227777 0.6965710475655794
19.182512901559413 261.2336247800831 0.6989341949363514
19.187740456512827 263.4914564768799 0.7014729410871144
19.19296801146624 261.4386003074774 0.6999947015975315
19.198195566419656 259.48547213971517 0.6979783565887557
19.20342312137307 257.83374480026265 0.695715543133907
19.208650676326485 256.8435808438472 0.6930818108909301
19.2138782312799 260.1226261750877 0.697591854114078
19.219105786233314 262.9159640000849 0.7011124125956071
19.22433334118673 262.4644814315932 0.7005715777884501
19.229560896140143 262.9420610630885 0.701858696473268
19.234788451093557 265.15983182180065 0.70490265241076
19.24001600604697 264.69658870295234 0.7043313460225332
19.245243561000386 267.75463563707024 0.7089135607260939
19.2504711159538 267.70033673940674 0.709258584006211
19.255698670907215 266.8544429707152 0.7082594394182783
19.26092622586063 266.4379660216684 0.706279117529537
19.266153780814044 266.02130577931484 0.7029569730519044
19.271381335767458 267.9258962233931 0.7059021042867715
19.276608890720873 271.1651017425621 0.7095954708728316
19.281836445674287 273.697598794268 0.7129738590177449
19.2870640006277 275.6855112560661 0.715692199628773
19.292291555581116 276.1636294499258 0.7168350916013776
19.29751911053453 276.58441250811353 0.7178464545540781
19.302746665487945 277.4541297596572 0.7184980890621226
19.30797422044136 279.6700697272072 0.721061096149979
19.313201775394774 282.91376395608796 0.7243001444098351
19.318429330348188 287.35149213067496 0.7290595509037665
19.323656885301602 291.07625811262807 0.7339298217061008
19.328884440255017 293.8211708763302 0.7363512057500906
19.33411199520843 292.6383019405997 0.7348925160100245
19.339339550161846 295.5462597724472 0.7390238841306496
19.34456710511526 296.9503730674176 0.7403203588167357
19.349794660068675 300.8109478904544 0.7446220145255485
19.35502221502209 304.1608701626504 0.7482191343562689
19.360249769975503 304.89590317639255 0.7491021703857629
19.365477324928918 307.2019031484971 0.751748043681602
19.370704879882332 311.4854305229787 0.7560256197704939
19.375932434835747 317.59672704160886 0.7627633255000789
19.38115998978916 321.88765864435226 0.7682868332007562
19.386387544742576 323.6364594073583 0.7700646701622228
19.39161509969599 324.6702459872069 0.7715884333355292
19.396842654649404 325.12602324632167 0.7721279414751662
19.40207020960282 328.8520009836654 0.7767703428928585
19.407297764556233 329.6495084096161 0.7776495391164442
19.412525319509648 329.85109756614435 0.7773012153689315
19.417752874463062 327.7955696218657 0.774700829008645
19.422980429416477 327.26201928498966 0.7739104435368069
19.42820798436989 327.12477481548734 0.7733364256902335
19.433435539323305 327.71623549059063 0.7738665755257605
19.43866309427672 327.01922098643496 0.7725496037029691
19.443890649230134 326.4904413864927 0.7717717713556633
19.44911820418355 325.49517456774845 0.7712383601508742
19.454345759136963 325.6138945381336 0.7715725162786307
19.459573314090377 327.59426856520236 0.7737867358019473
19.464800869043792 327.66265788841554 0.7731986584090537
19.470028423997206 326.8303797962878 0.7710226474426948
19.47525597895062 326.94425201121095 0.7707195759149617
19.480483533904035 324.9488006424067 0.7678884521113762
19.48571108885745 325.93180357142626 0.7698757906530674
19.490938643810864 327.8443553386174 0.7722116505568377
19.49616619876428 330.6853429103247 0.7752148309166336
19.501393753717693 332.17972565989777 0.777171119698223
19.506621308671107 332.8926214630252 0.7787201857409918
19.51184886362452 334.0443049822864 0.7809307131227011
19.517076418577936 333.31025854153893 0.780175599244576
19.52230397353135 333.47287656076065 0.7789251608453831
19.527531528484765 335.71662929613416 0.7814768204220274
19.53275908343818 338.199584940455 0.7841421399897814
19.537986638391594 339.1365572561739 0.7852994017745226
19.54321419334501 338.7050618399689 0.7845233148495354
19.548441748298423 338.02761363368984 0.7832924178624994
19.553669303251837 340.8969633299591 0.7870171856344722
19.55889685820525 345.1052794474065 0.7920496275762665
19.564124413158666 348.4511311082236 0.7952259653992139
19.56935196811208 351.4736948848403 0.7981423344088239
19.574579523065495 353.111754663967 0.799509644119303
19.57980707801891 355.63543243577675 0.8024078152002047
19.585034632972324 360.6283832382414 0.8085634224266122
19.590262187925738 362.66608873691257 0.8106867413873537
19.595489742879153 361.75622372800603 0.8095907242305377
19.600717297832567 364.731029915155 0.8132585359897307
19.60594485278598 372.94825804750525 0.8218132870819708
19.611172407739396 377.56795873950045 0.8269606718145862
19.61639996269281 378.4783948320301 0.8280069812981017
19.621627517646225 377.82112185161895 0.8275754012339102
19.62685507259964 376.9531886926606 0.8270473159286941
19.632082627553054 378.72646744182526 0.8288071614150068
19.637310182506468 377.7177895308158 0.8267951641899223
19.642537737459882 378.61061801494265 0.8275015880531215
19.647765292413297 382.1765859711721 0.8308245184887477
19.65299284736671 387.8842262806639 0.8370249495818803
19.658220402320126 389.2973420048008 0.838239939355502
19.66344795727354 390.06462521496064 0.839102515952849
19.668675512226955 387.9396203151559 0.8365291375523115
19.67390306718037 389.9136191018066 0.8385320762727587
19.679130622133783 391.7965610361469 0.8404568670449429
19.684358177087198 396.3873678832676 0.845449320559007
19.689585732040612 400.07657815825394 0.8491905520774427
19.694813286994027 404.1252468200233 0.8532283130183013
19.70004084194744 401.9386345406919 0.8508984819699097
19.705268396900856 401.7733027358458 0.8507731129582319
19.71049595185427 401.7578713280268 0.8513286017654197
19.715723506807684 399.20298082769483 0.8479389773503068
19.7209510617611 397.17369448572845 0.8460339233742481
19.726178616714513 389.2949942490043 0.8372403308096884
19.731406171667928 384.4027006733515 0.8319409394535947
19.736633726621342 378.47841886323323 0.8260268511695243
19.741861281574757 372.842583258785 0.82002977215203
19.74708883652817 366.9579648646239 0.8136930027482869
19.752316391481585 363.9307363528905 0.8099548604437083
19.757543946435 363.19608667315975 0.8086358015994082
19.762771501388414 360.4237411060028 0.8050135333645315
19.76799905634183 356.35632077879535 0.801310386960143
19.773226611295243 352.05868933346653 0.7967482361755104
19.778454166248657 348.4973884339254 0.7935035156832921
19.783681721202072 345.55775603526 0.7891560000224338
19.788909276155486 344.93031141760986 0.7885030908467436
19.7941368311089 344.306679361414 0.7875875211229897
19.799364386062315 344.0014922464039 0.7877255874511196
19.80459194101573 338.92106839961644 0.781992109719406
19.809819495969144 334.2466276497121 0.7759543258244482
19.81504705092256 329.50040442367657 0.7704305953505451
19.820274605875973 328.6968700575879 0.7702642921316356
19.825502160829387 328.5534523163848 0.7704664641393861
19.8307297157828 327.80595557857646 0.7700009637503832
19.835957270736216 325.0911594086579 0.7664359425661607
19.84118482568963 323.2776675329333 0.7631592625269871
19.846412380643045 321.97025341134685 0.7615248185071581
19.85163993559646 320.00200649257727 0.7578593947959582
19.856867490549874 318.022107481743 0.7557463561306731
19.86209504550329 316.2523266054985 0.7539597650438823
19.867322600456703 315.18342604054203 0.7531006406194437
19.872550155410117 317.23725258274186 0.7562787342384107
19.87777771036353 317.2592509807448 0.7558859316192981
19.883005265316946 319.1023857564495 0.75929624962591
19.88823282027036 316.0427151995202 0.7558615578292094
19.893460375223775 313.732995695591 0.7530718706975545
19.89868793017719 311.7628079552468 0.750187916668671
19.903915485130604 309.81542856787854 0.7474739428036432
19.909143040084018 308.12761138469983 0.7461972123379533
19.914370595037433 308.5118313506825 0.7466915744190453
19.919598149990847 308.1255713007198 0.74542899928486
19.92482570494426 304.75265349402855 0.7419867566854241
19.930053259897676 303.1061861551 0.7398290938596565
19.93528081485109 301.10092674513277 0.7372394338237479
19.940508369804505 299.99899349927364 0.7356204818327376
19.94573592475792 299.93046987862834 0.7359948583122115
19.950963479711334 298.72751505316114 0.7356776279566927
19.956191034664748 300.5032231979054 0.7377769955435219
19.961418589618162 302.5672893113509 0.7389274523013338
19.966646144571577 302.7761194036067 0.7388428965980537
19.97187369952499 303.71623268859037 0.7397827113128981
19.977101254478406 303.9665517039279 0.7393498449764269
19.98232880943182 305.95734787861284 0.7424140493139024
19.987556364385235 304.93831516672435 0.7406727220823088
19.99278391933865 306.4454292479566 0.7437158969037376
19.998011474292063 307.00997039170477 0.7449658999836907
20.003239029245478 307.8985185745522 0.7460922232192145
20.008466584198892 308.1701914096693 0.7469019325645779
20.013694139152307 310.75247195005204 0.7490657954989672
20.01892169410572 313.70365770084504 0.7523166126435676
20.024149249059136 316.5412822973037 0.7550020376518047
20.02937680401255 319.92736432766486 0.7586761628482448
20.034604358965964 324.55818762872127 0.7631187448920863
20.03983191391938 331.28323177997214 0.7702332727204263
20.045059468872793 336.4364238042753 0.7754586998585741
20.050287023826208 338.81325307019097 0.7787365928236076
20.055514578779622 338.59659528629334 0.778438948653955
20.060742133733036 338.2267324433958 0.7784457380809492
20.06596968868645 336.1658450193099 0.7759702579093257
20.071197243639865 333.2368577144585 0.7724214465520032
20.07642479859328 327.23002474842536 0.7661040035446992
20.081652353546694 322.82099380773695 0.760875293963526
20.08687990850011 317.39045614887357 0.754884028228603
20.092107463453523 315.7545941927817 0.7525890769636353
20.097335018406937 313.014165163846 0.750201067370003
20.102562573360352 313.1038982994287 0.7501644041012261
20.107790128313766 312.6161465352076 0.7492296823304769
20.11301768326718 311.2381053942046 0.7470891212554046
20.118245238220595 309.58386796412634 0.7455064730197369
20.12347279317401 305.0524448555117 0.739531273680811
20.128700348127424 305.01865615211887 0.739368769714295
20.13392790308084 305.35620506689907 0.7396715691407845
20.139155458034253 309.03737821572463 0.7440296870749157
20.144383012987667 310.05843731480485 0.745543917259669
20.14961056794108 311.80254046896545 0.7477268983671348
20.154838122894496 313.7953858827333 0.7496966543229899
20.16006567784791 315.8234607304101 0.7519871772867355
20.165293232801325 317.5398494130116 0.753604054761909
20.17052078775474 317.45883594864387 0.7536009142544893
20.175748342708154 316.53691325643257 0.7522877975685694
20.18097589766157 316.9172083302349 0.7521614405024398
20.186203452614983 318.16409471724745 0.7534432436990053
20.191431007568397 319.35304487677007 0.7549152892300345
20.19665856252181 316.6101248599877 0.7524744530853698
20.201886117475226 311.1683359201857 0.7465735912191079
20.20711367242864 306.41700874746476 0.7411523723381295
20.212341227382055 301.7531086366679 0.7351124785542824
20.21756878233547 299.06272312058167 0.7320196420682347
20.222796337288884 296.77994831330585 0.7295371417387072
20.228023892242298 296.1451773700096 0.7289762019099285
20.233251447195713 293.55845757147745 0.7259532578996739
20.238479002149127 290.6539302210837 0.7220767060309642
20.24370655710254 286.20642322410043 0.7165373241384349
20.248934112055956 285.1003501862532 0.7148990269472362
20.25416166700937 286.7343568979946 0.7170383818589676
20.259389221962785 289.3288651038268 0.7202725113950986
20.2646167769162 292.151356601474 0.7250270730494326
20.269844331869614 291.1633111642674 0.7242132332653611
20.275071886823028 290.8577064779785 0.7238654011849853
20.280299441776442 290.0854180847306 0.7230875101962012
20.285526996729857 288.0917081607708 0.7204461752254022
20.29075455168327 286.75398265570914 0.7181665996600819
20.295982106636686 286.9833537078068 0.7180200933930118
20.3012096615901 290.90990978629856 0.721431405666901
20.306437216543515 293.8199119216768 0.7256607612974907
20.31166477149693 298.23838021098464 0.7311122275028817
20.316892326450343 298.13208512035214 0.7304981296419941
20.322119881403758 292.9189741902721 0.7243401423373634
20.327347436357172 290.00379471355274 0.7206462565218259
20.332574991310587 283.60886548195896 0.7126769028547807
20.337802546264 286.5360988312518 0.7157598181547198
20.343030101217416 289.83630206894765 0.7198775296396751
20.34825765617083 293.6669305255745 0.7252445249359918
20.353485211124244 292.4491583110938 0.7232433708991657
20.35871276607766 287.98531805205914 0.7174691300783684
20.363940321031073 288.7436404320733 0.718816164834181
20.369167875984488 290.2894226245129 0.7203840489301236
20.374395430937902 293.7386396850042 0.7253928569686835
20.379622985891316 294.25745564351666 0.7272194250932904
20.38485054084473 290.3625188387093 0.7226506574114409
20.390078095798145 290.70883730520325 0.7233205078178545
20.39530565075156 291.3995954520555 0.7221805193087188
20.400533205704974 294.06018716929486 0.7254033717040923
20.40576076065839 293.6286086709955 0.724338991038707
20.410988315611803 290.10523762155253 0.7204850058333253
20.416215870565217 290.1409954394707 0.72112178211194
20.421443425518632 290.4435365684475 0.7217681389781005
20.426670980472046 290.50183150130573 0.7212206562029406
20.43189853542546 289.60057940073006 0.720194604958625
20.437126090378875 290.5670614569651 0.721442227639284
20.44235364533229 291.40717964148376 0.7234468009142461
20.447581200285704 289.70377815706513 0.7216439715720896
20.45280875523912 288.5628351525735 0.7203408689614826
20.458036310192533 287.85991502470813 0.7185314792397778
20.463263865145947 286.9848564206516 0.7173082258395553
20.46849142009936 284.8447678478037 0.7148726623396768
20.473718975052776 282.6735121554728 0.7117849838523679
20.47894653000619 284.2021381399756 0.712630218300466
20.484174084959605 284.80198154899136 0.7133592711464585
20.48940163991302 287.05303299463515 0.7163436235483259
20.494629194866434 286.61874514262985 0.7164264248102102
20.49985674981985 286.9284713595845 0.7168846913259751
20.505084304773263 285.78229537700236 0.7146391727476459
20.510311859726677 286.8759100174736 0.7157277784314692
20.51553941468009 288.39138390272655 0.7176249434886283
20.520766969633506 290.87725671643244 0.7207602222736824
20.52599452458692 287.66531941903406 0.7173811767519853
20.531222079540335 285.010356566021 0.7140226445449399
20.53644963449375 281.5231938252259 0.7094840182090052
20.541677189447164 279.51431462682694 0.7065170967208988
20.546904744400578 282.27717271105183 0.7103005150730344
20.552132299353993 284.14806973831685 0.7138950438532767
20.557359854307407 288.9560654308903 0.7200309203042862
20.56258740926082 289.0911636921791 0.7199140996790218
20.567814964214236 286.9055391489614 0.7169221412269703
20.57304251916765 283.07081764691156 0.7119405903063729
20.578270074121065 282.16114121254867 0.7110437918093357
20.58349762907448 285.23708187322325 0.7149133185468042
20.588725184027894 284.18991901912784 0.7122990839302006
20.593952738981308 282.2175103727221 0.7089238819350849
20.599180293934722 278.98165165517577 0.7037947780064117
20.604407848888137 278.43608035067143 0.704367643452276
20.60963540384155 280.87353605372243 0.7080335052800993
20.614862958794966 278.7686065281524 0.7059542394365248
20.62009051374838 280.2244695569333 0.7079363000013218
20.625318068701795 280.33337364668097 0.7071281989255145
20.63054562365521 281.6440588661914 0.7089977818194948
20.635773178608623 282.88242450953237 0.7103224089931505
20.641000733562038 283.77988960916775 0.7118349114756436
20.646228288515452 284.82037863054524 0.7141287644405324
20.651455843468867 284.10813714259774 0.7126041331834475
20.65668339842228 283.80432732878484 0.7121867953029093
20.661910953375695 283.4700372018109 0.7116620296462768
20.66713850832911 282.26940049244115 0.7097086820297632
20.672366063282524 280.8021891372767 0.7092708758745428
20.67759361823594 283.5798031893432 0.7129265299527889
20.682821173189353 285.51910547964667 0.714968795596187
20.688048728142768 284.31422451163934 0.7123711202427484
20.693276283096182 283.0342458928828 0.7103517536093642
20.698503838049596 282.5842290115148 0.7105690579188261
20.70373139300301 284.74080861476637 0.7125713888570882
20.708958947956425 283.6266896003268 0.7109062603663385
20.71418650290984 285.0558851708707 0.7133032016250404
20.719414057863254 289.31363523257914 0.7190294339777121
20.72464161281667 292.87897779059045 0.7229299186114936
20.729869167770083 292.2655577447094 0.7211786032052582
20.735096722723497 288.2106546922315 0.716784414263575
20.740324277676912 287.7611077832213 0.7179146823369922
20.745551832630326 285.8442493595729 0.7150234234153355
20.75077938758374 286.218717975383 0.7139421421883401
20.756006942537155 288.63658604276003 0.7164274968303124
20.76123449749057 291.45410723664156 0.7199428378780152
20.766462052443984 292.0127372990044 0.7209086830466619
20.7716896073974 292.7523877536398 0.7213955145680769
20.776917162350813 294.64043704346307 0.7234351677301492
20.782144717304227 296.56486624414856 0.7256947229395401
20.78737227225764 296.3784565408777 0.7253450362667692
20.792599827211056 294.0466439428657 0.7230672493892143
20.79782738216447 298.33887075870666 0.7286276282729193
20.803054937117885 299.56066661008094 0.7305525573706195
20.8082824920713 305.3254326505876 0.7366984663301077
20.813510047024714 305.79820012223985 0.7365782022156625
20.81873760197813 306.1082590711426 0.736828391303122
20.823965156931543 303.1842947712527 0.7333053375267103
20.829192711884957 301.3047887475107 0.7308325491511082
20.83442026683837 300.97394609922395 0.7302814369614142
20.839647821791786 300.4949674197369 0.7297072364694639
20.8448753767452 301.8353847443149 0.7316320521714501
20.850102931698615 300.182494186032 0.7292058840358422
20.85533048665203 301.4541217524267 0.7313615704818854
20.860558041605444 298.3312003407639 0.7277469064010714
20.865785596558858 295.9055493960573 0.7243312970119349
20.871013151512273 294.34044315596634 0.7220799593663118
20.876240706465687 293.6892544259819 0.7219632253472381
20.8814682614191 295.83847345674275 0.7252700182317225
20.886695816372516 293.71512889779143 0.7236065362833292
20.89192337132593 294.18373895035353 0.7231850588785389
20.897150926279345 292.82221975602175 0.720728101998604
20.90237848123276 291.01475872514646 0.7180591359413042
20.907606036186174 288.6366221157501 0.7157738177264966
20.912833591139588 288.917536205216 0.7165847398353545
20.918061146093002 288.18787958157037 0.7149122675956122
20.923288701046417 288.8225653577444 0.7158920766595288
20.92851625599983 288.3095506842486 0.7159371258026499
20.933743810953246 287.8588095240207 0.7159316166279337
20.93897136590666 288.711730683307 0.7170781660484647
20.944198920860075 286.50226747410875 0.7142126437515689
20.94942647581349 286.93765632191185 0.7153063100741629
20.954654030766903 286.4188239667161 0.7151743883278523
20.959881585720318 290.56754856433116 0.7198422851382539
20.965109140673732 290.65930253574214 0.7200380957884065
20.970336695627147 289.1360231861356 0.7175402652272393
20.97556425058056 283.6609375878333 0.7107861796528401
20.980791805533975 283.82948242756146 0.7112229570585659
20.98601936048739 282.81836983910694 0.7094305909308816
20.991246915440804 283.34146988377654 0.7091427432808052
20.99647447039422 277.48576089836274 0.7016026149916121
21.001702025347633 274.6731700170526 0.6988884461741606
21.006929580301048 277.4780910572896 0.7022408084785798
21.012157135254462 279.24954968599303 0.7045441049003466
21.017384690207876 277.0209303010633 0.7014925975191713
21.02261224516129 272.62821988648295 0.6957848340716403
21.027839800114705 270.09075526658415 0.6930016416915313
21.03306735506812 270.4952644587997 0.6936939952670566
21.038294910021534 270.1994567364721 0.6944846985184737
21.04352246497495 270.15013305277444 0.693725491638974
21.048750019928363 271.78221300205627 0.6958499762457838
21.053977574881777 272.5177528388873 0.6960473379856968
21.059205129835192 275.80694737215657 0.6996992314464053
21.064432684788606 276.8934775922155 0.7011842336255014
21.06966023974202 276.4496162708279 0.7014711338669664
21.074887794695435 274.8727031225299 0.7001037332745397
21.08011534964885 269.52497410387656 0.6930647923766072
21.085342904602264 266.48873999190664 0.6879090503518264
21.09057045955568 264.84645642661593 0.6839772042527048
21.095798014509093 268.9154449676236 0.6881012859119587
21.101025569462507 273.27784356127717 0.6940723385384602
21.10625312441592 274.0055915041989 0.6957097633507482
21.111480679369336 273.67347636092416 0.6951380551093633
21.11670823432275 271.2643125777352 0.6922299493888971
21.121935789276165 268.01689935554583 0.6886655062627569
21.12716334422958 266.15647927168095 0.6863700693076403
21.132390899182994 268.4711126058457 0.6883699083229375
21.13761845413641 271.83262260145284 0.6914788039497581
21.142846009089823 274.0504959398115 0.6932197464795476
21.148073564043237 269.5473331250501 0.6875859415731499
21.15330111899665 269.72181752527626 0.6881337399444706
21.158528673950066 268.90271529601984 0.6875246343092885
21.16375622890348 270.6997600764433 0.6894422383229406
21.168983783856895 270.86600037631104 0.6897770484920527
21.17421133881031 272.0303530355758 0.6912758324365595
21.179438893763724 272.2782239205022 0.6904635019146259
21.184666448717138 271.1624368997921 0.6884518027873535
21.189894003670553 269.610879409376 0.6857468887478534
21.195121558623967 270.30604296440697 0.6862680512688073
21.20034911357738 273.53746284976955 0.6901016993579114
21.205576668530796 272.4595781563913 0.6882131432711102
21.21080422348421 268.8782834970367 0.6845171615313856
21.216031778437625 266.470695425473 0.6816997014801764
21.22125933339104 267.1208732186086 0.6824196515187044
21.226486888344454 266.6247083768766 0.681929254572351
21.231714443297868 269.89507582430815 0.6855512123268992
21.236941998251282 273.2582577191172 0.6903615992175498
21.242169553204697 272.91274040720214 0.6900489052850801
21.24739710815811 271.83163377479343 0.6880115819355079
21.252624663111526 271.67939416640854 0.6880837327860183
21.25785221806494 276.80075031531385 0.6940297892146925
21.263079773018355 276.92578754938353 0.6940844394670087
21.26830732797177 274.72568048002455 0.6915132893268611
21.273534882925183 267.0934527831608 0.6814053039679112
21.278762437878598 264.3896155723697 0.6772785001863805
21.283989992832012 263.98370771215417 0.68341776523822
21.289217547785427 265.43926576046414 0.6962498090592748
21.29444510273884 264.9365414590972 0.7029824689119194
21.299672657692255 262.5918739253104 0.7046867776831502
21.30490021264567 263.8406931688464 0.7103061770836167
21.310127767599084 264.3674525041142 0.7137426214927047
21.3153553225525 263.0576859529704 0.717204082907136
21.320582877505913 262.61890384683596 0.7204711355802955
21.325810432459328 261.83348503648654 0.7232982421489633
21.331037987412742 263.2834816145119 0.7267012446759411
21.336265542366156 266.41532607405867 0.7336475070430234
21.34149309731957 264.6454359164713 0.733475323653869
21.346720652272985 262.482175763093 0.7333401417205426
21.3519482072264 258.16979181965957 0.7295296429942174
21.357175762179814 259.74045014029076 0.7347779300663564
21.36240331713323 259.7449822489286 0.737807044848017
21.367630872086643 260.9439489610467 0.7416684794408022
21.372858427040057 261.17810555433203 0.7458850415532435
21.378085981993472 265.8256081169301 0.7545365781564775
21.383313536946886 268.2651495058898 0.7610569060855072
21.3885410919003 268.847772288267 0.76308575267954
21.393768646853715 265.3843366328555 0.7586234557574502
21.39899620180713 261.98691702099524 0.7564129617517831
21.404223756760544 262.01179027412746 0.7585573263037296
21.40945131171396 260.61072801699805 0.7595291671710651
21.414678866667373 260.81744826266606 0.7608459810263457
21.419906421620787 259.03776827833883 0.7588839848849828
21.4251339765742 258.2841755925249 0.76011268014882
21.430361531527616 258.5408684102612 0.7621853990031999
21.43558908648103 264.7048452850326 0.7733156862484842
21.440816641434445 263.9340922640844 0.7737850554902536
21.44604419638786 263.80443582167476 0.7758460230095408
21.451271751341274 262.0257509038436 0.7746633264946943
21.45649930629469 267.69280146905834 0.783446925261095
21.461726861248103 269.7663219579589 0.7857392757284597
21.466954416201517 270.35522569994237 0.7874598971573076
21.47218197115493 267.0628055482776 0.7848701737974191
21.477409526108346 265.04431231576956 0.7858063804052198
21.48263708106176 264.37137835970714 0.7865721888614619
21.487864636015175 265.96236669821724 0.7910148377231803
21.49309219096859 266.8769390078515 0.7936443512391095
21.498319745922004 270.6399989666479 0.8011077529140092
21.503547300875418 272.22220894930297 0.8067107533792484
21.508774855828833 274.53271935224217 0.8100167590263732
21.514002410782247 272.694355302635 0.7907355088065536
21.51922996573566 272.16233734413265 0.7795045354183279
21.524457520689076 273.46785579271045 0.7733744296217571
21.52968507564249 274.11719803267204 0.7690855570279076
21.534912630595905 273.19118606363213 0.7638712510235095
21.54014018554932 271.65060203187807 0.7585419569296935
21.545367740502734 275.076739457633 0.7611416618310948
21.550595295456148 274.05737690731064 0.7570535081968534
21.555822850409562 273.8161402684639 0.7543701470550945
21.561050405362977 272.4655882789024 0.7495562368779134
21.56627796031639 277.6128978113686 0.7543545234007349
21.571505515269806 280.7396605670312 0.7566694713260195
21.57673307022322 282.5404299960075 0.7578541652510876
21.581960625176634 282.05488294636945 0.7556659754341043
21.58718818013005 281.50551112943117 0.7534623233439729
21.592415735083463 282.0884586141282 0.7520913389567325
21.597643290036878 281.2975852468988 0.7494188102126799
21.602870844990292 278.6397404119352 0.7446736895062906
21.608098399943707 280.32918446478607 0.7457381610986574
21.61332595489712 284.3682563944036 0.7503588814408457
21.618553509850535 286.1666457563497 0.7506982986393679
21.62378106480395 284.45050971435677 0.7479477981140258
21.629008619757364 282.44012567367145 0.7452976410548622
21.63423617471078 280.6293195048484 0.7423896404666339
21.639463729664193 279.05385223584983 0.7396017644374128
21.644691284617608 278.961218619588 0.7381373379255675
21.649918839571022 277.5207993264939 0.7359609996433748
21.655146394524436 279.13780623267417 0.738122707981883
21.66037394947785 278.53533580449067 0.7354357928021296
21.665601504431265 282.6098461025835 0.7398526311548472
21.67082905938468 284.7306711238953 0.7407970978951188
21.676056614338094 286.7909668104975 0.7426827799558609
21.68128416929151 288.17089529455313 0.7447196282549859
21.686511724244923 291.6916161693692 0.7484543907784739
21.691739279198337 293.5489891686412 0.7501471775609697
21.696966834151752 291.9249638360908 0.7469743160926023
21.702194389105166 290.4314162685629 0.7446439078997094
21.70742194405858 290.0562335837341 0.7444059848501153
21.712649499011995 291.1887926107969 0.7455713469594357
21.71787705396541 294.26174074649856 0.748649379505085
21.723104608918824 293.4957216780146 0.7472718099833865
21.72833216387224 293.7990697122783 0.7469589284977972
21.733559718825653 291.70432800394167 0.7443605837745042
21.738787273779067 295.16009231278906 0.747903727236659
21.74401482873248 296.4203233201355 0.749325082733328
21.749242383685896 298.19373627934425 0.751075583765542
21.75446993863931 300.1260279528837 0.7535395747528016
21.759697493592725 302.35270760482626 0.7563609272897729
21.76492504854614 303.78233390316274 0.7578985115135527
21.770152603499554 304.30293624825936 0.7587573068107404
21.77538015845297 301.8767104261563 0.7555947980083214
21.780607713406383 302.90317725647026 0.7564666783815642
21.785835268359797 306.0325236874316 0.7596088215955789
21.79106282331321 311.1203714615468 0.7651636966126918
21.796290378266626 314.48647579797824 0.7687112608770661
21.80151793322004 312.80440968845244 0.7667254593992696
21.806745488173455 310.35954011316363 0.7639155760111689
21.81197304312687 309.16032410655697 0.7620410812990035
21.817200598080284 308.7319603867434 0.7609536619211192
21.822428153033698 313.69277756490834 0.7670470779095203
21.827655707987113 317.40915167504426 0.772408358766434
21.832883262940527 318.31656893492396 0.7739788072175122
21.83811081789394 316.05651482673085 0.7709087099669482
21.843338372847356 313.77320741879083 0.7666674179890708
21.84856592780077 315.45228019954095 0.7686438306757577
21.853793482754185 319.17522489712815 0.7725066912981173
21.8590210377076 324.5909380963717 0.7785668960645327
21.864248592661014 328.5783581493633 0.7822339339387667
21.869476147614428 325.7715545810944 0.7781426277845014
21.874703702567842 321.1323062758862 0.7726607168559548
21.879931257521257 318.9277150638617 0.7706230742704926
21.88515881247467 318.8022631895415 0.7707336383735487
21.890386367428086 319.95616390531046 0.7717752643976419
21.8956139223815 322.06041290468715 0.7750939135929181
21.900841477334914 320.72134022756114 0.7724704201490438
21.90606903228833 316.57694150097745 0.7676638304207896
21.911296587241743 311.2840861734645 0.7612010878423172
21.916524142195158 304.56831927256997 0.7535316595163823
21.921751697148572 303.23260907531426 0.7521072683065914
21.926979252101987 302.55062964473825 0.7499369761826582
21.9322068070554 307.20284223726367 0.7552532954010295
21.937434362008815 309.33057695476646 0.757774070427043
21.94266191696223 311.6522858449741 0.7602831264325357
21.947889471915644 307.20927830752873 0.753864801130173
21.95311702686906 305.2083816415414 0.7508356233025634
21.958344581822473 301.7679141959771 0.7456914765803291
21.963572136775888 304.1772004924444 0.7485588309872764
21.968799691729302 303.9620705950026 0.7477084058927825
21.974027246682716 306.53035468362475 0.7511605702112469
21.97925480163613 307.661785058414 0.7527219241223465
21.984482356589545 305.218695383357 0.7500562705105385
21.98970991154296 305.767077178834 0.7507815330988921
21.994937466496374 305.44984213818753 0.7498575902751177
22.00016502144979 307.95855020010293 0.7528984271831978
22.005392576403203 308.0514271772296 0.7520510106747196
22.010620131356617 306.7934761961917 0.7504361237980869
22.015847686310032 307.36853936569656 0.7511258181536526
22.021075241263446 309.0396129670121 0.7530714183863402
22.02630279621686 311.05938974415443 0.756031008947501
22.031530351170275 313.1176856121244 0.7580560060112872
22.03675790612369 313.7470957298735 0.7586880497158875
22.041985461077104 314.4356457348843 0.7589210853853677
22.04721301603052 317.39098736558634 0.7623772178490164
22.052440570983933 320.87132517147927 0.7665509999643473
22.057668125937347 320.0212168703496 0.7647275742866025
22.06289568089076 317.84876949198616 0.7620494930172925
22.068123235844176 315.9979866260161 0.7601297795910504
22.07335079079759 314.9355609365496 0.759262270011492
22.078578345751005 315.5474171707898 0.7604100122067546
22.08380590070442 314.25297218387544 0.7575560182180157
22.089033455657834 312.42599200596817 0.7548285434239435
22.09426101061125 312.0230692652308 0.7544402058582883
22.099488565564663 309.7747592655045 0.7514572517500772
22.104716120518077 309.6710800562589 0.7515284948778501
22.10994367547149 310.5788367525212 0.7521377284833494
22.115171230424906 309.91406987025 0.751104647356389
22.12039878537832 308.79588078894477 0.7497051092584738
22.125626340331735 308.4225453321402 0.7497254827523736
22.13085389528515 308.3460191684858 0.7501928244983319
22.136081450238564 310.2403028414608 0.7517956047940808
22.141309005191978 310.4434328685128 0.7515670051698763
22.146536560145393 307.2490432721588 0.7473194528176429
22.151764115098807 306.4894746716091 0.7467880019162425
22.15699167005222 308.04017748036404 0.750231574866917
22.162219225005636 310.4496900194156 0.7529576841594493
22.16744677995905 309.639141156246 0.7511330221099032
22.172674334912465 309.60549330455046 0.7503862628752779
22.17790188986588 310.4851590600466 0.7512219576515168
22.183129444819293 310.67206357790593 0.751796132148989
22.188356999772708 310.4077588322133 0.7509365171211891
22.193584554726122 311.589492118875 0.7518606049289527
22.198812109679537 314.32106029298944 0.7548916467718454
22.20403966463295 314.9541526709785 0.7550865433589498
22.209267219586366 314.9639411113627 0.7560172040646524
22.21449477453978 311.45968810359676 0.7528390347146938
22.219722329493194 312.97199076338006 0.7551441994888719
22.22494988444661 310.9069070094894 0.7521820759829214
22.230177439400023 314.45485696376113 0.7549994889686804
22.235404994353438 314.57843006315045 0.7553623929548171
22.240632549306852 315.95153935750125 0.7569444826585255
22.245860104260267 313.44569172800425 0.7532538574792379
22.25108765921368 312.06582280086246 0.7514540255542655
22.256315214167095 307.1346327296701 0.7450137627022061
22.26154276912051 307.5928855970509 0.7469013775119862
22.266770324073924 311.0123869031548 0.7506452838070777
22.27199787902734 314.5302526560664 0.7542676870990929
22.277225433980753 314.52663032846937 0.7538411746601906
22.282452988934168 312.65095087584564 0.7508311632777795
22.287680543887582 312.6879292771525 0.7510942769050383
22.292908098840996 312.44787670000517 0.7511126350587191
22.29813565379441 310.7302187032301 0.7488587465328764
22.303363208747825 308.9253681458608 0.747571027237802
22.30859076370124 308.27415966862657 0.7471520753649274
22.313818318654654 306.8902192661838 0.7458158157438252
22.31904587360807 309.7445266309666 0.7487645340734312
22.324273428561483 309.8189195529367 0.7471767064416152
22.329500983514897 311.79330293372 0.7495434841492209
22.334728538468312 307.03002474515677 0.7429235700945152
22.339956093421726 302.27259783949427 0.7379982997903561
22.34518364837514 298.1354058990379 0.7329188389186273
22.350411203328555 298.27793833156807 0.7337343402844291
22.35563875828197 299.7285117846367 0.7354528079445236
22.360866313235384 301.79451578505876 0.7374175859037121
22.3660938681888 300.12332407309003 0.7350726218518646
22.371321423142213 298.44089928163044 0.7329944916735629
22.376548978095627 295.4913538591697 0.730381064669409
22.38177653304904 295.1087647626893 0.730392659157857
22.387004088002456 293.417910632568 0.7285863247925632
22.39223164295587 293.3078415195738 0.7281284979295756
22.397459197909285 291.7299619196835 0.7255653669722603
22.4026867528627 290.47129580877623 0.7240832388733813
22.407914307816114 289.8699484391113 0.7235647607187536
22.41314186276953 289.2953666597492 0.7230541005479082
22.418369417722943 288.49518987651373 0.720907175661936
22.423596972676357 284.48673942754357 0.7162378438673113
22.42882452762977 281.8339501762501 0.7118104418333868
22.434052082583186 281.64842396930135 0.7117291024330847
22.4392796375366 282.5651564845173 0.712797763446983
22.444507192490015 281.42180610469217 0.7114996850250058
22.44973474744343 277.7972967338205 0.7071602022490725
22.454962302396844 276.2345392519348 0.7052564228187522
22.460189857350258 274.4989234586417 0.7034988769892931
22.465417412303673 274.29938077804337 0.7039939988840876
22.470644967257087 276.16926614434567 0.7063048721285435
22.4758725222105 278.2813629406894 0.7088890902814868
22.481100077163916 277.41046330945517 0.7067034933261431
22.48632763211733 279.145715736408 0.708184902835205
22.491555187070745 278.3287186597332 0.7070051185424964
22.49678274202416 277.14834692713106 0.7047800706664797
22.502010296977573 274.9563121192117 0.7019937832395042
22.507237851930988 272.7651103816039 0.6991029758698256
22.512465406884402 270.14863367793106 0.6968643326124048
22.517692961837817 269.65860447264953 0.6962935109557279
22.52292051679123 271.46137536656687 0.6996131619753096
22.528148071744646 272.37266322261735 0.7016854531498857
22.53337562669806 272.6560773558135 0.7027968648561984
22.538603181651474 272.181404728689 0.7017049104141526
22.54383073660489 273.7361587101192 0.7016767506421079
22.549058291558303 276.1761010604514 0.7043635031176922
22.554285846511718 278.44086171150474 0.7072261727115273
22.559513401465132 278.69393543901185 0.7083771420533271
22.564740956418547 274.707395572595 0.7047196658512304
22.56996851137196 273.45424658561205 0.7027329533480802
22.575196066325375 273.25220826983764 0.7025992698399408
22.58042362127879 275.37053668624856 0.7037836508663962
22.585651176232204 273.3670377513346 0.6998513914951235
22.59087873118562 271.50704465321405 0.6966379564978199
22.596106286139033 269.48185801335876 0.6951508208132864
22.601333841092448 269.0842112007192 0.6953993241554222
22.606561396045862 271.5536160740559 0.6989672825502293
22.611788950999276 272.46637398564843 0.7009693370744783
22.61701650595269 274.12016601601874 0.7031795376849966
22.622244060906105 273.7476156348071 0.7038229292908131
22.62747161585952 271.73544516726975 0.700279690599228
22.632699170812934 267.4130038268346 0.6936460127622316
22.63792672576635 267.2362303351091 0.692277025432838
22.643154280719763 269.73195981983645 0.6950980558626841
22.648381835673177 271.4681815542891 0.6974260051414595
22.653609390626592 271.2334209191609 0.6976567060455974
22.658836945580006 269.7003104879914 0.6967047335114251
22.66406450053342 269.2608929622879 0.696054910340496
22.669292055486835 269.4923031266644 0.6951538018776027
22.67451961044025 270.3904969644642 0.6955651308972605
22.679747165393664 270.3209699319276 0.6954105325233989
22.68497472034708 271.79497196690244 0.6980741673163945
22.690202275300493 271.500734131598 0.6972254187401425
22.695429830253907 269.74236738208907 0.6956905545257701
22.70065738520732 267.95351642910094 0.6935866476691448
22.705884940160736 267.38078155398694 0.6922347783866769
22.71111249511415 271.5064466147481 0.697789389739485
22.716340050067565 273.8472332499146 0.7011019229813812
22.72156760502098 274.7822385460386 0.7026544069545848
22.726795159974394 274.7611642549138 0.7033173515745532
22.73202271492781 275.15365815497057 0.7022701286225101
22.737250269881223 276.6114563149771 0.703510183944298
22.742477824834637 277.17434395828496 0.7029247615815096
22.74770537978805 277.3632240634732 0.7026893594354813
22.752932934741466 278.53653943108037 0.7046273940702303
22.75816048969488 279.7853124823671 0.7079142659954478
22.763388044648295 281.0388072269227 0.7108567091384007
22.76861559960171 281.4470383373442 0.7101731697977879
22.773843154555124 282.0595138474023 0.7090036217553819
22.779070709508538 280.93161815261783 0.7072536199450041
22.784298264461952 283.3262298457618 0.711279733169802
22.789525819415367 283.05299972641944 0.7124105360354896
22.79475337436878 283.23645946836467 0.712539075170455
22.799980929322196 283.4809344669037 0.7109785392343912
22.80520848427561 285.17139077097426 0.7118209989122748
22.810436039229025 288.5034613630612 0.7147886275325291
22.81566359418244 289.08862509050533 0.7157674927590387
22.820891149135853 289.59339980129664 0.7156681998242828
22.826118704089268 286.7282477832785 0.7117776055340053
22.831346259042682 286.2984684678423 0.7110452448809449
22.836573813996097 289.0207740453116 0.7149594595339399
22.84180136894951 293.7760363260077 0.7214997332661225
22.847028923902926 295.292550797535 0.7233593639655296
22.85225647885634 293.42243055928003 0.7215681163201927
22.857484033809754 291.77308833065354 0.7199005354898272
22.86271158876317 290.24279222707196 0.7176897155761535
22.867939143716583 289.0591137611047 0.715991181137667
22.873166698669998 287.01966636276455 0.7130991784935927
22.878394253623412 288.8467605425767 0.715191966965036
22.883621808576827 290.92330908306445 0.7177158233526162
22.88884936353024 292.12452435107514 0.7194073233016428
22.894076918483655 290.877182724479 0.7177232311986169
22.89930447343707 289.72171322723676 0.7167626549194807
22.904532028390484 289.29008156115975 0.7149677300565848
22.9097595833439 290.2936029500601 0.7164201786560147
22.914987138297313 290.3391671986778 0.7158602884503272
22.920214693250728 289.6368632512836 0.7149508890490042
22.925442248204142 290.486534958806 0.7165652337073527
22.930669803157556 287.9503440008139 0.7132398288829026
22.93589735811097 285.9919502421242 0.7114456825103509
22.941124913064385 284.7619853789372 0.7085022620777942
22.9463524680178 286.1116367522005 0.7101365050492683
22.951580022971214 287.617226503909 0.7125770528526578
22.95680757792463 287.50501321799896 0.7126198054481575
22.962035132878043 285.86348887008296 0.7109249767305467
22.967262687831457 285.0763260537853 0.7095458074001081
22.972490242784872 288.0575287167093 0.7143938832781936
22.977717797738286 289.61412742820073 0.716051393920289
22.9829453526917 288.9115846140322 0.7149575076155773
22.988172907645115 285.6083124864278 0.7107324013560014
22.99340046259853 283.39717799852593 0.707482774699029
22.998628017551944 285.4783249586956 0.7105017906407494
23.00385557250536 286.42199442997736 0.7110722252207368
23.009083127458773 287.12115213702623 0.7113281692527214
23.014310682412187 285.1348796990431 0.7089907612940052
23.0195382373656 282.79372218801035 0.7052010664190438
23.024765792319016 281.4285250212056 0.7034841501299203
23.02999334727243 284.39374251766594 0.7074182103296482
23.035220902225845 284.83322012068413 0.7090379527401528
23.04044845717926 287.38105081273 0.7128255043389546
23.045676012132674 284.78212403683864 0.709813321490154
23.05090356708609 284.6100060860926 0.7095953933256491
23.056131122039503 284.75029126006655 0.7094229726498822
23.061358676992917 288.06676594993905 0.7130033988274527
23.06658623194633 286.9706472142924 0.7116981741243797
23.071813786899746 284.18084735583756 0.707207851227587
23.07704134185316 283.29603429513855 0.7060730958380663
23.082268896806575 280.71437901051155 0.7026265786232228
23.08749645175999 280.6163004812309 0.7025139885872498
23.092724006713404 278.57293181152494 0.7001113955307747
23.097951561666818 280.8508593962945 0.7033039603653624
23.103179116620232 283.6885743418957 0.7078626327794408
23.108406671573647 284.93480181351606 0.7094079564093192
23.11363422652706 286.49286313975915 0.7118142315127741
23.118861781480476 284.1197598891917 0.7093292624699483
23.12408933643389 282.2846800668348 0.7074642979274265
23.129316891387305 285.521645430094 0.7113188390698028
23.13454444634072 286.3619442165458 0.71220969536521
23.139772001294133 285.39451249033914 0.7098960555416463
23.144999556247548 284.9442045487263 0.7085878124806747
23.150227111200962 286.87852639000073 0.7093269903355437
23.155454666154377 286.1765982025188 0.7086210593871125
23.16068222110779 287.1083628276858 0.710488052723505
23.165909776061206 287.2701626123588 0.7108319591904537
23.17113733101462 288.8448583391502 0.7125394996572991
23.176364885968034 288.63400497469746 0.7106985249731715
23.18159244092145 285.83287451514093 0.7078192573528109
23.186819995874863 283.7301976691533 0.7054338302827562
23.192047550828278 284.5664135148264 0.7078319592228334
23.197275105781692 287.8597570745018 0.7124309663284293
23.202502660735107 286.6225949139949 0.7110041270844024
23.20773021568852 284.78695795887836 0.7077084571919497
23.212957770641935 282.9529009056255 0.7051070321201135
23.21818532559535 282.58354646792753 0.7048504376959861
23.223412880548764 281.2981550674658 0.7039060915676925
23.22864043550218 282.1744745946016 0.7048125815406683
23.233867990455593 281.7527804461097 0.7040838127953375
23.239095545409008 283.59599296808767 0.706028741051734
23.244323100362422 281.5117943401206 0.7030878699292927
23.249550655315836 283.0775966292338 0.7053971268409893
23.25477821026925 284.1182204467847 0.706260865432028
23.260005765222665 284.06979288846014 0.7063713706617565
23.26523332017608 285.36848752235784 0.7082376704106983
23.270460875129494 286.60502626731534 0.7097055445538323
23.27568843008291 288.2890335049234 0.7118727998435721
23.280915985036323 284.1295065377044 0.7058395229210355
23.286143539989737 282.1976995340095 0.7038618522456245
23.291371094943152 283.6892213776561 0.7045453188529512
23.296598649896566 285.47645563380235 0.7062389538871576
23.30182620484998 287.3075567518475 0.7090374096861689
23.307053759803395 285.18566896173763 0.7072851564998357
23.31228131475681 285.63179597526147 0.7088880662271074
23.317508869710224 284.62226349151945 0.707058047506832
23.32273642466364 286.9482555894708 0.7094399751372658
23.327963979617053 287.62665839905924 0.7101185247571198
23.333191534570467 285.74692353891464 0.7072805231862759
23.33841908952388 284.51848369863444 0.7060560516496602
23.343646644477296 282.70120799460346 0.70434668555076
23.34887419943071 282.94374300922993 0.70409823624837
23.354101754384125 284.3788181433912 0.7056612507340004
23.35932930933754 287.13348649450666 0.7078684505629018
23.364556864290954 287.77922181548104 0.709050381254883
23.369784419244368 283.8448572662086 0.7042079681051068
23.375011974197783 284.6384179215053 0.7056635572446279
23.380239529151197 285.15934168449087 0.7067259641467748
23.38546708410461 287.0450908332625 0.7086605683900749
23.390694639058026 290.0036129830728 0.7119207498523297
23.39592219401144 291.1314591746824 0.713506592523302
23.401149748964855 289.9800552812875 0.712620474676207
23.40637730391827 289.24727618508416 0.7114377269209343
23.411604858871684 284.9194234289645 0.7052749603982291
23.416832413825098 285.0611237323158 0.7053209858405255
23.422059968778512 284.925733827619 0.706003601025278
23.427287523731927 285.39289770909994 0.7071432226808059
23.43251507868534 286.16158042108975 0.7077307356915357
23.437742633638756 287.9800186410928 0.7101364447498978
23.44297018859217 290.32203367470953 0.7136467412136535
23.448197743545585 291.3589057423295 0.7146870071269806
23.453425298499 290.66634462069555 0.7123224541661002
23.458652853452413 289.61823245036396 0.710533900038691
23.463880408405828 289.93113307128715 0.7109587723009854
23.469107963359242 293.39243120090714 0.7161380601897155
23.474335518312657 293.5026845757151 0.7158786453643997
23.47956307326607 292.1253489282258 0.7140244294681136
23.484790628219486 291.5982792269189 0.7126924451730613
23.4900181831729 289.71093252460344 0.7105657645253322
23.495245738126314 289.44912407149417 0.710575651674215
23.50047329307973 291.19277101049516 0.7130024919440687
23.505700848033143 294.3569649689202 0.7165978741473223
23.510928402986558 294.4327275711087 0.7167864624730573
23.516155957939972 291.7503451704427 0.713369262941056
23.521383512893387 290.8021815891882 0.7117881734107013
23.5266110678468 289.7323651831636 0.7097860615268164
23.531838622800215 291.3710270129699 0.711087397631633
23.53706617775363 291.69204068425205 0.7114618848225949
23.542293732707044 293.3066870492738 0.7135579651512135
23.54752128766046 294.48838347317496 0.7147322618986632
23.552748842613873 299.25745600589045 0.7203284810131172
23.557976397567288 302.5040699060426 0.7230244159750134
23.563203952520702 300.9894017544468 0.7205736241767483
23.568431507474116 300.95416923031166 0.7195744283954284
23.57365906242753 301.5355555707215 0.7202241336883504
23.578886617380945 297.4773491221257 0.7149240650205093
23.58411417233436 293.57983217626685 0.7107025463171661
23.589341727287774 292.0994044187882 0.7088664730106743
23.59456928224119 296.61072791653953 0.713985778486027
23.599796837194603 298.0747719549577 0.7151347988824998
23.605024392148017 298.2207157784152 0.7156312026020589
23.610251947101432 299.9713413740275 0.718333218839291
23.615479502054846 301.91848707558137 0.7207676057082291
23.62070705700826 300.0789813581276 0.7173348030739353
23.625934611961675 296.544784586613 0.7120686344402958
23.63116216691509 292.61462021688106 0.7064247101617207
23.636389721868504 290.8237537240735 0.7046771868552012
23.64161727682192 292.5199494216129 0.7067854634118155
23.646844831775333 292.89359702845695 0.7070938985842827
23.652072386728747 295.0740401971209 0.7100911202035652
23.65729994168216 293.0195937550915 0.7074490168874301
23.662527496635576 292.88894404615576 0.7070765119307223
23.66775505158899 293.7473764859608 0.7078578926558243
23.672982606542405 296.60997734197383 0.7105039123036307
23.67821016149582 297.20400784298397 0.7111441116230743
23.683437716449234 296.93955140483956 0.7092064589556363
23.688665271402648 296.82885381456646 0.7090144522622797
23.693892826356063 297.1651987318041 0.7099842402920022
23.699120381309477 295.4344688634742 0.7080671863454303
23.70434793626289 298.2841923394238 0.7109337699466783
23.709575491216306 300.1889679073463 0.7122044102550148
23.71480304616972 303.0516967493537 0.7148145620430264
23.720030601123135 303.7339164223174 0.7159528379590997
23.72525815607655 304.1112967151267 0.716593634033412
23.730485711029964 301.4492085455119 0.7127623087870683
23.735713265983378 299.2012637464793 0.7096374243254254
23.740940820936792 295.90567807237693 0.7052338002300498
23.746168375890207 295.7831215766414 0.7053748071922664
23.75139593084362 295.73981403046014 0.7050243582923217
23.756623485797036 296.9915986564348 0.7067427902896132
23.76185104075045 297.1060344042191 0.7063046137701374
23.767078595703865 297.34213763735715 0.706755573522911
23.77230615065728 301.4233832476392 0.7112038759871127
23.777533705610693 300.96396074373473 0.710116704412933
23.782761260564108 303.13571600257865 0.712028723902877
23.787988815517522 303.3766197137261 0.711752841042976
23.793216370470937 304.5060319987675 0.713244412789121
23.79844392542435 304.51498555487046 0.7131901913732304
23.803671480377766 305.17122213878594 0.7133239721404048
23.80889903533118 304.42599985825933 0.7119612828994305
23.814126590284594 304.18226822438896 0.7106193922215881
23.81935414523801 304.8288643677876 0.7121394705859702
23.824581700191423 307.6206304701797 0.7157739253296908
23.829809255144838 305.858610843724 0.7138151267059342
23.835036810098252 306.01434725510757 0.7132227001223456
23.840264365051667 307.61732292118467 0.7144349801674017
23.84549192000508 312.7146156157734 0.7205486198908538
23.850719474958495 314.6379915878001 0.7223910606046675
23.85594702991191 314.0445461748981 0.7218302441708456
23.861174584865324 312.3528736794293 0.7190179336867266
23.86640213981874 309.50898443914105 0.7147356299491772
23.871629694772153 310.57565884558187 0.715874187455049
23.876857249725568 309.22600652600664 0.7145848830468963
23.882084804678982 308.17613680430355 0.7126785201051109
23.887312359632396 304.3525965096683 0.707792737165233
23.89253991458581 308.24446089458326 0.7118642713052389
23.897767469539225 310.9428865513457 0.7155139603537501
23.90299502449264 311.4348944314818 0.715910352845376
23.908222579446054 307.88391191836087 0.7118787492279537
23.91345013439947 304.3137415784852 0.7081168921159617
23.918677689352883 300.16178327954225 0.7030327361942308
23.923905244306297 297.9935355952219 0.7007613328788428
23.929132799259712 301.6703790329275 0.7038026022450772
23.934360354213126 301.95840828850726 0.7038258984764423
23.93958790916654 304.18039831990313 0.7062310536960318
23.944815464119955 303.8472024840858 0.7060359355055766
23.95004301907337 303.58469719116715 0.7060688375863032
23.955270574026784 302.5008271126712 0.7055033415442028
23.9604981289802 298.7990252541411 0.7023331519278424
23.965725683933613 298.56120693230974 0.7020080369289432
23.970953238887027 297.6427810982761 0.7008836702331218
23.97618079384044 297.8562993360484 0.701413366536034
23.981408348793856 298.47066945683133 0.7019756060736347
23.98663590374727 300.73807665298415 0.703758152690641
23.991863458700685 303.9158296947971 0.7066409696565756
23.9970910136541 303.01141849449385 0.7052898036377463
24.002318568607514 301.9174575344925 0.7046934064772994
24.007546123560928 299.39554285329615 0.7010222692483906
24.012773678514343 298.064446404977 0.7003143363742279
24.018001233467757 299.8143464611659 0.7017202896408958
24.02322878842117 302.2880095787662 0.704621659511374
24.028456343374586 303.19389959426564 0.7050997501169126
24.033683898328 302.1154991743867 0.7039767728148885
24.038911453281415 300.3795499793972 0.7023136917662187
24.04413900823483 299.9360987747918 0.7014294985571934
24.049366563188244 296.47586043196196 0.6982387384736065
24.054594118141658 298.9370170017909 0.701490450625982
24.059821673095072 300.84032787387287 0.7033530985894455
24.065049228048487 301.45557164816364 0.7047020214879525
24.0702767830019 297.98562375157496 0.713232340593598
24.075504337955316 301.32671590456835 0.7269176871751396
24.08073189290873 303.2979272449296 0.7355870749976475
24.085959447862145 303.6289329154635 0.7409701356615344
24.09118700281556 301.98838002066225 0.7432704015876372
24.096414557768973 298.4244013292958 0.7424488737373914
24.101642112722388 298.6798807407953 0.747131227796725
24.106869667675802 300.25436938385764 0.7536157190450569
24.112097222629217 302.8521419070303 0.7616974505415349
24.11732477758263 303.55321646903894 0.7661444513776301
24.122552332536046 297.85043548899694 0.7625322498717726
24.12777988748946 295.6725518307994 0.7629744068413656
24.133007442442874 296.5876021184754 0.7674601403331415
24.13823499739629 303.62299812049906 0.7804182094653243
24.143462552349703 305.2268248467014 0.785320935501572
24.148690107303118 305.2004029022816 0.7872918851726477
24.153917662256532 301.8040636887988 0.7846172339749878
24.159145217209947 300.7485772235183 0.785920832349542
24.16437277216336 301.39789439017704 0.7899612268967978
24.169600327116775 304.3206961187077 0.7968755764026284
24.17482788207019 306.09846645140345 0.8022486268838299
24.180055437023604 309.80725432105936 0.8111853662035658
24.18528299197702 309.2018836660753 0.8131798933022285
24.190510546930433 307.59551859552107 0.8135498487662036
24.195738101883848 302.49033222404256 0.8079372301084178
24.200965656837262 302.8573475139852 0.8106784410439242
24.206193211790676 307.15037219296363 0.8190036296262857
24.21142076674409 309.2480722758177 0.8251442452353267
24.216648321697505 308.28029581671416 0.8264603376257769
24.22187587665092 305.2315403054411 0.8250703600078294
24.227103431604334 303.2678162483625 0.8249399138590001
24.23233098655775 301.24399830143346 0.8252587728397676
24.237558541511163 299.47599798942383 0.8252243727058096
24.242786096464577 301.27969104251576 0.8306385195355701
24.248013651417992 300.541880629534 0.8316944947183316
24.253241206371406 298.86069237305776 0.8311729737056391
24.25846876132482 296.6470409067571 0.830291380403252
24.263696316278235 293.5048686898262 0.8286466085501518
24.26892387123165 291.5856670487932 0.8281961853024107
24.274151426185064 293.6513720422694 0.8324258433235755
24.27937898113848 300.7577429525474 0.8439818158112167
24.284606536091893 302.8299000343978 0.8494372766348389
24.289834091045307 302.00745193054917 0.8509498683416664
24.29506164599872 295.4608387610162 0.8440073059471757
24.300289200952136 296.34224466225635 0.8471601667194167
24.30551675590555 295.5094725831194 0.848775970474976
24.310744310858965 293.3242413896609 0.8474490820859355
24.31597186581238 292.3481165170953 0.8498725588592553
24.321199420765794 293.1214086467797 0.8521758821268528
24.326426975719208 296.6241064933786 0.8593544125258447
24.331654530672623 299.2265739337812 0.8631940067556629
24.336882085626037 299.201242691235 0.8649849230896355
24.34210964057945 301.34600538332285 0.8696088763972588
24.347337195532866 297.0861676772379 0.8659713641238698
24.35256475048628 292.68349404235414 0.8608474696674232
24.357792305439695 289.1774303046489 0.8576115904826477
24.36301986039311 287.640682496856 0.8581165671331731
24.368247415346524 288.12907069188685 0.8602333858484115
24.373474970299938 290.38917013554163 0.8654587175438094
24.378702525253352 291.6377023417843 0.8691886551802833
24.383930080206767 293.3520598349526 0.874377740468765
24.38915763516018 291.72244716630337 0.8752556353868575
24.394385190113596 293.9695391057246 0.880871737056515
24.39961274506701 292.9986600070165 0.8821061714534087
24.404840300020425 297.3216647678931 0.8896893942931631
24.41006785497384 299.34543873325475 0.894886501940534
24.415295409927253 302.0636351270004 0.9008738731038092
24.420522964880668 298.41788053033446 0.8989218540417606
24.425750519834082 297.45501265659806 0.9001829014958035
24.430978074787497 298.99717073503336 0.9056248502383313
24.43620562974091 304.39092704629115 0.9151037580028436
24.441433184694326 304.19248510093246 0.918218428201051
24.44666073964774 301.86759910618775 0.9156280358820789
24.451888294601154 298.97439694942636 0.9133087911681662
24.45711584955457 299.29462307216556 0.9162888963770349
24.462343404507983 300.70789813360415 0.921709339533066
24.467570959461398 300.6326275875243 0.9245292235128306
24.472798514414812 303.2547151172938 0.9297090796586303
24.478026069368227 303.1615372262992 0.9315796900154012
24.48325362432164 300.1141923789955 0.928428849635414
24.488481179275055 295.59243499102877 0.9233944455227749
24.49370873422847 293.69591158470547 0.921891848095281
24.498936289181884 295.92342800724236 0.9268488016512338
24.5041638441353 295.85349921809734 0.9278988084415656
24.509391399088713 300.43740719298773 0.9369186102283984
24.514618954042128 298.37478526798645 0.9371100773682719
24.519846508995542 299.1643692520006 0.9433234797820804
24.525074063948956 301.313282892711 0.9497508476883011
24.53030161890237 303.5611104500961 0.9542481410183925
24.535529173855785 306.420207623764 0.9591416137591048
24.5407567288092 304.8492310703739 0.9595191567663454
24.545984283762614 300.5373265033442 0.9555972089341394
24.55121183871603 298.51122941710815 0.9549659104290095
24.556439393669443 301.06872159562835 0.9614801805974107
24.561666948622857 309.50688172045506 0.9772884106125298
24.566894503576272 311.9708011784137 0.9832275646879568
24.572122058529686 307.5882217456657 0.9777603219949654
24.5773496134831 305.29818240668277 0.9759863523274521
24.582577168436515 304.3161394310306 0.9778494226427491
24.58780472338993 304.846893337275 0.9821153749079302
24.593032278343344 303.84476967782 0.9819559810995382
24.59825983329676 303.53804009648445 0.9823300144002343
24.603487388250173 306.8113533309985 0.989909774512433
24.608714943203587 306.8723426892967 0.9947935009210105
24.613942498157 308.16694357400564 1.0008094224461956
24.619170053110416 306.72708683033653 1.0013845095754343
24.62439760806383 304.3424519517505 0.9986427070540225
24.629625163017245 301.9002974169858 0.9969153716119424
24.63485271797066 300.2486941196559 0.995148852492221
24.640080272924074 297.86391654730267 0.9926262681648788
24.645307827877488 296.4260382008547 0.991441074090959
24.650535382830903 294.0894426081583 0.992134922196027
24.655762937784317 297.54811071973506 1.0008598123832255
24.66099049273773 298.70281614718823 1.0061655434624106
24.666218047691146 301.2529241377781 1.013331550277829
24.67144560264456 301.5273655779221 1.0173545139222784
24.676673157597975 300.6441164314218 1.0177792272562498
24.68190071255139 298.6282072476625 1.0143278597386574
24.687128267504804 295.77273394397247 1.0115800921902216
24.692355822458218 295.24733501732146 1.0152703742209037
24.697583377411632 296.66559213877366 1.0226272543179562
24.702810932365047 295.80492484013115 1.0238988523718995
24.70803848731846 297.43921151369585 1.0296649730589773
24.713266042271876 295.7941517788269 1.0313232401468062
24.71849359722529 298.0109042971594 1.03910859599738
24.723721152178705 293.66194517855837 1.0329721009615414
24.72894870713212 296.40828967107575 1.036319712620512
24.734176262085533 295.0312119042899 1.0334696754367567
24.739403817038948 301.2282148637374 1.0465706653706552
24.744631371992362 299.12561290061245 1.0459986416409532
24.749858926945777 302.684711741461 1.0553721714287254
24.75508648189919 301.33939985406084 1.0573542826405267
24.760314036852606 302.3745584736401 1.061862558907355
24.76554159180602 300.46472787243505 1.06267446839404
24.770769146759434 294.58064140287934 1.0550107424928983
24.77599670171285 292.7438525860056 1.0543531305969156
24.781224256666263 290.04795277335194 1.051044380476612
24.786451811619678 293.43888397733156 1.05875150989667
24.791679366573092 296.01623048473755 1.0665405737614118
24.796906921526507 295.9980438344533 1.068978000804745
24.80213447647992 298.4698730104222 1.0751331685493983
24.807362031433335 298.11383048823336 1.075607483720964
24.81258958638675 302.1425737267567 1.0856994583987298
24.817817141340164 303.5401893432703 1.0907719680875327
24.82304469629358 303.2905235539871 1.0936785495864854
24.828272251246993 299.27673075483284 1.0905713002374418
24.833499806200408 292.84420025792394 1.083175172999653
24.838727361153822 289.95318276994493 1.0833073633895571
24.843954916107236 293.39804189631826 1.0916493639070655
24.84918247106065 296.49205023190393 1.099579139423096
24.854410026014065 298.0943248618826 1.1044854519675682
24.85963758096748 295.10889338200127 1.1024575434666797
24.864865135920894 295.1501116617735 1.1066087378659533
24.87009269087431 296.38159466244275 1.112027510315276
24.875320245827723 296.4864669952741 1.112765061406564
24.880547800781137 299.81683250893855 1.120811854213886
24.885775355734552 300.2592997684064 1.1228153869968134
24.891002910687966 297.4109094673238 1.1196647902675747
24.89623046564138 295.7123747737117 1.119770373670319
24.901458020594795 297.4607435786859 1.1269521070518305
24.90668557554821 300.2814729633263 1.1384538011171215
24.911913130501624 298.5749293346366 1.1392973474255466
24.91714068545504 299.6462601527014 1.1452193945961517
24.922368240408453 299.7909346172428 1.1475854310812799
24.927595795361867 303.3310317321084 1.1572629544141597
24.93282335031528 302.3684571656632 1.1604707685329987
24.938050905268696 300.2538947492191 1.158411737220418
24.94327846022211 301.08288662251687 1.1648289191122088
24.948506015175525 302.0001265300135 1.1704982463853306
24.95373357012894 306.3861314102994 1.1845870336606692
24.958961125082354 306.2250762125605 1.1848768417267521
24.964188680035768 305.69498199444035 1.1838707687401036
24.969416234989183 299.83626062781224 1.1739699687478433
24.974643789942597 301.2015926727341 1.1814874154886044
24.97987134489601 302.1793664159409 1.188341220104401
24.985098899849426 307.5419985099527 1.201408629918883
24.99032645480284 307.70902586806505 1.2059108958065856
24.995554009756255 307.55765066766065 1.211030191316266
25.00078156470967 308.57403213701514 1.2173321545355178
25.006009119663084 309.6103948662349 1.2215576371853196
25.011236674616498 308.93899725268506 1.2228114595494446
25.016464229569912 310.5474700445571 1.2282576717667748
25.021691784523327 312.3836274357123 1.2343121016325374
25.02691933947674 316.6561879040526 1.2431491872628633
25.032146894430156 315.44617972915137 1.2439799505467048
25.03737444938357 312.285738615914 1.2419396771447562
25.042602004336985 312.1278945277316 1.2470267470630891
25.0478295592904 312.06384022348567 1.251001786485275
25.053057114243813 319.18048499805707 1.269151525919981
25.058284669197228 315.5038421930874 1.266315003629967
25.063512224150642 312.5196972404814 1.2660425673204874
25.068739779104057 305.62287511001375 1.256265523867159
25.07396733405747 305.6449337738792 1.2592166103875853
25.079194889010886 310.3377699092753 1.2725661778657114
25.0844224439643 307.85354691642306 1.2716689433258743
25.089649998917714 307.9654271907649 1.2759398211548394
25.09487755387113 304.96142874599076 1.2712239598979074
25.100105108824543 307.0694847464253 1.2776683147329178
25.105332663777958 306.85783020244014 1.2842736258114917
25.110560218731372 308.207807013945 1.2907544445493078
25.115787773684787 309.30499700353886 1.2978089613326924
25.1210153286382 306.48189261614687 1.2926014416533236
25.126242883591615 310.7679169448202 1.3055450382146794
25.13147043854503 310.93966754129286 1.3120503730019064
25.136697993498444 313.2422577681865 1.3214170284919788
25.14192554845186 312.99291433664627 1.3250571567686809
25.147153103405273 311.1739111512067 1.3244862488686462
25.152380658358688 314.2161378527415 1.3367392511863316
25.157608213312102 311.76491608047365 1.335638246937956
25.162835768265516 313.4423643088666 1.3437517166563646
25.16806332321893 317.86577187293017 1.3555351106156661
25.173290878172345 322.0241583211458 1.3689994592353656
25.17851843312576 323.73172714513987 1.3788118650563148
25.183745988079174 319.3728436363253 1.3750154020335248
25.18897354303259 313.9736836569073 1.3684746544256883
25.194201097986003 308.26952356754856 1.359869592424811
25.199428652939417 308.21387653073145 1.3636637285181332
25.204656207892832 307.8383853996398 1.3664540141642412
25.209883762846246 312.86548350012833 1.384085057336785
25.21511131779966 313.81414932144395 1.3933702896771591
25.220338872753075 312.25888471390107 1.3961695866730823
25.22556642770649 311.5721206811582 1.3992339124895168
25.230793982659904 307.3853509159738 1.3920492238535889
25.23602153761332 313.64499013238355 1.4107248192934658
25.241249092566733 316.99746381757325 1.424833950467591
25.246476647520147 321.8915019295934 1.4383758863784493
25.25170420247356 323.5831904480949 1.4470398838748586
25.256931757426976 324.70467828335546 1.452363010888819
25.26215931238039 322.80207730188675 1.4548384364890194
25.267386867333805 321.93588792847186 1.4599177125087264
25.27261442228722 321.9691949394524 1.4662170983661393
25.277841977240634 326.3023314527231 1.483115776277904
25.283069532194048 322.72997400289387 1.480919631644817
25.288297087147463 324.5980841249483 1.4888355682806662
25.293524642100877 324.6239932610006 1.4912459440004064
25.29875219705429 330.13629643266495 1.5078610806945456
25.303979752007706 326.98226806040867 1.5071326135932075
25.30920730696112 321.6061964559869 1.5030762190371048
25.314434861914535 318.6079942515893 1.5018424211749037
25.31966241686795 316.94543427506943 1.5042593358704728
25.324889971821364 322.6240315939373 1.5235492493813187
25.330117526774778 322.3227204211812 1.5278730622097532
25.335345081728192 323.34971426985203 1.5372590944425528
25.340572636681607 316.302758399546 1.527657577444875
25.34580019163502 314.9851248706687 1.5293705188590414
25.351027746588436 313.92262837917934 1.5327514058055427
25.35625530154185 317.12060086021785 1.5461456858426341
25.361482856495265 316.5480343531248 1.5555058507479784
25.36671041144868 316.84634228638873 1.5654780976943445
25.371937966402093 313.6751073626114 1.5599559657105933
25.377165521355508 317.57941352367374 1.5752528699986763
25.382393076308922 317.32076779583883 1.578457214633094
25.387620631262337 320.5532965767526 1.5945995399352635
25.39284818621575 314.1013146002008 1.5826572325267647
25.398075741169166 315.66247311477827 1.5910669292490853
25.40330329612258 317.45208386437264 1.6073642577232612
25.408530851075994 321.75684598040635 1.6273294333524817
25.41375840602941 323.15460345666673 1.6420796419683827
25.418985960982823 321.6421753424545 1.6409640674811456
25.424213515936238 320.334608021561 1.6451933655569027
25.429441070889652 315.0107342763555 1.639882201082723
25.434668625843067 312.3903643653881 1.6419316996167561
25.43989618079648 311.1309513971206 1.6473319557062653
25.445123735749895 315.39517998374293 1.6644704579286054
25.45035129070331 320.2510191907759 1.6826499515255189
25.455578845656724 322.8408921413409 1.6940736650108446
25.46080640061014 323.4142501106229 1.704382826441693
25.466033955563553 320.4683905128062 1.7030559127030946
25.471261510516968 325.3390769386434 1.729914178686722
25.476489065470382 324.17109273795484 1.7298720479704426
25.481716620423796 323.1192150110871 1.7457295327700422
25.48694417537721 317.97365366229883 1.7370738662092615
25.492171730330625 314.65897489907934 1.7429350535788743
25.49739928528404 315.4718263999283 1.7513804701225522
25.502626840237454 315.8535331876718 1.7577782663988084
25.50785439519087 317.24859154008334 1.7651580173113528
25.513081950144283 328.17915677741917 1.801918092004541
25.518309505097697 331.51308688866266 1.8286682520806414
25.523537060051112 334.0309383906925 1.8536312690265762
25.528764615004526 325.83124851150666 1.8457232302478286
25.53399216995794 316.40198574851513 1.8225675982120015
25.539219724911355 318.299206701949 1.8304441716501154
25.54444727986477 325.4656693721052 1.8537612542504487
25.549674834818184 332.2923505217244 1.882234651231356
25.5549023897716 336.14376265679465 1.905486626018056
25.560129944725013 333.00237894040123 1.9116659990188323
25.565357499678427 334.7439002210629 1.9269160828745664
25.57058505463184 334.9269204933316 1.9391484135744845
25.575812609585256 330.0988394044842 1.9361014852308642
25.58104016453867 329.53155091153195 1.9464923478608906
25.586267719492085 320.31010722909184 1.931621712024166
25.5914952744455 318.62443716923445 1.9296727832398315
25.596722829398914 317.3484191781239 1.9388666924659508
25.601950384352328 318.46793784637225 1.9511446078883168
25.607177939305743 322.4456972143622 1.9808642465912714
25.612405494259157 316.02002520285527 1.9684526759354182
25.61763304921257 322.63244167756994 2.0008756088707176
25.622860604165986 325.51123028557697 2.0172738982722223
25.6280881591194 330.0604822416774 2.045431135618065
25.633315714072815 327.78172288281814 2.0534863629204807
25.63854326902623 324.01075218340054 2.0595207780154166
25.643770823979644 324.28279962750344 2.077429544203867
25.648998378933058 327.9554137068085 2.0995749297051756
25.654225933886472 325.77830959947806 2.105222147788779
25.659453488839887 325.3797265514468 2.1158491175135934
25.6646810437933 326.01607919800443 2.1406674895311903
25.669908598746716 327.92091050925825 2.1638105885297487
25.67513615370013 324.16998048623924 2.169139746261838
25.680363708653545 322.89052354140665 2.173520163884594
25.68559126360696 321.11073917724684 2.1796627807476514
25.690818818560373 326.1948689765768 2.2102793330024944
25.696046373513788 326.92965957703876 2.2298879419713327
25.701273928467202 329.4456809193874 2.2561097885167256
25.706501483420617 332.42878805278997 2.282298665310028
25.71172903837403 330.9294545867968 2.300672253200651
25.716956593327446 332.3694872724213 2.3243831635009458
25.72218414828086 325.36742425933295 2.3248929491569092
25.727411703234274 331.3118484041089 2.363484217210495
25.73263925818769 330.31422428264733 2.381033557683613
25.737866813141103 332.11568679731914 2.415643223186492
25.743094368094518 327.57413551036836 2.4208741034428565
25.748321923047932 321.4958574359503 2.421028017393067
25.753549478001347 324.7334687462785 2.444717818920412
25.75877703295476 335.0149617503608 2.5014910860139685
25.764004587908175 335.4879845065867 2.528283494707704
25.76923214286159 333.21785352692956 2.546890685803971
25.774459697815004 318.4879509069987 2.510344818942211
25.77968725276842 311.42445446892407 2.5055436166266487
25.784914807721833 304.0695047153905 2.4938037355390184
25.790142362675248 305.36295786584805 2.5300483124288182
25.795369917628662 309.1344159247461 2.5699742744908702
25.800597472582076 319.88540743976614 2.6546460296471555
25.80582502753549 322.55196794170723 2.7018325303861146
25.811052582488905 330.39729806855956 2.7774752531998037
25.81628013744232 333.0695554701593 2.8174632550968175
25.821507692395734 328.93002696819076 2.821994616635908
25.82673524734915 324.2831441690634 2.8251361339338787
25.831962802302563 317.50681657515923 2.8178873925603876
25.837190357255977 324.5101082853687 2.889807209087447
25.84241791220939 323.90399787863976 2.917620447713095
25.847645467162806 333.955732369998 3.0083106146572254
25.85287302211622 338.0056885206175 3.0689574486521094
25.858100577069635 341.85456148066356 3.141324838799663
25.86332813202305 325.08411528113464 3.099501204581839
25.868555686976464 308.69002652892453 3.0641381238961745
25.87378324192988 304.12910380765146 3.0744021812258304
25.879010796883293 313.4863782177648 3.175961627486708
25.884238351836707 331.3582518753369 3.3392505931495005
25.88946590679012 333.5076240191411 3.4162169929644524
25.894693461743536 346.0918822579627 3.5465139105881627
25.89992101669695 337.5452608272647 3.531505267228715
25.905148571650365 325.32411765679603 3.5481552683320463
25.91037612660378 326.97274632677403 3.635581503149955
25.915603681557194 320.91139583397637 3.684680197217505
25.920831236510608 324.05025617718434 3.748153222367493
25.926058791464023 315.7143623127215 3.758447827521035
25.931286346417437 302.9638153999108 3.7524098329034468
25.93651390137085 316.0210355682014 3.932869021447822
25.941741456324266 321.00488702221475 4.052440605325886
25.94696901127768 331.3986292422692 4.2582315701089115
25.952196566231095 323.1258412681202 4.327560524800796
25.95742412118451 337.9098543925592 4.543689943201227
25.962651676137924 348.92161651607717 4.693701652075891
25.967879231091338 369.3204782302111 4.896239623484095
25.973106786044752 355.4487747951514 4.881544905885762
25.978334340998167 343.4205204964769 4.872978404751537
25.98356189595158 319.0601365685654 4.786866507031355
25.988789450904996 310.0960428920661 4.786374160042773
25.99401700585841 320.398878117891 4.975023985034447
25.999244560811825 306.17893168501354 4.927444438567791
26.00447211576524 308.96766349748174 5.081200027753439
26.009699670718653 285.5585811229968 4.953789382355233
26.014927225672068 295.4236826601984 5.172931178969336
26.020154780625482 316.9656331922216 5.522649738579718
26.025382335578897 339.08033046550804 5.881960879504256
26.03060989053231 324.65242134225605 5.886777519180303
26.035837445485726 310.82568999566746 5.844700349466017
26.04106500043914 308.3918612481997 5.949714104031945
26.046292555392554 329.7240752696165 6.311580351893687
26.05152011034597 335.9678477290123 6.588591759286943
26.056747665299383 303.5197341222979 6.422445898051283
26.061975220252798 307.6437647078711 6.741895302470849
26.067202775206212 307.69701316548384 6.911641213777834
26.072430330159627 317.5912139977901 7.400772124143415
26.07765788511304 291.73561988232296 7.301372557881543
26.082885440066455 281.5646861462551 7.594057087271793
26.08811299501987 297.39871146604594 8.125491519116434
26.093340549973284 298.24677308635773 8.669760111144962
26.0985681049267 327.7487312541351 9.625277394908556
26.103795659880113 323.1361749767525 10.28513300512862
26.109023214833528 317.2036074997973 11.10520732651657
26.114250769786942 227.6207623890323 10.306989172037536
26.119478324740356 171.51400827578624 10.328647293413354
26.12470587969377 184.51939168681105 12.239301367479497
26.129933434647185 221.47564511263658 18.536335719391932
26.1351609896006 239.06740512932757 27.242909998781126
