# Supplementary material for: Unraveling metal effects on CO2 uptake in pyrene-based metal-organic frameworks
Source: Nat Commun. 2025 Feb 11;16:1516. doi: 10.1038/s41467-025-56296-w (PMC11814143; doi:10.1038/s41467-025-56296-w)
Supplement: Supplementary file 3 — Source Data [file 41467_2025_56296_MOESM3_ESM.zip › SourceCode/SuppInf/FigureS5_Ga-TBAPy_InSitu_VariableT_PXRD/Data/GaTBAPy_0133p.dat]

0.002613777476707968 31.992042945250414 6.242758054954841
0.007841332430123905 30.564215603809647 5.469816338920114
0.01306888738353984 26.484115484492214 4.548712061548985
0.018296442336955775 24.63449778091745 3.646764293468325
0.02352399729037171 21.83843054585462 3.0749851097194085
0.028751552243787646 20.01227899052806 2.667145170763093
0.03397910719720358 20.851240453607684 2.259411421496673
0.03920666215061952 21.311785647475162 2.2157389602156154
0.04443421710403546 20.386352485227217 2.1441568718550625
0.0496617720574514 21.280219743243254 2.2577460750773715
0.054889327010867336 16.514708887671834 2.024607454640602
0.060116881964283275 16.136083203654422 1.9436898732312584
0.06534443691769921 19.060989718587884 2.0050464430088235
0.07057199187111515 18.78202583410262 1.8600230647102631
0.07579954682453109 19.145414750016204 1.791115271537696
0.08102710177794703 17.155688073068355 1.6140238008343142
0.08625465673136297 17.027027605536336 1.5501955106623488
0.09148221168477891 18.642354707298047 1.570369430230567
0.09670976663819485 17.617905686239425 1.4401791195631046
0.10193732159161079 17.045237988773483 1.3816729156782124
0.10716487654502672 15.612498271710418 1.2971155796137877
0.11239243149844266 15.258766169635644 1.2070111573155329
0.1176199864518586 16.326676461458604 1.2471919796571849
0.12284754140527454 17.464981344362638 1.2230679045926174
0.12807509635869047 16.278833133018235 1.1445430847127682
0.1333026513121064 17.67353867580405 1.2046092385764795
0.13853020626552232 18.716703394022975 1.211296796389852
0.14375776121893824 17.722693683744517 1.1655809062748639
0.14898531617235417 17.485360134461953 1.1962397402681375
0.1542128711257701 17.444116222733697 1.1646611773680569
0.15944042607918602 18.442137297194776 1.1768963947312308
0.16466798103260194 18.85797743951084 1.1785862425828115
0.16989553598601786 19.189722183737906 1.1396646729800255
0.1751230909394338 18.857668935524938 1.1000960799941155
0.18035064589284971 19.224651190694697 1.1168863148611017
0.18557820084626564 19.991070474295892 1.107323240675156
0.19080575579968156 19.626289323197852 1.093019830225055
0.1960333107530975 19.51952787442569 1.0570117083431882
0.20126086570651341 18.349391991714626 0.9918964736305501
0.20648842065992934 16.397092418671875 0.9021628431580281
0.21171597561334526 16.7573109345563 0.9070046860801491
0.2169435305667612 15.976516695141832 0.8714153776633278
0.22217108552017711 16.629949391202683 0.8772205043517202
0.22739864047359304 17.3550906016694 0.9172490291722716
0.23262619542700896 18.420446365674188 0.9439224246501373
0.2378537503804249 18.80960129052857 0.9540443547223905
0.2430813053338408 18.816732112228514 0.9321521715395671
0.24830886028725674 19.00494403467606 0.9156974959908891
0.25353641524067266 20.106939624999484 0.9104915945456383
0.2587639701940886 20.45000497672028 0.9276100070965081
0.2639915251475045 19.287405784124818 0.8926057424022501
0.26921908010092044 19.046602902938233 0.8886996281068349
0.27444663505433636 16.98720000154233 0.8477739021947263
0.2796741900077523 17.308188599733537 0.8644124617546239
0.2849017449611682 17.927725024087504 0.8982122189705917
0.29012929991458414 17.527834914066304 0.872135939706752
0.29535685486800006 17.498931865206156 0.8656467752135796
0.300584409821416 17.550536171764012 0.8326200271345077
0.3058119647748319 18.059046781568448 0.8278665304209829
0.31103951972824784 19.29226517809577 0.8543485448274931
0.31626707468166376 20.88694641608047 0.8938851348543343
0.3214946296350797 20.639900408750442 0.8679552084636601
0.3267221845884956 19.881580460558165 0.8605830803117605
0.33194973954191154 18.850064537584682 0.8486412791826975
0.33717729449532746 17.514729874727244 0.8126442487794379
0.3424048494487434 16.62482624007689 0.805480786713605
0.3476324044021593 17.205922135539513 0.8183021353809482
0.35285995935557524 17.964116863035343 0.8132413271879444
0.35808751430899116 17.647034489364216 0.7984462914002916
0.3633150692624071 18.2908222756253 0.8268213580069345
0.368542624215823 17.813605810653918 0.8083022221330538
0.37377017916923894 17.940401848124203 0.8250622528814235
0.37899773412265486 17.72293967337244 0.8194364691382259
0.3842252890760708 18.15126118839226 0.8218670409094092
0.3894528440294867 18.01110128984411 0.7987427476053848
0.39468039898290264 17.256771835432772 0.7657129110849609
0.39990795393631856 18.07837695367053 0.776850117355816
0.4051355088897345 18.431107352669578 0.7877188647779332
0.4103630638431504 19.294651036164534 0.827555697414369
0.41559061879656634 19.955156424897986 0.8641025430721594
0.42081817374998226 20.647490729907798 0.8853776551295128
0.4260457287033982 19.549872768990383 0.8537612580455453
0.4312732836568141 19.183175461979435 0.8277772876497652
0.43650083861023004 18.83282736099668 0.8332061236802771
0.44172839356364596 18.81709568946792 0.8151427466473559
0.4469559485170619 19.96154950146305 0.8251267370821578
0.4521835034704778 19.564891601777564 0.811107827885714
0.45741105842389373 19.78546629662599 0.8237471471504296
0.46263861337730966 19.06716382908839 0.8184121839745271
0.4678661683307256 19.383179507636743 0.8105111998106461
0.4730937232841415 19.999501866325385 0.8226001398311907
0.47832127823755743 20.532594597661767 0.8234351189591241
0.48354883319097336 20.713476036176885 0.8110228501979587
0.4887763881443893 22.130886929197338 0.8290892068597123
0.4940039430978052 21.114563944884107 0.7909392610066515
0.49923149805122113 20.460117138500028 0.7678995726565385
0.5044590530046371 20.032161405044445 0.7839307494118717
0.5096866079580531 19.57606992603855 0.7946776978358141
0.5149141629114691 20.177406035616745 0.8152412238014468
0.5201417178648851 19.84771818290562 0.7939104262647563
0.525369272818301 18.135632778555223 0.7329727285736827
0.530596827771717 17.087545000505852 0.687913641142057
0.535824382725133 17.082160618390606 0.6817132319991986
0.541051937678549 17.70697561472459 0.699561020116411
0.546279492631965 19.473818971668255 0.7312453343609437
0.5515070475853809 20.03538722320387 0.7565852256127068
0.5567346025387969 19.16773556508475 0.7254018693551824
0.5619621574922129 19.115179509503342 0.7160182070200035
0.5671897124456289 18.243863233315913 0.6960608235134566
0.5724172673990449 18.076842466546246 0.6970283268609684
0.5776448223524608 17.94848613262416 0.6952918611505919
0.5828723773058768 17.921468498717502 0.6863819705634685
0.5880999322592928 17.768970276244207 0.68752894339709
0.5933274872127088 17.90948819157498 0.7226722755823853
0.5985550421661248 18.727438405752117 0.7674693902894418
0.6037825971195407 19.065660261454433 0.7741292347259612
0.6090101520729567 20.0819111491862 0.7763097080476824
0.6142377070263727 20.89941947113111 0.7636997521579786
0.6194652619797887 21.272856963456967 0.7509396968971603
0.6246928169332047 21.806792586116913 0.7611867667637847
0.6299203718866206 23.080518944935843 0.7887824050356947
0.6351479268400366 22.797066565868548 0.7906949537059491
0.6403754817934526 22.889568858075478 0.8008413760616697
0.6456030367468686 21.888292453162336 0.7703964934409688
0.6508305917002846 21.81861992939516 0.7479671322959193
0.6560581466537005 22.46290875639178 0.735553912084206
0.6612857016071165 21.793938806562146 0.7153046099335665
0.6665132565605325 21.74791518384082 0.711737425306142
0.6717408115139485 21.740840524595164 0.7225157925449381
0.6769683664673645 22.59063227575869 0.7353935377241084
0.6821959214207804 22.22443177958899 0.7310122870116834
0.6874234763741964 22.970748753588637 0.75331394590662
0.6926510313276124 22.250721925228166 0.7237187918497617
0.6978785862810284 21.83214713051147 0.7043799736731363
0.7031061412344444 22.610602750146917 0.7214331896051457
0.7083336961878604 22.296100025040182 0.7213482154764241
0.7135612511412763 21.088378969978905 0.7059487351545052
0.7187888060946923 20.53098845474513 0.7075234005642254
0.7240163610481083 21.868279354390452 0.7347785808455127
0.7292439160015243 23.53228263833771 0.7672886038821547
0.7344714709549403 24.931396800388487 0.7903883413403731
0.7396990259083562 26.019679431341114 0.791892335709024
0.7449265808617722 25.61345248613649 0.7871207018037744
0.7501541358151882 25.754034643725632 0.7821944971542182
0.7553816907686042 26.24829920788459 0.7937001198293919
0.7606092457220202 26.975606987431334 0.7850679348602684
0.7658368006754361 27.824235367398085 0.7974103512709572
0.7710643556288521 28.307298654158753 0.7893684709434318
0.7762919105822681 28.169717463277657 0.7698158809535498
0.7815194655356841 29.18193696591079 0.7932709847374114
0.7867470204891001 29.539411117958906 0.7937786726461196
0.791974575442516 31.04890160840156 0.8074333316864777
0.797202130395932 31.320957331421294 0.8095121734589344
0.802429685349348 32.43495216222632 0.8325252873048649
0.807657240302764 32.45336357455696 0.8424808838493928
0.81288479525618 35.0420431595228 0.8987720676565951
0.8181123502095959 36.278752591531216 0.9088271020202184
0.8233399051630119 35.90820531215315 0.9006448620283816
0.8285674601164279 38.62885059661957 0.9508247605091608
0.8337950150698439 40.96692539992313 0.9849952171204619
0.8390225700232599 46.43257098232181 1.0606037217967812
0.8442501249766758 50.723325298442475 1.1156260911721563
0.8494776799300918 51.95190749410991 1.1303357020351312
0.8547052348835078 56.41416165107158 1.1897800190910635
0.8599327898369238 62.11872709117533 1.2554085545722908
0.8651603447903398 64.0768936704583 1.2709536980209468
0.8703878997437557 66.41475773037298 1.2766188102005729
0.8756154546971717 68.92594182835683 1.2703474452803585
0.8808430096505877 70.00425305824066 1.273158198047655
0.8860705646040037 75.88901160424686 1.3216344124441661
0.8912981195574197 76.98906284836883 1.3505677720947002
0.8965256745108356 78.1681475733488 1.390512814192646
0.9017532294642516 78.41426586020852 1.3909168972794028
0.9069807844176676 77.61132335422069 1.378790155298602
0.9122083393710836 80.71882343082446 1.4073912354342406
0.9174358943244996 81.7056525927803 1.4033884827836633
0.9226634492779155 83.3762263103994 1.4156283942110583
0.9278910042313315 86.85669732428931 1.4416500082213493
0.9331185591847475 85.57926765036903 1.4132282226789907
0.9383461141381635 90.81180128573773 1.4365933093131187
0.9435736690915795 92.13617261838795 1.423615881495317
0.9488012240449955 93.57177314772227 1.4218600306590694
0.9540287789984114 99.13865319798816 1.4695230574998475
0.9592563339518274 103.60079866273158 1.5208108594320515
0.9644838889052434 105.79854098129594 1.569527986389537
0.9697114438586594 104.41827302276327 1.5521671177695862
0.9749389988120754 110.77063164389031 1.5905350287925575
0.9801665537654913 109.14225945866276 1.5696755936703106
0.9853941087189073 110.62156275659694 1.5555050341084748
0.9906216636723233 112.91945576310968 1.5535504094259507
0.9958492186257393 107.71700860778478 1.5090991043792334
1.0010767735791553 106.2451972249491 1.5078326830017053
1.0063043285325712 105.37498017486007 1.5098045434174665
1.0115318834859872 105.44349496249188 1.5076393121406728
1.0167594384394032 113.55693666479718 1.5606927514803135
1.0219869933928192 123.10620632469214 1.6368865819418794
1.0272145483462352 124.42230642023758 1.6372971780075711
1.0324421032996511 122.33477863385367 1.6239776858064816
1.0376696582530671 122.5074592751543 1.6326132546001157
1.042897213206483 123.3830873068446 1.6415664330378785
1.048124768159899 128.13211887703554 1.6777171851752424
1.053352323113315 128.72682908961434 1.6678156292278359
1.058579878066731 124.78850283244121 1.6043295203267083
1.063807433020147 119.53704461853351 1.5437701508710926
1.069034987973563 120.12074896866017 1.5291060294393795
1.074262542926979 121.88986472662987 1.54102624845891
1.079490097880395 128.16061424841325 1.5870443612659957
1.084717652833811 128.53125240483357 1.5956728019544761
1.089945207787227 130.36066871394945 1.620082082863953
1.095172762740643 132.2603598324918 1.6455177606206295
1.1004003176940589 134.5943907916772 1.6891881582933257
1.1056278726474749 140.59988000939538 1.7524390944565262
1.1108554276008908 141.33902358293878 1.7484937069304396
1.1160829825543068 132.28445397092568 1.6674274581265056
1.1213105375077228 126.97210623482306 1.5813738397114507
1.1265380924611388 127.35133437385298 1.5720336227385705
1.1317656474145548 127.6899152835298 1.5678555816443287
1.1369932023679707 132.68305698380314 1.6048362936989593
1.1422207573213867 138.958249812114 1.6578580820824738
1.1474483122748027 144.11902624593762 1.7166762837737806
1.1526758672282187 145.21555873799417 1.7256379976913068
1.1579034221816347 145.31456393766808 1.7400837525197754
1.1631309771350506 141.11884892495226 1.6911980124639416
1.1683585320884666 141.5930604103117 1.6716076551180818
1.1735860870418826 143.61477691627263 1.6868983520231149
1.1788136419952986 141.58632023946797 1.6815948477251412
1.1840411969487146 140.47010809703127 1.6585406828307505
1.1892687519021305 138.7310091327703 1.6469216288576065
1.1944963068555465 139.29815766493206 1.6332702881715513
1.1997238618089625 138.74917839668043 1.6144911659363723
1.2049514167623785 140.5118489927367 1.645833914813298
1.2101789717157945 142.16750236124366 1.6679651297126261
1.2154065266692105 142.9490193254226 1.6830095265282323
1.2206340816226264 148.28296436051963 1.722008865735099
1.2258616365760424 150.22778774180773 1.735136449239239
1.2310891915294584 155.51790662866716 1.741893926855977
1.2363167464828744 159.5994434199534 1.7707100306157804
1.2415443014362904 153.52644969540538 1.714418646801298
1.2467718563897063 146.85105460230213 1.674052180444435
1.2519994113431223 143.28241173617994 1.6635681622296985
1.2572269662965383 139.610412639756 1.6264918689065309
1.2624545212499543 140.29293008351914 1.6274621092901014
1.2676820762033703 145.44197024399875 1.6706714043787447
1.2729096311567862 141.79153413013543 1.660559923196927
1.2781371861102022 141.3781039916335 1.6587357400259266
1.2833647410636182 143.93801351059096 1.6749089942945032
1.2885922960170342 146.15555274977152 1.6946755121210662
1.2938198509704502 151.257669703902 1.7140359930475475
1.2990474059238661 152.47159237868092 1.726828172152047
1.3042749608772821 157.02776816763483 1.7508889166590031
1.309502515830698 155.1101358630212 1.7403060107935033
1.314730070784114 155.43630113586252 1.7511598742548986
1.31995762573753 162.67912195108792 1.7987495508483329
1.325185180690946 164.2874198619309 1.8218650452125447
1.330412735644362 160.63389805416557 1.7993815562767932
1.335640290597778 153.21543296350123 1.749254868495586
1.340867845551194 144.26420409700097 1.6924186654902074
1.34609540050461 144.15813641411853 1.6829693460877746
1.351322955458026 147.65768090758522 1.7077768640170794
1.356550510411442 142.97488554128174 1.6727172966176114
1.361778065364858 139.59808083410226 1.6508840703891878
1.3670056203182739 127.94544106574087 1.5694938464627939
1.3722331752716899 125.8895059618799 1.5724785136121662
1.3774607302251058 134.62696212737217 1.6150633355995112
1.3826882851785218 140.63503908472416 1.6380527985505116
1.3879158401319378 151.54227134177157 1.6928943470166062
1.3931433950853538 152.23026917119162 1.6935823340596876
1.3983709500387698 148.06700020895687 1.6608338356324313
1.4035985049921857 148.2596607371237 1.6798459040803049
1.4088260599456017 144.0965506639767 1.6577160217060183
1.4140536148990177 144.2011885742249 1.6644857649331468
1.4192811698524337 142.15827880262754 1.6389659888885884
1.4245087248058497 136.55367606715333 1.5936281914411936
1.4297362797592656 134.8899603615292 1.5785153780535215
1.4349638347126816 131.0765826398945 1.543348565934914
1.4401913896660976 134.2974526518287 1.5851301901191952
1.4454189446195136 141.62845228906917 1.6184622881277724
1.4506464995729296 142.10727788678147 1.6149218200288438
1.4558740545263456 145.6660048322709 1.6307748410749547
1.4611016094797615 143.97286273137246 1.632625228230787
1.4663291644331775 141.53659599457956 1.6463946967254823
1.4715567193865935 138.44395201576486 1.6250713118900317
1.4767842743400095 136.87180919873148 1.6294468857890578
1.4820118292934255 140.22469591808814 1.6576678900432382
1.4872393842468414 140.69390960511683 1.645967937183397
1.4924669392002574 139.9249886792312 1.6540250842617366
1.4976944941536734 135.5237747429818 1.618360931566623
1.5029220491070894 133.1200755725122 1.6042525742026645
1.5081496040605054 136.08117133617014 1.6165648021780759
1.5133771590139213 143.25877071521532 1.685028844058645
1.5186047139673373 142.53549338146738 1.6916125956633645
1.5238322689207533 137.07520241525324 1.6586888300990994
1.5290598238741693 135.21948180170753 1.6388369224933126
1.5342873788275853 131.0495074437159 1.602087085831328
1.5395149337810012 131.75138446876036 1.6326416364873433
1.5447424887344172 138.89476453040993 1.67097867234526
1.5499700436878332 134.38303723470918 1.618446649564754
1.5551975986412492 138.81378295188793 1.6304626797300015
1.5604251535946652 140.6481400925772 1.6360251867972895
1.5656527085480811 139.38104142283026 1.642197593796926
1.5708802635014971 148.22776463301082 1.7247232537803654
1.576107818454913 147.9651825680127 1.718140274106112
1.581335373408329 147.69946689071008 1.708561211210054
1.586562928361745 143.71698773511352 1.6481607540866798
1.591790483315161 141.7443704732357 1.6417454958575584
1.597018038268577 142.64368067432235 1.6331158784009998
1.602245593221993 154.3069457616748 1.7236915511552
1.607473148175409 165.01808043792198 1.7960143906880783
1.612700703128825 172.32716484753936 1.8135357970314168
1.617928258082241 170.3624582961535 1.780341321748835
1.623155813035657 163.73816780919643 1.72965656189507
1.628383367989073 162.52064157860087 1.704831489060277
1.6336109229424889 164.44872246461068 1.724339033528287
1.6388384778959049 169.85155279194132 1.7635024548829459
1.6440660328493208 171.9095054846043 1.773437067162878
1.6492935878027368 171.7920938647781 1.7728706835575918
1.6545211427561528 170.84234597888687 1.7620106463559742
1.6597486977095688 175.3901400948896 1.785140827442044
1.6649762526629848 182.8940180993898 1.8157385220126614
1.6702038076164007 184.2983881508238 1.8095248381430413
1.6754313625698167 191.00309524090156 1.839803975201941
1.6806589175232327 194.21308003405923 1.8507299204657195
1.6858864724766487 202.0370975299154 1.9067968979736603
1.6911140274300647 206.33018708739823 1.934465243549728
1.6963415823834807 206.24231237553215 1.91639201631
1.7015691373368966 199.17700075917008 1.8742681572729925
1.7067966922903126 193.55621266510863 1.8267071027599295
1.7120242472437286 199.90743391830847 1.8697567237413344
1.7172518021971446 202.49104295918139 1.8776147147076823
1.7224793571505606 211.49362285754623 1.9103296136847594
1.7277069121039765 211.09534094959247 1.8987110790661679
1.7329344670573925 215.33229128233282 1.9164959594376574
1.7381620220108085 217.3008155580715 1.9064944650008093
1.7433895769642245 228.058156510796 1.9677185638569743
1.7486171319176405 224.03812883211438 1.9251237282214924
1.7538446868710564 225.90014062767062 1.9200897451410928
1.7590722418244724 222.68713477751436 1.8776567749685007
1.7642997967778884 221.31460204237004 1.8778355131232953
1.7695273517313044 224.70363613413787 1.8837116572993677
1.7747549066847204 225.8733070343879 1.8904238212727231
1.7799824616381363 235.65076688403792 1.9546927404959673
1.7852100165915523 242.00921936859817 1.973228224398511
1.7904375715449683 250.74718680523827 2.0244901122707333
1.7956651264983843 247.03128654543124 1.9906733629089473
1.8008926814518003 246.28619803873227 1.9579999989194974
1.8061202364052162 245.99579591638468 1.9573566893373315
1.8113477913586322 240.19133714136484 1.9104412687077634
1.8165753463120482 243.09160800701426 1.910734217560324
1.8218029012654642 242.17107251722481 1.919646286714651
1.8270304562188802 242.8617909589336 1.918980638609999
1.8322580111722961 250.8660028778212 1.944761459918066
1.8374855661257121 250.80187380064834 1.941990531056695
1.842713121079128 249.40565032366027 1.9232948589251728
1.847940676032544 245.42014306678752 1.8740175817121452
1.85316823098596 252.7064197624364 1.8996267288563569
1.858395785939376 256.0026048276061 1.904317416473577
1.863623340892792 262.6535362783106 1.9415468601361145
1.868850895846208 262.24663057945435 1.928585392841247
1.874078450799624 250.1832915135896 1.8463809345458928
1.87930600575304 252.34823184395734 1.8384101557412218
1.884533560706456 248.32357701198333 1.8054444657181006
1.889761115659872 250.97795178520596 1.8019123757575561
1.894988670613288 258.6658362651566 1.8400637900316765
1.9002162255667039 258.18595649353597 1.8454517856604653
1.9054437805201199 254.8543551408869 1.8207213714125403
1.9106713354735358 261.16999691698464 1.8491772871606518
1.9158988904269518 261.6850792945258 1.8375503463528666
1.9211264453803678 263.0316757316411 1.8451542121768967
1.9263540003337838 259.5872774662148 1.832446522886489
1.9315815552871998 255.87612952455353 1.8112941661445352
1.9368091102406157 248.76041218086058 1.771734460445382
1.9420366651940317 245.0072160641693 1.7435191052968835
1.9472642201474477 242.42311478652715 1.749844032325264
1.9524917751008637 245.50214454119765 1.7613013631648486
1.9577193300542797 247.126859958294 1.7813406055902605
1.9629468850076957 249.30778723876918 1.7903611163099218
1.9681744399611116 249.7539858164179 1.7716064701979553
1.9734019949145276 249.72985630696712 1.7658803310734001
1.9786295498679436 242.23176570255706 1.7130233159602308
1.9838571048213596 235.79191899165463 1.6585187807624269
1.9890846597747756 232.74244414382665 1.6357174294095225
1.9943122147281915 224.52512949615857 1.594418526438296
1.9995397696816075 227.40658225082964 1.6008256742385651
2.0047673246350235 220.5527384231608 1.581813574154821
2.0099948795884393 213.18518270945026 1.5487617968120018
2.015222434541855 209.3468038736335 1.5154020986451844
2.0204499894952708 208.84072121498866 1.5007181647042187
2.0256775444486865 214.8708099477787 1.5184461707257386
2.0309050994021023 216.1492222593591 1.5259803489856634
2.036132654355518 219.44303080137303 1.5460293666339122
2.041360209308934 216.85058056389028 1.554446695913763
2.0465877642623496 223.82415278093106 1.5887707222037328
2.0518153192157653 227.20626074953594 1.6074283653677988
2.057042874169181 227.9049938917183 1.621319351796699
2.062270429122597 234.04868004525142 1.6482334471921152
2.0674979840760126 227.34349322780105 1.603409322161648
2.0727255390294284 225.3537769038558 1.598809445863975
2.077953093982844 228.0606832269041 1.6181516052554044
2.08318064893626 224.23861739639597 1.6177680218073167
2.0884082038896756 224.95827306967456 1.6187146587907462
2.0936357588430914 216.8928451756626 1.5817774165016512
2.098863313796507 221.23420700704807 1.601666961326501
2.104090868749923 230.80102362136924 1.6504608418479576
2.1093184237033387 228.07087201563243 1.6235796568392296
2.1145459786567544 227.30121250221805 1.616019864878601
2.11977353361017 219.15635220901297 1.5641614568930648
2.125001088563586 217.64082887277476 1.5648848218306937
2.1302286435170017 218.53504858822365 1.5737526775758155
2.1354561984704175 212.90517466455256 1.5534026880591831
2.140683753423833 207.7689605506781 1.5431728523408352
2.145911308377249 206.18364704614217 1.5540348073082846
2.1511388633306647 204.49878399561285 1.538662544043189
2.1563664182840805 213.8857484330533 1.567977237849369
2.1615939732374962 217.8784186171481 1.5860198156341254
2.166821528190912 223.158077585329 1.6098277612690726
2.1720490831443278 228.528673329451 1.6384302232755912
2.1772766380977435 223.47174353254587 1.6207937685234866
2.1825041930511593 221.12778860651255 1.588159598931213
2.187731748004575 219.41557424425517 1.5747481975130717
2.192959302957991 218.211299340248 1.5625292917417857
2.1981868579114066 214.00682956369872 1.5439969765265895
2.2034144128648223 219.55108763158825 1.5797014386977435
2.208641967818238 220.04189707129927 1.5964460539644174
2.213869522771654 221.69816529248473 1.6086082217267523
2.2190970777250696 227.1286673279823 1.6360072127161298
2.2243246326784853 227.949777309203 1.6370153107493388
2.229552187631901 226.37628493108573 1.6242180101818495
2.234779742585317 218.98152869812438 1.5800798721061808
2.2400072975387326 216.21641455683698 1.5881425451807911
2.2452348524921484 214.86695672273996 1.587762681496479
2.250462407445564 215.59468462734023 1.6020399469893523
2.25568996239898 219.08556068606686 1.6223191482277097
2.2609175173523957 216.14028882419655 1.583975223698908
2.2661450723058114 213.649642290145 1.569683935945703
2.271372627259227 210.84234017057096 1.5527601094300376
2.276600182212643 210.83215331559495 1.5606031534893072
2.2818277371660587 218.50487813352137 1.6134455432463803
2.2870552921194744 221.1847605587328 1.619038583120739
2.29228284707289 218.01694069317458 1.593969736838471
2.297510402026306 218.50211883943274 1.5811926513547792
2.3027379569797217 212.125097298926 1.5322724077145575
2.3079655119331375 215.64642554137026 1.5412379520372208
2.3131930668865532 215.5961942099809 1.547843922500765
2.318420621839969 214.87287349036083 1.548104910589801
2.3236481767933848 213.26537533676236 1.5438412269706916
2.3288757317468005 209.2931376210148 1.552320696421838
2.3341032867002163 213.41998857971467 1.5836551904540572
2.339330841653632 223.7508482973951 1.6328466946082625
2.344558396607048 224.9127220477424 1.6398792885566373
2.3497859515604635 228.5589184647882 1.6449143634048529
2.3550135065138793 226.36736946576607 1.619368783744992
2.360241061467295 225.39193382875146 1.6104768021213338
2.365468616420711 216.1654060475867 1.5564453915583873
2.3706961713741266 214.29004647054145 1.5355260348317838
2.3759237263275423 215.2103791464047 1.5315462121652956
2.381151281280958 220.0071432209682 1.5639286923202997
2.386378836234374 222.05517322334998 1.5569029232173208
2.3916063911877896 224.8134501265199 1.5816545130981894
2.3968339461412054 222.9980739360468 1.5690966001205977
2.402061501094621 222.7058712860174 1.5545100095904247
2.407289056048037 223.07947535387123 1.562963859836852
2.4125166110014526 223.63242356174487 1.580330804967616
2.4177441659548684 220.94146923487364 1.5745215319022898
2.422971720908284 218.20258064419244 1.5441673107301905
2.4281992758617 215.84536157744316 1.5124179651403913
2.4334268308151157 213.99525323614645 1.4836051395035785
2.4386543857685314 215.32744832139755 1.469545782353561
2.443881940721947 216.58586055039433 1.4693954109398295
2.449109495675363 221.87108784348362 1.4823372512366617
2.4543370506287787 227.74228291042675 1.4723391138673347
2.4595646055821945 230.78573219869014 1.4378794730566296
2.4647921605356102 246.5064809649751 1.429655383434779
2.470019715489026 271.8651865411938 1.4257241719182507
2.4752472704424417 349.49823960541414 1.5375698651537704
2.4804748253958575 507.79598008879185 1.7792195196005385
2.4857023803492733 754.7633042160004 2.0952208539807597
2.490929935302689 1083.5223317277812 2.460729581365374
2.496157490256105 1500.2630881516102 2.8862102733957182
2.5013850452095205 1933.763009557626 3.2820700853359
2.5066126001629363 2300.9452382451855 3.585574010554177
2.511840155116352 2560.9679849243025 3.776702560888676
2.517067710069768 2731.2267683509867 3.8824677381702486
2.5222952650231836 2884.8779076957485 3.974537894341656
2.5275228199765993 3173.7121736584086 4.176268053088534
2.532750374930015 3571.7597760619933 4.424252248589738
2.537977929883431 4209.915076578333 4.80824049706769
2.5432054848368466 4987.507990034077 5.234239123986171
2.5484330397902624 5799.940670578068 5.64122934212419
2.553660594743678 6390.028879637855 5.908863303746709
2.558888149697094 6672.349812194526 6.021181444948076
2.5641157046505096 6553.570110089644 5.944625045655495
2.5693432596039254 6168.505550078454 5.770852095915314
2.574570814557341 5604.442641623942 5.49859065435117
2.579798369510757 5039.781599212748 5.2131242539997285
2.5850259244641727 4614.064557770134 4.987363076321616
2.5902534794175884 4307.485730747356 4.81034673801248
2.595481034371004 4089.9052715799007 4.685827738621166
2.60070858932442 3831.26127095138 4.527858864382041
2.6059361442778357 3471.3280220314523 4.3119673816928366
2.6111636992312515 3005.1036534676405 4.021116194494123
2.6163912541846672 2425.805047237252 3.6015253028606034
2.621618809138083 1844.9702571397183 3.1410429796310084
2.6268463640914987 1333.620853165299 2.665369112678412
2.6320739190449145 939.9038843542316 2.2528273374321888
2.6373014739983303 674.9392968958908 1.9463718925892246
2.642529028951746 494.1106349324305 1.6984704636185188
2.6477565839051618 371.73493893575676 1.5179947644176077
2.6529841388585775 308.3432544439983 1.4307943764420539
2.6582116938119933 273.8891970685212 1.3894887343508893
2.663439248765409 257.430836870957 1.3959086280276487
2.668666803718825 247.05578716375985 1.3971931790997942
2.6738943586722406 241.3432978348189 1.4093795252930519
2.6791219136256563 239.30412150455223 1.4389853520348885
2.684349468579072 234.9634062769532 1.4522893332268139
2.689577023532488 234.49485940934014 1.4694410046124142
2.6948045784859036 233.1706730000226 1.4828874036596582
2.7000321334393194 229.96619076866892 1.4748125912218641
2.705259688392735 224.05290228755237 1.444595642883572
2.710487243346151 223.34704547990526 1.4553952245749022
2.7157147982995666 223.5488767134206 1.4665266726653865
2.7209423532529824 217.53553460751115 1.4566866302380108
2.726169908206398 215.65107995487207 1.4734132583998967
2.731397463159814 220.23707935507264 1.5017841132291525
2.7366250181132297 224.7771637693884 1.5495403087069453
2.7418525730666454 225.57913692574698 1.5709452878173402
2.747080128020061 217.4831370485999 1.5378191975985926
2.752307682973477 212.7416380583065 1.5049819499938795
2.7575352379268927 211.37805863531767 1.4862776994608233
2.7627627928803085 208.25404482061384 1.4675897634095427
2.767990347833724 209.796249509658 1.4798656752413915
2.77321790278714 206.15592155395956 1.469739824590447
2.7784454577405557 207.13713176696797 1.4908896103216813
2.7836730126939715 207.16181867542232 1.4951118450922618
2.7889005676473873 205.4545616437251 1.5019574289193647
2.794128122600803 207.97587058953005 1.5264044702951263
2.7993556775542188 209.8362217246523 1.514454620422172
2.8045832325076345 212.1635741105979 1.5165906083011085
2.8098107874610503 215.78144612091398 1.5314183018101741
2.815038342414466 213.7130065534419 1.5145760426383625
2.820265897367882 215.51794080739214 1.5232740503115982
2.8254934523212976 209.25273241643507 1.476264935495515
2.8307210072747133 208.52523940514186 1.4553216307176502
2.835948562228129 208.85123082008985 1.46008500766016
2.841176117181545 203.94440682278653 1.4515848541611918
2.8464036721349606 203.16682634791087 1.4598131118375406
2.8516312270883764 204.08669746388188 1.4855818504326297
2.856858782041792 206.7995393861489 1.5144657413606886
2.862086336995208 214.02735513898463 1.561266051010931
2.8673138919486236 214.8115250519232 1.5766671536992927
2.8725414469020394 212.6378333877243 1.5435779226743795
2.877769001855455 209.14286497237612 1.530274797656893
2.882996556808871 201.39154343793874 1.4962901334950345
2.8882241117622867 197.98728683326271 1.4652340038936076
2.8934516667157024 202.0894892820132 1.4788813288393563
2.898679221669118 205.05320901761624 1.4709951204606921
2.903906776622534 205.87055973078634 1.447304610887449
2.9091343315759497 220.46716790790367 1.5301998380065451
2.9143618865293655 224.3159436174186 1.549479800098407
2.919589441482781 228.22228819785914 1.5672516345165153
2.924816996436197 220.41454303265175 1.5309386630242592
2.9300445513896127 210.16463245144024 1.4625335326997422
2.9352721063430285 211.95878319559745 1.4724646206330925
2.9404996612964442 213.81213021512178 1.4809471985676603
2.94572721624986 213.1920010098628 1.4793580099501682
2.9509547712032758 218.37585019755142 1.523684021023009
2.9561823261566915 213.99245214479785 1.5257581702215608
2.9614098811101073 212.07628640883206 1.5158428082387585
2.966637436063523 214.51407388994141 1.533294869476763
2.971864991016939 216.0752702577668 1.5441201156660063
2.9770925459703546 216.41655640978104 1.5351944928204202
2.9823201009237703 214.43163058014397 1.5325770805739178
2.987547655877186 215.1138782461023 1.5224948140478782
2.992775210830602 211.6829622552822 1.486556176103842
2.9980027657840176 207.6604063041725 1.4590278713830007
3.0032303207374333 207.64304028170875 1.4436063606859835
3.008457875690849 208.62617181716337 1.4612876202086655
3.013685430644265 217.19259884215572 1.494744310177611
3.0189129855976806 219.3955343932323 1.4959376747193955
3.0241405405510964 213.25520924545103 1.4649783038154147
3.029368095504512 208.66529508079543 1.42831075730859
3.034595650457928 213.70228655225543 1.4557744690143486
3.0398232054113437 212.90605144311408 1.4409751430356337
3.0450507603647594 214.61114984649848 1.447205355172015
3.050278315318175 214.20993297727728 1.4364512001237788
3.055505870271591 215.03854105158388 1.4348917130778578
3.0607334252250067 213.6920058831728 1.4327155748883218
3.0659609801784224 215.63023591676665 1.4222016815053973
3.071188535131838 214.21612945982017 1.4171562293451698
3.076416090085254 218.99198433482152 1.4378374634842113
3.0816436450386697 215.5507820973482 1.4067931598880135
3.0868711999920855 207.29607251922508 1.362466579685465
3.0920987549455012 204.04166594870793 1.3289945647445915
3.097326309898917 202.1869997123739 1.3097023368829068
3.1025538648523328 204.7579686448504 1.3192921786165497
3.1077814198057485 211.51855994268115 1.3384350632556208
3.1130089747591643 209.8359076953861 1.30389225251006
3.11823652971258 218.29765732091758 1.3305677494481158
3.123464084665996 225.36483998218944 1.3525494621426386
3.1286916396194115 228.79084035975833 1.3602802243476595
3.1339191945728273 229.55796569628848 1.3512879479498219
3.139146749526243 232.00573239802648 1.3341879524283022
3.144374304479659 233.65258559444234 1.325732579769892
3.1496018594330746 233.93813631476263 1.3095519483351314
3.1548294143864903 234.14876674473695 1.3049354257855832
3.160056969339906 237.66822012668104 1.3006415067688593
3.165284524293322 240.946986664567 1.292633826005047
3.1705120792467376 252.9458440186096 1.3123858918183664
3.1757396342001534 265.0186998780728 1.314254088031087
3.180967189153569 275.2553236832198 1.314652457180799
3.186194744106985 286.4900062390796 1.3127678399293485
3.1914222990604006 297.19646520656437 1.3016296215009253
3.1966498540138164 307.1429528463334 1.3023088484983294
3.201877408967232 320.25705470560007 1.3065430320173206
3.207104963920648 341.6817344759287 1.3326600056093247
3.2123325188740637 364.0383677125746 1.3696920021157033
3.2175600738274794 389.70758979494065 1.4094955058125354
3.222787628780895 417.944971266635 1.45556227818658
3.228015183734311 439.52771233752344 1.4845529446584762
3.2332427386877267 466.03613552377 1.5207543628297922
3.2384702936411425 498.79799880043413 1.5641490993155942
3.2436978485945582 531.5646555572105 1.6076750001112947
3.248925403547974 561.8376935384116 1.6495973733403182
3.2541529585013897 591.1795296346039 1.6895862555627335
3.2593805134548055 612.3601466853269 1.7188327889432147
3.2646080684082213 637.3547152583994 1.7540311305785847
3.269835623361637 660.8630582278502 1.7848215289822458
3.275063178315053 682.6138733397976 1.8162780182636553
3.2802907332684685 700.5920750999143 1.8352001715925175
3.2855182882218843 708.820685301196 1.8406584145275833
3.2907458431753 714.1673393415343 1.847173541822263
3.295973398128716 724.1196900051333 1.8599826692400274
3.3012009530821316 734.8793988954925 1.8759860381967826
3.3064285080355473 736.6704420629559 1.876216603688881
3.311656062988963 738.8345872037011 1.874922336826758
3.316883617942379 741.8329275480363 1.8729783100576525
3.3221111728957946 746.6074457556073 1.8752510211857147
3.3273387278492104 757.5726700690306 1.8887905844582484
3.332566282802626 755.584779667381 1.8867931154146977
3.337793837756042 749.338273309725 1.877292577149634
3.3430213927094576 727.2427448068335 1.8461662911459238
3.3482489476628734 694.0238357090917 1.79747165143084
3.353476502616289 663.1221557676988 1.7566235691123655
3.358704057569705 626.3585144208201 1.7064197311352536
3.3639316125231207 576.1770648985483 1.6356913559228996
3.3691591674765364 525.3855697520978 1.5629360738945455
3.374386722429952 468.38576580624226 1.4795742911903942
3.379614277383368 413.6498146279354 1.4016754563611533
3.3848418323367837 371.79802131771703 1.3467353410795662
3.3900693872901995 336.3586398199952 1.2984281267015583
3.3952969422436152 307.91815550116246 1.2656350983236366
3.400524497197031 286.79184558729173 1.235598885960039
3.4057520521504467 267.1922981010433 1.2137036895976288
3.4109796071038625 253.03391525426682 1.21657400528267
3.4162071620572783 244.29059187056723 1.2100839335952143
3.421434717010694 238.88874318261142 1.2109495515796902
3.4266622719641098 232.24440250887298 1.1968179948042472
3.4318898269175255 233.05027368019617 1.2094983799254935
3.4371173818709413 230.88378829499635 1.2308650479532914
3.442344936824357 227.8836516132198 1.226577788639478
3.447572491777773 228.10007286643278 1.2455570524732373
3.4528000467311886 222.51309812177007 1.2320797070611265
3.4580276016846043 218.72436663492127 1.2327527640317113
3.46325515663802 211.99582428655225 1.2066175261488683
3.468482711591436 207.68194762661872 1.1787560198850529
3.4737102665448516 208.3061322344908 1.1932287837042856
3.4789378214982674 211.07056684064426 1.205766914155813
3.484165376451683 211.26467037367019 1.2191256647876647
3.489392931405099 218.39172213164622 1.2664782101854049
3.4946204863585146 220.43670121388433 1.2761029770185706
3.4998480413119304 224.56995442840764 1.276808925836466
3.505075596265346 228.9996846460108 1.2816020630839198
3.510303151218762 227.17443714376833 1.2526252007910694
3.5155307061721777 230.61863301039622 1.2274128786647955
3.5207582611255934 230.78501898567558 1.218078891044815
3.525985816079009 238.1867834771704 1.206516163068789
3.531213371032425 244.6170351584031 1.197772579748806
3.5364409259858407 259.300668074403 1.205601622892121
3.5416684809392565 275.50646511988987 1.212180145073663
3.546896035892672 295.77981720911964 1.2281997950408219
3.552123590846088 336.70505956241686 1.2893425862231132
3.5573511457995037 402.1597713010174 1.3869956925300921
3.5625787007529195 523.0746808968878 1.5677761818010647
3.5678062557063353 734.398177669266 1.846236584401172
3.573033810659751 1134.7148139948251 2.284322406267606
3.5782613656131668 1854.68501828673 2.9177152136680107
3.5834889205665825 3141.3921594750605 3.7955684115907427
3.5887164755199983 5309.892281524793 4.934372461012422
3.593944030473414 8518.228633557015 6.203515139834164
3.59917158542683 12239.053239909863 7.3939056598086665
3.6043991403802456 15997.696229500321 8.424779947927364
3.6096266953336613 18507.415630096264 9.048118435381475
3.614854250287077 19025.17758671662 9.16205431208926
3.620081805240493 17569.402865062482 8.80082846833699
3.6253093601939086 14641.800204181774 8.05186462692889
3.6305369151473244 11297.12183305122 7.069127606740525
3.63576447010074 7938.900484025599 5.913279260952078
3.640992025054156 5361.650700964259 4.847976539819836
3.6462195800075716 3446.9729957540385 3.884233600415515
3.6514471349609874 2191.988848616899 3.091746972711119
3.656674689914403 1398.6496321538314 2.46595499965609
3.661902244867819 947.9714679332392 2.027944172754943
3.6671297998212347 690.3771991285594 1.7298747203415679
3.6723573547746504 550.0116889437793 1.5510756213912447
3.677584909728066 456.60634106093846 1.418589102091999
3.682812464681482 398.3721771093674 1.3315113749262757
3.6880400196348977 360.8054380596077 1.2820051118184927
3.6932675745883135 336.2804618875419 1.2470028602308585
3.698495129541729 318.1478505525142 1.2212011636402975
3.703722684495145 308.90633227283706 1.2081750677394016
3.7089502394485607 299.7031051127597 1.1898711639798316
3.7141777944019765 294.6407972696464 1.1801364245217096
3.7194053493553922 288.6405373487093 1.1731727520213935
3.724632904308808 274.7178723535879 1.1426342381467829
3.7298604592622238 261.8035952736152 1.1224106880955358
3.7350880142156395 254.47906919428618 1.113243011052171
3.7403155691690553 251.68409028729485 1.116130869581356
3.745543124122471 252.61195659356383 1.1301108344810524
3.750770679075887 252.42754686334425 1.1367905102124505
3.7559982340293026 251.4579650498152 1.1393573580032095
3.7612257889827183 248.45193585248478 1.1382108527689263
3.766453343936134 247.08871168297946 1.1394820450837422
3.77168089888955 245.10556569999656 1.1316207185503
3.7769084538429656 238.52939483215633 1.1186727985573426
3.7821360087963813 235.36016540374087 1.1100170138907308
3.787363563749797 233.07919166172607 1.1136062248864933
3.792591118703213 233.05012799223164 1.1049447334823734
3.7978186736566286 232.36811959734956 1.0887885032001148
3.8030462286100444 237.46843534636534 1.0919407214493655
3.80827378356346 242.6603591658581 1.0906967404566872
3.813501338516876 248.17203641941157 1.0960054725106945
3.8187288934702917 254.76417091081686 1.1059699918725325
3.8239564484237074 256.25528780587376 1.0976180282324612
3.829184003377123 264.8328181644577 1.1055236388904572
3.834411558330539 274.8773205891233 1.1205126049559044
3.8396391132839547 289.1939668443238 1.1385284681171783
3.8448666682373704 302.78297312226994 1.15856773528692
3.850094223190786 317.2540997699719 1.178156207806708
3.855321778144202 330.3571179179678 1.1939184722565166
3.8605493330976177 346.79826699756336 1.2207157545244323
3.8657768880510335 360.7485785079321 1.236989510714729
3.8710044430044492 362.3146252481729 1.232234967022251
3.876231997957865 371.4685050280004 1.2489477699423646
3.8814595529112808 377.42355052943947 1.2619594169028425
3.8866871078646965 398.5520259449472 1.3024329855359953
3.8919146628181123 427.79770993974483 1.3499892657183323
3.897142217771528 471.19398492931214 1.4112402683062162
3.902369772724944 553.8038329126397 1.532608279046369
3.9075973276783595 658.6396655015117 1.6720438964997444
3.9128248826317753 722.6926020337562 1.749171935706679
3.918052437585191 732.7084031733506 1.768239747019876
3.923279992538607 653.6787606038075 1.6689441048693945
3.9285075474920226 548.7091607689958 1.525894681623969
3.9337351024454383 458.1265050342284 1.3924657148885922
3.938962657398854 380.4053585562909 1.264874063016366
3.94419021235227 339.082234012325 1.191067328906908
3.9494177673056856 325.7509408601321 1.1677994771486964
3.9546453222591014 319.2915040634221 1.155465408691577
3.959872877212517 320.61125433965105 1.1542605556205083
3.965100432165933 323.1870440079968 1.1552033236360701
3.9703279871193486 333.33252199139747 1.1696433970897646
3.9755555420727644 344.93734843409624 1.1836006946991169
3.98078309702618 360.54306387096767 1.2027147930987394
3.986010651979596 378.811677958299 1.2266638330587087
3.9912382069330117 394.9727477913141 1.2458740616442328
3.9964657618864274 411.02266504269636 1.2671288017852897
4.001693316839844 432.0206416877844 1.2964573496796434
4.00692087179326 457.6055550865065 1.32878299848062
4.012148426746676 486.82050372659484 1.3749409364441274
4.017375981700092 512.1277163782165 1.4254441225331944
4.0226035366535084 550.6921005138457 1.4879530863190198
4.027831091606925 595.8576191193104 1.553531508259
4.033058646560341 651.8120599286291 1.6261587201236667
4.038286201513757 716.167448868821 1.7033524509908422
4.043513756467173 792.1908388716095 1.7971058704631067
4.0487413114205895 873.310390099861 1.8886775710400374
4.053968866374006 964.9354292475922 1.9845273278015099
4.059196421327422 1067.3595038857563 2.0901267120780966
4.064423976280838 1184.8393761867326 2.20434841959669
4.069651531234254 1331.8276162953098 2.3345932896410546
4.0748790861876705 1498.669834306988 2.4800725313145637
4.080106641141087 1688.2680354424083 2.6325874207972446
4.085334196094503 1917.1207966975408 2.807930131583139
4.090561751047919 2151.762656345987 2.979909279535544
4.095789306001335 2427.073114230026 3.16702735056996
4.1010168609547515 2722.6905330363315 3.350478402085771
4.106244415908168 3015.101369123905 3.5205224624049856
4.111471970861584 3358.2047339987366 3.709146846531913
4.116699525815 3716.4996903242204 3.895505381697332
4.121927080768416 4081.3285065487944 4.0360313391242055
4.1271546357218325 4436.363028328486 4.166562744289687
4.132382190675249 4793.733960405847 4.312303282000552
4.137609745628665 5182.490768972503 4.4732857571064155
4.142837300582081 5569.78803453618 4.62603146991114
4.148064855535497 5941.716064863934 4.78485262325398
4.1532924104889135 6257.988592507557 4.895164551465474
4.15851996544233 6523.212807703117 4.9875251210144835
4.163747520395746 6672.527024995993 5.028170491894859
4.168975075349162 6791.59987446025 5.06955777011927
4.174202630302578 6813.8764373109225 5.073001128946001
4.1794301852559945 6744.005476369471 5.0534716036414284
4.184657740209411 6548.425991909195 4.968074565564986
4.189885295162827 6237.600423144653 4.8446119538482035
4.195112850116243 5860.832432732449 4.694361759468361
4.200340405069659 5405.871468576172 4.500416788898279
4.2055679600230755 4911.461026703798 4.283021962659211
4.210795514976492 4438.987677416896 4.07526656043572
4.216023069929908 3973.343807363955 3.857091099175482
4.221250624883324 3500.4396287358686 3.615836812986817
4.22647817983674 3078.090432505914 3.3860361962086967
4.2317057347901565 2694.3749005287145 3.1611181744169308
4.236933289743573 2349.8477178015855 2.9426456076042866
4.242160844696989 2061.749451508707 2.749613271826321
4.247388399650405 1814.9479000602737 2.581458045357168
4.252615954603821 1601.4096458822362 2.429791706228224
4.257843509557238 1432.2813650475732 2.3017209138496133
4.263071064510654 1265.1080974603954 2.159184200051767
4.26829861946407 1113.6471252098943 2.0176417402784104
4.273526174417486 990.0625247058556 1.899043713936201
4.278753729370902 884.6160305269347 1.79387677846704
4.283981284324319 793.7383830922435 1.7021573233088763
4.289208839277735 715.6398983362283 1.6154507361255097
4.294436394231151 644.3820718589969 1.5319324526544376
4.299663949184567 590.8950751485436 1.4647731883084467
4.304891504137983 548.5119635123045 1.4107830497808334
4.3101190590914 513.1927988353599 1.3664786751690108
4.315346614044816 478.78381040010953 1.3204988434355065
4.320574168998232 444.5096757856093 1.2715300234849607
4.325801723951648 413.0717306620156 1.2259363021218785
4.331029278905064 381.76520185653527 1.1807068368895766
4.336256833858481 362.000025070572 1.154126134715958
4.341484388811897 345.4511195149108 1.1357874548884677
4.346711943765313 336.8928861996333 1.1296167623279232
4.351939498718729 323.3781920271862 1.1077519914890874
4.357167053672145 310.7699606163827 1.0928700932055626
4.362394608625562 298.5449880138806 1.0787528292237576
4.367622163578978 289.57025295074 1.065662830078002
4.372849718532394 280.22572039863456 1.0527248089727193
4.37807727348581 270.79099427459704 1.0346035737056651
4.383304828439226 263.88502679775235 1.0245137558752442
4.388532383392643 252.6638799195053 1.0091441809748234
4.393759938346059 244.90557498800163 1.0038961296605105
4.398987493299475 235.8501960103268 0.9935854187179107
4.404215048252891 228.7506036276168 0.9942251661482261
4.409442603206307 223.3519064817355 0.9884817457850782
4.414670158159724 219.3723538090275 0.9867854012132771
4.41989771311314 211.4514005127694 0.9739636228370828
4.425125268066556 208.49887694654078 0.9752730175898069
4.430352823019972 203.51111738374865 0.9752642666905447
4.435580377973388 204.91618671497153 0.9925205262887373
4.440807932926805 204.06592069873744 0.9973253618097496
4.446035487880221 200.6276731509116 0.9913928524143751
4.451263042833637 195.24721265675763 0.9793297759232199
4.456490597787053 189.41229580004372 0.9639190972706065
4.4617181527404695 185.25899743769676 0.9712468078359049
4.466945707693886 179.42181801232468 0.9647626150586265
4.472173262647302 179.59909729808078 0.974621386685155
4.477400817600718 182.03939924790166 0.9790680058121427
4.482628372554134 181.27011575040544 0.9719855044212026
4.4878559275075505 181.97532891790632 0.9764454652040274
4.493083482460967 177.74399056598094 0.9720977957971073
4.498311037414383 173.79121166241467 0.9758473509746377
4.503538592367799 171.1283184791894 0.9792967476751353
4.508766147321215 168.05320497926766 0.9683499705854509
4.5139937022746315 165.07712578326507 0.9648225625364967
4.519221257228048 166.0625359755718 0.9680982131408981
4.524448812181464 163.2746776729406 0.9530570093354613
4.52967636713488 159.7131186772991 0.949133684984923
4.534903922088296 159.49166451887845 0.9453969802631634
4.5401314770417125 160.79055112514206 0.9500898854882835
4.545359031995129 159.20289230391936 0.9588343710261077
4.550586586948545 160.43552497264443 0.9621572826635278
4.555814141901961 161.2611848806742 0.969100223702783
4.561041696855377 160.90469552465044 0.9770148588147451
4.5662692518087935 157.22974027013427 0.9625255693287049
4.57149680676221 153.6116704711969 0.941057640442207
4.576724361715626 150.70512371535006 0.9272785311333558
4.581951916669042 154.9113280072264 0.9321338132791406
4.587179471622458 162.06048428524053 0.9603908782612536
4.5924070265758745 166.79767226137375 0.9939527681687562
4.597634581529291 168.62701596022168 1.0051698107359928
4.602862136482707 165.4082530853221 1.003159896298795
4.608089691436123 160.15157473058807 0.9867053893330282
4.613317246389539 160.34826964601578 0.9890990628106884
4.6185448013429555 158.85079589581352 0.9827235983995445
4.623772356296372 156.74512742919686 0.9770929106506631
4.628999911249788 157.87610848994373 0.9795529173192864
4.634227466203204 154.60494154282515 0.9707907685092002
4.63945502115662 154.85203396514137 0.9872170608381617
4.6446825761100365 153.99126685816427 0.9837333426779484
4.649910131063453 150.9539920701446 0.9820487818991182
4.655137686016869 152.57371212769615 0.9890895666847573
4.660365240970285 153.4559280762078 0.9916488348190603
4.665592795923701 154.92993177185318 0.9937641102223929
4.6708203508771176 159.44031971607893 1.0040911139461741
4.676047905830534 160.63361171180233 1.0045264337538007
4.68127546078395 157.05095889151136 0.9929400119516691
4.686503015737366 159.16871593671524 1.0063304560650013
4.691730570690782 155.68681050850185 0.9958784007095141
4.696958125644199 155.99213829312862 0.9978231964733812
4.702185680597615 153.4123682363411 0.9764387063722186
4.707413235551031 151.93009789606913 0.9648279184126689
4.712640790504447 151.83796575416727 0.9666638084104174
4.717868345457863 154.01309128015052 0.9805238003285701
4.72309590041128 155.63874258103453 0.9863279031873708
4.728323455364696 155.26991368956172 0.9906627618025151
4.733551010318112 158.91720760462078 1.0019953618911372
4.738778565271528 158.7041357535144 0.9975089517923883
4.744006120224944 157.1397901461958 0.99752746478064
4.749233675178361 157.21628491017756 1.0029269647235761
4.754461230131777 157.3515133368985 1.0107790946430997
4.759688785085193 158.07097155946357 1.0136724188115236
4.764916340038609 156.47006252473759 1.0108655732606213
4.770143894992025 152.5020872774988 0.9880163979356241
4.775371449945442 151.01346878234293 0.9605268966197081
4.780599004898858 147.64462817920977 0.946573102673087
4.785826559852274 147.37592012084903 0.9448916091897762
4.79105411480569 145.61820711262257 0.937228926029189
4.796281669759106 141.84660357161263 0.9307706408528901
4.801509224712523 145.23527703853935 0.9449703582867283
4.806736779665939 146.07060397272954 0.9500596133333857
4.811964334619355 150.83228651549908 0.9703328418957684
4.817191889572771 155.32339861199614 0.9921091983427232
4.822419444526187 154.73626405525297 0.9939716660337332
4.827646999479604 153.29158772823203 0.9788525660666977
4.83287455443302 150.74950063786204 0.9666086359817908
4.838102109386436 150.37874018298066 0.9580590796618618
4.843329664339852 153.6852193228227 0.9629606907421798
4.848557219293268 154.02175977684476 0.9691605860384972
4.853784774246685 154.68147475140796 0.9680491105226974
4.859012329200101 150.07868123893323 0.9424994384080715
4.864239884153517 153.4896224597946 0.9594796990304391
4.869467439106933 151.9447525154644 0.9548434230263004
4.8746949940603495 153.69920114124392 0.9674131537042023
4.879922549013766 150.48428223290418 0.9587768799036456
4.885150103967182 151.02335423482734 0.9554118770812086
4.890377658920598 150.1793438417726 0.9407676944109544
4.895605213874014 147.86313777348332 0.9207207281734904
4.9008327688274305 149.45712111118777 0.9361055814824186
4.906060323780847 148.48453732673897 0.9310310549746367
4.911287878734263 152.21332288484712 0.943836586288234
4.916515433687679 150.35153799271387 0.9437029751600514
4.921742988641095 151.74772897209897 0.939954340601767
4.9269705435945115 152.63623440282996 0.9405551711086401
4.932198098547928 151.5065341542393 0.9382081494895402
4.937425653501344 150.70893113631476 0.9269521308777698
4.94265320845476 149.84548239986472 0.937956478999885
4.947880763408176 149.74637135750575 0.9437405678190719
4.9531083183615925 150.79215598934834 0.9500436073570397
4.958335873315009 152.68892938321267 0.962434255684135
4.963563428268425 151.30214052454986 0.9515448420177232
4.968790983221841 149.6896699757601 0.9354771285130468
4.974018538175257 151.2889792090368 0.9249490561677526
4.9792460931286735 151.25797711344345 0.921860083696312
4.98447364808209 151.2048715361643 0.9188068392125153
4.989701203035506 150.10653680811538 0.9080258394832598
4.994928757988922 154.48482646125765 0.901917449162206
5.000156312942338 161.41620687076465 0.9009880215396349
5.0053838678957545 164.9070193135039 0.8799203595427397
5.010611422849171 173.9980225815078 0.8877491691802732
5.015838977802587 176.90696002949076 0.8805627338476051
5.021066532756003 178.40508283274536 0.8735894725727265
5.026294087709419 183.44133133299377 0.8829253914032643
5.0315216426628355 181.41194716006586 0.8744954919010447
5.036749197616252 180.4289981654932 0.88172132818511
5.041976752569668 177.13511664195434 0.8822815924765729
5.047204307523084 172.97740745892386 0.8754387518413396
5.0524318624765 173.44795016389978 0.8857146279072422
5.0576594174299165 176.57329541044945 0.8883677635712901
5.062886972383333 180.54839618526708 0.8931950722077358
5.068114527336749 184.94266059449498 0.8960691886128379
5.073342082290165 195.1266349165749 0.900462858156338
5.078569637243581 207.07229577530376 0.9006543668079641
5.0837971921969975 214.6356948102945 0.8961407726033772
5.089024747150414 223.94220806486905 0.8975398174010824
5.09425230210383 230.6856868845171 0.8967917078743874
5.099479857057246 245.6605183430005 0.908872451596801
5.104707412010662 265.1137868965612 0.9291951044470793
5.109934966964079 292.77904453318087 0.9652569516886781
5.115162521917495 315.940288594386 0.9928080095894594
5.120390076870911 335.1741972131867 1.0157053362030557
5.125617631824327 350.19998846509486 1.033049401041995
5.130845186777743 354.5759612710431 1.037010430194557
5.13607274173116 348.58257654778424 1.0303080809809393
5.141300296684576 332.46221806797234 1.019579049009515
5.146527851637992 306.2913530617707 0.9950068725364073
5.151755406591408 280.37668797956 0.9760314385745322
5.156982961544824 256.61085393733083 0.9597573113002779
5.162210516498241 240.8917019881477 0.9534482206576372
5.167438071451657 222.94005492664084 0.9432185252868868
5.172665626405073 203.23321267243696 0.9156891600429122
5.177893181358489 185.3953844458869 0.8861923855869456
5.183120736311905 179.99143035203238 0.8877616380410671
5.188348291265322 175.94963682291214 0.8902089908992036
5.193575846218738 173.64270007666923 0.8944494587389562
5.198803401172154 169.53327926408477 0.8885401953347456
5.20403095612557 169.04912559955145 0.8884579745211947
5.209258511078986 169.4823157578797 0.8954006346926421
5.214486066032403 170.44713817165092 0.8989190502628528
5.219713620985819 170.26966963597116 0.8972052277400901
5.224941175939235 168.30913148650447 0.8897858272354167
5.230168730892651 166.09984071897335 0.8968078254806722
5.235396285846067 164.48535246710657 0.8990067776708754
5.240623840799484 161.9171701593727 0.9060017391970662
5.2458513957529 157.56632241902983 0.8955721947290762
5.251078950706316 154.8548477995813 0.8930458941207796
5.256306505659732 152.4916583433639 0.8874967707363096
5.261534060613148 153.49831260710303 0.8907071270646738
5.266761615566565 154.52795274808756 0.8868657683250574
5.271989170519981 152.9223650761853 0.8792096646712118
5.277216725473397 155.63653816518405 0.88811066539837
5.282444280426813 156.88912313380013 0.9076498653453917
5.2876718353802294 157.22521375657305 0.9128182969625974
5.292899390333646 152.79226987165154 0.9064587150632885
5.298126945287062 145.40833077675217 0.8823616965887294
5.303354500240478 142.43858299201415 0.8665078591064904
5.308582055193894 146.23095225230855 0.8716522593008923
5.3138096101473105 149.48747132399478 0.8763772507054735
5.319037165100727 153.95521261480974 0.8844538174334327
5.324264720054143 154.54423074108263 0.88979301972826
5.329492275007559 153.50641449236173 0.8927161904403927
5.334719829960975 154.02775286021784 0.9076099082773689
5.3399473849143915 149.7849779395779 0.9041294161087291
5.345174939867808 146.8325953865475 0.8902772700026487
5.350402494821224 145.81546687713794 0.8820479610399712
5.35563004977464 146.56570544683996 0.8749001986784393
5.360857604728056 151.37578199900136 0.8804394714564314
5.3660851596814725 156.60695042457155 0.8934346359793834
5.371312714634889 158.28788732423726 0.8893442573509764
5.376540269588305 156.67907114731858 0.8712884065616618
5.381767824541721 156.08577479352536 0.8758425988497871
5.386995379495137 157.10526869284928 0.8837214447290924
5.3922229344485535 157.2988243309665 0.8877066335075463
5.39745048940197 158.5531902547092 0.895327954691292
5.402678044355386 153.47730212147994 0.8607313308965946
5.407905599308802 150.96014742638846 0.843742003738178
5.413133154262218 153.74049532011625 0.8462621529655968
5.4183607092156345 160.62426749245608 0.8616140045325964
5.423588264169051 164.88607534372233 0.8592407552085958
5.428815819122467 166.29330932965365 0.8466442395200013
5.434043374075883 167.27306384211062 0.8283794797152617
5.439270929029299 172.3023522429689 0.8346297826879213
5.4444984839827155 173.8730464012106 0.8344796073247698
5.449726038936132 178.1248259477558 0.8473439436236204
5.454953593889548 181.42825403070606 0.8563205903814229
5.460181148842964 179.52505404668338 0.851785874139504
5.46540870379638 177.55692160403657 0.8525615818316339
5.4706362587497965 173.79806170814786 0.8521580267688401
5.475863813703213 169.7590887820168 0.848479445971701
5.481091368656629 164.78013271574017 0.8364890043387287
5.486318923610045 160.29295741284145 0.8279279227887886
5.491546478563461 158.72704962157076 0.8280364707769353
5.4967740335168775 158.28313751585074 0.8314255343500826
5.502001588470294 156.32404358576534 0.8340521351945865
5.50722914342371 157.73489619952716 0.8521676303889524
5.512456698377126 155.62672898197275 0.8521547808478542
5.517684253330542 158.14193724628316 0.8647331362661218
5.522911808283959 156.59916822519452 0.8588476105787226
5.528139363237375 156.1272060292072 0.8505809008413765
5.533366918190791 157.68354428144738 0.848334222343247
5.538594473144207 155.82545822713013 0.8450933519355476
5.543822028097623 156.65650968384585 0.847087426737738
5.54904958305104 155.10501969436527 0.8357924332264829
5.554277138004456 157.84222834892367 0.8450139592080826
5.559504692957872 159.09971966555258 0.8506890368248513
5.564732247911288 156.59422550494372 0.8466725302418241
5.569959802864704 155.50354460904651 0.8430277023659122
5.575187357818121 153.22080685312454 0.8269926523931952
5.580414912771537 158.61917864749827 0.8307707386115317
5.585642467724953 158.13804211419847 0.8199218006777431
5.590870022678369 159.97976931583824 0.814658604524543
5.596097577631785 159.37608921893712 0.8122471323093972
5.601325132585202 161.85902705026896 0.8169943920438092
5.606552687538618 166.03755435925848 0.8171342626975845
5.611780242492034 172.649785566959 0.8230841878236382
5.61700779744545 178.63772027128178 0.8265237112245328
5.622235352398866 190.5370919782902 0.8330954704239801
5.627462907352283 209.371464403083 0.8476170453667349
5.632690462305699 244.08882062166015 0.8820900245403578
5.637918017259115 299.76557737376015 0.9421525967714252
5.643145572212531 383.5979680463737 1.0399082616166333
5.648373127165947 482.2631675407133 1.1470515144053648
5.653600682119364 586.9846132252134 1.2562328014463944
5.65882823707278 679.2537895266178 1.34478040352302
5.664055792026196 740.728346908644 1.4016480113460819
5.669283346979612 779.4083103906639 1.4362491414141718
5.674510901933028 782.9162783396162 1.4359830132300093
5.679738456886445 776.1089797536173 1.428108644050122
5.684966011839861 765.462850122194 1.4172572437965794
5.690193566793277 754.2281755435462 1.4051529684685704
5.695421121746693 743.5360030087131 1.3940342265461376
5.700648676700109 736.6888156273285 1.386952251954197
5.705876231653526 735.2365903427564 1.3855241546328843
5.711103786606942 734.1844165895443 1.383315734463846
5.716331341560358 739.8748506255446 1.3880042831154096
5.721558896513774 742.3976113571753 1.3904162757436616
5.7267864514671905 749.6675604439192 1.3976826071173025
5.732014006420607 754.5518187841362 1.4019228573302116
5.737241561374023 763.1114646887476 1.4100668954087332
5.742469116327439 776.1743302198192 1.421060744421709
5.747696671280855 807.5746146155285 1.4492406594356497
5.7529242262342715 849.7526245694457 1.4847002121789115
5.758151781187688 909.0280849924593 1.5343364582801227
5.763379336141104 981.9540966117164 1.5941971428983905
5.76860689109452 1061.9007442218474 1.6583858036326478
5.773834446047936 1146.9160154177648 1.722819609160736
5.7790620010013525 1217.086887366414 1.774337956033701
5.784289555954769 1250.2697788776698 1.7970571367472756
5.789517110908185 1252.9629586435437 1.7977250084308178
5.794744665861601 1195.7415334936836 1.753920563132599
5.799972220815017 1087.5637020613133 1.66962075272608
5.8051997757684335 942.0002502580804 1.5521606245004598
5.81042733072185 784.5301133108312 1.4170768990990144
5.815654885675266 640.0855923979249 1.2840980183387687
5.820882440628682 507.5875641115735 1.150349892615456
5.826109995582098 416.40151373504347 1.0563595519511355
5.8313375505355145 346.6692317278476 0.9813122204411552
5.836565105488931 295.92786449785297 0.9257074323913546
5.841792660442347 258.5253903458331 0.8793789222477333
5.847020215395763 232.52372776204894 0.8435998960955966
5.852247770349179 216.29805457167663 0.8222239724138704
5.8574753253025955 207.19262195754968 0.810989306877884
5.862702880256012 201.0225867671094 0.8081107459467884
5.867930435209428 196.41800245846935 0.8000574611067485
5.873157990162844 192.7533869600057 0.7943014423389607
5.87838554511626 191.31072308697844 0.7927429156352204
5.8836131000696765 190.79246296870895 0.7928641500880971
5.888840655023093 188.02690057409643 0.7852577074296584
5.894068209976509 189.9639976706688 0.7883836286485838
5.899295764929925 190.08360449586968 0.7852767455980517
5.904523319883341 189.48110265589284 0.784335460643283
5.9097508748367575 192.90749903075408 0.7940132004121634
5.914978429790174 193.29246702827763 0.7928366578175979
5.92020598474359 193.08651528831095 0.7865615960031772
5.925433539697006 193.19381631080677 0.7829487524899467
5.930661094650422 198.55907825759124 0.7889090011131287
5.9358886496038386 203.69374078401404 0.7992782819797369
5.941116204557255 212.40219030500734 0.8134510255338977
5.946343759510671 217.4528381381076 0.8163136850712435
5.951571314464087 216.82914528166802 0.8148116533845216
5.956798869417503 221.06334934992222 0.819320139904075
5.96202642437092 228.79849875058463 0.8307002807296263
5.967253979324336 234.1856194880318 0.8397682392180286
5.972481534277752 248.08931810342787 0.8587645283176771
5.977709089231168 254.6196346101468 0.8656531337011565
5.982936644184584 264.79041596339107 0.8781879670895136
5.988164199138001 281.8816371668563 0.8984217187744652
5.993391754091417 298.76001540722484 0.9218092493546342
5.998619309044833 323.5764647577118 0.956260690528925
6.003846863998249 352.38771795124296 0.9947899595890782
6.009074418951665 388.0787025357276 1.0429397477825948
6.014301973905082 427.3686470824918 1.0934696585618489
6.019529528858498 482.38233149953516 1.1581413196686152
6.024757083811914 545.8148068029054 1.232262995895921
6.02998463876533 623.9217916510523 1.3165388693559181
6.035212193718746 724.9159116193633 1.4210180947513118
6.040439748672163 842.5680508257313 1.533434037143908
6.045667303625579 980.2466243560881 1.6538531396844978
6.050894858578995 1147.0284073007006 1.7910626307760316
6.056122413532411 1320.4701270677917 1.922679251286757
6.061349968485827 1495.9750476794568 2.0464622866770643
6.066577523439244 1658.753005009071 2.156007030367412
6.07180507839266 1778.8371122126832 2.237007280833967
6.077032633346076 1854.8818402212512 2.289300498899997
6.082260188299492 1867.3410978484585 2.2994024222093894
6.087487743252908 1828.7633642529242 2.27484491652602
6.092715298206325 1749.5141606931606 2.224870806577997
6.097942853159741 1647.4515317867545 2.1605115108176407
6.103170408113157 1531.388552066261 2.0862001319012657
6.108397963066573 1406.0774779053038 2.000867920789136
6.113625518019989 1274.2058668784948 1.9067058558626595
6.118853072973406 1147.7413554504392 1.8134338643196863
6.124080627926822 1025.3284242370235 1.7143097450630034
6.129308182880238 911.2825206880633 1.61858813690595
6.134535737833654 808.479254912851 1.527625786346098
6.1397632927870704 717.9109079389149 1.4408470795212494
6.144990847740487 637.214388913319 1.3593063726290426
6.150218402693903 572.0426592603677 1.2915832299681582
6.155445957647319 510.9600794273525 1.2224696694289918
6.160673512600735 463.366821254686 1.169134834170039
6.1659010675541515 421.08474076043524 1.1196853984551343
6.171128622507568 391.1151510366549 1.0856861762827437
6.176356177460984 363.75232806777353 1.0529979384697867
6.1815837324144 339.61584584398145 1.026623041275935
6.186811287367816 315.3376601187449 0.9960905507600184
6.1920388423212325 296.13789112480725 0.9706978683715508
6.197266397274649 281.69801830075204 0.9530322680147182
6.202493952228065 272.3503487044704 0.9376693602677415
6.207721507181481 264.33054954950205 0.9189412232941768
6.212949062134897 261.3035686110048 0.9156502178091059
6.2181766170883135 251.9940782803044 0.8994452801094376
6.22340417204173 243.14939086123957 0.8839046309537983
6.228631726995146 235.60220711050215 0.8717905512465249
6.233859281948562 227.70249130530846 0.8546455148147026
6.239086836901978 223.30282794240676 0.8497625487554546
6.2443143918553945 217.47501812135724 0.838748778127201
6.249541946808811 217.05810934521725 0.8390761873916319
6.254769501762227 212.17483743845528 0.8282382275611518
6.259997056715643 211.6239232931279 0.8237903560893284
6.265224611669059 208.93641353792077 0.8207594323058681
6.2704521666224755 206.4348080016347 0.8228086627407817
6.275679721575892 202.20958543019256 0.8158489442336365
6.280907276529308 203.01230208157372 0.82404634001741
6.286134831482724 203.71043494490726 0.8259286189956229
6.29136238643614 199.72315207661794 0.8169576071144077
6.2965899413895565 200.08267545024697 0.8183496661712333
6.301817496342973 198.83202844310412 0.8163608148544957
6.307045051296389 201.0143245021014 0.8224632137724619
6.312272606249805 200.91088619657606 0.8216708593379837
6.317500161203221 199.70062799144014 0.8170440756322667
6.3227277161566375 198.57477885661405 0.8137220681121632
6.327955271110054 198.69939219303527 0.8154641979276918
6.33318282606347 198.23710615978152 0.8145308248208851
6.338410381016886 193.95004700411516 0.8065897787742923
6.343637935970302 191.66063018320034 0.7966885800251109
6.3488654909237185 191.6997387120745 0.7967760199320407
6.354093045877135 192.41557676663166 0.8028622755250511
6.359320600830551 193.2871398297766 0.8041798044730549
6.364548155783967 195.36676972664674 0.807011581157875
6.369775710737383 190.90173773918042 0.788677589026774
6.3750032656908 188.84896032960168 0.7782672212389574
6.380230820644216 188.317747880187 0.7796742271377343
6.385458375597632 190.7959371366702 0.7843408679755296
6.390685930551048 192.61730046184923 0.7945511911817811
6.395913485504464 196.4099728986448 0.8025564198204311
6.401141040457881 198.16061034504116 0.8052870517565325
6.406368595411297 200.8828284463351 0.8109177572446387
6.411596150364713 200.38118514807275 0.8071387959886616
6.416823705318129 200.68595374643917 0.8056639713047015
6.422051260271545 199.62449289019355 0.8022389144624387
6.427278815224962 202.09079553729143 0.8049097803063738
6.432506370178378 200.5259414562746 0.7989603539101338
6.437733925131794 197.50834806194462 0.7900115687547447
6.44296148008521 199.68891558115422 0.7920672665467582
6.448189035038626 199.11133199743057 0.7911733426357385
6.453416589992043 202.18737116958943 0.798063090053133
6.458644144945459 205.2175065053789 0.8075442071056081
6.463871699898875 205.45915788697891 0.8056973751129881
6.469099254852291 208.29886514525805 0.8096805608732379
6.474326809805707 209.81361255148067 0.8101694742584629
6.479554364759124 208.38337913838305 0.7951296155926388
6.48478191971254 207.36257540100257 0.7868543853793034
6.490009474665956 211.31683242922233 0.7901951458391004
6.495237029619372 216.02111414850094 0.7978827379109042
6.500464584572788 223.22591641379833 0.811046791406695
6.505692139526205 228.40887769592635 0.8119692935090455
6.510919694479621 233.92500615323476 0.8163387703780446
6.516147249433037 237.5563024267561 0.8123417691557431
6.521374804386453 246.42565210445835 0.8236006040802578
6.526602359339869 252.97808723733613 0.8254300279677094
6.531829914293286 269.267745594572 0.8451240120118712
6.537057469246702 291.93124389253876 0.8744232421096044
6.542285024200118 319.0350870191664 0.9061999359677309
6.547512579153534 347.535186314866 0.9386957825465766
6.55274013410695 374.81569531661006 0.9671179736356653
6.557967689060367 406.68510209543933 1.000476909748274
6.563195244013783 436.14550388589515 1.0307325835154337
6.568422798967199 466.1487752771105 1.0639050221567588
6.573650353920615 483.8671967190439 1.0825829491696797
6.5788779088740315 494.5036256585326 1.0929594545003884
6.584105463827448 494.0916784807483 1.0911791126885184
6.589333018780864 484.27362401659377 1.0826322343286494
6.59456057373428 473.9735430379935 1.0721763834320317
6.599788128687696 451.45306332752665 1.0469947453056718
6.6050156836411125 427.28322743369614 1.018124650136771
6.610243238594529 401.4418378529662 0.9882609683893485
6.615470793547945 374.15820913760876 0.9576719511126636
6.620698348501361 352.1508684769505 0.9315082622794967
6.625925903454777 334.7098567198192 0.9113478249521688
6.6311534584081935 317.95491920391635 0.893134417689453
6.63638101336161 302.03718221336214 0.8759292447016566
6.641608568315026 289.7972810493019 0.8604111140321661
6.646836123268442 275.06396025259545 0.8413974209053163
6.652063678221858 261.31493584573474 0.8203208517671234
6.6572912331752745 251.7893787525823 0.8092501009862113
6.662518788128691 244.97563587781903 0.8010794934068413
6.667746343082107 241.82327573666873 0.79600207693908
6.672973898035523 244.50541346127352 0.803328263633945
6.678201452988939 243.09655930656194 0.8023543288734218
6.6834290079423555 240.31308136236098 0.8021439037872244
6.688656562895772 240.840452951984 0.8077835033721118
6.693884117849188 238.25718190282404 0.8058622074855495
6.699111672802604 234.96421801867865 0.8032237013465808
6.70433922775602 227.8386111830608 0.7894692312170297
6.7095667827094365 224.49183121628462 0.7822708501817589
6.714794337662853 222.06965813763068 0.776707775459918
6.720021892616269 223.62426646186836 0.7806462783347797
6.725249447569685 224.22848278620913 0.7841630577834044
6.730477002523101 224.702053318254 0.7847573570218452
6.7357045574765175 226.4740324709552 0.787597111196527
6.740932112429934 222.94287518809782 0.7804400939037938
6.74615966738335 219.48239783304376 0.7751114176331974
6.751387222336766 215.40958723870835 0.7695991658130211
6.756614777290182 218.2859692214923 0.7761115346951996
6.7618423322435985 218.16927681372718 0.7777955657633125
6.767069887197015 219.12531143203532 0.7822934800740584
6.772297442150431 217.43095731174654 0.7805414016821128
6.777524997103847 216.005052094163 0.7765778054772273
6.782752552057263 218.04607966567227 0.7763775963652447
6.7879801070106796 218.00026376239566 0.7701139952966796
6.793207661964096 217.8354360132874 0.7686537913016768
6.798435216917512 217.03723329630412 0.7682970418116621
6.803662771870928 219.4943336345993 0.7703489722273801
6.808890326824344 221.20800613764484 0.7711782264919758
6.814117881777761 223.75241811957446 0.772825678459627
6.819345436731177 223.62344310382343 0.7709018794770106
6.824572991684593 225.17405566904543 0.7768710031235136
6.829800546638009 225.81187048981957 0.7782163076900394
6.835028101591425 225.9234052979091 0.7848366036499843
6.840255656544842 231.39476480750517 0.7961494215548683
6.845483211498258 234.01263882359558 0.799257088185836
6.850710766451674 232.8966488000418 0.7916586541245302
6.85593832140509 231.90396785288073 0.7844644972799588
6.861165876358506 232.35493372795446 0.781853117321528
6.866393431311923 235.45787484844854 0.7865540866384484
6.871620986265339 238.295103127228 0.7867261144540477
6.876848541218755 238.83369345763907 0.7883124152679127
6.882076096172171 239.03273648674542 0.7884338555150453
6.887303651125587 240.4036033277931 0.7893357000025394
6.892531206079004 241.71736882340778 0.7886724451284247
6.89775876103242 247.19100471340684 0.7927813004940136
6.902986315985836 250.97588758248185 0.7958138731920235
6.908213870939252 252.79337662750862 0.7965156670285427
6.913441425892668 253.72005462718073 0.7955594653940306
6.918668980846085 255.69812235942643 0.7954350575399886
6.923896535799501 255.1704158831493 0.7907118764238906
6.929124090752917 262.36353908096424 0.8000426824643924
6.934351645706333 267.40150340950146 0.8064927370057363
6.939579200659749 274.8124627359544 0.8181779891721372
6.944806755613166 281.00911856140306 0.8254684127241594
6.950034310566582 286.29120563176133 0.8287297989225391
6.955261865519998 294.19824439384223 0.8345384575454994
6.960489420473414 301.9601728894935 0.8409079579055797
6.96571697542683 314.39704802735923 0.8540698025660485
6.970944530380247 324.33157874843477 0.8640981274069296
6.976172085333663 338.61587272888823 0.8795452203961412
6.981399640287079 355.188085008331 0.8954931029825551
6.986627195240495 378.2250076797216 0.9179688008803939
6.9918547501939114 407.39017985838086 0.9506799834979389
6.997082305147328 449.9408417589426 0.9973029678223473
7.002309860100744 506.11300310643827 1.0566295523238038
7.00753741505416 593.484718661724 1.1420509400974734
7.012764970007576 716.37477444413 1.253090066505434
7.0179925249609925 868.7399672793612 1.3781200143786327
7.023220079914409 1032.0837013672892 1.4998788176323135
7.028447634867825 1179.4785852607608 1.5996715202671599
7.033675189821241 1294.0778764761967 1.674627498977574
7.038902744774657 1357.6270797094858 1.714121938568778
7.0441302997280735 1355.1349901318445 1.7127964088336431
7.04935785468149 1302.5037178216871 1.6803694965975118
7.054585409634906 1216.0042219480847 1.6219033785028418
7.059812964588322 1109.4562886187332 1.5480142923773144
7.065040519541738 1007.0313966901962 1.4738029187886192
7.0702680744951545 909.6386738095961 1.400109121626135
7.075495629448571 821.4718169545798 1.3306221269205043
7.080723184401987 747.1252118722226 1.2680020333094308
7.085950739355403 691.4054748392972 1.220572438755753
7.091178294308819 647.0273387532536 1.1802626482211998
7.0964058492622355 614.454014192087 1.15011390192436
7.101633404215652 588.230719735335 1.125493177190934
7.106860959169068 570.2154358895068 1.1079845874712893
7.112088514122484 551.9726927478301 1.0906845982305198
7.1173160690759 533.0433321608858 1.0708958271445623
7.1225436240293165 518.0719417677412 1.0558390226860181
7.127771178982733 501.99595124200016 1.0388704605589112
7.132998733936149 492.6035920797712 1.030309759072699
7.138226288889565 479.8040489639938 1.0181628970653616
7.143453843842981 468.1789005432945 1.0064908652579607
7.1486813987963975 454.7811426744051 0.9917629543903078
7.153908953749814 448.0501428304957 0.9827416443009187
7.15913650870323 440.76521791861154 0.9740719114280499
7.164364063656646 440.0508802367702 0.9725251244880996
7.169591618610062 441.40669697109035 0.9734358988251081
7.1748191735634785 450.3461418336727 0.9828650151931579
7.180046728516895 470.27109855593335 1.0040699117345289
7.185274283470311 502.6422541175769 1.037328623251945
7.190501838423727 555.8811916459866 1.0898756304245687
7.195729393377143 624.7133945219714 1.1533571155325368
7.2009569483305595 726.9055576234374 1.2428995271079821
7.206184503283976 860.7545179583952 1.3507594539883627
7.211412058237392 1037.8101038698846 1.4803698216074943
7.216639613190808 1262.1954096117875 1.632385957359116
7.221867168144224 1546.3336666720684 1.8055927271437504
7.227094723097641 1883.9786560981238 1.9909127486069276
7.232322278051057 2223.121143043105 2.1604547913718357
7.237549833004473 2496.081478556806 2.286771266183499
7.242777387957889 2628.219560874015 2.3439905536555687
7.248004942911305 2591.057037235354 2.3236541728614117
7.253232497864722 2398.1679129472473 2.233157071315294
7.258460052818138 2081.6389346309606 2.0810035146467656
7.263687607771554 1727.4082269320568 1.8962197901074016
7.26891516272497 1376.8373932478387 1.6926426246067094
7.274142717678386 1083.0439969581128 1.50262701744022
7.279370272631803 846.3985722709152 1.328134504040693
7.284597827585219 664.0207302212099 1.1780808458905292
7.289825382538635 544.6196799389567 1.0673278652716436
7.295052937492051 467.6777299987694 0.9910158746134734
7.300280492445467 418.9538880893579 0.9409722049996262
7.305508047398884 385.9702100954256 0.9062199705843393
7.3107356023523 365.5881287771333 0.8841496275961807
7.315963157305716 347.6650884206966 0.8642903271041147
7.321190712259132 336.4538715452428 0.8516976311222816
7.326418267212548 331.0779757174363 0.8461695168550859
7.331645822165965 322.9142959347738 0.836098344703485
7.336873377119381 317.82337260857855 0.8315039207334838
7.342100932072797 312.71771868277847 0.8228508784261575
7.347328487026213 308.78866279628375 0.8162903837006865
7.352556041979629 305.24714135360483 0.814342774379485
7.357783596933046 302.7440367383913 0.8118936410777556
7.363011151886462 303.3639618168455 0.8157427085036087
7.368238706839878 303.33876083537996 0.8202331131305267
7.373466261793294 307.0371736550932 0.8240147362782128
7.37869381674671 302.92078266434163 0.8177779766157278
7.383921371700127 302.31916114263726 0.8169275894544958
7.389148926653543 298.85414066154675 0.8105514303268719
7.394376481606959 300.0892052859587 0.8108482759268367
7.399604036560375 303.21367615944376 0.8167648226850136
7.4048315915137914 304.27749414779913 0.8161764465714922
7.410059146467208 302.01103780651096 0.8135153751264413
7.415286701420624 303.5015533189313 0.8154269262372027
7.42051425637404 305.7665005526304 0.8180471891235354
7.425741811327456 307.7107100860987 0.8230588623108499
7.4309693662808725 310.86991026956366 0.8249042625232724
7.436196921234289 309.7093707148792 0.8212379015099209
7.441424476187705 309.526171456 0.8182929977723585
7.446652031141121 312.2693141070035 0.8190072322608191
7.451879586094537 315.10572081263564 0.8231043271220515
7.4571071410479535 321.15604550507675 0.8295800354235533
7.46233469600137 324.2181656659657 0.8314493685146164
7.467562250954786 328.0806155014279 0.8353982863033489
7.472789805908202 330.5297135897121 0.8370930340029553
7.478017360861618 335.34173551118937 0.8422655966599755
7.4832449158150345 345.1198146298893 0.8525552954502119
7.488472470768451 355.0313014474417 0.8635019228483226
7.493700025721867 366.4387479421388 0.8757667557655866
7.498927580675283 381.1483035970934 0.8907216346060437
7.504155135628699 394.0029327932952 0.9028820679309313
7.5093826905821155 412.5988332737433 0.920091417012252
7.514610245535532 432.0178156690019 0.9396913981963126
7.519837800488948 453.8051745244349 0.9610177708809323
7.525065355442364 470.18323415163405 0.9773880687370781
7.53029291039578 481.5268081918654 0.9883815889178887
7.5355204653491965 487.54386152401213 0.993827488922907
7.540748020302613 487.66822288403773 0.9949156025831645
7.545975575256029 484.7562201390922 0.9911640035687297
7.551203130209445 484.0893206767333 0.9899880561827255
7.556430685162861 482.04277821809393 0.9875131670894891
7.5616582401162775 482.63624268308337 0.9865392234888406
7.566885795069694 477.14353254182345 0.981725614309231
7.57211335002311 464.608346323116 0.9688113100246059
7.577340904976526 449.54953162513067 0.9530995248791256
7.582568459929942 433.76830166898486 0.9368375716157163
7.5877960148833585 422.8205682415189 0.9242415602020758
7.593023569836775 412.07309027495 0.9137194750485876
7.598251124790191 408.4706944664316 0.9090911783982593
7.603478679743607 401.97406970059774 0.9016632527383655
7.608706234697023 393.8510398316076 0.8918146227308666
7.6139337896504395 388.87523227855064 0.8859480984256211
7.619161344603856 386.75110525556016 0.88391592242489
7.624388899557272 388.09356261970635 0.8854275970884945
7.629616454510688 392.84449124207885 0.890741276052431
7.634844009464104 399.2017927648531 0.8988552562017262
7.6400715644175206 405.37731105754455 0.9056512977525015
7.645299119370937 411.5362272786426 0.9115903417092696
7.650526674324353 423.4711992364948 0.923878480551612
7.655754229277769 428.0423858469678 0.9276643119638183
7.660981784231185 431.72682800428623 0.9319268008012973
7.666209339184602 439.1409841917608 0.9379533002777346
7.671436894138018 448.1015504299599 0.9460869262636226
7.676664449091434 458.15678108777007 0.9552126266663323
7.68189200404485 467.6252575234785 0.9628096899276647
7.687119558998266 481.69115202970085 0.9759845917145076
7.692347113951683 496.7383123711573 0.9904159942873242
7.697574668905099 509.46153531936085 1.0021690405604002
7.702802223858515 520.4444044530226 1.0122844211698934
7.708029778811931 524.3803658402742 1.0159909793904542
7.713257333765347 527.8056220427953 1.0185265937704289
7.718484888718764 523.0562689164454 1.0134343894523792
7.72371244367218 517.7105249006781 1.007066456200784
7.728939998625596 511.94739073123463 1.0004170421231795
7.734167553579012 506.9120206170282 0.9953975862721761
7.739395108532428 510.72667809311247 0.9999721635861369
7.744622663485845 511.4707493340503 0.9990378831033495
7.749850218439261 517.334116737466 1.0051664246746546
7.755077773392677 517.8660119984031 1.005593875774837
7.760305328346093 512.1487844606731 1.0011648570004013
7.765532883299509 503.3381590922951 0.9927181969735469
7.770760438252926 497.4414716718201 0.9870901257954743
7.775987993206342 489.65904605827467 0.9780954257635989
7.781215548159758 483.17295108796696 0.9717203519859796
7.786443103113174 472.45545028637105 0.9600122946484546
7.79167065806659 462.2742127922062 0.9503903935470331
7.796898213020007 450.3377177443191 0.9381946497296484
7.802125767973423 441.05182328886167 0.9290510277145502
7.807353322926839 434.69343454034333 0.9223211244554745
7.812580877880255 424.19611012226596 0.9112273683499044
7.817808432833671 420.22914124622986 0.907620798139163
7.823035987787088 418.6274972011732 0.9051504977866176
7.828263542740504 419.498850061772 0.9051468027913364
7.83349109769392 417.9490123203588 0.9023311108571144
7.838718652647336 413.94505577608015 0.8974377492937775
7.8439462076007525 412.5766183021134 0.8954976452174345
7.849173762554169 414.1899656157555 0.8976574621854628
7.854401317507585 416.2672087718493 0.9005388820096081
7.859628872461001 418.42472029445986 0.903081729040024
7.864856427414417 420.3955948521185 0.9043656033718797
7.8700839823678335 421.245921563662 0.9041839660151734
7.87531153732125 428.11671810462445 0.911316892311086
7.880539092274666 436.07534490001115 0.9189510057096132
7.885766647228082 445.3014055382412 0.9270804112942032
7.890994202181498 452.15090440179887 0.9332132512583318
7.8962217571349145 457.702509452495 0.9372038164704721
7.901449312088331 460.0048278946627 0.938214166985086
7.906676867041747 464.9043959010086 0.9439667388878347
7.911904421995163 468.4239814214065 0.9481538672025014
7.917131976948579 475.94561716272824 0.9547202023123835
7.9223595319019955 489.4731174327792 0.9673112965293292
7.927587086855412 497.9316948371606 0.9754477652368303
7.932814641808828 502.75267845761067 0.9799696283034518
7.938042196762244 512.8066943414352 0.9892235000773018
7.94326975171566 522.4593592728297 0.9969988367998154
7.9484973066690765 538.5017556110124 1.0106702183760268
7.953724861622493 551.6926101056598 1.0218150179043008
7.958952416575909 567.4146961692895 1.0350851637703702
7.964179971529325 588.4429816172985 1.0542767088997238
7.969407526482741 605.0913306050002 1.068013421135911
7.9746350814361575 622.9216962211102 1.0830087560582133
7.979862636389574 634.8325274580757 1.0921552008305289
7.98509019134299 642.188847176434 1.097573276223905
7.990317746296406 655.0921915536419 1.1082278401303083
7.995545301249822 665.9981367812466 1.1174137825417347
8.000772856203238 670.4092583258368 1.119963635815112
8.006000411156654 675.1777702992348 1.1238097484104075
8.01122796611007 679.0765410368119 1.1271781821975337
8.016455521063486 678.3803545370258 1.1267590060835173
8.021683076016902 676.6880318422363 1.1249629082864325
8.026910630970319 672.3028567820817 1.1200009474178396
8.032138185923735 670.9350049265313 1.117352947806781
8.037365740877151 671.715227269966 1.118533420828664
8.042593295830567 671.2330427653153 1.1176352400888956
8.047820850783983 669.9156692844679 1.1179619360618587
8.0530484057374 660.9946110079925 1.1091014222771682
8.058275960690816 653.1687665232694 1.1021879094296634
8.063503515644232 649.887810522486 1.1000286167623456
8.068731070597648 645.4940177346667 1.0965370605160734
8.073958625551064 639.8359247402664 1.09101494605885
8.07918618050448 628.6097530260902 1.079638824838333
8.084413735457897 621.5272581534765 1.0723826621137453
8.089641290411313 618.1354984527744 1.06949140620211
8.09486884536473 614.3632825099717 1.066055385362257
8.100096400318145 611.7163207994151 1.0638518762821423
8.105323955271562 599.7100188533047 1.0526368381283948
8.110551510224978 592.0180622492337 1.0447838815325543
8.115779065178394 587.16116512881 1.0399654892811443
8.12100662013181 581.9829022772105 1.0346226305708948
8.126234175085226 583.8990916632458 1.036081637913352
8.131461730038643 586.6935275740228 1.0386532589843653
8.136689284992059 593.5133423520854 1.044166328373715
8.141916839945475 602.7696177567926 1.052458648218078
8.147144394898891 615.1479331311324 1.0624143277908475
8.152371949852308 630.8119034440878 1.0741585821173065
8.157599504805724 651.0815448282574 1.0908494796008625
8.16282705975914 677.4105297156862 1.112757395814681
8.168054614712556 700.1561746932103 1.1319179816206055
8.173282169665972 713.9311511607726 1.1417212455231673
8.178509724619389 715.8350965386516 1.1424876125805483
8.183737279572805 720.4813373392534 1.1456443175134996
8.188964834526221 722.2057505199826 1.1469405550460143
8.194192389479637 720.5689049704771 1.1451899227171496
8.199419944433053 717.568911575465 1.1432069396120006
8.20464749938647 704.5698976229058 1.132634863955391
8.209875054339886 694.7370931721366 1.1242699842707817
8.215102609293302 684.6952889368141 1.1158022469168531
8.220330164246718 674.9768187935492 1.1071358012297485
8.225557719200134 672.2977542201836 1.1046336468760611
8.23078527415355 665.3789570895016 1.098814440274942
8.236012829106967 663.03719798691 1.0967742333461248
8.241240384060383 661.7831366125372 1.095156295051297
8.2464679390138 658.6924476288546 1.0913757974760439
8.251695493967215 656.0761558834539 1.088211918980282
8.256923048920632 655.0404369681015 1.0865305733503057
8.262150603874048 653.9533737414125 1.0860281143381725
8.267378158827464 650.6177584075158 1.084313695543931
8.27260571378088 646.319811835636 1.0799783409018409
8.277833268734296 640.3738885309901 1.074373261597612
8.283060823687713 632.6387789121296 1.0672519310305797
8.288288378641129 629.4830376944508 1.0645488326507229
8.293515933594545 626.7432140313108 1.0623792492529045
8.298743488547961 627.3511483194872 1.0620265703305596
8.303971043501377 633.7669028944675 1.0680115951024398
8.309198598454794 637.282498460613 1.0704248119070547
8.31442615340821 639.4952409129895 1.0722435091020843
8.319653708361626 640.5072495252582 1.072947169728521
8.324881263315042 636.6674858774921 1.0686170601701956
8.330108818268458 641.1793775654265 1.0717596113195957
8.335336373221875 643.9661757043726 1.0731708115743606
8.34056392817529 650.3138600877327 1.0784373640959264
8.345791483128707 656.3485474663412 1.0826421775345632
8.351019038082123 657.885324501259 1.082503222144457
8.35624659303554 658.7739892911413 1.0830076650261853
8.361474147988956 661.0733476916535 1.0847922214268255
8.366701702942372 663.4379515726602 1.0864559526803386
8.371929257895788 670.3573753926335 1.091497303757381
8.377156812849204 676.7399889201793 1.096097481546328
8.38238436780262 682.1882810409127 1.100003469908415
8.387611922756037 681.3578466729415 1.0987585595983458
8.392839477709453 684.8257973300838 1.1009156285926005
8.398067032662869 679.4545189790276 1.0964902729065378
8.403294587616285 670.8642917879406 1.0891388249485217
8.408522142569701 662.6922523012721 1.082313253667244
8.413749697523118 655.2724042860793 1.0752308569992624
8.418977252476534 647.682314409121 1.0693051555051272
8.42420480742995 636.59580137794 1.0589069113124576
8.429432362383366 627.2578310193926 1.0518524935502598
8.434659917336782 611.2215776704965 1.0387627503669934
8.439887472290199 602.4025993839851 1.0309529199844059
8.445115027243615 594.587729851508 1.0231710409476762
8.450342582197031 588.3059950665428 1.017244749846133
8.455570137150447 583.0701451404909 1.0126394606598481
8.460797692103863 575.598551152298 1.0072151778226217
8.46602524705728 566.4337999389335 0.9988879300895387
8.471252802010696 556.6912919811055 0.9907586527006085
8.476480356964112 553.7977335495664 0.9880435560875241
8.481707911917528 545.9013887903106 0.9804933664243364
8.486935466870944 540.1438839671224 0.9751062180975733
8.49216302182436 533.5007924319767 0.9688400128279738
8.497390576777777 531.1025564909002 0.9652725041309553
8.502618131731193 527.6511317038537 0.9608582223679549
8.50784568668461 526.3751309152246 0.9590577522351854
8.513073241638025 526.0761790417947 0.9587979194605674
8.518300796591442 526.4511811972276 0.9593694875784644
8.523528351544858 523.8523254052567 0.9570993688278078
8.528755906498274 519.2935952594257 0.9527603271489784
8.53398346145169 510.88880892632443 0.9450083952458664
8.539211016405106 504.29361096981455 0.9395034382028546
8.544438571358523 504.50545809768795 0.9394638649697209
8.549666126311939 505.3750563905694 0.939264953016414
8.554893681265355 508.03362395433265 0.9414690059041976
8.560121236218771 506.94010295215844 0.9390061883873532
8.565348791172188 502.30985739275326 0.9339495067601103
8.570576346125604 500.5096477256156 0.9327504704896321
8.57580390107902 503.16726494712515 0.9354680164561321
8.581031456032436 507.5109897262916 0.9407204432706952
8.586259010985852 509.8215063206134 0.9428418812079491
8.591486565939269 506.46254861145576 0.9387020697413707
8.596714120892685 506.3764334830542 0.9375460133086669
8.601941675846101 503.75394241082745 0.9350928400693289
8.607169230799517 504.6482778157375 0.9352137894273312
8.612396785752933 511.4602683930055 0.9413258360274152
8.61762434070635 516.2973629389116 0.9456278464619807
8.622851895659766 523.0682182455032 0.9518556548929832
8.628079450613182 529.0658239001137 0.9569887832594914
8.633307005566598 532.2640782566289 0.9592131625307192
8.638534560520014 536.1365021106905 0.962125426152953
8.64376211547343 538.3819613442794 0.9640154518662488
8.648989670426847 542.1552279542723 0.9661213278379109
8.654217225380263 549.520902131282 0.9718848150688232
8.65944478033368 556.9431233737977 0.9768472437384559
8.664672335287095 562.8502249214187 0.981316862577712
8.669899890240512 572.8120390986118 0.9902381140822644
8.675127445193928 584.5283212387947 1.0009905919654487
8.680355000147344 596.4084423229951 1.0106254439107545
8.68558255510076 607.5339142310847 1.018766508142746
8.690810110054176 613.5243142316048 1.0226918317806497
8.696037665007593 626.0416778526688 1.0312118919693352
8.701265219961009 641.4959953186243 1.0438010825777588
8.706492774914425 659.1487260713136 1.057389284222026
8.711720329867841 670.8994818747722 1.0676346336316929
8.716947884821257 680.5977000529066 1.0748510331362655
8.722175439774674 689.1189133623163 1.0811871839278404
8.72740299472809 687.5338641224718 1.0789087110213256
8.732630549681506 683.6310020060481 1.0763292707460779
8.737858104634922 677.216084544877 1.0719038332558248
8.743085659588338 676.3414875436706 1.0718332330940008
8.748313214541755 673.2409926073451 1.0690519316500118
8.75354076949517 671.7911973853026 1.0674080647958268
8.758768324448587 663.6833962658218 1.0596186846319002
8.763995879402003 647.0373053529783 1.0455588498120643
8.76922343435542 632.6154244012657 1.0338431396776444
8.774450989308836 615.6576938141778 1.0204719836663894
8.779678544262252 604.6557552032372 1.0101252444784716
8.784906099215668 593.5833327201452 0.9999860180517276
8.790133654169084 587.831075868262 0.9946228211540806
8.7953612091225 584.3473222831927 0.9927941944210515
8.800588764075917 573.828130287916 0.9838511149569857
8.805816319029333 570.8791562194086 0.9807996777460259
8.811043873982749 563.3675259318957 0.9747375995276514
8.816271428936165 558.105078507375 0.9697976702110814
8.821498983889581 559.403875975519 0.9710216119749864
8.826726538842998 557.6765691700642 0.9695164868655258
8.831954093796414 553.4711328819615 0.9643577164753772
8.83718164874983 550.3791804374201 0.9613452129005466
8.842409203703246 543.9140600713387 0.9554055159987753
8.847636758656662 540.1757322143501 0.952924200434648
8.852864313610079 543.3759475047173 0.9562187674436349
8.858091868563495 546.7136555425856 0.9579367780977418
8.863319423516911 552.1678102847299 0.9622088656213105
8.868546978470327 550.4896640152214 0.9593640559838122
8.873774533423743 549.6023467248281 0.9583545100832621
8.87900208837716 544.868175369311 0.9539425418076032
8.884229643330576 541.2282268438177 0.9507865861497209
8.889457198283992 542.0075176534016 0.9517803469033699
8.894684753237408 542.0408613796952 0.9514750554289703
8.899912308190824 545.6922982168602 0.9546326785165261
8.90513986314424 548.6996411472392 0.9560006624216153
8.910367418097657 551.159254713521 0.9578145831086767
8.915594973051073 554.0319831754424 0.959403064334509
8.92082252800449 557.7310844884655 0.9619442610790809
8.926050082957905 560.8410122272752 0.965098740873288
8.931277637911322 564.0488326499241 0.9679609197288667
8.936505192864738 562.9805058805268 0.9660490316300718
8.941732747818154 559.9468378339365 0.96229501428681
8.94696030277157 554.2912933657923 0.95615672664116
8.952187857724986 560.0229832202679 0.9605577993015534
8.957415412678403 565.7993535105757 0.9650239916068394
8.962642967631819 571.0696860527706 0.9689378786669315
8.967870522585235 575.0324820380607 0.9728697419392776
8.973098077538651 575.8197857620179 0.973589269539468
8.978325632492067 576.9692688847485 0.9744749565691034
8.983553187445484 581.366403851997 0.977119253813827
8.9887807423989 587.2713485879 0.9812290667426021
8.994008297352316 589.6428903599093 0.9835989211289398
8.999235852305732 596.0831372746629 0.9892089367683213
9.004463407259149 602.2661654241983 0.9936262687808439
9.009690962212565 611.1142957803105 1.0003194102009303
9.014918517165981 618.900681938033 1.0062023526289108
9.020146072119397 623.495536593466 1.0096853814159399
9.025373627072813 631.0180590068294 1.015932200371226
9.03060118202623 643.215812839017 1.0249678302302785
9.035828736979646 659.9440528179659 1.0381312600736943
9.041056291933062 675.9548471234484 1.0490222655819579
9.046283846886478 695.1656392050024 1.0629621048709403
9.051511401839894 709.361699060064 1.0739895679294436
9.05673895679331 730.6309733468544 1.0891075454456918
9.061966511746727 756.9729039144793 1.1082726415696678
9.067194066700143 781.8482260240025 1.1258767405687833
9.07242162165356 807.498664906653 1.143444060253699
9.077649176606975 825.4691670208065 1.155469285210139
9.082876731560392 839.8681675462473 1.1650600619245943
9.088104286513808 853.314285640703 1.1739976323153138
9.093331841467224 857.6277901921471 1.17597837746174
9.09855939642064 858.1630302527137 1.175980116942762
9.103786951374056 851.7965570029407 1.172059737089385
9.109014506327473 844.4421488066035 1.166208819203224
9.114242061280889 837.361739228512 1.1606347610287215
9.119469616234305 829.4235760418284 1.1533468565107918
9.124697171187721 820.87170844722 1.1468991608236028
9.129924726141137 819.2344089999526 1.1466791410532686
9.135152281094554 822.3191583342518 1.1497994059267875
9.14037983604797 826.4530143964399 1.1534214999558374
9.145607391001386 844.5517703586485 1.165221576366565
9.150834945954802 872.0636643233989 1.183943622305212
9.156062500908218 905.0125926914232 1.2063550795109181
9.161290055861635 938.6875421058825 1.2378576089525484
9.16651761081505 978.0946470934421 1.2699792877956586
9.171745165768467 1013.7853365828098 1.298015350840758
9.176972720721883 1038.636165608931 1.3170079969661497
9.1822002756753 1047.801232577056 1.3249861098098956
9.187427830628716 1042.0223581986884 1.3242300731256704
9.192655385582132 1029.110510579691 1.3182465462192225
9.197882940535548 1016.0984379350248 1.312429813606846
9.203110495488964 1002.5967689252054 1.3059213544649282
9.20833805044238 990.2950134540027 1.300705416872653
9.213565605395797 976.1979153333759 1.293608600051943
9.218793160349213 959.8910106852023 1.284902565799635
9.224020715302629 943.5801438724955 1.2755785905602242
9.229248270256045 928.89480583167 1.2665239449460668
9.234475825209461 914.0517001187058 1.2583717541091834
9.239703380162878 900.0621838875999 1.2510263988532075
9.244930935116294 896.5150699591514 1.2500315269508468
9.25015849006971 897.571505792618 1.253522316304345
9.255386045023126 893.457422296621 1.2521251439330139
9.260613599976542 895.8947796475228 1.2546776343662525
9.265841154929959 896.005285622752 1.2555734209042002
9.271068709883375 903.1970435763915 1.2602644473993283
9.276296264836791 920.6041654206024 1.2734139692790478
9.281523819790207 942.0308297807074 1.2899090831261346
9.286751374743623 969.2148657277303 1.3098499618082535
9.29197892969704 1000.4585109556673 1.332771330392617
9.297206484650456 1026.2626026345129 1.3496983617099547
9.302434039603872 1040.9158589591716 1.3591731663947813
9.307661594557288 1050.4297130648847 1.3673649423026477
9.312889149510704 1046.0465062958244 1.3669902809963155
9.31811670446412 1026.4361295470821 1.355680152122247
9.323344259417537 996.8103159717274 1.3379817574097925
9.328571814370953 952.259987878318 1.3091035010401713
9.33379936932437 904.9676565396041 1.2764085104943492
9.339026924277785 853.2664586103178 1.2407381327195481
9.344254479231202 806.3821754080747 1.2071794816382793
9.349482034184618 763.2575016106821 1.1753281110885898
9.354709589138034 725.5025456214207 1.1465289110818784
9.35993714409145 699.7623765722932 1.1272714495367664
9.365164699044866 679.4927324217629 1.1125931963199667
9.370392253998283 662.9873175251099 1.1001918031023794
9.375619808951699 653.7838356918438 1.0925635661945305
9.380847363905115 645.5952961933697 1.0861223913680789
9.386074918858531 635.8555154078372 1.0779863734082562
9.391302473811947 635.6101786153971 1.0786329249467563
9.396530028765364 633.9062192359717 1.077724225612671
9.40175758371878 635.5023278481555 1.081175663192059
9.406985138672196 637.4690358027793 1.08393111303289
9.412212693625612 637.2866787516303 1.082539826673196
9.417440248579029 633.9550777634263 1.0680957093712236
9.422667803532445 632.0163103808691 1.0604332970507633
9.427895358485861 631.1914743198315 1.0560681922333734
9.433122913439277 631.8431346463062 1.0543822783395935
9.438350468392693 630.2829393320965 1.0510684689247252
9.44357802334611 625.9261158363158 1.0457972456084108
9.448805578299526 622.5678159012548 1.04189001523652
9.454033133252942 619.7250654569176 1.0378108826365022
9.459260688206358 621.5800957617793 1.0370766984229347
9.464488243159774 623.7164900320814 1.0376334380227534
9.46971579811319 625.4066373562016 1.037124844424507
9.474943353066607 624.7493370460281 1.0349543331155857
9.480170908020023 624.3571165030373 1.0314676114965196
9.48539846297344 621.175247860139 1.0272181418109019
9.490626017926855 618.4978847150622 1.0240210918527748
9.495853572880272 621.8802741772225 1.0265702981887947
9.501081127833688 624.2220212074556 1.0273711654023203
9.506308682787104 627.3166044566955 1.0292620010626274
9.51153623774052 628.206013024563 1.0291125581194325
9.516763792693936 625.1301513091149 1.025896226574722
9.521991347647353 624.0486168634943 1.0234144816018758
9.527218902600769 624.647952959016 1.0235456339972604
9.532446457554185 627.0213960108342 1.0246049253154217
9.537674012507601 624.8220735205758 1.0221821750832716
9.542901567461017 624.6568802116278 1.0200018023901751
9.548129122414434 626.9053527138132 1.020504703537581
9.55335667736785 627.1125306796722 1.0183491732099144
9.558584232321266 625.938888633455 1.0164822201212171
9.563811787274682 626.8077685331839 1.0170598125618553
9.569039342228098 628.0666899457639 1.0191586796058127
9.574266897181515 624.2076722135514 1.0161213098164499
9.57949445213493 625.4140618889019 1.0159232629545183
9.584722007088347 622.9254705202045 1.0122750444551847
9.589949562041763 626.208775461989 1.0146718495813118
9.59517711699518 627.7362643086794 1.0146987435526413
9.600404671948596 630.9580503112135 1.017881332718316
9.605632226902012 628.9591325754704 1.0156107107582837
9.610859781855428 629.8323547730896 1.0148420444736443
9.616087336808844 633.4817292666079 1.0169363518389876
9.62131489176226 636.7362859657665 1.0180858730369688
9.626542446715677 633.597914709883 1.0141133511478426
9.631770001669093 632.1829709028443 1.0128867394915864
9.636997556622509 626.5923210534933 1.007739443362218
9.642225111575925 632.481968290633 1.011789283338296
9.647452666529341 637.2758512608067 1.0150931623794666
9.652680221482758 638.9427124734301 1.0163507700736842
9.657907776436174 637.5411564178283 1.0149527239795004
9.66313533138959 634.4747367333206 1.0113732928591321
9.668362886343006 637.099449819871 1.0139649718061654
9.673590441296422 638.169687209422 1.0160060145677121
9.678817996249839 642.2721216182375 1.0182074124816272
9.684045551203255 641.6500131814636 1.016899648818983
9.689273106156671 641.1818819091976 1.0141500136228465
9.694500661110087 644.1193965269206 1.0155203060775264
9.699728216063503 648.0474123546163 1.018189839117522
9.70495577101692 648.1002876599551 1.018061977696743
9.710183325970336 653.0841792854753 1.0216298171025355
9.715410880923752 658.035089718022 1.024764571880313
9.720638435877168 661.4044598089271 1.0258823145149745
9.725865990830584 663.4350393262375 1.027231203564267
9.731093545784 656.3229788688155 1.0198262637766173
9.736321100737417 654.4983839341578 1.0179946005152871
9.741548655690833 655.9350273495262 1.0191610231102364
9.74677621064425 655.648519321252 1.0185966482433586
9.752003765597665 661.2136885225825 1.0226247866753044
9.757231320551082 664.3456514870752 1.0245823183791807
9.762458875504498 665.7946481048764 1.0259967716625635
9.767686430457914 670.2409432853761 1.029442752811079
9.77291398541133 671.6244094677323 1.0297095906176603
9.778141540364746 668.5553580096617 1.0247748116799202
9.783369095318163 669.5442499905341 1.0245463487449942
9.788596650271579 669.6681203484004 1.023950106680739
9.793824205224995 674.769131133668 1.029127632690052
9.799051760178411 675.034355820804 1.028497473488822
9.804279315131827 673.8422795305368 1.0271263304844933
9.809506870085244 671.9700746453273 1.0246570749864534
9.81473442503866 672.2897220779605 1.0241317939199186
9.819961979992076 675.4209098561262 1.0255770726974385
9.825189534945492 679.3003655178114 1.0283975339170675
9.830417089898909 683.3970766353601 1.0315887528604901
9.835644644852325 683.3881086257077 1.0297548338543183
9.840872199805741 681.1835314748079 1.0267311144649265
9.846099754759157 677.4213784026186 1.0237422450203895
9.851327309712573 675.9373063296265 1.0239933802020245
9.85655486466599 674.8900771795957 1.0237004357353814
9.861782419619406 674.6101917566813 1.0236309079715404
9.867009974572822 679.9821540713303 1.0260271340868508
9.872237529526238 685.8413152245479 1.0292739745412658
9.877465084479654 687.9875265209014 1.030479509667755
9.88269263943307 684.7386378453119 1.027150469028035
9.887920194386487 683.9765907305422 1.0260824442474759
9.893147749339903 685.5318896494047 1.0274326480055351
9.89837530429332 690.4016732048432 1.030004171389256
9.903602859246735 690.7826762740374 1.0295880523246388
9.908830414200152 691.3699144181023 1.0296729111552654
9.914057969153568 695.3106109250568 1.032073489270854
9.919285524106984 698.973468970753 1.0344935013597953
9.9245130790604 702.4072255069273 1.0365323228338954
9.929740634013816 706.9608175847633 1.0400073767286562
9.934968188967233 711.0290713065928 1.0425019954699506
9.940195743920649 708.6020870014288 1.0399576084249347
9.945423298874065 711.2638548756061 1.0412553966429188
9.950650853827481 710.5674639036357 1.0405699425568293
9.955878408780897 715.7023823346316 1.044690928021407
9.961105963734314 717.6672273685722 1.0460563514932486
9.96633351868773 715.4829811868117 1.0441583190277557
9.971561073641146 711.3137592413342 1.0394678855608233
9.976788628594562 709.3520881793096 1.0371004510561155
9.982016183547978 705.662637337683 1.0342627002699474
9.987243738501395 702.3259061895285 1.0309267534737736
9.99247129345481 699.0107893588764 1.0277585576352244
9.997698848408227 696.147321479811 1.0256017491765523
10.002926403361643 695.4310626703605 1.024590991830889
10.00815395831506 693.2286381617329 1.022284289289632
10.013381513268476 688.2832377063916 1.0176030363619806
10.018609068221892 684.8535315920802 1.0142918044608322
10.023836623175308 683.3420330183526 1.0131433155272231
10.029064178128724 680.50643205742 1.0104207726383967
10.03429173308214 687.3397566421651 1.0150834335538272
10.039519288035557 690.8676272589104 1.017292621409922
10.044746842988973 694.3834848853378 1.0191669267079917
10.049974397942389 697.6342489839544 1.0216165957112076
10.055201952895805 694.0589598056904 1.0189253690728715
10.060429507849221 692.5457424020814 1.0177593470894426
10.065657062802638 685.8176837768152 1.0127642427428505
10.070884617756054 684.810283214154 1.011672125971669
10.07611217270947 683.3407226634787 1.0104163167455482
10.081339727662886 685.5490484893616 1.0112666383450373
10.086567282616302 683.8995823883082 1.010245975357212
10.091794837569719 683.04298725079 1.0099538617683466
10.097022392523135 680.4467522515871 1.0072065812061193
10.102249947476551 680.8998519631267 1.0072788935473498
10.107477502429967 683.9955736334356 1.008365442142091
10.112705057383383 682.0801282662387 1.006393992196883
10.1179326123368 678.6775624838247 1.0040019008229268
10.123160167290216 677.1834915472219 1.0033959173147784
10.128387722243632 674.4765200223874 1.0012605960533325
10.133615277197048 673.3421171285507 0.9998413694174789
10.138842832150464 672.8001533621273 0.997706759926893
10.14407038710388 673.0890475911029 0.9976970567964856
10.149297942057297 674.7395573858753 0.9985005791826335
10.154525497010713 674.8243655202152 0.9988601778483625
10.15975305196413 672.4011954792195 0.9971047972335246
10.164980606917545 674.8660928322877 0.9988576592233658
10.170208161870962 673.482110412808 0.9973988626803909
10.175435716824378 672.7127283594127 0.9967109817590666
10.180663271777794 672.6836684223115 0.99536919457044
10.18589082673121 673.8752769694074 0.9957372847826857
10.191118381684626 672.3466908007665 0.9948340992545086
10.196345936638043 669.6630389861577 0.993114297362719
10.201573491591459 661.6515182782866 0.9871133475843474
10.206801046544875 657.7615221735658 0.9839993909711097
10.212028601498291 658.4255319063592 0.9839602904092294
10.217256156451707 657.439951745258 0.9824639750606022
10.222483711405124 656.0200132632463 0.9815300233757749
10.22771126635854 652.9968064788173 0.9801384966921535
10.232938821311956 651.8673053469923 0.979252058250272
10.238166376265372 653.6312910490382 0.9804452743566336
10.243393931218788 654.3535404171693 0.9805556680909645
10.248621486172205 648.7647146258773 0.975824022028953
10.253849041125621 645.8299181604534 0.9729047621623648
10.259076596079037 636.826385494028 0.9658669924446249
10.264304151032453 632.0061260686061 0.9621387731707476
10.26953170598587 635.3555021038848 0.9646333742190433
10.274759260939286 636.6669960274635 0.9656160520414658
10.279986815892702 639.8314608561676 0.9679491738463069
10.285214370846118 637.697370959658 0.9657766374602782
10.290441925799534 630.1481039934475 0.9587866672065987
10.29566948075295 624.8988889587804 0.9544861490660027
10.300897035706367 621.4498668363385 0.9510057520765458
10.306124590659783 620.7450479283976 0.950346583447996
10.3113521456132 619.4223513860858 0.9492208376891716
10.316579700566615 622.295397783518 0.9511889952010462
10.321807255520032 620.5661210270368 0.9491006690733955
10.327034810473448 619.3128844724065 0.948137445903166
10.332262365426864 615.276463284057 0.9448790177368905
10.33748992038028 616.293399930259 0.9454300616529075
10.342717475333696 615.2269064180331 0.9440542796026081
10.347945030287113 618.1726378580399 0.945110085953334
10.353172585240529 620.1530379022386 0.946240872822118
10.358400140193945 619.7654862820535 0.9461413499812777
10.363627695147361 625.2239625024624 0.9502069398130611
10.368855250100777 630.6384633199527 0.9543724337664536
10.374082805054194 632.7543325434438 0.9552251028292905
10.37931036000761 632.103809869969 0.9540384273941529
10.384537914961026 629.1598945917125 0.9517146771261425
10.389765469914442 633.6067912874115 0.9542916775834819
10.394993024867858 636.3190322164088 0.9565601336419517
10.400220579821275 638.6348013905575 0.9584987745309654
10.40544813477469 636.7985142586521 0.9571568725185706
10.410675689728107 630.4518542295798 0.9520059462055761
10.415903244681523 625.0168247067488 0.9479264135759186
10.42113079963494 624.7245190960808 0.9470862987838041
10.426358354588356 620.9634060001505 0.9438354365206345
10.431585909541772 615.8207702541574 0.9398099487880193
10.436813464495188 615.4661321329068 0.9397136217606634
10.442041019448604 606.8361506695466 0.9331478788993853
10.44726857440202 598.6134241750706 0.926066743846373
10.452496129355437 590.8930379184035 0.9191041627234944
10.457723684308853 587.4409914815891 0.9164535747435539
10.462951239262269 585.4122270684995 0.9144574257162192
10.468178794215685 581.775481333878 0.9111059501727302
10.473406349169101 577.4311918374378 0.9078392064903867
10.478633904122518 574.6393795252268 0.9059091736531418
10.483861459075934 570.9269471480641 0.9028646968302827
10.48908901402935 564.2273791026204 0.896695533122444
10.494316568982766 555.5309762452321 0.8880985979533157
10.499544123936182 549.1316670056519 0.8815573448151508
10.504771678889599 547.9611801018631 0.8807213482343306
10.509999233843015 551.1526424965816 0.8842513382771493
10.515226788796431 550.9430285425638 0.8842163050427075
10.520454343749847 542.8383969868482 0.8782356125021719
10.525681898703263 536.784763067923 0.8738154605702974
10.53090945365668 529.9242030116822 0.8675070051256867
10.536137008610096 530.6628644821634 0.8680285121768984
10.541364563563512 533.6141395908058 0.8690711072148757
10.546592118516928 536.3435311824743 0.871288949647446
10.551819673470344 534.5181003563742 0.8686901309879296
10.55704722842376 534.4864773812161 0.8689754781844662
10.562274783377177 532.057484421536 0.8674481918181164
10.567502338330593 529.7142871659332 0.8656013944921079
10.57272989328401 528.7668034217052 0.8642865719166875
10.577957448237425 527.3673033074688 0.8626985850209778
10.583185003190842 525.9127029051098 0.8620605407084911
10.588412558144258 524.2218501067921 0.8607403313472783
10.593640113097674 523.428177481215 0.8602223428070793
10.59886766805109 521.8987078799072 0.8579113542906388
10.604095223004506 520.0929723289787 0.855570340216854
10.609322777957923 517.1136101904932 0.8535673095902461
10.614550332911339 518.5543387209052 0.8549447407701068
10.619777887864755 517.1620750938424 0.8536347727932213
10.625005442818171 515.8634637085809 0.8528580474136797
10.630232997771587 516.3041336742924 0.8528761297820187
10.635460552725004 516.9768602293427 0.8528031908389524
10.64068810767842 517.2867881426715 0.8526830717597791
10.645915662631836 515.7137328898774 0.8509637677395333
10.651143217585252 513.1824685659872 0.8484035954327781
10.656370772538668 514.8045785189327 0.8494433747882222
10.661598327492085 517.8772126721552 0.8515768535027645
10.666825882445501 523.0993086950308 0.856124797329424
10.672053437398917 524.0176023874885 0.8557121102572054
10.677280992352333 529.0251083090031 0.8594159977828005
10.68250854730575 529.3698973035954 0.8595125481248378
10.687736102259166 534.6795605651703 0.8639783271266671
10.692963657212582 538.2333277365021 0.8665712754525943
10.698191212165998 541.9529930836484 0.8692603153355709
10.703418767119414 544.0747265771131 0.8688200602053209
10.70864632207283 547.366813984643 0.8703952298271301
10.713873877026247 556.8665807901896 0.8774286760665813
10.719101431979663 565.0593864998874 0.8834025616294365
10.72432898693308 574.9494819288961 0.8908146899735693
10.729556541886495 585.053779978411 0.8982606757526773
10.734784096839912 595.6496930103366 0.9065267839985276
10.740011651793328 601.0190730279747 0.9103430710798507
10.745239206746744 606.5668469378372 0.9142427797441693
10.75046676170016 606.0413096737634 0.9132647546002524
10.755694316653576 607.128839293833 0.9135258994975356
10.760921871606993 606.5977505954946 0.9125630597861929
10.766149426560409 606.4555233419854 0.9122644410571052
10.771376981513825 605.1732016769748 0.9110711779440754
10.776604536467241 600.9586601290923 0.9086879999535231
10.781832091420657 599.0715604196428 0.9065870295066032
10.787059646374074 594.3693711020105 0.9032181537571106
10.79228720132749 592.4284423768385 0.9015918673914242
10.797514756280906 589.6614830509506 0.8989913042885764
10.802742311234322 588.4774768497364 0.8979264726216574
10.807969866187738 588.5122339830446 0.8970575980611044
10.813197421141155 587.7196576855373 0.8963262150649668
10.81842497609457 587.1995217538231 0.8958482243651501
10.823652531047987 588.7466703133058 0.8965598022392169
10.828880086001403 591.5292497858136 0.89820355981572
10.83410764095482 595.8114361055484 0.9008499861664917
10.839335195908236 602.2683421164506 0.9047088289781868
10.844562750861652 609.1797437931178 0.9102085697630495
10.849790305815068 623.056928162815 0.9202276697493781
10.855017860768484 645.1839075319916 0.9359991889100112
10.8602454157219 671.9924522149571 0.9550180712278125
10.865472970675317 698.813531265956 0.9736611624878767
10.870700525628733 721.472756918258 0.988941146066841
10.875928080582149 738.3761187041878 1.0005309632598465
10.881155635535565 744.5326120357804 1.003431030122712
10.886383190488981 745.7602124708684 1.0040827713436695
10.891610745442398 735.7403251271097 0.9975377478891023
10.896838300395814 719.5885992641162 0.9861783539023349
10.90206585534923 701.1355908707002 0.9732426187116886
10.907293410302646 683.0446521109991 0.9605088857594991
10.912520965256062 665.8530339247991 0.948159897171487
10.917748520209479 648.3940636124927 0.935469091524941
10.922976075162895 630.3221545118563 0.9218258139845816
10.928203630116311 614.0100418975735 0.9090226222045823
10.933431185069727 602.5593550969953 0.9004183234755033
10.938658740023143 594.4485909964425 0.8936224270803331
10.94388629497656 587.1411017107062 0.8880806252594226
10.949113849929976 579.988642082704 0.882402218145419
10.954341404883392 574.0872349815766 0.8778595569589474
10.959568959836808 570.5200803728812 0.8750649973527199
10.964796514790224 567.2777785133492 0.872660104288903
10.97002406974364 563.933986428125 0.8721977396850209
10.975251624697057 555.4180526178811 0.8682163817158124
10.980479179650473 546.354331032983 0.8628197063767176
10.98570673460389 539.1672610065604 0.8587359632196013
10.990934289557305 535.4943927939875 0.8565876046130697
10.996161844510722 530.6744333144454 0.8543332601894116
11.001389399464138 527.2188592523798 0.8516462059563191
11.006616954417554 524.3464408996433 0.8496860843219768
11.01184450937097 520.8994121346624 0.8475023595963239
11.017072064324386 520.1852299235698 0.8468411024306617
11.022299619277803 512.2538370935797 0.8409414458709275
11.027527174231219 508.67101684480576 0.8387777463899188
11.032754729184635 507.50867264307476 0.8383417533900888
11.037982284138051 505.2650235427019 0.8368910001993263
11.043209839091467 503.0023119407424 0.8350436428198125
11.048437394044884 500.88327275795524 0.8335142341809326
11.0536649489983 500.7179759080672 0.8335397176323857
11.058892503951716 499.9111511642615 0.833392498450379
11.064120058905132 501.1410072799599 0.8346749335708076
11.069347613858548 496.50739223973954 0.8317396157065848
11.074575168811965 492.1353735131219 0.8282949039465338
11.079802723765381 490.1789956764161 0.8268933141516359
11.085030278718797 489.57765816058213 0.8270523046333182
11.090257833672213 489.94796455128204 0.8278191922064838
11.09548538862563 494.3599982328624 0.8322831359354367
11.100712943579046 495.8025234651622 0.833722956656888
11.105940498532462 493.53514559790267 0.8317990251696687
11.111168053485878 492.1229257047807 0.8304832412700628
11.116395608439294 488.2353793676508 0.826949620275394
11.12162316339271 486.22056523877654 0.8251978674490765
11.126850718346127 485.41916290232393 0.8245287003333996
11.132078273299543 481.61070919401834 0.8211863148275762
11.13730582825296 474.8090140227447 0.8155059991144914
11.142533383206375 472.791601315976 0.8143840441318069
11.147760938159792 477.2363536652874 0.8187030920668322
11.152988493113208 480.0608924185667 0.820896114707094
11.158216048066624 481.44205124818546 0.822427869253036
11.16344360302004 480.3679615910253 0.8215791660748573
11.168671157973456 476.8826467393611 0.8187708368448274
11.173898712926873 482.0457882735741 0.8240905435211222
11.179126267880289 483.29854423227073 0.8249675510678857
11.184353822833705 485.5628287959731 0.826717985024528
11.189581377787121 481.15694295738007 0.8234154007787889
11.194808932740537 476.7727873982004 0.8192469795918823
11.200036487693954 474.72610476527836 0.8175351149214113
11.20526404264737 475.4832152573805 0.8190145056123658
11.210491597600786 473.76925834827085 0.8170063577427294
11.215719152554202 474.4483348154854 0.8183178621381765
11.220946707507618 478.3125427666718 0.8220329563492048
11.226174262461035 480.55294800301516 0.823072583783797
11.23140181741445 482.69763323260077 0.8257532964690716
11.236629372367867 478.10181278248547 0.8221143662709057
11.241856927321283 475.3129361402649 0.8199129436576712
11.2470844822747 473.94504766872603 0.8189205883263252
11.252312037228116 476.2655681952932 0.8205030219291112
11.257539592181532 474.5288513194158 0.8194416885861286
11.262767147134948 475.07102966101127 0.8197837612278243
11.267994702088364 474.2967408982382 0.8183467025938845
11.27322225704178 474.83163023079146 0.818854120612339
11.278449811995197 474.1583560177144 0.8180389094742399
11.283677366948613 474.01924309990125 0.8186229816417712
11.288904921902029 475.4266177297925 0.8200146279012414
11.294132476855445 472.34824749744433 0.8167708501444331
11.299360031808861 464.20318954689486 0.8098958434761447
11.304587586762278 463.2188506192657 0.808603468256813
11.309815141715694 461.6752068148024 0.8065342876052372
11.31504269666911 464.1857429644262 0.8091213435581084
11.320270251622526 466.5894444796816 0.8103070094003975
11.325497806575942 463.73889855562044 0.8080192243163072
11.330725361529359 463.01141923202385 0.8073464909342648
11.335952916482775 459.8800606118107 0.803689551137754
11.341180471436191 458.3817407541433 0.8024351109781243
11.346408026389607 458.05357482449585 0.8015861121036563
11.351635581343023 459.82868974514236 0.803114772148864
11.35686313629644 456.33748724152804 0.800580332733547
11.362090691249856 454.1976509943716 0.7986657113013028
11.367318246203272 450.65387507651536 0.7960886288260628
11.372545801156688 446.50983592035857 0.7925938750511676
11.377773356110104 445.478458961774 0.7912367690351249
11.38300091106352 442.59360125134 0.7886924245768685
11.388228466016937 440.84091022505925 0.7867578171381076
11.393456020970353 437.4169067566162 0.7840502688704107
11.39868357592377 433.61125224760934 0.7823132481692328
11.403911130877185 428.6879424331633 0.7788154096945552
11.409138685830602 425.313760279897 0.7754636477019237
11.414366240784018 424.094210236792 0.7733391647299395
11.419593795737434 423.0700296473293 0.7715676675141426
11.42482135069085 421.6481669178919 0.7712163802743348
11.430048905644266 421.04414862580995 0.7711431095514253
11.435276460597683 419.5994489496313 0.7704409444701974
11.440504015551099 417.5267060271956 0.7686300111517866
11.445731570504515 416.6664792421774 0.7679071209418202
11.450959125457931 417.0058574867609 0.7672411520661672
11.456186680411347 417.52148580512176 0.7678443537778491
11.461414235364764 416.58800149107327 0.7664832419689952
11.46664179031818 410.22062137240204 0.7607840719690864
11.471869345271596 407.7207272579039 0.7593954711000565
11.477096900225012 408.501125258327 0.7613343603219772
11.482324455178428 407.68347516760036 0.7676107736561073
11.487552010131845 408.2329376793503 0.7695009862088672
11.49277956508526 406.9584194159971 0.7688802614193678
11.498007120038677 406.3308246118465 0.7699417165743738
11.503234674992093 407.5269520769218 0.771702727611306
11.50846222994551 409.24800176299857 0.7746302793648474
11.513689784898926 408.0767551030829 0.7740665241336574
11.518917339852342 406.8878819594267 0.7742456112449461
11.524144894805758 401.9248188092616 0.7716207074375698
11.529372449759174 395.94631074230625 0.7676210372284903
11.53460000471259 392.30872753504485 0.7654113588751077
11.539827559666007 392.76140057048514 0.7666266104633697
11.545055114619423 394.5856758061987 0.7681426041286687
11.550282669572839 396.8040702303755 0.7697004217053609
11.555510224526255 397.75450490600605 0.7707816335080728
11.560737779479672 398.13030656083777 0.7713725090451964
11.565965334433088 399.75008835810036 0.7741757000884336
11.571192889386504 400.5135797347958 0.776116008875517
11.57642044433992 400.38129120753536 0.777485330551052
11.581647999293336 400.55061126507576 0.7783502678176568
11.586875554246753 400.3447638226609 0.7776931807609095
11.592103109200169 398.5460805788603 0.7759566204126692
11.597330664153585 400.238973183864 0.7777449375053486
11.602558219107001 402.15629699472123 0.7794932045925286
11.607785774060417 404.10736112561773 0.7813440771076022
11.613013329013834 404.5983459935161 0.781568750040758
11.61824088396725 400.2306722036177 0.7780121227946444
11.623468438920666 399.57099843205214 0.7784493749789563
11.628695993874082 397.5516933333783 0.7769268894111645
11.633923548827498 397.7115500871391 0.7780352404049867
11.639151103780915 397.42554965349285 0.7776987724179631
11.64437865873433 394.43057362797265 0.7741881232542707
11.649606213687747 394.70938970877637 0.7756429271332421
11.654833768641163 390.5786326495353 0.7721015612111982
11.66006132359458 388.63610101891794 0.7719837317744097
11.665288878547996 388.52136716929385 0.7731337484481482
11.670516433501412 385.4446528998526 0.770050645675756
11.675743988454828 384.9626502944234 0.7698512309133412
11.680971543408244 388.0152781440978 0.7720953546542326
11.68619909836166 388.56430949961884 0.7734010421548635
11.691426653315077 386.94798583028575 0.7732185323483174
11.696654208268493 386.50904069056276 0.7738777088348409
11.701881763221909 382.6495855500544 0.7711005053684616
11.707109318175325 382.56731140341435 0.7704399658599302
11.712336873128741 383.055879389001 0.7700418183502483
11.717564428082158 384.92321071417615 0.7718180481264966
11.722791983035574 385.89125718631385 0.7729595925806098
11.72801953798899 383.272272361934 0.7713032321230319
11.733247092942406 379.3670149812432 0.7684855602443401
11.738474647895822 378.32868536497733 0.7677611303608193
11.743702202849239 378.9301795113556 0.7688986319009494
11.748929757802655 378.9324303379235 0.7690931183499727
11.754157312756071 382.6694760771692 0.772177278339385
11.759384867709487 384.97455356481765 0.7744473307451271
11.764612422662903 385.25605593484886 0.7749610279934046
11.76983997761632 385.7961787194466 0.7762418346920159
11.775067532569736 385.4205132219479 0.7768772212021866
11.780295087523152 386.2843946609683 0.7780263437525263
11.785522642476568 387.76024608857455 0.7797559188057988
11.790750197429984 389.5740641539044 0.7809344459091235
11.7959777523834 391.4004111312296 0.7821155668338031
11.801205307336817 392.83756161312294 0.7833799189814799
11.806432862290233 395.54806776361113 0.7862112628116653
11.81166041724365 399.0176310317652 0.7895133622458382
11.816887972197065 401.7125909592441 0.7919958667027571
11.822115527150482 403.2420803349832 0.7932406038823734
11.827343082103898 401.14959322800667 0.7909516418039054
11.832570637057314 397.9341457776171 0.7878703382521445
11.83779819201073 392.672928753555 0.7830999980390715
11.843025746964146 387.71441944013003 0.7782782975144911
11.848253301917563 383.2105081075937 0.7742255950144618
11.853480856870979 383.0631541991529 0.7738976742358993
11.858708411824395 380.26577332538335 0.7701010451330944
11.863935966777811 377.5544780193617 0.7670962587844735
11.869163521731227 374.5572280258465 0.7648775351540852
11.874391076684644 371.18564456398013 0.7619937082876064
11.87961863163806 370.20056766790117 0.7627396855395695
11.884846186591476 367.8798788844672 0.7605886818645502
11.890073741544892 363.33989209139764 0.7563078181020171
11.895301296498308 364.62121456840015 0.7579579753379019
11.900528851451725 363.4534168220345 0.7576355955401899
11.90575640640514 361.3266344671337 0.7567608300258495
11.910983961358557 360.67009407654507 0.7563139888675448
11.916211516311973 357.54144884399267 0.7523192182711792
11.92143907126539 354.76716321374573 0.7489340056453095
11.926666626218806 354.33521826930956 0.74910178058079
11.931894181172222 350.7683084125384 0.7465717593368749
11.937121736125638 350.93321785130803 0.747739613872938
11.942349291079054 351.58570146489126 0.7488665676754236
11.94757684603247 351.7729145118161 0.7492427915489073
11.952804400985887 351.8867726521833 0.7484646368180029
11.958031955939303 351.05111373935307 0.7478437346144607
11.963259510892719 348.8889120639931 0.7453276689436974
11.968487065846135 346.819812085114 0.7428546861079447
11.973714620799552 345.6427790704415 0.742137397685165
11.978942175752968 345.7257435773207 0.7421364844384146
11.984169730706384 348.6280102834488 0.7457740999407931
11.9893972856598 348.33019737311264 0.745727828051598
11.994624840613216 349.5310326977082 0.7474298176999877
11.999852395566633 348.150611451408 0.7466623848291549
12.005079950520049 348.8290924042837 0.7473357041030104
12.010307505473465 349.05437165441793 0.748421344357748
12.015535060426881 347.05019785798254 0.7464857773963713
12.020762615380297 348.53581615880523 0.747785434991455
12.025990170333714 351.7428950404777 0.7515692378911926
12.03121772528713 351.7883104126503 0.7510138979083867
12.036445280240546 350.8318568696673 0.7490705993391663
12.041672835193962 348.7903964974277 0.7474843696881482
12.046900390147378 344.5933564520749 0.7440892368581276
12.052127945100795 345.23635512236825 0.7452212590263106
12.05735550005421 350.4208171581516 0.7514449349854462
12.062583055007627 354.76249610777353 0.7569986366252128
12.067810609961043 356.0275094342869 0.7587045730904236
12.07303816491446 353.7088430839638 0.756478457624641
12.078265719867876 353.65600116583 0.7564659464893049
12.083493274821292 355.92633144008295 0.7574621754148974
12.088720829774708 361.5527583559362 0.7623161154522353
12.093948384728124 366.5281559202966 0.7672469063117665
12.09917593968154 374.15822311921215 0.7749639545183374
12.104403494634957 379.25376461865477 0.7806000531111782
12.109631049588373 388.0427183234009 0.7887535840960964
12.114858604541789 400.166877535816 0.8006786326467916
12.120086159495205 414.4388466545486 0.8140018187636291
12.125313714448621 431.17114830781077 0.8292574867613813
12.130541269402038 448.3884709994342 0.8450057424248925
12.135768824355454 465.0897724749493 0.8606926979079713
12.14099637930887 480.41272605503815 0.8746117421656722
12.146223934262286 493.96336704444593 0.8870157537343002
12.151451489215702 502.7417496899152 0.8947273556519368
12.156679044169119 510.9931959274148 0.9014221640140415
12.161906599122535 517.7350453052276 0.9079636252860044
12.167134154075951 515.5690413886737 0.9057659577326369
12.172361709029367 510.66866845153436 0.9019335599494033
12.177589263982783 504.39597175008026 0.8968265697521888
12.1828168189362 494.72225721489286 0.8879236643197864
12.188044373889616 487.5051820826517 0.8819988258728738
12.193271928843032 481.1481022529192 0.8764329717587805
12.198499483796448 474.2223195172509 0.8705570298795605
12.203727038749864 466.5282630513621 0.8643363209383028
12.20895459370328 459.1520173165211 0.8579733257213281
12.214182148656697 446.59244837015007 0.8468092105637796
12.219409703610113 438.16709209333675 0.8391843979010746
12.22463725856353 431.4647695002941 0.8335430566731266
12.229864813516945 421.1691552638468 0.8246002191603365
12.235092368470362 410.25398476582916 0.8140538373358143
12.240319923423778 399.5533368417062 0.8033033479816567
12.245547478377194 390.51293402472027 0.7948208667058937
12.25077503333061 387.85811293242193 0.793687451601367
12.256002588284026 383.96324769108753 0.7905689247149983
12.261230143237443 380.1502883356356 0.7869099264320407
12.266457698190859 374.3823625265788 0.7802279345607621
12.271685253144275 369.2089629439023 0.7735714209711249
12.276912808097691 363.89348146877273 0.7687254169322981
12.282140363051107 360.60404044118144 0.7651916334730031
12.287367918004524 356.60903415127643 0.7618674659613272
12.29259547295794 352.380235086414 0.7584734564033827
12.297823027911356 347.4973804574944 0.7533302294302562
12.303050582864772 343.19912440833946 0.7485906389449253
12.308278137818188 342.8002378877822 0.7479689949112543
12.313505692771605 345.1925396752015 0.7538080770590934
12.31873324772502 346.6567925927543 0.7640468208674177
12.323960802678437 347.2384637542642 0.770261263288963
12.329188357631853 348.7429956929732 0.7758960334539131
12.33441591258527 346.6288042471123 0.7775985755043738
12.339643467538686 345.8727905191449 0.7789652001050558
12.344871022492102 341.87208824152367 0.7782981570694425
12.350098577445518 337.96786160161963 0.7764598787213215
12.355326132398934 335.88819346495086 0.7772923270654818
12.36055368735235 336.44001794206093 0.7808266198119116
12.365781242305767 335.3724167235359 0.7809775858508514
12.371008797259183 334.1849968977853 0.7813105826863677
12.376236352212599 331.0037287800104 0.7791542306133263
12.381463907166015 327.84345695298964 0.776457507171636
12.386691462119432 327.5189824808939 0.7782004889059589
12.391919017072848 323.5686881535696 0.774495669759225
12.397146572026264 322.39703047233235 0.7756093110861658
12.40237412697968 323.583354610139 0.7796069370032349
12.407601681933096 322.00658694568193 0.7791909523093902
12.412829236886513 324.44412130408966 0.7837752569733739
12.418056791839929 325.10686615872584 0.7845572011274976
12.423284346793345 323.4782145472385 0.7835997145663366
12.428511901746761 323.6772725992931 0.784995735324916
12.433739456700177 322.61455361507456 0.7844781992546039
12.438967011653594 321.40507912282305 0.7834511119236209
12.44419456660701 320.1591934100383 0.7845620760332549
12.449422121560426 317.13122886991664 0.7824639652299821
12.454649676513842 317.61082054695953 0.7848195845446394
12.459877231467258 320.00242542505293 0.7899683395785542
12.465104786420675 323.2101035669207 0.795775264460604
12.47033234137409 321.2688484302663 0.7947108519726888
12.475559896327507 317.53164782647843 0.7906883933496397
12.480787451280923 314.7382649371853 0.7878004600019783
12.48601500623434 313.0666512806913 0.7868350085551418
12.491242561187756 316.43239059109885 0.7925056339801515
12.496470116141172 318.8753435121161 0.7981685329231859
12.501697671094588 319.6561444971961 0.8003501638471527
12.506925226048004 317.54626629573426 0.7974736249157808
12.51215278100142 311.25346708260804 0.7902231041495821
12.517380335954837 307.241366137233 0.7850369450638756
12.522607890908253 308.61771840839043 0.7883959171950057
12.527835445861669 308.132687311887 0.7903922175702162
12.533063000815085 310.77695350896073 0.794373310866571
12.538290555768501 308.83176892390577 0.794502873129176
12.543518110721918 307.3840680620232 0.7941528143783593
12.548745665675334 306.9782130476776 0.7937377766837167
12.55397322062875 303.56533078047056 0.7913457945615858
12.559200775582166 303.81340085542257 0.7908242308415517
12.564428330535582 303.7017886770386 0.7853250762523566
12.569655885488999 302.0811436363693 0.7767616425960739
12.574883440442415 303.8050639442997 0.7762537701773949
12.580110995395831 303.2093681292968 0.7731635424460909
12.585338550349247 301.58628457748165 0.7692117750572239
12.590566105302663 298.7990932456949 0.7642879785579896
12.59579366025608 297.5259531680574 0.7602797449503714
12.601021215209496 297.8914215207356 0.7600175097846943
12.606248770162912 299.0287689989429 0.7599731150156123
12.611476325116328 303.5864567908585 0.7651610274531703
12.616703880069744 304.8574956913672 0.7675405240870568
12.62193143502316 307.6688793000399 0.769350385908004
12.627158989976577 310.04401011320135 0.7707418834605638
12.632386544929993 308.1634604551255 0.7676192766542353
12.63761409988341 307.96348116379255 0.7657811452678723
12.642841654836825 305.16045876364916 0.7622976366453049
12.648069209790242 306.93124307715107 0.7637991489697055
12.653296764743658 309.308358344957 0.7637070865933911
12.658524319697074 313.01742588586114 0.7674047090405225
12.66375187465049 316.80695914885797 0.7710116463097189
12.668979429603906 317.7923506944769 0.7714317164998521
12.674206984557323 321.3297114622891 0.7753707324792115
12.679434539510739 327.14585913827216 0.7803120904474564
12.684662094464155 333.810265243611 0.7859556908039711
12.689889649417571 338.439006604693 0.7909901199341411
12.695117204370987 345.9356847086249 0.7987353288627077
12.700344759324404 355.55729690815315 0.8096565700331584
12.70557231427782 366.14732792419227 0.8196802303625906
12.710799869231236 374.63875504884925 0.8282278036801164
12.716027424184652 382.7999461583513 0.8359110485346043
12.721254979138068 387.060560809568 0.8403484511659278
12.726482534091485 392.968092079649 0.845388903364907
12.7317100890449 398.78510315422346 0.8507674535292503
12.736937643998317 405.468536717461 0.8567683500054533
12.742165198951733 407.76174969276934 0.8582890408977972
12.74739275390515 412.0952234558579 0.8629043396583854
12.752620308858566 416.2575231927824 0.8669389314657379
12.757847863811982 421.05085234502536 0.8715126542224735
12.763075418765398 423.79858163522067 0.8743844101475093
12.768302973718814 420.4851770693859 0.8701484779271412
12.77353052867223 412.8858745131212 0.8618190210825322
12.778758083625647 403.65234010607753 0.8519166554640343
12.783985638579063 393.3367433393067 0.840195034724983
12.789213193532479 386.53858758049074 0.8331757627212116
12.794440748485895 381.07333144039495 0.827447425258474
12.799668303439312 378.68656069515686 0.8243201946180184
12.804895858392728 376.50798589509765 0.8220918994543749
12.810123413346144 369.42952529810594 0.8143980870323188
12.81535096829956 363.1234862460918 0.8080438447304679
12.820578523252976 358.2577377308319 0.8039846613490795
12.825806078206393 354.9417904445497 0.8000182304585578
12.831033633159809 356.3607182741945 0.8007988750117058
12.836261188113225 356.9126021352906 0.8014467430299343
12.841488743066641 359.76544035480606 0.8037776704169708
12.846716298020057 359.24236528532447 0.8027379009257897
12.851943852973474 365.16150591159953 0.8083517746421769
12.85717140792689 368.011504825636 0.8118289605087082
12.862398962880306 372.3121250053381 0.8164527450524091
12.867626517833722 373.06474262078507 0.817801371720693
12.872854072787138 377.2801769543199 0.8217772114051819
12.878081627740555 385.91124364783565 0.8296551916677092
12.88330918269397 393.3297194166158 0.8373137388941312
12.888536737647387 401.1288078773429 0.8445168731422533
12.893764292600803 404.0457758096395 0.8473035022478568
12.89899184755422 406.9331671080361 0.849860871527012
12.904219402507636 405.2621792850255 0.8471693679569431
12.909446957461052 399.63652724722556 0.8410962093115718
12.914674512414468 391.52752347968976 0.832243458331387
12.919902067367884 381.7410988780316 0.8216456625898969
12.9251296223213 372.21847375719847 0.8117153392981088
12.930357177274717 362.24339360603443 0.8003001810601819
12.935584732228133 353.37199350973617 0.7903421645743489
12.940812287181549 344.4477560430074 0.7814401559701686
12.946039842134965 335.98282054407804 0.7715196142476558
12.951267397088381 324.9757078580764 0.7592340847336289
12.956494952041798 321.83988935050803 0.7570755847506521
12.961722506995214 319.8682885443697 0.7534016569188613
12.96695006194863 319.19747331799084 0.7523404517887221
12.972177616902046 319.05564437801456 0.7518383778571625
12.977405171855462 317.5614178539556 0.7489513870640124
12.982632726808879 318.8783482527232 0.7513606946179997
12.987860281762295 318.6199120794446 0.7512597167771853
12.993087836715711 318.7199142902341 0.7517201552142693
12.998315391669127 315.9272706508066 0.749682411792725
13.003542946622543 312.5304986248213 0.7465320445779404
13.00877050157596 317.4824007532605 0.7533380077268332
13.013998056529376 319.0845188616478 0.7544798663177155
13.019225611482792 321.9480150056471 0.7574502653504207
13.024453166436208 322.86578227756473 0.7579400286501659
13.029680721389624 322.043723791485 0.7569186491633498
13.03490827634304 323.1622151808042 0.7566057772120787
13.040135831296457 326.0702890175868 0.7604298549572709
13.045363386249873 332.1666581004542 0.767503599466312
13.05059094120329 336.7897972180957 0.771913326317056
13.055818496156705 338.3759369563196 0.7744798694797186
13.061046051110122 338.80545530547147 0.7752816140356191
13.066273606063538 336.81509111829183 0.7733887637735812
13.071501161016954 335.75612016825494 0.773131395907348
13.07672871597037 335.5490280837543 0.7721310468599252
13.081956270923786 335.46403786768553 0.7709744269430909
13.087183825877203 333.96879842307027 0.7684104864328566
13.092411380830619 333.4526087073229 0.7675372708642667
13.097638935784035 332.6710023725765 0.7675775785390015
13.102866490737451 329.60164729530317 0.7651094670160274
13.108094045690867 325.5607839179827 0.7608786837845276
13.113321600644284 324.32333779939074 0.7607959697253313
13.1185491555977 323.5752736046469 0.7609761873262381
13.123776710551116 326.15085242781845 0.7640660194762332
13.129004265504532 324.4119168637319 0.7621595526579977
13.134231820457948 321.64612971836846 0.7578120066244899
13.139459375411365 321.02601045431277 0.7571787062415604
13.14468693036478 322.02326476629287 0.758396371811745
13.149914485318197 326.8700271756291 0.7637049399466176
13.155142040271613 330.94448803092945 0.7671673507367387
13.16036959522503 335.83055120126346 0.7720801827912758
13.165597150178446 340.5864099313111 0.7773582474629281
13.170824705131862 338.6512093001868 0.7744998100256998
13.176052260085278 342.59668742088223 0.7796564366672608
13.181279815038694 342.3102648357959 0.780301997868291
13.18650736999211 344.28869400489737 0.7820844676039924
13.191734924945527 345.8923785599128 0.7853700793530933
13.196962479898943 345.8925557618253 0.7853051387415869
13.202190034852359 343.25711022040895 0.7824240745798235
13.207417589805775 345.48421596559604 0.7853076957291312
13.212645144759191 340.1223039447782 0.7773644022610507
13.217872699712608 340.2941097909322 0.7771581257088572
13.223100254666024 339.0072924094738 0.7749297679371028
13.22832780961944 337.3027588051305 0.7738954494106604
13.233555364572856 334.7772595599585 0.7722125945866288
13.238782919526273 333.292568771449 0.7709438937105133
13.244010474479689 329.1993933344955 0.7657379121931285
13.249238029433105 327.6648794598796 0.7639774888811403
13.254465584386521 328.97926123237664 0.7642021737352533
13.259693139339937 331.0625731145163 0.766487722766233
13.264920694293354 331.20140675173934 0.7675083176289628
13.27014824924677 325.51116209708744 0.7620897347483284
13.275375804200186 320.14278572918704 0.756219602110556
13.280603359153602 315.920745721189 0.7520770509479323
13.285830914107018 313.756804635045 0.7490840339256666
13.291058469060435 312.8787091534675 0.7483768050212751
13.29628602401385 313.67982626715565 0.7497963976002441
13.301513578967267 311.56132888036007 0.7474862978424466
13.306741133920683 310.22543864710843 0.7474649340177955
13.3119686888741 304.9165022953191 0.7423984104876672
13.317196243827516 302.77568499659816 0.7393194287046576
13.322423798780932 300.23443453976387 0.7366354884063215
13.327651353734348 300.8638752393786 0.7368604690045865
13.332878908687764 301.835894534975 0.7389248803627195
13.33810646364118 301.5155639833654 0.7379507971106488
13.343334018594597 300.48107473727356 0.7356051949894541
13.348561573548013 300.06983866084903 0.7353943474325961
13.353789128501429 296.70113214318343 0.7320481908702551
13.359016683454845 295.7286602639801 0.730724737313393
13.364244238408261 295.9159600658564 0.731340896533432
13.369471793361678 298.4803602509451 0.7333546399940444
13.374699348315094 300.54087379461237 0.7352969237569863
13.37992690326851 301.31074031958815 0.7375727934610257
13.385154458221926 304.2506539465242 0.7408702156875094
13.390382013175342 304.391020592397 0.7400518665331713
13.395609568128759 303.6739604723928 0.7377649023735846
13.400837123082175 305.7588367805643 0.7393299309897452
13.406064678035591 306.15941751604765 0.7406305902322613
13.411292232989007 308.61703202920944 0.7455262618848317
13.416519787942423 308.6532349948517 0.7465683495524901
13.42174734289584 311.99106254715997 0.7502691816642731
13.426974897849256 316.21890143741075 0.7538885831549161
13.432202452802672 318.98953574478145 0.7561157615166403
13.437430007756088 320.1189841587982 0.7575160209027029
13.442657562709504 318.8725265482343 0.755750976304377
13.44788511766292 317.5183029861281 0.7536862798354912
13.453112672616337 318.49309032649086 0.754944628897057
13.458340227569753 319.5487671250399 0.755715070679727
13.46356778252317 320.68609600759333 0.7572371518762339
13.468795337476585 320.46648279092125 0.757872914626813
13.474022892430002 321.16727693048483 0.7584579404859566
13.479250447383418 321.7475968809866 0.7591336120713479
13.484478002336834 323.35775307916936 0.7611597825801563
13.48970555729025 323.69411232728277 0.7592197656385719
13.494933112243666 322.0947242176961 0.7576515812612352
13.500160667197083 323.366109339025 0.7597196346753232
13.505388222150499 323.3010059505732 0.7599536868662333
13.510615777103915 322.18641285161897 0.7592917831324131
13.515843332057331 317.2532061566203 0.7530193344774169
13.521070887010747 316.87051083647106 0.7523654182890344
13.526298441964164 314.2995818657703 0.7499560483843778
13.53152599691758 313.084164100035 0.7488207316716268
13.536753551870996 309.6152514302878 0.7464617151315779
13.541981106824412 301.9110494927402 0.7393366604723175
13.547208661777828 297.8297646040381 0.7348268702237708
13.552436216731245 295.89156245549003 0.7332956494612191
13.55766377168466 295.34437749274923 0.7320882174163147
13.562891326638077 292.1087255859451 0.7278061205136137
13.568118881591493 288.6196499165433 0.7243277369476755
13.57334643654491 287.4745352385336 0.7236120945004788
13.578573991498326 284.44244189418566 0.7189506432826845
13.583801546451742 284.69601361864636 0.7201093892791537
13.589029101405158 282.33475865293093 0.7177927694403821
13.594256656358574 279.3054560011281 0.7146765889591941
13.59948421131199 276.6039276949602 0.7128635509557206
13.604711766265407 273.10643856718406 0.7091149967398226
13.609939321218823 267.87223873721143 0.7028826996284883
13.615166876172239 265.8347723458248 0.6992543801163954
13.620394431125655 265.59356203038755 0.6984228126660756
13.625621986079071 267.110678445477 0.6991242207252583
13.630849541032488 270.88357833602464 0.7047087310647747
13.636077095985904 271.01072871501276 0.7044222726584107
13.64130465093932 271.44550144284017 0.7057111095100772
13.646532205892736 266.92729296034054 0.699908864398435
13.651759760846153 264.9253888807389 0.6982900583588352
13.656987315799569 263.2633142689146 0.695725952322501
13.662214870752985 264.53855257564624 0.6974446905382985
13.667442425706401 264.1688393588967 0.69877265851662
13.672669980659817 266.0154723682024 0.7027005592934565
13.677897535613234 260.71294093423194 0.6956742052588378
13.68312509056665 260.7968168611416 0.6952807488733219
13.688352645520066 260.5618582814121 0.6934071832818665
13.693580200473482 263.40195637927894 0.6980747287086692
13.698807755426898 265.1873038795219 0.7012618636947165
13.704035310380315 264.4247267044372 0.7000623437900804
13.70926286533373 261.3469902431401 0.6958465573705689
13.714490420287147 260.0722785385846 0.6920673438401552
13.719717975240563 261.15999334604527 0.6924376350542232
13.72494553019398 262.8402870459393 0.6958061280623017
13.730173085147396 261.83790159185725 0.6948106543756851
13.735400640100812 263.09858218387006 0.6986973789093159
13.740628195054228 261.87751070046136 0.6956552188158466
13.745855750007644 264.34778100059754 0.697368057907067
13.75108330496106 266.29532908175 0.6991371807143164
13.756310859914477 264.2370222544429 0.697101816357174
13.761538414867893 262.71881719055904 0.6960080793114244
13.766765969821309 260.5116649722812 0.6916376169693007
13.771993524774725 259.371319225815 0.6898613720396802
13.777221079728141 259.7643969937622 0.6892413667787998
13.782448634681558 259.0800401894134 0.6892140263568859
13.787676189634974 256.4315631393606 0.6862583614807419
13.79290374458839 253.78500697166885 0.6822641803602658
13.798131299541806 257.6565963816844 0.6892046496959434
13.803358854495222 256.35661131767523 0.6877785227862285
13.808586409448639 256.99135816249975 0.6884993508222527
13.813813964402055 257.4877584028769 0.6898060010268144
13.819041519355471 255.78936496008532 0.6870933293485101
13.824269074308887 259.7942291313361 0.6916500293710739
13.829496629262303 263.1452185175716 0.695355721242666
13.83472418421572 265.5298827787281 0.7001046760822003
13.839951739169136 269.22829980022817 0.7044888111979367
13.845179294122552 266.912840287795 0.7025494546746416
13.850406849075968 267.5622704154675 0.7028636887975263
13.855634404029384 265.96823281332166 0.6993172271406193
13.8608619589828 264.564825395455 0.6976554217278357
13.866089513936217 267.88327744304627 0.7025820822394301
13.871317068889633 270.42416172009575 0.704097025398969
13.87654462384305 271.4839345981964 0.7057839141217596
13.881772178796465 270.89132928849216 0.7048979147982265
13.886999733749882 269.5383261236987 0.7013654933039171
13.892227288703298 271.27681584727674 0.7035204102824772
13.897454843656714 273.15847583003426 0.7058047511699799
13.90268239861013 275.39288872479983 0.7069340923275809
13.907909953563546 278.273141620651 0.710634242085246
13.913137508516963 281.95577483082303 0.7157660587506047
13.918365063470379 284.45618765006105 0.7198909632065723
13.923592618423795 286.04926936274353 0.7229190473394469
13.928820173377211 284.95901043230043 0.7206979643877396
13.934047728330627 285.87133095838607 0.7214418234752422
13.939275283284044 285.05174802907555 0.719855631567506
13.94450283823746 287.1922378347932 0.7226743192636929
13.949730393190876 285.9313676698672 0.7230036842014804
13.954957948144292 287.5140712175562 0.724416179842236
13.960185503097708 288.8403798432024 0.7254349893333296
13.965413058051125 287.5615412410649 0.7230096850551411
13.97064061300454 283.94595965081896 0.7168212721615551
13.975868167957957 279.1134342344602 0.7123543780050331
13.981095722911373 272.4587916635794 0.7037105320280657
13.98632327786479 270.2147098244519 0.7022045188958771
13.991550832818206 271.3454021782859 0.7057481343689616
13.996778387771622 271.42135842757716 0.7066487618696967
14.002005942725038 270.18986846232315 0.7056784789557103
14.007233497678454 272.4562326135077 0.7094472144968265
14.01246105263187 269.4707687154138 0.7038020017882274
14.017688607585287 270.85168107632586 0.7072446801216369
14.022916162538703 269.7012764193163 0.7056395120626172
14.028143717492119 268.54723017304025 0.7027495968692822
14.033371272445535 267.5409959622182 0.7012358561258275
14.038598827398951 267.1541118357437 0.7001575267661215
14.043826382352368 269.70140425694564 0.7036900378641557
14.049053937305784 273.817334429023 0.7089243795054699
14.0542814922592 275.28239621724856 0.7102527213527646
14.059509047212616 274.4192741810179 0.7080204500072654
14.064736602166032 273.28204475875225 0.705260735327373
14.069964157119449 273.1799604512915 0.7045338665109558
14.075191712072865 277.4378461754265 0.7103369482475673
14.080419267026281 281.592037989514 0.7155657425113926
14.085646821979697 287.0590560296189 0.7218397765111522
14.090874376933114 288.9210797406882 0.7234421374274265
14.09610193188653 290.8119533337475 0.7247234990418758
14.101329486839946 294.1796905248195 0.728066762578066
14.106557041793362 295.85313685881397 0.730490718059577
14.111784596746778 298.56340654608965 0.7338031188845412
14.117012151700195 298.5579805339915 0.7341708135617141
14.12223970665361 297.1742999492927 0.7329569150735216
14.127467261607027 295.48009633973004 0.7313867450730285
14.132694816560443 293.7736277580893 0.7300769643861513
14.13792237151386 289.423314305463 0.7239472699923349
14.143149926467276 286.1577782009951 0.7186757351175497
14.148377481420692 286.2399364982441 0.7187713578379584
14.153605036374108 285.9199390162696 0.719141778014229
14.158832591327524 287.35494317819087 0.7224250711959109
14.16406014628094 289.18277641069807 0.7251684905873137
14.169287701234357 288.80197146379464 0.7249608341661025
14.174515256187773 285.4031578709295 0.7180590321219078
14.179742811141189 282.6445066362262 0.714756177649706
14.184970366094605 279.57724649864394 0.7099935166955804
14.190197921048021 278.65160686134243 0.7095874704808092
14.195425476001438 278.85755408393607 0.7108496070792797
14.200653030954854 280.54091188157014 0.7121060029254064
14.20588058590827 283.31619451491105 0.7157509222831424
14.211108140861686 286.36660593112157 0.7185533176798624
14.216335695815102 287.3217648169601 0.7200301882169796
14.221563250768519 287.0275558494285 0.7200716257692908
14.226790805721935 284.2437821401876 0.7169752042977373
14.232018360675351 282.3824762403524 0.7145701609033271
14.237245915628767 282.359541771117 0.713941907633442
14.242473470582183 281.78775873861207 0.712090157651417
14.2477010255356 284.5391817409943 0.7156711920764779
14.252928580489016 287.1709793547608 0.7198637761153431
14.258156135442432 288.7541466155343 0.7220996605487728
14.263383690395848 292.8712929230002 0.7273785064928182
14.268611245349264 294.0344732436664 0.7284685249315748
14.27383880030268 293.903980750745 0.7267989522536932
14.279066355256097 293.0001034323501 0.7254712280743262
14.284293910209513 291.08836536936826 0.7209824059846928
14.28952146516293 295.7553033939698 0.7255831503477082
14.294749020116345 300.3252091177723 0.7305047384248367
14.299976575069762 302.832801832091 0.732796432176912
14.305204130023178 304.87801171925685 0.7353076069956314
14.310431684976594 305.41840515299106 0.7369513036946862
14.31565923993001 305.184312453576 0.7363856485996938
14.320886794883426 305.8611899594502 0.7368555995411543
14.326114349836843 308.3484009005981 0.7391617346932602
14.331341904790259 311.9214254785074 0.742753557555753
14.336569459743675 315.54409625890366 0.7471877800147166
14.341797014697091 317.58848895568775 0.7502652060223646
14.347024569650507 317.6708246180315 0.7506344336205847
14.352252124603924 314.98145728623746 0.7476537701385942
14.35747967955734 316.4143441724525 0.749107635603009
14.362707234510756 315.3667256732016 0.7471646861349924
14.367934789464172 316.9438657445772 0.7495055841276742
14.373162344417588 317.87853513025584 0.7507070193731138
14.378389899371005 315.8347620163205 0.7498401265308204
14.38361745432442 318.0952396459115 0.7528387813936109
14.388845009277837 316.7467850795991 0.7506695978240842
14.394072564231253 315.38456178173067 0.7496269301167303
14.39930011918467 316.4240649653137 0.7506515045902173
14.404527674138086 315.7043319170345 0.7501717328322194
14.409755229091502 317.46224244539616 0.7515995816220729
14.414982784044918 318.97565571274987 0.7527472970554943
14.420210338998334 318.58123761127354 0.7517853060178702
14.42543789395175 320.53618309289175 0.7540753368484919
14.430665448905167 320.9961746887569 0.7541689635211374
14.435893003858583 319.9377541584236 0.7525024522091227
14.441120558811999 320.7288087372742 0.7529084279359828
14.446348113765415 321.65284007983513 0.753738037687943
14.451575668718831 324.43460182517737 0.7588156751156673
14.456803223672248 326.24854941026314 0.7616158746364042
14.462030778625664 329.9961639886644 0.7659733624120422
14.46725833357908 332.73971492063447 0.7678486111360292
14.472485888532496 335.8312309738926 0.7699431459089109
14.477713443485912 336.01899369406317 0.7700048567044041
14.482940998439329 340.2159782289966 0.7745701967236066
14.488168553392745 343.20103503302835 0.778046980185483
14.493396108346161 350.5207433791614 0.786208410997447
14.498623663299577 355.9576025509921 0.7918815831753964
14.503851218252994 361.9809850194196 0.7976901815165676
14.50907877320641 370.90055741188183 0.807558950809368
14.514306328159826 375.26729060996485 0.8120820562273225
14.519533883113242 380.9464817322248 0.8182003723852802
14.524761438066658 380.5833431196032 0.8176077857832021
14.529988993020075 376.5393346216907 0.8137429796980981
14.53521654797349 371.3170828939254 0.8083665402132921
14.540444102926907 360.44316051781834 0.7969595607173521
14.545671657880323 351.0000184814232 0.7867052909839611
14.55089921283374 340.92726525729523 0.775524863874326
14.556126767787156 331.0424687143993 0.7640815899135344
14.561354322740572 322.4455263595727 0.7535234295089326
14.566581877693988 313.4168706789764 0.7433726187589814
14.571809432647404 311.53470782654904 0.7406620472964983
14.57703698760082 307.1154129365516 0.7357463351250398
14.582264542554237 307.52420488589564 0.7368965132313295
14.587492097507653 305.6330685629162 0.7362241844662226
14.592719652461069 306.7131293749723 0.7382445046018071
14.597947207414485 309.79961338817253 0.7419457729270864
14.603174762367901 314.37127647304743 0.7461788577705387
14.608402317321318 319.2790683853389 0.7513477877724355
14.613629872274734 320.0504708167021 0.7510139440702234
14.61885742722815 323.4427397582694 0.7542631299877646
14.624084982181566 323.25833178906845 0.7529181612831186
14.629312537134982 328.16375651144216 0.7583154757934355
14.634540092088399 336.323587960156 0.7675127909619965
14.639767647041815 342.6087468795891 0.7751098733927514
14.644995201995231 345.0177199289822 0.7781032991299194
14.650222756948647 346.5823017107749 0.7796524712524528
14.655450311902063 342.94250724557094 0.7762806742193713
14.66067786685548 340.3086131969023 0.7724125671941622
14.665905421808896 339.8555043373926 0.7715560886601727
14.671132976762312 341.0951060502406 0.7719981766776952
14.676360531715728 342.79722012114445 0.773086974279396
14.681588086669144 343.0256795118434 0.7734973988062487
14.68681564162256 344.03146673590413 0.7749420843710663
14.692043196575977 345.00992459608295 0.7749634873041199
14.697270751529393 346.9206995396842 0.7764775166601915
14.70249830648281 349.5363507957478 0.7796760669919484
14.707725861436225 348.48862913151487 0.7778304572387075
14.712953416389642 347.4791907089216 0.7776553207432844
14.718180971343058 346.86811655882536 0.7777418366389367
14.723408526296474 345.53588825436697 0.7771471030568345
14.72863608124989 348.45646938318976 0.7812489414149922
14.733863636203306 349.0786640831685 0.7813294075071896
14.739091191156723 347.6377097018211 0.7792525241913355
14.744318746110139 343.63438122765 0.7749967365156089
14.749546301063555 339.8558589241104 0.7706180693671382
14.754773856016971 334.457524293529 0.7646089633455329
14.760001410970387 329.9066692302977 0.7595065253193278
14.765228965923804 327.3526819670033 0.7564690942326265
14.77045652087722 324.1950624116993 0.7537377575812341
14.775684075830636 321.80115589611336 0.7511616077018277
14.780911630784052 319.09120086492135 0.7485176249694916
14.786139185737468 317.0121843828705 0.7458624333629967
14.791366740690885 316.94354091198403 0.7458740203161711
14.7965942956443 316.14547156587133 0.7454782393769248
14.801821850597717 316.50031039693914 0.7461047791199789
14.807049405551133 317.5301875647425 0.7474063399223476
14.81227696050455 319.4600830196776 0.7497192111331902
14.817504515457966 323.6949679579846 0.7551292303470832
14.822732070411382 326.2149104584652 0.7565499915569365
14.827959625364798 331.01996062719775 0.7619507506845545
14.833187180318214 334.71233475253536 0.7663480254830051
14.83841473527163 339.4762574514575 0.7707412451287761
14.843642290225047 343.0266767336305 0.7744247618453552
14.848869845178463 347.8188406606168 0.7783588111308452
14.854097400131879 351.702494428925 0.7821429869162964
14.859324955085295 351.1106134479313 0.7817547479553666
14.864552510038711 352.90549011617196 0.7834561341014183
14.869780064992128 355.0337272285192 0.786099394948249
14.875007619945544 356.4450202343873 0.7879076754417793
14.88023517489896 360.16686804399 0.7922797675508314
14.885462729852376 359.77279223028427 0.7923132612413903
14.890690284805792 360.07365727585506 0.7930348442232239
14.895917839759209 359.6454764206252 0.7922207439050621
14.901145394712625 359.45656391174197 0.792557173633715
14.906372949666041 360.00117040559604 0.7926168717933789
14.911600504619457 357.1044540375691 0.7895988089536845
14.916828059572873 357.83005681805054 0.7898602867931191
14.92205561452629 349.75939803757956 0.7806385435063447
14.927283169479706 341.65733511777194 0.7718471324516215
14.932510724433122 333.9170795988003 0.7634875883034873
14.937738279386538 329.8188258211019 0.7586707946035054
14.942965834339955 326.0438262951056 0.7555361900261129
14.94819338929337 323.8738592280954 0.7531758230091113
14.953420944246787 316.5030427535481 0.7454692877841298
14.958648499200203 312.5564942923208 0.7416634149376065
14.96387605415362 308.5829018822153 0.7379778162230451
14.969103609107036 302.04519055974777 0.730455584371331
14.974331164060452 300.57227569037656 0.7276974203712018
14.979558719013868 299.3721480491411 0.727357473647347
14.984786273967284 299.48239506210825 0.7290813678365644
14.9900138289207 300.9323664016766 0.7331561380940868
14.995241383874117 303.0374941303697 0.7357314007134084
15.000468938827533 304.3555609656148 0.7351392295487277
15.005696493780949 302.2615645328618 0.7298347906405289
15.010924048734365 301.5644621410886 0.7282215398710816
15.016151603687781 302.18309624185804 0.7285757276730417
15.021379158641198 305.10188189391806 0.7312786371731474
15.026606713594614 307.4808312792345 0.7350377536560406
15.03183426854803 306.98844842432317 0.733773238479645
15.037061823501446 309.0488417330113 0.7374421793397242
15.042289378454862 308.7736360463225 0.7366395527005306
15.047516933408279 309.7642947583416 0.7389603427771028
15.052744488361695 312.5489914309021 0.7421355058195366
15.057972043315111 314.47308332871165 0.7446028689884066
15.063199598268527 317.6231806472288 0.7481339508071674
15.068427153221943 315.44921436511993 0.7443234188890928
15.07365470817536 316.898001671416 0.7464644588688337
15.078882263128776 314.9471156206215 0.7441238255727601
15.084109818082192 312.9411021886607 0.7417384739760415
15.089337373035608 314.9424526631194 0.7439721628688098
15.094564927989024 317.94229526575657 0.7466910649776585
15.09979248294244 319.2899488542117 0.7488955693318751
15.105020037895857 317.0333590945714 0.74690764162682
15.110247592849273 312.18650221195327 0.741849138751868
15.11547514780269 306.57678123435477 0.7356041008583043
15.120702702756105 306.81071280870634 0.7352608378085738
15.125930257709522 306.74420035373095 0.7345129374633996
15.131157812662938 305.9939511025691 0.7346460572243526
15.136385367616354 303.0796023487554 0.7318894437307869
15.14161292256977 296.934139591088 0.7253643084174342
15.146840477523186 293.87732146204604 0.7228941422641642
15.152068032476603 292.66870393992895 0.721714387027819
15.157295587430019 294.29947577335435 0.7244619080141392
15.162523142383435 294.092744049542 0.7246549252064909
15.167750697336851 290.2044948444299 0.7203507761962216
15.172978252290267 284.44758687684504 0.7123860730478891
15.178205807243684 276.7144444564619 0.7032246741758825
15.1834333621971 271.4262719893019 0.6955830298530548
15.188660917150516 268.6067661236253 0.692922064587787
15.193888472103932 268.7261026817586 0.69351719385877
15.199116027057348 266.9871568799936 0.6911435084720513
15.204343582010765 267.49556016058966 0.6928478032276104
15.20957113696418 270.74710054376027 0.696742892696175
15.214798691917597 272.9885885316604 0.6991144235469324
15.220026246871013 273.1702930012615 0.6994009275274056
15.22525380182443 270.53350289759607 0.6950818838515099
15.230481356777846 267.9349418341158 0.6917313457116627
15.235708911731262 267.51506579075004 0.691128108964882
15.240936466684678 266.772618360561 0.6898350400928737
15.246164021638094 269.4546744829317 0.694583664221357
15.25139157659151 273.3016656066446 0.70065823841746
15.256619131544927 275.4735001791576 0.703897109696435
15.261846686498343 274.27744521008407 0.7029542605650893
15.267074241451759 270.1335181915855 0.6964714052742431
15.272301796405175 265.5037542250218 0.6895945798026485
15.277529351358591 264.3751671467729 0.6889077946907111
15.282756906312008 264.2413544990048 0.6894620060311288
15.287984461265424 266.33138752577975 0.6916543992186113
15.29321201621884 268.5702834793162 0.6950897699003177
15.298439571172256 270.9690228687707 0.6962996957035932
15.303667126125672 272.01713439462395 0.6978275564374989
15.308894681079089 274.1931016783722 0.6997416655333225
15.314122236032505 272.86382479855024 0.696187393087653
15.319349790985921 274.1563950748055 0.6983539234173052
15.324577345939337 275.5917570208952 0.7002828339251861
15.329804900892753 277.48050823112857 0.7028630618904235
15.33503245584617 278.59768057608744 0.7044713303861319
15.340260010799586 278.5352346203595 0.7045183944037862
15.345487565753002 282.509757570639 0.7095616576597932
15.350715120706418 283.91434609679027 0.7109584791308594
15.355942675659835 287.8591007402794 0.716208765982171
15.36117023061325 289.1883006045767 0.7172705484481445
15.366397785566667 287.43158422263525 0.7148212719317618
15.371625340520083 287.89566636733974 0.7152662223797971
15.3768528954735 288.31248132576184 0.7157900319661262
15.382080450426916 293.1755389958222 0.7216233639218331
15.387308005380332 298.1399321736737 0.7270509514375257
15.392535560333748 298.1735971751619 0.7276706409791106
15.397763115287164 296.9529558538294 0.7356226093331423
15.40299067024058 296.70518716782607 0.7430463620510266
15.408218225193997 294.13674223702765 0.7433505998626637
15.413445780147413 293.33596882583964 0.7452815835497171
15.418673335100829 291.97969191052584 0.7468285858700786
15.423900890054245 289.61930225635086 0.7465318981087065
15.429128445007661 290.48463945992927 0.7521769208000884
15.434355999961078 291.13897013943904 0.7558106872082224
15.439583554914494 290.2559505696263 0.7573142024165824
15.44481110986791 290.48754831578225 0.7604214376193256
15.450038664821326 291.58910323344986 0.7641944695929592
15.455266219774742 292.90440293838896 0.7692014347365073
15.460493774728159 292.6415204301102 0.7711713627113623
15.465721329681575 293.8284804462013 0.7733953982570703
15.470948884634991 293.7838981814663 0.7739803800314597
15.476176439588407 295.91314004683016 0.7780342324048181
15.481403994541823 298.9267487513121 0.7847989509848986
15.48663154949524 298.3767452592093 0.7873072059761007
15.491859104448656 301.8921046327118 0.7938096893092894
15.497086659402072 298.52301182487605 0.7912165949266431
15.502314214355488 298.7059477446468 0.793039201959715
15.507541769308904 298.68331032401966 0.7949304601735647
15.51276932426232 296.981228623404 0.795181445388034
15.517996879215737 297.96914885199664 0.7979542438281924
15.523224434169153 293.7746567481236 0.7945410601603784
15.52845198912257 293.4761258348612 0.7958662446953587
15.533679544075985 293.81035023675827 0.7975676492975535
15.538907099029402 296.1147226298933 0.8017763375290807
15.544134653982818 300.2615753993497 0.8075956302219577
15.549362208936234 301.7637492288239 0.8106983111334439
15.55458976388965 299.2062565179138 0.80937871217653
15.559817318843066 297.8366691449384 0.8093895963519965
15.565044873796483 295.5276510376589 0.8088847163159145
15.570272428749899 296.45627882916875 0.8109734037075095
15.575499983703315 296.7533373797652 0.8140466497245975
15.580727538656731 296.2677083204886 0.8143356543649436
15.585955093610147 296.49555314619414 0.8164490814383593
15.591182648563564 295.087643701298 0.8164254657306435
15.59641020351698 293.6922141930608 0.8180470038662483
15.601637758470396 292.49718500931726 0.8180459685947885
15.606865313423812 289.8913868795161 0.8162513443106061
15.612092868377228 287.61607328157663 0.8145928614932207
15.617320423330645 288.7508219704679 0.8171494239750146
15.62254797828406 284.4802057801783 0.8129520519202686
15.627775533237477 279.91754412141773 0.8089052172719625
15.633003088190893 273.9564265645304 0.8022466148027282
15.63823064314431 272.76009985020954 0.7996218702762604
15.643458198097726 274.61041060503356 0.7908869607878348
15.648685753051142 277.4363897108214 0.7878597270504912
15.653913308004558 277.47477736421746 0.7830437360537736
15.659140862957974 274.58409873713924 0.7748353015577645
15.66436841791139 271.9164747332996 0.7668904851426664
15.669595972864807 271.9489135098016 0.7643543986037719
15.674823527818223 272.85006173678 0.7635172071865918
15.680051082771639 274.0510935576655 0.7631895257568518
15.685278637725055 275.5091067431923 0.7640671916541828
15.690506192678471 274.4114548244816 0.7618417540270159
15.695733747631888 273.39819131359167 0.7599416848274276
15.700961302585304 270.829263322085 0.7559374656564847
15.70618885753872 272.4376870123152 0.756185518605568
15.711416412492136 274.59378641488115 0.7565760641719264
15.716643967445552 273.4752361697903 0.7534565548473945
15.721871522398969 275.1277962151929 0.7557634236856615
15.727099077352385 274.41215026451175 0.7532330465915974
15.732326632305801 275.54584228053346 0.7529876168496034
15.737554187259217 277.32348633559457 0.7542231136047757
15.742781742212633 274.3507263660678 0.7488156528604547
15.74800929716605 275.9504114420286 0.7500666005331431
15.753236852119466 274.65298724878517 0.7485201150192251
15.758464407072882 274.2969551133605 0.7463539439245224
15.763691962026298 274.69525826330965 0.7465816004740387
15.768919516979715 274.55530732309876 0.7456797540812323
15.77414707193313 274.2926609555809 0.7448981555953378
15.779374626886547 275.69647140991265 0.7463128511538094
15.784602181839963 278.850145829018 0.7502390124632932
15.78982973679338 285.015528009591 0.7572604936759373
15.795057291746796 287.5995952028066 0.7594713799663083
15.800284846700212 286.7332784725825 0.7570766103689199
15.805512401653628 285.09477422553346 0.7534786347100987
15.810739956607044 284.949101553128 0.7530121456017409
15.81596751156046 285.2745159820792 0.7531016859317756
15.821195066513877 282.54472933882465 0.7485972902714239
15.826422621467293 283.3226701673088 0.7494397392037834
15.831650176420709 282.3368365501894 0.7486176033419444
15.836877731374125 281.95716982133376 0.7478419147587633
15.842105286327541 281.5620588564809 0.7468188461881268
15.847332841280958 281.99316651246556 0.7457398337432573
15.852560396234374 281.03697460059954 0.7445911541921061
15.85778795118779 281.0761313281418 0.7440030856871318
15.863015506141206 282.1183952479089 0.7461969609877955
15.868243061094622 282.34371821514 0.7460360681430805
15.873470616048039 280.74027959601403 0.7432317204799852
15.878698171001455 279.0305968475091 0.7402925754935407
15.883925725954871 277.5375729205282 0.7376169924240916
15.889153280908287 278.3028725161559 0.7383680685609597
15.894380835861703 279.981261204726 0.740799331749504
15.89960839081512 278.7253470053396 0.7380272298909459
15.904835945768536 279.04358757959267 0.738097587206575
15.910063500721952 279.20372757841324 0.7381140208239774
15.915291055675368 276.0167950562638 0.733967199376993
15.920518610628784 276.1868619046628 0.7343100659221906
15.9257461655822 275.8034342212648 0.7317984829351729
15.930973720535617 277.87805751066605 0.7338056668353758
15.936201275489033 277.86686898888604 0.7339513120872174
15.94142883044245 277.6954763678194 0.7349894821807973
15.946656385395865 277.3835481549001 0.7360774745747823
15.951883940349282 277.58819376893246 0.7363755227184041
15.957111495302698 279.90640382032785 0.7385715407326489
15.962339050256114 281.3367902214554 0.7406504525189986
15.96756660520953 282.7930453725998 0.7421493344248186
15.972794160162946 281.53885482833834 0.7403455006959997
15.978021715116363 281.65642617760733 0.7393886526732153
15.983249270069779 282.27627811745396 0.7394637466631855
15.988476825023195 285.65679894369964 0.7444780104408698
15.993704379976611 288.13882569504784 0.7482538628878782
15.998931934930027 286.92453437919676 0.7463054773191586
16.004159489883442 284.23858495738045 0.7426322053838609
16.009387044836856 282.1076160700185 0.73843029030738
16.01461459979027 281.5110699575361 0.7368657004600677
16.019842154743685 286.8586574587099 0.7441945483580734
16.0250697096971 286.7010342264123 0.7430189036655678
16.030297264650514 286.47948640830504 0.7430423857255577
16.03552481960393 286.34962282921657 0.7426831266593549
16.040752374557343 288.1788860452762 0.7450709364356709
16.045979929510757 291.6750513659998 0.7492488867697304
16.05120748446417 294.03881124157175 0.7516124012418516
16.056435039417586 297.2445655704262 0.7556286096154027
16.061662594371 300.10600657641265 0.7584425122054129
16.066890149324415 304.6298657810297 0.7631163029455802
16.07211770427783 307.583040824231 0.7659057630513493
16.077345259231244 310.98280510641376 0.7695849179777885
16.08257281418466 314.40686567821064 0.7747389785710022
16.087800369138073 317.7433759292291 0.7789545265575311
16.093027924091487 320.23504406296934 0.7822981692158575
16.0982554790449 321.1650853000679 0.782437224971285
16.103483033998316 321.50181671588217 0.7828114703976835
16.10871058895173 323.179203823094 0.7843003590306347
16.113938143905145 322.87599874034873 0.7841750411767506
16.11916569885856 323.48616268019714 0.7853538072953663
16.124393253811974 321.6019326297014 0.7835679155506502
16.129620808765388 322.4940278187027 0.7850853279936699
16.134848363718802 323.11415202039973 0.7863591565855993
16.140075918672217 322.6789830252222 0.7848306246689603
16.14530347362563 319.95330984235886 0.7824567721235962
16.150531028579046 319.1268839703888 0.7812544441614264
16.15575858353246 322.55947334682986 0.7854956351611978
16.160986138485875 322.19428191586474 0.7846899924634083
16.16621369343929 319.9478785447277 0.7809328142619213
16.171441248392703 312.06718380688096 0.7706674303999791
16.176668803346118 306.2270031168882 0.7640479850802648
16.181896358299532 302.37200709020453 0.7599109851247444
16.187123913252947 299.2128757848013 0.7564160186298419
16.19235146820636 295.4302706684249 0.751874357473676
16.197579023159776 289.0612944340003 0.7436379269054502
16.20280657811319 283.58153626222946 0.7379234331308953
16.208034133066604 281.7964794666841 0.7374864013490583
16.21326168802002 277.39447317178656 0.7326011183064961
16.218489242973433 274.38408386781686 0.7285440682862352
16.223716797926848 270.30439834067596 0.7224335154684739
16.228944352880262 268.7088322950442 0.7200438016401196
16.234171907833677 269.53049929599797 0.721493247585684
16.23939946278709 267.98220111322047 0.7194663755724411
16.244627017740505 266.7416004561558 0.718519437432894
16.24985457269392 265.24529189797096 0.7161899772168228
16.255082127647334 261.55804769181344 0.7111695138743727
16.26030968260075 254.78646561261465 0.7024596172129621
16.265537237554163 250.97376401664133 0.6974977763488015
16.270764792507578 248.96563294122294 0.6943525785726098
16.275992347460992 250.09212183991076 0.696844704441669
16.281219902414406 249.50389033177677 0.6976405061122867
16.28644745736782 250.24046654616902 0.6999644256540479
16.291675012321235 248.22018419798948 0.6964179069958853
16.29690256727465 250.00574480119724 0.6986074632670369
16.302130122228064 248.08148839922728 0.6929744980707342
16.30735767718148 247.5501163220367 0.692346628957674
16.312585232134893 247.4858201333098 0.6920709969843435
16.317812787088307 249.2168714071719 0.6950552454286605
16.323040342041722 251.03430413034792 0.6979103519371036
16.328267896995136 251.16774520648016 0.6976330070254646
16.33349545194855 250.17021580641858 0.6960134886178408
16.338723006901965 246.5872676795425 0.6909710486515331
16.34395056185538 248.02619216731904 0.6904356322972843
16.349178116808794 249.5813992869958 0.6915031436716444
16.35440567176221 253.8653283412226 0.6950804093040768
16.359633226715623 258.7941023196263 0.7008705873236306
16.364860781669037 262.7439451129924 0.7067715729839955
16.37008833662245 265.542752343993 0.7100215500252396
16.375315891575866 268.0130368085455 0.7137258703521041
16.38054344652928 274.8279131378587 0.7221262643834402
16.385771001482695 281.5740312570276 0.7291496552130577
16.39099855643611 288.2747494907528 0.7364471021207161
16.396226111389524 291.0657316783636 0.7387605867454552
16.401453666342938 291.97240011474844 0.740479924281131
16.406681221296353 290.4350356761586 0.7397733974642086
16.411908776249767 289.7208100220404 0.7377533814878077
16.41713633120318 286.6307186768064 0.7330221605761567
16.422363886156596 281.65599370926805 0.7257851842426009
16.42759144111001 278.9411929750854 0.7222015008494919
16.432818996063425 276.9171214192305 0.7204101629364276
16.43804655101684 276.99652380253775 0.7210167480609838
16.443274105970254 273.9033259004762 0.717999714659045
16.448501660923668 272.3116124902955 0.7162783077717064
16.453729215877082 272.0793060205112 0.7147463810282078
16.458956770830497 270.9112420165302 0.7129900202630244
16.46418432578391 270.55502595506465 0.712203714180896
16.469411880737326 270.7263551547524 0.7135333642382117
16.47463943569074 272.26531594332045 0.7157866576869373
16.479866990644155 269.6572476306332 0.7112432589560903
16.48509454559757 271.0907059063886 0.712248165762705
16.490322100550983 271.3918364069126 0.7126375728237945
16.495549655504398 273.814972527401 0.7163375084283163
16.500777210457812 274.55763693567275 0.7180135838164075
16.506004765411227 276.51273096543366 0.7197068334956699
16.51123232036464 277.8136447482081 0.7208871338233613
16.516459875318056 278.1428401479181 0.7205632987783016
16.52168743027147 276.18273285750945 0.7181719833750797
16.526914985224884 274.8187862189029 0.7174027862330422
16.5321425401783 275.5586397955717 0.7182938955664129
16.537370095131713 274.97696799971106 0.7164098360694455
16.542597650085128 274.09148008780573 0.7160922734493399
16.547825205038542 269.97125501143637 0.7101728872378427
16.553052759991957 266.517089658095 0.7058130869629389
16.55828031494537 261.35888855731184 0.7005610875183563
16.563507869898785 256.72226043607213 0.6945439594493261
16.5687354248522 253.66185177495433 0.6913454657454708
16.573962979805614 252.3760704650171 0.6898535253418574
16.57919053475903 253.5283908523409 0.6912130496285404
16.584418089712443 249.27133839859297 0.6859201416556415
16.589645644665858 246.59695003276275 0.6828371185734771
16.594873199619272 247.39977556812372 0.68318104687727
16.600100754572686 248.23638291046413 0.686359345393521
16.6053283095261 248.20609688227486 0.6860079771365155
16.610555864479515 248.3012769940994 0.685087371068347
16.61578341943293 248.6362469222268 0.6853157702729186
16.621010974386344 249.17400423735464 0.6855348684163997
16.62623852933976 251.0012592321426 0.6875357589741158
16.631466084293173 250.548350495418 0.6864510293661248
16.636693639246587 252.41839731762568 0.6890673512868024
16.641921194200002 254.15553902797896 0.6932404227301662
16.647148749153416 254.4026711906211 0.6928772216331963
16.65237630410683 251.19686109555957 0.6869952146340316
16.657603859060245 250.2409596224849 0.6833644689773437
16.66283141401366 246.88115846228197 0.6785210201578834
16.668058968967074 247.6247467433762 0.6799214840787363
16.67328652392049 245.52989750303178 0.6784674155600734
16.678514078873903 245.33629667463416 0.6782169670634659
16.683741633827317 246.54301122755658 0.6802342932027292
16.68896918878073 245.8152955642436 0.678695121950462
16.694196743734146 243.3876091370036 0.6753821274573474
16.69942429868756 242.21493941849502 0.6734560776173418
16.704651853640975 241.9214864689013 0.674634144138942
16.70987940859439 242.42328090865945 0.6754582388751624
16.715106963547804 240.68258377445866 0.6740552282995411
16.720334518501218 235.58230456639544 0.6663126066771975
16.725562073454633 232.26789179019556 0.6607223918628203
16.730789628408047 232.7900453975746 0.6613521152084345
16.73601718336146 234.0089224648033 0.6617001747728251
16.741244738314876 236.49185359628228 0.6640976555007544
16.74647229326829 236.17720130679615 0.6636505883677741
16.751699848221705 237.92085511650322 0.665830821298208
16.75692740317512 233.84930918444394 0.660995095476517
16.762154958128534 231.38524559172188 0.6585424020996007
16.767382513081948 227.00836183817418 0.6533762741070294
16.772610068035362 225.67367829454162 0.6522916456150524
16.777837622988777 224.55270350530841 0.6512965705406968
16.78306517794219 223.46376115404726 0.6492267481103025
16.788292732895606 224.5748906100353 0.6502564397087449
16.79352028784902 222.33484828790418 0.6462547306831532
16.798747842802435 223.98485400207701 0.6465413621674738
16.80397539775585 223.6074598901942 0.6470085575365956
16.809202952709263 222.69500404622192 0.6465933648195691
16.814430507662678 220.4263432804853 0.6456444813574248
16.819658062616092 220.64823395912973 0.6469964712897457
16.824885617569507 218.816024162957 0.644945677017156
16.83011317252292 219.2254517758659 0.6440043661554768
16.835340727476336 220.41387313359834 0.644795477785563
16.84056828242975 220.44093943363663 0.6446550253930037
16.845795837383164 222.75647953341488 0.6485975741850992
16.85102339233658 221.4116922418097 0.648373868278294
16.856250947289993 223.06503552046829 0.650370803553366
16.861478502243408 221.85129223914024 0.6479013894529383
16.866706057196822 221.32512865133862 0.6464119056119927
16.871933612150237 218.7778177195827 0.6426204328707399
16.87716116710365 218.0384252026247 0.6430960394322939
16.882388722057065 217.08572176028193 0.6426159629906085
16.88761627701048 217.40502452356716 0.642402031664475
16.892843831963894 215.93220406425814 0.6394603547542465
16.89807138691731 216.99747824624401 0.6419692946815682
16.903298941870723 217.3666686362369 0.6430651922125956
16.908526496824138 216.5540534605357 0.6407042449416819
16.913754051777552 214.42346531696435 0.6367743135200837
16.918981606730966 213.27096101916808 0.6346697095042675
16.92420916168438 214.22764883270187 0.6382170934443894
16.929436716637795 214.07032570297542 0.6389896833504685
16.93466427159121 214.78985572573396 0.639195502204928
16.939891826544624 216.23769469314516 0.6402763576821331
16.94511938149804 217.49614559273272 0.6402988285155026
16.950346936451453 216.52735907798552 0.6408861993198338
16.955574491404867 214.5731164868921 0.6397343658853419
16.960802046358282 213.05787506581765 0.6380155065652219
16.966029601311696 212.52136289243182 0.6365449032389814
16.97125715626511 212.15259633846776 0.6326964014164819
16.976484711218525 211.0795622973535 0.6302735652895325
16.98171226617194 211.69488436654092 0.6307962512095389
16.986939821125354 212.94797507797102 0.633593522732515
16.99216737607877 212.2287553043777 0.6331574480988993
16.997394931032183 214.4601265797382 0.636020273833163
17.002622485985597 214.40442350841622 0.6356269611097516
17.00785004093901 218.7634953452348 0.6409564530162075
17.013077595892426 221.97226744924328 0.6452955292705508
17.01830515084584 223.6080653245542 0.6476321319143117
17.023532705799255 222.1668355487066 0.6445261509024198
17.02876026075267 218.69637141911713 0.6399985829844926
17.033987815706084 218.4678085996303 0.638813197659526
17.039215370659498 217.9466679842927 0.6383841266082728
17.044442925612913 217.08032699221968 0.6374556514695362
17.049670480566327 214.66551462926435 0.6343907849077662
17.05489803551974 214.10364202817263 0.6342663555313001
17.060125590473156 217.25241685132565 0.6379585229629002
17.06535314542657 218.40656705617607 0.6404649170990029
17.070580700379985 220.14453220725574 0.64302984018886
17.0758082553334 219.61652747126976 0.6419513386393286
17.081035810286814 216.935659311167 0.6383733075183021
17.086263365240228 217.98024312819308 0.6399646772362444
17.091490920193642 218.87644344163047 0.6417787079001191
17.096718475147057 218.3836873969399 0.6415860469719062
17.10194603010047 219.44557691143518 0.642808957203131
17.107173585053886 218.3223895436093 0.6405430272001362
17.1124011400073 221.61556683571712 0.6439707889531281
17.117628694960715 224.71069137206413 0.6477647325029695
17.12285624991413 226.8832755617555 0.650564328808344
17.128083804867543 227.23128033821445 0.6503564834880025
17.133311359820958 225.94167187367324 0.6471324682766473
17.138538914774372 225.79028494385867 0.6469647898335443
17.143766469727787 226.77433998112136 0.6489166423292032
17.1489940246812 229.41173410722814 0.65277972990131
17.154221579634616 229.21015701269832 0.6548389289173551
17.15944913458803 229.8987784600136 0.6564466218661218
17.164676689541444 232.03953133603787 0.6581824572131026
17.16990424449486 235.61054679496002 0.6597730123437936
17.175131799448273 238.7917432762399 0.6615342021586085
17.180359354401688 238.6698090410263 0.6616689045684457
17.185586909355102 236.47363989630875 0.6599129551577642
17.190814464308517 236.72026451878438 0.6619347860437469
17.19604201926193 240.99632880179695 0.6676321009560425
17.201269574215345 243.05827907473375 0.6680606448147856
17.20649712916876 243.9131248692448 0.6678756574881114
17.211724684122174 242.67190749379017 0.6659769942583654
17.21695223907559 244.41297901815267 0.6687050537596054
17.222179794029003 247.21806673307054 0.6730193895944736
17.227407348982418 245.6145263107544 0.6709165492769893
17.232634903935832 243.92829277185263 0.6688975539425716
17.237862458889246 243.4188993482141 0.6687892024755107
17.24309001384266 243.87609621164634 0.6708705392117931
17.248317568796075 243.69063014049897 0.6713108135626868
17.25354512374949 242.80658971215516 0.6695035923876362
17.258772678702904 243.17772700603138 0.6697794357105217
17.26400023365632 241.24159129168174 0.6669618075953618
17.269227788609733 240.7929930214141 0.6664221982531499
17.274455343563147 236.81046825276002 0.6610942224731945
17.279682898516562 237.89486142045564 0.6630505813662204
17.284910453469976 239.139019895921 0.6639575136079546
17.29013800842339 242.67187550233515 0.6675055849576724
17.295365563376805 242.8489593242318 0.6676745567285381
17.30059311833022 242.19738871409209 0.6680985009394727
17.305820673283634 239.76913001909497 0.6651203853232689
17.31104822823705 241.76896270744487 0.6668696097681936
17.316275783190463 240.50960498751428 0.6631086699415567
17.321503338143877 239.80268581854045 0.662935558901384
17.32673089309729 238.80519145732504 0.6639021032110445
17.331958448050706 239.5272413711059 0.6659806708030521
17.33718600300412 241.74171645781823 0.6693530598744943
17.342413557957535 238.7944692642885 0.6635107186377339
17.34764111291095 235.55957606522114 0.6579277758498856
17.352868667864364 233.890024371241 0.6562443154216219
17.358096222817778 234.80953475141754 0.6582057652484857
17.363323777771193 235.81282901510164 0.6598709907601067
17.368551332724607 235.26862487424722 0.659111634434125
17.37377888767802 233.5556877763377 0.6563443507066483
17.379006442631436 233.5243545033064 0.6560148886274155
17.38423399758485 233.1746244933606 0.6568642427039907
17.389461552538265 232.6094918728486 0.655747822685696
17.39468910749168 232.29153663310132 0.6558914277980546
17.399916662445094 232.93360659995565 0.6558609647357988
17.405144217398508 236.84952115441408 0.6601437136619902
17.410371772351922 234.85593549008874 0.65727815525189
17.415599327305337 233.899301949536 0.6563319903793031
17.42082688225875 231.36655802562265 0.6540755688100047
17.426054437212166 231.5614119747054 0.6548767024834785
17.43128199216558 233.96254217805168 0.6580703209915189
17.436509547118995 234.39162847201897 0.6580623675065117
17.44173710207241 234.8150741913331 0.6581840117106811
17.446964657025823 232.20876385203474 0.653241159023706
17.452192211979238 232.74878453204417 0.6545855494730738
17.457419766932652 232.03132914773786 0.6535515390705627
17.462647321886067 234.42586887327707 0.657200813997757
17.46787487683948 234.39734870464866 0.6564574510501582
17.473102431792896 232.0868045371949 0.6523521331272645
17.47832998674631 231.269333853823 0.6516564405558725
17.483557541699724 231.91633499250943 0.6534147819360568
17.48878509665314 233.55564887124487 0.6555202336258424
17.494012651606553 234.47253582822248 0.6562862927233962
17.499240206559968 233.7577874251165 0.6551345926192959
17.504467761513382 236.25824404241627 0.6582641690041078
17.509695316466797 239.67655716286473 0.6627826548071767
17.51492287142021 241.45177072907052 0.6650705984296454
17.520150426373625 240.59153718536118 0.6645770529134951
17.52537798132704 239.75049515341317 0.6632070949645833
17.530605536280454 238.02141646222927 0.6596597705875792
17.53583309123387 236.79311959375374 0.6578945121122801
17.541060646187283 235.31325878422177 0.6546398907106264
17.546288201140698 237.76968290310856 0.6599407490616667
17.551515756094112 238.41703555574207 0.6617258499344514
17.556743311047526 241.06531419329588 0.6654931836523491
17.56197086600094 242.88508290919157 0.6674925304546327
17.567198420954355 246.22827852147836 0.6716054240319872
17.57242597590777 246.71831339224664 0.6710222615280935
17.577653530861184 245.77673849294766 0.6706856427788259
17.5828810858146 245.1680712892425 0.6708924058155431
17.588108640768013 243.8333575815597 0.6704805454186341
17.593336195721427 245.62313253008693 0.6732022018279656
17.598563750674842 247.0526014976274 0.6718555623285408
17.603791305628256 247.5234333577048 0.6716295265537459
17.60901886058167 247.2999574811704 0.6708751209767018
17.614246415535085 248.42430599367796 0.6733711937038301
17.6194739704885 248.38534905851574 0.6736831037523074
17.624701525441914 249.68528783502478 0.6748706019071729
17.62992908039533 249.95446037185573 0.674627266287995
17.635156635348743 251.3386271346633 0.6775957516302812
17.640384190302157 253.4819302273158 0.6793022268310904
17.64561174525557 252.7349516632934 0.6779668539892874
17.650839300208986 251.93402040434344 0.6762791442254588
17.6560668551624 253.9074321280761 0.6777197191229598
17.661294410115815 254.8403336513205 0.6786927087124639
17.66652196506923 258.6376573488148 0.6834945243490127
17.671749520022644 263.23847665301895 0.6893168389352341
17.676977074976058 267.5527477796124 0.6947282138519579
17.682204629929473 273.5653252649427 0.7018858736259681
17.687432184882887 279.2749911898563 0.708187017934721
17.6926597398363 283.23533871097453 0.7128715853028178
17.697887294789716 287.8653701989694 0.7185694411269952
17.70311484974313 289.39914739921466 0.720530716404238
17.708342404696545 293.3092593139602 0.7250038452288382
17.71356995964996 294.7261112976172 0.7259134312382067
17.718797514603374 297.05922856954186 0.7282314943414212
17.724025069556788 304.2986171912943 0.7367264692042018
17.729252624510202 309.27532181463255 0.742945162936221
17.734480179463617 315.3810468958087 0.7503509789464771
17.73970773441703 314.827651314022 0.7500250192870177
17.744935289370446 316.6505613203013 0.7537010864382182
17.75016284432386 317.81556229900764 0.7546622878606931
17.755390399277275 321.05170833686736 0.7579490651236244
17.76061795423069 323.37969587426903 0.7592707124694688
17.765845509184103 322.8719323819484 0.7579435710693077
17.771073064137518 323.5121191592435 0.7590478845681825
17.776300619090932 325.93920703684955 0.7622925241078824
17.781528174044347 325.113618201422 0.7616031165174582
17.78675572899776 321.89359973605457 0.7584673375199894
17.791983283951176 316.94748213850835 0.7523580941562206
17.79721083890459 311.9759089995539 0.7462429156773969
17.802438393858004 305.64587573542315 0.7385389821436686
17.80766594881142 302.3225261951165 0.7342833727328603
17.812893503764833 296.4642281621151 0.7287921395683755
17.818121058718248 292.93563810879255 0.7251997799071974
17.823348613671662 288.5609883556248 0.7195094973471444
17.828576168625077 282.43533129619357 0.7112831209325909
17.83380372357849 276.9914366744521 0.7034528978464119
17.839031278531905 272.96593762149485 0.6992948214777038
17.84425883348532 271.696973789276 0.6988704864411707
17.849486388438734 271.4856410780622 0.6986526999691658
17.85471394339215 273.2820680131467 0.7018824051488028
17.859941498345563 274.2645851970052 0.7038531111722365
17.865169053298978 275.19035940078555 0.7053583543368578
17.870396608252392 276.20960308761516 0.706962227257759
17.875624163205806 277.54107389242574 0.7067019526908854
17.88085171815922 279.50909405727504 0.7101614948551116
17.886079273112635 280.5558501485208 0.7117963912936829
17.89130682806605 281.7661256939641 0.7128689190015768
17.896534383019464 286.0380893965693 0.7171563037934893
17.90176193797288 292.48109551324643 0.7237187542378158
17.906989492926293 301.654358951755 0.7338439021255883
17.912217047879707 309.8853662649794 0.7440184481332902
17.917444602833122 315.9881591005613 0.7508452810991805
17.922672157786536 319.1946142784347 0.7542383902712424
17.92789971273995 318.6389364195179 0.7532047941873967
17.933127267693365 319.71249946829647 0.7536235781272999
17.93835482264678 319.9245170460961 0.7551605813040247
17.943582377600194 315.1636283090047 0.7501251037607698
17.94880993255361 311.78323934479266 0.746258431609573
17.954037487507023 307.2055761090446 0.7410799861641637
17.959265042460437 306.59378396971016 0.740136255542608
17.96449259741385 303.20931797462293 0.7374930913055541
17.969720152367266 298.1445927336018 0.7319953287534
17.97494770732068 290.3870269113629 0.7223519649252157
17.980175262274095 282.5167744433422 0.7132066232485185
17.98540281722751 276.9456801062663 0.7056827428334332
17.990630372180924 271.4097582007516 0.6991996285561575
17.995857927134338 267.1945656731861 0.6937173342303545
18.001085482087753 264.92783334153256 0.6903521158295135
18.006313037041167 260.5160941207945 0.6853203444729578
18.01154059199458 258.82956933891404 0.684117029907428
18.016768146947996 257.305936204288 0.6818065588362308
18.02199570190141 256.40123638902406 0.6816068245974093
18.027223256854825 255.3884117386751 0.6795745816750364
18.03245081180824 252.9952564089519 0.6772021222472365
18.037678366761654 251.63127272277438 0.6750692835087148
18.042905921715068 252.1114704672535 0.67467477894622
18.048133476668482 252.4447522380962 0.6758808356516932
18.053361031621897 252.85144036278186 0.6758833242848232
18.05858858657531 252.1376887351388 0.6756018612059121
18.063816141528726 251.0721458179377 0.6738855748425311
18.06904369648214 250.70804668770697 0.6736560498820312
18.074271251435555 253.28175751294103 0.6770309034602623
18.07949880638897 256.2675418257733 0.681762050857963
18.084726361342383 259.0175498679278 0.6844334676728928
18.089953916295798 257.96175524199055 0.6838729189540969
18.095181471249212 257.1300716503826 0.6813379130719707
18.100409026202627 259.68565399490564 0.6838504218052479
18.10563658115604 265.7907486401895 0.6917524474712589
18.110864136109456 270.32011328331174 0.6969583513465686
18.11609169106287 274.73746815002295 0.7025822252233785
18.121319246016284 278.1851189512603 0.7064954866628519
18.1265468009697 281.9251063039502 0.7110654610165023
18.131774355923113 285.56840465365804 0.7171961840419198
18.137001910876528 289.8722026093936 0.7222207321802231
18.142229465829942 296.80005018875545 0.729252638259934
18.147457020783357 302.9258470256713 0.7347078914807395
18.15268457573677 308.19222514152796 0.739980158364685
18.157912130690185 314.59831949767573 0.7481795081165316
18.1631396856436 320.69849485253724 0.7555836451793688
18.168367240597014 332.14739286179724 0.7686351871765029
18.17359479555043 344.2470938309838 0.7819648750514037
18.178822350503843 360.36501358345544 0.7992787120761029
18.184049905457258 370.4956562066732 0.8104699721877868
18.189277460410672 378.85289226250364 0.8192022545163389
18.194505015364086 388.66468494611195 0.8296371907693064
18.1997325703175 393.03521220004234 0.8342510902893838
18.204960125270915 393.3595509919467 0.8345200272199449
18.21018768022433 385.0187620001607 0.8257474544398693
18.215415235177744 380.5829541564315 0.8213068048046996
18.22064279013116 377.6059956212957 0.8177682057618638
18.225870345084573 375.3751768907873 0.8151285612956936
18.231097900037987 374.7249534370049 0.8143038925316433
18.236325454991402 378.9388498830498 0.818667186883648
18.241553009944816 382.8990769139889 0.8231440972246599
18.24678056489823 385.8437208217523 0.8258940142597592
18.252008119851645 386.72345189750337 0.8272253706845404
18.25723567480506 384.3225943341074 0.8244953402553776
18.262463229758474 376.9760303664315 0.816800266777771
18.26769078471189 368.80964204643453 0.807986951855172
18.272918339665303 360.66652970231036 0.7994804876607584
18.278145894618717 349.98519920748197 0.7878276205130826
18.28337344957213 339.69258384399336 0.7760919848156478
18.288601004525546 332.2621259794808 0.7673724500770261
18.29382855947896 327.39547880503824 0.7618172711796086
18.299056114432375 323.18590280993027 0.7569032667664636
18.30428366938579 315.4128945604155 0.7485221372532891
18.309511224339204 309.1676138001038 0.7409904612087417
18.314738779292618 301.8188774007958 0.7325194832780294
18.319966334246033 295.75503347666177 0.7259839688621104
18.325193889199447 289.80755929839916 0.7191088336183411
18.33042144415286 286.40979842911963 0.7163322395768705
18.335648999106276 284.70805478202413 0.7138925576167917
18.34087655405969 279.9836012367947 0.7081837593752285
18.346104109013105 278.6875167088814 0.7061802709140833
18.35133166396652 277.80087526500216 0.704858513845047
18.356559218919934 278.7780399321039 0.7057279393365635
18.361786773873348 277.9355316124566 0.7049342216669301
18.367014328826762 277.0312085002359 0.7032755149081397
18.372241883780177 277.97917384188486 0.705275152241351
18.37746943873359 279.6380248116511 0.7067076007467666
18.382696993687006 281.8006115673812 0.7086458951788376
18.38792454864042 285.4771991924163 0.7150675437574948
18.393152103593835 292.6752862716397 0.7355118365635773
18.39837965854725 300.7378935656524 0.7528621537356831
18.403607213500663 309.1300715285053 0.768421588820581
18.408834768454078 316.8486722686309 0.7824280937637771
18.414062323407492 325.2068844298452 0.7963903300212642
18.419289878360907 331.6695641808327 0.8083435293707305
18.42451743331432 335.23541754671095 0.8154504920304579
18.429744988267736 338.4775804585217 0.8231083659915629
18.43497254322115 338.0599076622105 0.8261189446764957
18.440200098174564 336.4896923934849 0.8276001035174387
18.44542765312798 334.1321108204425 0.8281807157310029
18.450655208081393 329.8877358242721 0.8251708397502432
18.455882763034808 322.2349164018331 0.8184846684932812
18.461110317988222 315.8957386771699 0.8136220908628763
18.466337872941637 312.6020478578871 0.8120436666102225
18.47156542789505 311.242933974728 0.8133797247439539
18.476792982848465 309.07185308881174 0.8126971503468257
18.48202053780188 304.1079943373065 0.8086989988621806
18.487248092755294 303.96376933873864 0.8114506102987507
18.49247564770871 299.2511240419984 0.8079707897514263
18.497703202662123 295.91408869483587 0.8067900334114471
18.502930757615538 294.922009635804 0.807034133989023
18.508158312568952 291.3067216097902 0.8029906731758306
18.513385867522366 292.3906364156643 0.8060464637828951
18.51861342247578 294.2550915996314 0.8097207794166125
18.523840977429195 293.0337363485876 0.811944811195132
18.52906853238261 293.0400552406822 0.8143018871674685
18.534296087336024 288.299919091427 0.8093483647008977
18.53952364228944 286.25334028698745 0.808664161364012
18.544751197242853 285.6626690122089 0.8088582871484806
18.549978752196267 286.3685849017599 0.8127068174086817
18.555206307149682 285.9218523852895 0.8157896061608367
18.560433862103096 286.73960608105403 0.8189223721545221
18.56566141705651 287.5781412471521 0.8239489709189605
18.570888972009925 286.1890591349449 0.8223012978288371
18.57611652696334 287.14009831454075 0.8254439967346066
18.581344081916754 283.8709232176002 0.8211382567792626
18.58657163687017 284.0100004676889 0.8208489537598724
18.591799191823583 285.80362157599626 0.8253863706993947
18.597026746776997 289.41674732559625 0.8319292054054098
18.60225430173041 291.034382647465 0.8362352490484569
18.607481856683826 291.93293336435573 0.8398923224079194
18.61270941163724 292.6618625850114 0.8429413854254502
18.617936966590655 294.0139863407685 0.8468622855808816
18.62316452154407 294.6094609792162 0.846538166317849
18.628392076497484 297.1814851185724 0.8328837117013783
18.633619631450898 300.84783419452884 0.829008462670967
18.638847186404313 306.7752142633704 0.8307797240968772
18.644074741357727 311.27636850823774 0.8320066232749675
18.64930229631114 313.0252152802141 0.8310758458882688
18.654529851264556 317.1746009519137 0.8320130212608985
18.65975740621797 323.41134946915975 0.8380047149707229
18.664984961171385 328.88432494647157 0.8425457351236662
18.6702125161248 331.25673890592094 0.8424942724935673
18.675440071078214 337.7106803994888 0.8485272467097873
18.680667626031628 341.78969354783595 0.8496318885152103
18.685895180985042 347.4831749506807 0.854134441836722
18.691122735938457 350.2795578562063 0.8550701306764479
18.69635029089187 349.3224846461726 0.8507348316649838
18.701577845845286 352.4545115664587 0.853101359863068
18.7068054007987 354.30811062201155 0.85437610904284
18.712032955752115 358.4370988806504 0.857989933383304
18.71726051070553 361.0972540410076 0.8602315325044749
18.722488065658943 358.6165150887512 0.8554915621622362
18.727715620612358 356.77148017665263 0.8527044541499926
18.732943175565772 358.32355956280435 0.8533302741962352
18.738170730519187 359.3468624205717 0.8527163220255467
18.7433982854726 359.6112522698157 0.8518078392296385
18.748625840426016 361.2155207127667 0.8524280765022573
18.75385339537943 360.8466478396213 0.8508990382869177
18.759080950332844 360.29309226585804 0.8491276635233274
18.76430850528626 356.07016254438565 0.8425356247523813
18.769536060239673 353.86829846927964 0.8393952053461948
18.774763615193088 348.73487929242475 0.8325948180288211
18.779991170146502 340.54974151379605 0.8214039704181264
18.785218725099917 333.4038706290124 0.8122418493548283
18.79044628005333 328.9027340024534 0.8053256452664903
18.795673835006745 326.94255027278285 0.8026812974532623
18.80090138996016 324.262132747142 0.7986284868627634
18.806128944913574 321.8460856221892 0.7944007138624021
18.81135649986699 320.83128632700596 0.7925515876312866
18.816584054820403 319.2679878990087 0.790606266730636
18.821811609773818 319.2022376235345 0.7897715618543167
18.827039164727232 318.85177346979384 0.7891215348812223
18.832266719680646 317.2737197877108 0.7868978246076418
18.83749427463406 313.81967267928803 0.782425617050474
18.842721829587475 310.5366086528254 0.7781686179674232
18.84794938454089 303.78105685593556 0.7694686897799631
18.853176939494304 301.52615919016705 0.7662549848058303
18.85840449444772 300.47019109774544 0.7648125010456887
18.863632049401133 300.34764280530396 0.7645666831503873
18.868859604354547 300.91215997048215 0.7651927608722457
18.87408715930796 301.04951692068283 0.7648054498498461
18.879314714261376 301.1941040387372 0.7636791446058924
18.88454226921479 300.28553761282507 0.7627670358030126
18.889769824168205 295.32131025890567 0.7545477644197062
18.89499737912162 291.96725834491934 0.751050170625177
18.900224934075034 290.7956267902259 0.7490531528490328
18.90545248902845 289.2171687238262 0.7481681739658933
18.910680043981863 285.72610576117273 0.7442013636147943
18.915907598935277 281.61991918935234 0.7383337876244909
18.92113515388869 279.01370836414503 0.7347643456107983
18.926362708842106 278.3165660380417 0.732982985873562
18.93159026379552 277.36076625059746 0.731228675519195
18.936817818748935 276.4947245193342 0.7305757236021104
18.94204537370235 275.4165801410447 0.7303896523601163
18.947272928655764 276.0034479484598 0.7317453928589172
18.952500483609178 276.11471335550914 0.7315311962755232
18.957728038562593 274.86861087107013 0.7289319799214345
18.962955593516007 271.8726549495828 0.7242283628581414
18.96818314846942 270.3594735720337 0.7211507771012153
18.973410703422836 269.77513014480365 0.7194733935214657
18.97863825837625 270.69830242357 0.7198976055250523
18.983865813329665 269.90924952995834 0.7179974552615362
18.98909336828308 269.2247204895023 0.7165927496194368
18.994320923236494 271.12798418743273 0.7198336664860298
18.999548478189908 270.8284688655193 0.7193441694231894
19.004776033143322 269.172286641443 0.7185865118749372
19.010003588096737 267.798728670179 0.7154295984955249
19.01523114305015 267.1483883127324 0.7136816288227364
19.020458698003566 266.74003649711284 0.7122427039732077
19.02568625295698 268.4885479664121 0.7145684305896688
19.030913807910395 269.08479140513936 0.7152671151252863
19.03614136286381 273.6290662744075 0.7208792077494989
19.041368917817223 274.4620595978853 0.7213574096103175
19.046596472770638 275.1883684948588 0.7214667120298104
19.051824027724052 275.81052994130687 0.7234088104728431
19.057051582677467 278.1584983490838 0.7254980468397265
19.06227913763088 277.23900950492117 0.7237925769700405
19.067506692584296 275.1126157679339 0.7208181115483142
19.07273424753771 271.8325497000104 0.7168846659798025
19.077961802491124 271.84667386995903 0.7186594686849704
19.08318935744454 273.06203879680885 0.7188810860702068
19.088416912397953 271.5465820043764 0.7164887336436782
19.093644467351368 270.06588363963715 0.713139727865114
19.098872022304782 267.05966112863877 0.709105726399729
19.104099577258197 266.4221630664982 0.708863257589045
19.10932713221161 265.77127795276755 0.7069054078957445
19.114554687165025 265.26372509301916 0.7071471366171895
19.11978224211844 262.40995123421675 0.7040637604452228
19.125009797071854 262.5450083411208 0.7042444452352297
19.13023735202527 260.13778788453044 0.7012845125213611
19.135464906978683 260.813327146115 0.7013123569578169
19.140692461932098 261.6167514150636 0.700996913153336
19.145920016885512 261.91786299078314 0.7004546798993585
19.151147571838926 262.45450090740525 0.7008357337913651
19.15637512679234 261.73266264272445 0.6997867685263424
19.161602681745755 262.0733164725567 0.7017180550210265
19.16683023669917 260.477028945465 0.6992242320247529
19.172057791652584 259.6069302681159 0.6986421758212673
19.177285346606 259.657675507645 0.698415704552248
19.182512901559413 261.6304945670845 0.700850935902656
19.187740456512827 262.05414251577656 0.7018604713193154
19.19296801146624 261.7360949685636 0.7003922268727212
19.198195566419656 261.64778722634355 0.7000084774290894
19.20342312137307 261.65033762593066 0.6987682362180173
19.208650676326485 260.7220120198707 0.6976457142946357
19.2138782312799 260.9288661885868 0.6988647677379538
19.219105786233314 263.71344800846134 0.7023296953920267
19.22433334118673 262.9899662014673 0.701989500949548
19.229560896140143 264.0709669596591 0.7024336733486323
19.234788451093557 264.540548262476 0.7018721228043113
19.24001600604697 264.902731084841 0.7031197036894973
19.245243561000386 264.3412808196967 0.7025164605821023
19.2504711159538 265.8607760436032 0.705223776107331
19.255698670907215 266.0316774740351 0.7049174881826704
19.26092622586063 265.84641777815125 0.7043982435308107
19.266153780814044 265.6518507325225 0.7037740191008461
19.271381335767458 266.4463999820577 0.7049562803890141
19.276608890720873 269.98650647434147 0.7099391141511365
19.281836445674287 272.2781544606122 0.7129172986078026
19.2870640006277 274.3732247384374 0.715137815227871
19.292291555581116 274.69091625581655 0.7138015912436931
19.29751911053453 272.2779787210849 0.7099105876091819
19.302746665487945 272.7963897324165 0.710350547756386
19.30797422044136 275.4436981612648 0.7141943911869162
19.313201775394774 280.98643463731594 0.7219191227132022
19.318429330348188 285.7336797814269 0.7278960343281609
19.323656885301602 290.60144574870264 0.7351273435512058
19.328884440255017 293.780629390608 0.7383561013265253
19.33411199520843 296.6318974201248 0.7404560624990795
19.339339550161846 295.7711642056901 0.7390601156152466
19.34456710511526 297.26255625089675 0.739658969558595
19.349794660068675 296.85210630761895 0.7397335512894743
19.35502221502209 299.4825878329208 0.7421351287901204
19.360249769975503 300.42365323050916 0.7426169595623725
19.365477324928918 304.6409895093212 0.7476070978670466
19.370704879882332 308.66530140550293 0.7518381037244328
19.375932434835747 312.58966409890854 0.7565905097154854
19.38115998978916 315.70373138657385 0.7605386362468778
19.386387544742576 319.32637191865484 0.7653430229482051
19.39161509969599 322.88126555882513 0.7701476289417567
19.396842654649404 325.4338399388997 0.7731255135285368
19.40207020960282 329.55887358980016 0.7771459544172222
19.407297764556233 326.9310059164999 0.7734361763919255
19.412525319509648 326.41831326405884 0.7719455778462758
19.417752874463062 324.5384321298544 0.7701959472752112
19.422980429416477 326.30794401886754 0.7727007607707881
19.42820798436989 325.89493644909066 0.7722165514807251
19.433435539323305 323.6262992618329 0.7692780846433341
19.43866309427672 321.66843360896615 0.7667387821002146
19.443890649230134 322.7080765214332 0.7685980754999253
19.44911820418355 324.0422255275204 0.7704616608203849
19.454345759136963 326.8060875607669 0.7731621216063266
19.459573314090377 328.84307372175186 0.7752514329764152
19.464800869043792 329.2647930014561 0.7761689800747585
19.470028423997206 328.0035848069375 0.7744519693005145
19.47525597895062 327.0233619286403 0.7741315715766796
19.480483533904035 324.6039740142388 0.770638678858222
19.48571108885745 322.0959381947258 0.7675091057238617
19.490938643810864 324.75103975516504 0.7696113347855525
19.49616619876428 326.70426512337974 0.7716875267899965
19.501393753717693 327.79160738096834 0.773305862206018
19.506621308671107 329.41529655495214 0.7756749454115158
19.51184886362452 329.14116830793637 0.7751058741349115
19.517076418577936 332.17128726023543 0.7776492035311645
19.52230397353135 331.47663517243166 0.775965960146993
19.527531528484765 335.7836496779711 0.78088063552171
19.53275908343818 338.9583010931262 0.784208037926785
19.537986638391594 341.29136807901637 0.7866011659388573
19.54321419334501 341.42085127392573 0.7865979878997825
19.548441748298423 340.6236802927565 0.7856543444895372
19.553669303251837 339.3144723519913 0.7843890648716852
19.55889685820525 340.9107589574939 0.7865706414808009
19.564124413158666 343.9388489686849 0.7897206948010704
19.56935196811208 348.9549792845917 0.7952355127505248
19.574579523065495 352.44165644886965 0.7991176083468217
19.57980707801891 356.1190914345164 0.8038124838940168
19.585034632972324 356.9841599609874 0.8052708346688771
19.590262187925738 360.20453068430237 0.8085192375349489
19.595489742879153 364.53202994990255 0.8127927244248364
19.600717297832567 369.86224210608333 0.8182472316273537
19.60594485278598 377.8228631064313 0.8272261636516697
19.611172407739396 380.4528125616178 0.8301152560035309
19.61639996269281 381.5570696758332 0.8313263327865751
19.621627517646225 379.1113640007971 0.8282652445457835
19.62685507259964 375.9006510576981 0.8247189237209265
19.632082627553054 376.32966535346424 0.8250576274928717
19.637310182506468 374.2486795939778 0.822887344123292
19.642537737459882 375.72310260718217 0.8245497980471413
19.647765292413297 378.4794759825635 0.8267518341134815
19.65299284736671 385.327126629313 0.8338910825369106
19.658220402320126 387.1139888375317 0.8354955182994183
19.66344795727354 388.97578310468015 0.8377420740002369
19.668675512226955 385.17552907282544 0.8335202895973787
19.67390306718037 385.17908243178323 0.8331090037468716
19.679130622133783 386.96581862913274 0.8351132111595417
19.684358177087198 390.5515628900091 0.8389269463881941
19.689585732040612 396.0646898260654 0.844644566036517
19.694813286994027 396.8218233904936 0.8455839175748235
19.70004084194744 396.0104851274644 0.8446594325126423
19.705268396900856 396.6258954144107 0.8452894880786157
19.71049595185427 397.99040494568703 0.847289597061934
19.715723506807684 396.7411084404053 0.8457360331848688
19.7209510617611 394.49383170835387 0.8433842955371788
19.726178616714513 388.1593410557755 0.8361736941965994
19.731406171667928 380.9411139618123 0.8278599842367843
19.736633726621342 374.4617168200988 0.8209491649811705
19.741861281574757 370.7094150264127 0.8168024229881846
19.74708883652817 366.2781555928044 0.8123208521626765
19.752316391481585 364.49242163109943 0.8106904375504179
19.757543946435 359.9848417932734 0.805186810312467
19.762771501388414 357.5767555073211 0.8023358229887776
19.76799905634183 355.06770848121886 0.8000401389561117
19.773226611295243 352.5187599287683 0.7977266204733008
19.778454166248657 349.3064185513694 0.7949680133883537
19.783681721202072 346.25249513391753 0.7904335526959236
19.788909276155486 342.1122728964201 0.7852460465469343
19.7941368311089 340.1577670687677 0.7835610516122552
19.799364386062315 337.80473166207577 0.7814806412412333
19.80459194101573 338.6844072621859 0.7840977311758748
19.809819495969144 337.05981743518515 0.7815246791585817
19.81504705092256 333.24652530450413 0.7772936949874187
19.820274605875973 331.42699729947543 0.7743636404422676
19.825502160829387 329.0186715112102 0.7703678084831014
19.8307297157828 327.2649837675409 0.7685119543491835
19.835957270736216 321.7380787067922 0.762175630911172
19.84118482568963 319.2179169356245 0.7593750357484425
19.846412380643045 319.30405421538075 0.7598820781428943
19.85163993559646 319.4170955112429 0.7591593339310553
19.856867490549874 318.2280203756684 0.7581032224670797
19.86209504550329 316.4785001505435 0.7560297251778344
19.867322600456703 313.6846942666546 0.7520761074803571
19.872550155410117 313.48692506313176 0.7519151292249665
19.87777771036353 313.2701142801229 0.7510615813090395
19.883005265316946 315.7184816143253 0.7546823577710973
19.88823282027036 313.4469082504918 0.752547087755886
19.893460375223775 310.6376970134039 0.7493231754166519
19.89868793017719 308.48972504840316 0.7467537995117417
19.903915485130604 307.5562505725285 0.7449249871580546
19.909143040084018 305.26626144932084 0.7416026873444953
19.914370595037433 306.0527653621681 0.742450236941669
19.919598149990847 302.0041990668949 0.7375273053580989
19.92482570494426 299.16303219413385 0.7340558405333898
19.930053259897676 298.4101369070229 0.7329922933822433
19.93528081485109 300.2486505663818 0.734936907219615
19.940508369804505 299.1557304714703 0.7342472344921737
19.94573592475792 296.8009854861859 0.7313841795487325
19.950963479711334 294.7614398536246 0.7297186035047079
19.956191034664748 298.8325182987747 0.734460990735923
19.961418589618162 302.9970630438609 0.7392194539807847
19.966646144571577 302.5723377981968 0.7380805536962065
19.97187369952499 300.5333809273274 0.7358097382465066
19.977101254478406 299.4988431698691 0.7342969021590202
19.98232880943182 301.27438633716355 0.7365855371389238
19.987556364385235 302.7008267140138 0.7381423119789603
19.99278391933865 304.0169676889389 0.7407407579636055
19.998011474292063 303.653937169728 0.7405545645520089
20.003239029245478 302.89650358287116 0.739628754519907
20.008466584198892 303.549002898526 0.7403075621672239
20.013694139152307 307.3161056884603 0.7434150321590274
20.01892169410572 309.76705350326193 0.7459905164443547
20.024149249059136 314.6682572450334 0.7515777994936009
20.02937680401255 320.2840816093342 0.7576816309390598
20.034604358965964 327.73780649602185 0.7664731594160566
20.03983191391938 334.5249908385404 0.773931817683463
20.045059468872793 337.1872443162074 0.7769005348183878
20.050287023826208 337.6360068382371 0.7777444164708986
20.055514578779622 335.3478909388174 0.7748476070711798
20.060742133733036 333.5693588842751 0.7734360389965131
20.06596968868645 330.51452011111286 0.7695988895196021
20.071197243639865 327.49763381211926 0.7659872293745669
20.07642479859328 322.594271025268 0.7605908868439576
20.081652353546694 319.3885702118476 0.7570567183864659
20.08687990850011 315.3763365219199 0.7524699360709162
20.092107463453523 315.2711628670964 0.7518299058191598
20.097335018406937 314.9272037330689 0.7510428186204905
20.102562573360352 314.13361519192665 0.7503830338885494
20.107790128313766 311.87471844940313 0.7477472640514087
20.11301768326718 308.8516261619994 0.7442725866399161
20.118245238220595 306.74139411515347 0.741650090815071
20.12347279317401 306.12609740273933 0.7414714939660932
20.128700348127424 305.550062081622 0.7418221518497613
20.13392790308084 306.20064267401784 0.742415291381361
20.139155458034253 308.64137738807494 0.7447985424221553
20.144383012987667 311.5424179342268 0.7476580576662337
20.14961056794108 314.527849422107 0.7512379266121212
20.154838122894496 315.68604226317876 0.7528506617092183
20.16006567784791 315.448252904766 0.7523445307120142
20.165293232801325 313.6826725975838 0.7503692958969951
20.17052078775474 312.8093739081629 0.7495400561444305
20.175748342708154 312.7949603539746 0.7487169372470212
20.18097589766157 317.3634332641222 0.7540296353152545
20.186203452614983 320.3803582581233 0.7571494440495035
20.191431007568397 320.60034333358794 0.7575271492173091
20.19665856252181 315.09363173420235 0.7512027731923263
20.201886117475226 312.40001645565167 0.7473457717872717
20.20711367242864 309.2504889210689 0.74418462982806
20.212341227382055 306.04599077297763 0.7403855099846905
20.21756878233547 303.06817187468863 0.7370954470352717
20.222796337288884 297.449482853106 0.7305329636464576
20.228023892242298 293.6302266696569 0.7263387595505211
20.233251447195713 291.2159982353638 0.7234940796359661
20.238479002149127 290.6880326125102 0.7225682677082789
20.24370655710254 287.9405474238772 0.7189874424963522
20.248934112055956 285.40548540289797 0.7151694287727052
20.25416166700937 286.47331250320434 0.7179775972249606
20.259389221962785 288.0695418076871 0.7196024216005316
20.2646167769162 292.2331408199592 0.7246127956171754
20.269844331869614 289.97034168870726 0.7217030872293718
20.275071886823028 289.7471634634391 0.7210264949878166
20.280299441776442 286.19307747687174 0.716896679601811
20.285526996729857 283.79685786510316 0.7136372909870203
20.29075455168327 281.93242833621326 0.7111528931955354
20.295982106636686 284.18195834160343 0.714229593906456
20.3012096615901 287.28785984688227 0.7170840519963729
20.306437216543515 291.75857063072306 0.7237995832128362
20.31166477149693 295.65326499442733 0.7288818292868731
20.316892326450343 295.1868707608555 0.7275906929939274
20.322119881403758 290.77734107977386 0.7220701121967692
20.327347436357172 288.67693870813576 0.7186643232273481
20.332574991310587 288.3884009758131 0.7192670544456707
20.337802546264 289.4592195417155 0.7206127129912754
20.343030101217416 289.0582209148725 0.720431280167654
20.34825765617083 290.31922594927215 0.7215503570219872
20.353485211124244 290.22788140659975 0.7224015090952264
20.35871276607766 289.85949415238935 0.7220439138432779
20.363940321031073 288.5771976818378 0.7207821215768394
20.369167875984488 288.62349541466773 0.7200336903162621
20.374395430937902 289.5413521921118 0.719901781043952
20.379622985891316 291.41561025235376 0.7222074640424868
20.38485054084473 291.1946377037208 0.7215603828477539
20.390078095798145 292.4537516442449 0.7235670238926397
20.39530565075156 293.2733579585221 0.7238148585012971
20.400533205704974 293.8365607645021 0.7257923424852752
20.40576076065839 291.57349040690667 0.7237940047365372
20.410988315611803 289.40604928687077 0.7219441785398181
20.416215870565217 287.82575979123027 0.7196697405910426
20.421443425518632 287.88951809061655 0.7187441721432545
20.426670980472046 288.57387660166245 0.7192593647802585
20.43189853542546 289.64311198021045 0.7208973318120281
20.437126090378875 291.6541577572568 0.7236070895843828
20.44235364533229 291.04915954936695 0.7233615542465682
20.447581200285704 289.69713359910685 0.7215081284256493
20.45280875523912 286.4348325356016 0.7164660557462524
20.458036310192533 284.38163561296574 0.7138040094662524
20.463263865145947 284.17430890118777 0.712374253475099
20.46849142009936 284.2401996611015 0.7136904802140557
20.473718975052776 285.7846639701295 0.7164701523974089
20.47894653000619 286.8497538742054 0.7169540495441251
20.484174084959605 289.03702408476244 0.7196473998490304
20.48940163991302 290.9336562909234 0.720602834491137
20.494629194866434 287.6604077913716 0.7168995282264304
20.49985674981985 284.3604946177275 0.7131496578042962
20.505084304773263 280.6022137526845 0.7076690415752089
20.510311859726677 285.38481109927193 0.7136653271885288
20.51553941468009 288.11759119466114 0.7166703011435782
20.520766969633506 288.8641572222027 0.717694064628591
20.52599452458692 286.1167160060503 0.7150910392871023
20.531222079540335 285.35512284183346 0.7133326462791236
20.53644963449375 283.57762567744686 0.7112916826072924
20.541677189447164 279.5693602267911 0.7062544776894605
20.546904744400578 278.4613379353322 0.7050097659325103
20.552132299353993 278.1737565875364 0.7053837698850116
20.557359854307407 282.3988236463466 0.7109313236354996
20.56258740926082 286.9151924489778 0.7175662270172598
20.567814964214236 286.3750853496518 0.7171441267094688
20.57304251916765 284.4980416402053 0.7135824961631347
20.578270074121065 283.7198045060506 0.712438796489131
20.58349762907448 281.99539055940727 0.7098158131750493
20.588725184027894 281.4362975705091 0.7101407098572274
20.593952738981308 278.4027647772775 0.7053802551138781
20.599180293934722 277.509300410101 0.7034840261019276
20.604407848888137 275.07580366841825 0.7012213594807218
20.60963540384155 275.2683434102501 0.7018242365070202
20.614862958794966 274.8991075993341 0.7013454834398586
20.62009051374838 276.6795281776994 0.7031140840761712
20.625318068701795 279.2486998951458 0.7061975751569232
20.63054562365521 279.69430904992146 0.7070570370373854
20.635773178608623 281.5460361039111 0.7096638870518672
20.641000733562038 280.48184556440094 0.707699526668353
20.646228288515452 281.5718664758267 0.7094921702569793
20.651455843468867 279.5209978055872 0.7071392116151353
20.65668339842228 278.5717328605863 0.7061386705549708
20.661910953375695 280.8639567120013 0.7086716760629937
20.66713850832911 280.2058158273066 0.7079838183392839
20.672366063282524 279.4754141700649 0.707588788018832
20.67759361823594 279.72146367157643 0.7070923144223346
20.682821173189353 282.4681255488052 0.7104733199798864
20.688048728142768 284.3429211666029 0.712855572743977
20.693276283096182 285.15197321342913 0.7139366506926623
20.698503838049596 281.9139616937181 0.7100170937965603
20.70373139300301 282.4601184766178 0.7104460636336238
20.708958947956425 280.55952413902014 0.7071016066075774
20.71418650290984 282.52049809711025 0.708819366181688
20.719414057863254 284.80350702193505 0.7105266206044705
20.72464161281667 290.50393965408455 0.7184799233464538
20.729869167770083 291.6639557193404 0.7204635642084659
20.735096722723497 289.0931346095126 0.7178057431114121
20.740324277676912 285.9981153782903 0.7138644757810958
20.745551832630326 284.0245338195738 0.7108259728772163
20.75077938758374 284.8971882069399 0.7123946909542194
20.756006942537155 287.19294814575096 0.7154996627341015
20.76123449749057 288.74326827491 0.7174653904490813
20.766462052443984 291.6033704942707 0.7210929966963573
20.7716896073974 293.5771840684661 0.7234035535281532
20.776917162350813 295.44650112976683 0.7249919530484512
20.782144717304227 292.41664149282127 0.7201038049831724
20.78737227225764 290.9737760143261 0.7176309770453897
20.792599827211056 290.9498466013734 0.7184345649974433
20.79782738216447 294.166004027149 0.7228554418956278
20.803054937117885 294.01788902001914 0.7226148008301091
20.8082824920713 296.38429935266555 0.7257055168057283
20.813510047024714 297.500926762937 0.7268329535429517
20.81873760197813 301.0164172311292 0.731914031317526
20.823965156931543 304.1769402804528 0.7353254991652802
20.829192711884957 305.21255209426783 0.7361011235873403
20.83442026683837 305.154016483819 0.7367560782647627
20.839647821791786 303.70153624019525 0.7343929612305659
20.8448753767452 304.3451956301253 0.7347891328591604
20.850102931698615 303.8333558849806 0.7336084500716981
20.85533048665203 302.6080204090397 0.7323656952505503
20.860558041605444 295.0430950162761 0.7233940895988061
20.865785596558858 292.73007729887854 0.7200997479660278
20.871013151512273 290.847308735392 0.7175191647676824
20.876240706465687 293.9833022014802 0.7216825016547012
20.8814682614191 296.34271692677453 0.7251100418139795
20.886695816372516 296.34898182617394 0.7252158999696633
20.89192337132593 296.6489695772716 0.7253334427349696
20.897150926279345 294.31493576621534 0.7221566691848682
20.90237848123276 295.59565964893517 0.7244877980175032
20.907606036186174 292.2737167079778 0.7208678358815835
20.912833591139588 292.73204470145976 0.721230865504568
20.918061146093002 290.7091891637416 0.7187149572817109
20.923288701046417 288.45418753886776 0.7166812462493245
20.92851625599983 289.1428267077212 0.7176060043564704
20.933743810953246 290.7416991106358 0.7192687936946637
20.93897136590666 291.5344062761404 0.719471895847786
20.944198920860075 286.4073404734729 0.7136992523461217
20.94942647581349 285.1215975010316 0.7123551155006671
20.954654030766903 285.6994961032731 0.7137204987703779
20.959881585720318 287.96183222737284 0.7159982463568971
20.965109140673732 287.6173469420747 0.7148559034009352
20.970336695627147 284.95666168967244 0.7107962193387407
20.97556425058056 281.3909454664049 0.7062755459943901
20.980791805533975 282.2448566848456 0.7080668877217103
20.98601936048739 281.3789061542859 0.7064729814665129
20.991246915440804 281.38009340375413 0.7064260152686249
20.99647447039422 279.1780591467288 0.7033603339209725
21.001702025347633 275.4493259644872 0.6994654865642226
21.006929580301048 274.85114954841947 0.7001279890880361
21.012157135254462 274.23503533597534 0.700195426948572
21.017384690207876 275.87063451805625 0.7024181051713245
21.02261224516129 272.9884242024663 0.6974579536954264
21.027839800114705 274.11390983845195 0.698202812133998
21.03306735506812 273.94607450651455 0.6970401085585028
21.038294910021534 272.21514173749773 0.6949064550519216
21.04352246497495 270.8297704680314 0.6936192793543994
21.048750019928363 269.8476778470381 0.6937879284792848
21.053977574881777 270.8322026055376 0.6955707672913223
21.059205129835192 274.6963074015874 0.700646791270296
21.064432684788606 276.2580994903993 0.7015698573575451
21.06966023974202 277.21804307903767 0.7015234024789805
21.074887794695435 271.75932775244195 0.6934601898716407
21.08011534964885 267.50391222663586 0.688422602499395
21.085342904602264 264.8093132679178 0.6846506829483358
21.09057045955568 266.14718850286306 0.6864350571333767
21.095798014509093 266.120015481134 0.6861794428289407
21.101025569462507 265.91238570987196 0.6846373426854233
21.10625312441592 267.0383029832968 0.6861093508929343
21.111480679369336 272.25231780372286 0.6923811762264915
21.11670823432275 273.5865579743496 0.6956702614863535
21.121935789276165 270.3968793501771 0.6917733762516147
21.12716334422958 268.5426101130503 0.6884846969617446
21.132390899182994 268.8866913405235 0.6893546186026105
21.13761845413641 272.5104867363576 0.6934591804054294
21.142846009089823 270.3198572201483 0.6903603278375584
21.148073564043237 267.06057743136347 0.6847234781588705
21.15330111899665 264.35297477452406 0.6798736811479968
21.158528673950066 267.19678205241854 0.6838250786281677
21.16375622890348 270.2174306426295 0.6880898499614271
21.168983783856895 271.59854787383875 0.6899682432678967
21.17421133881031 270.66004124633616 0.6893351752190686
21.179438893763724 267.97195784197083 0.6856632160551576
21.184666448717138 267.0064826235901 0.6846534584058179
21.189894003670553 267.84264893834575 0.6857196082829131
21.195121558623967 268.3269226731845 0.6857037442895586
21.20034911357738 270.5863362504114 0.6887800832220933
21.205576668530796 270.64158234254944 0.6878158025247021
21.21080422348421 271.2159364100117 0.6891513103670482
21.216031778437625 272.4729570788243 0.6900653306963188
21.22125933339104 271.8199026353755 0.6884483559926605
21.226486888344454 271.4877540019683 0.6867914066849055
21.231714443297868 268.77590673268236 0.6828502124979261
21.236941998251282 267.8922204028145 0.6817828398074391
21.242169553204697 263.8087517213807 0.6778996990835648
21.24739710815811 264.1712772678342 0.6785072580200856
21.252624663111526 263.99999461757653 0.6786783245220955
21.25785221806494 268.41382259127107 0.6821969506378439
21.263079773018355 267.41419012852225 0.6806503851099679
21.26830732797177 266.72325620212825 0.6803287590621466
21.273534882925183 264.4187978474061 0.6781259721089284
21.278762437878598 264.49968673658077 0.679167290675481
21.283989992832012 264.9740103692386 0.6867391840463486
21.289217547785427 264.9612304192442 0.6963213304808975
21.29444510273884 263.31229355045673 0.700460994645931
21.299672657692255 260.70597295297245 0.7020471465473725
21.30490021264567 262.8172047971608 0.7114894615107116
21.310127767599084 262.56269029819924 0.7145551688135909
21.3153553225525 262.7611179055546 0.7174218542558414
21.320582877505913 262.62127807179155 0.7197405594224058
21.325810432459328 261.85562878035375 0.7210570578585224
21.331037987412742 261.2941740072513 0.7234043082949074
21.336265542366156 261.6656600054376 0.7278806070315069
21.34149309731957 258.489957433154 0.7251500043325083
21.346720652272985 256.5368050439232 0.7261494106107156
21.3519482072264 253.55990351660463 0.7220393221747724
21.357175762179814 255.03038161298588 0.7268153987028867
21.36240331713323 256.7932700744019 0.7317217587090756
21.367630872086643 258.90190386636476 0.7370544559179725
21.372858427040057 259.02606117882965 0.7399877562887333
21.378085981993472 260.25566997975625 0.7425922532272461
21.383313536946886 259.92486688989175 0.7443423056371766
21.3885410919003 261.98831019018115 0.7497778166892195
21.393768646853715 263.6126727525652 0.7542916585405226
21.39899620180713 263.60648249070516 0.7569655208456796
21.404223756760544 263.7093659078412 0.7578496089382206
21.40945131171396 262.5629011949622 0.7582540528950047
21.414678866667373 263.76214516027073 0.7622302106015426
21.419906421620787 261.5363014701134 0.7613290961408918
21.4251339765742 257.7588546297985 0.759254693104603
21.430361531527616 255.69421125696505 0.7574862469910199
21.43558908648103 259.26812612697387 0.7644632096281923
21.440816641434445 261.0573451326888 0.7681344155577029
21.44604419638786 263.22462106432135 0.773733139318124
21.451271751341274 264.28692625380666 0.7780047086955264
21.45649930629469 269.34740002310883 0.7857732818426991
21.461726861248103 271.39446668277844 0.7881684818348037
21.466954416201517 272.75048349047523 0.7907851785593458
21.47218197115493 268.9539550665121 0.7896712458373829
21.477409526108346 270.9178188671986 0.7955572823583295
21.48263708106176 269.13281973700526 0.7951985737139552
21.487864636015175 269.03196449188243 0.7962455798283766
21.49309219096859 266.9126601878567 0.7951315678970707
21.498319745922004 267.1715504226668 0.7962362374529204
21.503547300875418 269.6772000781877 0.8027474159291234
21.508774855828833 272.11738456822184 0.8051373040707189
21.514002410782247 271.40922311646113 0.7879382542229902
21.51922996573566 268.3163332344561 0.7735465209476557
21.524457520689076 267.6083763706911 0.7644966644702832
21.52968507564249 269.24487154061086 0.7615318456405046
21.534912630595905 268.97814372644433 0.7568424615400041
21.54014018554932 271.3242368718974 0.756398640463356
21.545367740502734 272.13377266252866 0.7553772744503948
21.550595295456148 274.2490717938106 0.7568603177071851
21.555822850409562 275.3247651153235 0.7571503461370895
21.561050405362977 275.67628458521693 0.7548812333359647
21.56627796031639 279.0219896145238 0.7560114564831083
21.571505515269806 280.6439724034829 0.7575617200984953
21.57673307022322 280.4916315992516 0.7556384836691629
21.581960625176634 280.37033041384456 0.7546286795502641
21.58718818013005 277.5570996966195 0.7486527394209287
21.592415735083463 280.51611092897554 0.7502840417781025
21.597643290036878 279.96749072174003 0.7483126158883311
21.602870844990292 278.05388560347177 0.7446724933562586
21.608098399943707 276.6013943907697 0.741446351491514
21.61332595489712 278.7210164331999 0.7432310028208184
21.618553509850535 280.25790036451656 0.7439057384213127
21.62378106480395 281.67814315734387 0.744522604170644
21.629008619757364 282.5025838288688 0.7451193890250306
21.63423617471078 281.20607798024446 0.7432362950465092
21.639463729664193 279.7882342956307 0.7416401092909731
21.644691284617608 279.49375728530015 0.7398490715410966
21.649918839571022 282.3284341406811 0.7415358895544254
21.655146394524436 287.4405826978986 0.7469846753122235
21.66037394947785 286.31002587327794 0.7449221063139608
21.665601504431265 286.7662695881151 0.7452510530325718
21.67082905938468 288.3306439282516 0.7466884013647915
21.676056614338094 291.261851189807 0.7486569219132648
21.68128416929151 288.6401950399555 0.7449247929182147
21.686511724244923 288.61845261722016 0.7440486511553652
21.691739279198337 287.4131234084168 0.7424541466881733
21.696966834151752 289.5601494365609 0.7456813943856784
21.702194389105166 290.50865698257996 0.7470314550101058
21.70742194405858 291.56892969080974 0.7482455230031656
21.712649499011995 289.58767003988913 0.7450613815982335
21.71787705396541 290.0713497747561 0.7445763545199393
21.723104608918824 288.6361709335774 0.7424964796747104
21.72833216387224 290.34081633831494 0.7431705152170053
21.733559718825653 288.9552176416864 0.7420635300805934
21.738787273779067 292.34221572795536 0.7455598321187319
21.74401482873248 295.60636506245953 0.7505718253543331
21.749242383685896 299.0481737314829 0.7543307966274753
21.75446993863931 297.44420028738114 0.7513679839842715
21.759697493592725 294.653520044636 0.7470323594127152
21.76492504854614 292.35213738134036 0.7437414136772158
21.770152603499554 292.7072030017397 0.7442784611346929
21.77538015845297 298.8216388022487 0.7515265143327908
21.780607713406383 305.1353332518796 0.7589119074016137
21.785835268359797 307.96308184701945 0.7617653232036494
21.79106282331321 309.63953892179757 0.7630024218455771
21.796290378266626 309.30337395128726 0.7631745347139287
21.80151793322004 307.76163219207467 0.7606749255393925
21.806745488173455 307.43492044047696 0.7599936263882456
21.81197304312687 309.9129158182386 0.7619371018794294
21.817200598080284 311.68335300888634 0.7637138318929118
21.822428153033698 314.88962616528397 0.7675981402239028
21.827655707987113 316.20517285184275 0.769481423970913
21.832883262940527 319.3631230084204 0.7731962177380899
21.83811081789394 319.02227970398616 0.7729713453948658
21.843338372847356 320.49824563148206 0.7746860628031205
21.84856592780077 320.34430861705357 0.7737989821464659
21.853793482754185 321.1169010426819 0.7740644021971987
21.8590210377076 323.67511730286753 0.7767706739903744
21.864248592661014 325.8569977588419 0.7799413541308665
21.869476147614428 322.92632446212076 0.7766982988145226
21.874703702567842 320.64327911671967 0.7736831034504392
21.879931257521257 318.90593820819976 0.7715471901330572
21.88515881247467 320.9483463401794 0.7734967919035728
21.890386367428086 321.3808015864857 0.7730283579942308
21.8956139223815 317.76831893329717 0.7689483177088037
21.900841477334914 310.32868861713894 0.7602456959334551
21.90606903228833 307.07110516967253 0.756857886462784
21.911296587241743 307.332440305564 0.7560102002855007
21.916524142195158 306.032354352784 0.7540626953222922
21.921751697148572 301.7309022522164 0.7491732630166394
21.926979252101987 301.15466056773255 0.7483589053067704
21.9322068070554 305.74053363805587 0.7546916476879472
21.937434362008815 311.66991377383795 0.7603230270653846
21.94266191696223 313.2292025497145 0.7614037494397892
21.947889471915644 309.05290398752044 0.7556978046612022
21.95311702686906 301.10911587320044 0.7460505107949105
21.958344581822473 300.6632801312731 0.7455717192184854
21.963572136775888 303.07190850831546 0.7482949225885378
21.968799691729302 306.5826690590143 0.7527217303807222
21.974027246682716 307.90947914260016 0.7538980149261749
21.97925480163613 305.7113912799029 0.750759716974993
21.984482356589545 303.3258866304718 0.7474517122457814
21.98970991154296 299.65270432104785 0.7437411068951942
21.994937466496374 297.61400722475844 0.7404705602030932
22.00016502144979 300.20200242650094 0.743212654663906
22.005392576403203 300.8637646546616 0.7431884236682024
22.010620131356617 300.32374291715837 0.7428852306555539
22.015847686310032 302.1579246169346 0.7462844360155041
22.021075241263446 305.3254788478858 0.7493665740540998
22.02630279621686 307.26095558955575 0.7520001174515025
22.031530351170275 309.3709070103701 0.75290610569013
22.03675790612369 307.94476766381626 0.7511053534314828
22.041985461077104 308.96131095919696 0.7524228532653615
22.04721301603052 309.1292864431084 0.7527369919458285
22.052440570983933 312.0288824118402 0.7562442048201272
22.057668125937347 314.09219158643634 0.7580986784618925
22.06289568089076 315.7782259197746 0.760069433395248
22.068123235844176 316.1306062360268 0.7602254566775917
22.07335079079759 313.9427258590363 0.7579903105739457
22.078578345751005 312.3233696805718 0.7560755096123647
22.08380590070442 313.4245495308473 0.7570364775745847
22.089033455657834 312.0009458838976 0.7558434506843046
22.09426101061125 312.90501346710704 0.7574821979694963
22.099488565564663 313.19531048093035 0.7578356308600525
22.104716120518077 315.47013932182085 0.7595704336802904
22.10994367547149 320.6329547584033 0.7646536944484245
22.115171230424906 317.58976917344904 0.7599303940687465
22.12039878537832 315.0645989407505 0.7566065370414112
22.125626340331735 311.01811623087315 0.7516741239582272
22.13085389528515 307.13838676430356 0.7479205678457665
22.136081450238564 307.13072844181147 0.748379853469322
22.141309005191978 306.2034730357069 0.7472118052620964
22.146536560145393 306.85299768579756 0.748472158639775
22.151764115098807 309.24149197999014 0.7508858116125947
22.15699167005222 311.89321386105945 0.7543510195098685
22.162219225005636 313.10722793481665 0.755048967339188
22.16744677995905 311.0840518610612 0.7518374160929878
22.172674334912465 311.2426122613568 0.7521862892620378
22.17790188986588 309.79783114661626 0.7501198494581133
22.183129444819293 307.8627424333896 0.7482330595570007
22.188356999772708 307.2217403795522 0.7469324837445225
22.193584554726122 309.5521503945682 0.748826335030549
22.198812109679537 311.2602827039207 0.7518030519592963
22.20403966463295 313.33437343655197 0.7544682650964015
22.209267219586366 313.9016592475922 0.7559753708194324
22.21449477453978 311.6844015933512 0.7523695282131905
22.219722329493194 310.7575877939902 0.7507624162456139
22.22494988444661 308.72292659674076 0.7478943968101136
22.230177439400023 309.58367342028913 0.7484085934327893
22.235404994353438 311.8266170497978 0.7513099965096954
22.240632549306852 313.8430377071368 0.7544670765302249
22.245860104260267 314.6704468854536 0.7551875797656663
22.25108765921368 313.13286347335566 0.7537305329982984
22.256315214167095 310.535110306034 0.7497911229475696
22.26154276912051 309.3371981692833 0.7480138153403779
22.266770324073924 311.1128164009766 0.7491069210592943
22.27199787902734 314.1354525404158 0.7529940461438882
22.277225433980753 312.57754560037574 0.7521288393140027
22.282452988934168 310.4155480410079 0.7496617618670962
22.287680543887582 309.17881651407725 0.748092343373384
22.292908098840996 311.2505818783294 0.7495381892510502
22.29813565379441 311.867358329422 0.7494685151206335
22.303363208747825 308.3671102279509 0.7452508535171642
22.30859076370124 303.8327353892776 0.7394237907573047
22.313818318654654 302.74890949639274 0.7385974650944638
22.31904587360807 303.42680029587143 0.740027445103665
22.324273428561483 303.9990204128075 0.7410765263035831
22.329500983514897 305.90590603074065 0.7435114199768154
22.334728538468312 306.0427184149765 0.7433255300273482
22.339956093421726 302.84500366421 0.7392731472799985
22.34518364837514 300.42472861264736 0.7372165206461228
22.350411203328555 298.23714202016794 0.7341521778196979
22.35563875828197 298.93361425355664 0.7350356812629304
22.360866313235384 301.7085932594212 0.737129668677755
22.3660938681888 300.09092938852035 0.7354597485132157
22.371321423142213 299.3714984450299 0.7346536376984149
22.376548978095627 294.4124165386754 0.7289134494752072
22.38177653304904 292.8259885800181 0.7270301493811808
22.387004088002456 290.9997208026211 0.7247576319353204
22.39223164295587 291.4566891309303 0.7250355810875543
22.397459197909285 289.13486487752016 0.7227869619682282
22.4026867528627 286.96735441728885 0.7193120060210111
22.407914307816114 287.007659325571 0.7190987462153144
22.41314186276953 286.9107492335047 0.7185330222300356
22.418369417722943 288.9068225335931 0.7211420258300306
22.423596972676357 287.5296459415075 0.7196062028395455
22.42882452762977 284.75189887107217 0.7157352452412018
22.434052082583186 279.7970795771298 0.7101411831389439
22.4392796375366 282.49848826788883 0.7137071067360953
22.444507192490015 282.5286569502179 0.7131540254559953
22.44973474744343 280.365451510178 0.7103642214662079
22.454962302396844 275.73911880488134 0.7048672370162052
22.460189857350258 274.371664697971 0.7035415344752326
22.465417412303673 275.7358763485974 0.7042903726210575
22.470644967257087 275.5238472401574 0.7026778844725672
22.4758725222105 276.0597030425899 0.704407587745826
22.481100077163916 276.04939025064454 0.7047536431416949
22.48632763211733 275.9348846996386 0.7047794261673744
22.491555187070745 274.51943165118377 0.7032593389773139
22.49678274202416 274.21717993845004 0.7031191678098101
22.502010296977573 273.0570437241712 0.7019518856337735
22.507237851930988 271.59844068407546 0.6994290177473858
22.512465406884402 270.9379572737477 0.6985647289100279
22.517692961837817 269.4258295051386 0.6971703788393555
22.52292051679123 267.13786397429493 0.6949616846487904
22.528148071744646 268.4680310412835 0.6968677990085955
22.53337562669806 271.9599239431037 0.7008641398529937
22.538603181651474 275.2483388030925 0.7052099564524613
22.54383073660489 274.9666241600337 0.7046831956353479
22.549058291558303 271.90062143226555 0.7010569854372742
22.554285846511718 272.87396451520016 0.7009195011107276
22.559513401465132 273.5730617705912 0.7012952621438107
22.564740956418547 272.89538344843396 0.7012111916151396
22.56996851137196 273.69168514797514 0.7047957435434336
22.575196066325375 271.7523405333688 0.7022100772042575
22.58042362127879 271.52751883143543 0.7001590671795145
22.585651176232204 268.84938914942785 0.6948857229306278
22.59087873118562 267.7142776391495 0.6937761266593461
22.596106286139033 268.4776697091799 0.6957574035307631
22.601333841092448 268.83823369642283 0.6964569508997601
22.606561396045862 272.2535936940648 0.7008275152532865
22.611788950999276 272.88816435297576 0.7011326566996177
22.61701650595269 273.36792125546987 0.7026212719606001
22.622244060906105 270.86236473687103 0.6998614117368255
22.62747161585952 270.32543211364657 0.6988229766219327
22.632699170812934 269.42176839496796 0.6963112309697672
22.63792672576635 268.3781130376438 0.6928254324284675
22.643154280719763 267.5184067629215 0.6911722722837327
22.648381835673177 267.7745269660481 0.6916809190937028
22.653609390626592 266.91990144737133 0.6911259499180736
22.658836945580006 267.4619790367011 0.6911891773104801
22.66406450053342 264.6098795577491 0.6866369473010691
22.669292055486835 266.20636504342286 0.6884538863471877
22.67451961044025 267.91461890848444 0.6917658201582251
22.679747165393664 273.03219191561897 0.6999139561501384
22.68497472034708 275.4955434635665 0.7040093441677252
22.690202275300493 274.4511699822946 0.7024485906529369
22.695429830253907 270.5067747715794 0.6968491874129297
22.70065738520732 268.2109272861005 0.6923415005487408
22.705884940160736 268.1347282252026 0.6917137458025433
22.71111249511415 269.3420251329021 0.6938789352612957
22.716340050067565 270.4710139526645 0.6956374072636984
22.72156760502098 271.7339451187349 0.6971317319165418
22.726795159974394 270.1488206660673 0.6945481033534078
22.73202271492781 271.4347900512958 0.6952198608913429
22.737250269881223 269.87486380208907 0.6936146848098147
22.742477824834637 272.90635670416725 0.6972199418748524
22.74770537978805 273.9004335096501 0.6981175321024956
22.752932934741466 275.79091780351877 0.7000147523432342
22.75816048969488 276.77932904195336 0.7012500023628128
22.763388044648295 275.2372030276124 0.6996054078386769
22.76861559960171 276.24751685097607 0.7012323618692855
22.773843154555124 279.63725118328955 0.7053346850867767
22.779070709508538 283.20146182372343 0.7105630080871382
22.784298264461952 285.7895498009529 0.7139348223561202
22.789525819415367 281.966163440621 0.7093445074157073
22.79475337436878 282.33473524110747 0.708862712451633
22.799980929322196 284.15319597850225 0.710196321962257
22.80520848427561 284.6717426993457 0.7105605428571538
22.810436039229025 285.79383382098774 0.7120873286572391
22.81566359418244 283.9168196456335 0.7111925250008186
22.820891149135853 286.7933676706585 0.7163746226810446
22.826118704089268 286.782395283141 0.7164681244448575
22.831346259042682 290.35121757477793 0.7205541223048361
22.836573813996097 292.2288131279297 0.721328903422645
22.84180136894951 293.87714605231884 0.7232371914949753
22.847028923902926 292.5656461988114 0.7210662437539352
22.85225647885634 289.5361460116849 0.7173234638807016
22.857484033809754 290.80736585907994 0.7194714945237565
22.86271158876317 290.8086934279189 0.7196477030323227
22.867939143716583 289.1858726442492 0.7167390792663123
22.873166698669998 288.13940791782414 0.7146668722534179
22.878394253623412 288.205705027515 0.7133815226304567
22.883621808576827 290.2798590238292 0.7168706202450387
22.88884936353024 288.53016416619846 0.7147500145462007
22.894076918483655 287.7273535572967 0.7140167160432549
22.89930447343707 288.5589685589661 0.714883109506784
22.904532028390484 291.5587782516155 0.7183773849342258
22.9097595833439 291.0004056200364 0.717896525633511
22.914987138297313 288.6415353223269 0.715000189314602
22.920214693250728 286.8716044062402 0.7123916627124969
22.925442248204142 288.61776661462073 0.7153920385329839
22.930669803157556 288.7577789529528 0.7151989946669259
22.93589735811097 290.1597020076509 0.7174565989634372
22.941124913064385 287.3435138479745 0.7131970869593823
22.9463524680178 286.4033063611382 0.7130987548091439
22.951580022971214 286.842989933568 0.713258881571772
22.95680757792463 285.3560556317919 0.7114407705580172
22.962035132878043 282.79297063313606 0.7078105777176397
22.967262687831457 282.4454863370728 0.7065664675402045
22.972490242784872 284.2646624843978 0.7084893498653341
22.977717797738286 286.95363276405584 0.7123151948886555
22.9829453526917 285.1621150283142 0.7106724894418766
22.988172907645115 284.6085312051949 0.7098544264325785
22.99340046259853 280.8432475076325 0.7043187730479756
22.998628017551944 278.795637280252 0.702205466922338
23.00385557250536 278.91145231516316 0.7021604714065411
23.009083127458773 281.4031877101816 0.7051063848213517
23.014310682412187 279.8554928507796 0.7030042367015783
23.0195382373656 280.45350598910085 0.7029761347958995
23.024765792319016 279.1719036798592 0.7019534282889868
23.02999334727243 280.2663642555033 0.7032043559271783
23.035220902225845 281.33091054709803 0.7044618431919937
23.04044845717926 280.522534846456 0.7032269377518313
23.045676012132674 282.686619260716 0.7050105438981306
23.05090356708609 281.1542329640603 0.702999012604014
23.056131122039503 282.62084853952524 0.7049352958604956
23.061358676992917 282.5435053206659 0.7062843809021367
23.06658623194633 285.0523713164034 0.7097345246633716
23.071813786899746 284.1503851787379 0.7091422319707544
23.07704134185316 283.85862989106664 0.7091677669979795
23.082268896806575 280.0928703684723 0.7046087441272292
23.08749645175999 278.2551603881388 0.7021380903240252
23.092724006713404 279.2718667791533 0.7028329415474869
23.097951561666818 282.57202558161333 0.7068853990737699
23.103179116620232 280.54314046910036 0.7036526269117519
23.108406671573647 280.47955265110164 0.7040194479043725
23.11363422652706 281.80308679392874 0.7060388633751964
23.118861781480476 282.9791698893016 0.7090111518641364
23.12408933643389 279.83340135060325 0.7047968313081834
23.129316891387305 281.9453703370649 0.7059687668283611
23.13454444634072 287.8346827914817 0.7120096741950995
23.139772001294133 288.58904297315354 0.7117004046620787
23.144999556247548 284.6466566909557 0.7074505836337622
23.150227111200962 280.4191793874363 0.7024125079624107
23.155454666154377 281.2769710182045 0.7035485331325884
23.16068222110779 283.77980348608986 0.7066362684777642
23.165909776061206 286.62627182213384 0.7097355751087037
23.17113733101462 287.8319782876292 0.7118906935572696
23.176364885968034 288.0466188083839 0.7120402896664861
23.18159244092145 287.4931034217589 0.7121287501215298
23.186819995874863 284.2553531724842 0.7085560689613396
23.192047550828278 281.830116131042 0.7065834190369256
23.197275105781692 280.86458263986475 0.7055711847034546
23.202502660735107 280.58411524238517 0.7039895003330592
23.20773021568852 283.0774033419044 0.7059325644041433
23.212957770641935 283.5150178739417 0.7062704917486238
23.21818532559535 283.1514231929516 0.7060883839955592
23.223412880548764 280.9045467304093 0.7034205770623789
23.22864043550218 282.23647076171653 0.7037439753528194
23.233867990455593 281.25468004730294 0.7023259136682617
23.239095545409008 282.4612512660763 0.7034519701458611
23.244323100362422 282.0258904897195 0.7031880043781723
23.249550655315836 281.8133546999269 0.703269396937204
23.25477821026925 279.9229943223425 0.7015969847008506
23.260005765222665 281.6146980143683 0.7052583812424327
23.26523332017608 283.2789594092567 0.7072480608355023
23.270460875129494 285.25621516149494 0.7097224296277499
23.27568843008291 283.3038796429728 0.7064143754197302
23.280915985036323 283.0279345416937 0.7048822099933115
23.286143539989737 282.3528927788991 0.7036094380811991
23.291371094943152 282.09986081377576 0.7025533104167422
23.296598649896566 283.0659519426303 0.704570656641425
23.30182620484998 284.898896936322 0.7080679178443383
23.307053759803395 284.7513022322978 0.7081839014873537
23.31228131475681 284.3950957165233 0.7080410178009348
23.317508869710224 283.3463926280263 0.7060074673625075
23.32273642466364 282.1339000730393 0.703530814424915
23.327963979617053 281.6013818730413 0.7024192870713598
23.333191534570467 284.15787691574974 0.7061021477897095
23.33841908952388 286.5934751580463 0.7092823106178318
23.343646644477296 285.0611709220954 0.7069410632543857
23.34887419943071 281.1665525058902 0.7018076201168663
23.354101754384125 278.896699164801 0.6995894035950272
23.35932930933754 281.00182811424247 0.7017047257240249
23.364556864290954 281.79823759539516 0.7036439943681315
23.369784419244368 284.84419017147684 0.707906878917151
23.375011974197783 284.26380120670854 0.7079922567620182
23.380239529151197 286.44721970365003 0.7101495573196686
23.38546708410461 285.8327105647363 0.7084568807076081
23.390694639058026 286.7797132934247 0.7085549983464232
23.39592219401144 284.5413213695705 0.7050328357784901
23.401149748964855 283.62605783598246 0.7042539814030372
23.40637730391827 282.3645920347425 0.7018465664889113
23.411604858871684 283.5256133819944 0.703079723098502
23.416832413825098 284.55801925295253 0.7049473090216684
23.422059968778512 283.41032187559324 0.7050574734565908
23.427287523731927 284.31136132535613 0.7075064749856225
23.43251507868534 281.55978167992043 0.703115703489505
23.437742633638756 283.55286142890657 0.7043855436126784
23.44297018859217 284.5792175590723 0.7053077082598016
23.448197743545585 287.0165594290359 0.7090952864325496
23.453425298499 288.2392571740752 0.710304871083085
23.458652853452413 290.2789182916774 0.712626937683033
23.463880408405828 290.79398452238627 0.7125652051250103
23.469107963359242 289.34869471445626 0.7114747756487807
23.474335518312657 286.7518553076101 0.7077398362947348
23.47956307326607 287.5127564551724 0.7083555139109995
23.484790628219486 288.80300566608344 0.709459773692789
23.4900181831729 287.99372631622583 0.7082164181948504
23.495245738126314 288.4749982442637 0.7090804301419537
23.50047329307973 290.254054206855 0.7112313022068086
23.505700848033143 293.31441834206146 0.7146719910377555
23.510928402986558 294.3297085903425 0.7155478877760733
23.516155957939972 292.85601923220554 0.7137874117376334
23.521383512893387 290.74529618385725 0.7109638515322312
23.5266110678468 290.72339931528927 0.7102998761824496
23.531838622800215 291.60115434766874 0.7102524275308356
23.53706617775363 294.17857284883405 0.7133621181133118
23.542293732707044 296.04403525193203 0.7155646936519502
23.54752128766046 295.1887479686158 0.7146618991808682
23.552748842613873 296.4464462040626 0.7164143271698047
23.557976397567288 298.7914406395742 0.7195941166639835
23.563203952520702 300.09744991921383 0.7215346716718042
23.568431507474116 299.92733559273654 0.7200891031102225
23.57365906242753 299.2980221893764 0.7186306919919826
23.578886617380945 296.3954450621083 0.7142157792992505
23.58411417233436 295.0567298606019 0.7130256513230474
23.589341727287774 296.01116808278545 0.7129237869029612
23.59456928224119 298.1415401107968 0.715229694210145
23.599796837194603 300.8885728462584 0.7186473173455524
23.605024392148017 301.3752363239519 0.7188456487705974
23.610251947101432 301.80984610172305 0.7188587659877591
23.615479502054846 298.34669022174074 0.7142346251974693
23.62070705700826 295.83515926204086 0.7112830366297652
23.625934611961675 293.62108181153377 0.7091097387421994
23.63116216691509 293.18684451993204 0.7080481837153169
23.636389721868504 293.0360825054911 0.7077645636679938
23.64161727682192 290.3841025970462 0.7044521943770788
23.646844831775333 290.6517391167876 0.7044367587431412
23.652072386728747 291.9530208130391 0.7058427867745408
23.65729994168216 294.84893644102425 0.7088218764899273
23.662527496635576 295.1454002867633 0.7101607843630968
23.66775505158899 294.45559089819864 0.7098307156760595
23.672982606542405 294.26368111564875 0.7095297205252136
23.67821016149582 294.9583304539626 0.7095871295954411
23.683437716449234 291.53237147215594 0.7038031656693836
23.688665271402648 291.45679349171076 0.7046357012981639
23.693892826356063 292.5966984543449 0.7051124242732741
23.699120381309477 292.6235304447188 0.7053293446411975
23.70434793626289 293.8529995192266 0.7052337109386742
23.709575491216306 297.43946420136547 0.7084519117472506
23.71480304616972 302.0138347509974 0.7137088236500163
23.720030601123135 305.7480682261853 0.7180191029729158
23.72525815607655 304.5263183650395 0.716096942595766
23.730485711029964 304.90416335538987 0.7161358118456329
23.735713265983378 303.2116096848435 0.7146785083559912
23.740940820936792 300.2816589457731 0.7123756922068576
23.746168375890207 298.99100178465574 0.7105371866060878
23.75139593084362 297.66851398960375 0.7082012829296632
23.756623485797036 297.3041891855734 0.7073203894930753
23.76185104075045 294.9553131179131 0.7040303140832715
23.767078595703865 292.08089446727104 0.6999806165323794
23.77230615065728 292.7086940318697 0.7001782574466241
23.777533705610693 294.9745164038763 0.703096726334896
23.782761260564108 299.78460577460737 0.7098034582711451
23.787988815517522 302.84534984506337 0.7129929206531381
23.793216370470937 301.7293415756744 0.7111594083273067
23.79844392542435 303.3287717680078 0.7117840134050732
23.803671480377766 304.70933728045554 0.7123706558642176
23.80889903533118 306.72276117234895 0.7152005722201933
23.814126590284594 307.08897221841573 0.7159609008575898
23.81935414523801 306.2065871409912 0.7150817469498739
23.824581700191423 305.3933417610288 0.7134873617514828
23.829809255144838 304.9200206764967 0.7126280166695806
23.835036810098252 305.6812547420018 0.712708415674974
23.840264365051667 306.7614752369004 0.7142661607077717
23.84549192000508 304.96733469341194 0.7117268316236515
23.850719474958495 305.8993150873786 0.712971837261187
23.85594702991191 307.84501300410005 0.7145792012209872
23.861174584865324 310.08300681713183 0.716997710211952
23.86640213981874 308.7279255487449 0.7148518677379712
23.871629694772153 310.08127607314873 0.71609115860784
23.876857249725568 308.51114812436595 0.714095337775784
23.882084804678982 307.8189188351742 0.7127380256180734
23.887312359632396 307.1125762636809 0.7111418851792377
23.89253991458581 309.24957554012 0.7133062118462226
23.897767469539225 307.5210920195719 0.7117245087139346
23.90299502449264 305.36087536554015 0.7092634416464071
23.908222579446054 303.06418223279877 0.7062181651250592
23.91345013439947 300.86446878908424 0.7033465826205018
23.918677689352883 300.2468452941515 0.7023584876744576
23.923905244306297 303.172220878322 0.7058753218554457
23.929132799259712 308.4048140683164 0.7109510435530685
23.934360354213126 308.82222385974757 0.7111448744531406
23.93958790916654 307.1342629422632 0.7091765701413223
23.944815464119955 302.56959340464016 0.7045592204131627
23.95004301907337 300.87780606106537 0.7035790527435971
23.955270574026784 298.9392412888439 0.701863691792996
23.9604981289802 298.1432262049508 0.7010370251091327
23.965725683933613 298.5093247226765 0.7001153552635342
23.970953238887027 298.2029919866004 0.6992112290606075
23.97618079384044 297.6973815870093 0.6990355884331557
23.981408348793856 297.85365462309204 0.6992331527741645
23.98663590374727 298.02084190773394 0.6996358740497785
23.991863458700685 297.4815611308508 0.6986580354823057
23.9970910136541 297.8555846320859 0.6991913330235219
24.002318568607514 299.634185215137 0.7016676853416662
24.007546123560928 297.96932484555884 0.7000137327215114
24.012773678514343 297.04281240599215 0.6990354395712309
24.018001233467757 297.5417490970875 0.698766787784527
24.02322878842117 297.90083916500896 0.6988428106110157
24.028456343374586 297.548209872972 0.698595723179931
24.033683898328 301.25303105770695 0.7034279397432661
24.038911453281415 299.95512795893137 0.7020567798346925
24.04413900823483 303.10371421739114 0.7052301758977632
24.049366563188244 301.6905538077932 0.7047089619571543
24.054594118141658 303.2041602758563 0.706742682861782
24.059821673095072 300.77115450212415 0.704452682199221
24.065049228048487 297.07689480157455 0.6998351840344706
24.0702767830019 296.94797782185645 0.7120489375856903
24.075504337955316 300.5278062014724 0.7248184055944119
24.08073189290873 301.8019810283379 0.7323631182059867
24.085959447862145 300.64787160680277 0.7365714488042722
24.09118700281556 299.7822026750708 0.741083517352389
24.096414557768973 299.4163021771763 0.7458054028669242
24.101642112722388 299.6364607830102 0.7501517289013384
24.106869667675802 299.48729597955986 0.7528663267090788
24.112097222629217 298.9942004719677 0.7556732889497882
24.11732477758263 296.9705642657886 0.7562303939975106
24.122552332536046 295.5693588021232 0.7584496714805642
24.12777988748946 296.33206872845307 0.7625048344830887
24.133007442442874 297.4945119572377 0.768311791126089
24.13823499739629 300.36959895615416 0.774651054096432
24.143462552349703 300.4863187529386 0.7787947697810701
24.148690107303118 300.7490299118809 0.7807176366592421
24.153917662256532 297.97045355986853 0.7804999333725219
24.159145217209947 296.39709272390655 0.7802547058414531
24.16437277216336 296.6872192801011 0.7836546980509647
24.169600327116775 299.8615907536742 0.7903683244700118
24.17482788207019 300.4597190977123 0.7936884468402834
24.180055437023604 304.3957883124853 0.801597110903601
24.18528299197702 307.0849517052147 0.8073334165826367
24.190510546930433 306.59030615970306 0.8101390819687647
24.195738101883848 303.0548120932712 0.8077413524254649
24.200965656837262 301.4191627086653 0.8088272369742446
24.206193211790676 302.0257332713291 0.8125478249012023
24.21142076674409 304.7647674389344 0.8188166786866253
24.216648321697505 300.84918102341595 0.8165863179305198
24.22187587665092 302.34808667565187 0.8210134816109376
24.227103431604334 298.9214895869166 0.8202953421498386
24.23233098655775 297.92515826464296 0.8210851275546944
24.237558541511163 295.8131657759162 0.8196907143880967
24.242786096464577 296.2850699521574 0.8218584192740617
24.248013651417992 302.12151855946263 0.8321739014380172
24.253241206371406 300.5160111895061 0.832972546785198
24.25846876132482 297.2119186764393 0.8311912890078402
24.263696316278235 291.5699637825885 0.8256525760681896
24.26892387123165 291.06185229186013 0.8275593982025193
24.274151426185064 293.37845139840783 0.8318506290410571
24.27937898113848 295.4102267894795 0.8366353189397073
24.284606536091893 296.85768282324165 0.8400390016133948
24.289834091045307 297.14341358329733 0.8435361015791712
24.29506164599872 296.3160069572091 0.8454098949009996
24.300289200952136 295.4834313963231 0.8453152273479009
24.30551675590555 292.93891580759055 0.8428267471025099
24.310744310858965 291.9885711387578 0.8431068206726986
24.31597186581238 292.1484405936033 0.847236760669588
24.321199420765794 291.8393881755363 0.849827940434823
24.326426975719208 292.14226618986334 0.8530049154727595
24.331654530672623 291.6894608332395 0.8538535767739038
24.336882085626037 294.2203472268719 0.858284545230042
24.34210964057945 296.2556916446089 0.8626618606646084
24.347337195532866 297.578408060326 0.8666712340404044
24.35256475048628 296.6251022920805 0.8683962219497131
24.357792305439695 295.3047390299454 0.869232174486008
24.36301986039311 291.0316300205462 0.86528879635404
24.368247415346524 289.0778864400914 0.8629562081139881
24.373474970299938 291.5091101835675 0.8675142480904002
24.378702525253352 294.7873555299978 0.8746252744485163
24.383930080206767 299.26749578681654 0.8838337450507173
24.38915763516018 297.8990413486206 0.8853060690327857
24.394385190113596 297.3023270830855 0.8860302131425993
24.39961274506701 294.91477255734566 0.8839588398140884
24.404840300020425 298.50491368898594 0.8902832099324451
24.41006785497384 301.29074584248394 0.897381621338854
24.415295409927253 297.8662459551149 0.8947952417406344
24.420522964880668 292.07856323014045 0.8906070180065727
24.425750519834082 291.34228567099825 0.891377861065081
24.430978074787497 293.44510943720786 0.8971901340526339
24.43620562974091 293.4517560652497 0.8968801211977966
24.441433184694326 290.4951590471707 0.8934728245915503
24.44666073964774 290.2825114148493 0.8957271143124671
24.451888294601154 295.73634947566967 0.9081952407687637
24.45711584955457 298.8833963953355 0.9154187301950586
24.462343404507983 300.96460428584373 0.9203560114183957
24.467570959461398 299.11363502560556 0.9186945680346565
24.472798514414812 298.0216932880022 0.9179204221033206
24.478026069368227 295.53949767271433 0.9167326627143646
24.48325362432164 293.7303141690914 0.9155867261238437
24.488481179275055 294.3963953558093 0.9202101181124321
24.49370873422847 297.8196102254128 0.9273304416256878
24.498936289181884 299.81273744757965 0.932718000875897
24.5041638441353 301.24179386837255 0.9372561104609278
24.509391399088713 303.42455149076153 0.9431813957416355
24.514618954042128 303.5080485695035 0.9468802458089202
24.519846508995542 302.3084426785531 0.9463100165115045
24.525074063948956 299.3860887913061 0.9455658085212231
24.53030161890237 297.25084149599746 0.9433436454595723
24.535529173855785 299.411302888833 0.9496501075347925
24.5407567288092 297.5185200384515 0.9479995770217156
24.545984283762614 296.0793840731042 0.9471225644126321
24.55121183871603 292.9783896937696 0.9441684073751623
24.556439393669443 297.1456440510788 0.9534375799303637
24.561666948622857 304.6869036027199 0.969284924763886
24.566894503576272 308.98365815239384 0.9787856073599557
24.572122058529686 309.2086558678762 0.9821596785255985
24.5773496134831 305.8402434442017 0.9796839911842704
24.582577168436515 306.27374482261774 0.9839920540473341
24.58780472338993 307.4693586536301 0.9867569879998014
24.593032278343344 311.617084280536 0.9935757596193381
24.59825983329676 310.7770935100145 0.9925104179726868
24.603487388250173 309.9614539883495 0.9945700658363789
24.608714943203587 305.38019354564716 0.9906823964523007
24.613942498157 305.78741156364947 0.9947671866449672
24.619170053110416 303.6573208299644 0.9947775674480825
24.62439760806383 301.7135667253751 0.9946907859544882
24.629625163017245 304.12784403549534 1.0011733022662017
24.63485271797066 302.5087034207881 1.0001322960638621
24.640080272924074 301.0417994834852 0.9993808506553836
24.645307827877488 295.83307553488424 0.9942581693936863
24.650535382830903 296.5955136729504 0.9989376558037395
24.655762937784317 296.6610055155125 1.0030103519585984
24.66099049273773 299.0816367504145 1.008343110929573
24.666218047691146 295.8716668490233 1.0062132002601871
24.67144560264456 296.42471193110526 1.008181803002759
24.676673157597975 296.00380320396306 1.0091104667336952
24.68190071255139 297.6750281915128 1.0118220376384848
24.687128267504804 297.05751808620676 1.0143742101901694
24.692355822458218 296.93517830542606 1.0179339068364297
24.697583377411632 291.68055935379124 1.0129320822307613
24.702810932365047 290.24498456507513 1.0128898682056688
24.70803848731846 289.88081897657844 1.0155905355994777
24.713266042271876 291.5072779975855 1.020706327050017
24.71849359722529 298.24346087110695 1.0357183424216039
24.723721152178705 296.1750885410985 1.0323865045138807
24.72894870713212 297.9927327848705 1.0385552388414554
24.734176262085533 290.8432537659123 1.0288825124319971
24.739403817038948 294.6537263843455 1.0382157294080108
24.744631371992362 292.7622738938754 1.0391669902291856
24.749858926945777 292.24146625326756 1.0396857313775971
24.75508648189919 287.93955157310546 1.0355478272791352
24.760314036852606 288.97522895237125 1.0376277080654037
24.76554159180602 294.97468100170045 1.0524756979589602
24.770769146759434 297.36467130793807 1.0599749593567913
24.77599670171285 297.4722984867625 1.0632977854568628
24.781224256666263 295.3879397148665 1.0604964541504946
24.786451811619678 298.44210300333464 1.0671523918513732
24.791679366573092 299.6236078158605 1.0719676521694752
24.796906921526507 299.2150955202622 1.0753008187321575
24.80213447647992 296.3819061438989 1.0735079072226523
24.807362031433335 292.11827708944816 1.0689439381864974
24.81258958638675 292.94848262574743 1.0724455743552006
24.817817141340164 290.3420434433584 1.0692708819661112
24.82304469629358 291.6128806085625 1.0775332663086556
24.828272251246993 291.70703515044397 1.0818956645779594
24.833499806200408 289.9338534936873 1.0808037411336542
24.838727361153822 291.18824530660385 1.0830634901427991
24.843954916107236 291.24147807494273 1.085160011811291
24.84918247106065 300.4931978845372 1.1052558503401981
24.854410026014065 304.4094654697923 1.1179767677904373
24.85963758096748 305.59528328132126 1.1240119445223091
24.864865135920894 302.60715102959205 1.124094724732035
24.87009269087431 298.27139816622963 1.120968463197439
24.875320245827723 297.99665983470504 1.1228955298314838
24.880547800781137 299.16922102340715 1.1271224342363286
24.885775355734552 303.4617547995832 1.1342429327359185
24.891002910687966 303.8558470608325 1.1380140655408255
24.89623046564138 306.6881169051617 1.1485078183021693
24.901458020594795 301.7807000762515 1.1446620754615302
24.90668557554821 301.6115844329983 1.146804714014037
24.911913130501624 295.6991698115221 1.1377373064055352
24.91714068545504 297.60479906144144 1.1412772769492505
24.922368240408453 297.09654499634496 1.1429033386457976
24.927595795361867 301.94941056487073 1.1528353707781445
24.93282335031528 300.8989749685776 1.1546105335962062
24.938050905268696 302.41307232326824 1.1599856027695084
24.94327846022211 300.1135324529061 1.1585535184089184
24.948506015175525 296.47341740159135 1.153872399226591
24.95373357012894 297.17981690945754 1.1581783645263473
24.958961125082354 298.2836576621916 1.1638718000431594
24.964188680035768 302.12733607452464 1.1748531987198132
24.969416234989183 302.39865774087656 1.1794264717485732
24.974643789942597 303.93018704625393 1.1878248048028721
24.97987134489601 309.091236078849 1.1998138954613402
24.985098899849426 310.55794281409254 1.2049165205861696
24.99032645480284 311.4501428277927 1.2093012406425183
24.995554009756255 306.83081803583946 1.2048062017018961
25.00078156470967 307.64066081372687 1.2120611578484137
25.006009119663084 303.78241447986625 1.2072697392974736
25.011236674616498 304.60515965198016 1.2117024272978438
25.016464229569912 299.79822234969936 1.2051646230500181
25.021691784523327 300.65972983391345 1.2107171652237136
25.02691933947674 302.9575646905337 1.2194874191477763
25.032146894430156 305.33985784786984 1.2287939460563149
25.03737444938357 306.696411796503 1.2354794857626343
25.042602004336985 306.1291099233762 1.240597086751489
25.0478295592904 306.65964987507925 1.2439186676970715
25.053057114243813 312.1040345609607 1.2568741795450105
25.058284669197228 308.62976157843644 1.2508931405353856
25.063512224150642 307.8854071156364 1.2552017518640144
25.068739779104057 301.9309602841453 1.2467102835784625
25.07396733405747 301.30873440852696 1.2494699274693102
25.079194889010886 301.8696234151944 1.2529100651274665
25.0844224439643 302.1234700985399 1.2577964276901292
25.089649998917714 301.8683218593925 1.2606616219430722
25.09487755387113 303.54708827266415 1.2687605638047859
25.100105108824543 307.7453156263276 1.281910680904141
25.105332663777958 303.87435402774264 1.2800544643146388
25.110560218731372 302.8658960193997 1.281530745518339
25.115787773684787 298.22113390099923 1.2768297122116585
25.1210153286382 302.11837207119373 1.2872485377296528
25.126242883591615 307.4564081591481 1.302372281904792
25.13147043854503 312.8568878197205 1.3189527812712911
25.136697993498444 319.8703058424639 1.3370384918188982
25.14192554845186 317.93266963798095 1.3372798272603428
25.147153103405273 313.04950343955693 1.329457258976353
25.152380658358688 307.9571068493807 1.3218144662529259
25.157608213312102 308.91504544431496 1.3271885685768794
25.162835768265516 310.99689979445725 1.3370091919211229
25.16806332321893 314.5147201866013 1.3509515164780426
25.173290878172345 315.98883014476 1.359172674325509
25.17851843312576 314.8177178777095 1.3609975844403321
25.183745988079174 314.11241524942693 1.3631127644506797
25.18897354303259 311.51334608246685 1.3628741766644017
25.194201097986003 312.8186225171698 1.374009554748097
25.199428652939417 311.16492058038153 1.3750092058950434
25.204656207892832 308.9020425599843 1.3753078893889734
25.209883762846246 310.07381528609346 1.3796460004007267
25.21511131779966 310.9346479127799 1.383727186221454
25.220338872753075 311.55737273962455 1.389527129973376
25.22556642770649 311.4717659420451 1.3927631709053294
25.230793982659904 311.4580425780105 1.3993954785365266
25.23602153761332 319.17663132015144 1.4217330090343312
25.241249092566733 318.84443136833085 1.4294019515515561
25.246476647520147 321.6664484900543 1.438313283722019
25.25170420247356 320.93775508749434 1.442539116093784
25.256931757426976 321.3441076471477 1.4451524450258346
25.26215931238039 318.7643979948517 1.4464730349963881
25.267386867333805 317.2383580213704 1.4481618136474204
25.27261442228722 312.59012671675725 1.4421769312962782
25.277841977240634 317.7545051733635 1.46175820636631
25.283069532194048 318.0679388946317 1.4680461301444898
25.288297087147463 324.44306324926936 1.4885365749717685
25.293524642100877 323.53624033058264 1.4894485755259141
25.29875219705429 326.1140532114852 1.4994160883000303
25.303979752007706 324.41469317691303 1.503468003135453
25.30920730696112 322.1585673344134 1.509003466418964
25.314434861914535 317.5930090803149 1.5070007098481215
25.31966241686795 319.25614105881243 1.5188203576082133
25.324889971821364 324.5467244470541 1.535193723233896
25.330117526774778 322.08236177545837 1.5332365541419435
25.335345081728192 314.4009431228446 1.5176415337456515
25.340572636681607 307.21249696929283 1.5064314078725927
25.34580019163502 312.17346877865174 1.523785325901409
25.351027746588436 320.76425103278604 1.551866253912527
25.35625530154185 321.3373175991042 1.5582556469129456
25.361482856495265 316.597548287363 1.5522773574461013
25.36671041144868 316.8023435208816 1.5578068286647282
25.371937966402093 316.301308326659 1.5594790289154676
25.377165521355508 315.7512247565608 1.5636074953206622
25.382393076308922 309.0593109841441 1.556691183248386
25.387620631262337 310.1693048404088 1.5716189812794195
25.39284818621575 310.5037537801549 1.5835915947900074
25.398075741169166 316.39828207762196 1.6073977050788064
25.40330329612258 316.64905379255026 1.6126865061311646
25.408530851075994 321.5157307313475 1.6349716521155118
25.41375840602941 325.55566586261557 1.650791575561588
25.418985960982823 326.31000753879283 1.6579309385428131
25.424213515936238 321.00878008948894 1.6507982077264551
25.429441070889652 312.9170157109951 1.6417259591698645
25.434668625843067 313.96440751795734 1.6564839876496822
25.43989618079648 313.51350056912514 1.6580703140043793
25.445123735749895 317.74479464236293 1.6712853157450052
25.45035129070331 313.3989542597608 1.662458486132134
25.455578845656724 312.1887229350353 1.6656693272616654
25.46080640061014 307.80887352926425 1.6602632547752545
25.466033955563553 307.36885750026624 1.663056321201228
25.471261510516968 314.1540102069551 1.6911341092617171
25.476489065470382 322.3991606593536 1.7228074805940246
25.481716620423796 318.77056430832334 1.7320742988402957
25.48694417537721 313.472661872209 1.7266591297978755
25.492171730330625 312.37227736603296 1.7318846980985132
25.49739928528404 315.9898706037465 1.7435993656209048
25.502626840237454 319.08230130681125 1.758346864147727
25.50785439519087 321.5652820849734 1.7756429967194822
25.513081950144283 320.3750696007957 1.779966831893901
25.518309505097697 320.6798862501887 1.8017907093859857
25.523537060051112 313.05138880614385 1.7906737673727446
25.528764615004526 313.9532990137234 1.8037197095892497
25.53399216995794 311.0889795455352 1.7921795949525166
25.539219724911355 314.7391764691344 1.8087340910935323
25.54444727986477 315.63568582926365 1.81885605139233
25.549674834818184 323.95273523210653 1.8594787747859198
25.5549023897716 326.8516778942129 1.879120400477947
25.560129944725013 321.4889465580765 1.8814291727532264
25.565357499678427 318.63281482026025 1.8806363139742215
25.57058505463184 319.96200861350985 1.8927573097275108
25.575812609585256 325.34571798258423 1.9150125066331283
25.58104016453867 320.74848774431234 1.9108416193437154
25.586267719492085 319.77459636807004 1.9204239856747234
25.5914952744455 322.2471665977272 1.9387304047371259
25.596722829398914 324.3004294587687 1.9578244568299026
25.601950384352328 320.8633331889995 1.9566716108185829
25.607177939305743 321.033195042467 1.9740942975445739
25.612405494259157 327.0260880266241 2.0012818140589674
25.61763304921257 331.0171303520963 2.0353951506381516
25.622860604165986 330.83404366085085 2.04317519751624
25.6280881591194 326.3111854269369 2.041402206195891
25.633315714072815 321.82261615492774 2.035450249609671
25.63854326902623 320.3511751555688 2.0458081649435416
25.643770823979644 324.8136136984763 2.074739738874378
25.648998378933058 332.2612121175467 2.1088068877541692
25.654225933886472 335.1972710585833 2.133952363718362
25.659453488839887 332.7151158089848 2.1446947923918316
25.6646810437933 327.24852526180183 2.1484038186021785
25.669908598746716 322.1165806870558 2.1444068049709704
25.67513615370013 317.99086537112885 2.1430147164179996
25.680363708653545 323.19962897562596 2.172233884265192
25.68559126360696 334.8333931664525 2.2320753779464844
25.690818818560373 343.9385705358838 2.283001141246409
25.696046373513788 340.4099307724428 2.2911404647735316
25.701273928467202 330.92162100464475 2.2710125028027246
25.706501483420617 322.9531184023038 2.2588665133077677
25.71172903837403 318.9983525544514 2.261707082098657
25.716956593327446 315.07773694968705 2.2630521935384227
25.72218414828086 319.93508988818945 2.2996806505709593
25.727411703234274 328.81315261887886 2.3504885986157205
25.73263925818769 329.8087862744078 2.3787287335141944
25.737866813141103 329.19699767849664 2.391905065252728
25.743094368094518 323.1227556984254 2.388205102946261
25.748321923047932 319.8682461060615 2.4060444922632764
25.753549478001347 323.0229626982198 2.4506784405864517
25.75877703295476 324.53809231016146 2.478737434043001
25.764004587908175 332.13296898477006 2.52138878440721
25.76923214286159 329.0780034816449 2.5287255650043114
25.774459697815004 318.77995770174783 2.5114851398500204
25.77968725276842 312.16979920956845 2.5195633715893497
25.784914807721833 291.6323924251495 2.4536949646761603
25.790142362675248 294.91617707602643 2.494650684875159
25.795369917628662 300.23488333595213 2.5346558571345397
25.800597472582076 324.1132772220062 2.6617001828577136
25.80582502753549 333.5490720788041 2.7244151748665177
25.811052582488905 339.17249798582804 2.7819330161469695
25.81628013744232 345.2050398396514 2.8384003983889823
25.821507692395734 339.8576142702771 2.8757599150923174
25.82673524734915 333.02814187541696 2.8886413843105023
25.831962802302563 322.9813688204208 2.876031547391618
25.837190357255977 321.42710371615027 2.894241678230333
25.84241791220939 330.139078370906 2.9662966126549577
25.847645467162806 337.5399262523876 3.0527070546421653
25.85287302211622 335.30205774129314 3.0904650485921255
25.858100577069635 337.3441301066089 3.1568101809624065
25.86332813202305 316.8610504464535 3.08913131905365
25.868555686976464 325.7337596280386 3.1644253776387985
25.87378324192988 324.03237395785754 3.173407835853624
25.879010796883293 340.605799170676 3.3079704831721224
25.884238351836707 347.74226324450524 3.402770758141631
25.88946590679012 331.3831883458093 3.3866519044305803
25.894693461743536 333.09302722072107 3.4594733494105228
25.89992101669695 313.3114326261726 3.402059347163699
25.905148571650365 309.2155345658357 3.4357465281557347
25.91037612660378 313.2756262201207 3.5138357864976775
25.915603681557194 334.26846423582947 3.729477090465895
25.920831236510608 334.3188889768036 3.814536959837809
25.926058791464023 328.130801709226 3.887278546803096
25.931286346417437 312.8964919155164 3.853582409565146
25.93651390137085 334.09891291276773 4.077621085497745
25.941741456324266 350.16379421804993 4.267236705228434
25.94696901127768 354.8919011746244 4.410540760113153
25.952196566231095 333.1644869852237 4.384558249648531
25.95742412118451 309.5780941212883 4.30740559437125
25.962651676137924 288.76605360019124 4.259234458220178
25.967879231091338 289.33179881409734 4.333702086202448
25.973106786044752 310.6367084769369 4.563469643010065
25.978334340998167 326.2478087429628 4.749579565212307
25.98356189595158 337.10769479159205 4.920388285536145
25.988789450904996 334.0399948558025 4.967727525745296
25.99401700585841 322.88961826864033 4.99432415042034
25.999244560811825 316.71017142211247 5.0114694806335915
26.00447211576524 322.9985428189736 5.195293160630008
26.009699670718653 305.0324980866964 5.119917771059356
26.014927225672068 297.8815575660611 5.19440556046257
26.020154780625482 290.4537638347107 5.219793297241448
26.025382335578897 299.7314771122583 5.442799930426672
26.03060989053231 300.28281662612517 5.568074383216586
26.035837445485726 315.36302533527305 5.855789382940467
26.04106500043914 313.47789961336355 5.998575198318784
26.046292555392554 324.77730314256354 6.264055856784421
26.05152011034597 315.98287585764626 6.389627106791194
26.056747665299383 310.78461105595954 6.498853408794357
26.061975220252798 310.975672820804 6.778305728234276
26.067202775206212 284.85386242512055 6.714335742944904
26.072430330159627 288.1314972731987 7.250320615577742
26.07765788511304 276.8563648791983 7.32835117403434
26.082885440066455 299.86583083606934 8.039478004428764
26.08811299501987 295.2731381965056 8.09640212133186
26.093340549973284 286.90240980106375 8.50327651908124
26.0985681049267 301.198796898645 9.227187830525004
26.103795659880113 290.63792922035987 9.75423619417182
26.109023214833528 275.39963992943603 10.347591992653982
26.114250769786942 205.77276186389977 9.799858981981549
26.119478324740356 197.10215706398853 11.072338070024443
26.12470587969377 220.21338397967858 13.37080258874332
26.129933434647185 262.08397895072795 20.16420646674779
26.1351609896006 253.88176987281656 28.074308660411088
