# Supplementary material for: Unraveling metal effects on CO2 uptake in pyrene-based metal-organic frameworks
Source: Nat Commun. 2025 Feb 11;16:1516. doi: 10.1038/s41467-025-56296-w (PMC11814143; doi:10.1038/s41467-025-56296-w)
Supplement: Supplementary file 3 — Source Data [file 41467_2025_56296_MOESM3_ESM.zip › SourceCode/SuppInf/FigureS5_Ga-TBAPy_InSitu_VariableT_PXRD/Data/GaTBAPy_0134p.dat]

0.002613777476707968 22.725900723345728 5.365954899604417
0.007841332430123905 28.47858439690578 6.179561672563832
0.01306888738353984 26.91671033319208 5.840650968050535
0.018296442336955775 24.40109746490506 4.47668167062058
0.02352399729037171 24.91804443562333 4.254689705449631
0.028751552243787646 19.145334413039343 2.965431808409988
0.03397910719720358 19.207746409497272 2.2203615476493077
0.03920666215061952 20.175581812780063 2.122556877944472
0.04443421710403546 19.548716221051095 1.8846254553301478
0.0496617720574514 20.17177872945076 1.9072413673405622
0.054889327010867336 19.13894202757635 1.8499915032475636
0.060116881964283275 18.075359421673415 1.868465881810259
0.06534443691769921 16.639469949122336 1.8065896337972192
0.07057199187111515 17.04698532909869 1.7000389044538033
0.07579954682453109 17.19923828979544 1.6930608655785062
0.08102710177794703 17.420282834679067 1.6731094679307277
0.08625465673136297 18.279792022295066 1.7060530889996333
0.09148221168477891 19.460051087130445 1.6018250266960519
0.09670976663819485 20.851994562787628 1.60876745909775
0.10193732159161079 20.012972596034608 1.5161400789680022
0.10716487654502672 17.356962695965176 1.3816443330201351
0.11239243149844266 16.32732193212304 1.3213393576008443
0.1176199864518586 17.567078327509122 1.3431586621342235
0.12284754140527454 17.68923558768826 1.2689501452323437
0.12807509635869047 18.54699268624375 1.226844632518481
0.1333026513121064 18.52283788514019 1.2078102938187192
0.13853020626552232 17.946485480840554 1.1443132939548246
0.14375776121893824 18.727959290691803 1.1727364676078025
0.14898531617235417 17.435605536478207 1.1270508319233306
0.1542128711257701 15.593582610147738 1.063645308100102
0.15944042607918602 14.687229234439148 1.018004919165164
0.16466798103260194 16.17959690752161 1.072333344651508
0.16989553598601786 18.128130085076187 1.1075089292543454
0.1751230909394338 20.20269544139532 1.1336283238090958
0.18035064589284971 20.306061420558986 1.0895877084308463
0.18557820084626564 18.264647655337104 0.9927117251811676
0.19080575579968156 18.56999262999855 0.9751752461865616
0.1960333107530975 18.661489110618692 0.965129506678307
0.20126086570651341 18.96926676754033 0.9622660250647934
0.20648842065992934 20.457622636932754 0.9875884384514544
0.21171597561334526 20.3510419379703 1.0122178555366583
0.2169435305667612 20.184440890791276 0.9933532687601649
0.22217108552017711 20.115078665591188 0.9723720191711047
0.22739864047359304 18.356550121388782 0.9431563672622572
0.23262619542700896 16.82308118105978 0.8705081451129792
0.2378537503804249 16.839852352923092 0.8622457488326729
0.2430813053338408 16.532626170441013 0.8566055340758455
0.24830886028725674 16.73367781917009 0.8653156816231604
0.25353641524067266 17.868119590524955 0.902135736141623
0.2587639701940886 17.779160958092135 0.9372532114702709
0.2639915251475045 19.33319609616488 0.993116227322493
0.26921908010092044 18.568592155806236 0.9481484606267491
0.27444663505433636 18.79386830876758 0.9386593308136824
0.2796741900077523 18.27771152553449 0.8958509004907379
0.2849017449611682 16.602474834500406 0.8209595822996
0.29012929991458414 15.604788847819256 0.7688834814140659
0.29535685486800006 14.79406759285216 0.7299303371265848
0.300584409821416 15.519819750486755 0.7210559788162986
0.3058119647748319 16.38946931237321 0.7485603794216761
0.31103951972824784 17.905038835855596 0.8126470673464452
0.31626707468166376 18.80351026289264 0.8502672871507156
0.3214946296350797 19.588820884859015 0.8772994607323567
0.3267221845884956 19.216327331836993 0.8574354234272811
0.33194973954191154 18.971733716252245 0.844898290290222
0.33717729449532746 18.53109378705968 0.8371799277114976
0.3424048494487434 18.502219941629736 0.8594407120288294
0.3476324044021593 18.91997435713988 0.8684320040865054
0.35285995935557524 19.422951138573865 0.8661212600738781
0.35808751430899116 18.60542693568343 0.8275157369037065
0.3633150692624071 17.476317558939446 0.7900815290932695
0.368542624215823 16.776913163184684 0.7738576355520352
0.37377017916923894 17.759373966946896 0.8017642382313036
0.37899773412265486 17.502284303884796 0.806214019601628
0.3842252890760708 18.23766234290673 0.839115499521162
0.3894528440294867 18.09491334915332 0.8147485613774406
0.39468039898290264 17.796208294563737 0.8100335738955362
0.39990795393631856 18.517777515132323 0.7968077966142332
0.4051355088897345 18.386519961272015 0.7866463117342576
0.4103630638431504 19.4375359126978 0.8038252953531108
0.41559061879656634 20.19422042657423 0.8185273797374275
0.42081817374998226 19.687906711716884 0.8265147525476355
0.4260457287033982 18.759903437883516 0.798905574405041
0.4312732836568141 18.451280347926218 0.7825995069685937
0.43650083861023004 17.974137742251386 0.7758180956059098
0.44172839356364596 17.927697760909567 0.7542672411600375
0.4469559485170619 19.596129381385754 0.7798891974739217
0.4521835034704778 20.271482994212377 0.8068888571219193
0.45741105842389373 20.833003482180008 0.8176085038471339
0.46263861337730966 21.483253489522877 0.8450141413330128
0.4678661683307256 20.607724109322543 0.8343888890717052
0.4730937232841415 21.47680046897001 0.8485503657625711
0.47832127823755743 21.27948049512479 0.8441364752699031
0.48354883319097336 20.040210037225993 0.8011908656447749
0.4887763881443893 18.40960814874097 0.7530367601001287
0.4940039430978052 17.771823588296225 0.7301476395279356
0.49923149805122113 18.15958364787748 0.7337193827182814
0.5044590530046371 18.982630276103425 0.7673066374795446
0.5096866079580531 20.384309313651272 0.80981286024197
0.5149141629114691 20.546919402966104 0.8418860724955081
0.5201417178648851 20.236222888877506 0.8189136576785773
0.525369272818301 19.41225182781075 0.7840395435026369
0.530596827771717 18.176776461774633 0.7564864485327146
0.535824382725133 17.751373268796463 0.7436278793508051
0.541051937678549 17.92247955547124 0.7481110709459765
0.546279492631965 17.912023877236166 0.7477720543221603
0.5515070475853809 19.050596543331466 0.7720325689576247
0.5567346025387969 19.668346416432193 0.7694894312188378
0.5619621574922129 19.735345079570898 0.7440228052654569
0.5671897124456289 20.054833661280234 0.7378486197216259
0.5724172673990449 19.904015440804322 0.733036533550425
0.5776448223524608 18.58935461701813 0.7122713782282559
0.5828723773058768 17.811595605533704 0.707494031751729
0.5880999322592928 17.287348877119534 0.7036783836429218
0.5933274872127088 17.541030804985795 0.7218834031790912
0.5985550421661248 17.25200564077043 0.7162549439378397
0.6037825971195407 17.558857190746505 0.7169607364937478
0.6090101520729567 18.6157121794511 0.7388834644607118
0.6142377070263727 18.777194044604745 0.7172320697800062
0.6194652619797887 18.623349204428578 0.7097980281104057
0.6246928169332047 20.102367161181835 0.7266422994121582
0.6299203718866206 20.776891065715986 0.7201510999689066
0.6351479268400366 21.661748106505158 0.7538787850068265
0.6403754817934526 21.728091947949327 0.7528678998680793
0.6456030367468686 20.5288117568823 0.7196696897252741
0.6508305917002846 19.326792684337367 0.6901447217519584
0.6560581466537005 18.638304425366805 0.6614196632848027
0.6612857016071165 19.0008469196206 0.6866757293212709
0.6665132565605325 19.230429329146205 0.6923414764081808
0.6717408115139485 19.43616634450914 0.6852818701010062
0.6769683664673645 20.721689200406388 0.6936424253401373
0.6821959214207804 20.768967301769113 0.6883163312536089
0.6874234763741964 21.788614348452867 0.707072460035164
0.6926510313276124 22.38961424758548 0.7117796138194149
0.6978785862810284 22.230910941175836 0.7045601571225709
0.7031061412344444 22.706606763351093 0.7213524989730488
0.7083336961878604 22.53203114135952 0.7229483637232952
0.7135612511412763 22.95721899299353 0.7492619229896617
0.7187888060946923 23.147926499889067 0.7448497549267014
0.7240163610481083 22.740546896593536 0.7284161284966689
0.7292439160015243 22.47475641668523 0.7331989104669555
0.7344714709549403 23.053789324040913 0.7341252991342572
0.7396990259083562 21.884660566956402 0.7158830610027886
0.7449265808617722 22.70728120791138 0.7399201421266065
0.7501541358151882 24.97467700046548 0.7762115960779354
0.7553816907686042 25.813697582177372 0.803052908628865
0.7606092457220202 27.20001100433182 0.8129842977830115
0.7658368006754361 27.398733951527912 0.7932424103276445
0.7710643556288521 28.921630789061144 0.7926452987182703
0.7762919105822681 28.988103473878606 0.776682207373119
0.7815194655356841 30.269356734719135 0.8005782120754973
0.7867470204891001 31.061239644731714 0.8179509589680947
0.791974575442516 29.895822481110002 0.7993102472334003
0.797202130395932 31.223439376450088 0.8280077341997902
0.802429685349348 33.127810769707686 0.8564831557711936
0.807657240302764 35.42999911890567 0.8935244972477719
0.81288479525618 37.79228961250583 0.9322291333863678
0.8181123502095959 38.47630478908088 0.9423030281310015
0.8233399051630119 40.3943800522146 0.9677132899721466
0.8285674601164279 41.70006702447659 1.0006341128694556
0.8337950150698439 43.76171926059083 1.0287004842330076
0.8390225700232599 46.239794113622295 1.0602937658242013
0.8442501249766758 48.54848682722769 1.0986546789919842
0.8494776799300918 53.66831285272405 1.1656485413477822
0.8547052348835078 58.528883640119965 1.2248340257817265
0.8599327898369238 62.61396282137448 1.2745514109638116
0.8651603447903398 63.60939434037765 1.2675899813286324
0.8703878997437557 63.489924542352746 1.2494466669757254
0.8756154546971717 65.55576824131293 1.2376811932212097
0.8808430096505877 68.38636247751475 1.264258524707744
0.8860705646040037 73.2511208730616 1.297249870919042
0.8912981195574197 77.2230587215088 1.3398393106177788
0.8965256745108356 78.66373784798711 1.3695560882622044
0.9017532294642516 80.80743702734178 1.3937399249285163
0.9069807844176676 79.02693216295164 1.3703398911812092
0.9122083393710836 82.14011443762503 1.4139469611977267
0.9174358943244996 84.3599152434135 1.4182613169453053
0.9226634492779155 88.14618948157144 1.4362447870618396
0.9278910042313315 93.57162773499071 1.4542658999127565
0.9331185591847475 92.36462067990816 1.428620809242569
0.9383461141381635 92.76883960128256 1.4230737580237578
0.9435736690915795 94.29549180767631 1.442346368124191
0.9488012240449955 94.79326108453095 1.450829505022868
0.9540287789984114 94.4193726204516 1.4431418176018767
0.9592563339518274 99.30329692152665 1.4891427136369528
0.9644838889052434 101.54229721994615 1.5171567128597172
0.9697114438586594 99.70234474930592 1.485145837551658
0.9749389988120754 102.75251807176755 1.4918516161037096
0.9801665537654913 100.74857067492971 1.472008944831559
0.9853941087189073 104.54970423988566 1.495040217855466
0.9906216636723233 108.05315622026362 1.520736950365414
0.9958492186257393 105.87285206513577 1.5000759909142174
1.0010767735791553 106.10920712895042 1.495129671709201
1.0063043285325712 107.30003647789549 1.4945123562491174
1.0115318834859872 105.92929502447565 1.4836378858717219
1.0167594384394032 112.14618642925774 1.5257051602504572
1.0219869933928192 120.35188627468256 1.5795792580082897
1.0272145483462352 119.77422671723997 1.5729758682715642
1.0324421032996511 117.2886935323082 1.5630634576136573
1.0376696582530671 112.27807722792 1.5152040839776577
1.042897213206483 113.4656043272716 1.5235592515054348
1.048124768159899 119.03931223121096 1.5619115611421048
1.053352323113315 129.45058656990952 1.6309641094701275
1.058579878066731 137.21406134841595 1.6917935112714875
1.063807433020147 133.75725432466004 1.6594694197241477
1.069034987973563 131.17874266485055 1.6319790584253762
1.074262542926979 126.90430230808342 1.5972882581760899
1.079490097880395 128.30221967661103 1.614262430682907
1.084717652833811 131.77603551135735 1.638104568107885
1.089945207787227 133.2051247549281 1.6581428321919278
1.095172762740643 127.3723560371737 1.6250419773292355
1.1004003176940589 123.8080503301653 1.611954693956254
1.1056278726474749 127.81323122103811 1.6506993805330459
1.1108554276008908 129.53216321318473 1.6832313182200147
1.1160829825543068 133.01612590984837 1.672514010300291
1.1213105375077228 137.04724320427147 1.6845953269336853
1.1265380924611388 136.09725742015323 1.6631541357135078
1.1317656474145548 136.50333877605192 1.6552709083759827
1.1369932023679707 131.32608211937284 1.625373500001416
1.1422207573213867 130.77566692887828 1.6119759297001282
1.1474483122748027 132.6321758836462 1.619859014981603
1.1526758672282187 139.15915142831005 1.6646910786190539
1.1579034221816347 143.81473082231977 1.6986808000527556
1.1631309771350506 145.88773037479112 1.7325254193442983
1.1683585320884666 140.5607392010257 1.673285315595181
1.1735860870418826 142.38887694145066 1.6877359666727798
1.1788136419952986 140.7586400238983 1.6744515463227827
1.1840411969487146 137.20436564425907 1.6398070575529986
1.1892687519021305 138.80782785002665 1.656635978659
1.1944963068555465 144.20221111993402 1.6830984906920599
1.1997238618089625 146.3678934782521 1.6769071134918672
1.2049514167623785 150.6509573679002 1.7184619100685392
1.2101789717157945 145.96686768435924 1.6892069538019916
1.2154065266692105 141.44551415335098 1.6584404100716963
1.2206340816226264 136.8545774676436 1.6089944136257894
1.2258616365760424 132.66896790811523 1.5801726426361415
1.2310891915294584 142.79079312776193 1.6423489484639078
1.2363167464828744 146.8344826318836 1.6755887139018002
1.2415443014362904 145.22951383479938 1.665875363247167
1.2467718563897063 146.53723418583357 1.6695152175313386
1.2519994113431223 141.43845906689486 1.6180733455194751
1.2572269662965383 139.33100035828235 1.6015151907048621
1.2624545212499543 141.26719875778383 1.6246401476726506
1.2676820762033703 145.5180507592696 1.6652722715759025
1.2729096311567862 144.61716711080712 1.6479868781022076
1.2781371861102022 146.27855315468062 1.6734816429608206
1.2833647410636182 151.33689850559176 1.7183382580359565
1.2885922960170342 149.28727832483864 1.7096463839975427
1.2938198509704502 151.8335028523042 1.7543455093419111
1.2990474059238661 153.39451127525297 1.765020403013552
1.3042749608772821 149.95707242034325 1.7254422475510471
1.309502515830698 154.77506510572988 1.7440998497694484
1.314730070784114 156.6296205710195 1.7345458560965417
1.31995762573753 156.5973643254695 1.7193287013887997
1.325185180690946 155.14937538193357 1.7392273225031702
1.330412735644362 150.67208654083512 1.7030446925858334
1.335640290597778 143.68949872642605 1.654357614952253
1.340867845551194 148.4579565244443 1.6868758140750344
1.34609540050461 152.9763622958407 1.7000784326235745
1.351322955458026 154.218909597635 1.7145818295856334
1.356550510411442 148.0347960510655 1.6616157440792072
1.361778065364858 137.77339167036075 1.5944028820090654
1.3670056203182739 131.36058892273854 1.5655765264300348
1.3722331752716899 134.3136544381148 1.6104044606165286
1.3774607302251058 135.5047877486754 1.6145322528446004
1.3826882851785218 140.46982809579302 1.624852122579794
1.3879158401319378 145.76063881585634 1.6237402186236445
1.3931433950853538 147.50708688850716 1.6359064463122281
1.3983709500387698 143.5052789500282 1.6099633382099616
1.4035985049921857 140.83489346192442 1.6033242664855882
1.4088260599456017 136.7795927030441 1.5921202823047416
1.4140536148990177 137.82669127577964 1.6130533621211087
1.4192811698524337 145.09419536197487 1.690863383160952
1.4245087248058497 148.18442655270607 1.6997781640193803
1.4297362797592656 149.79577965050694 1.7017447414307088
1.4349638347126816 148.24659617279744 1.6940138693514386
1.4401913896660976 144.6546015790475 1.6491413366686969
1.4454189446195136 140.7938198723952 1.626146640491028
1.4506464995729296 137.4764610211963 1.616790012149865
1.4558740545263456 135.7012189285128 1.5936800283722723
1.4611016094797615 134.1557570042118 1.595565560869266
1.4663291644331775 133.38570707152977 1.6113600166953264
1.4715567193865935 140.27961403969675 1.660438796713865
1.4767842743400095 141.3698831279701 1.6579705781685548
1.4820118292934255 141.08158495418516 1.6421509294033203
1.4872393842468414 142.59289955118535 1.644138928215823
1.4924669392002574 138.53678228261938 1.634442039325193
1.4976944941536734 133.34612539000838 1.613356180387643
1.5029220491070894 133.68969158377521 1.6206977739034676
1.5081496040605054 129.01149253243406 1.560019809242028
1.5133771590139213 137.89967986978968 1.6292494965403537
1.5186047139673373 140.28510168502996 1.6631020515673773
1.5238322689207533 146.12972834911128 1.7042730028364566
1.5290598238741693 150.41093928752596 1.7365545170611256
1.5342873788275853 147.2736064611233 1.7123911696974718
1.5395149337810012 141.33716262580637 1.6622736575827872
1.5447424887344172 141.3570676244833 1.668641660192322
1.5499700436878332 139.09558019845616 1.6419266518562439
1.5551975986412492 139.221280758898 1.6229954485187865
1.5604251535946652 143.2199081954756 1.6522135781719933
1.5656527085480811 143.21131705288232 1.6617130464209673
1.5708802635014971 154.33481450005954 1.7372750275436228
1.576107818454913 158.96292703336832 1.7838824990256723
1.581335373408329 157.31412288442135 1.778403782125217
1.586562928361745 152.65433769289376 1.7291653958512256
1.591790483315161 150.57445411353353 1.7153394941303741
1.597018038268577 148.31064395193863 1.6849114157868412
1.602245593221993 152.52751250082696 1.7113900810945255
1.607473148175409 158.22066473912568 1.7418219816751535
1.612700703128825 161.57091664849736 1.7418998859249872
1.617928258082241 162.68328475070368 1.740782046323966
1.623155813035657 161.392893946594 1.7213081018359166
1.628383367989073 161.28952918782096 1.7186346541865136
1.6336109229424889 163.1484085269739 1.7256137527948403
1.6388384778959049 167.6732188738541 1.762974093893743
1.6440660328493208 175.74465531304193 1.8270363603544635
1.6492935878027368 182.94007140362805 1.8606850017173941
1.6545211427561528 182.21169130009216 1.84712359872703
1.6597486977095688 187.14712327335783 1.8462445162804872
1.6649762526629848 195.76341070757297 1.903106151565465
1.6702038076164007 197.9260049797346 1.9123478064947501
1.6754313625698167 203.66436542990598 1.9315650069598624
1.6806589175232327 201.15314916710133 1.9057795123604064
1.6858864724766487 206.38758919352463 1.9204335857988712
1.6911140274300647 206.52723165687107 1.919164322372683
1.6963415823834807 204.9401911895447 1.90213603390011
1.7015691373368966 192.76030843615476 1.8336177107559772
1.7067966922903126 189.41076333073713 1.801916482514288
1.7120242472437286 192.34697435672513 1.8244732500378344
1.7172518021971446 192.3887427171878 1.8050394239834304
1.7224793571505606 201.09072805393575 1.8310070164940426
1.7277069121039765 212.10020945164692 1.881560003691944
1.7329344670573925 220.23267873338784 1.9070607332665928
1.7381620220108085 223.37885774035135 1.903813291933956
1.7433895769642245 227.87402646814647 1.9170264070667193
1.7486171319176405 229.5085068377208 1.924751267816655
1.7538446868710564 236.16807175582926 1.969587273114831
1.7590722418244724 242.91446520732478 2.01372454923461
1.7642997967778884 240.90711975723482 2.027572315832013
1.7695273517313044 236.50943832293063 1.981499692969749
1.7747549066847204 232.0608864253496 1.935776624893547
1.7799824616381363 226.03463736758974 1.8911284153094974
1.7852100165915523 230.59816785785603 1.8931705559966767
1.7904375715449683 244.50469487298744 1.9664198892611948
1.7956651264983843 250.37230377819932 2.006767268264178
1.8008926814518003 247.15473779553614 1.9477404840472199
1.8061202364052162 247.7592337149499 1.944997784624553
1.8113477913586322 238.00245339473227 1.872425209166297
1.8165753463120482 243.81932374152362 1.880765335467071
1.8218029012654642 242.63312994060487 1.891082099193095
1.8270304562188802 242.3818223180529 1.870667646356763
1.8322580111722961 238.29913832772732 1.837472339196603
1.8374855661257121 234.7111539939304 1.830101818127965
1.842713121079128 241.6191362207599 1.8637879568781899
1.847940676032544 241.4553066374275 1.8439620148753868
1.85316823098596 258.3295259106111 1.9305378344523019
1.858395785939376 263.7723768266788 1.962376989414855
1.863623340892792 262.10587223565454 1.9561823542136858
1.868850895846208 257.51703589745074 1.9375391828003727
1.874078450799624 246.59059343498882 1.8614802530495658
1.87930600575304 246.89211631227812 1.8428713944910395
1.884533560706456 243.14969981952075 1.8112964174189425
1.889761115659872 244.58151404565697 1.8060294353794546
1.894988670613288 249.8263080305153 1.8276178596569501
1.9002162255667039 253.3469800692679 1.8413149116498275
1.9054437805201199 251.11776682964017 1.8185960217691732
1.9106713354735358 258.879200733955 1.8435634529648188
1.9158988904269518 249.77722430475114 1.7839457589051844
1.9211264453803678 247.67925752060654 1.7628133726411037
1.9263540003337838 245.8529484038228 1.750301925018041
1.9315815552871998 243.8951313152785 1.7587266222964595
1.9368091102406157 239.6408063294482 1.7350488860995206
1.9420366651940317 239.95553334424307 1.7217881064359561
1.9472642201474477 235.45334936267446 1.701506992323925
1.9524917751008637 239.03454543172168 1.6947742399226118
1.9577193300542797 243.22893058485147 1.7342680959613141
1.9629468850076957 245.70158279989386 1.7703974771577784
1.9681744399611116 250.17621372006016 1.7892620391819682
1.9734019949145276 252.55273858690236 1.8032485718169202
1.9786295498679436 241.3149420307404 1.7215081778763042
1.9838571048213596 238.56036292547356 1.6736198735601668
1.9890846597747756 237.16397953677182 1.665565451408177
1.9943122147281915 239.88902342761128 1.6753870983525903
1.9995397696816075 241.3749579059261 1.6769316336643103
2.0047673246350235 234.7626395227482 1.6619073768758736
2.0099948795884393 225.92734664707683 1.6178357992385857
2.015222434541855 221.04150803905887 1.5889948741454263
2.0204499894952708 221.67978277444772 1.5962662919617894
2.0256775444486865 225.52129707985804 1.6111497856304466
2.0309050994021023 225.4421613398336 1.605832132303432
2.036132654355518 232.83969939909827 1.6485448949280272
2.041360209308934 227.7593349369428 1.626631755809047
2.0465877642623496 236.5400693646447 1.6584197083476326
2.0518153192157653 232.47602565335708 1.6499896487675152
2.057042874169181 227.84552525156923 1.6300649703314736
2.062270429122597 230.90848054271606 1.6447070699654809
2.0674979840760126 228.50016185230413 1.6402577524113717
2.0727255390294284 230.88174862122034 1.6446556786697346
2.077953093982844 235.5695285043004 1.6444917387218068
2.08318064893626 230.4614421002784 1.6387287784969555
2.0884082038896756 231.97407559148843 1.662451101091138
2.0936357588430914 226.95870642511605 1.6391794332260359
2.098863313796507 228.8454399668601 1.6508443792123917
2.104090868749923 228.68469729033885 1.6676288853904828
2.1093184237033387 224.62424754309015 1.638141428729482
2.1145459786567544 223.97657542787056 1.627407717147063
2.11977353361017 214.62954040329706 1.568087480892296
2.125001088563586 212.75876332514034 1.5514530231003798
2.1302286435170017 210.83650515628986 1.5349286089540575
2.1354561984704175 208.76898701137767 1.5393598926607304
2.140683753423833 209.96398758613344 1.5467146909407499
2.145911308377249 213.72348570442216 1.5663709719935717
2.1511388633306647 218.26325739080605 1.6035160523892353
2.1563664182840805 227.5868052873538 1.6470040564618598
2.1615939732374962 229.26883194975758 1.6535932415272216
2.166821528190912 223.44052971125885 1.6166344513437592
2.1720490831443278 221.20548563417844 1.6022837113932331
2.1772766380977435 214.3519745487874 1.5729448902994216
2.1825041930511593 216.71513112244304 1.573000929775189
2.187731748004575 222.18640036424796 1.589215282310317
2.192959302957991 229.41674584764198 1.625367459407257
2.1981868579114066 226.70955784386908 1.6183307872009658
2.2034144128648223 221.6831242987318 1.600587501921853
2.208641967818238 217.4087842889893 1.5884903668467796
2.213869522771654 213.74309379772166 1.5555085266060278
2.2190970777250696 220.93567223655086 1.5936954255723959
2.2243246326784853 223.57277399166554 1.597827510250279
2.229552187631901 225.98105927760642 1.60746831064013
2.234779742585317 226.02046825731662 1.6117019114925553
2.2400072975387326 222.17753426825948 1.5971819211236127
2.2452348524921484 219.4937029693597 1.5902430870169681
2.250462407445564 226.25245943885682 1.6261956832624525
2.25568996239898 218.33873851766313 1.5877268351982883
2.2609175173523957 223.40385218656573 1.6220195294689443
2.2661450723058114 221.27455874020453 1.619489203319253
2.271372627259227 217.11205125297448 1.6130112911056749
2.276600182212643 216.47132981290454 1.5983213155428537
2.2818277371660587 220.0164941222518 1.614706227426203
2.2870552921194744 224.92771136821324 1.6442876755449076
2.29228284707289 235.20166700275422 1.695811083034467
2.297510402026306 234.9808585175008 1.7034669377253955
2.3027379569797217 222.86826417070117 1.609960954617186
2.3079655119331375 219.93173843351818 1.5739716688147232
2.3131930668865532 214.81558128832503 1.532874612046135
2.318420621839969 210.7730725516577 1.5129528702057646
2.3236481767933848 212.08494459571685 1.5186930291553342
2.3288757317468005 209.7941902067254 1.5241855960193078
2.3341032867002163 213.36042423980467 1.5374006569996383
2.339330841653632 220.06128305588257 1.5774186056523531
2.344558396607048 225.71139807456117 1.621012107872622
2.3497859515604635 227.60743393877655 1.6407113460667997
2.3550135065138793 225.68033130628874 1.6315735038053856
2.360241061467295 221.7666529814952 1.6092315032140314
2.365468616420711 205.69096561477872 1.5209618351309702
2.3706961713741266 210.21734477401498 1.5161307426661526
2.3759237263275423 218.69712061735117 1.541958583085284
2.381151281280958 221.98591617948668 1.5464029724112123
2.386378836234374 227.94335906189252 1.57248491586854
2.3916063911877896 227.6394573305431 1.5850044219000627
2.3968339461412054 226.79947345431364 1.5920605904635134
2.402061501094621 226.60726479886657 1.5642366445716007
2.407289056048037 220.50353261770508 1.5400976825691732
2.4125166110014526 215.20660759682423 1.5185815549495267
2.4177441659548684 213.90564903687286 1.5118891736326108
2.422971720908284 218.03551757650328 1.526526387334434
2.4281992758617 226.3350054271402 1.5564957717251044
2.4334268308151157 232.95558942797447 1.5690166559578314
2.4386543857685314 233.7453452601769 1.552501246225928
2.443881940721947 222.8272543809064 1.4797345512874027
2.449109495675363 219.3106897242393 1.449650605483696
2.4543370506287787 224.6314071733829 1.4364590595244273
2.4595646055821945 235.99651176936362 1.457586110499062
2.4647921605356102 254.0582946395599 1.4695979004686757
2.470019715489026 280.37005864704446 1.4647581629409003
2.4752472704424417 358.38917605892385 1.5769416561032126
2.4804748253958575 503.1870050213714 1.7776317090993787
2.4857023803492733 749.4143049746937 2.09508098015959
2.490929935302689 1086.554144372371 2.479786219794962
2.496157490256105 1514.8612627374632 2.918735165291773
2.5013850452095205 1942.6561380460532 3.2930715078182833
2.5066126001629363 2290.01089894284 3.564487125118026
2.511840155116352 2546.1505218518873 3.7525206276764536
2.517067710069768 2737.9233324586785 3.8908681905408047
2.5222952650231836 2923.703136528637 4.020057948976751
2.5275228199765993 3192.6046314687505 4.1949652657755045
2.532750374930015 3559.471624964153 4.4063798127788205
2.537977929883431 4169.716131432397 4.763296345072605
2.5432054848368466 4951.836532412841 5.197077208805802
2.5484330397902624 5775.024965311002 5.612933801559412
2.553660594743678 6392.435095679469 5.903086043564791
2.558888149697094 6685.127483340542 6.024540927178566
2.5641157046505096 6573.719896823557 5.956812120824694
2.5693432596039254 6186.750246808565 5.778829505053193
2.574570814557341 5620.057869828217 5.505223019199587
2.579798369510757 5057.390441481536 5.220971343501666
2.5850259244641727 4614.20269878618 4.97572090960648
2.5902534794175884 4284.697320097926 4.782148359125605
2.595481034371004 4090.497203343967 4.6858451602742415
2.60070858932442 3850.887298734142 4.549789984802853
2.6059361442778357 3482.202856276477 4.327958610018663
2.6111636992312515 3010.0649757932824 4.022936359015009
2.6163912541846672 2447.6506972431193 3.624817545908771
2.621618809138083 1864.5512677337658 3.1667389183869763
2.6268463640914987 1345.643656497333 2.6798714309380656
2.6320739190449145 946.3754207025207 2.2634125127104534
2.6373014739983303 680.5213568524935 1.9559905606614092
2.642529028951746 507.67991594871916 1.7395949604344725
2.6477565839051618 386.1264769695878 1.565620786804852
2.6529841388585775 319.4219122639218 1.4669792562637793
2.6582116938119933 282.3835744388014 1.4125652879344102
2.663439248765409 258.45730898406293 1.375037397782741
2.668666803718825 242.35884198367944 1.3589204345710708
2.6738943586722406 241.91643319889928 1.4007056547950074
2.6791219136256563 235.35691071332715 1.4094224329395004
2.684349468579072 233.26809106197283 1.4441297473930186
2.689577023532488 229.55195867420287 1.457211716634006
2.6948045784859036 226.79392361040007 1.464469905710241
2.7000321334393194 222.24271077326745 1.4601437385381537
2.705259688392735 220.8762461624928 1.4672314199532435
2.710487243346151 219.37066924613188 1.4753035194159074
2.7157147982995666 221.74056516569283 1.4933165378966127
2.7209423532529824 220.64723870722472 1.4939889422057313
2.726169908206398 214.63170589003315 1.4741111575508763
2.731397463159814 226.61010922078978 1.5357146229346468
2.7366250181132297 222.18737076711074 1.529468215226926
2.7418525730666454 226.16865151577537 1.561313319998001
2.747080128020061 220.5343788798233 1.5548668612790182
2.752307682973477 213.94875724170348 1.5135310057946618
2.7575352379268927 213.39407123637733 1.5122340011759687
2.7627627928803085 208.92167241351254 1.4862313874518156
2.767990347833724 210.15660510211129 1.4847765985130863
2.77321790278714 212.46639032365087 1.499519669519522
2.7784454577405557 208.65389265309508 1.4732352461045124
2.7836730126939715 207.23397068604146 1.4588796265628563
2.7889005676473873 206.0701070073451 1.4636957725359703
2.794128122600803 204.50224766929918 1.4593639590702987
2.7993556775542188 211.81080656027675 1.4984031884044018
2.8045832325076345 214.3937366299738 1.5088732403996097
2.8098107874610503 218.78379226770338 1.5168353763946478
2.815038342414466 224.13226923454042 1.5462705000759
2.820265897367882 224.62732860475614 1.5649198706751704
2.8254934523212976 223.88032201911847 1.5602003734322458
2.8307210072747133 220.15614064844326 1.5527405716594167
2.835948562228129 219.76612209544678 1.5540826762075264
2.841176117181545 210.72503572821776 1.5122015877613808
2.8464036721349606 215.7944116353878 1.5328788302167191
2.8516312270883764 213.16335642999027 1.523097303343115
2.856858782041792 209.54867651407648 1.513297423134913
2.862086336995208 220.46076945874094 1.5577749060542958
2.8673138919486236 218.06077731593894 1.5587630631733929
2.8725414469020394 223.97595125958875 1.5733358146814256
2.877769001855455 222.4323419371618 1.5604929627965483
2.882996556808871 220.8381496011686 1.5570570461564706
2.8882241117622867 213.26975728218378 1.523724154201818
2.8934516667157024 206.5143459262036 1.484595209248353
2.898679221669118 208.2402637739628 1.4860079117282348
2.903906776622534 215.5633012459537 1.5244904972264666
2.9091343315759497 226.5674229393064 1.569880481552505
2.9143618865293655 227.93675341959073 1.5737665056529058
2.919589441482781 221.52647923318423 1.5523903285588174
2.924816996436197 217.62986897279754 1.5243830815541197
2.9300445513896127 220.6220022199451 1.5461532158544495
2.9352721063430285 226.95872771739892 1.5681985779729135
2.9404996612964442 231.42671065782233 1.5807310347759451
2.94572721624986 228.00088977668605 1.5539216866806995
2.9509547712032758 221.94810971991612 1.517784446674382
2.9561823261566915 210.36353486598472 1.4758720418970772
2.9614098811101073 203.12407107960993 1.4343801819174111
2.966637436063523 200.29878265637086 1.432652043363833
2.971864991016939 198.8376316633463 1.4288170548610997
2.9770925459703546 200.27871008881263 1.4190245418442167
2.9823201009237703 201.77053430769524 1.4165444768183486
2.987547655877186 204.1777333345786 1.4043011361340352
2.992775210830602 209.992610470584 1.4305921845733438
2.9980027657840176 214.895021298562 1.4663153944246692
3.0032303207374333 214.32830578841947 1.4806917716310324
3.008457875690849 211.56988614824525 1.4652868016971392
3.013685430644265 213.11515817683585 1.4598807569202434
3.0189129855976806 219.39239324264489 1.48130193743942
3.0241405405510964 213.22343613751158 1.4534234991102057
3.029368095504512 210.0514979483222 1.433270235214022
3.034595650457928 206.72501578481626 1.4244447633305892
3.0398232054113437 209.72502722609912 1.4423161914268399
3.0450507603647594 215.93376529055652 1.4852323063952249
3.050278315318175 215.3373235507638 1.4823519498400415
3.055505870271591 216.2444237204622 1.455029679674478
3.0607334252250067 213.0976623569039 1.4389352041691883
3.0659609801784224 214.95521344078531 1.428104147643577
3.071188535131838 216.17489859844528 1.449063563341145
3.076416090085254 220.14599214494524 1.4729110323416195
3.0816436450386697 213.89968158305172 1.418438995173777
3.0868711999920855 211.94598951066425 1.384434529659748
3.0920987549455012 210.3218733679909 1.353290626428824
3.097326309898917 216.83051320430894 1.3719817683007687
3.1025538648523328 222.0720878104237 1.3926619314766797
3.1077814198057485 227.17415836998913 1.4190066181167318
3.1130089747591643 226.93976247899474 1.3946303284741959
3.11823652971258 225.8491423977369 1.3822954607188866
3.123464084665996 222.65942208311313 1.353220503689146
3.1286916396194115 225.59075656984342 1.351680183508068
3.1339191945728273 229.71034435509492 1.3558543410104111
3.139146749526243 236.15497076706095 1.3582473633470429
3.144374304479659 234.55665851643118 1.3286894926219992
3.1496018594330746 237.22017672256666 1.3331937991419394
3.1548294143864903 238.29941600872812 1.3330024400543439
3.160056969339906 245.03282022341278 1.3354094152444165
3.165284524293322 249.54486265243844 1.3339369855544683
3.1705120792467376 261.17794153988723 1.3346766881767218
3.1757396342001534 271.0477317922149 1.3349191922562293
3.180967189153569 276.96366185399137 1.3156710139636931
3.186194744106985 286.9382622960781 1.3089200894602375
3.1914222990604006 298.82325172139105 1.3113356530111075
3.1966498540138164 308.2488635463243 1.3151959811028928
3.201877408967232 326.02902841547575 1.3350514606688764
3.207104963920648 349.81245181653156 1.3634627254758247
3.2123325188740637 368.35036840957565 1.383175870418075
3.2175600738274794 396.7189705735305 1.4234951529478914
3.222787628780895 418.8751389921816 1.4504946342242737
3.228015183734311 438.30952807307915 1.4755731742532423
3.2332427386877267 470.59594546078506 1.5223840765890215
3.2384702936411425 502.2444919480895 1.5682589427821725
3.2436978485945582 537.9503672726962 1.6234422363231924
3.248925403547974 567.3659652978732 1.667542959422701
3.2541529585013897 595.7972028227899 1.7057708831915301
3.2593805134548055 618.4815786302216 1.7316783525995603
3.2646080684082213 640.9529657359365 1.7596633843019487
3.269835623361637 661.6592799607473 1.784533644325257
3.275063178315053 683.6430254995307 1.813501459917733
3.2802907332684685 695.7930202753162 1.8266918679847672
3.2855182882218843 709.0982441691909 1.8415328175700458
3.2907458431753 717.6850596736036 1.853250446298143
3.295973398128716 721.5273767915202 1.855299759069828
3.3012009530821316 727.882882276499 1.861355535443048
3.3064285080355473 727.2189548292222 1.8585796899190206
3.311656062988963 731.9903470234575 1.8634479146921554
3.316883617942379 731.9026368995126 1.8609114959555444
3.3221111728957946 732.4485350117365 1.8584278854708607
3.3273387278492104 738.6884921480289 1.8664576474164922
3.332566282802626 740.309583760011 1.8632737909274157
3.337793837756042 740.9033565275105 1.8639401772525135
3.3430213927094576 723.2207253627661 1.8382193464515821
3.3482489476628734 694.1305439682146 1.7974923818789437
3.353476502616289 659.8130242482131 1.7541284444769092
3.358704057569705 618.3203269760036 1.6958728083171035
3.3639316125231207 565.9734046184228 1.6201530818391423
3.3691591674765364 512.8522311339615 1.5396475833443917
3.374386722429952 457.9334662497252 1.4585926184581914
3.379614277383368 410.4461826400799 1.3903636766432552
3.3848418323367837 375.4598576152084 1.3478462401156195
3.3900693872901995 340.74788641723006 1.305238349778773
3.3952969422436152 313.55849836143335 1.2758668035895808
3.400524497197031 291.13159875426373 1.2555697632064033
3.4057520521504467 276.950633891338 1.250986178316227
3.4109796071038625 264.17643197464787 1.2554890065595974
3.4162071620572783 260.4061604317914 1.2728235938857886
3.421434717010694 249.8495904302949 1.2562944784842016
3.4266622719641098 239.4582348271026 1.2335419018588116
3.4318898269175255 234.63720174138763 1.227017194069604
3.4371173818709413 223.6511449224836 1.2128230554034782
3.442344936824357 221.5699759234192 1.2231350189004804
3.447572491777773 217.854961569185 1.2204132393843679
3.4528000467311886 215.1913093667037 1.2171733272014285
3.4580276016846043 210.7772206729851 1.2147948068032448
3.46325515663802 210.12273707399925 1.2124786264514649
3.468482711591436 208.72797774482262 1.2096271471202695
3.4737102665448516 213.1874835800214 1.2306725502405287
3.4789378214982674 211.16154380676525 1.214542108936952
3.484165376451683 216.02242092610456 1.241804931198632
3.489392931405099 217.04903856202537 1.2575414969877068
3.4946204863585146 222.4601980161107 1.2732291376136586
3.4998480413119304 222.5728064810396 1.2633242359385595
3.505075596265346 230.01754231596362 1.2841067377391013
3.510303151218762 236.33976521732797 1.2935944867118827
3.5155307061721777 239.53217456025504 1.2742956991221301
3.5207582611255934 242.2181822573866 1.2634615816596912
3.525985816079009 245.63011185574518 1.2285066797439077
3.531213371032425 253.22699036705947 1.2217815638477816
3.5364409259858407 259.60277879330715 1.2123750923080296
3.5416684809392565 270.4368919781266 1.2045526369881299
3.546896035892672 290.27950425126784 1.2217738498894222
3.552123590846088 329.7236567426339 1.2730642785603126
3.5573511457995037 408.1671823259811 1.3918832233440004
3.5625787007529195 537.4345701346413 1.5809059385184399
3.5678062557063353 752.4796671379421 1.8612678381683214
3.573033810659751 1152.8834435258188 2.299600900071284
3.5782613656131668 1871.6304032167352 2.9287983291723263
3.5834889205665825 3157.831470408671 3.8054868023471635
3.5887164755199983 5342.379246192945 4.949444173538473
3.593944030473414 8559.398026302322 6.218617689816761
3.59917158542683 12259.815562703696 7.400369423800085
3.6043991403802456 16024.627544289786 8.432088900052008
3.6096266953336613 18528.00256132868 9.051775976341132
3.614854250287077 19143.76978637122 9.214239929026864
3.620081805240493 17674.65059269464 8.851707322891155
3.6253093601939086 14647.80357043672 8.066268176720635
3.6305369151473244 11244.216746944845 7.050101165596731
3.63576447010074 7886.037200284347 5.889370547933049
3.640992025054156 5299.650589093513 4.810802146121005
3.6462195800075716 3401.482950217369 3.8460885194539807
3.6514471349609874 2165.3886551208375 3.0640751182458756
3.656674689914403 1379.0832409732088 2.4443480285930304
3.661902244867819 936.0403077638183 2.010983678220174
3.6671297998212347 680.0894608184732 1.718845357644185
3.6723573547746504 547.3311799261876 1.5554722034581763
3.677584909728066 457.6699640981214 1.429886404780194
3.682812464681482 403.71859855771436 1.3458770265554625
3.6880400196348977 363.510112252222 1.2806868760169852
3.6932675745883135 337.8371768885323 1.2369161999209362
3.698495129541729 316.2546181190502 1.210281331644224
3.703722684495145 303.3278495247759 1.1936618465042055
3.7089502394485607 291.72072280569057 1.171512744288034
3.7141777944019765 286.65107122832717 1.1601618240324467
3.7194053493553922 281.54028614166765 1.1554682715390472
3.724632904308808 279.9228726809202 1.1634082604460763
3.7298604592622238 270.53906481051484 1.150334156282107
3.7350880142156395 262.71829473996513 1.1344100650786952
3.7403155691690553 256.5916745462212 1.1290604731784777
3.745543124122471 254.5456817537507 1.1403117878959124
3.750770679075887 254.3736818380329 1.1477402708137485
3.7559982340293026 250.3743595314187 1.1400222598712901
3.7612257889827183 248.26102368163527 1.1349788853531089
3.766453343936134 248.13505256753706 1.1317889621898793
3.77168089888955 250.91223194558827 1.1359312429702295
3.7769084538429656 245.07111090130954 1.1269110797236874
3.7821360087963813 240.49117911324404 1.1193619866817863
3.787363563749797 240.11503433409032 1.125731233473379
3.792591118703213 239.22381642780113 1.12278627179771
3.7978186736566286 241.92923758354843 1.1281133239822523
3.8030462286100444 245.05827089581433 1.1223145023716168
3.80827378356346 249.6192713323513 1.1196560120000396
3.813501338516876 253.83219653918565 1.1205350793010844
3.8187288934702917 255.72269338546982 1.1061076771296263
3.8239564484237074 258.4349252306117 1.103967876828158
3.829184003377123 265.9947232029312 1.1087651655371145
3.834411558330539 274.39893775142025 1.1190085560245824
3.8396391132839547 293.7396073878224 1.1473207979280176
3.8448666682373704 313.2143675071747 1.1781031781894225
3.850094223190786 331.0675149342182 1.207401177413215
3.855321778144202 346.2172733961735 1.2302972779439585
3.8605493330976177 355.25567793168807 1.2403699721149355
3.8657768880510335 364.80156136418645 1.2501121327024072
3.8710044430044492 369.4215816979121 1.2517338038877444
3.876231997957865 381.11630657363304 1.2659811525107239
3.8814595529112808 388.4879708486291 1.2814617093811393
3.8866871078646965 415.34771787475995 1.3342379192454727
3.8919146628181123 452.74482528149105 1.3991152873436226
3.897142217771528 501.5559506699497 1.4770853615800665
3.902369772724944 584.6398920620447 1.5943442114258295
3.9075973276783595 680.1261516060596 1.7211555942581118
3.9128248826317753 721.2600200927806 1.7642749137835987
3.918052437585191 709.0566009670162 1.7519302690655245
3.923279992538607 615.7570871910024 1.6279704320029942
3.9285075474920226 526.5804174468185 1.5011314261480733
3.9337351024454383 442.7463314455407 1.3695724355085712
3.938962657398854 376.499616076155 1.2598998850699723
3.94419021235227 335.47998434623776 1.1850259528293905
3.9494177673056856 320.82778793871006 1.1575648466088715
3.9546453222591014 316.9421049777735 1.14679098124734
3.959872877212517 321.9052181004031 1.148038024042331
3.965100432165933 330.37321080393 1.1597020526178352
3.9703279871193486 340.83087165854056 1.1758365708217624
3.9755555420727644 356.5005663737513 1.2030186247292456
3.98078309702618 372.438902047902 1.2281416814813073
3.986010651979596 388.01072839919493 1.2476772052759693
3.9912382069330117 403.71393308615797 1.2645842055393686
3.9964657618864274 417.7593198175921 1.279215501074773
4.001693316839844 437.50799234101294 1.3056010475651378
4.00692087179326 462.10203469153805 1.3368859704402376
4.012148426746676 489.1285065006497 1.3801278640967423
4.017375981700092 516.071053416489 1.43352467942543
4.0226035366535084 555.9442111589693 1.4963401600053325
4.027831091606925 600.8418805125453 1.5603170818691008
4.033058646560341 657.3023816201799 1.6337412912000142
4.038286201513757 720.4790254788854 1.7100443293192291
4.043513756467173 795.1418207061312 1.8041535653596437
4.0487413114205895 877.444692910667 1.897294551482645
4.053968866374006 972.6283409148845 1.9983843056045563
4.059196421327422 1072.7945476118723 2.0988627459723492
4.064423976280838 1196.2774073966334 2.214497798948317
4.069651531234254 1349.6648682270727 2.351154986068953
4.0748790861876705 1519.314347919243 2.4999333101731858
4.080106641141087 1711.6304574960234 2.655115855778591
4.085334196094503 1930.2834632219683 2.817817738305451
4.090561751047919 2168.2388148388445 2.987512666001822
4.095789306001335 2439.765588386712 3.167248994615985
4.1010168609547515 2756.8733313206367 3.368538735137082
4.106244415908168 3066.2618611006205 3.5531702984638716
4.111471970861584 3430.1744732128595 3.762668458345038
4.116699525815 3792.587372988968 3.9507766224461363
4.121927080768416 4155.8514658479735 4.090040061309637
4.1271546357218325 4524.531934199606 4.2221420043312525
4.132382190675249 4902.311917050888 4.3812568147578625
4.137609745628665 5290.304352846013 4.53327027696465
4.142837300582081 5663.3195388203985 4.67650402054042
4.148064855535497 5980.774537701495 4.797341982530346
4.1532924104889135 6303.352929674012 4.917748035348861
4.15851996544233 6570.275261409666 5.01286390950972
4.163747520395746 6756.844406877063 5.07947974427335
4.168975075349162 6843.099817710578 5.096555724006709
4.174202630302578 6841.200386479855 5.086914860477668
4.1794301852559945 6724.906202230981 5.035657176991602
4.184657740209411 6536.961980108255 4.961082716294157
4.189885295162827 6224.871632525407 4.840312010158754
4.195112850116243 5847.000254985009 4.693554421554478
4.200340405069659 5380.817559325005 4.490060835959666
4.2055679600230755 4864.989715286819 4.258346011791767
4.210795514976492 4380.373736334728 4.038103715378344
4.216023069929908 3908.0674884463206 3.8145392889672776
4.221250624883324 3438.4221982448744 3.5711320541524576
4.22647817983674 3037.632770971339 3.355133395637437
4.2317057347901565 2660.808002476775 3.1353674446115543
4.236933289743573 2336.216014576031 2.9336716093570585
4.242160844696989 2060.117962432749 2.7550817526703733
4.247388399650405 1803.2780947252538 2.5752439693069236
4.252615954603821 1580.6232995259386 2.4136277057292337
4.257843509557238 1405.4146406968332 2.277994602573284
4.263071064510654 1241.9788987052734 2.13883176637875
4.26829861946407 1101.5918364727186 2.010525091220467
4.273526174417486 983.8984646236196 1.8959151866554944
4.278753729370902 885.2463944268086 1.7996336654016976
4.283981284324319 797.3973015627353 1.7082105595945258
4.289208839277735 723.0260680387163 1.6257793916171461
4.294436394231151 655.0792852837974 1.5475556249599058
4.299663949184567 592.5332980651606 1.4687835178354856
4.304891504137983 540.7056234123171 1.3998045933018954
4.3101190590914 496.9336063884366 1.3408609247526873
4.315346614044816 455.7713080432635 1.28311406263165
4.320574168998232 428.0025040212691 1.2474504628679437
4.325801723951648 402.1585902274651 1.213924260928375
4.331029278905064 379.5256553009116 1.1847780095686649
4.336256833858481 363.9135615388257 1.1635686865631474
4.341484388811897 349.96607190180094 1.1449748304923533
4.346711943765313 336.1160298885623 1.1262993194797584
4.351939498718729 322.83011000638265 1.1058040292669316
4.357167053672145 307.9795317999838 1.0811560019733057
4.362394608625562 296.7870306481989 1.0665117484997213
4.367622163578978 287.88741036977734 1.0533917781832243
4.372849718532394 281.84985476239973 1.054402199012493
4.37807727348581 273.9309764990059 1.0480186894505423
4.383304828439226 264.5885799849047 1.0377462350572324
4.388532383392643 254.29546702496367 1.0248070185952949
4.393759938346059 246.3459073261655 1.0159608401114437
4.398987493299475 237.74206478651783 1.0028710566773578
4.404215048252891 228.38012078651727 0.9898210329028363
4.409442603206307 221.22738719204648 0.9817306064506786
4.414670158159724 217.57880626860688 0.9805448887276338
4.41989771311314 212.07231161447575 0.9911332725907609
4.425125268066556 214.6478121746305 1.0177220681349697
4.430352823019972 210.19471147435638 1.0124446570158026
4.435580377973388 204.87285790520687 0.9992293411489785
4.440807932926805 199.18327003782645 0.9800549729176816
4.446035487880221 189.6912678422421 0.9644246755383009
4.451263042833637 180.88079554828505 0.9491255657065749
4.456490597787053 177.1950406507345 0.9421591442182677
4.4617181527404695 176.79376752890153 0.9553369738873173
4.466945707693886 178.51750938063273 0.9665304607006864
4.472173262647302 180.1680232436727 0.9811602106452469
4.477400817600718 184.50246551048104 0.9984791215295721
4.482628372554134 179.257408060713 0.968520456212157
4.4878559275075505 184.10993699676757 0.9826900781991778
4.493083482460967 183.83443557324398 0.984586649307341
4.498311037414383 178.3189321318918 0.973153607235107
4.503538592367799 175.85840282932486 0.9777853539309953
4.508766147321215 170.4007239585001 0.9645374661822033
4.5139937022746315 167.89385431108943 0.9656720397996367
4.519221257228048 170.13670442684918 0.985042920853821
4.524448812181464 170.80286718473852 0.9952510445291753
4.52967636713488 172.05677412151428 1.0195043604768805
4.534903922088296 174.32031355695196 1.0272277189520622
4.5401314770417125 171.25663695607082 1.0162736353880018
4.545359031995129 170.91341970146286 1.014149178639837
4.550586586948545 172.9171220423955 1.0124030206361192
4.555814141901961 169.0164589054532 1.011808667220311
4.561041696855377 164.65352569590047 1.0010680639274439
4.5662692518087935 162.15664054229768 0.9887231647424037
4.57149680676221 156.05651178803723 0.9625594528796355
4.576724361715626 153.66856845245806 0.9449567644027228
4.581951916669042 157.4500537863927 0.9510768557391245
4.587179471622458 159.4437536091197 0.9548563723336522
4.5924070265758745 164.84363262571043 0.9773001355308386
4.597634581529291 163.78528156338155 0.9757384349389128
4.602862136482707 162.56528404190263 0.9825227724973771
4.608089691436123 166.50311142654826 1.011001738626486
4.613317246389539 166.16377236590267 1.0112493134517841
4.6185448013429555 169.85545453979617 1.0348466555093734
4.623772356296372 170.48632743312638 1.037935043161337
4.628999911249788 172.6720850148044 1.0453617615222193
4.634227466203204 170.00859125069707 1.047255191320843
4.63945502115662 170.95678656927925 1.043204045424862
4.6446825761100365 165.59285418693943 1.0143192883313443
4.649910131063453 160.32188702508202 0.9930572100656874
4.655137686016869 162.4651890908793 1.0038153891556698
4.660365240970285 163.00993159833618 1.0170515887088658
4.665592795923701 161.5496414195547 1.0103758433832155
4.6708203508771176 160.63209440298428 1.0068207030127014
4.676047905830534 164.14432214745847 1.0178138452073557
4.68127546078395 159.063164260729 1.0013336896371527
4.686503015737366 160.20085748801125 1.0125197785325875
4.691730570690782 156.38943217800795 0.9962226547975248
4.696958125644199 155.58940483190153 0.9996720676406688
4.702185680597615 156.84726942664796 1.0097752255609913
4.707413235551031 159.84335627075714 1.016976396019361
4.712640790504447 161.73431728916157 1.0205389045502276
4.717868345457863 160.51000454963724 1.0028157218801919
4.72309590041128 161.82035013496636 1.0104884442211564
4.728323455364696 158.29887905390558 1.0116717838039235
4.733551010318112 157.967348565145 1.0197716672744437
4.738778565271528 159.01959118645652 1.0131496621917253
4.744006120224944 155.81544482709674 0.9912153544885574
4.749233675178361 158.1191443557002 0.9879444878306511
4.754461230131777 162.25321228347784 1.0148979989684443
4.759688785085193 159.68191855549054 1.0125288155550198
4.764916340038609 159.2747056488299 1.0205686396986051
4.770143894992025 155.3952332842555 1.0002729068469434
4.775371449945442 154.0814719869705 0.9888902550284556
4.780599004898858 153.14826274526132 0.9778596285116814
4.785826559852274 156.64357428173113 0.9864899466317112
4.79105411480569 154.00334829036754 0.9688599623653852
4.796281669759106 150.27065901544267 0.9524801282201494
4.801509224712523 153.35204087284203 0.9622985259097503
4.806736779665939 152.42828461094595 0.9690181660673011
4.811964334619355 156.3554758981151 1.0046828002710435
4.817191889572771 154.66280361235525 0.9985868948848281
4.822419444526187 152.17890243323345 0.9990581358122891
4.827646999479604 153.7413048888961 0.9885385798427597
4.83287455443302 152.45303253689218 0.9784907569532442
4.838102109386436 154.23090247902883 0.9806986155208065
4.843329664339852 151.43750545803917 0.9699754254657148
4.848557219293268 149.31110007092386 0.9596931697281857
4.853784774246685 148.43354482701142 0.9603968511697232
4.859012329200101 151.88932311081368 0.9689189253484495
4.864239884153517 153.69815299512274 0.9740630604931846
4.869467439106933 153.15423766124536 0.9713899607810262
4.8746949940603495 153.03378868153723 0.9654123701643081
4.879922549013766 153.0342042934802 0.9580415392839224
4.885150103967182 156.42904508182022 0.9683569084434229
4.890377658920598 159.65387825412301 0.9698855458688621
4.895605213874014 159.78255969563295 0.9706499876540564
4.9008327688274305 159.48127441998764 0.9836156802290097
4.906060323780847 155.90810640347314 0.9715787572567344
4.911287878734263 153.38692367544428 0.9652059691155279
4.916515433687679 149.13192055536388 0.9503645883169441
4.921742988641095 149.6440613368767 0.9453181004920999
4.9269705435945115 152.27112809846437 0.9503072971820083
4.932198098547928 152.3964402393485 0.9434734629371985
4.937425653501344 150.86552071519858 0.9317514197608109
4.94265320845476 148.09872632454042 0.9307916707763498
4.947880763408176 147.88202536528652 0.9395813671464224
4.9531083183615925 153.74837447641116 0.9709277192148569
4.958335873315009 157.18467880272024 0.9971075572101437
4.963563428268425 160.29312502808756 1.0037280272542943
4.968790983221841 159.17157625862689 0.9809687957314168
4.974018538175257 154.31700733599322 0.9419556330944449
4.9792460931286735 152.62546611590025 0.9257088878640072
4.98447364808209 151.74106576036107 0.9146525381389417
4.989701203035506 157.64065333554043 0.9227869165246654
4.994928757988922 161.842102231033 0.9198344112520086
5.000156312942338 166.28503995099192 0.9140744894390519
5.0053838678957545 168.54738067272797 0.892265782389969
5.010611422849171 177.97112522637644 0.8993199527633141
5.015838977802587 182.52530505407898 0.8989981855508464
5.021066532756003 183.2831854147893 0.8928508425391308
5.026294087709419 181.58529558638406 0.8845962852707293
5.0315216426628355 177.2935503403205 0.8675336374700295
5.036749197616252 176.01708946313374 0.867339419701223
5.041976752569668 174.91871323639924 0.864852047667883
5.047204307523084 172.9371505391917 0.8627893665424414
5.0524318624765 171.41239767999784 0.8624248719743219
5.0576594174299165 175.92904810832007 0.8753965378742488
5.062886972383333 180.73600917839877 0.8776887988253853
5.068114527336749 187.21668173794444 0.8879395888783495
5.073342082290165 196.7777330415017 0.8990085636374829
5.078569637243581 206.50722913846414 0.9025660872739324
5.0837971921969975 211.66397736090966 0.8959933988211106
5.089024747150414 221.767596388579 0.8990384625879887
5.09425230210383 232.9198242251095 0.9070092886569878
5.099479857057246 247.6028432231928 0.9169607543134883
5.104707412010662 271.9870395311815 0.9449906196632529
5.109934966964079 295.98133295066367 0.9691754849100959
5.115162521917495 318.2596500582156 0.9943671928034461
5.120390076870911 341.2942655808886 1.0263622836681119
5.125617631824327 355.7668863585599 1.0442319206898198
5.130845186777743 357.9062044742399 1.0486949502495584
5.13607274173116 349.3690526158358 1.0388592667856924
5.141300296684576 333.4399029569558 1.022316577420535
5.146527851637992 307.33287316076627 0.990572426290306
5.151755406591408 282.3826706167315 0.9673274277571027
5.156982961544824 253.058762290016 0.9351916398518442
5.162210516498241 230.85766627439997 0.9196268302196173
5.167438071451657 209.98767494495792 0.9019886664175631
5.172665626405073 194.72628338446 0.8893762610196816
5.177893181358489 183.33983435369547 0.8803185940108699
5.183120736311905 179.57473710620894 0.8874530102345478
5.188348291265322 173.373342074037 0.8762479936794582
5.193575846218738 171.72342967635458 0.876341560424465
5.198803401172154 170.04164214370144 0.8765190547719381
5.20403095612557 167.95124708691077 0.8743144648317644
5.209258511078986 168.0671252051268 0.8849554821954388
5.214486066032403 164.7589861890755 0.8780303254450265
5.219713620985819 162.8155455419223 0.8760557360202111
5.224941175939235 164.20809885696056 0.8884022043852648
5.230168730892651 165.19224012939753 0.893381489795776
5.235396285846067 167.76090429376777 0.9116702882840922
5.240623840799484 166.45662175083459 0.912164599611678
5.2458513957529 159.24353196569442 0.8972003728187022
5.251078950706316 152.96276505657067 0.8783734173425536
5.256306505659732 148.69831215241484 0.8607913196618646
5.261534060613148 150.42641592765665 0.8682276575423132
5.266761615566565 153.49844528360086 0.8789584806951785
5.271989170519981 154.20503541987634 0.8802824453161293
5.277216725473397 157.38997972788442 0.898908199899732
5.282444280426813 158.35522449222498 0.9144067880227372
5.2876718353802294 158.70794243650207 0.9187940731892976
5.292899390333646 154.32891130834616 0.8972207332280178
5.298126945287062 149.50810253578354 0.8758224392273163
5.303354500240478 149.09093720957728 0.8764402762657152
5.308582055193894 149.84546467795636 0.8715353695724923
5.3138096101473105 153.83499115844754 0.887994046428015
5.319037165100727 160.20823467662504 0.9091687525458794
5.324264720054143 158.63319109835766 0.9054187227662891
5.329492275007559 156.87221485549603 0.9135221888780434
5.334719829960975 153.7489612312465 0.9068461104450557
5.3399473849143915 151.85237919219634 0.9014932981857112
5.345174939867808 147.1767549420526 0.8795236061042974
5.350402494821224 147.51835265339943 0.8742447226817386
5.35563004977464 150.37375480998068 0.8809059240311792
5.360857604728056 151.81985499063597 0.8755656125146066
5.3660851596814725 154.15704596145935 0.8795080274545797
5.371312714634889 156.99944667582517 0.8703205779465016
5.376540269588305 155.24167878461157 0.8611227798019903
5.381767824541721 152.79642392328728 0.857188547302762
5.386995379495137 150.5623429223923 0.852684565365826
5.3922229344485535 147.69160670128912 0.8464499022319447
5.39745048940197 149.6259475355228 0.8576514776938442
5.402678044355386 152.4355221877271 0.8574211880448601
5.407905599308802 154.95049545948496 0.8569898910734014
5.413133154262218 160.49313400444785 0.860479024236397
5.4183607092156345 162.70550080549836 0.8474022803026713
5.423588264169051 164.1511169609821 0.8434680275436507
5.428815819122467 166.63431647379855 0.8370543445046953
5.434043374075883 171.93565649660235 0.841744430312336
5.439270929029299 170.21441215271233 0.8333564983512489
5.4444984839827155 176.49506932151482 0.8441349614556514
5.449726038936132 175.2849290854758 0.8402811312158223
5.454953593889548 176.9463322158989 0.8459661710736017
5.460181148842964 172.6068509981568 0.8373512427095314
5.46540870379638 171.21136269670293 0.8457797464977067
5.4706362587497965 170.22920000544352 0.8452805269017284
5.475863813703213 170.39933185435845 0.8559900836972912
5.481091368656629 170.43449699771068 0.8537868182416403
5.486318923610045 164.04914974751074 0.838207171221573
5.491546478563461 160.76855442151927 0.8303949787905215
5.4967740335168775 156.91601830245065 0.8167329685790293
5.502001588470294 157.50459569003584 0.8233649271660991
5.50722914342371 155.7419150702371 0.8273671552036936
5.512456698377126 155.94788247337232 0.8342786348228105
5.517684253330542 158.37583627181894 0.8537599588678544
5.522911808283959 159.64565576567347 0.8545431253551131
5.528139363237375 164.06309381435122 0.8654048193577284
5.533366918190791 164.3579286165783 0.8643490850032935
5.538594473144207 161.39109683128234 0.8584028741933523
5.543822028097623 156.59013967260117 0.8489313204677014
5.54904958305104 154.13940349482692 0.8384191422828043
5.554277138004456 155.80617927707573 0.8454444201559485
5.559504692957872 156.6438257068336 0.8470291084357402
5.564732247911288 157.74775420330417 0.8484654403497267
5.569959802864704 156.0942571117565 0.8461111333707283
5.575187357818121 158.99028804597611 0.8457567349785062
5.580414912771537 161.49577103121965 0.8386470794682923
5.585642467724953 162.89693177358876 0.8382375901862473
5.590870022678369 162.70840655592332 0.82844231944426
5.596097577631785 159.9707439568862 0.8147577988585952
5.601325132585202 163.09727049739993 0.8191292190747167
5.606552687538618 174.85321938885357 0.8373848496361121
5.611780242492034 180.9379822585403 0.8396198626736329
5.61700779744545 185.61094232226577 0.8375031254724611
5.622235352398866 191.04784242811044 0.8261480295892747
5.627462907352283 208.22075738767225 0.8344248431713949
5.632690462305699 245.09915931359888 0.8738226427333513
5.637918017259115 304.50866237386913 0.9487191021776401
5.643145572212531 388.56035433435153 1.0483281080605644
5.648373127165947 484.0380844278131 1.149091923862464
5.653600682119364 586.3671151262384 1.2527176892219727
5.65882823707278 676.2458798927511 1.3386855501094264
5.664055792026196 736.8790296687858 1.3945995812985772
5.669283346979612 774.0227975710417 1.4278426706336433
5.674510901933028 779.4345042065183 1.4298260418993558
5.679738456886445 774.1980596126485 1.4240688065883522
5.684966011839861 762.2224282732884 1.4119872557944992
5.690193566793277 747.0490277626136 1.397279495096364
5.695421121746693 742.0712222665247 1.3929549951524995
5.700648676700109 740.1275158598269 1.3913833254559025
5.705876231653526 743.2575402554767 1.3953063650320336
5.711103786606942 745.3507235273619 1.3966259745632694
5.716331341560358 746.389215202742 1.396616883259779
5.721558896513774 750.3116385128884 1.3988625962338301
5.7267864514671905 753.5742179641181 1.4013000496838215
5.732014006420607 753.9471563139953 1.4014105384253448
5.737241561374023 759.8714271485362 1.407935580771495
5.742469116327439 776.3702821002447 1.4230308224807098
5.747696671280855 808.8893295140628 1.4524348873468529
5.7529242262342715 856.1796494616761 1.4921079454425539
5.758151781187688 912.9737970711654 1.5385614981617803
5.763379336141104 983.1484523191365 1.5957848208798595
5.76860689109452 1063.1869247121774 1.6591396949063983
5.773834446047936 1143.60035336505 1.7202346014349603
5.7790620010013525 1210.6180240538833 1.769221957952578
5.784289555954769 1245.9722013389114 1.7938249051680775
5.789517110908185 1249.0683405169634 1.7949094318944865
5.794744665861601 1191.1791811288465 1.7509063231405977
5.799972220815017 1086.7871504239088 1.6705520860717717
5.8051997757684335 950.6927094846932 1.5617541013137293
5.81042733072185 795.3767517495037 1.4283181289102052
5.815654885675266 652.9833398556278 1.298987064173765
5.820882440628682 520.0465429942496 1.1648250952416248
5.826109995582098 421.1040224697812 1.0580875528103664
5.8313375505355145 350.8236107770284 0.9823380650919069
5.836565105488931 293.72653150813943 0.911635861774715
5.841792660442347 256.7080534886407 0.8652364650638444
5.847020215395763 231.3367278671365 0.8347208331671473
5.852247770349179 213.0008787538584 0.8094817342567581
5.8574753253025955 204.82215926511856 0.8010549864917565
5.862702880256012 199.64180723859826 0.8021924632562246
5.867930435209428 200.40679288068452 0.8140888756609953
5.873157990162844 200.94582900608725 0.8186456993728144
5.87838554511626 198.53506600468077 0.8150231380669095
5.8836131000696765 197.99125295671283 0.8105297888730106
5.888840655023093 197.4967403610261 0.8095182030010155
5.894068209976509 196.5616640783391 0.8088149095958888
5.899295764929925 198.19125796498327 0.8106287664593732
5.904523319883341 197.86170896883246 0.8066330356682226
5.9097508748367575 198.55212015893667 0.8092084152058033
5.914978429790174 199.69219287914405 0.8083774603693468
5.92020598474359 198.70804596521378 0.8008781540477283
5.925433539697006 201.24058891646365 0.8043861771389526
5.930661094650422 203.89232865933593 0.8029449745146524
5.9358886496038386 207.29757650387035 0.8061544707528845
5.941116204557255 210.31052488188408 0.8096972328818487
5.946343759510671 217.1974280388857 0.8175075904769289
5.951571314464087 219.59290059122176 0.8236068141847407
5.956798869417503 226.87509070453734 0.8347695684062713
5.96202642437092 230.60559484661218 0.8385058588071429
5.967253979324336 235.86165280468668 0.8455964545259332
5.972481534277752 247.40513442678468 0.8595769524206712
5.977709089231168 255.5193136434638 0.8675653655972247
5.982936644184584 269.9538390416237 0.8871743604850703
5.988164199138001 287.3102410109009 0.907903708043186
5.993391754091417 305.5002780124137 0.9339501972845994
5.998619309044833 327.71353574832875 0.9645213770028398
6.003846863998249 356.2761118430949 1.0044231460897826
6.009074418951665 389.6707471077717 1.0471423744538138
6.014301973905082 427.06657226963193 1.0911658538243896
6.019529528858498 479.26691817036175 1.1536625093913402
6.024757083811914 544.2294954482779 1.2297201942764882
6.02998463876533 621.8911637021896 1.3153660148184552
6.035212193718746 720.2536238949378 1.4163820992285268
6.040439748672163 837.8480916438616 1.5276424171284162
6.045667303625579 975.4491764943626 1.6462460373542833
6.050894858578995 1146.5658317366804 1.7867903912640417
6.056122413532411 1320.6129542753467 1.9203694651232934
6.061349968485827 1487.9747817149798 2.040236740798847
6.066577523439244 1644.1878266535016 2.1462540763777067
6.07180507839266 1760.6949329746749 2.225191444362203
6.077032633346076 1831.9518488429696 2.2743859751948095
6.082260188299492 1849.8851010063304 2.288353217074684
6.087487743252908 1816.124329345139 2.2678740475389736
6.092715298206325 1741.3727499453373 2.2220337224597975
6.097942853159741 1641.118235110732 2.1587519300543585
6.103170408113157 1533.6874816393863 2.091988144679889
6.108397963066573 1407.8769722986788 2.0061451218960062
6.113625518019989 1271.9756430526602 1.9094060582518857
6.118853072973406 1148.369309268457 1.814914544793267
6.124080627926822 1025.84434881861 1.7177975500289269
6.129308182880238 914.1006753311509 1.623998897628134
6.134535737833654 811.8649643507857 1.533404306168462
6.1397632927870704 713.7662953594089 1.436450739446041
6.144990847740487 633.5432492320193 1.3553436893602282
6.150218402693903 564.1542821361616 1.2815946446328499
6.155445957647319 504.9844914332765 1.2156398635877919
6.160673512600735 457.20914797772815 1.1615468371001734
6.1659010675541515 416.5958617013538 1.115613401179733
6.171128622507568 383.7703159181032 1.0752089233007152
6.176356177460984 355.92469638925223 1.0396525391454705
6.1815837324144 331.51573255239947 1.005892795772689
6.186811287367816 314.05413373402655 0.9820164520050763
6.1920388423212325 302.1144186268844 0.972154549212382
6.197266397274649 290.565142962629 0.9624121233175176
6.202493952228065 280.0169204298953 0.9527447383151749
6.207721507181481 264.61262940741426 0.9218321607952914
6.212949062134897 253.46955170596817 0.8982517608951993
6.2181766170883135 242.46672519113804 0.8789733078080836
6.22340417204173 235.65060039783285 0.8639180967574515
6.228631726995146 232.90437178302955 0.8601966122051468
6.233859281948562 229.61044769679938 0.8525838697998248
6.239086836901978 226.4885778662711 0.849300882013176
6.2443143918553945 221.06934910722654 0.843074291063523
6.249541946808811 217.88188193264028 0.8391622286278726
6.254769501762227 213.3799495559105 0.8320756741005297
6.259997056715643 213.28603194945836 0.8315427347547596
6.265224611669059 209.07274794787685 0.8260541701851116
6.2704521666224755 207.7462715861483 0.8291680641900696
6.275679721575892 205.37617415273903 0.8252010611462047
6.280907276529308 202.24751247116097 0.8208743888829662
6.286134831482724 203.6695363689662 0.824365766319098
6.29136238643614 205.0762735120488 0.8258989190061369
6.2965899413895565 204.42572020760937 0.8252389891275627
6.301817496342973 205.7330282654392 0.8345199395105323
6.307045051296389 203.4166329904876 0.8311636352046058
6.312272606249805 201.37761852114113 0.8274899486058069
6.317500161203221 200.11247880953192 0.8206140476593002
6.3227277161566375 200.0426427777978 0.8195480195456831
6.327955271110054 199.2024111474932 0.8132067093403336
6.33318282606347 199.187908734792 0.8141759504101886
6.338410381016886 199.8728081200729 0.8212709840841841
6.343637935970302 197.65906316093867 0.8168831945950737
6.3488654909237185 195.93835554164278 0.8165628172830921
6.354093045877135 193.67176339268838 0.8114595553254363
6.359320600830551 192.5976629870085 0.8016615107043119
6.364548155783967 194.45819685192015 0.8028027441077584
6.369775710737383 194.36652146845597 0.7999728690619664
6.3750032656908 191.68772985248026 0.7928712937880515
6.380230820644216 193.70995180210352 0.8045870541488507
6.385458375597632 193.07920793558884 0.8016802885146578
6.390685930551048 192.25975568421242 0.791010328588687
6.395913485504464 192.36529547129936 0.788580876036376
6.401141040457881 191.83247764409884 0.7848798210689364
6.406368595411297 190.15911260949713 0.7820786972621274
6.411596150364713 195.27315112917415 0.7923770867535042
6.416823705318129 200.0762138847837 0.7989602452059402
6.422051260271545 201.16641674033656 0.7989780347829205
6.427278815224962 201.56462520069852 0.7983762319396612
6.432506370178378 200.9984779765735 0.7984360873133907
6.437733925131794 201.06995860330127 0.7962106443869367
6.44296148008521 203.4697976557307 0.8014682807115864
6.448189035038626 200.541467278826 0.7949760006585316
6.453416589992043 199.38334133360564 0.7881473791542529
6.458644144945459 199.39670052494697 0.7855676764623079
6.463871699898875 200.83314810079094 0.7847622550945861
6.469099254852291 205.4373566394597 0.7959976767573393
6.474326809805707 206.4927497822807 0.797905862995232
6.479554364759124 209.56833736395697 0.7978079140163313
6.48478191971254 212.44388525942068 0.8003920125761691
6.490009474665956 214.63158483783948 0.8015760078603735
6.495237029619372 217.5620523118279 0.8041004118126636
6.500464584572788 220.7689132590946 0.8057601986099923
6.505692139526205 223.29523470546027 0.8038887816253885
6.510919694479621 232.13091187731453 0.8140043792511805
6.516147249433037 237.75011877224534 0.8183092508807817
6.521374804386453 247.42098218573497 0.828101344644337
6.526602359339869 257.9016896896202 0.8389284298694676
6.531829914293286 274.8664226959714 0.8540509165017875
6.537057469246702 295.59561290363297 0.8774945243744633
6.542285024200118 320.9141919617846 0.9051678238757644
6.547512579153534 347.6371559337576 0.9325915529005318
6.55274013410695 372.99534598744805 0.9630199023487784
6.557967689060367 403.09840407452776 0.9960000094606969
6.563195244013783 434.8862193417974 1.0308666763562788
6.568422798967199 465.34128417665204 1.0653887813158398
6.573650353920615 487.579864804885 1.0889259734533867
6.5788779088740315 497.75013306102323 1.0986864927483369
6.584105463827448 494.6653475442475 1.094462147778631
6.589333018780864 481.999214122632 1.0791161462291712
6.59456057373428 468.54170630938654 1.0630967245435787
6.599788128687696 444.46477194393333 1.0363637213548909
6.6050156836411125 419.9824188283496 1.0085995190225243
6.610243238594529 393.9650290220763 0.9787662463711662
6.615470793547945 369.38047597743537 0.9496906693152921
6.620698348501361 352.50142036092086 0.9307519605676376
6.625925903454777 337.525132799647 0.9161334928635614
6.6311534584081935 322.9816791876918 0.9009166250146116
6.63638101336161 306.75670057108096 0.8838440835117072
6.641608568315026 293.16847503125297 0.8682180115498556
6.646836123268442 280.30995637898826 0.8487643118360348
6.652063678221858 268.40458283796454 0.8323551647784271
6.6572912331752745 261.21741822745145 0.8264418134738133
6.662518788128691 253.85398893204712 0.8183554753056546
6.667746343082107 248.86334736935723 0.8177616324642927
6.672973898035523 246.18315368471292 0.8141106068225151
6.678201452988939 242.31587318881347 0.8078158512365408
6.6834290079423555 239.3545738226935 0.80444885405714
6.688656562895772 241.27178308949263 0.8078407432743832
6.693884117849188 240.11828878994973 0.8046090853497799
6.699111672802604 239.43720719521764 0.8039113426920425
6.70433922775602 231.7474965428166 0.7907030913766713
6.7095667827094365 227.10497018742973 0.7840221722148664
6.714794337662853 227.07186001711892 0.789245261673146
6.720021892616269 231.3845196777077 0.7999287807902121
6.725249447569685 235.37476503344718 0.8114839947137196
6.730477002523101 236.0860864599386 0.8119604350987996
6.7357045574765175 233.92261787146063 0.8062450782198671
6.740932112429934 229.08289932986565 0.796768910126361
6.74615966738335 226.8206025377322 0.7911873397849141
6.751387222336766 226.27432434157203 0.793412776495321
6.756614777290182 229.24593022944015 0.7991584576140454
6.7618423322435985 230.15176946534993 0.8004254189234666
6.767069887197015 227.5818538253447 0.7946928058779639
6.772297442150431 222.76120071391762 0.7839790589155556
6.777524997103847 218.71216176627175 0.7720844293481104
6.782752552057263 216.44059163791687 0.7660820791554207
6.7879801070106796 218.6831709436841 0.7703673201318841
6.793207661964096 219.78403004213308 0.7743707533172011
6.798435216917512 226.27967185387953 0.7887615772548658
6.803662771870928 231.9592797510648 0.7987430632113423
6.808890326824344 234.18612436576709 0.7987450222728935
6.814117881777761 230.77728453013316 0.787020722785679
6.819345436731177 228.08801253242666 0.7820244584559842
6.824572991684593 225.0658525146114 0.7802810570283384
6.829800546638009 224.72934633317584 0.7833303832375267
6.835028101591425 223.57940289521386 0.7837545835106385
6.840255656544842 225.38892445609605 0.7839836856159909
6.845483211498258 228.98074053460314 0.7852674638513928
6.850710766451674 233.3166090181483 0.792405208611005
6.85593832140509 239.67847679763756 0.8008386808598675
6.861165876358506 243.92571444966208 0.8077109771397559
6.866393431311923 246.1167052770638 0.8078455948396739
6.871620986265339 245.70339949153745 0.8041921160344814
6.876848541218755 242.1183284691186 0.7916047503041299
6.882076096172171 240.6931222837988 0.7856987034207288
6.887303651125587 243.62243962544113 0.7867347595170717
6.892531206079004 246.71112869348227 0.7911101539214531
6.89775876103242 250.58274591471462 0.7942683575763813
6.902986315985836 254.9495483881387 0.800175207303386
6.908213870939252 257.00211802558744 0.7990944640092652
6.913441425892668 259.9582063486269 0.7983867258049148
6.918668980846085 261.9457704467194 0.8006667096461704
6.923896535799501 261.16398618844664 0.7971129456847901
6.929124090752917 263.68432919966864 0.7978064172681735
6.934351645706333 266.58747600084035 0.8032560891120479
6.939579200659749 272.4942285073995 0.8070377030094227
6.944806755613166 279.54325427487703 0.8174929530003617
6.950034310566582 291.77132198294515 0.8340324214418047
6.955261865519998 299.839741457403 0.8424870348270463
6.960489420473414 307.8420953584969 0.8504750306022574
6.96571697542683 317.2745953447368 0.8572657992724841
6.970944530380247 321.606588517878 0.855900479555663
6.976172085333663 336.84361006103325 0.8738139683760133
6.981399640287079 354.01729564410994 0.8935333794884284
6.986627195240495 381.4970897442511 0.925931035091327
6.9918547501939114 412.80663704332204 0.9615599085616413
6.997082305147328 456.68331555207834 1.0076165642464632
7.002309860100744 513.3289824353826 1.0645192652300386
7.00753741505416 599.541584075985 1.1487307751964682
7.012764970007576 723.6607606128287 1.2597046550053967
7.0179925249609925 876.1841459155739 1.3851743069260094
7.023220079914409 1039.6975499983837 1.5074346633603615
7.028447634867825 1188.797355357363 1.6097623518400046
7.033675189821241 1300.5826558331755 1.6810183617412695
7.038902744774657 1360.1546930745608 1.716708769895711
7.0441302997280735 1356.7262001396805 1.7133966405636667
7.04935785468149 1306.3922301213483 1.6811610945489168
7.054585409634906 1218.1430202821762 1.6210791648961878
7.059812964588322 1110.2479555301782 1.5475552381508348
7.065040519541738 1005.7205314839773 1.472774166546888
7.0702680744951545 906.4061200696741 1.3979611619719075
7.075495629448571 820.0908037154176 1.3285833476977784
7.080723184401987 750.2007807186051 1.2695212969929703
7.085950739355403 692.2972689708637 1.2196368073217336
7.091178294308819 651.0084935257493 1.1823879894566787
7.0964058492622355 623.8046175541165 1.1570317897854376
7.101633404215652 599.5073598671637 1.134688657880751
7.106860959169068 578.8086795219856 1.1161209677547572
7.112088514122484 558.1066292837681 1.0978700097664156
7.1173160690759 539.4023138357197 1.0797816472144461
7.1225436240293165 517.7227168415247 1.0578302214862727
7.127771178982733 499.8520845623883 1.0383602193473427
7.132998733936149 484.8731159938562 1.0221412390603146
7.138226288889565 472.5427515293606 1.009617083134734
7.143453843842981 464.57308741443586 1.001909436890795
7.1486813987963975 457.49964628169283 0.9951581006725524
7.153908953749814 449.8002829858148 0.9850942801368882
7.15913650870323 445.03105977601564 0.9784413260706393
7.164364063656646 444.6415048426956 0.9773421385547579
7.169591618610062 445.6054706970443 0.9775435903630354
7.1748191735634785 458.5212456022526 0.9925357759471026
7.180046728516895 474.9296479873843 1.0093367581113424
7.185274283470311 502.95281895135236 1.0371271882641047
7.190501838423727 550.9137964544617 1.084147643557574
7.195729393377143 625.4617577355642 1.153389626478527
7.2009569483305595 732.5356932759759 1.247498276984356
7.206184503283976 868.5489548722903 1.356344084309995
7.211412058237392 1045.268617498406 1.4855532112178877
7.216639613190808 1258.9302129731252 1.6286315332832353
7.221867168144224 1543.3629591641545 1.8020397013159066
7.227094723097641 1878.998046370772 1.9887861826416364
7.232322278051057 2227.704249847387 2.1654985522167616
7.237549833004473 2502.836806937333 2.291325552108993
7.242777387957889 2635.7913829399163 2.347443186908199
7.248004942911305 2598.8712567877787 2.3264801641223745
7.253232497864722 2403.6455564564094 2.2356971155911767
7.258460052818138 2086.4270564364338 2.08377379285958
7.263687607771554 1735.3876413101846 1.9017217915915163
7.26891516272497 1385.151529244308 1.6991312387085509
7.274142717678386 1087.5495087904553 1.5035132701053788
7.279370272631803 852.514183772867 1.33095467326722
7.284597827585219 671.000872233981 1.1834302845041647
7.289825382538635 552.7004726807261 1.0763773229702247
7.295052937492051 471.4197253900594 0.9968102421050433
7.300280492445467 419.0874264955602 0.9430519091345456
7.305508047398884 386.0793539191439 0.9072893944327751
7.3107356023523 367.06011650784995 0.8857167026835518
7.315963157305716 351.622416888199 0.8693920550557751
7.321190712259132 339.4931526884645 0.855140837463602
7.326418267212548 331.4113953888238 0.8474559584692343
7.331645822165965 324.6447631039457 0.8388551483727669
7.336873377119381 320.2809813323814 0.8353556204669247
7.342100932072797 315.80584151848205 0.83060917965981
7.347328487026213 314.167231408753 0.8297422427385626
7.352556041979629 313.209951663018 0.8284391476654676
7.357783596933046 311.5738807478484 0.824651292779
7.363011151886462 312.2885419070172 0.8251650184841762
7.368238706839878 309.97009431527584 0.8198492735049937
7.373466261793294 311.38387648387595 0.8212082084566551
7.37869381674671 306.6826311968382 0.8171839395108728
7.383921371700127 301.026895627765 0.8098823720740691
7.389148926653543 300.9911692432917 0.8118791396193992
7.394376481606959 301.22403056264847 0.8113128818763138
7.399604036560375 304.84419045075197 0.8161066796174201
7.4048315915137914 307.99954225477285 0.8193167960186889
7.410059146467208 309.0716136245116 0.8205547581552581
7.415286701420624 308.90395849966916 0.8196493632506382
7.42051425637404 308.50241366663874 0.8185631040392167
7.425741811327456 310.2830187438324 0.8221974839792876
7.4309693662808725 312.3836899195002 0.8237381969247147
7.436196921234289 314.3785330964725 0.8269623450397066
7.441424476187705 313.60377617749003 0.825525326567049
7.446652031141121 314.563351915057 0.8228067407948605
7.451879586094537 318.9360640210666 0.8319415278641186
7.4571071410479535 325.48907426497334 0.8388655070720769
7.46233469600137 332.1603949948326 0.8450675121519937
7.467562250954786 337.99680869663916 0.8508664437415858
7.472789805908202 339.2030172580399 0.8489031030428995
7.478017360861618 342.8652415476275 0.8530629181138133
7.4832449158150345 351.49321735287674 0.861208955759544
7.488472470768451 360.13867108327895 0.8703079531621328
7.493700025721867 368.8724603825286 0.8778283540375017
7.498927580675283 380.2052121291805 0.8874184287804172
7.504155135628699 395.32707492102 0.9032035739559562
7.5093826905821155 415.4340555528026 0.9235062874381901
7.514610245535532 436.78679265456077 0.9469181309652854
7.519837800488948 454.400232567326 0.9644133814030775
7.525065355442364 469.2108724738618 0.9781209893693611
7.53029291039578 480.93487823356236 0.9890261092483719
7.5355204653491965 493.524720608212 1.0012247701537467
7.540748020302613 496.98936499175005 1.0042378473116322
7.545975575256029 494.9157246235432 0.9995928594367833
7.551203130209445 495.5167565562284 0.9998063906902803
7.556430685162861 491.2357847077545 0.9951684402904991
7.5616582401162775 488.82760104329503 0.992935523778432
7.566885795069694 478.48314841507676 0.9827407947014909
7.57211335002311 463.26011407617943 0.9667743807056735
7.577340904976526 450.3122236139551 0.9548511733173888
7.582568459929942 439.14814274288165 0.9431773793791752
7.5877960148833585 431.76119647882103 0.9348431419086406
7.593023569836775 420.7990501661796 0.9216059748757985
7.598251124790191 414.1806218824884 0.9145171549311678
7.603478679743607 407.40132698628037 0.907108016902481
7.608706234697023 402.8287083443263 0.9019908085091818
7.6139337896504395 398.4767546983268 0.8972886035958272
7.619161344603856 396.9950115838421 0.8954489354556487
7.624388899557272 395.9065006225453 0.8942221954242999
7.629616454510688 397.2138720207109 0.8957199058257529
7.634844009464104 399.2942814520838 0.8977043314994495
7.6400715644175206 398.42604492708716 0.8963491688102735
7.645299119370937 406.17406615437756 0.9042229141303213
7.650526674324353 415.85500711672245 0.9122009741566407
7.655754229277769 423.39080435808296 0.9194026626369874
7.660981784231185 430.6791640694293 0.9264780163330475
7.666209339184602 442.4684331724715 0.9390070127582274
7.671436894138018 454.56239558324836 0.9525055898812781
7.676664449091434 468.7064716410582 0.9659676931867773
7.68189200404485 480.9637321919554 0.9773019825307089
7.687119558998266 494.3717590545151 0.9898898904169728
7.692347113951683 505.4010272707268 0.9997609968035294
7.697574668905099 513.1869538807281 1.0067604158046968
7.702802223858515 522.6580113215182 1.0149965405592731
7.708029778811931 528.094213750457 1.0205557574393862
7.713257333765347 531.4528083022909 1.0239219859812916
7.718484888718764 530.1279800665034 1.0221593074950681
7.72371244367218 525.0198742561342 1.0169063126154798
7.728939998625596 522.4494832114349 1.0121875038073016
7.734167553579012 519.9490824447015 1.0094873000482254
7.739395108532428 520.3020626194253 1.0101691619768483
7.744622663485845 518.4645026249881 1.0081380920469947
7.749850218439261 519.4378774724031 1.0092151360084343
7.755077773392677 518.4890274592411 1.0071825603076388
7.760305328346093 513.7025577745609 1.0022803843390922
7.765532883299509 506.0036446520247 0.9942827153321061
7.770760438252926 499.4503741233112 0.9870615665623979
7.775987993206342 492.6708379897555 0.9784473469158181
7.781215548159758 486.25853541797136 0.9715140306045147
7.786443103113174 477.0526014485841 0.9624947845696624
7.79167065806659 470.47138672457345 0.9578688325790944
7.796898213020007 456.25653175910855 0.9443912228315275
7.802125767973423 447.7093259495179 0.9367328760888696
7.807353322926839 437.9030779772734 0.9261991906744285
7.812580877880255 427.3527591758154 0.9151732735682103
7.817808432833671 422.5712137877186 0.9083404147532455
7.823035987787088 419.86463719742943 0.9052015946951627
7.828263542740504 416.4304721831538 0.9013060631994785
7.83349109769392 415.7691732989239 0.9000115861914278
7.838718652647336 414.9089351361559 0.8987208752399718
7.8439462076007525 414.85412812633655 0.8993200984511514
7.849173762554169 420.53113484787406 0.9056590392713095
7.854401317507585 425.8941931532291 0.9113419532692999
7.859628872461001 430.4055779127221 0.9160688249065378
7.864856427414417 431.83117462808906 0.9141705932363248
7.8700839823678335 433.0921474395792 0.914581175474573
7.87531153732125 436.8805161719383 0.9178148261702013
7.880539092274666 437.7336044762998 0.9185589708121725
7.885766647228082 446.66823895935767 0.9287508720856141
7.890994202181498 454.49219394145734 0.9367499385837332
7.8962217571349145 463.27733148613754 0.9451734517530203
7.901449312088331 473.1414230840187 0.9540471883257599
7.906676867041747 477.58500438568973 0.9573069844977149
7.911904421995163 481.05963027741655 0.9587625602331722
7.917131976948579 488.266530108979 0.9654461031018953
7.9223595319019955 499.29400421948964 0.9769425109378276
7.927587086855412 508.11574778285006 0.9854389024327387
7.932814641808828 517.0738441596616 0.9935348495445079
7.938042196762244 526.2835531023442 1.0006094742368887
7.94326975171566 535.1755858110809 1.0077910797258176
7.9484973066690765 546.0347053582957 1.0176899355188078
7.953724861622493 561.9312240609513 1.0320531966218736
7.958952416575909 577.2990009866246 1.0451040230473134
7.964179971529325 596.5332658670608 1.061304932875396
7.969407526482741 612.1687925521949 1.074104086614387
7.9746350814361575 630.2212698374915 1.0904349236100634
7.979862636389574 646.766052962671 1.1053512496825695
7.98509019134299 658.1005550682606 1.1132737946444948
7.990317746296406 668.5525630801064 1.1213128438515607
7.995545301249822 671.0288498259296 1.1230859591448585
8.000772856203238 673.3078512691495 1.1233109672399808
8.006000411156654 678.1887597513573 1.1273206108312077
8.01122796611007 682.8884623062498 1.1308495767901454
8.016455521063486 684.1822798537845 1.1309867552856248
8.021683076016902 686.6853087114774 1.1326844404002436
8.026910630970319 682.4016251233459 1.127848794683401
8.032138185923735 679.8027159625921 1.125734009537783
8.037365740877151 674.5491166201523 1.1211559102484936
8.042593295830567 670.1206533188697 1.117139274042585
8.047820850783983 665.691251924388 1.1142347468207974
8.0530484057374 657.6220148749182 1.106566038345471
8.058275960690816 648.8410397788127 1.0979565404100196
8.063503515644232 642.7466627267395 1.092105286695921
8.068731070597648 636.7153529737567 1.086373156612314
8.073958625551064 629.9981983403213 1.0809165483833716
8.07918618050448 627.1259650342066 1.079553826422875
8.084413735457897 621.4548861035715 1.0742364350574574
8.089641290411313 620.4365589739548 1.0727538244241273
8.09486884536473 614.032646583368 1.0659789396608634
8.100096400318145 606.1828622094257 1.0594016897204688
8.105323955271562 598.3916365463544 1.0522945422156014
8.110551510224978 590.9373755557524 1.0450809287044132
8.115779065178394 586.5039267062829 1.0405951011091519
8.12100662013181 584.0319089161753 1.037254399182466
8.126234175085226 584.1253589908791 1.03701365649826
8.131461730038643 582.7543789798935 1.035534983186621
8.136689284992059 588.9448685464615 1.0399369653877273
8.141916839945475 599.5471240150067 1.0491670651240348
8.147144394898891 615.8371074288754 1.063090782799745
8.152371949852308 635.2996961692597 1.0795550205025783
8.157599504805724 652.1000225843313 1.0935687580907423
8.16282705975914 671.3869166125119 1.1089537994179903
8.168054614712556 693.7948189351819 1.1262925304591913
8.173282169665972 712.7476882029108 1.140618311791749
8.178509724619389 721.3779932083304 1.1474101837260635
8.183737279572805 726.2880294942826 1.1512685865980645
8.188964834526221 724.8965331485465 1.1491246838330493
8.194192389479637 722.4379645558568 1.1463790997522993
8.199419944433053 715.5135205967986 1.1401192371762168
8.20464749938647 708.9899941926611 1.1348714700059075
8.209875054339886 698.4704574712168 1.1264513514437975
8.215102609293302 688.6581984037077 1.119389458927936
8.220330164246718 680.1019566400935 1.1115539297468187
8.225557719200134 676.8480216086144 1.1086517011672858
8.23078527415355 673.8720188514935 1.1059090520686736
8.236012829106967 673.0304922763563 1.1055673125712506
8.241240384060383 666.4888268679555 1.099043216830175
8.2464679390138 657.7235174439254 1.0909662422449415
8.251695493967215 655.9190375324621 1.0894467074884755
8.256923048920632 654.7356152527507 1.0885111045716847
8.262150603874048 656.9897763075329 1.0907221478914086
8.267378158827464 655.1866258394084 1.0887902755289953
8.27260571378088 650.7844859778005 1.0837427026036286
8.277833268734296 649.022008123048 1.0807916443567371
8.283060823687713 641.8251855458566 1.0743184931418606
8.288288378641129 639.3710597969757 1.0729144885838153
8.293515933594545 630.4622376828243 1.065669900061345
8.298743488547961 627.6034837988765 1.0622881597401292
8.303971043501377 631.6340885089394 1.0651436464245274
8.309198598454794 631.0565222910452 1.0638386681456715
8.31442615340821 635.4239143161859 1.0668706141372872
8.319653708361626 640.2879001016532 1.0709962218938167
8.324881263315042 636.8642111304134 1.0684902171658663
8.330108818268458 644.3605659084357 1.0747624919610297
8.335336373221875 645.3193520632833 1.0743205911541989
8.34056392817529 652.6960006420258 1.0791752754464121
8.345791483128707 657.7797039036634 1.0826556673520322
8.351019038082123 657.8680046106467 1.0829942892960327
8.35624659303554 661.1950080590157 1.085457757463166
8.361474147988956 663.8092871863194 1.0869438470136557
8.366701702942372 671.8500297470782 1.093009197994316
8.371929257895788 680.241789749209 1.0991704268833016
8.377156812849204 686.0415795854071 1.1035429411915045
8.38238436780262 691.6927814390634 1.1085340478191206
8.387611922756037 687.258641165462 1.1048494540235692
8.392839477709453 683.6527310004273 1.1017036921358614
8.398067032662869 680.3411544733614 1.0995440284740094
8.403294587616285 674.0092371491831 1.09453288379042
8.408522142569701 667.9005055750445 1.0886195966692533
8.413749697523118 659.3830049339358 1.0794353217442596
8.418977252476534 651.8830039550447 1.0727578284326997
8.42420480742995 639.4754383529272 1.0620589314268831
8.429432362383366 627.196280731195 1.0524984891782974
8.434659917336782 616.6782822988835 1.0439041985769613
8.439887472290199 605.7211565737153 1.034830318941571
8.445115027243615 596.8511015856699 1.0266459928135214
8.450342582197031 586.7449272188608 1.0178144827540032
8.455570137150447 584.1473860510605 1.0148990791909143
8.460797692103863 581.0319249094227 1.0126822125157249
8.46602524705728 574.0232542686555 1.0060063546631544
8.471252802010696 560.4809157487834 0.9937518350076772
8.476480356964112 550.6955488986293 0.9839763848145184
8.481707911917528 545.3741016452128 0.9785494593378051
8.486935466870944 539.2992228630615 0.9720043620420825
8.49216302182436 541.2320864142044 0.973075967324443
8.497390576777777 538.7128138031585 0.9702766698976056
8.502618131731193 537.4222265773152 0.9696063685488387
8.50784568668461 533.4066284398128 0.9658514915086931
8.513073241638025 531.974175655514 0.9651130755798982
8.518300796591442 528.1041708330149 0.9616733002688213
8.523528351544858 524.4065895821017 0.958199219900757
8.528755906498274 521.8988248727145 0.9545774313351224
8.53398346145169 518.0220555830955 0.9514368895343006
8.539211016405106 508.77163824663745 0.9434149021893092
8.544438571358523 507.2180606003412 0.9425378622244552
8.549666126311939 504.55038678804794 0.9406025733300314
8.554893681265355 507.9561496247952 0.9428318659807736
8.560121236218771 509.99924032590974 0.9448844489450366
8.565348791172188 511.17591474329146 0.9439588610804115
8.570576346125604 513.6283849959298 0.9464177410470522
8.57580390107902 507.4806896099032 0.9383727512752372
8.581031456032436 504.54357773378854 0.9354943086871768
8.586259010985852 503.70721958354903 0.9354562431422729
8.591486565939269 506.9942215603415 0.9392357839747408
8.596714120892685 517.8731921127204 0.9490822960527199
8.601941675846101 519.1681650775072 0.9494631524171588
8.607169230799517 519.0518601250102 0.9499141037683309
8.612396785752933 517.9680367188334 0.949014574952041
8.61762434070635 516.544867018024 0.947260873592196
8.622851895659766 520.6063795725252 0.9507167129010944
8.628079450613182 526.6208194918379 0.9544666888727437
8.633307005566598 533.0939439741541 0.9588468923112248
8.638534560520014 538.6284195867926 0.9636563157707079
8.64376211547343 545.4473808609533 0.9700513338642277
8.648989670426847 553.5416382933207 0.9762056455789128
8.654217225380263 559.6128261501832 0.9801764004363982
8.65944478033368 566.0923051685133 0.9842506291037589
8.664672335287095 569.1205569548774 0.9864809359020937
8.669899890240512 573.0039079686183 0.9900052467284358
8.675127445193928 578.717774172492 0.9953426030092402
8.680355000147344 593.091829651828 1.007081320171726
8.68558255510076 608.2121463159267 1.0199460984790298
8.690810110054176 622.9543790654757 1.0315316881464178
8.696037665007593 634.6181232959997 1.0396460423955163
8.701265219961009 651.1848801858073 1.0521583164357708
8.706492774914425 666.4221371171898 1.0640997042602611
8.711720329867841 681.7111878266688 1.0769589265193564
8.716947884821257 688.842175841106 1.0811834758812704
8.722175439774674 689.0544314640916 1.0806703657867147
8.72740299472809 687.6999989268934 1.078293276737467
8.732630549681506 682.2289392363342 1.0745937951681899
8.737858104634922 677.4666318583016 1.0714635931809333
8.743085659588338 673.0969932156254 1.0690131131732896
8.748313214541755 668.73719053434 1.0661872802399581
8.75354076949517 666.0829725287574 1.06420086631022
8.758768324448587 661.4094734553136 1.0601755773459554
8.763995879402003 651.4019065019161 1.0508842954904842
8.76922343435542 635.9570750319273 1.0376548001538985
8.774450989308836 621.4170097380837 1.0249005056829212
8.779678544262252 606.9239051666183 1.0119586867830743
8.784906099215668 595.931191217149 1.0025436657982407
8.790133654169084 589.0609747586202 0.9968241952871146
8.7953612091225 583.6914916119293 0.9926976478536436
8.800588764075917 580.0031019112863 0.9892839931745152
8.805816319029333 576.0337900510217 0.9851590641903715
8.811043873982749 571.8384458917875 0.9812680261168788
8.816271428936165 565.4916835159781 0.9750846331955855
8.821498983889581 561.6953305358709 0.9720396776608858
8.826726538842998 559.7566439595996 0.9707301512473497
8.831954093796414 555.0724693502755 0.9662875864666837
8.83718164874983 552.7648671471867 0.9643230774361278
8.842409203703246 550.1661059892039 0.9619905358612958
8.847636758656662 548.3925230698302 0.9601365158582964
8.852864313610079 547.26652232177 0.9586567392417684
8.858091868563495 551.1546995983202 0.9613389886561925
8.863319423516911 553.3133076184774 0.9625734376680783
8.868546978470327 555.7826891322019 0.9637412801809165
8.873774533423743 556.8953027279316 0.9632808019385372
8.87900208837716 552.3720006110144 0.959297691004314
8.884229643330576 550.69932078964 0.9576722806301262
8.889457198283992 549.3391209328947 0.9575117486890546
8.894684753237408 545.9608329478615 0.9544294032544018
8.899912308190824 547.2226693380017 0.9558555634051662
8.90513986314424 544.7943922232857 0.9521489386482644
8.910367418097657 545.8749125588954 0.9520919014642794
8.915594973051073 550.5161138665317 0.9554744306110833
8.92082252800449 558.0393922990875 0.9618082941666607
8.926050082957905 564.8866799619938 0.9683688628434253
8.931277637911322 570.2835841668652 0.9721610350990801
8.936505192864738 572.054579261626 0.9736150321537071
8.941732747818154 570.7789357010124 0.9722347304583951
8.94696030277157 570.6205218254681 0.9718855616508526
8.952187857724986 569.3870599402757 0.9701471497527587
8.957415412678403 571.6432033050222 0.9709309252592639
8.962642967631819 575.3163127105823 0.9736484040527323
8.967870522585235 580.7153949530928 0.9786259205608158
8.973098077538651 583.7161392254379 0.9813354303713312
8.978325632492067 584.3304527860607 0.9813179595763311
8.983553187445484 589.2496233952246 0.9847792561778621
8.9887807423989 593.0136450268232 0.9856471045017482
8.994008297352316 597.7037948843808 0.989703672310714
8.999235852305732 599.1539284478298 0.9907696122642065
9.004463407259149 602.7251155297423 0.9933280608673866
9.009690962212565 609.8917681670699 0.9997987439974786
9.014918517165981 618.7847143241264 1.0060919037539888
9.020146072119397 630.5376304812249 1.015296565502295
9.025373627072813 636.86160506075 1.0190141597107991
9.03060118202623 646.4926663629487 1.0261891919130255
9.035828736979646 662.1706453783025 1.0384835904826961
9.041056291933062 681.2102873759495 1.0534671965016982
9.046283846886478 700.3753780454472 1.068496322347447
9.051511401839894 716.7587514206197 1.0804682935328325
9.05673895679331 735.6548568389454 1.0939073985628724
9.061966511746727 757.1753724993777 1.109943729273951
9.067194066700143 781.3789818001698 1.127174380119123
9.07242162165356 807.9825819442101 1.1439477735783885
9.077649176606975 831.0683724225279 1.1589678404938815
9.082876731560392 851.5978331384866 1.1731686069166065
9.088104286513808 863.6317252190119 1.1821866298788182
9.093331841467224 864.7958199734924 1.1825773865355187
9.09855939642064 862.8454802707303 1.1809288292191822
9.103786951374056 857.2217325084076 1.1769957127725679
9.109014506327473 848.7225719826521 1.1694957131963415
9.114242061280889 842.3989953638124 1.1641396670866364
9.119469616234305 832.2413377797563 1.1553041140010265
9.124697171187721 830.3726483171965 1.153829922001117
9.129924726141137 825.094258716572 1.149983696442056
9.135152281094554 824.9398344744458 1.1501103359596896
9.14037983604797 830.3897912274447 1.1543981127300125
9.145607391001386 847.1801214922809 1.165907674228161
9.150834945954802 874.6669720739704 1.1841554235927798
9.156062500908218 910.8101027180504 1.2086410479173915
9.161290055861635 949.0993876869412 1.2432952008271836
9.16651761081505 988.7378175447284 1.2755700343075087
9.171745165768467 1023.5352481695703 1.3027893978724834
9.176972720721883 1043.2811977276633 1.319156086040531
9.1822002756753 1054.8783439394167 1.3294938573275215
9.187427830628716 1053.5230945439976 1.3314829338808383
9.192655385582132 1041.0206466750328 1.326003608142176
9.197882940535548 1027.8720640420959 1.3210396986860453
9.203110495488964 1012.7583683181139 1.3136003168259338
9.20833805044238 994.8449658794156 1.3041849595194348
9.213565605395797 981.6451076529036 1.2967430709407826
9.218793160349213 963.744052458065 1.287108108346301
9.224020715302629 949.8155279747019 1.2822264357943502
9.229248270256045 937.3005657410463 1.275229405551525
9.234475825209461 923.3823886313958 1.2672788587675123
9.239703380162878 913.1308068695258 1.2602356106109283
9.244930935116294 906.0337672510733 1.2562838847894144
9.25015849006971 900.4097336603126 1.2535450978809606
9.255386045023126 897.1674648155855 1.252232518887899
9.260613599976542 897.6516231771578 1.253625222776395
9.265841154929959 906.0728242857726 1.2627093232876492
9.271068709883375 910.1569684832448 1.2657203158237391
9.276296264836791 928.3194336558287 1.2795146312254053
9.281523819790207 944.8478012859723 1.2919234585960198
9.286751374743623 970.642297618133 1.3104191624554127
9.29197892969704 1001.8245200201793 1.333337468568874
9.297206484650456 1023.8524582678114 1.3483350142719905
9.302434039603872 1045.0368036501632 1.3631597631784373
9.307661594557288 1053.5274465971763 1.370507984973478
9.312889149510704 1048.4875953284122 1.3685990489341564
9.31811670446412 1026.1580952932663 1.3538350893503956
9.323344259417537 994.089520222573 1.3342408467934253
9.328571814370953 953.3011045516175 1.3074584169833698
9.33379936932437 905.9607356680457 1.2755254752476866
9.339026924277785 860.0406375096536 1.2441344023690903
9.344254479231202 815.1122547605722 1.2132832504745286
9.349482034184618 772.6963222767298 1.1827563358257904
9.354709589138034 741.8305835470521 1.1601873024834797
9.35993714409145 715.7979263915715 1.140540819404787
9.365164699044866 696.7146653187539 1.1261046511935808
9.370392253998283 681.3529947877778 1.115110097969512
9.375619808951699 666.862928485376 1.1049770184642607
9.380847363905115 659.4135109192189 1.0994698194610752
9.386074918858531 651.8145870586228 1.093456795390878
9.391302473811947 650.0193830464664 1.091597592399339
9.396530028765364 645.9645111006114 1.0887393599732547
9.40175758371878 640.8964764248492 1.085406196573507
9.406985138672196 640.6510893633107 1.0857013086220935
9.412212693625612 641.1023964110209 1.0850598968616854
9.417440248579029 639.5670432493537 1.0726123978174529
9.422667803532445 637.0801677225644 1.06441827224455
9.427895358485861 633.8933200161079 1.0583409840261424
9.433122913439277 633.9960639758176 1.0559307628161059
9.438350468392693 632.2071666191625 1.0517575321057822
9.44357802334611 633.7792971881898 1.0513831663675104
9.448805578299526 633.3134601871511 1.0483553370335867
9.454033133252942 628.7014580755956 1.042657092372135
9.459260688206358 626.9129452811196 1.0394826839676548
9.464488243159774 629.6747870554606 1.0414088806124695
9.46971579811319 632.7509854759209 1.0426539303339775
9.474943353066607 634.7739830159502 1.042538726310508
9.480170908020023 636.1548274794072 1.0409396111069336
9.48539846297344 637.8874093895967 1.0416914857652182
9.490626017926855 634.8857110850839 1.037972584835131
9.495853572880272 633.3568069973612 1.0361738982849562
9.501081127833688 633.6387369821067 1.034744622800086
9.506308682787104 633.0523553134217 1.0327682329293348
9.51153623774052 633.2615680220446 1.0313117006316812
9.516763792693936 631.4240664112086 1.029305247831232
9.521991347647353 632.324639612024 1.0288298038041328
9.527218902600769 635.7673641020542 1.031773112296518
9.532446457554185 635.7138535662264 1.0309833930127597
9.537674012507601 633.5419257413129 1.0283686959696199
9.542901567461017 631.1271055237901 1.024704259496931
9.548129122414434 631.6271453702742 1.0244664227118174
9.55335667736785 631.4472486059899 1.0240645392536536
9.558584232321266 635.1550159478398 1.0267174342556453
9.563811787274682 637.001156779489 1.0279506127952687
9.569039342228098 636.1800689922947 1.027434565083186
9.574266897181515 630.940130628251 1.0221430190668102
9.57949445213493 631.1972155287782 1.0206544370343673
9.584722007088347 630.1234547443978 1.0178930047671106
9.589949562041763 631.7372473010969 1.018553398872369
9.59517711699518 634.0010651051746 1.0198974845994013
9.600404671948596 635.3663610053014 1.0206477163146572
9.605632226902012 636.7112438537714 1.0211328442954353
9.610859781855428 636.876898737585 1.0198762346659196
9.616087336808844 634.4909027292006 1.0174453011141515
9.62131489176226 637.1771378719736 1.0189820502477005
9.626542446715677 638.3300504161652 1.019222062740692
9.631770001669093 639.3962426421942 1.0200550537467432
9.636997556622509 639.4725998621237 1.0196419863932622
9.642225111575925 643.0065530315353 1.0211096814783776
9.647452666529341 646.3970937986788 1.0233527066476096
9.652680221482758 648.2710721601369 1.0245768070846006
9.657907776436174 646.6408235867648 1.0216845018068512
9.66313533138959 643.3368590404983 1.017926307309812
9.668362886343006 644.2631036261316 1.0189255684776046
9.673590441296422 643.491623905131 1.0194647428655965
9.678817996249839 647.1004486819334 1.020846339549969
9.684045551203255 648.4415608267908 1.021042260251698
9.689273106156671 650.8338182798941 1.0221135797468703
9.694500661110087 654.1931461423723 1.0236037417070363
9.699728216063503 654.8502882635903 1.0232244965567092
9.70495577101692 653.6164007575064 1.021231779885485
9.710183325970336 658.6839548568305 1.0251901394117509
9.715410880923752 662.4411598190507 1.0277034677669847
9.720638435877168 669.7514393275663 1.0331840797026737
9.725865990830584 669.9346920616343 1.033103465508415
9.731093545784 665.7847619262207 1.0285552270534326
9.736321100737417 664.7210185926953 1.0271801041213662
9.741548655690833 667.525817504785 1.0290878514348023
9.74677621064425 668.9116631608957 1.0289494789966502
9.752003765597665 670.6004163519069 1.029676490410244
9.757231320551082 671.8032438790761 1.0305182286501766
9.762458875504498 671.7889194571891 1.03028878044773
9.767686430457914 673.2003358460829 1.0309846216376934
9.77291398541133 676.5471054891473 1.0330076542998243
9.778141540364746 678.3037020628256 1.0309921446675747
9.783369095318163 676.9292530186244 1.028894329272097
9.788596650271579 674.4468215230501 1.0266719623162397
9.793824205224995 676.7539830927312 1.0301420084097352
9.799051760178411 680.101480079644 1.031583282462689
9.804279315131827 682.176663980107 1.0322036415313194
9.809506870085244 682.6104275908132 1.0316233840852687
9.81473442503866 685.8932972160914 1.0334891843194283
9.819961979992076 690.3441944336911 1.036227904730198
9.825189534945492 689.6223455617978 1.0349369776972503
9.830417089898909 692.6770664318185 1.036861703774815
9.835644644852325 689.574726176904 1.0344627532299355
9.840872199805741 687.9057717905984 1.0337905909221208
9.846099754759157 689.9854652231849 1.0352988925666127
9.851327309712573 689.0653846417364 1.0342668088280902
9.85655486466599 686.2124729995169 1.0309661844921365
9.861782419619406 683.5182442206495 1.0292157938407116
9.867009974572822 683.8495133415763 1.0277548583905203
9.872237529526238 684.6113193623779 1.0276759372144468
9.877465084479654 685.1625263247101 1.0277173947955591
9.88269263943307 682.8231146255982 1.0250636979243024
9.887920194386487 682.8022178801458 1.024559233941817
9.893147749339903 684.5830176250366 1.026081603005629
9.89837530429332 687.9242695553726 1.0277939651445636
9.903602859246735 691.699426981819 1.0297305685965075
9.908830414200152 694.9305706903662 1.0316528463548746
9.914057969153568 699.5988429597892 1.0339034700872123
9.919285524106984 699.9101947333463 1.0333695474169924
9.9245130790604 701.5322421216977 1.0341298362315654
9.929740634013816 705.6652917762623 1.0384511944928558
9.934968188967233 710.398364528828 1.0416900823851414
9.940195743920649 715.6476703282135 1.0444445865763519
9.945423298874065 722.0096201905491 1.0483050053392038
9.950650853827481 722.9740601727856 1.0485975811232566
9.955878408780897 726.4180415739365 1.052002223054044
9.961105963734314 725.256076274269 1.0510767122603766
9.96633351868773 720.4631203228138 1.0473556022983312
9.971561073641146 715.3987987536234 1.0416701167003202
9.976788628594562 712.4813111970557 1.0388482410209898
9.982016183547978 709.9807193882577 1.036535419212874
9.987243738501395 708.1143130874947 1.0348433713143093
9.99247129345481 708.3239214459143 1.0339698612217185
9.997698848408227 704.067188202338 1.030555945932962
10.002926403361643 701.5420171150463 1.0279259354351817
10.00815395831506 697.0938750529122 1.0242049487780076
10.013381513268476 691.1451949392338 1.0194740126135704
10.018609068221892 692.2230368899592 1.020111833415857
10.023836623175308 692.507583927817 1.0200616916777543
10.029064178128724 695.2663775870067 1.0218736834768618
10.03429173308214 696.2287530861457 1.0231009522368044
10.039519288035557 700.401481913864 1.0262396947011154
10.044746842988973 700.159814972568 1.025227882873661
10.049974397942389 701.5807910511149 1.0254949604523274
10.055201952895805 701.199096348047 1.0248930127031795
10.060429507849221 701.3220943735196 1.0250077589385682
10.065657062802638 697.5966805599921 1.0224178861134965
10.070884617756054 695.4171851096654 1.0204367048454366
10.07611217270947 694.8730077143038 1.0198353300421894
10.081339727662886 694.1665004914953 1.0187882808500348
10.086567282616302 690.179464827336 1.0160161652296629
10.091794837569719 687.5957682633259 1.012634727902602
10.097022392523135 684.7666200111059 1.009349820786736
10.102249947476551 689.4141733938201 1.0128146185716143
10.107477502429967 692.6834009890455 1.014770773686754
10.112705057383383 693.9533473939834 1.014999551261831
10.1179326123368 689.756440264067 1.012071759306956
10.123160167290216 686.1467323295407 1.009956549892515
10.128387722243632 682.5826684318507 1.0070682763353265
10.133615277197048 682.2293841046644 1.006111423512511
10.138842832150464 682.6099111262013 1.005305208167698
10.14407038710388 681.2600637319547 1.0043212464379647
10.149297942057297 680.8917357306475 1.0044035403662759
10.154525497010713 677.8695161326851 1.0022215627677677
10.15975305196413 676.5823352721821 1.0009475387078903
10.164980606917545 678.0594588993235 1.0014025899315673
10.170208161870962 677.0835174968635 1.0002603883606342
10.175435716824378 677.5583256400986 1.0006639442118723
10.180663271777794 678.5176494185831 1.0007087783637758
10.18589082673121 676.9944762750322 0.9985698757984922
10.191118381684626 676.3602320042546 0.9980024671936051
10.196345936638043 675.8529524747291 0.9974835664519511
10.201573491591459 669.6564686821293 0.9928771841333541
10.206801046544875 665.835950431064 0.9899548600221615
10.212028601498291 662.4911925290502 0.9867759040735887
10.217256156451707 659.8474420830084 0.9843824781514768
10.222483711405124 662.1671361199419 0.9858842275881803
10.22771126635854 657.8435768333135 0.9824351324948281
10.232938821311956 658.6138144402829 0.983005197620574
10.238166376265372 656.8657525597994 0.9818276997446794
10.243393931218788 656.5805034886184 0.9819330072657212
10.248621486172205 651.0079933565285 0.9776216796462299
10.253849041125621 647.7585982489808 0.9740341040301886
10.259076596079037 643.4938368595102 0.9703524888542948
10.264304151032453 641.0562209209654 0.9685468555766367
10.26953170598587 643.7962676488024 0.9706557881393382
10.274759260939286 641.8125830220752 0.9697607849044197
10.279986815892702 642.1964384798468 0.9698845376472636
10.285214370846118 641.3917617612074 0.9698780532818844
10.290441925799534 635.4283663368653 0.9647360563042001
10.29566948075295 633.7212066169986 0.9631530151782656
10.300897035706367 629.6036468267804 0.9584751253529794
10.306124590659783 630.1192408345553 0.9578816238773131
10.3113521456132 624.562064924487 0.9531309587206475
10.316579700566615 627.2294018713174 0.9553934053628912
10.321807255520032 623.6559822969523 0.9520126397298891
10.327034810473448 624.5232970846741 0.9524559436576121
10.332262365426864 619.2126087364429 0.9480763175446651
10.33748992038028 619.5488479062637 0.9483639556311793
10.342717475333696 617.5818909145304 0.9465973493139597
10.347945030287113 616.5486647813005 0.9448598475421844
10.353172585240529 624.593293102742 0.9507037263044796
10.358400140193945 629.3086744664612 0.9537815798516615
10.363627695147361 634.6462192140672 0.9568023205179099
10.368855250100777 639.993831278233 0.9607406488797073
10.374082805054194 642.8301503723177 0.9631985977763472
10.37931036000761 642.6456975812649 0.9631314424810133
10.384537914961026 642.323433261897 0.9627884629508319
10.389765469914442 638.6186169890016 0.9588357175902568
10.394993024867858 638.8289301076633 0.9589196980048366
10.400220579821275 637.8332945705628 0.9580712572545627
10.40544813477469 633.4226854264094 0.9533118827856054
10.410675689728107 628.5071509067311 0.9491553295017523
10.415903244681523 626.3195343304825 0.9473341946659422
10.42113079963494 623.575203417958 0.9450189284946146
10.426358354588356 617.6655373009202 0.9401443599069504
10.431585909541772 611.1118032829133 0.935067551060487
10.436813464495188 609.5960060616138 0.9338958712635743
10.442041019448604 604.0446423390667 0.929593676287738
10.44726857440202 597.875534012447 0.9240468290043111
10.452496129355437 593.3988846776427 0.920173104914531
10.457723684308853 590.6822825653832 0.9181451701034695
10.462951239262269 589.3567443947355 0.9167370476470287
10.468178794215685 588.152313667388 0.9163435971439907
10.473406349169101 581.9505727253465 0.9112151957472318
10.478633904122518 575.7839399979252 0.906005852889036
10.483861459075934 573.1577769523358 0.9036118196185152
10.48908901402935 567.969167277857 0.8996290383154874
10.494316568982766 568.9101135714326 0.90114961177672
10.499544123936182 567.0106782847158 0.8998400636832775
10.504771678889599 561.3535025839153 0.8948956910438756
10.509999233843015 556.4952849590596 0.8909508180512318
10.515226788796431 551.3809038590867 0.8857880408491845
10.520454343749847 543.0200230446973 0.8781794048477167
10.525681898703263 540.5246862103228 0.8760632534525197
10.53090945365668 540.3018822894506 0.8750820919447648
10.536137008610096 542.1757440428443 0.8762467029903719
10.541364563563512 542.8279974865128 0.8766408048611851
10.546592118516928 542.0419041647549 0.8757196825286467
10.551819673470344 539.9264299390235 0.874287452181864
10.55704722842376 536.3447673120751 0.871942558873974
10.562274783377177 532.4235278491462 0.8681138521079385
10.567502338330593 531.5277652395674 0.8668153693372863
10.57272989328401 533.48348735446 0.8674127318315574
10.577957448237425 533.0334789636428 0.8670931375884051
10.583185003190842 531.9710568453355 0.8656158075193883
10.588412558144258 526.5727751349085 0.860346549795159
10.593640113097674 523.9615377268694 0.8581200407203068
10.59886766805109 524.7772554563751 0.8594304571648287
10.604095223004506 525.1825528372971 0.8597455558524819
10.609322777957923 520.216141756049 0.8558805216055161
10.614550332911339 522.5216393887123 0.8575608355819314
10.619777887864755 518.5021776446033 0.8537530204156499
10.625005442818171 516.1079875752756 0.8523509519065241
10.630232997771587 514.7541784845639 0.851794153257328
10.635460552725004 512.1305384451587 0.8493820003295686
10.64068810767842 516.3114849896815 0.8520853860555146
10.645915662631836 520.6190554119092 0.8555020874873662
10.651143217585252 524.6716145568222 0.8589712042733552
10.656370772538668 525.4817480987557 0.8589570871244333
10.661598327492085 523.4514536222423 0.8560497178891388
10.666825882445501 525.1133296067179 0.8568569027783774
10.672053437398917 527.9344983062733 0.8582158660730959
10.677280992352333 534.7346077408436 0.8644731673484211
10.68250854730575 537.6181425917833 0.8667102864297225
10.687736102259166 543.888621435154 0.8712830762313623
10.692963657212582 549.088901973553 0.8748426763226096
10.698191212165998 553.9963346465923 0.8779299229291505
10.703418767119414 556.40420081548 0.8792329676253379
10.70864632207283 557.0659517518203 0.8792956471824493
10.713873877026247 563.7182831449247 0.883757641356894
10.719101431979663 567.2470989793637 0.8854394985466325
10.72432898693308 576.4740454415164 0.8923687194520906
10.729556541886495 581.9417794268968 0.8958998079484575
10.734784096839912 591.6377394311257 0.9024866543756842
10.740011651793328 598.3268872585122 0.9071560668444288
10.745239206746744 608.1942852914339 0.9143169035935573
10.75046676170016 615.1143837573904 0.919845979888796
10.755694316653576 616.4078391829458 0.9206645789891317
10.760921871606993 615.4304602575601 0.9201507588601995
10.766149426560409 613.787972363933 0.9188296832075586
10.771376981513825 612.469702690105 0.9175864167601471
10.776604536467241 610.6746225669247 0.9158106975560713
10.781832091420657 607.8903210202935 0.9129518302737819
10.787059646374074 599.6142530888753 0.9067704081998404
10.79228720132749 594.0487740642402 0.901713388219637
10.797514756280906 590.6430356812032 0.8984547993129721
10.802742311234322 592.9479469454953 0.9001347613476963
10.807969866187738 594.0865019520161 0.9013316105061628
10.813197421141155 592.1195683418217 0.8998682294665817
10.81842497609457 593.188949253572 0.9011670014655593
10.823652531047987 594.398460323252 0.9016064021962887
10.828880086001403 599.8473726029706 0.9049099546923179
10.83410764095482 600.8484747834742 0.90535447405887
10.839335195908236 607.1222718871275 0.9094575085232499
10.844562750861652 617.2943802889034 0.9168367198843256
10.849790305815068 632.694402914384 0.9271367246315236
10.855017860768484 654.7957307821296 0.9421118777476744
10.8602454157219 679.965811313087 0.9600379829315652
10.865472970675317 708.7494748366981 0.9806951011440882
10.870700525628733 733.7917552574067 0.9978129865392003
10.875928080582149 751.9436659408551 1.0100516918350577
10.881155635535565 754.9566816563153 1.0103522020965154
10.886383190488981 751.7742396128474 1.0076492115838533
10.891610745442398 739.1356478589819 0.99927272885353
10.896838300395814 723.7620046446311 0.987666437142128
10.90206585534923 706.3416647869099 0.9754376205645842
10.907293410302646 689.4656786580824 0.9636228135190408
10.912520965256062 671.469943541112 0.9515226669274284
10.917748520209479 653.2831100419154 0.9384979507261407
10.922976075162895 634.784127547454 0.9251970153093395
10.928203630116311 622.0886440143083 0.9161408989231543
10.933431185069727 611.1208071451813 0.908254267808936
10.938658740023143 604.2264751291767 0.9033507059189523
10.94388629497656 596.5636038698766 0.8977732700066546
10.949113849929976 585.109737393605 0.88938087093394
10.954341404883392 575.9551356010244 0.8815869399818442
10.959568959836808 569.0203052386657 0.8752653813324881
10.964796514790224 566.6356361421174 0.873002415505556
10.97002406974364 568.1905473946825 0.875355869831094
10.975251624697057 563.8324361792847 0.8739606922226496
10.980479179650473 553.8550529801872 0.8679093803056138
10.98570673460389 548.975514282039 0.8656883656773496
10.990934289557305 544.3022395708255 0.8627930713243949
10.996161844510722 538.4112437518423 0.8592998486018449
11.001389399464138 535.5744160783312 0.8580229269969248
11.006616954417554 528.7115146520957 0.8532282181764274
11.01184450937097 524.2072242888225 0.8497387702753135
11.017072064324386 521.1332519957293 0.8477364597385845
11.022299619277803 518.8002309088458 0.8461723753933834
11.027527174231219 514.683491887944 0.8434534120880453
11.032754729184635 513.5985371198838 0.8433242245176007
11.037982284138051 510.7088822674993 0.8410077573930672
11.043209839091467 509.02675423285007 0.8397321660705489
11.048437394044884 507.1010166730033 0.8385787695245636
11.0536649489983 506.8348948671202 0.838836584377785
11.058892503951716 503.5858341054046 0.8364323317197994
11.064120058905132 502.9077750803758 0.8360618352658808
11.069347613858548 503.1019545155568 0.8366653314947734
11.074575168811965 498.4030704700584 0.8333781486753727
11.079802723765381 498.79463750521677 0.8340445365296753
11.085030278718797 497.26564119466923 0.8331643918337671
11.090257833672213 494.88333580910313 0.8316791633409734
11.09548538862563 495.85453461121847 0.8320885706969001
11.100712943579046 495.90009238777355 0.8323452857251087
11.105940498532462 493.4849846641134 0.8300077799305717
11.111168053485878 492.0537604485205 0.8286110491313534
11.116395608439294 485.769193099038 0.8240924624053475
11.12162316339271 482.3103559639552 0.8211391652442849
11.126850718346127 482.6981881558112 0.8227638769198755
11.132078273299543 483.5123329331211 0.8241411634489254
11.13730582825296 483.7241652346472 0.8248034291236812
11.142533383206375 486.641905696102 0.8276494789063864
11.147760938159792 489.53323258421045 0.8293716128544499
11.152988493113208 492.4291002228818 0.8318822592717217
11.158216048066624 490.27934586614816 0.8303127006160396
11.16344360302004 488.563229157793 0.8289553536583495
11.168671157973456 484.3277634813254 0.8258922107700045
11.173898712926873 488.2853206600994 0.829787662273466
11.179126267880289 488.6206568633995 0.8301613452565778
11.184353822833705 492.510693199497 0.8326219268185968
11.189581377787121 492.24180474416573 0.8323603605661025
11.194808932740537 490.39008456480155 0.8304238477457371
11.200036487693954 486.0234061450293 0.8275917465090834
11.20526404264737 483.89233251017066 0.8266269726591794
11.210491597600786 482.6774920679149 0.8256061275841848
11.215719152554202 482.79260212940875 0.8263232949385375
11.220946707507618 484.540390431768 0.8268818995685638
11.226174262461035 483.84484739342645 0.8261705326142269
11.23140181741445 483.59687168410886 0.8264727765741138
11.236629372367867 481.4669413406298 0.8242240485428605
11.241856927321283 476.9308156297837 0.8207112692375478
11.2470844822747 475.8741039693785 0.8199291488593151
11.252312037228116 476.8770410304335 0.8198402515160247
11.257539592181532 474.82394711324133 0.8178737184919309
11.262767147134948 475.81144612076827 0.8187571128269074
11.267994702088364 473.9216872533135 0.8172045262680356
11.27322225704178 473.44894278107444 0.817818422180116
11.278449811995197 471.34862629970587 0.8163947224902699
11.283677366948613 467.20379975628504 0.812920556015688
11.288904921902029 466.5731286432607 0.8121208885963441
11.294132476855445 465.02469736374 0.8098605606402226
11.299360031808861 463.3758796172598 0.8081448137038569
11.304587586762278 464.09582506880906 0.8087628809876497
11.309815141715694 463.34197477700167 0.8083008308511782
11.31504269666911 463.79812467548487 0.8097415450860889
11.320270251622526 464.7229850583625 0.8102538680850947
11.325497806575942 464.3329146261293 0.8089410603110984
11.330725361529359 463.04163465531525 0.8069556921578835
11.335952916482775 461.15789631803244 0.8038993135689343
11.341180471436191 460.6843538289825 0.8036949872114243
11.346408026389607 457.52695056568905 0.801291778882604
11.351635581343023 455.52598891132607 0.8002464084664825
11.35686313629644 455.07138082043355 0.8000152545882362
11.362090691249856 455.25689790617895 0.7999018354715632
11.367318246203272 455.3335787800504 0.800173005915765
11.372545801156688 453.8047881331688 0.7992635235404744
11.377773356110104 449.0939630100287 0.7949681012808388
11.38300091106352 447.1395056430891 0.7937877545149975
11.388228466016937 445.29749324282955 0.7923325204307912
11.393456020970353 445.36891716106476 0.7921214174554119
11.39868357592377 442.76992438303284 0.7903598284517079
11.403911130877185 437.02285484713684 0.7846578229602456
11.409138685830602 431.65004511088176 0.7799591473540622
11.414366240784018 428.54734216353836 0.7767518878749018
11.419593795737434 425.14195184854407 0.7737485579615163
11.42482135069085 424.4108873047965 0.7734123037851987
11.430048905644266 422.5218529665792 0.7714789281337842
11.435276460597683 418.66000198245223 0.768024219605348
11.440504015551099 419.35338859535085 0.7696257403407607
11.445731570504515 418.4531174115237 0.7683375466605439
11.450959125457931 419.48850952223125 0.7695312180917336
11.456186680411347 420.4368539160733 0.7700172996053203
11.461414235364764 420.348496773165 0.770301973233434
11.46664179031818 417.6385022783684 0.7678180178996
11.471869345271596 415.36514741344473 0.7652549717202248
11.477096900225012 412.91245065209506 0.7633749430176779
11.482324455178428 411.5151084975944 0.7684386021466914
11.487552010131845 412.41558137096337 0.7724633926337111
11.49277956508526 411.64105092472494 0.7746749506117201
11.498007120038677 410.14412206658403 0.7747941701921953
11.503234674992093 411.18025170370356 0.7766331679118328
11.50846222994551 413.9234769966374 0.7803209315467141
11.513689784898926 413.5273292604856 0.7807324343618639
11.518917339852342 409.70572857118066 0.7777776135254616
11.524144894805758 404.4284834297134 0.7737948541365601
11.529372449759174 400.29431966535134 0.7707044646151486
11.53460000471259 399.0638245036153 0.7696903354115952
11.539827559666007 402.85848580015016 0.7738055357454
11.545055114619423 406.7401911892981 0.7774284487223304
11.550282669572839 407.3877525406826 0.7780937204040854
11.555510224526255 405.0948785854035 0.7770929342226683
11.560737779479672 400.995623810323 0.773465108517043
11.565965334433088 397.7386138291838 0.7700117055412553
11.571192889386504 397.81852679432103 0.7705207890322575
11.57642044433992 400.14851834635715 0.7737726473111699
11.581647999293336 401.57267636814805 0.7765800018091717
11.586875554246753 403.95255365428204 0.7805879100102642
11.592103109200169 403.89106945883185 0.781380810250194
11.597330664153585 403.5985542483789 0.7812917500998916
11.602558219107001 406.1139703186729 0.7833022181471689
11.607785774060417 403.85314451138817 0.7811866996434402
11.613013329013834 406.92038657868306 0.7846473109240577
11.61824088396725 404.0120130627187 0.7828360662907339
11.623468438920666 400.8563650524886 0.7797302700645867
11.628695993874082 401.4143682056995 0.7805670299122092
11.633923548827498 400.7909547724903 0.7808125670298585
11.639151103780915 402.02008100704245 0.7822953159313188
11.64437865873433 402.5982295763557 0.7834592878175289
11.649606213687747 398.7323148690877 0.7800815252194053
11.654833768641163 391.306889284556 0.773293220672128
11.66006132359458 388.31751089391076 0.7702885760716259
11.665288878547996 387.2898853995662 0.7690493764438643
11.670516433501412 387.5042210885969 0.769300910670666
11.675743988454828 386.80587815098767 0.7697539604953955
11.680971543408244 387.215640621848 0.7709038988366297
11.68619909836166 386.42043829679955 0.7709989781560959
11.691426653315077 386.6178477211156 0.7722456381259668
11.696654208268493 387.2293160682401 0.7733284829567161
11.701881763221909 385.5042565882598 0.7720731413705405
11.707109318175325 382.29318535782596 0.7693021256984381
11.712336873128741 379.3922913897266 0.7658177184187417
11.717564428082158 379.8436125862447 0.7658753306854891
11.722791983035574 380.49409170917414 0.7667209498614127
11.72801953798899 378.68624827132663 0.7647092755778958
11.733247092942406 380.57527213684466 0.7681551792997668
11.738474647895822 380.0555947937477 0.7687086778887534
11.743702202849239 380.99479952251716 0.7703576474481754
11.748929757802655 382.142153833311 0.7718279893437763
11.754157312756071 385.05550964532983 0.7735657903199791
11.759384867709487 387.5811387811938 0.7761321295320595
11.764612422662903 390.26969866238977 0.7783944797369858
11.76983997761632 390.6302933987194 0.7786933923294344
11.775067532569736 390.0357308161352 0.7787278539539164
11.780295087523152 392.91844720074613 0.7826519400788245
11.785522642476568 394.0553739206904 0.7835566643983389
11.790750197429984 393.7552089101537 0.7834450269640629
11.7959777523834 394.1815435067173 0.783894372800877
11.801205307336817 393.4694781180407 0.7829396535720058
11.806432862290233 396.58747929014083 0.7857228810028164
11.81166041724365 403.54521177678805 0.7919333591155758
11.816887972197065 405.13020421963296 0.7933321056311331
11.822115527150482 406.2013128995822 0.79496171513806
11.827343082103898 400.78751726689006 0.78984420585658
11.832570637057314 398.5271978011743 0.7878533856818238
11.83779819201073 398.07978637863283 0.7879369929785456
11.843025746964146 393.3506166754551 0.7833196156645015
11.848253301917563 391.9633069992522 0.7820820893574008
11.853480856870979 390.6145969538544 0.7810861089879555
11.858708411824395 389.1907427062002 0.7795497229001169
11.863935966777811 388.04756001279236 0.7791476917551358
11.869163521731227 383.9029472602614 0.7763209873325211
11.874391076684644 379.1488812156425 0.7725001141485063
11.87961863163806 376.6259706577628 0.7708650141585001
11.884846186591476 372.49366226553224 0.7674064112851287
11.890073741544892 369.0757448606072 0.7653643436709499
11.895301296498308 363.6441623695478 0.7609174778859985
11.900528851451725 360.53734747850655 0.757464826137474
11.90575640640514 361.78738810641113 0.7577968875554667
11.910983961358557 361.3864207337317 0.7561120496075837
11.916211516311973 362.8443281178593 0.7582212407820826
11.92143907126539 361.45284291626774 0.7573465243402874
11.926666626218806 361.3950653775584 0.7591619007879802
11.931894181172222 357.92580275344176 0.7543057396118164
11.937121736125638 357.40381687846974 0.7531571312480039
11.942349291079054 356.7479933507764 0.752987553827406
11.94757684603247 353.44147203422676 0.7496732279793547
11.952804400985887 353.7693834798572 0.7521459461626988
11.958031955939303 352.00200535600436 0.7502933788425088
11.963259510892719 349.2831808272915 0.746201986020018
11.968487065846135 347.09894756492366 0.7432770104796714
11.973714620799552 346.95998355159884 0.7435115356416359
11.978942175752968 351.26249342615233 0.7489386170981165
11.984169730706384 355.6183664317167 0.7541213532816551
11.9893972856598 354.19317873302043 0.7541227408662039
11.994624840613216 351.5466073205716 0.7520199109801488
11.999852395566633 348.7233783109973 0.7493752915474166
12.005079950520049 348.76267974563365 0.7484920705603062
12.010307505473465 350.75669740886246 0.7501692738014101
12.015535060426881 352.31285325831215 0.7514931944171996
12.020762615380297 353.191965694034 0.7516961263227322
12.025990170333714 352.1580981542758 0.7516020516850506
12.03121772528713 349.9984802797537 0.7486628343058239
12.036445280240546 348.8138457324926 0.7487243186756218
12.041672835193962 346.56418893178903 0.7476927511439546
12.046900390147378 344.61936524088793 0.7461825659344704
12.052127945100795 345.5061196059438 0.7470690435997427
12.05735550005421 351.982497122916 0.7537788535721162
12.062583055007627 357.7055446900968 0.7588840491251128
12.067810609961043 364.0166667107831 0.7647831603446694
12.07303816491446 365.41306882095813 0.76634884956847
12.078265719867876 365.24312383125965 0.7661566414012115
12.083493274821292 365.6476316870238 0.7675481438008173
12.088720829774708 366.54045260366684 0.7689566765994426
12.093948384728124 369.04276857334145 0.7719615789994624
12.09917593968154 376.1911330416576 0.7788259004155073
12.104403494634957 383.06890041272635 0.7851108230913743
12.109631049588373 391.3961513901172 0.7923343153926501
12.114858604541789 401.1715885947711 0.8007970918241062
12.120086159495205 415.06959916228334 0.8146950102134212
12.125313714448621 428.5670662385294 0.8268967842429638
12.130541269402038 446.47456117285606 0.8434902463207667
12.135768824355454 465.9162425295755 0.8618542186426559
12.14099637930887 483.8996845338254 0.8777412931291427
12.146223934262286 498.8376477391264 0.8911975983851445
12.151451489215702 508.52977015762565 0.8994490959437649
12.156679044169119 516.4517787355774 0.9062035665641369
12.161906599122535 525.152412794596 0.9145458420516012
12.167134154075951 522.2854887089873 0.9115638516216911
12.172361709029367 516.4863831567294 0.9064933367569947
12.177589263982783 506.9242956858837 0.8987694936125284
12.1828168189362 497.1507723399434 0.8899164452871715
12.188044373889616 491.11219384085643 0.8851613381528387
12.193271928843032 483.64115888923476 0.8793616408797934
12.198499483796448 474.01630767823724 0.8709877432563239
12.203727038749864 461.4079577812959 0.8601909502159657
12.20895459370328 451.5352704721067 0.8511917086007581
12.214182148656697 440.7014142676994 0.8408002633517392
12.219409703610113 434.26569433813523 0.8354243032057743
12.22463725856353 429.0237804219281 0.8301326148154954
12.229864813516945 419.83144932176384 0.8212919537183868
12.235092368470362 412.4917368884325 0.8144401448808137
12.240319923423778 406.8889876031211 0.8096735417079656
12.245547478377194 398.37769186279075 0.8026934789057893
12.25077503333061 393.0342776427349 0.799007128068535
12.256002588284026 382.7045511214961 0.788640454008363
12.261230143237443 375.8561400041202 0.781339983570812
12.266457698190859 370.9033985428533 0.7763535189161097
12.271685253144275 367.41662218790276 0.7721065749767725
12.276912808097691 363.8149499861012 0.7698016986297974
12.282140363051107 362.26089432787836 0.7695608090271332
12.287367918004524 358.28242711726125 0.7654979233436775
12.29259547295794 353.0298269535819 0.7610547510091259
12.297823027911356 350.37375554767 0.7575822289130746
12.303050582864772 346.9442276117219 0.7543573786512379
12.308278137818188 349.5684258723021 0.7571054412926096
12.313505692771605 350.7646103603612 0.7605158020161301
12.31873324772502 351.89529232345706 0.7706614303161234
12.323960802678437 352.62820086890497 0.775296913733195
12.329188357631853 353.7214784738133 0.7799311115062468
12.33441591258527 350.8004225622363 0.7806452634430732
12.339643467538686 350.77481008842466 0.7847450495695464
12.344871022492102 345.84154200631116 0.7828564146982891
12.350098577445518 342.9915647300542 0.7817904101377419
12.355326132398934 343.1400211509096 0.7851432100036552
12.36055368735235 344.1385726967182 0.7873189046616037
12.365781242305767 341.2202656420546 0.7859419786494337
12.371008797259183 336.8681307682564 0.782716195711761
12.376236352212599 332.24249207962913 0.7783008147074235
12.381463907166015 329.383367172843 0.7772488905137086
12.386691462119432 329.64370787851374 0.7792487127752883
12.391919017072848 326.5066577716007 0.7785605304081791
12.397146572026264 324.4757482063036 0.7788463779003225
12.40237412697968 322.2691732861704 0.7791628050057557
12.407601681933096 320.6049808598673 0.7798389587738029
12.412829236886513 321.7351751573394 0.7825217706117386
12.418056791839929 324.5993385258807 0.787021568630942
12.423284346793345 322.7498259051092 0.7848508704120648
12.428511901746761 321.9471822293278 0.7846966649370635
12.433739456700177 319.3464247438355 0.7810325855651984
12.438967011653594 318.55940095790385 0.7818899004708165
12.44419456660701 320.11372662644465 0.7851236380005114
12.449422121560426 324.8330033170605 0.7935572958466762
12.454649676513842 326.41608971209934 0.7977918526032426
12.459877231467258 329.69722727251803 0.8030545487380261
12.465104786420675 327.8390846965129 0.8029507191905133
12.47033234137409 326.3834595331292 0.8018706558865715
12.475559896327507 324.5889491058982 0.7999858697616526
12.480787451280923 322.3255964766529 0.7986953560102238
12.48601500623434 320.655956475745 0.7978430671261034
12.491242561187756 323.18133989823804 0.8022442224860091
12.496470116141172 321.7275316848749 0.8016399840985337
12.501697671094588 321.4769450327983 0.8023478274808239
12.506925226048004 321.95509595277366 0.8033790191814837
12.51215278100142 316.74900033536494 0.7990274687007101
12.517380335954837 313.5238240258138 0.7958478272251569
12.522607890908253 311.72440522140556 0.7949599580611857
12.527835445861669 309.9160059226168 0.7934230720305597
12.533063000815085 311.44424868634957 0.7953524406874388
12.538290555768501 310.41263252548464 0.7968269043691574
12.543518110721918 308.9607272914272 0.7956159018923177
12.548745665675334 306.8183469195257 0.7943595179739383
12.55397322062875 303.2330289749867 0.7913858999451602
12.559200775582166 303.7776428464415 0.792384221869479
12.564428330535582 303.00561799494824 0.7874510643533672
12.569655885488999 302.987680871573 0.7806089853879958
12.574883440442415 303.94957378009286 0.7793988923173278
12.580110995395831 303.91199873372256 0.7762805396775281
12.585338550349247 306.4948293003231 0.776596198348477
12.590566105302663 305.9836837498194 0.7726939374008317
12.59579366025608 305.4572627394736 0.7701634056467158
12.601021215209496 307.6090980862263 0.7711522085551017
12.606248770162912 307.2810537341315 0.7704614487972608
12.611476325116328 309.43833068496593 0.7724478201509669
12.616703880069744 309.6225127389475 0.770560386171115
12.62193143502316 308.34582806215735 0.7677340676103971
12.627158989976577 310.8909502161547 0.7685216711558364
12.632386544929993 309.1831146736198 0.7653147785184021
12.63761409988341 311.2049027440597 0.7671221908393644
12.642841654836825 313.4609239967128 0.7710865880207419
12.648069209790242 315.7204305806215 0.773833485581612
12.653296764743658 319.34158346275433 0.7757337846323784
12.658524319697074 319.83815866434173 0.7743947405112087
12.66375187465049 322.81408614473753 0.7766641543555548
12.668979429603906 323.7539511562648 0.7753912105576809
12.674206984557323 329.98276915599644 0.7824265633293397
12.679434539510739 336.7850463709667 0.7893997401185826
12.684662094464155 342.9478461462696 0.79516761570285
12.689889649417571 347.5312143692743 0.8005557170992357
12.695117204370987 351.9021904661498 0.8044413574012478
12.700344759324404 356.9378338125063 0.8095142636924509
12.70557231427782 366.90701710700415 0.8191826175633424
12.710799869231236 377.48969212940636 0.8296556575031941
12.716027424184652 383.8675537631533 0.835502048568668
12.721254979138068 387.4387216557737 0.838732202165684
12.726482534091485 389.9324585891131 0.8412275795372247
12.7317100890449 397.403825813896 0.8490240296378121
12.736937643998317 404.4870055502673 0.8566098099305922
12.742165198951733 411.4508538637316 0.8631677319412858
12.74739275390515 417.32957900241405 0.8686431010844347
12.752620308858566 420.39409887126567 0.8712518084476437
12.757847863811982 421.8657288150002 0.8720902723049668
12.763075418765398 420.37592962523166 0.8705584957585317
12.768302973718814 417.23355829462184 0.8667206453937323
12.77353052867223 411.4092184769402 0.8606873130313756
12.778758083625647 405.5274299821528 0.8547046599435095
12.783985638579063 397.52832127378565 0.8465980373885209
12.789213193532479 391.6675668214466 0.8408787436047317
12.794440748485895 385.20310314954344 0.8347892905316158
12.799668303439312 380.8492207787893 0.8287061180468106
12.804895858392728 376.3925573704899 0.8234385883189904
12.810123413346144 370.71882465034156 0.8166697418201572
12.81535096829956 363.97448695792036 0.8087222597620858
12.820578523252976 361.30958476589876 0.8059926202696903
12.825806078206393 360.21096237093496 0.8050202593253765
12.831033633159809 358.7107075681125 0.8037065481738144
12.836261188113225 359.8506010558006 0.8043676290301363
12.841488743066641 362.98182142851005 0.8071618739775837
12.846716298020057 366.83696168922376 0.8107333712655054
12.851943852973474 368.67147846559305 0.8122859906435209
12.85717140792689 372.7302916058568 0.8168369497660029
12.862398962880306 376.7033942853046 0.8208502537499116
12.867626517833722 376.14048432678237 0.8196950020133069
12.872854072787138 381.56944566831345 0.8244011930853195
12.878081627740555 388.1237056631286 0.8304759137091702
12.88330918269397 395.64572834589273 0.8389349808671928
12.888536737647387 405.2230156939206 0.8488975999261062
12.893764292600803 408.0935644542695 0.8518074682548975
12.89899184755422 410.65347298674726 0.8550919871771383
12.904219402507636 410.6646925281463 0.8539091711744204
12.909446957461052 402.36716995783326 0.8439407235939136
12.914674512414468 392.8369960143553 0.8339303399015816
12.919902067367884 382.79820242442923 0.8230721668625602
12.9251296223213 371.68343049034195 0.8110954938283722
12.930357177274717 363.0059546844236 0.801757877040679
12.935584732228133 355.08686676073347 0.7924901753127961
12.940812287181549 345.8558585985394 0.7827805347381966
12.946039842134965 339.401118418974 0.7752271423782837
12.951267397088381 332.06625819509463 0.7664838871044033
12.956494952041798 323.957913459326 0.7573785357520106
12.961722506995214 320.66167324841086 0.7524649164368651
12.96695006194863 320.5539688171281 0.7534233780856092
12.972177616902046 318.22493497768016 0.7511851971619359
12.977405171855462 317.6768209409326 0.7512877428106607
12.982632726808879 316.2147317601117 0.750146473513167
12.987860281762295 318.65894476194217 0.753058047633913
12.993087836715711 321.39706063239294 0.7557871214045924
12.998315391669127 318.186459818058 0.7509060422461681
13.003542946622543 318.1543421757524 0.7510661542143302
13.00877050157596 319.6906711335695 0.7528346246969619
13.013998056529376 324.6666769104825 0.7586870139913907
13.019225611482792 325.09606888298356 0.7592996296791137
13.024453166436208 326.9862175426444 0.7621971883485354
13.029680721389624 326.6574447549294 0.7627948688904435
13.03490827634304 330.37613571370616 0.7676195836347707
13.040135831296457 333.4519398521934 0.7710233999571986
13.045363386249873 338.33414989794164 0.7764755879179108
13.05059094120329 338.2550425039207 0.7764714445799995
13.055818496156705 338.4831437068933 0.7762089167243897
13.061046051110122 337.62981824093004 0.7754098659779508
13.066273606063538 337.8682150132974 0.7751431855344861
13.071501161016954 339.6784516677895 0.776877994540162
13.07672871597037 341.89869706334736 0.7788171221025447
13.081956270923786 342.3968289678969 0.778129815292443
13.087183825877203 340.4362778121397 0.776310298541423
13.092411380830619 336.84230476237343 0.772464997717357
13.097638935784035 334.50361840748536 0.7704980028280841
13.102866490737451 330.17639383894164 0.7669200011803196
13.108094045690867 327.6481267646144 0.7648316072003747
13.113321600644284 326.1078985283081 0.7623781827433411
13.1185491555977 325.33518231601255 0.7610275982154671
13.123776710551116 326.4175472793032 0.7608524655166983
13.129004265504532 325.80532213694147 0.7604011635223993
13.134231820457948 328.6517950946579 0.7648024789713558
13.139459375411365 329.1407376498869 0.7657424247346483
13.14468693036478 330.7278351293198 0.7670354567852821
13.149914485318197 333.078324546211 0.7689784283566887
13.155142040271613 334.4419277404127 0.7703782658432892
13.16036959522503 335.09383745251074 0.7701255388128002
13.165597150178446 339.4762343196356 0.7762503524191781
13.170824705131862 342.5300334931394 0.7807511908968345
13.176052260085278 344.62423353439874 0.7842435034582331
13.181279815038694 347.29669116437134 0.7883297236197704
13.18650736999211 347.61822846460797 0.7885623095785016
13.191734924945527 345.58171757360356 0.7856552916524446
13.196962479898943 346.4869132256839 0.7857537399913928
13.202190034852359 348.4959068674864 0.7879375015611566
13.207417589805775 346.46131301140207 0.7849345008117441
13.212645144759191 345.46449221851947 0.7832694257770647
13.217872699712608 341.80756166091277 0.7787684670257831
13.223100254666024 338.8091781310241 0.7758874526565147
13.22832780961944 339.34853394253946 0.7771781884920241
13.233555364572856 339.46408587685136 0.7775672181397608
13.238782919526273 342.0177132152917 0.7805085173683312
13.244010474479689 340.96435199182713 0.779210071713187
13.249238029433105 338.51183700446177 0.7762918341561154
13.254465584386521 336.0631159424953 0.7736006512229742
13.259693139339937 331.8163722879107 0.7677572421824796
13.264920694293354 327.0516416841316 0.7623150526560957
13.27014824924677 323.4861273625082 0.7588366841560482
13.275375804200186 321.5147008433175 0.7561316743721893
13.280603359153602 320.34622283619876 0.7551667573410746
13.285830914107018 319.4354681815717 0.7548821177740807
13.291058469060435 316.2329058299328 0.7527047201720356
13.29628602401385 316.11054117129436 0.7533680874817096
13.301513578967267 314.91027635575887 0.7521074401872145
13.306741133920683 312.16603250674297 0.7483614506222745
13.3119686888741 309.7226937601418 0.7460430387397233
13.317196243827516 307.31684418083125 0.7441059287193382
13.322423798780932 305.86045280593345 0.7442472771792699
13.327651353734348 305.7167234909263 0.7446287814775815
13.332878908687764 304.1975135463634 0.7424638547515603
13.33810646364118 305.31017880378977 0.7433533822332119
13.343334018594597 304.1726872845826 0.7411583183691537
13.348561573548013 304.2195363665087 0.7412995152029933
13.353789128501429 303.07260226338315 0.7383651409731808
13.359016683454845 301.3061415746542 0.7359947517242165
13.364244238408261 299.6733742965438 0.7337393501595859
13.369471793361678 300.45533167204337 0.7343190985893784
13.374699348315094 303.4175211257732 0.7375647793903208
13.37992690326851 303.54098082828915 0.7373982171816004
13.385154458221926 306.1422858230205 0.7399453499763662
13.390382013175342 309.12674856980044 0.7441163279230084
13.395609568128759 308.3236106958299 0.7437466849407334
13.400837123082175 312.62216427835494 0.7485855080304404
13.406064678035591 314.8369507000208 0.7520082142799944
13.411292232989007 314.20522084234824 0.7509737285982933
13.416519787942423 313.32517249393584 0.749700173135115
13.42174734289584 311.26669367055274 0.7475576098297864
13.426974897849256 312.9733211101326 0.7496103991193344
13.432202452802672 317.0593965477152 0.7550324990075825
13.437430007756088 317.3905680303335 0.7549433806656326
13.442657562709504 319.504759297311 0.7576164050509357
13.44788511766292 319.8462434487724 0.7570715706255783
13.453112672616337 321.98974593026946 0.7586544966261799
13.458340227569753 325.613017072882 0.7607960867804907
13.46356778252317 326.6860661341015 0.7622078996887307
13.468795337476585 324.71351736658846 0.7603090727367208
13.474022892430002 323.81901549752837 0.7605296149509768
13.479250447383418 324.9882050706086 0.7624606478463004
13.484478002336834 327.47653822139665 0.7648574460051766
13.48970555729025 326.46436307679323 0.7624957999114201
13.494933112243666 323.5935453532498 0.7586432876211274
13.500160667197083 323.6311422514033 0.7591160314161941
13.505388222150499 321.83789905768003 0.7583127980393871
13.510615777103915 321.8962827831509 0.7598082890788183
13.515843332057331 320.8516098935461 0.758919933119279
13.521070887010747 316.876680268954 0.752981216136754
13.526298441964164 312.8000793406343 0.7471237639881758
13.53152599691758 309.1675554162951 0.7431909460335696
13.536753551870996 307.4925728603333 0.7433801751095903
13.541981106824412 304.42533557761305 0.7412049572230351
13.547208661777828 302.83164287380004 0.7395957475767184
13.552436216731245 300.2100364584784 0.735823372475568
13.55766377168466 296.69390660793016 0.7317717296556894
13.562891326638077 294.10948298082087 0.728143971872608
13.568118881591493 289.6867765088341 0.7233128422254774
13.57334643654491 285.1778181533135 0.7181533658751956
13.578573991498326 281.7198870734968 0.7146349406358407
13.583801546451742 279.35137972827823 0.7141398088933699
13.589029101405158 276.31213006372036 0.7120623643458214
13.594256656358574 274.9966552912495 0.710072711586261
13.59948421131199 274.5776478950705 0.7098866991718404
13.604711766265407 271.12137105317436 0.7036544585408258
13.609939321218823 266.2726362713268 0.6973239305111502
13.615166876172239 265.3357615433857 0.6957547646390001
13.620394431125655 265.7531192810457 0.696123213966657
13.625621986079071 268.95820967840643 0.700894671953265
13.630849541032488 272.3091162160132 0.7062767443481235
13.636077095985904 270.7698393359885 0.7044660377425779
13.64130465093932 270.76087583615936 0.7047942410396458
13.646532205892736 270.32468005102737 0.705635668514712
13.651759760846153 266.9890000618258 0.7015871607853515
13.656987315799569 266.7654369710959 0.70116870074204
13.662214870752985 265.9390320521495 0.6995657783910963
13.667442425706401 266.0653391104824 0.7003938356471652
13.672669980659817 266.4109056460008 0.7016225313235153
13.677897535613234 263.79988734607883 0.6979266514149867
13.68312509056665 263.0015772497101 0.6957868424079054
13.688352645520066 263.8190743081285 0.6965972773201737
13.693580200473482 264.0441720218533 0.6971536799239794
13.698807755426898 265.78692926766394 0.7004809606306435
13.704035310380315 264.66583384998296 0.6996814451257459
13.70926286533373 261.96655544025253 0.6968989984469942
13.714490420287147 259.8846950436988 0.6937225639256586
13.719717975240563 259.4599020187282 0.6911726698754017
13.72494553019398 261.9622929248226 0.693899298128522
13.730173085147396 261.86507880796336 0.6935849849090447
13.735400640100812 265.3519753666386 0.6997149987230628
13.740628195054228 265.0137872461513 0.7000418724610924
13.745855750007644 266.0253529224817 0.7011122571949912
13.75108330496106 266.16542376609107 0.7020821641849694
13.756310859914477 263.17774410017876 0.6972378708201427
13.761538414867893 261.8338205971498 0.6962829107349234
13.766765969821309 262.8911590527648 0.696668673164619
13.771993524774725 264.0383162658602 0.7011108000177328
13.777221079728141 264.17642299823035 0.7004622375971226
13.782448634681558 262.59579810137876 0.6975273030114008
13.787676189634974 258.30689123461076 0.6913343137141997
13.79290374458839 258.75246269557044 0.6906379366501691
13.798131299541806 262.84222568175574 0.6970085004146094
13.803358854495222 264.48886786001935 0.6987588998354767
13.808586409448639 264.6122656568786 0.699780987292241
13.813813964402055 263.0714835826703 0.6981372806307709
13.819041519355471 262.21101274855 0.6968106645801836
13.824269074308887 264.4998936811618 0.6986051415514365
13.829496629262303 265.2936265627075 0.6988480100215283
13.83472418421572 265.0371394017831 0.6966508406279593
13.839951739169136 266.26535383670426 0.6971941305001018
13.845179294122552 265.52229634221214 0.6987726419050327
13.850406849075968 269.2502966424624 0.7042329299292376
13.855634404029384 271.78226816836207 0.7072355331435983
13.8608619589828 269.84138039350535 0.7043302867880038
13.866089513936217 268.24485805906977 0.6998684388126074
13.871317068889633 267.9427304140119 0.7003556969915358
13.87654462384305 267.04409136466137 0.6985724460738515
13.881772178796465 270.1833049266174 0.7029139496934769
13.886999733749882 270.40958712915364 0.7026418142112396
13.892227288703298 272.3552704498609 0.7045307561352642
13.897454843656714 275.19286438725004 0.7078319676418878
13.90268239861013 279.7464588230796 0.714117560973633
13.907909953563546 284.07247300686333 0.7202609661218189
13.913137508516963 288.00622648399127 0.7241137451958033
13.918365063470379 287.577440355774 0.7234988997559622
13.923592618423795 285.3582244593322 0.7202887216748138
13.928820173377211 284.07647357509825 0.7194298730087544
13.934047728330627 286.0997623823745 0.7224638464970815
13.939275283284044 287.52978590488 0.7236400219321302
13.94450283823746 288.97390229116064 0.7239969597163792
13.949730393190876 285.79077233743607 0.7201058401064145
13.954957948144292 284.4375900103182 0.7176255981592631
13.960185503097708 283.09079383602057 0.7150632342017124
13.965413058051125 283.69392664228684 0.7159471647398259
13.97064061300454 285.25425189837404 0.7178154404830566
13.975868167957957 284.6435009307738 0.7183584698781348
13.981095722911373 282.0390972183434 0.7159348547641955
13.98632327786479 281.09659494677754 0.7153931436240519
13.991550832818206 279.087359942119 0.7130257943066037
13.996778387771622 277.7093076511529 0.7118770091298726
14.002005942725038 274.471870389053 0.7093598115648518
14.007233497678454 273.2340830979212 0.7092081807279366
14.01246105263187 274.5284252304532 0.7095500434036718
14.017688607585287 272.4545873524533 0.7067796417387885
14.022916162538703 271.8187759937093 0.7048226618628265
14.028143717492119 269.4108267596178 0.7019871533822584
14.033371272445535 268.53096795334903 0.7022722533809685
14.038598827398951 271.63338458903354 0.7058858924073159
14.043826382352368 274.6399873650645 0.7088304652578575
14.049053937305784 278.6516247884783 0.7136394609378485
14.0542814922592 280.392025809222 0.7162048452598822
14.059509047212616 280.4617225157803 0.7172673044543562
14.064736602166032 279.6392373731293 0.716568545502198
14.069964157119449 281.44403289554776 0.7189459667869081
14.075191712072865 280.71441063480495 0.7185367864576302
14.080419267026281 282.1232588555493 0.7188852476338737
14.085646821979697 286.9133563440605 0.7228437142943438
14.090874376933114 290.00999899302724 0.7265464011539401
14.09610193188653 294.8516499396073 0.7317714658554876
14.101329486839946 298.11749042030186 0.7355561948604941
14.106557041793362 301.6749060514137 0.7399001806722624
14.111784596746778 304.9065451419747 0.7423788100027287
14.117012151700195 306.53800921705846 0.7444193006419819
14.12223970665361 303.87815477942445 0.7409532477785018
14.127467261607027 297.7972670972467 0.735244484066137
14.132694816560443 293.48058374639874 0.7304218295963187
14.13792237151386 290.50437823650054 0.7274858725643844
14.143149926467276 288.54150187998425 0.7233638411255169
14.148377481420692 290.29893685705616 0.7249080078154452
14.153605036374108 291.8994225069684 0.7274845509297295
14.158832591327524 291.05159224979286 0.7259432286488962
14.16406014628094 290.9652161213694 0.7259259597078257
14.169287701234357 287.2811653795357 0.7211565765359983
14.174515256187773 285.1616683466425 0.7194862144584238
14.179742811141189 285.8420254151302 0.7214911627549714
14.184970366094605 285.96113120660556 0.7205490680375215
14.190197921048021 285.35989566218194 0.7193255450453319
14.195425476001438 283.6410227856987 0.7165246241954899
14.200653030954854 281.1753373874136 0.7141477226755547
14.20588058590827 282.22084225443 0.7152219812042594
14.211108140861686 284.6224871856693 0.7180611553423485
14.216335695815102 288.28858169601324 0.7217087090443323
14.221563250768519 291.98936034545756 0.7272532240047966
14.226790805721935 291.99839275036874 0.7273911987337022
14.232018360675351 288.28317485673693 0.7217337599678679
14.237245915628767 285.73814921411827 0.7180799387455225
14.242473470582183 284.0719626432402 0.7164650914012792
14.2477010255356 285.5810998716543 0.7195936027160942
14.252928580489016 286.85555240254854 0.7205614085041951
14.258156135442432 288.3260031609417 0.72021292852289
14.263383690395848 294.00589104044076 0.7256442848696796
14.268611245349264 297.0816259582941 0.728988135744203
14.27383880030268 298.53798944833085 0.730305832391467
14.279066355256097 296.59413625901277 0.7278085263626377
14.284293910209513 294.55599141969236 0.7247494902865412
14.28952146516293 299.74476956772673 0.7305456927949484
14.294749020116345 300.45185675266373 0.7323664700968013
14.299976575069762 300.36221791063224 0.7330541452917524
14.305204130023178 301.9545324758517 0.7346168810099603
14.310431684976594 304.4072832254872 0.7362737990234434
14.31565923993001 310.92523498726194 0.7432941071277618
14.320886794883426 316.90131005459557 0.7500457566565178
14.326114349836843 319.2346303399274 0.7539932982558026
14.331341904790259 318.6087241719562 0.7521419437654276
14.336569459743675 317.2561257519267 0.7509441141817921
14.341797014697091 314.95071047434624 0.7473546842832235
14.347024569650507 315.9277328409087 0.7488174599166545
14.352252124603924 316.61528115231187 0.7495882448977395
14.35747967955734 317.6058039255149 0.7511703642797625
14.362707234510756 317.5897488998518 0.751261022066825
14.367934789464172 319.7787605465353 0.7539016686135618
14.373162344417588 321.54308013568664 0.7557976663096798
14.378389899371005 322.7255687396019 0.7573308753297214
14.38361745432442 322.9935510961955 0.7584042461201752
14.388845009277837 319.23070884054 0.753152702458683
14.394072564231253 315.1066117144548 0.7489727388709775
14.39930011918467 314.77990506034104 0.7485458222128596
14.404527674138086 316.69683078913584 0.7503788012325733
14.409755229091502 320.90911482863646 0.7551197253999686
14.414982784044918 323.20501634393054 0.7567004518983741
14.420210338998334 323.50940386348276 0.7565076257292209
14.42543789395175 322.2114915929023 0.7549541736498399
14.430665448905167 321.4578609939711 0.7541458707894652
14.435893003858583 321.0606974300042 0.7547073084329805
14.441120558811999 325.48335863714107 0.7606312729731217
14.446348113765415 326.60891439088704 0.7620392765655484
14.451575668718831 327.2461511780552 0.763454792590134
14.456803223672248 329.350157066211 0.765123208644843
14.462030778625664 331.4901477299587 0.7668542604984513
14.46725833357908 335.48708528704884 0.7706640348858349
14.472485888532496 340.4073125846443 0.774310131854952
14.477713443485912 341.90379260536315 0.7762262298613647
14.482940998439329 346.4381528143454 0.7809757831409554
14.488168553392745 346.75190099619925 0.7811752939662994
14.493396108346161 352.2551889424474 0.7881999816205391
14.498623663299577 358.83218697475525 0.7958746144557435
14.503851218252994 366.28723818709375 0.8033366434716763
14.50907877320641 376.0015188728065 0.8137930910031484
14.514306328159826 379.86193955182785 0.8171299265253513
14.519533883113242 382.86606436435375 0.8200420813792056
14.524761438066658 382.6085916229241 0.819867922919785
14.529988993020075 375.1682499413681 0.811644252555542
14.53521654797349 367.3663777056842 0.8029917532493885
14.540444102926907 356.24912240399925 0.7920601425021797
14.545671657880323 347.97892752739887 0.7832216324513204
14.55089921283374 338.4004198838463 0.7731811260784732
14.556126767787156 328.6746824630635 0.7626048012266977
14.561354322740572 320.20813832983487 0.7528184416487584
14.566581877693988 312.09292983646645 0.7435147990886374
14.571809432647404 309.76053468983145 0.740857473283337
14.57703698760082 308.95313493419883 0.740457821146643
14.582264542554237 307.34008203984143 0.7388848859276974
14.587492097507653 306.08936316648936 0.7374181597641273
14.592719652461069 307.62825721578673 0.7381216413650935
14.597947207414485 308.14821120872597 0.7390821413157965
14.603174762367901 310.1395389756746 0.7412441373920756
14.608402317321318 316.170394154484 0.7489662798131207
14.613629872274734 321.94236883864113 0.7554904067034424
14.61885742722815 329.9437871848578 0.764240766006862
14.624084982181566 334.79751996772114 0.7687777950995051
14.629312537134982 339.8747519260117 0.7734164469329097
14.634540092088399 344.711262824548 0.7777916346185294
14.639767647041815 349.40564434323704 0.7827077950010239
14.644995201995231 351.2486223545431 0.7849674494977386
14.650222756948647 351.6723541906503 0.7840606922176265
14.655450311902063 349.66784197686286 0.7812750617602723
14.66067786685548 346.0222115639922 0.7764953337034042
14.665905421808896 344.7823675358715 0.7746467912300051
14.671132976762312 346.5209953263435 0.7771615426553052
14.676360531715728 345.99014253301783 0.7769244088059741
14.681588086669144 345.75639359508824 0.7771897719266879
14.68681564162256 342.6639498830531 0.7749017499387649
14.692043196575977 339.8169043572259 0.7707934192144287
14.697270751529393 340.5565799425232 0.7713434021640795
14.70249830648281 343.6356419956193 0.7740645412503818
14.707725861436225 346.8504831711003 0.7767785900607784
14.712953416389642 350.1518616233685 0.7811954436336264
14.718180971343058 351.35663996293925 0.7823486800169092
14.723408526296474 351.67232373585375 0.7829538059502563
14.72863608124989 353.54890645353436 0.7854918739827644
14.733863636203306 352.21735383275285 0.7848007594233792
14.739091191156723 352.88770928991613 0.7853742652087405
14.744318746110139 348.1956272920846 0.7800443737487305
14.749546301063555 341.8690045425325 0.7718430954717238
14.754773856016971 331.9597930315772 0.7604827572709841
14.760001410970387 328.0189370453334 0.7571123100922805
14.765228965923804 328.79284091977405 0.7589617934681284
14.77045652087722 328.4813166407653 0.7597534148809746
14.775684075830636 327.8511907758729 0.7591612105933355
14.780911630784052 320.6348601378888 0.7502009373908105
14.786139185737468 317.6753935026375 0.7472031984772557
14.791366740690885 315.93319640073196 0.745483152839575
14.7965942956443 316.92033824758744 0.7465002274790596
14.801821850597717 320.3445691039157 0.7505172411513126
14.807049405551133 321.9105542191747 0.7513704989813853
14.81227696050455 324.0775046225326 0.7542975595075595
14.817504515457966 327.7158164728296 0.7576148744572438
14.822732070411382 331.4336379791151 0.7613052102987754
14.827959625364798 335.417653084985 0.7657732692583499
14.833187180318214 338.0592147176614 0.768563661597519
14.83841473527163 346.5304578154227 0.7778558230180197
14.843642290225047 349.1079740820696 0.7804659083245483
14.848869845178463 352.78595746541873 0.7841924144073432
14.854097400131879 354.82089587893614 0.7859506380591575
14.859324955085295 355.5026082630212 0.7874955893816015
14.864552510038711 357.6483754579847 0.7893961928991984
14.869780064992128 359.0881519443653 0.7905123740443413
14.875007619945544 360.49477958753675 0.7915603474652632
14.88023517489896 361.26476620995095 0.7921109618065484
14.885462729852376 358.1340602399224 0.7896681106669057
14.890690284805792 357.49241250113585 0.7893108669108456
14.895917839759209 356.3679217829285 0.7879795035230442
14.901145394712625 358.43398408095067 0.7909741328150008
14.906372949666041 360.2834510195275 0.7926070972009696
14.911600504619457 358.6907055259933 0.7916217850163627
14.916828059572873 357.2073247880678 0.790081560024919
14.92205561452629 348.26518369082805 0.7801483547573252
14.927283169479706 341.9856495182387 0.7743960282295556
14.932510724433122 338.3924431629536 0.7703096636177021
14.937738279386538 334.8916876589871 0.7665908868017907
14.942965834339955 328.6366717376406 0.7592407693461035
14.94819338929337 324.2819084289178 0.7546977979805425
14.953420944246787 317.1144228219262 0.747111300383405
14.958648499200203 313.8527314692592 0.743229170091053
14.96387605415362 312.2108702468952 0.7415321681267184
14.969103609107036 307.2374218904428 0.7359319770996705
14.974331164060452 304.06890519101466 0.7320237213998524
14.979558719013868 300.5146030137606 0.728397749819358
14.984786273967284 297.38618539237046 0.7248026386517552
14.9900138289207 295.3422724865332 0.7225054190002681
14.995241383874117 298.1985657908726 0.7253939946174853
15.000468938827533 301.50931781064503 0.729093721539754
15.005696493780949 303.6468916054805 0.7314999675878398
15.010924048734365 306.95455624493457 0.735175197626337
15.016151603687781 308.80260684849327 0.7377239332442411
15.021379158641198 312.5143485757854 0.7422439110588666
15.026606713594614 310.5468865412625 0.7396428998569139
15.03183426854803 311.2978404219475 0.7397775254491616
15.037061823501446 312.2165603991395 0.739425280955857
15.042289378454862 314.7648717721471 0.7426216108316647
15.047516933408279 315.8055926831766 0.7450688729733262
15.052744488361695 318.21177306189423 0.7484379629854453
15.057972043315111 320.75426755357125 0.7522155280271632
15.063199598268527 320.9736203009788 0.7521849207079512
15.068427153221943 320.4698481374683 0.7501878209767433
15.07365470817536 317.9719396822184 0.7467498321035212
15.078882263128776 316.5217761788054 0.7450453182877845
15.084109818082192 310.720325607625 0.738536759797278
15.089337373035608 311.6405442410182 0.7392566090611143
15.094564927989024 313.2104407634514 0.7406303804726324
15.09979248294244 312.64910315979023 0.7396389770632336
15.105020037895857 314.3111993187278 0.7423607221643002
15.110247592849273 313.5870372345696 0.7433211697069886
15.11547514780269 310.63405809097856 0.740156906788332
15.120702702756105 311.2456793555038 0.7416440266999239
15.125930257709522 308.5526732843895 0.7373562145885257
15.131157812662938 307.3392805142379 0.7350557706935065
15.136385367616354 307.846517448523 0.7365397442277203
15.14161292256977 303.92268674271736 0.7322215993997082
15.146840477523186 300.9099847955173 0.7295943584122722
15.152068032476603 297.6479378596038 0.7258137654068247
15.157295587430019 291.95513390364476 0.7181665664298091
15.162523142383435 291.56056210675064 0.7182829554986863
15.167750697336851 288.33469140732655 0.7148893974584578
15.172978252290267 287.3575235854786 0.71493841323871
15.178205807243684 284.72714807293374 0.7131737880767479
15.1834333621971 280.7592465095806 0.7085682390253139
15.188660917150516 275.031818188515 0.7014949603755125
15.193888472103932 273.15490136018474 0.6986053033860311
15.199116027057348 272.31486134162395 0.69700465111821
15.204343582010765 274.1981174697007 0.6988755229229966
15.20957113696418 274.2270054012583 0.698708259648947
15.214798691917597 273.2289001691158 0.6969085586936524
15.220026246871013 273.13263061449794 0.6975466466625618
15.22525380182443 275.1901034087273 0.7012595016678905
15.230481356777846 274.18868497333534 0.6994711294276643
15.235708911731262 273.37944313227996 0.6987665575885111
15.240936466684678 273.42890930719943 0.6987774514151184
15.246164021638094 273.64316520266584 0.6993485691440422
15.25139157659151 276.9961926432176 0.7038560779197716
15.256619131544927 276.3868678057767 0.7034598331446024
15.261846686498343 274.4101482632109 0.7015917484282602
15.267074241451759 272.00789388410016 0.6988460793950674
15.272301796405175 269.7323069208577 0.6976658955295953
15.277529351358591 269.1194994622377 0.6971347101469951
15.282756906312008 269.555752817828 0.6972405326466321
15.287984461265424 269.4114884806302 0.6964491527147082
15.29321201621884 268.8559318449726 0.6954238546717469
15.298439571172256 268.3818154855648 0.6942365006442287
15.303667126125672 273.01415828742233 0.7006787153933388
15.308894681079089 274.78360738887625 0.7017075164907465
15.314122236032505 277.2397246612229 0.7038005191639068
15.319349790985921 278.5464905540667 0.7058086311873343
15.324577345939337 283.4871193109703 0.7114410835893927
15.329804900892753 285.4331807173805 0.7136491668194668
15.33503245584617 286.41434746027033 0.714830177426631
15.340260010799586 281.42520072852926 0.7075324907579881
15.345487565753002 282.1134873879813 0.7067286190079602
15.350715120706418 284.1137746178209 0.708153741864166
15.355942675659835 287.4903394510759 0.7117844195754822
15.36117023061325 288.4231758815709 0.7135071349289998
15.366397785566667 288.1173893056012 0.7131128896283632
15.371625340520083 288.0759407956999 0.7137518796235773
15.3768528954735 289.0552653462514 0.7147497268496612
15.382080450426916 291.70557312270057 0.719000772442645
15.387308005380332 291.795254917341 0.7193745149342444
15.392535560333748 292.77722821868895 0.7215368665734712
15.397763115287164 293.6069381600679 0.7311098894145787
15.40299067024058 294.5066027871764 0.739226864363806
15.408218225193997 293.66407142682795 0.7424846225470465
15.413445780147413 293.5157122585583 0.7450285588643752
15.418673335100829 294.8392087076482 0.7507128771450394
15.423900890054245 297.00593339808444 0.7566095648239051
15.429128445007661 297.5254222865649 0.760258407990713
15.434355999961078 295.81529945806994 0.7614533543202244
15.439583554914494 291.95134647986407 0.7593556097288765
15.44481110986791 288.7813418595756 0.7567091861534506
15.450038664821326 290.14253284750623 0.7613023789287453
15.455266219774742 291.10702612971625 0.76316071250117
15.460493774728159 291.5334106908669 0.7670410724137429
15.465721329681575 291.7504523685117 0.7684115773838646
15.470948884634991 294.8361546969296 0.7745688351499526
15.476176439588407 295.7615734652765 0.7780643360369629
15.481403994541823 296.15002532676033 0.7816277809253013
15.48663154949524 295.6947786257836 0.7836794963977995
15.491859104448656 294.6593355136457 0.78377971856565
15.497086659402072 294.41227556356716 0.7856490595009101
15.502314214355488 297.03949192161036 0.7904700267989705
15.507541769308904 298.63142597064507 0.7949769720663401
15.51276932426232 296.50771999290237 0.7936189628083647
15.517996879215737 297.4624372710563 0.7964300785899605
15.523224434169153 296.6725531733727 0.7968073167184365
15.52845198912257 299.1126762574353 0.8013814172195949
15.533679544075985 301.23556899889013 0.8058043093580468
15.538907099029402 302.66703636761815 0.8081196655719503
15.544134653982818 303.7033715400389 0.81226843072517
15.549362208936234 303.5635993228114 0.8144600630876098
15.55458976388965 302.0672640086301 0.8146015044897155
15.559817318843066 299.1236729581645 0.8125980495998166
15.565044873796483 293.38222744130695 0.8052596728374561
15.570272428749899 293.8307618852081 0.8079676706859114
15.575499983703315 293.1265932095565 0.8079905515435094
15.580727538656731 293.7809162122011 0.8109359307564551
15.585955093610147 293.03700555406334 0.8117459375728118
15.591182648563564 292.8153474585854 0.8117571644959185
15.59641020351698 291.4352754291081 0.8123910846695923
15.601637758470396 291.1335749302373 0.8127787054388935
15.606865313423812 289.92101350782957 0.8131117716656469
15.612092868377228 287.21142601041976 0.8116815576956997
15.617320423330645 286.9834820738455 0.8125396389222742
15.62254797828406 284.9773449486263 0.8115671590437881
15.627775533237477 283.553452816389 0.8116744148854841
15.633003088190893 279.78107013298643 0.8081958395811812
15.63823064314431 278.9731892407983 0.8058780034176067
15.643458198097726 276.53586365325356 0.7892998378796794
15.648685753051142 274.58144286933066 0.7786996447706017
15.653913308004558 273.6828879736547 0.7730039585435182
15.659140862957974 271.76696024424183 0.7675528081972387
15.66436841791139 272.45145737234634 0.7663785195134594
15.669595972864807 273.674150539143 0.7663380288072403
15.674823527818223 273.53230943200856 0.7659095105313749
15.680051082771639 273.3952754577508 0.7648923566976784
15.685278637725055 274.84226114545856 0.7665066712186952
15.690506192678471 275.15110311112034 0.7657568481701762
15.695733747631888 275.7401094620694 0.7647545644058711
15.700961302585304 270.8393960194268 0.7568199278707167
15.70618885753872 270.07093942900553 0.7532979542540277
15.711416412492136 269.41794733431345 0.7494054693399329
15.716643967445552 270.7595356025451 0.7490823953337821
15.721871522398969 274.44619745507146 0.7543039163800639
15.727099077352385 276.62791387863183 0.7560487379883934
15.732326632305801 278.31656755730495 0.7581189094365259
15.737554187259217 276.7396670898784 0.7569678092008805
15.742781742212633 275.7458023207432 0.7545417080311586
15.74800929716605 275.79466717667935 0.7531695329698354
15.753236852119466 276.116329305589 0.7513500714051667
15.758464407072882 278.17043097251985 0.7525100069557423
15.763691962026298 279.8352985051161 0.755127483035632
15.768919516979715 278.5801824026514 0.7529743288077513
15.77414707193313 279.15250966815785 0.7548189518609613
15.779374626886547 278.45685058216037 0.7522861263502186
15.784602181839963 279.0084156405279 0.7502991862048791
15.78982973679338 282.48372094782496 0.7523728578388316
15.795057291746796 283.15401822080264 0.7512057498863899
15.800284846700212 283.0555091942041 0.750311620848159
15.805512401653628 281.26958281964284 0.7484899614336729
15.810739956607044 286.0136983396471 0.7560609794520835
15.81596751156046 287.0815025096302 0.7583597689121889
15.821195066513877 287.6747695393772 0.7591820932098331
15.826422621467293 286.65255752718656 0.7574566415273005
15.831650176420709 286.10617707385416 0.7559481058734558
15.836877731374125 286.4065321402906 0.7541882762930122
15.842105286327541 283.5926233915409 0.7500959720052041
15.847332841280958 283.3225126754536 0.7494014580038552
15.852560396234374 279.66426228584027 0.7442476902868733
15.85778795118779 281.0966455895677 0.7451762612817471
15.863015506141206 282.48312097173 0.7461091271155712
15.868243061094622 280.1890651677503 0.7433670768013387
15.873470616048039 277.27459025177643 0.7393497119182131
15.878698171001455 277.11889523614616 0.7381970298367777
15.883925725954871 276.6312448378997 0.7369910033971188
15.889153280908287 277.54957830800276 0.7378495116612918
15.894380835861703 279.8608891299354 0.7418614036949189
15.89960839081512 280.1117656893857 0.7421462235002713
15.904835945768536 280.11494418811424 0.742507860581436
15.910063500721952 280.6879859408145 0.7430188505840084
15.915291055675368 278.924347211773 0.7406172414381584
15.920518610628784 278.4270343663196 0.7384380487697725
15.9257461655822 278.45466967070325 0.7376332182583449
15.930973720535617 279.8690475613696 0.7385503314569912
15.936201275489033 279.427105411483 0.7391095234297337
15.94142883044245 280.6218031506234 0.7410233976720072
15.946656385395865 280.14038151827015 0.7404239267557458
15.951883940349282 281.29414779263067 0.7429802888379764
15.957111495302698 281.4677430166281 0.7420632784425659
15.962339050256114 282.46089346136614 0.7422758685998272
15.96756660520953 283.44538290863676 0.7418779275037519
15.972794160162946 282.4557290186199 0.740022312235047
15.978021715116363 283.4971865746519 0.7414282452471618
15.983249270069779 283.92456603793755 0.7416527674596249
15.988476825023195 287.67083987838646 0.7459304613915114
15.993704379976611 288.6547161993159 0.7458351991651095
15.998931934930027 289.14468031112733 0.7463281231598812
16.004159489883442 285.49553889859277 0.7419865419425556
16.009387044836856 284.12057723611224 0.74016052935353
16.01461459979027 284.48711146480906 0.7410899535687169
16.019842154743685 285.61171635500256 0.7435951384646814
16.0250697096971 284.2314300707248 0.7409786214518833
16.030297264650514 285.2971862141273 0.7413284813371007
16.03552481960393 287.24467296619264 0.7433850780963227
16.040752374557343 288.7321101111914 0.7445999483762148
16.045979929510757 292.83149919530973 0.7510160414358433
16.05120748446417 295.27745495365247 0.754810775000491
16.056435039417586 299.6162124551338 0.759313463501314
16.061662594371 302.8931417873713 0.7628422472930834
16.066890149324415 306.3596479195472 0.7660226769426071
16.07211770427783 306.34860795593227 0.7652997560380297
16.077345259231244 310.5119839311928 0.7705986692505563
16.08257281418466 312.47780621872414 0.7727480727167301
16.087800369138073 315.66268207216945 0.7765476208819189
16.093027924091487 318.9595134120096 0.7799756607223641
16.0982554790449 319.4975595503982 0.7801417792929161
16.103483033998316 323.26954699514147 0.7858435477097574
16.10871058895173 326.34678231803025 0.7896317380511592
16.113938143905145 325.1444276507256 0.7890621067289589
16.11916569885856 323.0617631825227 0.786947146130251
16.124393253811974 319.9558883872555 0.7827235069089433
16.129620808765388 319.40178670035596 0.7821354167269632
16.134848363718802 323.07007673280407 0.7852723393341605
16.140075918672217 326.0895592366966 0.7895085006904897
16.14530347362563 327.20197144701865 0.7918760143544904
16.150531028579046 329.0302088822404 0.793913920024266
16.15575858353246 329.90044494692324 0.7943490597390575
16.160986138485875 328.97045333134395 0.7921933407677951
16.16621369343929 323.9600375355318 0.7850507636367189
16.171441248392703 317.1179189010918 0.7768992626096006
16.176668803346118 310.23120463506126 0.768099368181319
16.181896358299532 307.05239321943117 0.7640286967317528
16.187123913252947 305.84653775915973 0.7622690969351595
16.19235146820636 299.7275382447491 0.7558210007415098
16.197579023159776 295.75292874224266 0.7521703790400334
16.20280657811319 289.3142452420795 0.7461081583693941
16.208034133066604 285.9880025830438 0.7430535657119651
16.21326168802002 280.46270445477904 0.7369373857394244
16.218489242973433 276.808428708505 0.7312021380271158
16.223716797926848 274.41388708463995 0.7275098513308574
16.228944352880262 274.0843707648291 0.7268867463014668
16.234171907833677 272.22055556374437 0.7242395617545168
16.23939946278709 266.8934856487231 0.7177795659330163
16.244627017740505 263.16798836640885 0.7138819805314985
16.24985457269392 258.364424789476 0.7078591872148353
16.255082127647334 255.32921847093905 0.7032168878576222
16.26030968260075 254.24978951370903 0.7015608574038711
16.265537237554163 253.41518503512586 0.7004254134044885
16.270764792507578 252.6061908006958 0.6997960280523444
16.275992347460992 252.87231637742332 0.7012096023125732
16.281219902414406 252.25061178263545 0.7013889970581426
16.28644745736782 249.84133830841964 0.6980672880190666
16.291675012321235 247.77630049466399 0.6952619615220615
16.29690256727465 247.79542597105993 0.693322240479159
16.302130122228064 246.77565369483543 0.6901861084352321
16.30735767718148 250.01488236842775 0.6946680150606712
16.312585232134893 253.59390895346306 0.7012181761882471
16.317812787088307 255.45605620070694 0.704214943657252
16.323040342041722 255.92237229945403 0.7034881032778381
16.328267896995136 253.9555646857065 0.7000604903381051
16.33349545194855 250.41841591337152 0.6945600370928103
16.338723006901965 247.11588135592126 0.6892398691152002
16.34395056185538 250.8387412057363 0.6931812663465651
16.349178116808794 253.6482997536066 0.6979596346773128
16.35440567176221 259.36969594055284 0.7052871295560879
16.359633226715623 263.95923872565993 0.7113767434313369
16.364860781669037 265.6150830964459 0.7125163681735922
16.37008833662245 271.4870967931644 0.7192501297417637
16.375315891575866 274.98409576135043 0.7241566009022654
16.38054344652928 280.4831322349497 0.7305765073572186
16.385771001482695 287.3805775565549 0.7383728403733598
16.39099855643611 291.7323013154922 0.7419873961000903
16.396226111389524 293.0859675013368 0.7417548866407874
16.401453666342938 294.2125013822221 0.742500266603521
16.406681221296353 294.55823277540617 0.742258372831305
16.411908776249767 288.927911363124 0.7345893343550607
16.41713633120318 285.1295171876939 0.7301814937998263
16.422363886156596 282.00523039486967 0.7267323356115821
16.42759144111001 280.37643862115164 0.7253247401496594
16.432818996063425 279.38941811500814 0.7250144973834578
16.43804655101684 277.99010253099954 0.7226831148677666
16.443274105970254 274.99905762450305 0.7186064464282153
16.448501660923668 273.2986823110718 0.717025116537068
16.453729215877082 271.27408747306526 0.7138624410931765
16.458956770830497 271.29193227120015 0.7151689538260915
16.46418432578391 272.130819290754 0.7166890713559253
16.469411880737326 273.26965590388465 0.7176723215756206
16.47463943569074 270.54762069729827 0.7141809490466432
16.479866990644155 270.2828364078471 0.7123047240975834
16.48509454559757 271.7707311959681 0.7136149148722056
16.490322100550983 274.38394150447743 0.7169869688487552
16.495549655504398 279.30928255818293 0.72209686586748
16.500777210457812 278.29346222733847 0.7200233857202734
16.506004765411227 281.6130350467218 0.7243440055261294
16.51123232036464 282.3273714470354 0.7254888775255072
16.516459875318056 279.4430231804244 0.7225157759426292
16.52168743027147 276.0468330722965 0.7178539009843462
16.526914985224884 271.37166781963435 0.7121337755315144
16.5321425401783 274.55768719249227 0.7170702629154623
16.537370095131713 275.1456788734845 0.7172458239943552
16.542597650085128 275.1425025129018 0.7180646672183824
16.547825205038542 271.3781058713911 0.713592519171546
16.553052759991957 269.773834193421 0.7110567604839773
16.55828031494537 264.7507553218306 0.7051219410102352
16.563507869898785 262.45560450569155 0.7020250777269416
16.5687354248522 258.70028077382034 0.6970138381292929
16.573962979805614 255.31211498488022 0.6927697410338078
16.57919053475903 254.21790242314205 0.6910230394354601
16.584418089712443 250.97342394510696 0.6872142120290117
16.589645644665858 249.69858500146958 0.6868677295037167
16.594873199619272 250.67163054990064 0.6888001147819445
16.600100754572686 251.46681287416573 0.6905348200612255
16.6053283095261 253.86421500417362 0.6922809919687818
16.610555864479515 256.2938922135651 0.6946125105677465
16.61578341943293 253.7509048371714 0.6899871506345502
16.621010974386344 252.14085410910204 0.6878824420804943
16.62623852933976 251.40159911349696 0.6875467304902051
16.631466084293173 251.82859156535278 0.688047723815997
16.636693639246587 253.48163021413706 0.6908400313932587
16.641921194200002 254.7977626319535 0.6919262517673939
16.647148749153416 256.06750275662137 0.6928917708449377
16.65237630410683 256.24794955977814 0.6929779879365532
16.657603859060245 253.36087571995807 0.6891759504059679
16.66283141401366 251.18471047790266 0.68699740298913
16.668058968967074 248.5209647820149 0.6823380632246878
16.67328652392049 247.89071102865208 0.6803553165853291
16.678514078873903 246.9807973356093 0.6777920898275277
16.683741633827317 247.22848760742826 0.6776349327784336
16.68896918878073 246.62139987857591 0.678157672084962
16.694196743734146 245.1935264841314 0.678567513494049
16.69942429868756 244.62797277356236 0.6794211715613081
16.704651853640975 243.24863539044813 0.676867002852043
16.70987940859439 242.2164474379477 0.6717764617157533
16.715106963547804 243.08374720830057 0.671731632620253
16.720334518501218 240.1036880703914 0.6692476575656212
16.725562073454633 240.18649647732414 0.6723852387649188
16.730789628408047 239.97297240203852 0.6734568348490887
16.73601718336146 239.8641454912811 0.6716817097821426
16.741244738314876 238.83471097804312 0.6696092886046994
16.74647229326829 233.80555581160758 0.6618493515808892
16.751699848221705 231.7862642746963 0.6590735563684545
16.75692740317512 227.94647612151644 0.6542081181396842
16.762154958128534 229.11655836999668 0.6549823141997778
16.767382513081948 229.14643109723457 0.6546613447984357
16.772610068035362 229.0772873498297 0.6535482562248079
16.777837622988777 228.17664734912915 0.653704986348504
16.78306517794219 225.59524032287788 0.6508427405768648
16.788292732895606 224.68466701307602 0.6498987658072164
16.79352028784902 224.85836054768527 0.6511047552390526
16.798747842802435 228.4252148968928 0.6564014233349099
16.80397539775585 229.05197507797908 0.6584474044075654
16.809202952709263 228.1920844277547 0.6570838272006477
16.814430507662678 226.84733402165335 0.6547791577538294
16.819658062616092 227.06246863793763 0.6556381757042473
16.824885617569507 225.2114885560295 0.6509040726121356
16.83011317252292 223.17624794181793 0.648852862189871
16.835340727476336 223.07297524718084 0.6481084787411457
16.84056828242975 221.37596136327392 0.6461214005472635
16.845795837383164 223.42144724518937 0.649362396476173
16.85102339233658 220.33313838970392 0.6440935726452159
16.856250947289993 219.68982417172512 0.6428456813897987
16.861478502243408 219.35512553195483 0.6431414183812756
16.866706057196822 220.8304692177786 0.6466456696473564
16.871933612150237 222.90490610699086 0.6506664767160224
16.87716116710365 223.80164072969686 0.652117229779843
16.882388722057065 222.08259829508916 0.6479484356696412
16.88761627701048 219.69473510663738 0.643887626800145
16.892843831963894 217.75033790615862 0.6430980263986941
16.89807138691731 219.0310082882961 0.6468751242349251
16.903298941870723 218.1234501708516 0.6466549909352355
16.908526496824138 217.96765358686767 0.6432872223169692
16.913754051777552 218.74049345402574 0.6427079768110324
16.918981606730966 220.95201905485678 0.645494469788279
16.92420916168438 222.1389673176912 0.6462953265003251
16.929436716637795 221.16648539771253 0.6458964546312146
16.93466427159121 221.13698263382105 0.6456935110494959
16.939891826544624 217.50539563726284 0.641510603793845
16.94511938149804 218.650215939099 0.6432260937521816
16.950346936451453 216.08888050381685 0.6390385762156393
16.955574491404867 217.76589609444812 0.6437831748112651
16.960802046358282 217.3894491596241 0.6437362007001737
16.966029601311696 218.03020302672525 0.642945447217842
16.97125715626511 217.88670871763992 0.6410098748987376
16.976484711218525 217.75587061895646 0.6392948924131133
16.98171226617194 217.65379639470905 0.642376397717483
16.986939821125354 215.45110627863082 0.6416618193420119
16.99216737607877 213.64361525576905 0.6393335657474006
16.997394931032183 214.89377715308086 0.6407267312052397
17.002622485985597 216.5200794419121 0.6412900047009341
17.00785004093901 219.25586076891392 0.6433628177568554
17.013077595892426 220.80471214781153 0.6446470998690078
17.01830515084584 220.110560744698 0.6416931910451923
17.023532705799255 217.4226615429813 0.6382288206273499
17.02876026075267 215.5887289897127 0.6365379930077478
17.033987815706084 217.2092351702935 0.6391282789369067
17.039215370659498 217.09347630833827 0.6406153790376787
17.044442925612913 218.65895992336104 0.641191320795473
17.049670480566327 220.6671978006312 0.6440554847169567
17.05489803551974 219.41441829752097 0.6412638139946681
17.060125590473156 220.41944954441547 0.6424249603119349
17.06535314542657 218.8314183159505 0.640777787848643
17.070580700379985 220.32029488351154 0.6432845067296903
17.0758082553334 219.895271520319 0.642245799742429
17.081035810286814 219.52282274837094 0.6417897694938322
17.086263365240228 220.34211015008742 0.6432432910404888
17.091490920193642 220.8291602137032 0.6428071743926308
17.096718475147057 220.04178683887906 0.6421811472351171
17.10194603010047 218.3174240991252 0.6398238546698216
17.107173585053886 216.18235942631478 0.6369089437776987
17.1124011400073 217.04336699163267 0.637112461256646
17.117628694960715 219.32967740933583 0.6395753319733835
17.12285624991413 221.44395806426726 0.6424584590380853
17.128083804867543 225.3007504051881 0.6471071849517793
17.133311359820958 229.1765415207211 0.6532678422543888
17.138538914774372 228.00748830322883 0.6532714755417741
17.143766469727787 226.3792935955245 0.6501709783630206
17.1489940246812 225.33194478484177 0.649432112435382
17.154221579634616 225.06032530622852 0.6487309679614239
17.15944913458803 229.39462417705127 0.6548374176446007
17.164676689541444 235.56675925936793 0.6630699156824177
17.16990424449486 238.96713079652326 0.6658840968633819
17.175131799448273 243.27286395158276 0.6711152305450218
17.180359354401688 241.02487220420414 0.6667307767131606
17.185586909355102 239.59461151237284 0.6639465278468167
17.190814464308517 239.81541632731512 0.6629020878942301
17.19604201926193 241.9279057026051 0.6660209262198008
17.201269574215345 243.54827879673377 0.6681136216818063
17.20649712916876 243.85367289038723 0.668469731688013
17.211724684122174 243.48706130231093 0.6697252282903827
17.21695223907559 244.85428847129177 0.6722234950013931
17.222179794029003 247.55139429474548 0.6764463241012056
17.227407348982418 247.35353596508952 0.6746745241029831
17.232634903935832 245.79898367464313 0.6706369021695163
17.237862458889246 244.58170310820273 0.6685607746437578
17.24309001384266 243.87974965039365 0.6678405807704059
17.248317568796075 242.8977184414326 0.6674159682450503
17.25354512374949 241.28227267012002 0.6660169405427189
17.258772678702904 240.54587904681458 0.6650686169266702
17.26400023365632 241.23542636104202 0.6654189133402926
17.269227788609733 242.0425661866746 0.6662441176110961
17.274455343563147 241.20981696941317 0.6655714700048827
17.279682898516562 239.56384408654904 0.6641960035444388
17.284910453469976 240.68058673687722 0.6665552384336016
17.29013800842339 241.02473711253478 0.6669575129406492
17.295365563376805 243.20634387375182 0.6697552067214159
17.30059311833022 241.4282703122101 0.6672029771537811
17.305820673283634 241.21468407200146 0.6663343875062053
17.31104822823705 240.97480411437212 0.666041689851488
17.316275783190463 240.22987208661965 0.6646858989449128
17.321503338143877 240.10982168385195 0.66501939844381
17.32673089309729 238.84970868676106 0.6630666037238309
17.331958448050706 238.5470270766843 0.6623363046540721
17.33718600300412 235.77358046023392 0.658930653221245
17.342413557957535 236.27623898279452 0.6588394761032625
17.34764111291095 237.0167514414761 0.6600115524813467
17.352868667864364 237.4039815390804 0.6589874494818297
17.358096222817778 238.8002665160189 0.6603620793601692
17.363323777771193 240.58392523932633 0.6652268353526789
17.368551332724607 239.96182087577967 0.6657693364395925
17.37377888767802 238.2804523422082 0.6639155258464297
17.379006442631436 237.06203943427892 0.6622929374093718
17.38423399758485 234.19002380726215 0.659077841505534
17.389461552538265 232.08237190221894 0.6563226380359064
17.39468910749168 232.6836825001941 0.6570485993627209
17.399916662445094 235.2643592589028 0.6604899297629209
17.405144217398508 238.66333951033388 0.6633908576850756
17.410371772351922 238.15473943982866 0.6620616494380309
17.415599327305337 237.19139769304505 0.6590765472038643
17.42082688225875 233.56713685052307 0.6538302364595586
17.426054437212166 232.68784137351122 0.6535543335273643
17.43128199216558 233.72031258162764 0.6553113164478901
17.436509547118995 234.4499436686386 0.6568083880533174
17.44173710207241 236.62379003485688 0.6587922616373619
17.446964657025823 238.65356611662554 0.6627243006161698
17.452192211979238 238.2330507258206 0.6632243494758485
17.457419766932652 236.6943599595847 0.6617150358319508
17.462647321886067 234.40185048193396 0.6571934092487176
17.46787487683948 235.32390017204253 0.65926438120723
17.473102431792896 234.07110239821162 0.6593413680829289
17.47832998674631 235.25423627071393 0.661126240356727
17.483557541699724 235.03304753287418 0.659576582566919
17.48878509665314 235.2531703098571 0.6569110299819878
17.494012651606553 237.28694600221198 0.65937235115551
17.499240206559968 238.60472097529484 0.6613858459893449
17.504467761513382 240.436789417127 0.6649586888837576
17.509695316466797 241.84349200829146 0.6662583658053364
17.51492287142021 240.13309064465045 0.6643781299813756
17.520150426373625 237.69136604826278 0.6617678076841308
17.52537798132704 238.42924076179517 0.6620789749233581
17.530605536280454 239.52770083408 0.6621618882818836
17.53583309123387 242.35692288437747 0.6661771136770246
17.541060646187283 243.2645115483639 0.6678671897305132
17.546288201140698 243.89649499455712 0.670225699076921
17.551515756094112 243.30057363076534 0.66883808379031
17.556743311047526 244.9369183721156 0.6701155074208236
17.56197086600094 245.23054197200665 0.67001204791895
17.567198420954355 246.76272789757903 0.6717279676727397
17.57242597590777 246.5537990486831 0.6710791964550631
17.577653530861184 244.3009981271472 0.6683333264836583
17.5828810858146 244.57145220819476 0.668211300132503
17.588108640768013 243.89880611702083 0.6678215084193013
17.593336195721427 246.4083471281577 0.6719693298726492
17.598563750674842 249.4789215351319 0.6770210363935124
17.603791305628256 250.71095730224772 0.6789779145313785
17.60901886058167 251.47467422139616 0.679599462320612
17.614246415535085 251.24847504024885 0.6774017975770482
17.6194739704885 249.66831847485554 0.6739266675420656
17.624701525441914 248.90883783591508 0.6720693878476163
17.62992908039533 252.3934806263947 0.6781090823699076
17.635156635348743 254.77577501659002 0.6813822699632535
17.640384190302157 255.9132772624224 0.682388289278167
17.64561174525557 254.83937010573467 0.6797626634598651
17.650839300208986 255.14944664913958 0.6792531617198375
17.6560668551624 259.25421439766785 0.684910707621686
17.661294410115815 263.1954745408324 0.6906504997426614
17.66652196506923 266.4354444787755 0.6946486595798609
17.671749520022644 271.042145845741 0.6999151273023617
17.676977074976058 273.7901746213081 0.7025514944561608
17.682204629929473 276.7108577199043 0.7060441477704146
17.687432184882887 280.91814478846743 0.7112357069080704
17.6926597398363 283.75052691496205 0.71480278593675
17.697887294789716 289.18697296687907 0.7214580301650236
17.70311484974313 291.500417787676 0.7236370154859122
17.708342404696545 294.26151321090737 0.7265677506656019
17.71356995964996 296.6311664849685 0.7284842271737513
17.718797514603374 303.45459775233184 0.7369164438494743
17.724025069556788 309.49756793954964 0.7439467376541254
17.729252624510202 313.95271676047537 0.7494129624747708
17.734480179463617 313.7398596749285 0.7490544776239535
17.73970773441703 314.9244637684975 0.750819127100954
17.744935289370446 315.6357329816151 0.7518753817950384
17.75016284432386 319.71658863737593 0.7566034318945288
17.755390399277275 322.679562359319 0.7592123095921104
17.76061795423069 324.94283617001133 0.7618053827976039
17.765845509184103 324.0950728400353 0.759973823566154
17.771073064137518 324.4971966110085 0.7600584722193006
17.776300619090932 322.56388141676103 0.7579971323747328
17.781528174044347 320.4772515389094 0.7556959508043805
17.78675572899776 319.779762870358 0.7552165107133477
17.791983283951176 318.4959718562784 0.7536285252774344
17.79721083890459 315.57744710499276 0.7501340043154006
17.802438393858004 309.50870490331494 0.7433897567561926
17.80766594881142 304.3618548775512 0.7374922510940212
17.812893503764833 296.934633767875 0.7294837404285087
17.818121058718248 294.62672686215564 0.7274092036398994
17.823348613671662 290.48785740431435 0.7226366177264163
17.828576168625077 288.75573716501975 0.7208951737990243
17.83380372357849 285.46883666542044 0.7167858721483317
17.839031278531905 282.99807284222663 0.7137831447401574
17.84425883348532 279.58270559831846 0.7093327577604714
17.849486388438734 277.46995527564775 0.7064182185889876
17.85471394339215 276.66038175457476 0.7058760800196624
17.859941498345563 275.5528944020039 0.7041921492424771
17.865169053298978 274.9701004228011 0.7028938779762075
17.870396608252392 277.20387614053396 0.7067217658025766
17.875624163205806 277.16019873335256 0.7054508799730532
17.88085171815922 279.0354444139369 0.7084218087825014
17.886079273112635 280.0626730667822 0.709343793678002
17.89130682806605 281.3451950218349 0.7101131147604178
17.896534383019464 285.4489834171771 0.7156058685634296
17.90176193797288 293.62266618687727 0.7255360809171066
17.906989492926293 300.04711693768644 0.7330202088686892
17.912217047879707 305.7203429166795 0.7394939090513106
17.917444602833122 310.19020352168207 0.7437793079497531
17.922672157786536 314.19460257285033 0.7487507114899306
17.92789971273995 317.418513008104 0.752881500191815
17.933127267693365 320.0735070684055 0.7553937749137385
17.93835482264678 319.4441658562033 0.754438190967934
17.943582377600194 314.2359472271808 0.7473473710352786
17.94880993255361 311.1141542366815 0.743558601407901
17.954037487507023 308.14356708898873 0.7408338787015164
17.959265042460437 303.53949445601813 0.7355093865865545
17.96449259741385 297.8042561770691 0.729439211167165
17.969720152367266 289.8073984788457 0.72003226053359
17.97494770732068 284.80606465861456 0.7137166615840034
17.980175262274095 281.1852274627251 0.7098888900771702
17.98540281722751 279.82316683291026 0.7085016827180224
17.990630372180924 275.9031806430998 0.7055744241069891
17.995857927134338 273.1377431203559 0.7029614987321705
18.001085482087753 271.6125891942368 0.7014849988970626
18.006313037041167 269.2979881268359 0.7002122414506369
18.01154059199458 266.5360357630987 0.6964647225144073
18.016768146947996 262.81690069343637 0.6906201507101147
18.02199570190141 260.3258027091918 0.6869002304610875
18.027223256854825 259.15637774238576 0.6855930782636425
18.03245081180824 258.40486128866837 0.6848271739272976
18.037678366761654 260.20804626635663 0.6866743037979638
18.042905921715068 259.292191672113 0.6840005214477449
18.048133476668482 254.65357951259128 0.6789846675038833
18.053361031621897 255.43924467897372 0.6796790704815454
18.05858858657531 254.07903672524625 0.67726935534671
18.063816141528726 253.24784259964173 0.6764593797471301
18.06904369648214 249.193133588377 0.6714558697460494
18.074271251435555 253.09026285942667 0.6770195827367816
18.07949880638897 256.4119475665713 0.680844153185607
18.084726361342383 258.86494719356045 0.6835106493450042
18.089953916295798 259.47400997148367 0.6847033684851304
18.095181471249212 258.1219581171107 0.6819145955577988
18.100409026202627 263.05723241164696 0.6884617516308211
18.10563658115604 264.4953173949475 0.6899382969591246
18.110864136109456 268.760125282519 0.6946687398976207
18.11609169106287 273.75233296450733 0.7018345448799761
18.121319246016284 279.42744838973147 0.7087287182501847
18.1265468009697 284.6728794203762 0.7148345309542059
18.131774355923113 288.480281840067 0.7191006510625505
18.137001910876528 289.96385951057385 0.7196996957558692
18.142229465829942 293.45413236629724 0.7231120891804601
18.147457020783357 299.1545138594726 0.7304408498363144
18.15268457573677 306.3781485628305 0.7384133373981734
18.157912130690185 315.7032887568695 0.7497124766938852
18.1631396856436 323.30979508516447 0.7586111090198924
18.168367240597014 337.0276667583327 0.773692374334646
18.17359479555043 350.26046642754 0.7885605623464098
18.178822350503843 360.3145567334868 0.7988071842569854
18.184049905457258 369.60408557654614 0.809354624789815
18.189277460410672 376.40995675674156 0.8164661582937387
18.194505015364086 385.8224674009088 0.8262491919684958
18.1997325703175 390.262663817199 0.8309098496044957
18.204960125270915 392.06176930650713 0.8331643621926227
18.21018768022433 388.2420366969314 0.829434359956399
18.215415235177744 385.27287376253526 0.8271333121313159
18.22064279013116 382.69758626087275 0.8244545542695059
18.225870345084573 380.3741243906344 0.8216425257430476
18.231097900037987 377.6583184303226 0.8181908804267644
18.236325454991402 378.5219950662948 0.8189606906884564
18.241553009944816 382.0179547114173 0.8226729492770088
18.24678056489823 382.9619465466993 0.8231344232778866
18.252008119851645 385.5405710180197 0.8261915500927094
18.25723567480506 383.8541563182919 0.8243957297678733
18.262463229758474 381.1559601048163 0.821870080349937
18.26769078471189 374.3548054403626 0.814717385462742
18.272918339665303 365.4402152983393 0.8048749941840461
18.278145894618717 353.46339758350524 0.7916570159932212
18.28337344957213 342.76987966562615 0.7797776516737691
18.288601004525546 337.1568054870586 0.7731442119700966
18.29382855947896 331.71631798837603 0.7668158834912366
18.299056114432375 326.1693992602576 0.7600358212218833
18.30428366938579 315.3903193527412 0.7480598302476851
18.309511224339204 309.3053957602201 0.7419811022317269
18.314738779292618 304.0121975498256 0.7358114469363722
18.319966334246033 300.7030326546106 0.7322298359468921
18.325193889199447 295.3756028190618 0.7254046015225214
18.33042144415286 289.2530933054473 0.7176795752769908
18.335648999106276 284.9301197623769 0.7120429267565146
18.34087655405969 281.49854123976763 0.7084900342453099
18.346104109013105 277.6235297840666 0.7034849038195639
18.35133166396652 277.9194475032294 0.7045894216927572
18.356559218919934 278.5961596403053 0.705645145513639
18.361786773873348 280.8347175304712 0.7094155073187343
18.367014328826762 282.53809550407766 0.7115159356970832
18.372241883780177 283.03380119975986 0.7126850203833154
18.37746943873359 284.611468475964 0.7149322951412529
18.382696993687006 287.9549461246735 0.7186153185082337
18.38792454864042 294.9027065243998 0.7289399518982701
18.393152103593835 300.63824216561784 0.7452078515847878
18.39837965854725 304.6666123047036 0.7563568528547587
18.403607213500663 310.1957497630965 0.7682616823174653
18.408834768454078 318.0839856658252 0.782658143703985
18.414062323407492 327.1628810938025 0.7987134617546447
18.419289878360907 333.6233041917577 0.8108590388710595
18.42451743331432 336.5629489296412 0.8173358994970099
18.429744988267736 337.3796891696459 0.8218705639076288
18.43497254322115 334.6589574022315 0.8210278539308266
18.440200098174564 332.7480315424547 0.8216046460813929
18.44542765312798 332.0666153405655 0.8243815517468974
18.450655208081393 329.43898605406395 0.8240353807280355
18.455882763034808 325.01782659236915 0.8221285779411294
18.461110317988222 319.31486895459574 0.8194589052677971
18.466337872941637 314.51375236026934 0.8158146128204637
18.47156542789505 313.7702123018794 0.8177248987901445
18.476792982848465 309.684966571824 0.8136868281931202
18.48202053780188 309.20878125885224 0.8157220787359415
18.487248092755294 306.23433098324745 0.8151019425288764
18.49247564770871 303.70450095171043 0.8135793654977024
18.497703202662123 303.70931307573323 0.8166534137345081
18.502930757615538 302.81197042608943 0.8165595232702586
18.508158312568952 299.7099528238391 0.8146068987717352
18.513385867522366 297.34070820976 0.8136416305120187
18.51861342247578 297.426455457149 0.8147890578319549
18.523840977429195 297.67615809513586 0.8177839245216371
18.52906853238261 298.2747847773549 0.8205416363915775
18.534296087336024 295.8776326278272 0.8193606587910534
18.53952364228944 292.71936562734675 0.8183652415958166
18.544751197242853 288.78899363911097 0.8145847051563699
18.549978752196267 287.5834795406884 0.8154938997397325
18.555206307149682 282.5008388915472 0.8098774808557452
18.560433862103096 281.0444193168348 0.808717057603994
18.56566141705651 281.2490881446223 0.8104873730030094
18.570888972009925 284.34583071660285 0.8161305094674453
18.57611652696334 287.2457396714242 0.8232981733291429
18.581344081916754 286.7506751725134 0.8250734764823993
18.58657163687017 286.84655854355105 0.8280097476060468
18.591799191823583 285.4170986624702 0.8280130898816214
18.597026746776997 287.02824785711726 0.8315255652008874
18.60225430173041 288.7471257405805 0.8352307393128638
18.607481856683826 290.4198887187629 0.8382965141536785
18.61270941163724 292.5718034204948 0.8423432310141833
18.617936966590655 293.2177865376656 0.8450788185963266
18.62316452154407 295.99635610967755 0.8492401876396785
18.628392076497484 300.218096303234 0.8383445140028146
18.633619631450898 302.3417029237075 0.8324345778045146
18.638847186404313 305.44903462183584 0.8302119214410107
18.644074741357727 310.1267317221378 0.8316999383913538
18.64930229631114 314.0878196263558 0.8341044555599972
18.654529851264556 321.98479399000377 0.8398305392373294
18.65975740621797 329.2991732868492 0.8478574232261038
18.664984961171385 334.11441006350844 0.8505837685297607
18.6702125161248 335.8096637912939 0.849227507571714
18.675440071078214 337.2031278431907 0.848089029566801
18.680667626031628 342.2193846714122 0.8502193358155373
18.685895180985042 347.8453542597184 0.8546687985289104
18.691122735938457 351.18589596469457 0.8567570404265888
18.69635029089187 354.5584091743 0.858950275311302
18.701577845845286 355.939356718698 0.8599440012322197
18.7068054007987 359.16242959311785 0.8624262735139925
18.712032955752115 360.82162051154677 0.8620694887823851
18.71726051070553 361.695967138565 0.8607669399348823
18.722488065658943 363.86513474522843 0.8611056617838773
18.727715620612358 361.875542941711 0.8576580801050596
18.732943175565772 361.17117988256035 0.8554903420433011
18.738170730519187 361.74069738927074 0.8554758098669302
18.7433982854726 361.9470415192065 0.85519979398261
18.748625840426016 362.6484605016742 0.8547778322775078
18.75385339537943 363.45677629521026 0.8546079647389742
18.759080950332844 362.37381161720833 0.8518788774313869
18.76430850528626 360.119267236932 0.847554143164887
18.769536060239673 356.4749799108451 0.8432255086862088
18.774763615193088 351.61272210257596 0.8360327365567083
18.779991170146502 345.91672953050755 0.8275380304884556
18.785218725099917 341.9204430570537 0.8210941235184204
18.79044628005333 339.99922023695285 0.8181333858799406
18.795673835006745 335.7592706552549 0.8128223512040034
18.80090138996016 329.43548444134797 0.8044324217924893
18.806128944913574 323.92273418465 0.7962892935106505
18.81135649986699 318.6749975554765 0.7885886106377975
18.816584054820403 316.4143198598637 0.7860536983670173
18.821811609773818 317.58696993205007 0.7866736848984179
18.827039164727232 320.435767220099 0.7904687834703042
18.832266719680646 318.46867813986756 0.7875102635319372
18.83749427463406 313.91413956870497 0.7819931706628741
18.842721829587475 306.68783226261303 0.7727653275924213
18.84794938454089 302.8595506672396 0.7680536384958919
18.853176939494304 303.33186385626664 0.7693286016157928
18.85840449444772 305.1458369039175 0.7715212496527781
18.863632049401133 302.9065054546668 0.7675181954509157
18.868859604354547 301.25598259555653 0.7654981675317994
18.87408715930796 298.5352922060906 0.7609167759453215
18.879314714261376 296.7436265496156 0.759020708065806
18.88454226921479 296.28498484846637 0.75865588048239
18.889769824168205 293.9410855653793 0.7552287702970287
18.89499737912162 292.9693908366938 0.7536048174517017
18.900224934075034 288.554505791262 0.7478846095764479
18.90545248902845 282.4059524916414 0.7392608364094193
18.910680043981863 279.3218031904326 0.7356368389995173
18.915907598935277 279.9093314102301 0.7355466721708307
18.92113515388869 283.7127133463622 0.7414783977313169
18.926362708842106 285.57014709854025 0.743661506614922
18.93159026379552 284.9279560828634 0.742511280189195
18.936817818748935 282.9401501446629 0.7405164526330832
18.94204537370235 281.1590010585639 0.737790676585858
18.947272928655764 280.5539849218233 0.7368019289468275
18.952500483609178 278.1565984895762 0.7322029459649984
18.957728038562593 274.35148081707786 0.7260125685443612
18.962955593516007 270.8656472639411 0.7217843083151819
18.96818314846942 271.51621976116326 0.7226794470403395
18.973410703422836 275.1224059929169 0.7273668140446004
18.97863825837625 277.16035562969245 0.7285283612451714
18.983865813329665 275.3522985438514 0.7250771345405426
18.98909336828308 274.07599075890136 0.7233028469107308
18.994320923236494 271.5547691123331 0.7205130890044362
18.999548478189908 271.44848421855954 0.7202765380210224
19.004776033143322 269.3396603211501 0.7173580597583366
19.010003588096737 272.06509170402535 0.7196276816827742
19.01523114305015 275.58745625996465 0.7230878769170331
19.020458698003566 277.48441995178274 0.7250963542189418
19.02568625295698 276.75691581943795 0.7243463045964805
19.030913807910395 276.73331529089245 0.725779740314838
19.03614136286381 278.62865156085803 0.7289287569989888
19.041368917817223 278.2680033719186 0.7268462789859504
19.046596472770638 278.28100494142575 0.725317483451421
19.051824027724052 278.3793416837315 0.7257893114062713
19.057051582677467 281.2047818645966 0.7297909000643741
19.06227913763088 283.4504610929446 0.732971219070257
19.067506692584296 281.54676935952375 0.7293332032325318
19.07273424753771 277.50121819731845 0.7226337155241863
19.077961802491124 276.5000716386335 0.7203367723838806
19.08318935744454 275.19928582477877 0.7184612418340579
19.088416912397953 274.40369208654124 0.7172458249304962
19.093644467351368 273.3376166646968 0.7170112333530724
19.098872022304782 274.4849733269656 0.7189692299560183
19.104099577258197 273.24448495169287 0.7174332146852122
19.10932713221161 271.50712404248065 0.7142569882038711
19.114554687165025 267.9670486145135 0.7096954778237647
19.11978224211844 265.96905045296904 0.7072053717017485
19.125009797071854 265.82278570334597 0.7066385798359857
19.13023735202527 265.2650874786018 0.7065046928803641
19.135464906978683 266.3378201229608 0.7087318020944527
19.140692461932098 267.52417547904895 0.7116044471791175
19.145920016885512 267.7663022521974 0.7128815518514079
19.151147571838926 266.6762878289367 0.7098294220738688
19.15637512679234 266.49298254588297 0.708612253896728
19.161602681745755 264.5451050849109 0.7054434583296275
19.16683023669917 262.07457655682936 0.7024000996824123
19.172057791652584 259.75820570595624 0.7000440092404128
19.177285346606 259.89669571317137 0.7008878568698749
19.182512901559413 262.6352227296919 0.70344037533214
19.187740456512827 263.16771441610354 0.7037907288030262
19.19296801146624 261.4613915598557 0.7003233197756087
19.198195566419656 262.20543786096323 0.7011984911089963
19.20342312137307 264.16298704149216 0.7031688809489508
19.208650676326485 265.2970048599234 0.7038250375369158
19.2138782312799 265.16957638884816 0.7047617428640619
19.219105786233314 263.42256111486563 0.702807857265153
19.22433334118673 263.5931911798926 0.7029508547353995
19.229560896140143 262.60217881851815 0.7002384548396485
19.234788451093557 266.8555374135747 0.7057874218622455
19.24001600604697 266.61387305605706 0.7059066753095734
19.245243561000386 268.1558899582725 0.7079303717253229
19.2504711159538 266.6359896297053 0.7053808499105779
19.255698670907215 266.0442700929418 0.7045937592119909
19.26092622586063 266.51678429578624 0.7048131941468773
19.266153780814044 269.4285827215772 0.7091536173016367
19.271381335767458 270.0747936860326 0.7114645485477291
19.276608890720873 269.18813652816436 0.7098704581626244
19.281836445674287 271.52293027548507 0.71237511488335
19.2870640006277 274.000784623004 0.71402575378334
19.292291555581116 274.6942595941647 0.7134163684436289
19.29751911053453 274.04927270499167 0.7122468123001701
19.302746665487945 275.60567206969546 0.7144228302254766
19.30797422044136 279.9466416761571 0.7209886225056251
19.313201775394774 286.323031225021 0.7298266065258037
19.318429330348188 288.9167943264637 0.7323755612677301
19.323656885301602 289.1817936572302 0.7323394576650506
19.328884440255017 289.639940275858 0.7319796979912863
19.33411199520843 293.4419094738307 0.7357353494657258
19.339339550161846 294.9836408374671 0.7376054290303893
19.34456710511526 299.8398594141074 0.7424157545265412
19.349794660068675 303.35060802195375 0.7474793645967455
19.35502221502209 305.7843452749836 0.7502234879102466
19.360249769975503 307.3690343663752 0.7521668092108731
19.365477324928918 309.1686117142697 0.7540382056766718
19.370704879882332 314.39396918584623 0.7594685202389081
19.375932434835747 318.55519582194484 0.7641685699004528
19.38115998978916 320.6925927745386 0.765900058227447
19.386387544742576 320.8590006944498 0.7660445683643899
19.39161509969599 323.08400553888754 0.7687273502391576
19.396842654649404 324.786566402266 0.7705458860792959
19.40207020960282 327.80980409728795 0.7739145411595088
19.407297764556233 327.96781365922294 0.7745434604834326
19.412525319509648 329.91956511961445 0.776600223108251
19.417752874463062 330.85251576525053 0.7779506448603621
19.422980429416477 330.0821801550002 0.7772771615397518
19.42820798436989 328.62882201590566 0.7747381262251625
19.433435539323305 325.6067205925394 0.7721023808255926
19.43866309427672 322.4602366172288 0.7681739155284804
19.443890649230134 319.9770326843777 0.7654671648240565
19.44911820418355 323.25641931856813 0.7694658369583018
19.454345759136963 326.0609444741734 0.7725925327822675
19.459573314090377 330.099846319463 0.7770351720417538
19.464800869043792 331.01627315579464 0.7769864603938027
19.470028423997206 332.25092825245565 0.7776739319941743
19.47525597895062 331.0404416092593 0.7757868778556536
19.480483533904035 328.2363948535671 0.7724720614988161
19.48571108885745 327.8844158480743 0.7729332024070635
19.490938643810864 330.64898203499047 0.777249174847988
19.49616619876428 333.2245672349532 0.780393505530383
19.501393753717693 332.8711465979899 0.7796543818956011
19.506621308671107 334.1152503556084 0.7797127771478615
19.51184886362452 334.5982359502924 0.7802043081064581
19.517076418577936 336.46770956046004 0.7825342323337211
19.52230397353135 337.3526497887248 0.7840443724923352
19.527531528484765 337.0559360761947 0.784018938419393
19.53275908343818 337.1865628234326 0.7830307956391621
19.537986638391594 339.5054899259956 0.7849512177319719
19.54321419334501 341.3850601819266 0.7866780740865602
19.548441748298423 342.77171033887004 0.788389633339554
19.553669303251837 343.5810727105472 0.7893763047012613
19.55889685820525 349.0828078055169 0.7955654619695293
19.564124413158666 357.0208157619543 0.804739860622695
19.56935196811208 357.88220040163793 0.8059509946524434
19.574579523065495 356.7855259227673 0.8049292092838154
19.57980707801891 356.29954497961563 0.8042637131127528
19.585034632972324 358.2218872537943 0.8062859918107066
19.590262187925738 361.44018987560025 0.8092872499510186
19.595489742879153 364.66323241124235 0.8130872765170644
19.600717297832567 369.0089420145575 0.8178768314758609
19.60594485278598 372.58357820545655 0.8216262898814128
19.611172407739396 374.45280076253385 0.8235750711301991
19.61639996269281 378.77801131248407 0.8281335517643122
19.621627517646225 381.07814217176235 0.830581320954834
19.62685507259964 379.6355522810171 0.8285836693278928
19.632082627553054 380.3389416196695 0.8291974241533527
19.637310182506468 381.7488808547722 0.8305749023673366
19.642537737459882 383.39567145706576 0.8323436585673517
19.647765292413297 384.8173950497839 0.8333628714973835
19.65299284736671 388.880301115046 0.8375789698778453
19.658220402320126 389.9293976349746 0.8384981864981071
19.66344795727354 389.73292212096857 0.8383894810568603
19.668675512226955 385.71514756346613 0.8339308315939788
19.67390306718037 386.41505623354453 0.8344716258273626
19.679130622133783 389.2747702675679 0.8377852658177705
19.684358177087198 395.0151193466475 0.8440182753584494
19.689585732040612 399.0737773480815 0.8482794296263196
19.694813286994027 401.2588395781499 0.8506102516213603
19.70004084194744 401.1294585512253 0.8501509305228145
19.705268396900856 399.60209352083655 0.8482692696762748
19.71049595185427 399.8896865716847 0.8490777566489609
19.715723506807684 396.3601136033323 0.8449630598778083
19.7209510617611 395.05805901476174 0.8441662384494307
19.726178616714513 390.86994284105145 0.839977127677032
19.731406171667928 385.2126604123315 0.8339857633123731
19.736633726621342 380.0579953236323 0.8285843238936197
19.741861281574757 372.8035232410811 0.8198588951701368
19.74708883652817 368.3306038343085 0.8150189278397196
19.752316391481585 363.8140907092202 0.8102806282163153
19.757543946435 362.0055140110479 0.8078423700564985
19.762771501388414 358.21225509678425 0.8038666166569569
19.76799905634183 353.37737241999025 0.798071968102622
19.773226611295243 349.3622115805754 0.7934852484494846
19.778454166248657 346.8237004570113 0.7905894244943596
19.783681721202072 344.0780724668388 0.7871544728546324
19.788909276155486 343.45677440000094 0.7865182169856574
19.7941368311089 339.3412140724709 0.7816577981038875
19.799364386062315 338.52495521776484 0.7805553053688346
19.80459194101573 335.60818731723356 0.7773085338688708
19.809819495969144 335.5002016728053 0.7770401452814699
19.81504705092256 332.1306617545073 0.7732003459185305
19.820274605875973 328.3325105516979 0.7694755879054423
19.825502160829387 325.1940730585579 0.7656372853021202
19.8307297157828 323.7559416115296 0.7646909102493789
19.835957270736216 320.51539735953133 0.7603487269842618
19.84118482568963 319.56953804530906 0.7596519528590059
19.846412380643045 318.7373481988767 0.7594161511759111
19.85163993559646 319.78726055200997 0.7600536132713623
19.856867490549874 320.96517617299065 0.7616375113459068
19.86209504550329 317.90753520127265 0.7573464715220407
19.867322600456703 314.4931564621881 0.7527258550418724
19.872550155410117 312.0862746177777 0.7498655056366615
19.87777771036353 311.0964989456414 0.7487005346973649
19.883005265316946 312.958104215941 0.7512587360868849
19.88823282027036 315.36204310108315 0.7541459541235976
19.893460375223775 314.2914380858609 0.7533595432334957
19.89868793017719 312.7807716979951 0.7511907648957044
19.903915485130604 310.0710426891891 0.748030908809679
19.909143040084018 308.37579628841866 0.7456865301739344
19.914370595037433 310.4448958179625 0.7483904744830615
19.919598149990847 310.08925157629443 0.7473675649655448
19.92482570494426 306.8832302498705 0.7441294615686646
19.930053259897676 302.0999132775583 0.738628726330785
19.93528081485109 299.45565936893684 0.7352093611176012
19.940508369804505 299.1158727114763 0.735195676321867
19.94573592475792 299.09252439816123 0.7342351321809718
19.950963479711334 300.42319334013075 0.7356928300142443
19.956191034664748 300.85625234670516 0.735672624938143
19.961418589618162 302.2132625603703 0.7371676463337904
19.966646144571577 302.10362275835496 0.7370103008077663
19.97187369952499 301.8660302709312 0.7362597153457658
19.977101254478406 302.8339760094798 0.7373699897570428
19.98232880943182 302.79991628074737 0.7374271044665339
19.987556364385235 302.2194778816541 0.7366501447161672
19.99278391933865 303.4945922778192 0.7386475341181156
19.998011474292063 304.7351088803415 0.7400523355055523
20.003239029245478 304.55461961244004 0.7403655051403468
20.008466584198892 304.9532361803015 0.7409170150703739
20.013694139152307 307.5141028283989 0.7434821150366197
20.01892169410572 311.17569444574656 0.7475886739700972
20.024149249059136 316.67073558319663 0.7541892065773805
20.02937680401255 321.1205304880625 0.7591581881137406
20.034604358965964 327.3404677669385 0.7668732490028574
20.03983191391938 335.8746528453068 0.7765132448707366
20.045059468872793 343.6471909551654 0.785325435026247
20.050287023826208 346.65802080290575 0.7886515362953366
20.055514578779622 344.56776255160287 0.7860891053697815
20.060742133733036 339.4473100496546 0.7797495711941772
20.06596968868645 335.69933616889693 0.7750965223042042
20.071197243639865 328.95119763297333 0.7668467810343603
20.07642479859328 324.69507364902773 0.7629340275627549
20.081652353546694 320.9181901291289 0.759415881351584
20.08687990850011 317.42184127138665 0.7552471375934209
20.092107463453523 314.6058947683168 0.7512330374658325
20.097335018406937 313.51476930287413 0.7491376134271928
20.102562573360352 315.66372316708237 0.7525004843932432
20.107790128313766 316.39631371943517 0.7539931761853792
20.11301768326718 314.52254534237846 0.7518305586001
20.118245238220595 311.65578224682037 0.7476680865012509
20.12347279317401 312.15814509467384 0.7479185144903406
20.128700348127424 311.4109461791289 0.7474982133055971
20.13392790308084 311.14397875673524 0.7480174668796743
20.139155458034253 310.617671120404 0.7467915291052769
20.144383012987667 310.81655498473947 0.7465655105608875
20.14961056794108 313.1630448128108 0.7483727967206524
20.154838122894496 313.44830773549404 0.7490444240719505
20.16006567784791 314.7597931971837 0.7503969106500352
20.165293232801325 317.08842495539795 0.7531270027492246
20.17052078775474 317.9050720041517 0.7538524497206579
20.175748342708154 320.8175769219268 0.757477599555611
20.18097589766157 321.99494912235156 0.7594005002798819
20.186203452614983 323.09891428135086 0.7605026790272837
20.191431007568397 320.8074739088604 0.7571403954346995
20.19665856252181 317.7264964508078 0.753512333217867
20.201886117475226 314.1260089873881 0.7496926837832699
20.20711367242864 312.2458879621752 0.7481580646411267
20.212341227382055 304.95941968270324 0.7395877284859621
20.21756878233547 299.79636636341684 0.7339992243679416
20.222796337288884 293.2843166343389 0.7268557499952876
20.228023892242298 292.7767737188899 0.7267364596334532
20.233251447195713 293.8514429447147 0.727579261403027
20.238479002149127 293.342888677664 0.7261963103588477
20.24370655710254 291.28292900531704 0.723617776023458
20.248934112055956 289.96537286493106 0.7218847361911246
20.25416166700937 294.3163118558615 0.7275032411169601
20.259389221962785 297.8024489685933 0.731136777809176
20.2646167769162 296.5076210254033 0.7290257137393724
20.269844331869614 293.1156768791065 0.7252412769745362
20.275071886823028 290.4532901996192 0.7223147233830488
20.280299441776442 287.657679509438 0.7191943300306852
20.285526996729857 287.58906526341815 0.7192208370907132
20.29075455168327 288.5265502256873 0.7208671807983476
20.295982106636686 290.54493529818404 0.7241286796324304
20.3012096615901 293.3590410380163 0.7274447556391244
20.306437216543515 293.7834265367802 0.7286284310413395
20.31166477149693 294.73698750766874 0.7291049218429967
20.316892326450343 295.3446281381628 0.7288868025644577
20.322119881403758 291.55464158569043 0.7236676871467179
20.327347436357172 289.92346694926346 0.7206491396040946
20.332574991310587 287.28968487256776 0.717264179859272
20.337802546264 288.7338458717623 0.7191909637751631
20.343030101217416 291.7667823861494 0.7225556727426238
20.34825765617083 293.4348906924295 0.724453785488051
20.353485211124244 289.812786810313 0.7192422280027629
20.35871276607766 286.7129055135591 0.7151663710599476
20.363940321031073 286.5704898058658 0.7164270378811854
20.369167875984488 288.76702649954683 0.7191222212202288
20.374395430937902 289.334846406944 0.7203086723039985
20.379622985891316 290.200047413677 0.7209932575798034
20.38485054084473 291.3527019761213 0.7221753301900227
20.390078095798145 292.47087110237374 0.7240110263572199
20.39530565075156 292.9043050055296 0.7239664033236339
20.400533205704974 293.4056927722425 0.7250560806476769
20.40576076065839 293.8625659261405 0.7254716018425311
20.410988315611803 292.15451812961135 0.7231461800609217
20.416215870565217 291.13070840493725 0.7223361392991244
20.421443425518632 289.71300857563256 0.7197840000527601
20.426670980472046 287.62660451402945 0.7171494957962943
20.43189853542546 286.68657247457105 0.7156506375699436
20.437126090378875 286.4747679396476 0.7149378726679577
20.44235364533229 286.59784698968804 0.7152852756088981
20.447581200285704 290.04910134983004 0.7195151037992693
20.45280875523912 289.4799768744983 0.7187577266793574
20.458036310192533 288.43543957167094 0.718094078201207
20.463263865145947 288.9458306643368 0.7185088027556337
20.46849142009936 288.2087612561369 0.7191583177486156
20.473718975052776 288.1354435675086 0.7192572856517753
20.47894653000619 287.3788243587364 0.7182843033298993
20.484174084959605 285.78873293315195 0.7161824947393142
20.48940163991302 288.30914543620327 0.7184662340242884
20.494629194866434 287.88373193503736 0.7187135320100788
20.49985674981985 289.84704546991907 0.7216617780179826
20.505084304773263 287.8509005486151 0.7196842907127442
20.510311859726677 288.1341150548415 0.7196014210407319
20.51553941468009 288.774373564939 0.7188739006453946
20.520766969633506 287.1681916969095 0.7155225807225266
20.52599452458692 284.65065882921164 0.7128090134178025
20.531222079540335 282.6210228529292 0.7100894873618081
20.53644963449375 284.197481159061 0.7125403194802005
20.541677189447164 284.1656328546696 0.7127367461146973
20.546904744400578 282.82179946253495 0.7112703442617369
20.552132299353993 282.48262015044713 0.7123268978725962
20.557359854307407 284.34050964999625 0.714239305432477
20.56258740926082 288.391023975896 0.7191756438124671
20.567814964214236 287.9786557959388 0.7179057639935478
20.57304251916765 284.6221050077156 0.7135895417871974
20.578270074121065 284.86867320617716 0.7151068952944319
20.58349762907448 285.34365754691305 0.7157017001320016
20.588725184027894 283.1480420265827 0.7118985437587947
20.593952738981308 280.6983833322289 0.7085343092800085
20.599180293934722 282.03552422069254 0.7096382377407334
20.604407848888137 283.2469538082429 0.7119358205894704
20.60963540384155 285.1128983440395 0.7134020995710084
20.614862958794966 281.39371824382937 0.7078598452084707
20.62009051374838 280.03897198566256 0.7055535457899952
20.625318068701795 281.1436426230235 0.7068542145778014
20.63054562365521 280.9673306004435 0.7075206517416028
20.635773178608623 282.691810595374 0.7107130728331394
20.641000733562038 282.64508767456124 0.7105917748182424
20.646228288515452 282.2319031278441 0.7104738290148392
20.651455843468867 279.34218418498705 0.7063310889371162
20.65668339842228 277.29058491464804 0.7039831954658887
20.661910953375695 277.8470968685906 0.7045922150418045
20.66713850832911 279.1469314575491 0.7058558783972487
20.672366063282524 280.9498855394548 0.7076736282890753
20.67759361823594 283.4866618532514 0.7112650700750052
20.682821173189353 284.5024518944547 0.7127930544823403
20.688048728142768 284.3025357909331 0.7130273782792417
20.693276283096182 283.6380420673645 0.7111803391808582
20.698503838049596 283.05625674712473 0.7101763896588753
20.70373139300301 284.9575242591632 0.7120918167887339
20.708958947956425 285.97239376260035 0.7146098733600614
20.71418650290984 286.07912649684164 0.7150101410468405
20.719414057863254 287.3762172029356 0.7166913634600014
20.72464161281667 288.40606940523566 0.7180516988042743
20.729869167770083 288.5988277836658 0.7181411781206472
20.735096722723497 288.02710566676285 0.7165671974535864
20.740324277676912 287.9591544823278 0.7161340904254155
20.745551832630326 288.7474925394732 0.7163477628729383
20.75077938758374 289.88245088913663 0.7184819978302182
20.756006942537155 290.89105030581857 0.72015045750788
20.76123449749057 292.49759912784634 0.7216921995315035
20.766462052443984 292.07553686090637 0.7212371042570433
20.7716896073974 293.53268733363916 0.72249455793647
20.776917162350813 294.54781799486284 0.7238057870825073
20.782144717304227 294.02258832452225 0.7229284341599657
20.78737227225764 294.1512306050981 0.7235324752336777
20.792599827211056 293.60857247593896 0.7236547380337065
20.79782738216447 296.10478251043224 0.726703841655657
20.803054937117885 297.8041166306176 0.7288482832109554
20.8082824920713 300.9436466882411 0.7321984166791736
20.813510047024714 300.0163300114752 0.7297691962868185
20.81873760197813 299.8381951256435 0.7292455003980163
20.823965156931543 301.03527538967813 0.7298606017284341
20.829192711884957 302.9017468405788 0.7322431342331857
20.83442026683837 305.3561096794435 0.7349551059212504
20.839647821791786 304.27162178162814 0.7332132904489455
20.8448753767452 303.49617264807034 0.7332581676930554
20.850102931698615 302.6303147270836 0.7333675283234534
20.85533048665203 301.05618826467537 0.7318437594155391
20.860558041605444 298.8330793268559 0.7291083637269541
20.865785596558858 299.14653941540183 0.7289281012784037
20.871013151512273 299.4225741773192 0.7292097432123412
20.876240706465687 297.29403619948556 0.7263010621977464
20.8814682614191 293.38245583453016 0.721008104971965
20.886695816372516 291.35071326564236 0.7191527906719831
20.89192337132593 293.4291941581427 0.7220518216019444
20.897150926279345 296.8832983771654 0.7263789346662372
20.90237848123276 297.82789959372917 0.7270499059414876
20.907606036186174 295.20490319318907 0.7238099737329715
20.912833591139588 293.46578131595373 0.7220559743320285
20.918061146093002 293.42493546616396 0.721984929338584
20.923288701046417 293.05721071068314 0.7221079595099927
20.92851625599983 292.2900965262417 0.7216976912947368
20.933743810953246 289.26634918068856 0.7181880005365923
20.93897136590666 288.67070309627564 0.7166126810941087
20.944198920860075 288.4997769931632 0.7154339425559874
20.94942647581349 288.8437932673882 0.7160746997859125
20.954654030766903 288.8224696445378 0.7168554085499387
20.959881585720318 288.3182753862755 0.716919419644435
20.965109140673732 287.1097554113403 0.7148734708171567
20.970336695627147 286.1592715498652 0.7131157464562692
20.97556425058056 283.3468803738146 0.7097597575285308
20.980791805533975 277.5759050605711 0.7028655714916191
20.98601936048739 274.5913695524557 0.6997812308492686
20.991246915440804 275.4633685439608 0.7001585508618117
20.99647447039422 275.9332540655578 0.7010022633975315
21.001702025347633 277.94760512498 0.702426358958581
21.006929580301048 278.2842612398777 0.7032105272928763
21.012157135254462 280.5066695599202 0.7068704426442782
21.017384690207876 279.94848868315825 0.7068431383758427
21.02261224516129 279.3535382145608 0.7063118913967783
21.027839800114705 278.8918896264072 0.7062267129231309
21.03306735506812 277.46208229448047 0.7044557142748077
21.038294910021534 275.31174179184876 0.7013694833024575
21.04352246497495 275.79979382578955 0.6992332663070954
21.048750019928363 276.3397631219917 0.6998040864925313
21.053977574881777 276.7916446169492 0.7017060819737924
21.059205129835192 275.9337397675274 0.7016597875142421
21.064432684788606 273.7687377869909 0.6984926965424629
21.06966023974202 273.58593694872303 0.6984324205608212
21.074887794695435 272.86943646449816 0.6975182996380342
21.08011534964885 272.5093151472252 0.6971947166209252
21.085342904602264 271.24333446696994 0.6940400365682222
21.09057045955568 270.9473605818386 0.6927873745287345
21.095798014509093 272.95623812880626 0.6951952130039809
21.101025569462507 273.15265957463987 0.6954610603028558
21.10625312441592 270.325337715795 0.6924139086940732
21.111480679369336 269.80149088766024 0.6910506103563999
21.11670823432275 270.21394751779445 0.6920168800821799
21.121935789276165 269.3401830935854 0.6904203246118915
21.12716334422958 268.9086067270435 0.6898857923706809
21.132390899182994 269.52690524468665 0.6898911507260537
21.13761845413641 274.6907480655776 0.6962717436970992
21.142846009089823 274.3570129796722 0.6944703313250529
21.148073564043237 271.3817024029456 0.6906292760543733
21.15330111899665 269.5254158142778 0.6867908920159407
21.158528673950066 271.4917789861481 0.6896881980028875
21.16375622890348 275.1774993110432 0.6938892215120523
21.168983783856895 275.8758671253118 0.6946733496039077
21.17421133881031 274.78062737310313 0.6933687187777728
21.179438893763724 270.24800838437744 0.6876684744084429
21.184666448717138 269.360680875927 0.6870320476436932
21.189894003670553 271.343256802865 0.6884796690053591
21.195121558623967 273.37360945712607 0.6902861175378731
21.20034911357738 275.80294124888076 0.693319174318736
21.205576668530796 273.9611000598542 0.6911255108927964
21.21080422348421 273.94951940337654 0.6926821672595093
21.216031778437625 274.78929228160706 0.6939120651908407
21.22125933339104 276.4105425349949 0.694454322917197
21.226486888344454 275.8384037431503 0.6935218864555058
21.231714443297868 274.95922833199086 0.6914129662400744
21.236941998251282 275.03991974058175 0.6912522971479571
21.242169553204697 271.83934805531203 0.6863929502132523
21.24739710815811 271.1547736613199 0.6850447854564188
21.252624663111526 268.30630605357953 0.6822005965327544
21.25785221806494 272.6699726428218 0.6879209956648928
21.263079773018355 271.2411427100414 0.6863584104486057
21.26830732797177 271.8608052433382 0.6882128308396838
21.273534882925183 269.1390205712086 0.6849596937865476
21.278762437878598 266.39034027642697 0.6818361359719246
21.283989992832012 263.9123623707173 0.685817180979669
21.289217547785427 260.9413346495626 0.6927959036022189
21.29444510273884 261.44420687339806 0.7006099914207332
21.299672657692255 261.15560872284175 0.7043329712635564
21.30490021264567 265.57670407341675 0.7142876394443874
21.310127767599084 266.4675317035631 0.7179364665677219
21.3153553225525 263.803016192119 0.7176471162564084
21.320582877505913 263.6269517818739 0.7212393226004222
21.325810432459328 263.6374818324253 0.7245147069629356
21.331037987412742 266.8001099776567 0.732824236833489
21.336265542366156 266.5874524788927 0.7352896599840013
21.34149309731957 268.0490208807056 0.7392289754858204
21.346720652272985 268.4984089064236 0.7420667502473725
21.3519482072264 267.70718339187437 0.743058918645987
21.357175762179814 265.5550706053536 0.7434500187005492
21.36240331713323 263.0077578382171 0.7421527179296308
21.367630872086643 264.8443018157668 0.7466453444399525
21.372858427040057 265.0597935139838 0.7498860010512381
21.378085981993472 265.14643304125366 0.7516106550310526
21.383313536946886 262.2930280776694 0.7502194929854671
21.3885410919003 261.6801681140761 0.7508454817343081
21.393768646853715 263.6833290125313 0.7550811873547124
21.39899620180713 264.286048703863 0.7579104100338487
21.404223756760544 267.4391021518088 0.7629525763446336
21.40945131171396 266.37481510251746 0.7649986433369413
21.414678866667373 267.1533535907907 0.7688731652279347
21.419906421620787 265.53620629595514 0.767948339333108
21.4251339765742 265.8357055025307 0.7697257557949776
21.430361531527616 267.079387953819 0.7720013724335618
21.43558908648103 268.87615942202586 0.775816819406473
21.440816641434445 267.13006485999676 0.7762840896869486
21.44604419638786 263.95696893277255 0.7743886256687429
21.451271751341274 261.8547665958585 0.7750167658005986
21.45649930629469 265.15834006440446 0.7807311548645641
21.461726861248103 269.0728666459108 0.7876586079363112
21.466954416201517 271.32177566143224 0.7917822855761072
21.47218197115493 271.04020585577956 0.7935174853129006
21.477409526108346 266.89335527405444 0.7901719974258756
21.48263708106176 265.56842906935617 0.7900086495007212
21.487864636015175 263.7752716725741 0.7885427662518183
21.49309219096859 264.792878410369 0.7916661689065252
21.498319745922004 264.77769203046233 0.7922021533393331
21.503547300875418 264.2352431087972 0.7937951274223066
21.508774855828833 265.9895034535985 0.7953533729552069
21.514002410782247 265.66408518544233 0.7781946328125156
21.51922996573566 268.16230932669157 0.7732687328070961
21.524457520689076 270.67216715992606 0.7697231833338696
21.52968507564249 272.71883305008987 0.7668582608530788
21.534912630595905 275.42126088832117 0.7667793248982239
21.54014018554932 276.82633214624093 0.7651855154221033
21.545367740502734 278.41902255488606 0.7641229731780156
21.550595295456148 275.7345949325126 0.7571562914791071
21.555822850409562 274.8900441985221 0.7530207953979532
21.561050405362977 277.18983636914317 0.7555538719208935
21.56627796031639 279.73023401535545 0.7577472055685365
21.571505515269806 281.5587057925969 0.7596383446043639
21.57673307022322 281.07224760721846 0.7560471836052617
21.581960625176634 280.5394036059367 0.7528890183050684
21.58718818013005 282.4761189808749 0.7543105415772416
21.592415735083463 283.898348009292 0.7550583112464884
21.597643290036878 284.65011336397725 0.7544026981196855
21.602870844990292 282.90878192897674 0.7498890528588932
21.608098399943707 282.9433225170356 0.7477222399058242
21.61332595489712 281.39770897076335 0.74526754395077
21.618553509850535 280.9019302824023 0.7440140502445542
21.62378106480395 281.0493521750287 0.7435624751271886
21.629008619757364 282.62467361517156 0.743901974417077
21.63423617471078 283.30812544050684 0.7440872979687359
21.639463729664193 281.98106581984445 0.7422009699497315
21.644691284617608 280.2375583735403 0.7394771329386848
21.649918839571022 282.62568235766923 0.7422894533765
21.655146394524436 285.3974306389629 0.7459967620621658
21.66037394947785 286.18069652436606 0.7453405799831571
21.665601504431265 287.87257262484803 0.7470724410489799
21.67082905938468 288.79717655568794 0.7468012193344428
21.676056614338094 289.3719782257065 0.7468733365343935
21.68128416929151 290.39582713006274 0.7471014255068837
21.686511724244923 291.925385616528 0.74699130798147
21.691739279198337 295.4700377671533 0.7519067266943752
21.696966834151752 295.7796785139495 0.7522282205222823
21.702194389105166 293.754641875786 0.7506495880485954
21.70742194405858 289.0595156699569 0.7440298885179535
21.712649499011995 285.64159711783117 0.7392968105117439
21.71787705396541 286.29863721365393 0.7393085786377793
21.723104608918824 288.55087832674565 0.7421548380041921
21.72833216387224 291.13600777830106 0.744648889229767
21.733559718825653 292.16136593189964 0.7451097897730312
21.738787273779067 295.1113902139194 0.7482413110345094
21.74401482873248 296.32056530743705 0.7495846851004001
21.749242383685896 298.8792698452408 0.7520350646324041
21.75446993863931 297.90394339231204 0.7511243487712482
21.759697493592725 299.53204157161474 0.7535902413336901
21.76492504854614 299.9519159421014 0.7539135570324376
21.770152603499554 299.05874970928267 0.7527141126412744
21.77538015845297 296.58965807755857 0.7493362058888849
21.780607713406383 300.9814151710443 0.7542460557727853
21.785835268359797 306.7733672127601 0.7614954431157729
21.79106282331321 311.65448492532244 0.7666666043010156
21.796290378266626 312.05039573882306 0.7661189172583123
21.80151793322004 312.9102385267791 0.7665273580312923
21.806745488173455 313.15938206099713 0.7657027833661674
21.81197304312687 313.57252654918545 0.766741275925314
21.817200598080284 312.5019613172 0.765298849635468
21.822428153033698 315.97449029903095 0.769282812863269
21.827655707987113 321.7849019563723 0.7760337770931467
21.832883262940527 323.02628646831806 0.7771925292779759
21.83811081789394 323.858361399415 0.778857568577386
21.843338372847356 320.6685092398232 0.774671723563096
21.84856592780077 320.8861095962105 0.7744173558779774
21.853793482754185 321.7253687489493 0.7747753502987716
21.8590210377076 323.43824887889167 0.7756431328961076
21.864248592661014 326.93645235680214 0.7795276109025664
21.869476147614428 324.61481514858247 0.7766896119582233
21.874703702567842 322.58020190558057 0.774265662194693
21.879931257521257 317.7187982610162 0.7687812447056335
21.88515881247467 318.018498163989 0.7694896659718453
21.890386367428086 317.00561508552846 0.7696016002903151
21.8956139223815 314.26941266678847 0.7669346728491782
21.900841477334914 311.0008224342808 0.7626380977782603
21.90606903228833 311.2354226200965 0.761881428658814
21.911296587241743 313.52984439191295 0.7638126944136863
21.916524142195158 314.3006250699392 0.7649047354691811
21.921751697148572 311.11039933117183 0.7616527108442728
21.926979252101987 308.69324831721923 0.7576149028757466
21.9322068070554 305.4662360324498 0.7530365448652289
21.937434362008815 306.16865833737774 0.7531981613415748
21.94266191696223 308.9051548155116 0.7566058034180985
21.947889471915644 309.59284859725534 0.7574295962174759
21.95311702686906 308.50063636055677 0.7555543438538675
21.958344581822473 307.2665128638281 0.7535923173837424
21.963572136775888 309.0217724220731 0.7552533148468501
21.968799691729302 307.8327533784723 0.7528478960632918
21.974027246682716 309.5816673148569 0.7543938715449576
21.97925480163613 309.27074254272463 0.7546720812193793
21.984482356589545 308.1083946491575 0.75475318401851
21.98970991154296 305.85327410602326 0.7523182950178564
21.994937466496374 305.52100925556994 0.7509527837756289
22.00016502144979 305.8006241633986 0.7497782266551299
22.005392576403203 306.83824796158564 0.7506548965489643
22.010620131356617 306.16582150370664 0.7505391851318571
22.015847686310032 307.84278455148836 0.752974950677631
22.021075241263446 308.60583917353927 0.7528161163695029
22.02630279621686 308.3010694175463 0.7523528393564467
22.031530351170275 311.1256697126912 0.7551010191967413
22.03675790612369 309.9583417843441 0.7539501484518635
22.041985461077104 311.2552880783383 0.7554172554012281
22.04721301603052 311.8397237555285 0.7556687319861444
22.052440570983933 313.3269292190702 0.7574053533263876
22.057668125937347 314.07536327180907 0.7576606412061042
22.06289568089076 316.89558041666095 0.7606432325105513
22.068123235844176 316.16820898041414 0.759380391565495
22.07335079079759 316.076562840899 0.759154332347667
22.078578345751005 313.16622156256733 0.7569419152823016
22.08380590070442 313.0640238651521 0.7581249657886249
22.089033455657834 312.7111267600196 0.7584517398443082
22.09426101061125 309.86821211956544 0.754293130804579
22.099488565564663 311.33240736529143 0.7539421838292029
22.104716120518077 313.4712325926398 0.7559365429943208
22.10994367547149 317.9008019331416 0.7608846484395922
22.115171230424906 315.63282663857575 0.7582822782538932
22.12039878537832 314.7797539136453 0.756937550115704
22.125626340331735 314.25694618469544 0.7560988144152497
22.13085389528515 312.9641308849595 0.7554726026761621
22.136081450238564 310.1589354924138 0.7528074512333687
22.141309005191978 307.93092651018173 0.7495542288427243
22.146536560145393 308.33228828771576 0.7494473485882163
22.151764115098807 307.6069099959623 0.7471722495571371
22.15699167005222 309.9281229351096 0.7502398667923058
22.162219225005636 312.2322125762255 0.7533581506123586
22.16744677995905 315.0978870820047 0.7568145208734429
22.172674334912465 313.99807155480465 0.7557157149536373
22.17790188986588 314.7458402787427 0.7553680369396827
22.183129444819293 308.08193026245226 0.7471194251736235
22.188356999772708 306.6592531599379 0.7446059537393264
22.193584554726122 308.34954894845225 0.746706131130598
22.198812109679537 312.6217507585708 0.7522774131911882
22.20403966463295 312.90830595714874 0.7530369874716925
22.209267219586366 312.28432822771134 0.753536399606912
22.21449477453978 313.8435774839129 0.7565362036552208
22.219722329493194 315.7009703913146 0.7587187854290652
22.22494988444661 315.98574236971325 0.7582412080007707
22.230177439400023 316.9966471219241 0.7574649647185142
22.235404994353438 313.14825868857616 0.751926064695344
22.240632549306852 313.448682734407 0.7526791264876008
22.245860104260267 316.032739734794 0.7548574042884412
22.25108765921368 316.6648130406268 0.7569551308466295
22.256315214167095 315.4674707817073 0.7552842666351629
22.26154276912051 309.7632641816769 0.7492190301122907
22.266770324073924 309.67843751583615 0.7477666971776183
22.27199787902734 310.70261653139164 0.7489140672619389
22.277225433980753 312.61350225272406 0.7509370088220766
22.282452988934168 309.62498438504184 0.747199892012615
22.287680543887582 309.11011397697195 0.7469158215054378
22.292908098840996 309.17829324938975 0.7469914803566049
22.29813565379441 311.0765589740642 0.7489632810813122
22.303363208747825 308.6322470187576 0.7459449546059158
22.30859076370124 308.29792127767547 0.7456889163984494
22.313818318654654 309.4404708811721 0.7475381128832155
22.31904587360807 310.5730178849341 0.7490280966506233
22.324273428561483 307.17688773906747 0.7445902954453847
22.329500983514897 305.1868499428795 0.7434906400647316
22.334728538468312 303.6881986793323 0.7412646104724944
22.339956093421726 303.06766120274006 0.7404583822331872
22.34518364837514 301.7370559877123 0.7386025260667652
22.350411203328555 299.5067001341427 0.7348507768898509
22.35563875828197 296.75537592187237 0.7310677512509519
22.360866313235384 297.1162529507077 0.7301397594435265
22.3660938681888 298.5520644512709 0.7321680878719817
22.371321423142213 298.41929832030485 0.7323056365228566
22.376548978095627 295.26042764544866 0.7300342318710591
22.38177653304904 294.0136383414042 0.7292059048612929
22.387004088002456 292.04795176548873 0.727374275735362
22.39223164295587 290.83483337449206 0.7246739433934154
22.397459197909285 287.3106385730143 0.7197997493918563
22.4026867528627 287.3536675173679 0.7191836449062476
22.407914307816114 290.6544206560687 0.7238059859774552
22.41314186276953 292.207409904081 0.7258299631221741
22.418369417722943 293.2960990856304 0.7284839050342725
22.423596972676357 288.97920129705284 0.7238099585037612
22.42882452762977 282.61248609313657 0.7157686309743444
22.434052082583186 281.29720171992483 0.7134443108646695
22.4392796375366 282.1419087283998 0.714488707956923
22.444507192490015 282.3996887318539 0.7143129053503209
22.44973474744343 281.91120658020026 0.7133631608695932
22.454962302396844 278.4431484370881 0.7089240357927908
22.460189857350258 276.3811463248003 0.7064634361196491
22.465417412303673 274.01596370898255 0.7044000307428525
22.470644967257087 278.4901897602616 0.7094272699495846
22.4758725222105 283.1995201028144 0.7163097502440721
22.481100077163916 284.68353170860314 0.7169272185161226
22.48632763211733 282.59945983523767 0.7146164503910949
22.491555187070745 278.3733669013965 0.7087528829661027
22.49678274202416 275.9370266048858 0.7055216127752546
22.502010296977573 275.70811587399373 0.704923434507533
22.507237851930988 277.7831847270137 0.7070726449101342
22.512465406884402 278.9362884289652 0.708640522263629
22.517692961837817 278.5682246523357 0.7087986891291894
22.52292051679123 278.1035695730167 0.709019689290703
22.528148071744646 275.14678108003375 0.704737723277651
22.53337562669806 275.5008456236828 0.7036943590213932
22.538603181651474 276.08858586572194 0.7043834198218378
22.54383073660489 277.32958767026633 0.7070194299470525
22.549058291558303 276.9330049134292 0.707861971012306
22.554285846511718 276.38379147955527 0.7066243790674733
22.559513401465132 277.51306264720296 0.7079468164461121
22.564740956418547 277.4805442827994 0.7076983955472174
22.56996851137196 276.1751907719896 0.7068868850458747
22.575196066325375 273.96500650910025 0.7035552891314049
22.58042362127879 272.1256505669104 0.6999972279549079
22.585651176232204 268.4803285411735 0.6941805709781251
22.59087873118562 266.35996420425903 0.6911191424880392
22.596106286139033 265.5715562946008 0.6907138381378694
22.601333841092448 265.30914710082624 0.6909714601787256
22.606561396045862 268.8698631872195 0.6961109525401032
22.611788950999276 271.42419236905937 0.6998590714091448
22.61701650595269 272.06197861858743 0.7009918947483467
22.622244060906105 270.9497142926442 0.6999972349204772
22.62747161585952 267.76664226408633 0.695675451158374
22.632699170812934 267.6297211865342 0.6953816415089594
22.63792672576635 267.0756253043504 0.6935011271230741
22.643154280719763 267.48391560470964 0.6929456966624553
22.648381835673177 269.58655654074903 0.6956196030976893
22.653609390626592 270.929961437164 0.6982871124518144
22.658836945580006 271.9347118960493 0.699104486803378
22.66406450053342 271.29620930440814 0.6985478595297822
22.669292055486835 271.54628417968814 0.6992336978445785
22.67451961044025 273.75749431961003 0.7028945483790553
22.679747165393664 276.8457783388173 0.7052747688436788
22.68497472034708 276.34291761547973 0.7046215962637485
22.690202275300493 273.54703246163285 0.6998671558153132
22.695429830253907 270.7316871567091 0.6969668247536058
22.70065738520732 269.70488763691026 0.6957682403044798
22.705884940160736 268.10871960746385 0.6935260756751994
22.71111249511415 269.9151041397135 0.6949575457222442
22.716340050067565 270.32884685095917 0.6948109705889051
22.72156760502098 273.07653539904493 0.6984441516532539
22.726795159974394 275.4698789965261 0.7021288386671016
22.73202271492781 278.21384294532214 0.7051570564455882
22.737250269881223 277.5397837260773 0.7040281324449301
22.742477824834637 275.48750347201644 0.7011267166949525
22.74770537978805 274.3971789256879 0.7005991393525993
22.752932934741466 278.06727395745816 0.7055289117518299
22.75816048969488 280.7536217187775 0.7093790157374114
22.763388044648295 283.299929147797 0.7118918513041638
22.76861559960171 283.1670603811107 0.7118456432151918
22.773843154555124 282.1848747396219 0.7100474125326423
22.779070709508538 282.0879725159178 0.7092633346740826
22.784298264461952 281.62435950842587 0.7084037415846577
22.789525819415367 280.7697400431286 0.7067530036652429
22.79475337436878 283.33933198750555 0.7097889084043465
22.799980929322196 285.3379813003644 0.7116105583229563
22.80520848427561 289.6234457147278 0.7174088991004104
22.810436039229025 291.60779580037394 0.7191531793531042
22.81566359418244 291.6191049291732 0.7187246111991376
22.820891149135853 289.7249934284631 0.7160929255724077
22.826118704089268 287.7726931722789 0.7139788066224223
22.831346259042682 289.4345877220265 0.7170662036057981
22.836573813996097 290.3726383806308 0.7182575076123281
22.84180136894951 291.97786821933784 0.7211775773557534
22.847028923902926 292.48081342995056 0.7216145396775213
22.85225647885634 292.1190968367523 0.721194066220064
22.857484033809754 292.2423744552537 0.7202237231829308
22.86271158876317 291.9358907458616 0.7197135166122892
22.867939143716583 289.85951084727674 0.716830736372339
22.873166698669998 291.3304230524286 0.7193229284779866
22.878394253623412 291.10805178093983 0.7177245374074489
22.883621808576827 291.82665138227094 0.7185876892056041
22.88884936353024 291.1858301478202 0.7165419909320628
22.894076918483655 293.44870705210224 0.7195224281431806
22.89930447343707 295.56464176353006 0.7224498683472996
22.904532028390484 296.5555974568259 0.7243157299346725
22.9097595833439 293.47385327426815 0.720589028554946
22.914987138297313 290.1831686874408 0.7172724780768294
22.920214693250728 288.12299152263427 0.7149292860515071
22.925442248204142 286.79368126871987 0.712902894512193
22.930669803157556 287.3807298654347 0.7130735493373669
22.93589735811097 288.50278423551697 0.7149688263732438
22.941124913064385 288.64084797148075 0.7161184536028017
22.9463524680178 289.1279489241681 0.7166980606983633
22.951580022971214 288.7116949526268 0.714940901066695
22.95680757792463 286.9380408696749 0.711443727963831
22.962035132878043 285.65316327403934 0.710919492521313
22.967262687831457 285.0286317101152 0.7106366436224515
22.972490242784872 287.9395170013162 0.7142788198195444
22.977717797738286 290.0246390820054 0.7162485880709993
22.9829453526917 287.8607209695038 0.7145046007954908
22.988172907645115 284.20282467222825 0.7112091562989719
22.99340046259853 283.5430567399689 0.7090738066607747
22.998628017551944 283.1823108858649 0.7076523856151686
23.00385557250536 284.4979802001286 0.7094771263336905
23.009083127458773 285.1997357804913 0.711142989702247
23.014310682412187 282.80365391426164 0.7080920316267163
23.0195382373656 283.4929887207883 0.7084308681642564
23.024765792319016 282.02250849430294 0.7067952381951833
23.02999334727243 282.57600491054296 0.7075004906658086
23.035220902225845 282.5764101002271 0.7067044251832056
23.04044845717926 283.46404973477064 0.7079787161717602
23.045676012132674 283.7560552234193 0.7071602098245834
23.05090356708609 284.264358668843 0.7090133916755802
23.056131122039503 285.5690760451396 0.7106901446319076
23.061358676992917 285.5176486383845 0.7116066904532101
23.06658623194633 284.0715156399422 0.7096933728122604
23.071813786899746 282.3358316683661 0.7074224278724993
23.07704134185316 283.20958619771426 0.7085233382428366
23.082268896806575 281.4874987993229 0.7061309132995632
23.08749645175999 281.7078436015871 0.7066144682039476
23.092724006713404 280.78113075648247 0.7053903458176897
23.097951561666818 283.36981349659607 0.7069297466826975
23.103179116620232 282.62934595415 0.7055399281313461
23.108406671573647 281.7969805692562 0.7047236169056063
23.11363422652706 281.950776277775 0.7055379121080577
23.118861781480476 282.08348326145955 0.7072489081313112
23.12408933643389 282.2544754202956 0.7075875854990202
23.129316891387305 286.0782542141098 0.7125590510255136
23.13454444634072 287.36196429234735 0.7133213097377914
23.139772001294133 286.6797134528151 0.7113037879969948
23.144999556247548 284.41583979421256 0.7079174044570468
23.150227111200962 285.71631072285675 0.7094077638993309
23.155454666154377 289.01062875330405 0.715203540980357
23.16068222110779 288.5688537259279 0.7149282885805581
23.165909776061206 287.7196763404722 0.7127062516653825
23.17113733101462 285.63338966175155 0.7091117396683136
23.176364885968034 284.64298047693165 0.7069489563519226
23.18159244092145 284.1182646600311 0.7060708074963638
23.186819995874863 281.7770171047021 0.702713086452731
23.192047550828278 281.0204854094744 0.7031129990752508
23.197275105781692 280.65544151202306 0.703248350086476
23.202502660735107 282.2943406774324 0.7059266306102578
23.20773021568852 285.87762549002065 0.7105447586355352
23.212957770641935 286.07934839277 0.7111627040788354
23.21818532559535 282.82504562595824 0.7064736019189
23.223412880548764 280.65286380211927 0.7031827077197859
23.22864043550218 283.3080588222652 0.7058574193611848
23.233867990455593 283.375051956085 0.7070845782753178
23.239095545409008 283.7053153165579 0.7069656369226607
23.244323100362422 282.2669845060541 0.7054795858445871
23.249550655315836 286.01672823031413 0.7092791934419987
23.25477821026925 283.4541096436133 0.7051049112799018
23.260005765222665 285.83759867153844 0.7087913699497953
23.26523332017608 285.10246259127956 0.7074798812629552
23.270460875129494 288.53242602498824 0.712624290526492
23.27568843008291 287.84092711980014 0.7108579680502498
23.280915985036323 285.942693814051 0.7095442804032295
23.286143539989737 285.6607664438955 0.7102427692020918
23.291371094943152 287.2687177010945 0.7119144507670491
23.296598649896566 288.32003507708254 0.7121157653683674
23.30182620484998 287.6684070871522 0.7105827606841453
23.307053759803395 284.2711091060894 0.705393145604498
23.31228131475681 283.79003728254224 0.70485399194878
23.317508869710224 284.05720156833695 0.7056147916807368
23.32273642466364 286.69233035597273 0.7092090626159295
23.327963979617053 287.2264396232713 0.7104216021172679
23.333191534570467 287.1076804111441 0.7092778701980859
23.33841908952388 286.8275509721497 0.7093661165573397
23.343646644477296 287.3315867253164 0.7096766535516554
23.34887419943071 287.6390966362722 0.7100878549895193
23.354101754384125 288.8080697369765 0.7121631512329164
23.35932930933754 293.1135371844016 0.7172234998073209
23.364556864290954 290.7679842253429 0.7148131348756677
23.369784419244368 289.4507439632744 0.7127267264186227
23.375011974197783 284.733191104273 0.7058461393519914
23.380239529151197 283.75502949645306 0.7041552083565906
23.38546708410461 284.8887792307261 0.7049293899729683
23.390694639058026 288.6715742848957 0.7101305506054626
23.39592219401144 289.07284306113405 0.7104681820058484
23.401149748964855 287.1308685033773 0.7088436410631529
23.40637730391827 285.1452470695586 0.7069733737503651
23.411604858871684 283.57823698999323 0.7050868961418245
23.416832413825098 285.224820557307 0.7065936983795236
23.422059968778512 284.7547190511657 0.7059823616891484
23.427287523731927 286.5148833801657 0.7090106945486789
23.43251507868534 288.9666425916497 0.7125964699520999
23.437742633638756 290.24051681095733 0.714353530477413
23.44297018859217 289.10165631833047 0.7121242272811094
23.448197743545585 286.2642603829539 0.7077686382453733
23.453425298499 288.72271917932767 0.7094042544305804
23.458652853452413 291.9163145055461 0.7138569002359524
23.463880408405828 290.8331477528837 0.7125998766417654
23.469107963359242 288.88249009908833 0.7114092504295909
23.474335518312657 286.9030129433418 0.708130237018067
23.47956307326607 289.50868143733527 0.7107750146473563
23.484790628219486 290.79365785985647 0.7117301461945986
23.4900181831729 290.0777398018732 0.7114578552923021
23.495245738126314 294.81413036530535 0.7177669987068173
23.50047329307973 295.69020276947646 0.7188286990798107
23.505700848033143 296.51882610977674 0.7194381862633462
23.510928402986558 292.9567716900453 0.7143411991345601
23.516155957939972 292.0227754410769 0.7124430908285294
23.521383512893387 288.05218100234043 0.7083453314006235
23.5266110678468 287.0156760350746 0.7071463623981604
23.531838622800215 288.7233250655428 0.7096615641168007
23.53706617775363 291.2370493443504 0.7116880984420125
23.542293732707044 294.1693851143142 0.7142092625864048
23.54752128766046 294.4529630156448 0.7138835409953478
23.552748842613873 297.54913355522274 0.7173556941069671
23.557976397567288 301.1853902787155 0.7221975609943007
23.563203952520702 304.2984209245821 0.7260711755390244
23.568431507474116 303.9626422319127 0.7249561008159217
23.57365906242753 303.29697586821953 0.7236590093765533
23.578886617380945 300.68602861004183 0.7196327198796829
23.58411417233436 299.27000955279806 0.7181184185827656
23.589341727287774 296.528821264994 0.7145274939864269
23.59456928224119 295.0068089130728 0.7128590844741046
23.599796837194603 297.2660588050389 0.7154410755473691
23.605024392148017 296.6988298570612 0.7136735364350483
23.610251947101432 297.1793991492981 0.7136596873931218
23.615479502054846 297.37526024863644 0.7135670006984373
23.62070705700826 299.12531226688503 0.7158063994683803
23.625934611961675 299.97522131797405 0.7171927678518086
23.63116216691509 297.6275485454677 0.7136492361325877
23.636389721868504 296.72426041503627 0.7127376344876479
23.64161727682192 295.2157386759754 0.7099854430366217
23.646844831775333 294.4534407648972 0.7090378270093667
23.652072386728747 296.32110929867383 0.7112247258027943
23.65729994168216 295.4060690522912 0.7099265137015756
23.662527496635576 294.95542544686117 0.7082260597636058
23.66775505158899 295.3163513531047 0.708094071009765
23.672982606542405 295.7392362993573 0.7080758192128889
23.67821016149582 296.782007917667 0.7100677668591023
23.683437716449234 296.0495785279742 0.7090923491037328
23.688665271402648 295.0812291852423 0.7089305163035621
23.693892826356063 296.2678578597671 0.7091583619696104
23.699120381309477 297.4288403182029 0.7097735263009318
23.70434793626289 302.03454288104683 0.7141058317091038
23.709575491216306 304.4147967241017 0.7161711441971093
23.71480304616972 305.33087083933475 0.7169150323380717
23.720030601123135 303.65346689651886 0.7145000339932244
23.72525815607655 301.79720822271315 0.7129888200735474
23.730485711029964 304.52780530884024 0.7165750444113188
23.735713265983378 303.65244836774986 0.7155459706543025
23.740940820936792 302.7085801028583 0.7134930432465183
23.746168375890207 301.60077305329185 0.711740389864648
23.75139593084362 301.36201134015045 0.7114505317056596
23.756623485797036 301.1146197543468 0.7120926399286567
23.76185104075045 299.7313057980727 0.7103945375240396
23.767078595703865 296.2714297659289 0.7059726576174561
23.77230615065728 294.0964085522373 0.7023967689783777
23.777533705610693 294.6887489888446 0.7027369993806646
23.782761260564108 302.5903271022549 0.711901652385912
23.787988815517522 307.6716040705758 0.7173220194763337
23.793216370470937 307.9653863719742 0.7177103057628592
23.79844392542435 305.47786434071423 0.7151452345945706
23.803671480377766 304.6887043990547 0.7141302000199771
23.80889903533118 305.8247861248805 0.7148587420235998
23.814126590284594 307.59935428181575 0.7156997995364152
23.81935414523801 305.7718810609766 0.7128797259780237
23.824581700191423 304.2499953065972 0.7108572034203237
23.829809255144838 301.8460968081614 0.7076816361928701
23.835036810098252 301.1920051690921 0.7068949151027558
23.840264365051667 303.97182377614536 0.7095739310236598
23.84549192000508 306.20103469022837 0.7123109752526969
23.850719474958495 312.43556264650283 0.7190799326040054
23.85594702991191 310.9793765186353 0.7174298549296498
23.861174584865324 312.58653374075163 0.7196669374890581
23.86640213981874 311.6730372502652 0.7180241969579654
23.871629694772153 311.6872499971923 0.718421696990098
23.876857249725568 309.24310360584343 0.7158592401414998
23.882084804678982 307.4868525099006 0.7134136157647708
23.887312359632396 310.93072425987805 0.7177357462407314
23.89253991458581 315.30382007427824 0.7213953467867481
23.897767469539225 315.0499777381496 0.7220980337412141
23.90299502449264 311.89874301329064 0.7171824432453666
23.908222579446054 308.6924196907861 0.7137921645209901
23.91345013439947 307.45075026097146 0.7117324445481017
23.918677689352883 305.2977601968893 0.7090642873697494
23.923905244306297 303.9923376739379 0.707659025909707
23.929132799259712 304.7011454586561 0.7070355963525221
23.934360354213126 301.9022637907527 0.7040778761921846
23.93958790916654 303.19466582395074 0.7055418721038799
23.944815464119955 301.37232770759533 0.7039550708235989
23.95004301907337 301.982958544391 0.7050599697039408
23.955270574026784 300.5581783486577 0.7037249677672331
23.9604981289802 300.0402458791129 0.7031774699246317
23.965725683933613 299.1600285638484 0.7006351900340392
23.970953238887027 296.50328668095045 0.6974391077221298
23.97618079384044 297.5229013969757 0.699547020329739
23.981408348793856 297.99570888435125 0.6999903229176699
23.98663590374727 300.12956312179966 0.7017734327932823
23.991863458700685 301.32917814149204 0.7022559849612309
23.9970910136541 303.441980120837 0.7059837156005919
24.002318568607514 302.6155373556738 0.7066552089723523
24.007546123560928 297.9675726718535 0.7021442184532748
24.012773678514343 296.4543192363962 0.7002905354957696
24.018001233467757 299.152043656886 0.7019624723972924
24.02322878842117 300.52649914569184 0.7025171286779557
24.028456343374586 301.14311799114273 0.703477879268524
24.033683898328 301.5117340975399 0.7043553018752594
24.038911453281415 300.4037325381854 0.7054319631625274
24.04413900823483 299.2283002482595 0.7033926921689783
24.049366563188244 298.83072968540154 0.7032348483907984
24.054594118141658 302.0156619585458 0.7051474095248728
24.059821673095072 302.4931250823988 0.7056443243500887
24.065049228048487 297.7523176917204 0.7003319493408534
24.0702767830019 296.286060387914 0.711810733017236
24.075504337955316 299.3086196215551 0.724844731059095
24.08073189290873 302.91341476632425 0.7353881589522648
24.085959447862145 302.84743216478756 0.7401723055945151
24.09118700281556 303.5423225305358 0.7454626673516135
24.096414557768973 302.39458256313003 0.7490112827648936
24.101642112722388 302.0878692500306 0.752891450833948
24.106869667675802 301.3799812900386 0.7559713091530547
24.112097222629217 300.4980488209932 0.7586751688837435
24.11732477758263 299.9303408684295 0.7614938769512838
24.122552332536046 297.356283452343 0.7620447211826875
24.12777988748946 301.45870599546225 0.7697862373987392
24.133007442442874 301.9749360778039 0.7734688539164153
24.13823499739629 303.9786907092577 0.7787698385294697
24.143462552349703 300.7158278614952 0.7787587886853453
24.148690107303118 297.6704714865857 0.7772662808317388
24.153917662256532 296.93409686153774 0.7794279185798184
24.159145217209947 299.00433456819167 0.7847216954059126
24.16437277216336 302.3546401031535 0.7919164603598454
24.169600327116775 301.14610302215544 0.793338300880463
24.17482788207019 299.7729510752493 0.7941463404238337
24.180055437023604 303.76307596715066 0.8019615852082932
24.18528299197702 306.7866000961516 0.808137722969986
24.190510546930433 306.2218763611289 0.8104630815850508
24.195738101883848 300.7904002646492 0.8062601576380106
24.200965656837262 299.35281771643866 0.8062277348769553
24.206193211790676 302.2507028598739 0.8125849584041307
24.21142076674409 303.4756226471506 0.8165609217915648
24.216648321697505 302.3122177442734 0.8179725157664682
24.22187587665092 300.04863069711473 0.8168793214428981
24.227103431604334 297.91229028615334 0.8171238003223057
24.23233098655775 297.20261714527066 0.818414242646986
24.237558541511163 296.8777799268383 0.8206902922575148
24.242786096464577 300.07670890934537 0.8281826210027465
24.248013651417992 304.13500590020533 0.8360236628726538
24.253241206371406 302.95766883364314 0.8365390342579464
24.25846876132482 298.8794080602029 0.833628204477026
24.263696316278235 297.72564294779914 0.8353033884001663
24.26892387123165 296.6350237097522 0.835761900106382
24.274151426185064 296.8825461441778 0.8359038441227723
24.27937898113848 296.5488871622901 0.8362507912170755
24.284606536091893 302.522539691307 0.8473691216169887
24.289834091045307 303.59800147085525 0.8516752558028768
24.29506164599872 301.61716101396587 0.8526754657730617
24.300289200952136 297.7587869704622 0.8485420394514546
24.30551675590555 294.8480572233442 0.8469193268008928
24.310744310858965 295.09130582306807 0.8486803299224653
24.31597186581238 295.91827732984547 0.8524809224315952
24.321199420765794 294.4229889056057 0.8519639409436034
24.326426975719208 291.6512770576749 0.8496379268441457
24.331654530672623 289.8311899057156 0.8499603157297538
24.336882085626037 295.92387063051007 0.8611289178973414
24.34210964057945 299.9707121002597 0.8693251740548325
24.347337195532866 298.3835619432409 0.8685345988132893
24.35256475048628 292.80692818336 0.8624882232270187
24.357792305439695 286.754958827454 0.8546569208526608
24.36301986039311 283.99861488225844 0.8529582412903164
24.368247415346524 284.6761968497481 0.8539238091840422
24.373474970299938 290.97643367484005 0.8661052034606762
24.378702525253352 295.6331297427083 0.8760821499616739
24.383930080206767 297.95330595004395 0.8838096857989488
24.38915763516018 296.3609885419847 0.8835560967579931
24.394385190113596 296.87999005718575 0.885767867415479
24.39961274506701 294.21088044161075 0.8831936061170585
24.404840300020425 293.72262764690544 0.8832717655351491
24.41006785497384 296.01371931839117 0.8880374298818954
24.415295409927253 301.7736758607412 0.8999242728432298
24.420522964880668 301.917318751482 0.9045910823530461
24.425750519834082 300.84580288854926 0.9066162892254159
24.430978074787497 297.27205778035625 0.9024553528803764
24.43620562974091 300.15398882674117 0.9085016568127003
24.441433184694326 299.56137195218224 0.910266170772407
24.44666073964774 299.7121734438351 0.9135972795206592
24.451888294601154 300.14630947373286 0.9155788463411808
24.45711584955457 303.0415854132054 0.9195917757647812
24.462343404507983 304.7803867740575 0.9224365941044571
24.467570959461398 305.55676963679963 0.9270908852685638
24.472798514414812 305.6176598996893 0.9295386207776231
24.478026069368227 303.81490121168144 0.9302416201612749
24.48325362432164 301.52557602148704 0.9284337502689365
24.488481179275055 297.94639270855663 0.9262294549007755
24.49370873422847 299.338618512598 0.9308801290796331
24.498936289181884 299.8491653695086 0.9331693495209049
24.5041638441353 300.6402779455762 0.9374820288522899
24.509391399088713 302.7810375930236 0.9430993821418563
24.514618954042128 300.9757713286524 0.9427425166124315
24.519846508995542 300.59030934529875 0.9435467155725016
24.525074063948956 301.0100988850384 0.9468943359448886
24.53030161890237 304.19988222459426 0.9540111436216666
24.535529173855785 305.9188670588229 0.9589504920725695
24.5407567288092 304.01349048073087 0.9569112315921913
24.545984283762614 303.21888228403026 0.9583532417273339
24.55121183871603 303.91452500660216 0.9624447287350236
24.556439393669443 306.1114601763876 0.9698964751551172
24.561666948622857 305.9493139773934 0.9717504032341598
24.566894503576272 303.88882599531496 0.9712636603016043
24.572122058529686 302.3886840523967 0.9704853480329411
24.5773496134831 305.2021822398951 0.9781115708420416
24.582577168436515 307.444543103942 0.985223561000406
24.58780472338993 310.44190687966 0.9923071862899862
24.593032278343344 310.65466946369804 0.9950243547483987
24.59825983329676 310.3047304290172 0.9949056131261904
24.603487388250173 308.7955796955954 0.9967337771961935
24.608714943203587 305.6211790734342 0.993917888032009
24.613942498157 303.47032987986347 0.9924429336320284
24.619170053110416 300.43953646632934 0.9889053827399817
24.62439760806383 298.18537649694844 0.9878470811656737
24.629625163017245 296.23402993027304 0.986915061006606
24.63485271797066 301.13910784856034 0.9960951176770538
24.640080272924074 302.2008991673266 0.9995150769616755
24.645307827877488 302.82438348487636 1.004905692914916
24.650535382830903 299.7233445495725 1.0037100581880047
24.655762937784317 299.5540958317369 1.005065760675368
24.66099049273773 299.85974620028605 1.007700385432622
24.666218047691146 298.1595883275392 1.0075074516426874
24.67144560264456 298.3234355556553 1.0144669864160545
24.676673157597975 297.2155677067805 1.0144472462883956
24.68190071255139 297.1100763876244 1.0160721517046425
24.687128267504804 291.07901093405604 1.0064709486944572
24.692355822458218 287.19256512301575 1.0015758251867015
24.697583377411632 288.74903966714203 1.0077393733852587
24.702810932365047 292.9114339579054 1.0184660571323847
24.70803848731846 297.4824967598801 1.030382863874004
24.713266042271876 297.85072073358134 1.033609183140296
24.71849359722529 302.9711095058468 1.0442151042640542
24.723721152178705 299.90868182481603 1.0417668151511155
24.72894870713212 300.0296776958983 1.045017266826078
24.734176262085533 292.5549195350278 1.0324605995356961
24.739403817038948 297.14120972217717 1.0406427551424438
24.744631371992362 294.86065150614 1.037926582371649
24.749858926945777 296.1620799402676 1.043473833300796
24.75508648189919 288.49848066089305 1.0328702880251417
24.760314036852606 289.59433685158467 1.0396061917049408
24.76554159180602 294.7003541340478 1.0540757487711174
24.770769146759434 299.2267545179947 1.066839142557328
24.77599670171285 299.6116575910041 1.0689778840877178
24.781224256666263 293.70215437291967 1.0581480528299985
24.786451811619678 294.26866078114847 1.0599784824270766
24.791679366573092 294.14060170034594 1.0613704924613634
24.796906921526507 297.34505426740304 1.07006061853036
24.80213447647992 294.74113346461456 1.0695471709281015
24.807362031433335 290.2942260501322 1.064379632499238
24.81258958638675 291.24896213825104 1.069649671029659
24.817817141340164 294.11845731474614 1.0762808281004876
24.82304469629358 297.3841709916307 1.0846668715206482
24.828272251246993 296.662615820828 1.0859402494356318
24.833499806200408 296.22861992262835 1.0890830767628246
24.838727361153822 299.4136563548316 1.0994227331029254
24.843954916107236 299.3060079748635 1.101536471627359
24.84918247106065 300.51423959960385 1.1064664216904792
24.854410026014065 297.6555667082064 1.1022975581365315
24.85963758096748 295.56062558006505 1.1023728698045585
24.864865135920894 295.3349268616268 1.1046254244454428
24.87009269087431 296.9686424228446 1.1126187472974003
24.875320245827723 300.11432475216304 1.12077172298085
24.880547800781137 299.42548060832 1.1217009132168312
24.885775355734552 297.18550475230074 1.1170383585897283
24.891002910687966 300.1315390183607 1.1253810656452454
24.89623046564138 302.32899714161005 1.1344575803062333
24.901458020594795 303.72264238791263 1.1412355057545451
24.90668557554821 303.80049389737553 1.1442110624927226
24.911913130501624 301.44881719590256 1.1419917368209294
24.91714068545504 299.7029240615269 1.1423679358299121
24.922368240408453 300.2486075130338 1.1491424151180551
24.927595795361867 300.86924795999715 1.153132977370207
24.93282335031528 301.27626629994927 1.1560768101910726
24.938050905268696 296.3683462811782 1.1473303434801525
24.94327846022211 295.0702430718774 1.149485500330626
24.948506015175525 297.9133204111187 1.1602701108253124
24.95373357012894 301.8430098424992 1.1702627238647743
24.958961125082354 303.39939986132737 1.17638981318077
24.964188680035768 305.48307960152215 1.1818751413782216
24.969416234989183 307.95868337981364 1.1904754796034294
24.974643789942597 306.57198134900074 1.1896719880309392
24.97987134489601 305.1840620807344 1.1889492035472797
24.985098899849426 302.3832091393843 1.1866260142489933
24.99032645480284 304.88443351223424 1.1945571863993862
24.995554009756255 305.20465579241386 1.1998954383792944
25.00078156470967 307.6743698716623 1.210785444382339
25.006009119663084 308.74754592138737 1.2171579210321848
25.011236674616498 310.6200156050135 1.2247489170468007
25.016464229569912 307.3029149076143 1.2202203302395402
25.021691784523327 311.76792822143574 1.2337537406770618
25.02691933947674 312.42705577932924 1.2397437788961096
25.032146894430156 313.88703525527717 1.2477834268153711
25.03737444938357 311.77207119391176 1.2476069287787617
25.042602004336985 308.1150589018864 1.243331394643655
25.0478295592904 309.25235701410975 1.248030665362266
25.053057114243813 310.53794540954266 1.2526860442572172
25.058284669197228 309.9566748090289 1.253338580184658
25.063512224150642 307.4579716604606 1.251760332884454
25.068739779104057 303.14713230486313 1.2476272332220322
25.07396733405747 302.62195339994037 1.2512719973535622
25.079194889010886 303.66540876917924 1.2590120880729112
25.0844224439643 302.52820444485087 1.261338645600663
25.089649998917714 302.3068274332724 1.2651224486736414
25.09487755387113 304.05249941627784 1.2708160154549701
25.100105108824543 310.27912332642643 1.2861165967660904
25.105332663777958 313.16234894477526 1.2968605948651657
25.110560218731372 318.37488420020935 1.3119096558860133
25.115787773684787 316.91543647769515 1.3147786870375882
25.1210153286382 313.1961515733944 1.3098041003053753
25.126242883591615 310.55111458632706 1.3085864612966802
25.13147043854503 309.7729346467679 1.3096891331825717
25.136697993498444 316.6543328458619 1.3304660278129385
25.14192554845186 317.23188221003574 1.3370442118833221
25.147153103405273 314.98402610268244 1.3370559890469198
25.152380658358688 314.1588759187162 1.3388991377193546
25.157608213312102 316.36676479519593 1.3462970225884534
25.162835768265516 323.1836700330276 1.3659910464610547
25.16806332321893 321.4132255059628 1.3682392600915336
25.173290878172345 318.2630735164834 1.371698697747251
25.17851843312576 310.8880842340506 1.3603472072489322
25.183745988079174 311.1605719305591 1.3649070768484803
25.18897354303259 311.735814499059 1.367241647732614
25.194201097986003 309.7858702816016 1.364085100840246
25.199428652939417 310.60910809451866 1.3704592578563854
25.204656207892832 307.3943214783742 1.3659494090778184
25.209883762846246 311.967427597224 1.3833849164995653
25.21511131779966 312.23783400217883 1.3893222664219194
25.220338872753075 311.41935908513653 1.393745449097446
25.22556642770649 308.1655556912745 1.3906380350011527
25.230793982659904 308.04446997395274 1.393648609575869
25.23602153761332 311.7647078387867 1.4063733043871367
25.241249092566733 316.43830518480354 1.4221884284250117
25.246476647520147 318.0562134615889 1.4287051759550533
25.25170420247356 320.7905880775008 1.4391368237067756
25.256931757426976 324.0587049622381 1.4496645972966096
25.26215931238039 325.5596017755415 1.462241472690185
25.267386867333805 316.7092095369528 1.4507379932552786
25.27261442228722 311.69558570450977 1.4480370600133614
25.277841977240634 312.1945989267283 1.4526016617676454
25.283069532194048 315.81097768807183 1.461995106580979
25.288297087147463 321.4543688976286 1.478463324498611
25.293524642100877 320.54959039030814 1.4823615905060636
25.29875219705429 321.6370774249163 1.493924282947838
25.303979752007706 316.4221623877665 1.4873179672067722
25.30920730696112 316.08535117786755 1.4945364837772606
25.314434861914535 318.9805416338091 1.5042901793164942
25.31966241686795 320.6535015602423 1.5136141700627563
25.324889971821364 320.18913092556164 1.5207684017024041
25.330117526774778 315.6795667440217 1.5191138743186778
25.335345081728192 317.08345026121185 1.5282328769809967
25.340572636681607 316.89250690190937 1.5301386930939094
25.34580019163502 317.84709481604943 1.5327979649963517
25.351027746588436 313.5733832810729 1.5302566162242257
25.35625530154185 314.45611802469165 1.5422524952533792
25.361482856495265 314.3314388735404 1.5475474884485163
25.36671041144868 321.7254621375933 1.572180748469658
25.371937966402093 325.5169661779049 1.5826615502302002
25.377165521355508 328.5275380420052 1.5976743061542948
25.382393076308922 326.51939288120406 1.6053706888520445
25.387620631262337 321.7373557668368 1.605226329845628
25.39284818621575 317.6540380530242 1.604983115587388
25.398075741169166 318.1791150661373 1.6063086658649124
25.40330329612258 318.06603725368035 1.6088769373587017
25.408530851075994 316.3107070712243 1.6066848811861556
25.41375840602941 316.5876482226179 1.6169029559003123
25.418985960982823 313.3859274095856 1.6173396752525706
25.424213515936238 311.50739451349983 1.6228855188760425
25.429441070889652 303.5566559265171 1.606268020888955
25.434668625843067 308.7493073785674 1.6266985429023169
25.43989618079648 316.4241457128818 1.6519331921492475
25.445123735749895 323.9313464926795 1.6815366972291832
25.45035129070331 317.6958980079966 1.6755236927327972
25.455578845656724 314.0168117439884 1.6755876342132363
25.46080640061014 311.8453595609444 1.6807845325960529
25.466033955563553 316.14767391381093 1.6937614072333493
25.471261510516968 317.3927203292689 1.705130280023132
25.476489065470382 317.89082885387523 1.7070635502094436
25.481716620423796 321.47509193008915 1.7299312759941523
25.48694417537721 319.57187834853687 1.7338785149077836
25.492171730330625 322.8698571956326 1.7533001865527407
25.49739928528404 314.3050947811457 1.73739418487889
25.502626840237454 314.8452089330647 1.7484587229169057
25.50785439519087 315.4518612570145 1.7609162263136684
25.513081950144283 320.1180588660167 1.7831553018525366
25.518309505097697 319.24464881205137 1.79279161740346
25.523537060051112 320.79701880613044 1.8072345658233078
25.528764615004526 319.0344933656475 1.8113992798795104
25.53399216995794 317.8501944038684 1.812923148363457
25.539219724911355 316.0904161285358 1.8161970154248626
25.54444727986477 316.9489131181054 1.826554069303481
25.549674834818184 321.82538783530936 1.8520636511145743
25.5549023897716 328.6795967378891 1.8793272787042261
25.560129944725013 327.3225853115405 1.8879294184110966
25.565357499678427 320.8939135931112 1.8800186491949937
25.57058505463184 313.24210041184097 1.8708773569684316
25.575812609585256 318.7035811787286 1.9003896423206095
25.58104016453867 328.1241573030388 1.9387213841661532
25.586267719492085 330.3873516494146 1.9568046153714873
25.5914952744455 329.57112075962414 1.9635578037021912
25.596722829398914 325.11528760343515 1.9602420284135922
25.601950384352328 325.7387596231495 1.9707500130620677
25.607177939305743 325.83862554800834 1.9836442425167047
25.612405494259157 324.95281565606393 1.989939300004167
25.61763304921257 319.73476265032417 1.9887097470735704
25.622860604165986 321.34299310476905 2.004316483782875
25.6280881591194 324.11895171590527 2.031059630276771
25.633315714072815 328.5526891890504 2.064381076251849
25.63854326902623 331.0170343415413 2.0882993372281753
25.643770823979644 328.1840514344718 2.0909279679209214
25.648998378933058 323.4929061240717 2.0809671536263057
25.654225933886472 318.77396763705445 2.0822071936174957
25.659453488839887 321.1455211701096 2.107269274466517
25.6646810437933 327.708513287535 2.1477635821904526
25.669908598746716 323.5017600936785 2.1480580421755904
25.67513615370013 324.05426858948243 2.1630553925501137
25.680363708653545 316.4174077322608 2.1624030423043945
25.68559126360696 328.47888086804636 2.2240191231391244
25.690818818560373 327.3729462941183 2.2355719289968237
25.696046373513788 331.0093491319107 2.2530106208728324
25.701273928467202 333.7947380997806 2.273008143957291
25.706501483420617 334.8852200823237 2.2907154948471615
25.71172903837403 332.7204108900917 2.308185740302736
25.716956593327446 327.94577201947556 2.30884223233575
25.72218414828086 325.31113315394373 2.3246704510785308
25.727411703234274 328.4643386100659 2.3519578423628418
25.73263925818769 331.0046680295304 2.3830374487233623
25.737866813141103 329.0852705531682 2.391499133002996
25.743094368094518 326.2882368148 2.3999813793826537
25.748321923047932 320.97369252736524 2.4051953068310583
25.753549478001347 322.0082393944739 2.4325340509018787
25.75877703295476 331.0947065942723 2.488762435473131
25.764004587908175 337.0622578935555 2.527790075952471
25.76923214286159 331.74019245085424 2.5383456582034185
25.774459697815004 317.8962789453426 2.5088863854016163
25.77968725276842 316.32106298282054 2.5444913568211596
25.784914807721833 314.96412679126877 2.5590026976073754
25.790142362675248 319.7776166887109 2.606424928218014
25.795369917628662 319.89899432877303 2.619910261732826
25.800597472582076 326.6163802524646 2.6823893366212803
25.80582502753549 331.8479136271798 2.7368644863807026
25.811052582488905 335.8198234463245 2.786157211269219
25.81628013744232 339.40943631317447 2.8228706638137413
25.821507692395734 337.50678820756934 2.8457312309554306
25.82673524734915 340.75655245629804 2.8989685895476875
25.831962802302563 342.65529918396936 2.954958787849235
25.837190357255977 342.7856431206785 3.0028527007566654
25.84241791220939 333.4094625526044 2.997910413189466
25.847645467162806 338.57769776260164 3.055065754232154
25.85287302211622 336.0605319725936 3.0644884602862286
25.858100577069635 339.43435182667076 3.1158760829216425
25.86332813202305 327.7273706494627 3.1078680258657583
25.868555686976464 331.1413236621336 3.181852388050768
25.87378324192988 322.25936108917534 3.180419184276903
25.879010796883293 319.66720624173934 3.2118490952084744
25.884238351836707 333.1028004602535 3.323250684527835
25.88946590679012 338.55072270329623 3.4198404708277814
25.894693461743536 360.34566014637454 3.598148944317614
25.89992101669695 344.5575250682362 3.573175202074455
25.905148571650365 343.7060494323297 3.6293225787612218
25.91037612660378 359.0024210935527 3.7615500684085297
25.915603681557194 345.7315456629077 3.774191095924861
25.920831236510608 352.75909009164474 3.8790965061442764
25.926058791464023 324.3085763935608 3.809259623512122
25.931286346417437 320.42367542227504 3.859021368922409
25.93651390137085 326.1270801791644 3.995258813929058
25.941741456324266 336.24363920917693 4.147514136303545
25.94696901127768 347.0169592875767 4.323929289194867
25.952196566231095 326.6941192748837 4.311843663388815
25.95742412118451 296.75274247956844 4.217237185642851
25.962651676137924 281.37176985352124 4.204348809992762
25.967879231091338 293.92961876156846 4.368000156078733
25.973106786044752 322.08798946542754 4.646822068477403
25.978334340998167 329.0386454017741 4.769851078776259
25.98356189595158 322.1395145458126 4.809911026581141
25.988789450904996 310.1312537724937 4.78664589466858
25.99401700585841 306.6783582612127 4.867335137218288
25.999244560811825 307.35231261722856 4.936877224297923
26.00447211576524 324.5174263886655 5.207494129548641
26.009699670718653 320.3956102526878 5.247267551316211
26.014927225672068 322.42977821622003 5.404202562110984
26.020154780625482 292.81471980632557 5.240964928710996
26.025382335578897 286.1957182459198 5.458534000820594
26.03060989053231 293.41263161362565 5.694017256226205
26.035837445485726 319.1342289198063 6.105456048242959
26.04106500043914 340.0749105780617 6.3268817078247555
26.046292555392554 359.21114258327424 6.587758742081347
26.05152011034597 344.96593742892486 6.794730737632129
26.056747665299383 317.4106924478177 6.714319310964248
26.061975220252798 290.05881912250766 6.70565448227156
26.067202775206212 301.4038998417954 6.892685698678511
26.072430330159627 324.9632548141401 7.486174056547952
26.07765788511304 354.8098708132917 8.052071577433441
26.082885440066455 358.84686859703146 8.57312874392131
26.08811299501987 359.40507922442276 8.932483142910195
26.093340549973284 319.7027826271186 8.976197761618682
26.0985681049267 318.04810837893984 9.4817642569329
26.103795659880113 289.4624483155191 9.78655125025292
26.109023214833528 279.75053598405987 11.13880303126843
26.114250769786942 208.34642217499666 10.683862312996926
26.119478324740356 175.03240579370274 11.646664373730959
26.12470587969377 204.0008712921753 12.951058626711083
26.129933434647185 253.29594111100306 19.823257123430416
26.1351609896006 296.33834812097246 30.331035658969384
