# Supplementary material for: Unraveling metal effects on CO2 uptake in pyrene-based metal-organic frameworks
Source: Nat Commun. 2025 Feb 11;16:1516. doi: 10.1038/s41467-025-56296-w (PMC11814143; doi:10.1038/s41467-025-56296-w)
Supplement: Supplementary file 3 — Source Data [file 41467_2025_56296_MOESM3_ESM.zip › SourceCode/SuppInf/FigureS5_Ga-TBAPy_InSitu_VariableT_PXRD/Data/GaTBAPy_0135p.dat]

0.002613777476707968 11.767208799607387 3.7861014467951213
0.007841332430123905 12.306543247681562 3.529726607022021
0.01306888738353984 17.72757503548131 3.826480510607107
0.018296442336955775 20.645120640240354 3.1353644865055026
0.02352399729037171 19.412881391665504 2.8516761666884234
0.028751552243787646 19.867998962454465 2.6930194975802237
0.03397910719720358 17.47382610682175 2.4021622465661654
0.03920666215061952 16.079226132410227 2.2392745649779866
0.04443421710403546 15.179930867449452 2.04362941959884
0.0496617720574514 15.742401522530686 1.8144595592294313
0.054889327010867336 17.774452181729437 1.7984491534511116
0.060116881964283275 18.251354963820187 1.691994707770711
0.06534443691769921 18.805310054571816 1.6420406562430179
0.07057199187111515 18.534353249948335 1.6772147220527702
0.07579954682453109 17.84636248779677 1.6982400948645724
0.08102710177794703 15.439200359577116 1.603789517191347
0.08625465673136297 15.493976412566802 1.6166242295651663
0.09148221168477891 16.57513613398436 1.460697538948823
0.09670976663819485 18.62097514333517 1.4405603613987732
0.10193732159161079 20.72526494897053 1.4817895916084611
0.10716487654502672 21.48125623210393 1.501756855136362
0.11239243149844266 22.485708178974274 1.56354958072914
0.1176199864518586 22.02773434518401 1.5576152799421052
0.12284754140527454 21.58725448492197 1.4405063011294035
0.12807509635869047 20.62711695687261 1.2804822083407954
0.1333026513121064 20.43818641553199 1.26086494631326
0.13853020626552232 21.56380841164636 1.2715150433812077
0.14375776121893824 22.05591421867844 1.3561281340126328
0.14898531617235417 20.001087523230204 1.31177040401591
0.1542128711257701 18.13477447510664 1.1798168137564045
0.15944042607918602 17.710303970463404 1.1307162262074903
0.16466798103260194 15.984748136713414 1.0591231336099216
0.16989553598601786 16.16938160101578 1.0340737699650435
0.1751230909394338 15.758019018385152 0.9942308939203561
0.18035064589284971 16.62632786712866 0.987827274646907
0.18557820084626564 18.517139887025966 1.0424139292309516
0.19080575579968156 19.25277453172677 1.0633205478510124
0.1960333107530975 19.343595080978556 1.0780617276815172
0.20126086570651341 17.438082670228074 1.0050272393391189
0.20648842065992934 16.076238091568733 0.9591307130924014
0.21171597561334526 16.272805692681764 0.992566084823864
0.2169435305667612 16.553862431174725 0.974086067376736
0.22217108552017711 16.91694956860121 0.943345901044145
0.22739864047359304 16.706500887037233 0.9339233966380364
0.23262619542700896 17.28229997255118 0.9174595603865258
0.2378537503804249 18.31592849716826 0.9377447850339234
0.2430813053338408 19.558357716253244 0.9908314961216907
0.24830886028725674 19.422101163509616 0.945523559323333
0.25353641524067266 18.998320419144747 0.9117099293898057
0.2587639701940886 17.930411557063106 0.8860344501636527
0.2639915251475045 18.590464690285206 0.8933923890669858
0.26921908010092044 18.878735525336403 0.8994779438829213
0.27444663505433636 19.205340855518504 0.9091045155496197
0.2796741900077523 19.236043934908004 0.9290468077972154
0.2849017449611682 18.13333659873809 0.8886613273920118
0.29012929991458414 17.3905074943842 0.854979442570806
0.29535685486800006 15.731516757912745 0.8201663565126741
0.300584409821416 15.599292349720308 0.7775843680895905
0.3058119647748319 16.10294596667809 0.7705204120617177
0.31103951972824784 18.22988879297996 0.8356512317365311
0.31626707468166376 18.789763058118034 0.8393321103344973
0.3214946296350797 18.318227539037295 0.8332787183463133
0.3267221845884956 17.113596334208722 0.8207617207126957
0.33194973954191154 16.707947375113303 0.8001712705053863
0.33717729449532746 17.704379057377267 0.8257060836278859
0.3424048494487434 18.504774119327497 0.843118202967853
0.3476324044021593 19.80827480160099 0.8658549353591977
0.35285995935557524 20.109656271554687 0.8727910223812788
0.35808751430899116 19.81820052908899 0.844740331890089
0.3633150692624071 19.50250990972752 0.8542207479437648
0.368542624215823 18.501612833456516 0.8333072518707383
0.37377017916923894 18.421906207551324 0.8225340857205404
0.37899773412265486 17.64887664899824 0.8154017625601614
0.3842252890760708 16.742189223386926 0.7919455262386113
0.3894528440294867 16.58038012777624 0.7808354200304869
0.39468039898290264 16.91268705915665 0.7896589433605024
0.39990795393631856 19.40764993734934 0.831592514653054
0.4051355088897345 21.13062998006086 0.8516350721318944
0.4103630638431504 21.396436378679333 0.8364893321983436
0.41559061879656634 20.724519583908258 0.8030895184783715
0.42081817374998226 19.61041889245962 0.7923797888167176
0.4260457287033982 18.81870424550057 0.7924689200299915
0.4312732836568141 19.219167273038053 0.8066030506764612
0.43650083861023004 19.306117865301623 0.7961113646271454
0.44172839356364596 18.902310777424102 0.7802417193409151
0.4469559485170619 19.249454297090185 0.7937452953836768
0.4521835034704778 17.908391876507633 0.7755428341174357
0.45741105842389373 17.848933869044913 0.7869277543598086
0.46263861337730966 18.076130829527504 0.7754573623765963
0.4678661683307256 19.504785619104222 0.7837589027265626
0.4730937232841415 20.585970215243684 0.7904810539710052
0.47832127823755743 21.19557092479848 0.8171712558285896
0.48354883319097336 21.790089265105088 0.8235944453603148
0.4887763881443893 20.25764273167936 0.7975268001331484
0.4940039430978052 19.2447363290964 0.7658212208260566
0.49923149805122113 18.335243547210307 0.7315914692448529
0.5044590530046371 18.499792344560724 0.7535172174833153
0.5096866079580531 17.830578473522028 0.730231939245141
0.5149141629114691 19.18239785379533 0.7793985870283462
0.5201417178648851 19.148338720235955 0.7821597377455205
0.525369272818301 18.79249868115168 0.7678374165529411
0.530596827771717 19.10273717313361 0.7905549653260653
0.535824382725133 19.563864561269884 0.7921323256004084
0.541051937678549 19.342532925475076 0.7698954424309067
0.546279492631965 19.100271988288995 0.7304671589174602
0.5515070475853809 18.76202941414135 0.7146672485516367
0.5567346025387969 18.86487928390583 0.7107033219179135
0.5619621574922129 19.183891719331733 0.7086612605156294
0.5671897124456289 19.61585854024726 0.7262980542765508
0.5724172673990449 19.780204072101892 0.7139802510449714
0.5776448223524608 20.2389408603143 0.7291258662805659
0.5828723773058768 20.81878519843916 0.752499096408899
0.5880999322592928 20.28663624121986 0.759587727947023
0.5933274872127088 19.65378331452867 0.7678352664912194
0.5985550421661248 19.776380649876977 0.7644468935549842
0.6037825971195407 19.62081809579019 0.7527679069596632
0.6090101520729567 19.96601930099136 0.7563278075802399
0.6142377070263727 20.57082420701363 0.7544915329448284
0.6194652619797887 20.269767028670163 0.7399211461161054
0.6246928169332047 20.74883666067286 0.7375716419824841
0.6299203718866206 21.401640568413384 0.7517638686151945
0.6351479268400366 21.540593908372344 0.7582802337261683
0.6403754817934526 21.724256780460575 0.7637134813186054
0.6456030367468686 23.224644245188504 0.7842404946887261
0.6508305917002846 23.494202917809105 0.7607697673284494
0.6560581466537005 24.562317845913803 0.7692879435462938
0.6612857016071165 23.293441627188077 0.7561419145839758
0.6665132565605325 21.19409728394223 0.7076464757692388
0.6717408115139485 19.682044469905367 0.6928431651667823
0.6769683664673645 19.89973320876469 0.6925639162160176
0.6821959214207804 20.323104823322584 0.6991071452139177
0.6874234763741964 21.22710154544775 0.7257518225377614
0.6926510313276124 21.450573635778614 0.7141337057249098
0.6978785862810284 20.504624417405488 0.6972882465774907
0.7031061412344444 21.308549063451398 0.7186781395669302
0.7083336961878604 21.089090551335516 0.7088483457616297
0.7135612511412763 20.93424979392206 0.7098764660676913
0.7187888060946923 21.533912369286003 0.7350983236110159
0.7240163610481083 21.778207922358398 0.7265702419919525
0.7292439160015243 23.212896068271338 0.7566825412679611
0.7344714709549403 23.919672999171254 0.7412960952375334
0.7396990259083562 24.881838172965388 0.7626246048762497
0.7449265808617722 26.24371467199322 0.7948611983632154
0.7501541358151882 25.826201552933796 0.7888600419752619
0.7553816907686042 26.161028868651012 0.7980133248381095
0.7606092457220202 25.89240233312216 0.7721122549030642
0.7658368006754361 26.12570702391361 0.7798443429043236
0.7710643556288521 28.335679633578057 0.7980782154930799
0.7762919105822681 29.609718526223794 0.830589360158898
0.7815194655356841 29.10153961050628 0.831065404649586
0.7867470204891001 31.53005469833578 0.8683162011370911
0.791974575442516 32.135861658306226 0.8671690181923323
0.797202130395932 31.90863288852379 0.8536217932825642
0.802429685349348 35.09308509682779 0.8793543654209757
0.807657240302764 36.32894034416663 0.8799369186229901
0.81288479525618 37.21201723263617 0.8879767867849234
0.8181123502095959 39.010654811444404 0.9073677496449754
0.8233399051630119 39.580469599359375 0.9280703968666683
0.8285674601164279 40.21590291893826 0.9680266097008495
0.8337950150698439 44.00406640986692 1.0309691633131173
0.8390225700232599 49.98677477694951 1.1139024325756761
0.8442501249766758 52.936739741647465 1.1370136999053462
0.8494776799300918 57.442331904224346 1.1800852189045445
0.8547052348835078 60.27639392778216 1.2208307664810718
0.8599327898369238 62.477670730385725 1.250118565662183
0.8651603447903398 63.93923454765386 1.272634522828656
0.8703878997437557 65.94627380505808 1.295557686759505
0.8756154546971717 70.34009708110148 1.3287110700255385
0.8808430096505877 74.30961713198279 1.3873271051803668
0.8860705646040037 81.44493783615047 1.4416490846287875
0.8912981195574197 82.97207302225087 1.4361472490393616
0.8965256745108356 83.66344087832951 1.4404479621063713
0.9017532294642516 81.37823063685883 1.4135625069019377
0.9069807844176676 80.07651695980364 1.4065819771809986
0.9122083393710836 79.40444217981728 1.397141413086444
0.9174358943244996 82.76205918694241 1.4030696401024363
0.9226634492779155 88.68802952074635 1.4300129162884714
0.9278910042313315 92.68139749844785 1.4527780819306624
0.9331185591847475 98.34097171849952 1.5156472179294913
0.9383461141381635 95.6527538539383 1.4715934005400628
0.9435736690915795 96.06459787019212 1.480646457128031
0.9488012240449955 98.63469026747052 1.4888404910402169
0.9540287789984114 97.48688269636754 1.4717980329964644
0.9592563339518274 97.7385045282164 1.4922596163013666
0.9644838889052434 100.24141856636675 1.5087383058936372
0.9697114438586594 105.70115451827176 1.5433109487735923
0.9749389988120754 104.04437576377582 1.5103173851029814
0.9801665537654913 103.32644581771744 1.490521703660469
0.9853941087189073 106.64133927833298 1.5175284498939174
0.9906216636723233 112.09235134083963 1.5492846443761452
0.9958492186257393 113.09500417296111 1.5774233027866524
1.0010767735791553 106.61013610372571 1.5213782900567345
1.0063043285325712 100.33051848727415 1.4709568109867635
1.0115318834859872 100.1652057719908 1.4713867608357332
1.0167594384394032 103.09222162466126 1.4899817849831376
1.0219869933928192 109.4688906664643 1.5218921986354799
1.0272145483462352 111.54341580977574 1.5330684046784948
1.0324421032996511 114.19704199998186 1.5558796585013848
1.0376696582530671 118.17228604758323 1.5868321608995577
1.042897213206483 120.40189721045859 1.6189515633468703
1.048124768159899 121.02669770821505 1.6107929790927114
1.053352323113315 122.16597727977627 1.6297339892651956
1.058579878066731 126.36448922336228 1.6478667270839138
1.063807433020147 130.16395600496978 1.6725875921492228
1.069034987973563 130.02980287378813 1.6514805099197485
1.074262542926979 127.69500290969164 1.6233967367763025
1.079490097880395 124.021019926076 1.5882893870359485
1.084717652833811 123.88734448950139 1.5908978626029082
1.089945207787227 121.22233203216678 1.5909757992397142
1.095172762740643 121.64504831545825 1.603488340765795
1.1004003176940589 120.53158213403661 1.6007182356369356
1.1056278726474749 128.99249011722736 1.6626036535667557
1.1108554276008908 134.26497606528525 1.6837956079211378
1.1160829825543068 136.76796098735153 1.7038164157324647
1.1213105375077228 135.69726431377552 1.6893401081414803
1.1265380924611388 130.37635004694852 1.6449318613755128
1.1317656474145548 128.0175159209483 1.624744746413622
1.1369932023679707 132.1199428835543 1.6616053245548643
1.1422207573213867 135.305627856218 1.6863992930748442
1.1474483122748027 136.43254929708817 1.7010945265613662
1.1526758672282187 143.9476963282949 1.7412792894867395
1.1579034221816347 143.3618218391621 1.7241828071808087
1.1631309771350506 146.27419379000065 1.7397694077384476
1.1683585320884666 146.66254952604615 1.7246317862093126
1.1735860870418826 144.03817862677826 1.7125309498969272
1.1788136419952986 140.9559394547344 1.6735743760574562
1.1840411969487146 133.03245823165815 1.5906128527657006
1.1892687519021305 130.98619021794087 1.5839492908248245
1.1944963068555465 138.2050908783455 1.6423629792633845
1.1997238618089625 138.93070059472413 1.6401988094470283
1.2049514167623785 144.49305267516365 1.6947505425153098
1.2101789717157945 149.6919739989259 1.7289454090714276
1.2154065266692105 154.09606827076578 1.750869843865973
1.2206340816226264 158.495213281031 1.7970995463056665
1.2258616365760424 153.73298584658667 1.7712733476571487
1.2310891915294584 153.446584177716 1.7477746114396784
1.2363167464828744 147.80896036688262 1.7248112119458385
1.2415443014362904 145.06177947430461 1.7062302100135325
1.2467718563897063 144.7164343075253 1.7049594862010813
1.2519994113431223 144.54802467546122 1.7260488256236295
1.2572269662965383 142.45769020080738 1.680318379346714
1.2624545212499543 139.08078484031634 1.6274677375303648
1.2676820762033703 139.5643519785315 1.6255709965630891
1.2729096311567862 135.60002022380647 1.5815031907702577
1.2781371861102022 134.81414847471808 1.5891206011831556
1.2833647410636182 140.2072560750892 1.6284651325145425
1.2885922960170342 140.0083979353492 1.6358597190805506
1.2938198509704502 142.96415540255498 1.6758009400128318
1.2990474059238661 142.98435913604683 1.6681094834533974
1.3042749608772821 139.67893391542393 1.6377690572354766
1.309502515830698 142.06073397099635 1.6353991783857986
1.314730070784114 142.2124263508706 1.6289333482466732
1.31995762573753 146.14134041327 1.6484425622314722
1.325185180690946 148.92541346608382 1.6872176622764814
1.330412735644362 151.25070701287345 1.7012448470017099
1.335640290597778 149.13403720202382 1.702525611475095
1.340867845551194 144.52150923796506 1.6798160335481147
1.34609540050461 146.04684260946144 1.6838608345495785
1.351322955458026 146.85965375566042 1.69243121721694
1.356550510411442 147.56965482165504 1.6928822984683365
1.361778065364858 143.7607199584171 1.6623256185246071
1.3670056203182739 139.0871768734584 1.6376188675749614
1.3722331752716899 137.8057320415523 1.6272925636865263
1.3774607302251058 137.78670177983037 1.6122357302097812
1.3826882851785218 139.8739439450812 1.6218758126629265
1.3879158401319378 141.41141381866694 1.6200182526570648
1.3931433950853538 144.12726959724532 1.6457748346739014
1.3983709500387698 144.26105671376666 1.6591559722397287
1.4035985049921857 148.16283030497698 1.7062291461616357
1.4088260599456017 142.8882930164318 1.6839475902761576
1.4140536148990177 141.75609231663395 1.6774399007629246
1.4192811698524337 144.18961050838058 1.707163028328733
1.4245087248058497 144.7812152860548 1.7121016550752692
1.4297362797592656 149.01504250152055 1.7420079980692715
1.4349638347126816 146.78329883138875 1.720307583817558
1.4401913896660976 136.07391930538006 1.6144847499206925
1.4454189446195136 126.520939303253 1.5325464565347682
1.4506464995729296 126.40063945472379 1.5296792153562908
1.4558740545263456 128.37113475139137 1.5418961307013994
1.4611016094797615 137.1738684131417 1.6183851738565247
1.4663291644331775 138.421432794019 1.648925778401753
1.4715567193865935 134.6140583835612 1.625612115045891
1.4767842743400095 130.2396440599513 1.595582553251877
1.4820118292934255 128.13173444555693 1.5729266664192885
1.4872393842468414 134.641877885244 1.6083849722382733
1.4924669392002574 139.15531969258035 1.6391343158029343
1.4976944941536734 135.3575871940882 1.6247578669149316
1.5029220491070894 133.4460127385602 1.6136386727282372
1.5081496040605054 129.0089646658004 1.5882410770574324
1.5133771590139213 126.55937322395 1.5809448664034962
1.5186047139673373 130.98516136921103 1.6063103881170817
1.5238322689207533 129.8746330480363 1.5847088112492276
1.5290598238741693 135.6846165117817 1.6178190774913574
1.5342873788275853 138.21748540036813 1.6339718507766405
1.5395149337810012 137.62945262678465 1.66709646847683
1.5447424887344172 138.94307459741916 1.6761793358446064
1.5499700436878332 134.90465952109565 1.6423812268024367
1.5551975986412492 131.3177789065861 1.6002368843739858
1.5604251535946652 134.23830919131515 1.5837478654399684
1.5656527085480811 130.98629092305617 1.5563886331711776
1.5708802635014971 141.59168680403303 1.6197156949832594
1.576107818454913 145.4597526735887 1.6645709549726133
1.581335373408329 150.43611437357447 1.738405729186521
1.586562928361745 148.92295289734108 1.7198688362228751
1.591790483315161 144.41826500667096 1.7026168115652007
1.597018038268577 138.788715803868 1.643067995191354
1.602245593221993 141.61681955758655 1.6404674586104917
1.607473148175409 148.79643634916036 1.6793538926103024
1.612700703128825 153.02256819060503 1.7064492303220664
1.617928258082241 152.2824512526982 1.7019884943236252
1.623155813035657 154.26834798628593 1.7220540239454165
1.628383367989073 160.23104364091256 1.7588688886268649
1.6336109229424889 167.4926054463262 1.777308419480984
1.6388384778959049 173.23624091699358 1.7927721166220207
1.6440660328493208 172.90621874970464 1.773147142861433
1.6492935878027368 174.41941512427417 1.7891187367525114
1.6545211427561528 179.8968021797757 1.8326727464111428
1.6597486977095688 188.67922269496043 1.88736357116549
1.6649762526629848 197.5164710644122 1.9230637577048415
1.6702038076164007 195.36765842214123 1.8806568613774872
1.6754313625698167 193.3818873652777 1.8455213197805174
1.6806589175232327 197.57833893783896 1.8705796880238554
1.6858864724766487 202.36352223198335 1.9068012102529672
1.6911140274300647 201.5943123640309 1.9016540094876218
1.6963415823834807 203.4672894516803 1.9022422365204803
1.7015691373368966 195.31056907167803 1.832856413399513
1.7067966922903126 191.70081861396966 1.798557786943485
1.7120242472437286 197.15359482315753 1.8406620982299866
1.7172518021971446 199.1391681512779 1.8420411391002427
1.7224793571505606 210.49461266707792 1.8985450919326767
1.7277069121039765 218.0369190292419 1.9367946987450846
1.7329344670573925 221.6232715935576 1.9496396592729424
1.7381620220108085 216.08762254202122 1.8972975228435143
1.7433895769642245 214.82033051609292 1.879121604347467
1.7486171319176405 213.02124564578168 1.872541714258089
1.7538446868710564 227.88711206819826 1.9576619686238959
1.7590722418244724 240.21372266733727 2.0185807133109823
1.7642997967778884 247.30465543674134 2.0595899662845722
1.7695273517313044 246.06498066325662 2.017264580191441
1.7747549066847204 246.09062838547518 2.018330358844052
1.7799824616381363 246.47001850261685 2.0311406907834018
1.7852100165915523 244.49587810496305 2.00084609959864
1.7904375715449683 246.6789175135813 2.0084410704255977
1.7956651264983843 238.48559380309257 1.9517320719249112
1.8008926814518003 230.2323865455014 1.8804387648452887
1.8061202364052162 222.54037967745134 1.840229232879598
1.8113477913586322 224.22814156751105 1.8455426585461971
1.8165753463120482 222.83039342723922 1.8334385950104088
1.8218029012654642 223.2282675902483 1.8431426162566775
1.8270304562188802 224.93003494740032 1.8435069599265592
1.8322580111722961 230.5667161145873 1.8549162204072265
1.8374855661257121 235.78028203603506 1.8624898158890641
1.842713121079128 243.20842157085875 1.8737920719899634
1.847940676032544 245.58580226831967 1.864678486397477
1.85316823098596 253.02355120223044 1.884481014159497
1.858395785939376 253.92789703739538 1.8821005061854275
1.863623340892792 253.88071079813716 1.8913613092606452
1.868850895846208 247.02126545717917 1.8518987565402822
1.874078450799624 242.0322512949491 1.8304676180111294
1.87930600575304 251.67672874868967 1.8832008150473436
1.884533560706456 251.93627030891994 1.8792769656000559
1.889761115659872 252.805409684868 1.8866177017745414
1.894988670613288 256.51669135600815 1.8945137117521254
1.9002162255667039 259.7681568329149 1.8828507955792653
1.9054437805201199 252.64058524564166 1.8425795518998667
1.9106713354735358 246.52175749930754 1.8037822514023802
1.9158988904269518 243.97459691682766 1.7878042948002293
1.9211264453803678 243.42474639856806 1.776422356433394
1.9263540003337838 252.6125993019687 1.8060058814968767
1.9315815552871998 254.0132286070235 1.8207727258656288
1.9368091102406157 254.00235617443028 1.8205419699345036
1.9420366651940317 249.60421806365682 1.8148623262884815
1.9472642201474477 237.6292119074516 1.7551242307571975
1.9524917751008637 234.00066697593266 1.721149297809874
1.9577193300542797 234.52231439150097 1.7279896557682428
1.9629468850076957 240.48038247088488 1.740855673373755
1.9681744399611116 243.9774454472428 1.7378427881996485
1.9734019949145276 243.67758794264634 1.7286531799228053
1.9786295498679436 243.20751805265127 1.7400968953960996
1.9838571048213596 236.70082372268772 1.7068655974846096
1.9890846597747756 231.77154742584437 1.6890262510166263
1.9943122147281915 230.24325508950344 1.6711011646375815
1.9995397696816075 225.783045656522 1.6274253010925521
2.0047673246350235 227.26234473598026 1.638598916136976
2.0099948795884393 220.46226540910408 1.6089798374253208
2.015222434541855 219.046499238011 1.594877773941472
2.0204499894952708 219.4505106150266 1.6034642255075273
2.0256775444486865 221.45202246335433 1.603418408699947
2.0309050994021023 221.79256295881947 1.595813565176818
2.036132654355518 228.2306266962977 1.6245409266021975
2.041360209308934 225.00004089690665 1.6186472624294181
2.0465877642623496 226.67560064368212 1.629412824851211
2.0518153192157653 217.69426697937894 1.5945465272758492
2.057042874169181 213.30102289356026 1.5706736857982986
2.062270429122597 225.00388266348918 1.617126280554749
2.0674979840760126 224.36766227404163 1.6209106298225933
2.0727255390294284 222.447764407131 1.6118727022739177
2.077953093982844 222.90944576555574 1.6012667651925354
2.08318064893626 217.7190529360413 1.5692977843848268
2.0884082038896756 224.23252285898232 1.606711708464659
2.0936357588430914 221.88945033392994 1.600223493570105
2.098863313796507 225.07399740848857 1.6220481753690903
2.104090868749923 228.22828436937723 1.6372956003205097
2.1093184237033387 226.2468901840431 1.6092191338993682
2.1145459786567544 223.48546108934764 1.5931777482628025
2.11977353361017 214.18752106268207 1.5582689962290306
2.125001088563586 212.87906424900464 1.5602397816794114
2.1302286435170017 213.55750524660283 1.5717457508044463
2.1354561984704175 220.4887791523578 1.5979003011430388
2.140683753423833 225.7847868191882 1.6250375714787848
2.145911308377249 224.00914394099703 1.6234985269948663
2.1511388633306647 216.0974327856113 1.5728037382046924
2.1563664182840805 219.86715156354822 1.59039832794464
2.1615939732374962 218.2445665261986 1.5768195550459447
2.166821528190912 217.11997545239666 1.5752252572748144
2.1720490831443278 222.2590712962153 1.6070475019067458
2.1772766380977435 220.62863535731316 1.5979279186363329
2.1825041930511593 222.97591158172355 1.6111824754562012
2.187731748004575 224.9784681603398 1.6096950236670011
2.192959302957991 229.03995119772418 1.6307218345534924
2.1981868579114066 224.0909743965503 1.5989743725324452
2.2034144128648223 221.78927447214352 1.5927451991274668
2.208641967818238 222.85701587592814 1.5998856053358845
2.213869522771654 221.11857924709378 1.5984189328929215
2.2190970777250696 227.14764120736316 1.6439135627192103
2.2243246326784853 225.7247423586444 1.6399743054397307
2.229552187631901 221.2209817770704 1.6160898356899975
2.234779742585317 220.2853200298176 1.607794658068602
2.2400072975387326 218.01905532097956 1.579812527281288
2.2452348524921484 219.01715743857233 1.58494283695008
2.250462407445564 221.39047401560737 1.6053531217519417
2.25568996239898 219.6310845956672 1.5960428832479172
2.2609175173523957 216.20547013715077 1.5764756648961518
2.2661450723058114 220.93575367029518 1.6058265629145985
2.271372627259227 218.23542048151717 1.6055157318021132
2.276600182212643 221.25165869628276 1.625630136253446
2.2818277371660587 224.00500788677166 1.6370735700771337
2.2870552921194744 222.00154674758446 1.6355937968137202
2.29228284707289 218.76371760752443 1.6119877288677065
2.297510402026306 220.53388523875535 1.6180197076031997
2.3027379569797217 218.773000003343 1.5989348421126437
2.3079655119331375 225.59520226928237 1.6172363685117126
2.3131930668865532 224.67466924057524 1.613072710408993
2.318420621839969 219.36197807250244 1.5862916602693626
2.3236481767933848 217.7417063039146 1.5835604541353652
2.3288757317468005 210.83513036129338 1.566217689497623
2.3341032867002163 209.57700445643053 1.5364136620202211
2.339330841653632 212.90440572543304 1.5596311352293177
2.344558396607048 208.85382443924362 1.5481162374930435
2.3497859515604635 215.66638355479873 1.5755231993141972
2.3550135065138793 216.74669426482498 1.5829856920924732
2.360241061467295 231.35077712717333 1.6281768416097102
2.365468616420711 228.2269902815479 1.588750441247224
2.3706961713741266 229.72395959988035 1.5900766490257232
2.3759237263275423 279.6869286405217 1.751002006223615
2.381151281280958 282.70319936830214 1.758818167256964
2.386378836234374 294.77054929451805 1.8267290609085967
2.3916063911877896 296.6035928176054 1.8405071245140632
2.3968339461412054 278.1806952263617 1.7865380816190135
2.402061501094621 276.4273318181946 1.7754349011506914
2.407289056048037 251.3584151227143 1.683692180744657
2.4125166110014526 238.9267935426337 1.6357976330545243
2.4177441659548684 234.61295524565006 1.5929583362290016
2.422971720908284 219.3446573471005 1.5255216055642085
2.4281992758617 216.80394067984224 1.5079590758145918
2.4334268308151157 213.86686379909443 1.4853936899547067
2.4386543857685314 218.5966173199523 1.4949712275187006
2.443881940721947 220.89698467952593 1.48288223545009
2.449109495675363 218.80455401821408 1.4564715961792478
2.4543370506287787 224.38082156485706 1.4529528734372652
2.4595646055821945 236.295543221815 1.4812337825247928
2.4647921605356102 257.0443040261632 1.4856453428752616
2.470019715489026 284.8216635341628 1.485345582032428
2.4752472704424417 357.50516501968525 1.5752120822646174
2.4804748253958575 504.3135701924445 1.780574084149567
2.4857023803492733 750.9389500106553 2.0964670189374983
2.490929935302689 1078.3790569975383 2.4569089777879625
2.496157490256105 1493.70926366091 2.874334013008665
2.5013850452095205 1917.0326598817958 3.257659120269903
2.5066126001629363 2269.053234901168 3.545528064132108
2.511840155116352 2531.6631485024195 3.7493910393203906
2.517067710069768 2709.5895068074 3.870855365142923
2.5222952650231836 2895.563666166875 4.004726496407783
2.5275228199765993 3175.3295908471882 4.195210533711509
2.532750374930015 3568.480911526794 4.435592416218248
2.537977929883431 4192.396616394467 4.804579567291017
2.5432054848368466 4964.674487331253 5.224880455243393
2.5484330397902624 5784.566946618335 5.635403827450179
2.553660594743678 6390.693035851317 5.9201843895656925
2.558888149697094 6678.444161541473 6.037815706116393
2.5641157046505096 6578.225996668732 5.982743496281945
2.5693432596039254 6176.840419720928 5.788294705217485
2.574570814557341 5622.579552945428 5.521552871849113
2.579798369510757 5044.975726496313 5.2225724225118055
2.5850259244641727 4615.117236037832 4.992046690119638
2.5902534794175884 4283.22864171769 4.798339678373981
2.595481034371004 4050.390403667069 4.659643078263662
2.60070858932442 3794.430076868556 4.507552591931103
2.6059361442778357 3430.9240272083157 4.290678389474919
2.6111636992312515 2972.395630371654 4.001189485413946
2.6163912541846672 2417.5248530197246 3.6042967431118265
2.621618809138083 1834.5472513878856 3.1342734130237155
2.6268463640914987 1316.475739990606 2.641507040776553
2.6320739190449145 916.7318170432371 2.2118378749697034
2.6373014739983303 655.0245912922129 1.9040541689754076
2.642529028951746 486.32723849934985 1.6859902605321875
2.6477565839051618 371.3306627489488 1.5288869040883888
2.6529841388585775 310.94290956741304 1.4469336818331733
2.6582116938119933 277.0762354438528 1.411093320738329
2.663439248765409 257.00486706851297 1.3990192000236847
2.668666803718825 248.2183593294939 1.3993283910384302
2.6738943586722406 241.36527833610882 1.4097857266356584
2.6791219136256563 238.5810292504682 1.4369230520434786
2.684349468579072 230.99038878434172 1.4396846490051811
2.689577023532488 225.31110118893486 1.4254770621112431
2.6948045784859036 219.54624883907235 1.421137206345503
2.7000321334393194 215.78925729351084 1.4206735001586397
2.705259688392735 221.59264820866758 1.4719589131498279
2.710487243346151 224.7030123145467 1.5072214946951026
2.7157147982995666 225.65524514544975 1.5261383381061873
2.7209423532529824 222.54163306425747 1.518713971450518
2.726169908206398 216.7549555510242 1.5002269426014885
2.731397463159814 221.75711733565765 1.5331661658096558
2.7366250181132297 218.3968136439869 1.5300601047517135
2.7418525730666454 221.0076904274692 1.5414067352959175
2.747080128020061 218.50981140195015 1.525486237633465
2.752307682973477 218.4191020972842 1.5259263197354618
2.7575352379268927 217.35535425322047 1.5158199781049368
2.7627627928803085 214.3751214613061 1.5120693861183474
2.767990347833724 214.62029740027884 1.5275864171643259
2.77321790278714 218.53429816429582 1.5544210304757646
2.7784454577405557 219.25499106840954 1.5645155981574799
2.7836730126939715 216.66471698710876 1.5449112299178673
2.7889005676473873 206.97273201952845 1.5073695825547646
2.794128122600803 205.3814486205662 1.4963117186241426
2.7993556775542188 205.6466951106536 1.4937984694898168
2.8045832325076345 211.1311872547759 1.5067691374129113
2.8098107874610503 213.70980354988512 1.5016747794981125
2.815038342414466 218.40383289003051 1.5246584038216047
2.820265897367882 218.37110422141765 1.542085085553126
2.8254934523212976 212.81048749320394 1.507987272101972
2.8307210072747133 213.5714180267607 1.5110241390998531
2.835948562228129 217.8166872005333 1.5294660069664858
2.841176117181545 213.44624966181482 1.5070801999149963
2.8464036721349606 217.07070077791067 1.5406035095710953
2.8516312270883764 213.48296607540928 1.5372583456790136
2.856858782041792 216.89913522139054 1.558709005489018
2.862086336995208 214.1763542015727 1.5535590791474565
2.8673138919486236 216.4032281274168 1.584991865775841
2.8725414469020394 210.62020044108888 1.5390823807015281
2.877769001855455 214.90851955024814 1.5447603226279247
2.882996556808871 216.63387542700372 1.546676310720476
2.8882241117622867 214.12751104617556 1.5267885787145663
2.8934516667157024 214.7333455220898 1.5326559239121824
2.898679221669118 211.0885411239823 1.5190781931504629
2.903906776622534 212.59776857986284 1.5115498502584925
2.9091343315759497 216.77079555638687 1.5234791267446568
2.9143618865293655 218.29284343649192 1.5245729981207232
2.919589441482781 215.30977864772962 1.5104501027125574
2.924816996436197 212.84192300319424 1.5084704342614577
2.9300445513896127 216.4858057503299 1.5374592958978943
2.9352721063430285 219.30296213939067 1.558114559461922
2.9404996612964442 222.99163115548677 1.5625150759243445
2.94572721624986 221.39382797307232 1.5443562173343677
2.9509547712032758 223.65960734991796 1.5566723347912763
2.9561823261566915 218.8559835951013 1.530414946937709
2.9614098811101073 214.8913089597053 1.5095835792044585
2.966637436063523 209.3499196551026 1.496044385635123
2.971864991016939 203.00993278681756 1.4683860745311055
2.9770925459703546 200.88305532905622 1.4509876343939132
2.9823201009237703 201.75813185302792 1.4521534743747766
2.987547655877186 207.9375995785535 1.4852762918286033
2.992775210830602 214.71506979929592 1.534139515370629
2.9980027657840176 213.3755327814845 1.5287764523200298
3.0032303207374333 216.09617844832405 1.52710552713919
3.008457875690849 216.95060317434917 1.5129740757645764
3.013685430644265 224.1536439414839 1.5274089145365184
3.0189129855976806 224.74975280735455 1.510486120429404
3.0241405405510964 216.35987320956414 1.479985803850448
3.029368095504512 210.76233187805616 1.4381520778388714
3.034595650457928 211.39143937489612 1.442526802668551
3.0398232054113437 213.4128974426378 1.4536443672994892
3.0450507603647594 216.90273833653174 1.4756977273175507
3.050278315318175 211.99347636310864 1.4601774327009989
3.055505870271591 211.97804422786717 1.4462370106934168
3.0607334252250067 210.01092186126965 1.4269336687851588
3.0659609801784224 215.91642793435406 1.4362639443143528
3.071188535131838 218.28556320071132 1.4578258981750787
3.076416090085254 218.67691216765007 1.461138483649925
3.0816436450386697 219.54240264433585 1.4588852787417297
3.0868711999920855 219.5088737595984 1.4479153289552713
3.0920987549455012 224.1123360972001 1.4523928969799678
3.097326309898917 222.76127069249193 1.419947797605558
3.1025538648523328 218.95776041457734 1.3936146966638894
3.1077814198057485 219.34926838740614 1.3859885731325514
3.1130089747591643 216.35450043830656 1.3493306263942717
3.11823652971258 218.72202396461932 1.3645598796593617
3.123464084665996 228.4031804651637 1.399751615714578
3.1286916396194115 230.38372624677265 1.3925502956046873
3.1339191945728273 232.7222448599368 1.3867748756976397
3.139146749526243 238.34346724906914 1.380342407776873
3.144374304479659 239.10114351162582 1.3494368919919253
3.1496018594330746 234.47915808314013 1.2986471560762987
3.1548294143864903 232.03924951957444 1.274336145953088
3.160056969339906 230.69269244649976 1.2646337338594213
3.165284524293322 234.2918837292511 1.2695743841028724
3.1705120792467376 245.19766716352555 1.2976532327210448
3.1757396342001534 260.64706755710154 1.3140296811751553
3.180967189153569 266.94929940385936 1.2898098568466312
3.186194744106985 278.0316007592317 1.2874220719920126
3.1914222990604006 293.65686091043926 1.2973708606042738
3.1966498540138164 312.50393801551616 1.325037799528692
3.201877408967232 331.80666492566064 1.347639438557229
3.207104963920648 347.04227202418883 1.3534412427011489
3.2123325188740637 363.585785774601 1.3654528861157689
3.2175600738274794 389.474196785375 1.4040966203077743
3.222787628780895 413.40127675383326 1.442754533649793
3.228015183734311 440.50176517573146 1.489276748448478
3.2332427386877267 468.327206796257 1.531324227598638
3.2384702936411425 501.70576742276546 1.5761817338415502
3.2436978485945582 534.1804344711556 1.6213746046249167
3.248925403547974 562.3470160428495 1.6624408374146815
3.2541529585013897 590.0690307234363 1.7011191223779036
3.2593805134548055 618.3558981138373 1.7397486292844346
3.2646080684082213 646.979534495031 1.7787300026202875
3.269835623361637 666.6460848779662 1.801559713689757
3.275063178315053 682.8498436865054 1.8222170698831766
3.2802907332684685 690.814140681853 1.825739681366571
3.2855182882218843 698.4871067511391 1.8321736368365094
3.2907458431753 705.8910084560936 1.8407384710850825
3.295973398128716 714.249883980361 1.8496065838029636
3.3012009530821316 719.9798722418059 1.8558584368536062
3.3064285080355473 712.5964444534828 1.840059765859989
3.311656062988963 714.4594063437296 1.840009468745028
3.316883617942379 708.436617578305 1.828170449704552
3.3221111728957946 717.8226006292571 1.8453732384521024
3.3273387278492104 726.0665341663248 1.8548738934095468
3.332566282802626 730.698950970018 1.8599081195636082
3.337793837756042 731.3816321101202 1.8599619904898284
3.3430213927094576 720.1292886533263 1.8445417863717246
3.3482489476628734 693.136702305779 1.8052069665973665
3.353476502616289 663.804108418502 1.764398682211097
3.358704057569705 618.6206129447751 1.699000350659705
3.3639316125231207 567.9685551726479 1.6268783067687944
3.3691591674765364 518.5741894822866 1.5570949456159653
3.374386722429952 468.2806298150886 1.4917833977772619
3.379614277383368 423.5148929942043 1.432211010285506
3.3848418323367837 378.46811411781147 1.3732202858012559
3.3900693872901995 343.79819773713064 1.331992695356711
3.3952969422436152 315.04097385093667 1.2986869449312162
3.400524497197031 294.59689565928187 1.2731241225088366
3.4057520521504467 277.139644510344 1.2513406152205775
3.4109796071038625 261.3649910993542 1.2431428755879053
3.4162071620572783 252.3920921972468 1.2389259009973437
3.421434717010694 245.08748589899506 1.2506803080430537
3.4266622719641098 242.01396876013607 1.258883962311559
3.4318898269175255 239.62278259398715 1.257574508644291
3.4371173818709413 229.54061969372034 1.2434000525668185
3.442344936824357 231.529727935242 1.254105872961118
3.447572491777773 224.8084690452696 1.244328419975938
3.4528000467311886 215.62651312317956 1.2248828719618743
3.4580276016846043 206.844461393478 1.2011760779651235
3.46325515663802 204.45915668924266 1.1882796984115727
3.468482711591436 204.07075253241302 1.1846149676472413
3.4737102665448516 209.4547449038856 1.206492717057035
3.4789378214982674 209.99521695245375 1.1958839886991577
3.484165376451683 209.29325943249913 1.2027276726086928
3.489392931405099 212.50867598714026 1.2352936159402508
3.4946204863585146 211.40372755857004 1.2205208764304782
3.4998480413119304 214.91917031545324 1.2274875400396277
3.505075596265346 210.47658661723037 1.1897543106522392
3.510303151218762 215.24617763784718 1.1857775906247974
3.5155307061721777 224.0557757666373 1.1969405323569104
3.5207582611255934 232.70785488145964 1.225265314317796
3.525985816079009 244.05376998010624 1.23754821619292
3.531213371032425 246.6714165371576 1.221802536147604
3.5364409259858407 250.14087650048532 1.1942989219567381
3.5416684809392565 264.7481536165754 1.1972421760635195
3.546896035892672 282.9070252687315 1.2052636267494388
3.552123590846088 322.37974091488957 1.2653576254491812
3.5573511457995037 395.4949432474363 1.381107967653996
3.5625787007529195 521.9465361354744 1.5621883259287372
3.5678062557063353 740.8728253845952 1.849358965024476
3.573033810659751 1149.0381807503068 2.2971122282972
3.5782613656131668 1865.8839145936267 2.924830603598234
3.5834889205665825 3144.2156350226805 3.7972737522649407
3.5887164755199983 5312.006820792359 4.935354861899033
3.593944030473414 8544.970343013209 6.223075040799835
3.59917158542683 12251.822895672418 7.409122163241907
3.6043991403802456 16010.03571334794 8.44088332903225
3.6096266953336613 18498.516692534587 9.055898261196685
3.614854250287077 19047.99614799279 9.1889558701777
3.620081805240493 17557.112455964074 8.817029132444604
3.6253093601939086 14587.976031982378 8.051360879579262
3.6305369151473244 11221.171653462541 7.046785073789601
3.63576447010074 7895.392012192653 5.897837112832828
3.640992025054156 5308.064588284029 4.815700601140613
3.6462195800075716 3409.153148848846 3.850404878556698
3.6514471349609874 2167.556607869395 3.066209191849491
3.656674689914403 1373.6160320377533 2.4383542551853576
3.661902244867819 934.2834434531975 2.0104821998782176
3.6671297998212347 681.7779768640145 1.720260562835267
3.6723573547746504 545.0335418440312 1.5423337178771401
3.677584909728066 458.8409731542217 1.4240847510774681
3.682812464681482 402.5183089709605 1.3428743421773057
3.6880400196348977 361.0726898430723 1.2843780884701193
3.6932675745883135 336.9843488943946 1.2511588827115376
3.698495129541729 311.1129008980546 1.2057956811079402
3.703722684495145 299.031579431776 1.1855104006840522
3.7089502394485607 287.80937429642717 1.164685136655994
3.7141777944019765 280.83240090444593 1.1523586527454044
3.7194053493553922 278.4546819624378 1.159076752703206
3.724632904308808 273.25082634192785 1.1524308986065737
3.7298604592622238 266.54156193974984 1.1482477456675486
3.7350880142156395 261.4950253687885 1.146763470884457
3.7403155691690553 258.63957801865905 1.1445080047421738
3.745543124122471 254.15514291673398 1.1464757577203926
3.750770679075887 250.74621635964502 1.1458389076556306
3.7559982340293026 248.8580098289773 1.1487800760679865
3.7612257889827183 246.14008171858367 1.1342603703044793
3.766453343936134 243.32147846859885 1.1230555211141033
3.77168089888955 243.64353834272214 1.1219105398364013
3.7769084538429656 235.31657131287 1.1011008306291825
3.7821360087963813 231.82596912133153 1.0983398439578458
3.787363563749797 230.7238049064195 1.097244034760115
3.792591118703213 227.6825161903413 1.083129073117399
3.7978186736566286 223.31045791080103 1.0668297463737562
3.8030462286100444 224.2186480725686 1.0599446471817153
3.80827378356346 227.12147765821587 1.0597125757730894
3.813501338516876 234.411347668193 1.07934778773465
3.8187288934702917 244.0563720157452 1.0994173562139538
3.8239564484237074 248.13915514328642 1.1017384918836894
3.829184003377123 255.99335029490112 1.1081355280360956
3.834411558330539 266.1555462896449 1.110538338315904
3.8396391132839547 284.7340063826822 1.1318987585095777
3.8448666682373704 302.4343773765589 1.1519473699255474
3.850094223190786 321.42647883167956 1.1775886950188652
3.855321778144202 328.266998068773 1.1870801027818598
3.8605493330976177 335.08569617572704 1.1955945611801009
3.8657768880510335 343.2206518385259 1.2065340184716877
3.8710044430044492 347.33754487642034 1.2083503557679898
3.876231997957865 356.3393742702097 1.2220047135006746
3.8814595529112808 361.75859232041967 1.2337144601557724
3.8866871078646965 377.61115661377124 1.2719768107368898
3.8919146628181123 400.9587114925288 1.315803697091904
3.897142217771528 425.21547181521254 1.3562576188401718
3.902369772724944 487.52635714625205 1.4487687786731274
3.9075973276783595 575.2947152614546 1.5757269049422646
3.9128248826317753 653.7319072048665 1.681946599022461
3.918052437585191 714.177046223704 1.7622615963177255
3.923279992538607 702.4058643756715 1.7531188597785354
3.9285075474920226 638.0168064539463 1.6657266647507019
3.9337351024454383 541.5034453888842 1.5267375343535572
3.938962657398854 443.8854752179803 1.380831999015267
3.94419021235227 382.8002663837831 1.2725132152858816
3.9494177673056856 351.38202499020576 1.2150290814343172
3.9546453222591014 330.82954597636575 1.1701896851642248
3.959872877212517 325.2812995895661 1.15567039345952
3.965100432165933 325.37793853970146 1.154378126473235
3.9703279871193486 336.55136110555253 1.1735934842914608
3.9755555420727644 352.11933886112206 1.194334354250157
3.98078309702618 366.4027062128958 1.2121406295049009
3.986010651979596 382.1359639984581 1.2307513285699552
3.9912382069330117 393.7334851786346 1.2417142372795409
3.9964657618864274 402.8724122908104 1.2520526178060072
4.001693316839844 426.2546866410397 1.2876721826496675
4.00692087179326 456.37414557668257 1.3284079749848796
4.012148426746676 490.7500504569278 1.3826911530194292
4.017375981700092 520.4187881622926 1.4392073198612771
4.0226035366535084 559.7083627306298 1.5002818182810238
4.027831091606925 607.3684660887034 1.5675349206826916
4.033058646560341 662.1563318625007 1.639833174535666
4.038286201513757 721.2216779569192 1.710967120202499
4.043513756467173 790.0026754638836 1.7950414810838187
4.0487413114205895 866.5231837098435 1.8820966800116206
4.053968866374006 960.0115223280624 1.9805939370141568
4.059196421327422 1074.4405234673022 2.1007796417119238
4.064423976280838 1198.7941869321598 2.218005063401377
4.069651531234254 1348.9544689654194 2.350955953931356
4.0748790861876705 1514.0321739564722 2.4931479567916144
4.080106641141087 1704.8645073236282 2.646333703039512
4.085334196094503 1925.2284475407123 2.8114966307050095
4.090561751047919 2158.4952411229615 2.9774723147168274
4.095789306001335 2436.570815859203 3.1626461871577236
4.1010168609547515 2760.5936198694285 3.3760568020097517
4.106244415908168 3081.6085339344722 3.5707840309426238
4.111471970861584 3441.6949160180498 3.7713771630502047
4.116699525815 3805.3360567894065 3.9601377378687284
4.121927080768416 4158.820175284933 4.088389317585232
4.1271546357218325 4517.3379957215575 4.2169904805066825
4.132382190675249 4876.977161809798 4.360550788003922
4.137609745628665 5259.023638911631 4.510610111043425
4.142837300582081 5648.136614040082 4.662863830048448
4.148064855535497 5945.964783217581 4.762939331748245
4.1532924104889135 6249.797051273768 4.867867371208217
4.15851996544233 6493.927317426686 4.950194271908902
4.163747520395746 6674.517969518206 5.019744834636113
4.168975075349162 6791.158243357909 5.062017717083676
4.174202630302578 6787.86376710739 5.051540371071551
4.1794301852559945 6702.281955656319 5.025391389336119
4.184657740209411 6513.737946448871 4.95112126402786
4.189885295162827 6201.192630256938 4.832023160938594
4.195112850116243 5817.037368130828 4.679115775300345
4.200340405069659 5349.59373999844 4.478977626154444
4.2055679600230755 4835.479443897853 4.2510622791815225
4.210795514976492 4347.71618582443 4.030616955777433
4.216023069929908 3881.1700634858057 3.80997685182234
4.221250624883324 3417.7589318675655 3.568573922987806
4.22647817983674 3016.920836126834 3.350984918919739
4.2317057347901565 2638.5776029265594 3.1294695978219296
4.236933289743573 2311.4220460431197 2.926220238616811
4.242160844696989 2033.1723271737442 2.7443322285621234
4.247388399650405 1779.9548900899488 2.562618078702016
4.252615954603821 1558.8513681155396 2.396437538554003
4.257843509557238 1383.9496904938596 2.2554790998683725
4.263071064510654 1217.720723801502 2.112869101927441
4.26829861946407 1077.3551336068087 1.981681436131873
4.273526174417486 963.914859441076 1.875088790203503
4.278753729370902 861.0083200597421 1.7716314122336725
4.283981284324319 775.0923365610724 1.6824217931025474
4.289208839277735 698.075523490428 1.5952528218899529
4.294436394231151 631.0055113954609 1.5167717611953813
4.299663949184567 574.0105464403201 1.4448881844750936
4.304891504137983 527.4428277330057 1.3814620107126019
4.3101190590914 489.20883427608504 1.3295079516148973
4.315346614044816 457.8038039807224 1.2908650686787473
4.320574168998232 424.6519193294729 1.2455560105821284
4.325801723951648 397.3871110607775 1.2095223576252738
4.331029278905064 373.07673328452546 1.176229584139511
4.336256833858481 355.99996191108477 1.154409992288832
4.341484388811897 339.95506428106853 1.132143005965859
4.346711943765313 321.581723213317 1.1013599161370415
4.351939498718729 307.97377321304003 1.0785110549651469
4.357167053672145 295.53741837437036 1.0550478976273716
4.362394608625562 286.0707536039106 1.0457946943436047
4.367622163578978 277.2698008702822 1.036379943480986
4.372849718532394 268.42437999561355 1.031770889869601
4.37807727348581 261.23341103586495 1.0284331241865954
4.383304828439226 256.55173327206205 1.0336855603849735
4.388532383392643 250.81667254031015 1.031366843317525
4.393759938346059 244.0550937240163 1.0238829358539785
4.398987493299475 235.19687945128226 1.0121132964221813
4.404215048252891 228.0184956477005 1.0042850680619064
4.409442603206307 217.94564420478503 0.9913748611140488
4.414670158159724 216.49868070107152 0.9992013883072823
4.41989771311314 212.35258318670967 0.9976412212766
4.425125268066556 208.07038484689966 0.9998764229660833
4.430352823019972 205.95571004573253 0.9998356460888846
4.435580377973388 197.82674123340016 0.9841648432211538
4.440807932926805 197.09194206710904 0.9856507238410803
4.446035487880221 189.98831980402034 0.9705039894732588
4.451263042833637 188.57544862593818 0.9754929927309078
4.456490597787053 183.05575491566856 0.9633382161156613
4.4617181527404695 180.31064603863194 0.973305666735822
4.466945707693886 176.87124904580034 0.97102650343503
4.472173262647302 174.95753966540684 0.9702149412973712
4.477400817600718 178.30803578978933 0.9760660876238423
4.482628372554134 175.30463550950384 0.9489627579359946
4.4878559275075505 179.22095780334305 0.961764614779098
4.493083482460967 176.03958440979557 0.9584546199792484
4.498311037414383 171.17177268307753 0.9584402503572972
4.503538592367799 172.22099863027833 0.9815635545702646
4.508766147321215 170.22598403959188 0.9846476585631907
4.5139937022746315 164.9147069691922 0.9726986488075067
4.519221257228048 168.84328098046524 0.979262288604516
4.524448812181464 167.98203902611573 0.971749683100249
4.52967636713488 169.2357339003225 0.9888076465729733
4.534903922088296 172.13953531018083 1.0058735312103433
4.5401314770417125 173.84340693036515 1.0115474123832573
4.545359031995129 174.62358142222854 1.0235606573006633
4.550586586948545 177.0010870563126 1.031689467884007
4.555814141901961 171.81666011528634 1.0113413510422866
4.561041696855377 165.23802695164207 0.9960122234011214
4.5662692518087935 160.20031011983426 0.9723911844583218
4.57149680676221 155.9892763645814 0.9587387783208958
4.576724361715626 153.70416748267178 0.9586151482291962
4.581951916669042 157.7094139205386 0.9676943936559476
4.587179471622458 156.46783221977475 0.9663161701617788
4.5924070265758745 159.52644371247067 0.978028627594335
4.597634581529291 161.16339786947077 0.9862091561993811
4.602862136482707 163.79389981395067 1.0063573486982678
4.608089691436123 164.36709802869902 1.0178880283362763
4.613317246389539 164.4277796648348 1.024138060734089
4.6185448013429555 165.26578632464557 1.0319986001177393
4.623772356296372 164.66282029653064 1.0305320153440625
4.628999911249788 165.4504423546211 1.0332965374462224
4.634227466203204 162.68123204250924 1.0329631982313847
4.63945502115662 157.19697774895408 1.0028611760389112
4.6446825761100365 155.952095770568 0.9853469813766333
4.649910131063453 159.3754599307255 0.9899340538185052
4.655137686016869 163.83741297555676 1.0137519068921703
4.660365240970285 161.04466539566417 1.0232143332293606
4.665592795923701 158.47543916894338 1.0301434414429096
4.6708203508771176 153.37395022405556 1.0141020095564761
4.676047905830534 154.18111154789278 1.000942537368033
4.68127546078395 155.91474515334292 1.0010455678248733
4.686503015737366 154.53894258517863 0.9928132955534881
4.691730570690782 153.72247700932894 0.9881973644054131
4.696958125644199 151.5570767826842 0.9810463283316943
4.702185680597615 152.12732158127858 0.9779541285091777
4.707413235551031 152.5318466651642 0.9650207751855898
4.712640790504447 150.88712282509903 0.9584120066188797
4.717868345457863 149.86309259837475 0.9554007426472864
4.72309590041128 150.85488366122223 0.9665938012987144
4.728323455364696 154.50060639329297 0.9975343678888008
4.733551010318112 156.46893701543848 1.0005870967818142
4.738778565271528 157.25735919235137 0.9991054681420477
4.744006120224944 157.99788567284025 0.9948393910775732
4.749233675178361 156.91079279906072 0.985793652791932
4.754461230131777 154.95106642316387 0.9807480030108622
4.759688785085193 152.54896938919455 0.9741931360538075
4.764916340038609 147.08518726580712 0.9651597437772197
4.770143894992025 144.13870840252014 0.962608349282017
4.775371449945442 145.54071984417374 0.9588275511615927
4.780599004898858 147.77556597843648 0.9616513243609744
4.785826559852274 148.4052023787946 0.9525776900219144
4.79105411480569 145.59007094562543 0.9369284794265682
4.796281669759106 147.40488139599566 0.9421489211780965
4.801509224712523 150.64695913947278 0.9561753170550671
4.806736779665939 156.16523905667012 0.985403243470273
4.811964334619355 157.19962016935116 0.9918464511368934
4.817191889572771 156.71808727850353 0.9969277618509861
4.822419444526187 154.2199719730061 0.9976947577464462
4.827646999479604 151.93945543285594 0.9759320908783905
4.83287455443302 150.04557401481318 0.9741809564603933
4.838102109386436 150.7509642092216 0.9736377831985481
4.843329664339852 155.4541450025224 0.9921381843342176
4.848557219293268 158.63100360253438 1.0058412269025272
4.853784774246685 158.45820532151322 1.0068686055956995
4.859012329200101 155.8345747050682 0.9897590255152686
4.864239884153517 150.62802373954622 0.9570975750383324
4.869467439106933 151.64559369252095 0.9634834050702387
4.8746949940603495 149.63414450980585 0.9501014918827178
4.879922549013766 149.69982740107665 0.9516352447897521
4.885150103967182 151.77007893749652 0.9607318270661777
4.890377658920598 153.01194166405588 0.9575020582017892
4.895605213874014 152.27024192006044 0.9461515870622219
4.9008327688274305 149.44249346217438 0.9385129510802326
4.906060323780847 146.97951924418635 0.9387784617464704
4.911287878734263 144.84872947529402 0.9332099052749024
4.916515433687679 146.7157456074667 0.9397298269115741
4.921742988641095 146.5039010019021 0.9396613947261767
4.9269705435945115 143.49131358986781 0.9236706144872086
4.932198098547928 141.5518757942621 0.918438735368604
4.937425653501344 141.37758373639966 0.9148803555274262
4.94265320845476 140.66126586485632 0.9153280788270372
4.947880763408176 147.38562411407221 0.9461271221353793
4.9531083183615925 149.2373543776866 0.9542594199931783
4.958335873315009 153.26840710708632 0.981357567531647
4.963563428268425 156.7157910053663 0.9891055105009823
4.968790983221841 154.06649512534875 0.9737467184039614
4.974018538175257 149.65054493487932 0.9437833076323408
4.9792460931286735 149.80310649865754 0.9288851962522309
4.98447364808209 147.7118062677726 0.90838779936385
4.989701203035506 152.2170517619672 0.905739529870714
4.994928757988922 154.17788486523085 0.894065227965432
5.000156312942338 156.6836950544966 0.8807202353365942
5.0053838678957545 159.24552024654108 0.8668886722752223
5.010611422849171 165.91426850809813 0.8638787113728601
5.015838977802587 172.21731602572615 0.8654452214893911
5.021066532756003 176.3705279743033 0.8653523526889705
5.026294087709419 179.8709543832281 0.8694327628930973
5.0315216426628355 179.78049780974683 0.8748175688361998
5.036749197616252 181.08915231052646 0.8919760473253362
5.041976752569668 177.80207795125432 0.8934056329906207
5.047204307523084 175.41910958398748 0.9008722329658807
5.0524318624765 173.22117974021776 0.8948027985797957
5.0576594174299165 173.5007444178857 0.8818746103032647
5.062886972383333 175.40528649578886 0.8817933609702217
5.068114527336749 177.26059435828373 0.8783437274188185
5.073342082290165 188.4381135456955 0.8956915690732554
5.078569637243581 194.22852400947477 0.8878078173728912
5.0837971921969975 203.93302806454685 0.8826728388676356
5.089024747150414 216.2843141253075 0.8889832328369079
5.09425230210383 230.95338922511993 0.9067301148851994
5.099479857057246 248.16652518366107 0.9246250883722179
5.104707412010662 269.361373886195 0.9489304921218722
5.109934966964079 289.3855486168219 0.9648647037491881
5.115162521917495 308.8087009709716 0.9860482947306085
5.120390076870911 325.5319393919213 1.0039825822215236
5.125617631824327 338.57683878245314 1.016684287828746
5.130845186777743 341.7558498620675 1.0210102161547745
5.13607274173116 338.6726563487162 1.0195282088347615
5.141300296684576 324.69020517516606 1.0135731308598213
5.146527851637992 298.6525219574692 0.9856773273045436
5.151755406591408 273.3634816457872 0.9650099277723111
5.156982961544824 247.37946504491134 0.9374096350309389
5.162210516498241 229.39362241573167 0.9302827359222067
5.167438071451657 211.28872622933085 0.9196794404936808
5.172665626405073 195.69608785670613 0.9089130012894107
5.177893181358489 183.3734451619009 0.8948825146813577
5.183120736311905 173.05238571169647 0.8760673976591604
5.188348291265322 163.51682750923754 0.8576894315410516
5.193575846218738 161.92875627413093 0.859937257815522
5.198803401172154 163.06876180455583 0.8687554924754346
5.20403095612557 166.83084680787036 0.890194218910688
5.209258511078986 168.2299751958827 0.8974038233207787
5.214486066032403 166.19459627919994 0.8982474250265454
5.219713620985819 162.83724284424554 0.8910753043919205
5.224941175939235 156.5036725993004 0.8787582955633236
5.230168730892651 153.21189876200492 0.8737918764285283
5.235396285846067 152.20640627168498 0.8714837146643133
5.240623840799484 155.79260116466216 0.8827236244804806
5.2458513957529 159.21033940379252 0.8969395556909334
5.251078950706316 158.5239642651794 0.9009947333803514
5.256306505659732 160.83447509534534 0.9204997438593113
5.261534060613148 155.3125405866891 0.9066628778169652
5.266761615566565 150.8930407878085 0.8890263021417028
5.271989170519981 145.78671511943236 0.8655786849087106
5.277216725473397 147.81472483896493 0.876664783508425
5.282444280426813 149.07240075078278 0.897735609111996
5.2876718353802294 154.17328365401687 0.9178074947867003
5.292899390333646 151.99924301170003 0.9177196186378586
5.298126945287062 146.49670532591972 0.8923410896951885
5.303354500240478 145.4030786949376 0.8798620469051162
5.308582055193894 142.92342208584992 0.8726771876084973
5.3138096101473105 143.1763357777298 0.8701072389137776
5.319037165100727 145.97112210636556 0.8747805013025787
5.324264720054143 147.0177946005695 0.8746248902373661
5.329492275007559 144.33844031410834 0.8599863428208622
5.334719829960975 142.32900734233755 0.864410697493836
5.3399473849143915 141.5228427128777 0.8700014337001319
5.345174939867808 143.0184962934133 0.8711191907573637
5.350402494821224 145.61103878009519 0.8665856823504221
5.35563004977464 147.81266055328257 0.8607211053725079
5.360857604728056 148.64793541804266 0.8502924497433213
5.3660851596814725 147.92532671708238 0.8487341509108979
5.371312714634889 148.43958287994587 0.8580686535163891
5.376540269588305 150.6734763304791 0.8669923194562048
5.381767824541721 155.46576226240623 0.8910626002220635
5.386995379495137 158.78402295579068 0.9050446203561682
5.3922229344485535 157.83741101025646 0.9057974814920042
5.39745048940197 155.70533934328466 0.8968056601792558
5.402678044355386 156.20853024485976 0.8919429021723316
5.407905599308802 155.8246576703869 0.8853592044917155
5.413133154262218 158.05658142923593 0.8802458784735951
5.4183607092156345 160.18383609645878 0.8741086514792643
5.423588264169051 162.43090686841714 0.8615169479204651
5.428815819122467 162.36404520408 0.8306420287534568
5.434043374075883 162.64135700346645 0.8162332288663676
5.439270929029299 166.02111547178143 0.8147244224504518
5.4444984839827155 167.8304252110209 0.8170873898189547
5.449726038936132 168.9584255487903 0.8201467753805528
5.454953593889548 168.76597838411817 0.8216705505078021
5.460181148842964 165.87705776131298 0.8173038690441602
5.46540870379638 166.54441840340962 0.8280279235782078
5.4706362587497965 165.11324849351402 0.8367491303364023
5.475863813703213 166.35194577913268 0.8562738705058706
5.481091368656629 169.83701744094938 0.877271890666221
5.486318923610045 165.1725692085638 0.8687322186891177
5.491546478563461 164.35463920977173 0.8692204185735174
5.4967740335168775 159.91571215353414 0.8519859850005949
5.502001588470294 160.61517797888482 0.8571206124730698
5.50722914342371 154.6441203771331 0.8414515362616697
5.512456698377126 154.26320250764164 0.8326636549579373
5.517684253330542 154.8136259466199 0.8384850260295245
5.522911808283959 159.40852074642632 0.8495095766556919
5.528139363237375 165.4747694039339 0.8774618069428555
5.533366918190791 165.50421681521243 0.8801041886264743
5.538594473144207 161.47606246045368 0.8711178617531079
5.543822028097623 157.54626619769326 0.8590809008545741
5.54904958305104 157.4555280365017 0.84756068350282
5.554277138004456 158.22529013517365 0.8426155451243
5.559504692957872 161.8053295764655 0.8529265306100914
5.564732247911288 164.7662869382954 0.8652769104859551
5.569959802864704 160.41026643216216 0.8488506722894631
5.575187357818121 155.6948525122243 0.8279703657157459
5.580414912771537 156.31133006919288 0.820257951080453
5.585642467724953 155.93175910565094 0.8044789017499963
5.590870022678369 159.55767872297292 0.8130859845927779
5.596097577631785 159.4789163962169 0.8120333744836834
5.601325132585202 159.09020244802443 0.8066266132723632
5.606552687538618 162.78797427898846 0.810953717730562
5.611780242492034 166.30960444436064 0.8008337911451496
5.61700779744545 174.90598575823202 0.8102882336829401
5.622235352398866 187.12531652580822 0.8192907344810109
5.627462907352283 206.70529738138788 0.8346936181111289
5.632690462305699 244.37102269745068 0.8784802608432181
5.637918017259115 302.99194421133524 0.9471168469067611
5.643145572212531 382.880355912564 1.0370362023832875
5.648373127165947 477.3359760077807 1.1388864517834374
5.653600682119364 575.940883123541 1.2432063299182519
5.65882823707278 666.3537997338599 1.3324973802718116
5.664055792026196 728.0110151286497 1.3910762401051715
5.669283346979612 764.9758213076167 1.424467371643912
5.674510901933028 778.1336455450106 1.4335994306606592
5.679738456886445 769.7487193568282 1.4225394518222167
5.684966011839861 754.6725731109367 1.4061347652186889
5.690193566793277 735.7925640043476 1.3877335115528435
5.695421121746693 726.9315017342867 1.3799210385817136
5.700648676700109 726.748477126432 1.379356113322912
5.705876231653526 731.972123049897 1.3843790072621684
5.711103786606942 734.767183738821 1.386734363104345
5.716331341560358 741.7785510477325 1.39233302467214
5.721558896513774 740.7578199223417 1.3885558552998156
5.7267864514671905 743.5380521658402 1.3891083365091117
5.732014006420607 746.2764883072779 1.3917919711170101
5.737241561374023 750.5504126651617 1.3979558886495589
5.742469116327439 765.0646983762059 1.4132160475685096
5.747696671280855 794.1852292237288 1.4391792929620215
5.7529242262342715 841.2387501207064 1.4793868000591586
5.758151781187688 898.7296062795452 1.5249990266923057
5.763379336141104 975.8117626167175 1.5885667255357807
5.76860689109452 1052.0946631891843 1.6469880199909526
5.773834446047936 1133.0230906028949 1.7095006030381787
5.7790620010013525 1195.893421946751 1.7556929952465372
5.784289555954769 1228.989204844587 1.7801876776194439
5.789517110908185 1238.133334777936 1.7861072717536728
5.794744665861601 1184.1479848665838 1.74455284425819
5.799972220815017 1079.4914262681045 1.662711853467287
5.8051997757684335 942.6183180607101 1.5527162354131836
5.81042733072185 788.2211805258003 1.4207597145323063
5.815654885675266 647.7206190494529 1.2942914409776678
5.820882440628682 521.3124345121979 1.1673476165740926
5.826109995582098 423.49029997880945 1.0630235593763284
5.8313375505355145 351.45059937601326 0.9847784624178174
5.836565105488931 300.1070412687881 0.9302686415688062
5.841792660442347 256.6062359294888 0.8785213442820956
5.847020215395763 235.63005576590356 0.8582849309483939
5.852247770349179 219.55903121567033 0.8407945426063697
5.8574753253025955 214.24530039256834 0.839489870392814
5.862702880256012 209.04353132983601 0.8387770566653877
5.867930435209428 205.14181736658585 0.8363238900712718
5.873157990162844 199.00788631702775 0.8224202211077076
5.87838554511626 196.12903370326154 0.818626131273563
5.8836131000696765 189.86489706878126 0.8042697931576737
5.888840655023093 190.07980480680413 0.8032950939001019
5.894068209976509 190.08203140665634 0.8021643226855059
5.899295764929925 191.37139447619884 0.7971152443146973
5.904523319883341 192.4375064142157 0.7960523906116885
5.9097508748367575 194.10234912891437 0.7964655908600858
5.914978429790174 195.06546343897287 0.7955927605941735
5.92020598474359 196.0087097077879 0.7925327666007175
5.925433539697006 197.53099999431672 0.7946479543495594
5.930661094650422 200.95900326555702 0.7988236561131479
5.9358886496038386 201.52272739560206 0.7970475189630107
5.941116204557255 204.00829511908483 0.7949473459546728
5.946343759510671 209.8858593948599 0.8019567963139219
5.951571314464087 216.01936856715153 0.8168310173340171
5.956798869417503 216.01597718344655 0.8143523631896672
5.96202642437092 219.39738688030397 0.8226172283194182
5.967253979324336 225.25782586341901 0.8305037800784711
5.972481534277752 240.20563510671778 0.8541809594132703
5.977709089231168 254.20818915887364 0.8724992998111866
5.982936644184584 264.6135261245935 0.8814482927370686
5.988164199138001 279.09386854906893 0.8983725472019637
5.993391754091417 294.46974591141856 0.9185460291716863
5.998619309044833 314.4596078391567 0.9440943999083282
6.003846863998249 345.0976904774576 0.9877372104515955
6.009074418951665 380.6270978155802 1.0340300946816525
6.014301973905082 418.8707895576604 1.083566183767431
6.019529528858498 473.69319764797655 1.150807203370894
6.024757083811914 536.8803080806217 1.224843179326291
6.02998463876533 610.9049564213922 1.3063650055298224
6.035212193718746 712.9444676094328 1.4115216545973164
6.040439748672163 833.6085539973463 1.5294594690160273
6.045667303625579 972.9701359903701 1.6508295105785231
6.050894858578995 1141.1440050278038 1.787661707383228
6.056122413532411 1303.4729950228952 1.9117999150837641
6.061349968485827 1470.020788306892 2.0310734242645685
6.066577523439244 1633.366482418887 2.1444416130710198
6.07180507839266 1748.0443117404504 2.219973978847464
6.077032633346076 1814.243364803574 2.2635048906612765
6.082260188299492 1829.1398220952908 2.273292341762756
6.087487743252908 1798.2191643109052 2.2561252836483474
6.092715298206325 1731.483610352379 2.2174846595136395
6.097942853159741 1639.833382923432 2.160686430376003
6.103170408113157 1525.529592189917 2.085184881580586
6.108397963066573 1397.510550656187 1.9963642504343355
6.113625518019989 1262.2306076659731 1.89997046035808
6.118853072973406 1137.2433000065173 1.8077487829581231
6.124080627926822 1013.9088293576532 1.7070557388469116
6.129308182880238 898.6195440517798 1.6087214608362512
6.134535737833654 799.2595629366194 1.5198348838125566
6.1397632927870704 707.3062894886224 1.430578984531417
6.144990847740487 629.4016547333247 1.352187994944756
6.150218402693903 561.5991467157817 1.2806081904150506
6.155445957647319 498.6876097484597 1.209337056695213
6.160673512600735 449.6147494838548 1.152133434816251
6.1659010675541515 407.4840450580502 1.1038577827401763
6.171128622507568 381.0287681035244 1.0724925400437257
6.176356177460984 357.4411223961656 1.0479006547889729
6.1815837324144 329.65894947423544 1.0125786760985254
6.186811287367816 308.3175815040331 0.9865760409570128
6.1920388423212325 289.9386770805288 0.9615162498204513
6.197266397274649 274.9710740817433 0.9370555409423422
6.202493952228065 268.17784074452317 0.9301271031291792
6.207721507181481 255.21524133889233 0.9029141981030078
6.212949062134897 247.54446901311636 0.8855416222123413
6.2181766170883135 238.44252825446867 0.8717555256680043
6.22340417204173 232.59988438049785 0.8670832510194854
6.228631726995146 227.984628231277 0.8580879469798108
6.233859281948562 226.38535655892517 0.861006891777174
6.239086836901978 222.5015361998947 0.8509362724780207
6.2443143918553945 218.6873586580111 0.8417815632645197
6.249541946808811 215.85172095197592 0.8331655694502822
6.254769501762227 214.31180223398513 0.8309282582126492
6.259997056715643 212.0206245859528 0.8294844153910448
6.265224611669059 210.40977852153455 0.8341193099037842
6.2704521666224755 204.7290454882661 0.8287330352479539
6.275679721575892 200.52967552519434 0.8217136187256998
6.280907276529308 197.93800364250745 0.8135987351609042
6.286134831482724 195.25692631113435 0.8057992479105021
6.29136238643614 193.98136041807737 0.8041968262978734
6.2965899413895565 193.31683524570565 0.8071765017557935
6.301817496342973 198.2134789544404 0.8242280927835185
6.307045051296389 202.45112337601708 0.8297397145024082
6.312272606249805 202.74201905468587 0.827605939870144
6.317500161203221 202.52718813161226 0.8270218835333771
6.3227277161566375 196.43114869074063 0.8146270116482475
6.327955271110054 192.30275709987967 0.8096716050415983
6.33318282606347 192.95867561097145 0.813246299722376
6.338410381016886 192.96514787010094 0.812803806175898
6.343637935970302 195.87008493637973 0.8185039207317767
6.3488654909237185 196.26977694013453 0.8208923843288286
6.354093045877135 194.46589588505128 0.8168526082395491
6.359320600830551 190.9353963616413 0.8032442041339042
6.364548155783967 192.26133686549284 0.8016781918688143
6.369775710737383 191.75299091339258 0.796209509160936
6.3750032656908 189.08941137973716 0.7961229905073932
6.380230820644216 189.92963926764884 0.8023654075008083
6.385458375597632 188.43802741220358 0.79513797105933
6.390685930551048 191.41994278302963 0.8019999384354648
6.395913485504464 192.64359817035646 0.7995759299923417
6.401141040457881 191.19594522082818 0.7937872604121674
6.406368595411297 189.5232398970122 0.7923803881078887
6.411596150364713 189.85906583235348 0.7889726348121597
6.416823705318129 193.35720005167144 0.7951474723186311
6.422051260271545 198.93103350598636 0.8066551623470228
6.427278815224962 199.95132092464627 0.8052445528394023
6.432506370178378 200.59323122415603 0.8035216607099565
6.437733925131794 198.2438158213677 0.7977106980645181
6.44296148008521 197.71960368396907 0.7942375370837601
6.448189035038626 195.42476128036827 0.7820144542958973
6.453416589992043 193.74213014004442 0.7756108789192128
6.458644144945459 196.02088345934314 0.782002891504483
6.463871699898875 197.4438656030145 0.783568550875489
6.469099254852291 201.46936212719413 0.794273991858753
6.474326809805707 202.82095131588727 0.7900016038332554
6.479554364759124 204.2005575864913 0.7837548213199831
6.48478191971254 205.26557196744807 0.7850209720321193
6.490009474665956 205.96420025140887 0.7850984553477015
6.495237029619372 210.5083469428909 0.7965929054392149
6.500464584572788 215.49589150154353 0.8029113408905925
6.505692139526205 219.24736671395326 0.8026261312999676
6.510919694479621 227.49540106776672 0.809213785088318
6.516147249433037 233.3036140594092 0.8114483432394649
6.521374804386453 241.9324761830096 0.8195214370432815
6.526602359339869 248.75280630537472 0.8242867041876593
6.531829914293286 262.46727388401473 0.8383199737508445
6.537057469246702 280.3189134276669 0.8584427767394723
6.542285024200118 306.6669607624393 0.8878445660113227
6.547512579153534 336.8147503294338 0.9219050113829822
6.55274013410695 364.20131745905786 0.9521566739108599
6.557967689060367 397.03541809633526 0.9884341642299022
6.563195244013783 425.6457550700846 1.0200178822247725
6.568422798967199 453.9980196172428 1.0521269610296553
6.573650353920615 474.6888519294216 1.0732717763744168
6.5788779088740315 484.39303762312335 1.0820092415932456
6.584105463827448 487.1789158302061 1.0844653630960566
6.589333018780864 474.67192092671866 1.0696911717513176
6.59456057373428 462.8017347900548 1.0556455779686151
6.599788128687696 444.2255724177249 1.0357058484767405
6.6050156836411125 421.47211298603503 1.0104817929280636
6.610243238594529 397.49381356664253 0.9837865678896174
6.615470793547945 374.00076609542845 0.9563762497127741
6.620698348501361 352.63593409109393 0.9316667046396229
6.625925903454777 333.6420412619759 0.9072621216289866
6.6311534584081935 315.07310439723335 0.8859023588591827
6.63638101336161 295.8234945885188 0.8639391155731339
6.641608568315026 286.18921575813994 0.8552010462012861
6.646836123268442 276.32788784931944 0.8447301671364909
6.652063678221858 267.6261627218554 0.8326019923995076
6.6572912331752745 259.699585710399 0.8218300033715153
6.662518788128691 251.65924228599584 0.8127401500041593
6.667746343082107 243.31352967392968 0.8032345008296381
6.672973898035523 241.3011801197923 0.8062515757013766
6.678201452988939 233.51646841497762 0.7980520321897391
6.6834290079423555 227.1896395225608 0.7909860823401954
6.688656562895772 226.64582385667092 0.7923335694237361
6.693884117849188 226.3453915818517 0.7922015111313511
6.699111672802604 227.5777321359938 0.7952522210274374
6.70433922775602 225.97799953266542 0.7935123732021737
6.7095667827094365 225.65566439099933 0.7941911743753213
6.714794337662853 225.19935138053313 0.7939336402033504
6.720021892616269 224.1823226673196 0.7885394024426193
6.725249447569685 223.47159603674174 0.7865028885111571
6.730477002523101 222.9866566531599 0.785045756298049
6.7357045574765175 225.33104346399725 0.7895386554709354
6.740932112429934 222.85654845470032 0.7858496430811064
6.74615966738335 220.90390350033664 0.785593350513
6.751387222336766 221.10856150391032 0.7896959455288463
6.756614777290182 223.72068320826324 0.7947935847898512
6.7618423322435985 226.103623690645 0.7978656998529401
6.767069887197015 225.03569745757113 0.7907401013675343
6.772297442150431 224.09769474205828 0.7864562530469258
6.777524997103847 220.44733353065334 0.7774404325798124
6.782752552057263 219.65034485444303 0.7795700127901714
6.7879801070106796 219.34993256420472 0.780151979681733
6.793207661964096 219.46632214280234 0.7796336513317201
6.798435216917512 221.400002930102 0.7834787089907891
6.803662771870928 223.21138317533087 0.7819999488185577
6.808890326824344 225.3317582886319 0.78418504577576
6.814117881777761 224.31040507564842 0.7767343129771962
6.819345436731177 220.0395405472072 0.7675734879064186
6.824572991684593 219.42338256141747 0.7666501342363391
6.829800546638009 220.04934807242734 0.7707200796015845
6.835028101591425 219.93448302202037 0.7713353217589666
6.840255656544842 225.50362169483705 0.7816464488278871
6.845483211498258 226.34786639575697 0.7842112080165567
6.850710766451674 225.30207300591087 0.7805220942066399
6.85593832140509 227.73253075162984 0.7822005289511974
6.861165876358506 225.39028606721428 0.774222272705024
6.866393431311923 227.78754069098974 0.7756513642134951
6.871620986265339 233.0478349840084 0.7813838272343846
6.876848541218755 233.07196313901431 0.7792230240629683
6.882076096172171 236.51556853800142 0.7803674681964478
6.887303651125587 240.1564190562915 0.7799260999149213
6.892531206079004 244.23106123548365 0.7879060334864575
6.89775876103242 249.27828789653012 0.7944634698239346
6.902986315985836 248.8177474583368 0.7908930852941598
6.908213870939252 248.29972297677844 0.7893940807039291
6.913441425892668 248.84487129007277 0.7836001970296785
6.918668980846085 252.61116570042026 0.7894897891383592
6.923896535799501 258.74477965192875 0.79864577879368
6.929124090752917 267.27272818947733 0.8103778498624644
6.934351645706333 268.77837523691386 0.8094508871194928
6.939579200659749 272.5462457288848 0.8121428183919194
6.944806755613166 275.07692476000824 0.8120092202680944
6.950034310566582 280.6290509912906 0.8186437391262245
6.955261865519998 287.35265049839586 0.8261019231167851
6.960489420473414 296.5485375542721 0.8353474275286621
6.96571697542683 308.4995678184625 0.8496228388446018
6.970944530380247 318.62564937871423 0.8547662042367986
6.976172085333663 332.10781117348506 0.8697243975590357
6.981399640287079 350.56789009020736 0.8882030968405863
6.986627195240495 373.59767089694446 0.9147164275055158
6.9918547501939114 403.6450979422033 0.9487762623085163
6.997082305147328 446.8511333160204 0.9949483812608655
7.002309860100744 503.92383613844737 1.0540069965238363
7.00753741505416 592.596675508566 1.1407612405048517
7.012764970007576 715.2490080461225 1.252229353485369
7.0179925249609925 868.3047500452776 1.3787884281008982
7.023220079914409 1028.5085145977275 1.4982638303407745
7.028447634867825 1174.1148748910664 1.5982119258939647
7.033675189821241 1287.1260422152538 1.6726054026617871
7.038902744774657 1352.4043676999527 1.7131733719292426
7.0441302997280735 1350.1057645376761 1.7095483119205561
7.04935785468149 1293.3221376636309 1.6705458157626871
7.054585409634906 1208.2470443388531 1.613153766699818
7.059812964588322 1100.5859795944818 1.5401438348982333
7.065040519541738 995.8033887213757 1.4661645214469472
7.0702680744951545 895.975046409334 1.390814944219619
7.075495629448571 811.2269484488826 1.322425458277896
7.080723184401987 740.3297888187034 1.2613449085972583
7.085950739355403 685.4749883584436 1.2134741734503347
7.091178294308819 642.382633826722 1.1744554305464512
7.0964058492622355 608.6390187294381 1.1433121467812968
7.101633404215652 581.8149621391585 1.1183583767920762
7.106860959169068 564.5274006618671 1.1036193979028681
7.112088514122484 547.5934944674824 1.0882545651499365
7.1173160690759 530.3333076824342 1.0708228390392036
7.1225436240293165 512.1063905580627 1.0508580382227188
7.127771178982733 497.00070050800514 1.034666114192553
7.132998733936149 486.7209974996926 1.0247212035459885
7.138226288889565 473.5148358872798 1.0121955109837957
7.143453843842981 461.59512080373014 1.0004323781739524
7.1486813987963975 448.8054361201539 0.9870253522733287
7.153908953749814 436.90292901454194 0.9727227120789372
7.15913650870323 431.5561527926606 0.9661868290345009
7.164364063656646 432.5374988090385 0.9662082635292766
7.169591618610062 436.58542154385174 0.9696010684681653
7.1748191735634785 449.68994210973017 0.9829580891401919
7.180046728516895 464.48788887558123 0.9976299576226605
7.185274283470311 491.2039887360087 1.0245801300393111
7.190501838423727 536.7724341421512 1.0689825594472024
7.195729393377143 609.5789686555449 1.1383546956122728
7.2009569483305595 715.6000746625549 1.2326728640245321
7.206184503283976 853.648938644936 1.3447622958500722
7.211412058237392 1027.7733978139383 1.4724428850516267
7.216639613190808 1247.6133403030483 1.6211115846839292
7.221867168144224 1535.2539177227193 1.797679825636977
7.227094723097641 1876.5063019127103 1.9877503039770419
7.232322278051057 2221.5440340049604 2.1634091273215494
7.237549833004473 2493.807390720407 2.289218896507705
7.242777387957889 2622.321922974326 2.3439439489258165
7.248004942911305 2581.249599418204 2.321239105132747
7.253232497864722 2381.619486092762 2.227016378227593
7.258460052818138 2063.3040804793973 2.072316257856007
7.263687607771554 1709.723361776391 1.8852337480874855
7.26891516272497 1364.941673453931 1.6839381130143942
7.274142717678386 1075.580955327313 1.4951751617765925
7.279370272631803 843.4147975499255 1.3250941855043539
7.284597827585219 662.0016349527133 1.1767378479445987
7.289825382538635 543.5708023616905 1.0685022478532347
7.295052937492051 468.18577391536627 0.9943747669104298
7.300280492445467 415.7487323625604 0.9394862262122787
7.305508047398884 381.0255694188061 0.9006142804589836
7.3107356023523 356.20051528066875 0.8724401837299098
7.315963157305716 339.2150799923837 0.8544313566414871
7.321190712259132 328.97918081571044 0.8453639828770044
7.326418267212548 322.650847959827 0.839429241983628
7.331645822165965 317.8782956874943 0.8340617285352374
7.336873377119381 312.72834206827105 0.8280889216676425
7.342100932072797 307.0072839551539 0.8196556766158888
7.347328487026213 307.8007960172569 0.819811874857422
7.352556041979629 305.00504297978415 0.8165976105983547
7.357783596933046 301.9308433014312 0.8138731310114936
7.363011151886462 301.12328705725497 0.8120861080720149
7.368238706839878 297.2907624744238 0.8087102372506465
7.373466261793294 300.7436435318406 0.8123135506063738
7.37869381674671 301.8560127353011 0.8158955226519654
7.383921371700127 301.134629154874 0.8159834851386749
7.389148926653543 300.7178780959137 0.8146887511893521
7.394376481606959 296.23294323333175 0.8055366348908763
7.399604036560375 297.6031403200481 0.8071081076024754
7.4048315915137914 300.37505912652847 0.8104643506653554
7.410059146467208 300.0545120959347 0.8093147081593113
7.415286701420624 302.6576867376425 0.811982759212229
7.42051425637404 305.2161690822735 0.8137918007711115
7.425741811327456 305.51203089579366 0.8132298009784724
7.4309693662808725 308.43814077691746 0.8178194313098806
7.436196921234289 310.7504735009099 0.8214234810027643
7.441424476187705 314.81403138048057 0.8243765041149254
7.446652031141121 317.9946766973349 0.8254460061114298
7.451879586094537 318.9247250688461 0.82454832560477
7.4571071410479535 319.5136325351771 0.8234149981559602
7.46233469600137 320.473118456279 0.8252304740629866
7.467562250954786 325.3848815469029 0.8331252223956344
7.472789805908202 328.22008692920184 0.8350306660038683
7.478017360861618 338.4740194841787 0.847239595174495
7.4832449158150345 346.23805677961366 0.853547295534954
7.488472470768451 353.4799516580462 0.8584210965587933
7.493700025721867 360.863599023979 0.8650104038474951
7.498927580675283 372.2002025442632 0.8774166423005079
7.504155135628699 384.358429646377 0.8909113347486879
7.5093826905821155 406.0659071599328 0.9141584024939349
7.514610245535532 422.5250608920055 0.930627045128077
7.519837800488948 443.1036037490025 0.9504024961677684
7.525065355442364 460.4505035877425 0.9668942813021376
7.53029291039578 471.04320617304194 0.9771788694779759
7.5355204653491965 482.04928408541633 0.9896737964709487
7.540748020302613 485.12205232540464 0.9926684359077416
7.545975575256029 484.00281418024787 0.9894779633628095
7.551203130209445 486.76033982308667 0.9902827432640884
7.556430685162861 482.47830075415567 0.9859704675135247
7.5616582401162775 477.92193870527757 0.9820234842884759
7.566885795069694 468.8865873175522 0.9743185997774026
7.57211335002311 456.7878536794339 0.962267783461514
7.577340904976526 446.6713228792075 0.9515890017118739
7.582568459929942 433.3560938609872 0.9373492085003978
7.5877960148833585 423.4525988736294 0.9267463669313574
7.593023569836775 412.2491694121986 0.9144815511617557
7.598251124790191 406.1678232080032 0.905966947596717
7.603478679743607 401.19159487367574 0.8997796053073822
7.608706234697023 398.4358484919146 0.8968674859500168
7.6139337896504395 395.92566350765213 0.89472696865054
7.619161344603856 395.11213138430827 0.8952337311978888
7.624388899557272 394.75609499732394 0.8949098237201295
7.629616454510688 393.89392136303945 0.8940675477984877
7.634844009464104 394.5714219092624 0.8948202475836293
7.6400715644175206 397.57002309637056 0.8976939687398927
7.645299119370937 402.63986508660884 0.9028360877534476
7.650526674324353 413.9317188104718 0.9120014529959226
7.655754229277769 420.8731979362894 0.9176068173671724
7.660981784231185 424.2047793014602 0.9206328228676252
7.666209339184602 431.96981219875863 0.9280938635106784
7.671436894138018 443.3484839549248 0.9397315209590045
7.676664449091434 458.9327551330974 0.9546274072899594
7.68189200404485 476.0112810608073 0.971410443146664
7.687119558998266 488.7104045043911 0.9821473586216575
7.692347113951683 502.4635390090918 0.9950713037686476
7.697574668905099 509.33613261327525 1.0014928221482273
7.702802223858515 515.8254636353313 1.0078533851293137
7.708029778811931 520.4521399054044 1.0123184547424064
7.713257333765347 523.404625229076 1.0149881428251695
7.718484888718764 518.639977591848 1.0096540673357564
7.72371244367218 513.4158208366977 1.0044707572753189
7.728939998625596 507.0358321517692 0.9948628313429208
7.734167553579012 505.630840038173 0.9929783694773411
7.739395108532428 507.07610117511604 0.9943534557703841
7.744622663485845 510.3738359734083 0.9979449270677855
7.749850218439261 508.9076368943311 0.9971256847441858
7.755077773392677 509.8818644137912 0.9974251843864129
7.760305328346093 505.89029765168584 0.993135229003896
7.765532883299509 499.4106460612021 0.986692287598628
7.770760438252926 491.71963581035357 0.9794025653665449
7.775987993206342 482.66739620513516 0.9715371545959459
7.781215548159758 472.8206096317 0.9614459903187864
7.786443103113174 465.14190799686764 0.9533508397085522
7.79167065806659 456.808456324129 0.943984656196732
7.796898213020007 447.3738701699907 0.9340161685017833
7.802125767973423 437.8516778465638 0.9243733189713718
7.807353322926839 432.95114377868964 0.9201303462381804
7.812580877880255 426.748233985217 0.9136439403946701
7.817808432833671 421.3840733783 0.90832287046999
7.823035987787088 415.2897532840173 0.9004802994098313
7.828263542740504 411.04612550760794 0.8957896180129231
7.83349109769392 409.58994152979585 0.8938604471693158
7.838718652647336 409.6305184868101 0.8935145444740674
7.8439462076007525 411.00937442855985 0.896452116433445
7.849173762554169 414.91082791859117 0.9020131522357395
7.854401317507585 417.24951091130623 0.9045017891566862
7.859628872461001 419.3062330871156 0.9053824464253879
7.864856427414417 420.38118106375015 0.9049951495426789
7.8700839823678335 423.62925023894206 0.907761727413598
7.87531153732125 427.4982049579515 0.9109205812900715
7.880539092274666 429.4764645947134 0.9120240856072244
7.885766647228082 436.23981022978126 0.9173484965437751
7.890994202181498 441.97273435012494 0.9232738432447529
7.8962217571349145 449.62389497469854 0.9307691859369833
7.901449312088331 460.9594479675013 0.9418905525909708
7.906676867041747 467.0501549642926 0.9471751851625623
7.911904421995163 472.1148862003144 0.9520110250142861
7.917131976948579 479.76564078208196 0.9591515573216723
7.9223595319019955 490.4214658517485 0.9687779636970457
7.927587086855412 498.38728318145866 0.9759752114629615
7.932814641808828 506.1224798462983 0.9819478741195846
7.938042196762244 514.9263997001727 0.989852914793768
7.94326975171566 520.7965459103586 0.9942595536879019
7.9484973066690765 534.0058171080103 1.0057108375844888
7.953724861622493 551.7827970248185 1.021551304833381
7.958952416575909 572.7504157532842 1.0408586616138704
7.964179971529325 590.3036426341924 1.0565894621421845
7.969407526482741 602.0342385347054 1.0656979553355614
7.9746350814361575 615.1334431927769 1.0762946233673514
7.979862636389574 630.9719192403454 1.0898130164357038
7.98509019134299 646.2964868531908 1.1025008369726033
7.990317746296406 657.8417787143038 1.1121125846011983
7.995545301249822 668.7291261786429 1.121228920028065
8.000772856203238 669.0039283749635 1.1190017314549048
8.006000411156654 671.8793644519476 1.1210391746137685
8.01122796611007 675.5926003345954 1.124140356772278
8.016455521063486 675.620538918977 1.124935607274955
8.021683076016902 674.7132881392191 1.1244515523463778
8.026910630970319 670.27303505169 1.1199364729756702
8.032138185923735 665.9989853533423 1.1161737957652187
8.037365740877151 662.7644619079819 1.1127912531960396
8.042593295830567 662.1506680636892 1.1111074225883266
8.047820850783983 657.128772602397 1.105594270729095
8.0530484057374 655.3836463933665 1.1031295158671397
8.058275960690816 646.0908610261757 1.0945897707705114
8.063503515644232 637.2431440747312 1.0870994389339252
8.068731070597648 629.8937678375771 1.0797289550222322
8.073958625551064 620.0380293325333 1.0708026598885476
8.07918618050448 612.6246799886992 1.0641492794717138
8.084413735457897 603.7386632765443 1.056580514758119
8.089641290411313 601.071478710618 1.0549901064645106
8.09486884536473 597.9669992861128 1.0526786349401962
8.100096400318145 594.5953585688865 1.050279985879135
8.105323955271562 585.8742804619949 1.0411408020842872
8.110551510224978 578.0623079471668 1.0332728051513382
8.115779065178394 576.3713469854317 1.0311434532264292
8.12100662013181 573.5569127291201 1.0283438995463599
8.126234175085226 576.5888797342565 1.031335183372591
8.131461730038643 577.2373302099927 1.0315140896409283
8.136689284992059 586.2750325712409 1.0388818403696125
8.141916839945475 596.0867565367047 1.0468365932364452
8.147144394898891 607.7151939998321 1.056976823869285
8.152371949852308 623.988585711757 1.0701182154931035
8.157599504805724 644.2388180844322 1.0872615589662735
8.16282705975914 666.6738409681235 1.1047840398245896
8.168054614712556 689.4566456441165 1.123700089925138
8.173282169665972 706.8680856941171 1.1369902842308341
8.178509724619389 717.1180459733201 1.1449495265894831
8.183737279572805 725.1150877459748 1.1507289621477979
8.188964834526221 723.708115410736 1.148062568432548
8.194192389479637 717.7991752849111 1.142044612874898
8.199419944433053 707.0341049380468 1.132235536224082
8.20464749938647 693.7935012529762 1.1224172487174324
8.209875054339886 685.4260510027674 1.116308298031846
8.215102609293302 674.9601296920407 1.108712066756202
8.220330164246718 665.2232562794647 1.099524925977857
8.225557719200134 659.3106290782957 1.0946285791578276
8.23078527415355 654.3485311253538 1.0899253403502038
8.236012829106967 656.681866038011 1.0924630622634464
8.241240384060383 654.7212503241489 1.0900094351777878
8.2464679390138 652.2894068508749 1.08698887651235
8.251695493967215 653.2471256282638 1.0871995480486278
8.256923048920632 649.3178145778079 1.082465774128499
8.262150603874048 648.5642069912863 1.0809482282324727
8.267378158827464 646.4776842368136 1.079773167515811
8.27260571378088 641.9549631370865 1.0754499489189235
8.277833268734296 636.5810666154307 1.0708233900917234
8.283060823687713 630.6612863313185 1.0651963788198957
8.288288378641129 625.8014751458902 1.0606584001249737
8.293515933594545 621.0337890535279 1.0568469109901688
8.298743488547961 618.4795158683515 1.0533769488228215
8.303971043501377 622.8420285605657 1.0574151098947444
8.309198598454794 625.8000521927839 1.059600224897031
8.31442615340821 629.0158793892695 1.062103732089274
8.319653708361626 633.8042408458108 1.0667311491202398
8.324881263315042 634.9228089999771 1.0679458780708895
8.330108818268458 643.4940656094734 1.0750503958448432
8.335336373221875 644.0171252747645 1.0737774237642026
8.34056392817529 648.8098785211271 1.076193176214374
8.345791483128707 649.9846453344214 1.0765341116911884
8.351019038082123 652.3091752742758 1.0774679739082456
8.35624659303554 656.3148376605169 1.0811903161111291
8.361474147988956 657.931569725741 1.0817466923442722
8.366701702942372 660.1322923026456 1.08297540206223
8.371929257895788 664.8296566799615 1.086245700359266
8.377156812849204 671.518166594853 1.091264207578229
8.38238436780262 678.3388465175486 1.096172550474207
8.387611922756037 676.6312639912326 1.094380877099887
8.392839477709453 674.1941793643363 1.0920251964103525
8.398067032662869 668.4520792739775 1.0885676964663888
8.403294587616285 661.0028083961446 1.082066221548379
8.408522142569701 651.7474922274777 1.0740753228648199
8.413749697523118 643.8708163437215 1.0672878433031066
8.418977252476534 638.2393780359314 1.0626172106078025
8.42420480742995 632.6587024283197 1.0579620957637037
8.429432362383366 625.4285108437734 1.0514624172725688
8.434659917336782 612.4865069347909 1.0402078371963772
8.439887472290199 603.3153349942465 1.031514503052509
8.445115027243615 592.0413886798383 1.021308608069256
8.450342582197031 584.4177208265054 1.0152664572726142
8.455570137150447 577.2432812194552 1.0089957542597845
8.460797692103863 567.7855624831581 1.0000222433019739
8.46602524705728 561.9385173057842 0.9944698242232161
8.471252802010696 549.983612159803 0.9837412241336759
8.476480356964112 542.8589650920895 0.9780073925684709
8.481707911917528 534.4408342286999 0.9702350347086793
8.486935466870944 522.8577650648463 0.9587116148807818
8.49216302182436 520.1004294435963 0.9565059998186667
8.497390576777777 518.2771482822507 0.9549413491767555
8.502618131731193 520.250859274601 0.9562070658551429
8.50784568668461 521.4078796209767 0.9577511737451616
8.513073241638025 520.8521090623378 0.9568157670022928
8.518300796591442 514.5877216370377 0.9508996624857416
8.523528351544858 510.4012615634455 0.9467484219191465
8.528755906498274 510.50627609408696 0.9460364694494464
8.53398346145169 506.7989678642308 0.9427970372207543
8.539211016405106 500.80237396787356 0.9370423847807107
8.544438571358523 498.29095828549197 0.935119533184423
8.549666126311939 497.7044594597734 0.9333914608911161
8.554893681265355 495.0901460455392 0.9296960639405091
8.560121236218771 494.09071332629605 0.9268710175212523
8.565348791172188 494.8824418205687 0.9273772212498042
8.570576346125604 497.99817435339685 0.9303708200482422
8.57580390107902 499.1363941380774 0.9315770194158316
8.581031456032436 502.7255492491958 0.9356212286699722
8.586259010985852 503.36881558961284 0.9359563189603489
8.591486565939269 502.6213912529533 0.9349975724286851
8.596714120892685 503.59493874000987 0.9347479339607471
8.601941675846101 500.4667963001276 0.9310242563769998
8.607169230799517 499.96247729480217 0.9297757052688119
8.612396785752933 498.7759351004327 0.9281143115752866
8.61762434070635 500.79057859055627 0.9304483798154414
8.622851895659766 505.9117306741131 0.9369015228295595
8.628079450613182 512.4424593715144 0.9434134179300825
8.633307005566598 518.3939165575434 0.947943816377631
8.638534560520014 522.9671690437481 0.9507490287645393
8.64376211547343 532.6877969484693 0.958382191709339
8.648989670426847 541.8086633358754 0.9660534713734564
8.654217225380263 550.3522274273805 0.9731706157499997
8.65944478033368 560.0384972454877 0.981257514640281
8.664672335287095 565.6277147437736 0.9848872769565975
8.669899890240512 571.5557448631045 0.9892106680883387
8.675127445193928 580.7127961292125 0.9966759601621321
8.680355000147344 592.9786286574277 1.007581630051499
8.68558255510076 604.6446408756814 1.0168697500894528
8.690810110054176 613.2302104841959 1.0233684618045524
8.696037665007593 624.4676731943 1.031191871127989
8.701265219961009 638.1619849297248 1.0418338272817111
8.706492774914425 654.9087441131861 1.0546443883923309
8.711720329867841 666.5689654041853 1.0647954040133822
8.716947884821257 675.0174951005415 1.0712991811806791
8.722175439774674 677.8705822805723 1.073359123296512
8.72740299472809 676.9217846119418 1.0712472610380426
8.732630549681506 677.8516846494389 1.0710740966641858
8.737858104634922 673.3849437921268 1.0678862393973585
8.743085659588338 670.3732851259279 1.0663894334902317
8.748313214541755 664.670843838772 1.062937290696757
8.75354076949517 655.4301176469282 1.0556934857749047
8.758768324448587 644.9765489476351 1.047160555265847
8.763995879402003 631.9898120914953 1.0357777033962008
8.76922343435542 614.5139232692288 1.0205682456160894
8.774450989308836 602.4826554942389 1.0106066850332271
8.779678544262252 590.1541314158125 0.9990576794912076
8.784906099215668 582.1864281585154 0.9910576895987402
8.790133654169084 578.2485536837498 0.9875055760553255
8.7953612091225 573.5801494937022 0.9834541224742205
8.800588764075917 566.0959524553904 0.9771503618096387
8.805816319029333 562.0359740414505 0.9731760305711423
8.811043873982749 556.5063754226228 0.9678206379170784
8.816271428936165 549.6897461371628 0.9612571232452529
8.821498983889581 548.651429869917 0.961137605773395
8.826726538842998 547.1110088423534 0.9597668622773039
8.831954093796414 543.8759651570401 0.957014945822108
8.83718164874983 543.4592669021612 0.956270740069621
8.842409203703246 541.4831499291345 0.9543670846424899
8.847636758656662 538.5206509997928 0.9526444621366821
8.852864313610079 539.5804985802023 0.9528907726302482
8.858091868563495 540.5091891573414 0.9531659137553893
8.863319423516911 540.429891519475 0.951672636840716
8.868546978470327 537.1467457169166 0.9489136315665596
8.873774533423743 532.3023781848088 0.9436408397639129
8.87900208837716 526.7853281453724 0.9379789113024185
8.884229643330576 527.5063426103669 0.9388969240099638
8.889457198283992 532.615338543418 0.9434339961948656
8.894684753237408 534.9893541991748 0.9460423362995823
8.899912308190824 542.8307648934538 0.9528615645833303
8.90513986314424 542.8738592638099 0.950893810702481
8.910367418097657 541.7593179652715 0.9483803160810201
8.915594973051073 546.0029216243956 0.9512131883107802
8.92082252800449 547.0938812390042 0.9515425620138407
8.926050082957905 553.6160050721168 0.9581487302068874
8.931277637911322 557.9643660706685 0.9616977471859082
8.936505192864738 557.7663400579239 0.9619775394502321
8.941732747818154 560.610337499352 0.9645841848651732
8.94696030277157 557.9394864600815 0.9623698988969335
8.952187857724986 563.0223290534494 0.9664374133952514
8.957415412678403 564.2809546329333 0.9664609205429536
8.962642967631819 569.6831718074384 0.9702847052452216
8.967870522585235 572.9936421262746 0.9724810456836611
8.973098077538651 574.2928761654082 0.9730714511926707
8.978325632492067 576.9021990041215 0.9744017701555389
8.983553187445484 577.760522164138 0.9746989678737994
8.9887807423989 584.9045316614333 0.9800307345195916
8.994008297352316 587.8689613285267 0.9816244443856232
8.999235852305732 590.5094260443936 0.9841189403614075
9.004463407259149 592.6527947179968 0.9853743209724594
9.009690962212565 597.9221256787913 0.98957939994365
9.014918517165981 610.0073548241054 0.9983442374303603
9.020146072119397 618.6051186970356 1.0053292738791337
9.025373627072813 629.0372070632259 1.0140089727160126
9.03060118202623 636.9492777636411 1.020585821519269
9.035828736979646 650.2901056748256 1.030916608251215
9.041056291933062 673.475889134762 1.0483145168495849
9.046283846886478 696.0679878194322 1.0650751838422452
9.051511401839894 712.7848305140927 1.0773159372638503
9.05673895679331 730.7437941077474 1.0894153339093904
9.061966511746727 750.0225889966953 1.1034726200379648
9.067194066700143 771.9294692250803 1.1192223287944303
9.07242162165356 796.0252658001707 1.1354790760265472
9.077649176606975 815.240681453624 1.1476843056509118
9.082876731560392 834.036613397347 1.160054245885455
9.088104286513808 848.7400479681634 1.169847765534512
9.093331841467224 856.8141653593258 1.175373443425276
9.09855939642064 856.9198999539904 1.1753118419613153
9.103786951374056 856.1469164634101 1.1752117983066273
9.109014506327473 848.7984796643094 1.1693088371790286
9.114242061280889 839.7252119426198 1.163332781281176
9.119469616234305 830.07187441794 1.1560276652606345
9.124697171187721 821.7350158103573 1.14934903166617
9.129924726141137 817.2532784086426 1.1451541697198047
9.135152281094554 817.0944421987731 1.1452977206885488
9.14037983604797 825.0081449372243 1.1515935310392422
9.145607391001386 840.9227512443587 1.1623614715363801
9.150834945954802 864.1797181672507 1.1780218631953676
9.156062500908218 895.8245587937121 1.1996298129617669
9.161290055861635 928.5551634255428 1.230747901544832
9.16651761081505 965.6602875687842 1.2619478421668655
9.171745165768467 997.5473875156323 1.28758878607946
9.176972720721883 1019.4782528613334 1.3049941246852093
9.1822002756753 1031.2466262364294 1.3145540735638557
9.187427830628716 1032.8553108128128 1.318359574892785
9.192655385582132 1022.8610605509701 1.3139095665483747
9.197882940535548 1008.5933777939152 1.3064785040901916
9.203110495488964 989.4810670897175 1.2961478170096514
9.20833805044238 974.1299611308772 1.2897692279475412
9.213565605395797 962.3873460777556 1.2840792932519487
9.218793160349213 944.9405037126157 1.27467974000083
9.224020715302629 928.4303376439449 1.2660679041873126
9.229248270256045 916.0513904570865 1.2591966495254299
9.234475825209461 897.6054046338058 1.2478771021817758
9.239703380162878 888.9162865510697 1.2424177147873257
9.244930935116294 884.7055036321549 1.239936826578971
9.25015849006971 884.3078522324971 1.2419823465701096
9.255386045023126 881.3609526783297 1.2420971200828372
9.260613599976542 881.5426495252942 1.2438190389970432
9.265841154929959 885.0939088663763 1.2480163387487122
9.271068709883375 895.3897991311346 1.2550965354060806
9.276296264836791 914.2851280510998 1.2697719718229403
9.281523819790207 935.3211491284109 1.2853779559272316
9.286751374743623 960.1713944543999 1.3025709371325762
9.29197892969704 992.0031500868864 1.3256112210821132
9.297206484650456 1017.0468477888855 1.3438422818517455
9.302434039603872 1039.126267599737 1.3585535205561776
9.307661594557288 1045.9897927498275 1.364806625696705
9.312889149510704 1037.499690494324 1.3626386153087084
9.31811670446412 1018.8215915040392 1.3518348899107315
9.323344259417537 990.130247567449 1.3344625792107376
9.328571814370953 950.5041089543287 1.30694048901078
9.33379936932437 907.6526236670417 1.2779064845123547
9.339026924277785 858.4342598911345 1.2440577133142283
9.344254479231202 809.879010521798 1.2110177691659176
9.349482034184618 764.5087432950993 1.1773722233146073
9.354709589138034 727.6120089866922 1.1488478097602137
9.35993714409145 701.6541744207101 1.127855874713251
9.365164699044866 685.3605771381166 1.1157796973176688
9.370392253998283 668.2569268353294 1.1029060082993187
9.375619808951699 655.6801409126605 1.093413414075655
9.380847363905115 648.030336995619 1.0878458351074376
9.386074918858531 644.7127160463733 1.0874205506379533
9.391302473811947 643.7472772062843 1.0875096363538523
9.396530028765364 638.1881774904163 1.0830888291136411
9.40175758371878 634.1507518258373 1.0797326304117116
9.406985138672196 633.223057248918 1.0784183539324854
9.412212693625612 633.832298512742 1.0784298334431544
9.417440248579029 629.2029088220725 1.0643974633810258
9.422667803532445 622.8504490980631 1.0541170188826343
9.427895358485861 620.0821718406281 1.0482273470403736
9.433122913439277 620.4208941792149 1.0456798042269757
9.438350468392693 621.5063411883647 1.0442902351325494
9.44357802334611 621.8590235717886 1.042483582727038
9.448805578299526 624.2862996600207 1.0420423175700384
9.454033133252942 623.5580031070472 1.0399167674090952
9.459260688206358 624.5028694972253 1.0385951861216205
9.464488243159774 623.5796249746737 1.035964491360581
9.46971579811319 619.8137410583706 1.0309199837533891
9.474943353066607 617.6120978136162 1.0271405327610303
9.480170908020023 620.5268867638429 1.0289892026400838
9.48539846297344 623.0867408362016 1.0298660581923622
9.490626017926855 622.2464700389143 1.0267798154468684
9.495853572880272 622.1527382999607 1.026003425787724
9.501081127833688 621.753877999437 1.0247950107716204
9.506308682787104 620.1554896245872 1.0238516248512628
9.51153623774052 616.2958663345931 1.0198107962888443
9.516763792693936 611.9907965416593 1.0155778008068008
9.521991347647353 609.5854609473414 1.0108137999178382
9.527218902600769 615.9951593917705 1.0149747450669122
9.532446457554185 623.0046532182847 1.0204117466858402
9.537674012507601 623.9114460788234 1.020778848051492
9.542901567461017 623.0853099927125 1.0187227509565044
9.548129122414434 622.5631105847732 1.0174096288753665
9.55335667736785 620.2592117193915 1.0136387323564693
9.558584232321266 622.6336386904067 1.0145379257001774
9.563811787274682 625.8436318567578 1.0166602085981735
9.569039342228098 626.5331457092475 1.017746999615927
9.574266897181515 621.7513337405481 1.0136836498849342
9.57949445213493 621.5835840482329 1.0123037350087447
9.584722007088347 619.3408729012073 1.0084335265916562
9.589949562041763 620.1569296196233 1.0085948106409242
9.59517711699518 620.332033579882 1.007988156942936
9.600404671948596 620.41790949272 1.0080979032939863
9.605632226902012 622.5444550004787 1.0089287488035716
9.610859781855428 623.2362310596023 1.0088461609224095
9.616087336808844 624.2172826823972 1.0097776434364005
9.62131489176226 626.0302572933886 1.0103324758095606
9.626542446715677 625.0198151281259 1.0081440284604894
9.631770001669093 621.9335849774592 1.004862970582944
9.636997556622509 621.6776974104249 1.0039967813875148
9.642225111575925 622.9431993888064 1.0049027252709457
9.647452666529341 622.7394230486946 1.0044625624541368
9.652680221482758 625.9292461749537 1.0067196229345559
9.657907776436174 629.3839758518956 1.0081651702896424
9.66313533138959 631.4313556757863 1.0086270683430247
9.668362886343006 636.1165680182592 1.0126445783052196
9.673590441296422 635.9830819815795 1.0143717040542088
9.678817996249839 633.9591437330697 1.011345083827838
9.684045551203255 631.5715729831811 1.0082813018070838
9.689273106156671 631.8993302561431 1.0069236523802725
9.694500661110087 637.2337187409499 1.0101597352591802
9.699728216063503 642.4573275936627 1.014508180497341
9.70495577101692 644.3281444072115 1.0152799660032652
9.710183325970336 647.6891764347121 1.0177109675230596
9.715410880923752 646.4318575922736 1.0157177023475905
9.720638435877168 650.7280672416771 1.018665558055704
9.725865990830584 650.6535976092014 1.0186769129721074
9.731093545784 649.6456161472881 1.0161919313480274
9.736321100737417 652.1115702852542 1.0174052941296314
9.741548655690833 657.3588834193014 1.020848516919402
9.74677621064425 658.6222760633165 1.0204228105815607
9.752003765597665 661.0797028582055 1.0213909793123181
9.757231320551082 662.4425710915435 1.022330121608776
9.762458875504498 667.5835354750105 1.0264651723080254
9.767686430457914 674.8855326748859 1.0317220306014343
9.77291398541133 678.5057142858719 1.034493237752146
9.778141540364746 677.7148525605699 1.033430465287712
9.783369095318163 674.3789029783886 1.0302740044873424
9.788596650271579 670.6966166499095 1.0268072466884173
9.793824205224995 668.932858616201 1.0253837581052456
9.799051760178411 668.2906779831288 1.0233629114772183
9.804279315131827 668.4080219321409 1.022826982816022
9.809506870085244 666.0689935976351 1.020674889980329
9.81473442503866 667.690380172533 1.0213805610541715
9.819961979992076 667.6639575351867 1.0197778970297815
9.825189534945492 673.6873918914047 1.023852878720494
9.830417089898909 680.8957649501057 1.0288584643862744
9.835644644852325 681.0939552203878 1.0281073577574456
9.840872199805741 679.6937302773463 1.0262762768228926
9.846099754759157 676.0275188954018 1.0237053500323543
9.851327309712573 678.9970759218326 1.0269518097473533
9.85655486466599 678.3978553519321 1.0258097378337354
9.861782419619406 677.4980839378557 1.0242229794327307
9.867009974572822 674.145262017743 1.01926786281252
9.872237529526238 671.8590837731988 1.0169472579256171
9.877465084479654 669.1098579572224 1.0147490576023694
9.88269263943307 673.6254726093376 1.0189024342981754
9.887920194386487 678.8574109534094 1.0222384222302137
9.893147749339903 684.1687971700431 1.0261272771939671
9.89837530429332 683.9244456025747 1.024416033239239
9.903602859246735 681.8739824003984 1.0224581401149089
9.908830414200152 684.645381277817 1.0241974987546945
9.914057969153568 692.7434036409406 1.0298623819041668
9.919285524106984 696.6352856345428 1.0325621759928207
9.9245130790604 699.4798372056406 1.0337318599957632
9.929740634013816 701.3012203929542 1.034911545665654
9.934968188967233 705.1639681238192 1.0371062173526773
9.940195743920649 706.6888952909972 1.0390040358871384
9.945423298874065 713.4928075467152 1.0447570801106292
9.950650853827481 714.2548416575772 1.0453929299664033
9.955878408780897 713.0455189193763 1.0432370169327159
9.961105963734314 708.4225287833303 1.0380515259245393
9.96633351868773 702.1440019689215 1.0329130417118981
9.971561073641146 700.0868886735831 1.0306042369684423
9.976788628594562 705.4113129045852 1.034648046736931
9.982016183547978 704.8619330490156 1.0339583768051201
9.987243738501395 701.5007338536951 1.030735227962005
9.99247129345481 699.1937952238707 1.0278698573641618
9.997698848408227 694.9276577340594 1.0244398149947302
10.002926403361643 695.8805936789671 1.0236816140627965
10.00815395831506 691.7743603468381 1.0198431784956945
10.013381513268476 684.1818093598764 1.0138439087504465
10.018609068221892 680.5401680261169 1.0117797884551245
10.023836623175308 679.3767279219039 1.0107878205138265
10.029064178128724 680.7001137365701 1.011305094829396
10.03429173308214 684.5980987992766 1.0138206091117568
10.039519288035557 683.5079381323766 1.0125252826980398
10.044746842988973 682.6482171717798 1.0113054166801843
10.049974397942389 683.4682193208246 1.0111090742844733
10.055201952895805 680.5411054200467 1.0087441332702332
10.060429507849221 681.3790954147869 1.0094181460340654
10.065657062802638 678.8393833963395 1.007436368361357
10.070884617756054 679.6672012426695 1.0078071214929933
10.07611217270947 681.8731707777981 1.0096361350142582
10.081339727662886 685.4439175840292 1.0122908715511685
10.086567282616302 685.7675355376185 1.0124991152008083
10.091794837569719 680.3893379768733 1.007795946738361
10.097022392523135 679.9842019815807 1.0064739670477552
10.102249947476551 679.3220289389343 1.0055541204725704
10.107477502429967 681.1852078184556 1.0065119073412998
10.112705057383383 681.2757035098983 1.0058973644775147
10.1179326123368 675.8389868771815 1.0019980596188862
10.123160167290216 672.7365319574113 0.9994899698632289
10.128387722243632 667.9471123219533 0.9958295486923078
10.133615277197048 667.0453864703056 0.9941771778666031
10.138842832150464 669.9801805931163 0.9952388684441346
10.14407038710388 668.3689081309308 0.9938926764278208
10.149297942057297 670.1761191799337 0.995439000586109
10.154525497010713 668.8603646588746 0.994992264367014
10.15975305196413 667.1961147661111 0.9936549086679131
10.164980606917545 669.4147476596706 0.9945403598790218
10.170208161870962 670.5352626253039 0.9940613108316421
10.175435716824378 671.5986974721153 0.994958054817211
10.180663271777794 671.8470621742124 0.9940579333257832
10.18589082673121 667.9766493032257 0.9911097911221114
10.191118381684626 661.2859146122981 0.9860672029576263
10.196345936638043 657.1452961939323 0.9836086049584131
10.201573491591459 656.7255474753619 0.9834476489054683
10.206801046544875 657.6650164004649 0.9842364442086525
10.212028601498291 657.9839045570658 0.9826822981021136
10.217256156451707 656.9488837001443 0.9814381652047854
10.222483711405124 654.9749297810977 0.9796303938650506
10.22771126635854 655.9370768801631 0.9822608913472946
10.232938821311956 649.543743711307 0.9777423949819919
10.238166376265372 645.1169405751432 0.9742567409607483
10.243393931218788 644.4420831577163 0.9736982925135718
10.248621486172205 637.234968827783 0.9681366869783565
10.253849041125621 637.4533154939033 0.9672899272848888
10.259076596079037 631.9189494607288 0.9628816196632148
10.264304151032453 628.977657517297 0.9598768918704896
10.26953170598587 631.7748743149293 0.9620297575608611
10.274759260939286 632.3019838250663 0.9625277225249308
10.279986815892702 634.5947623861674 0.9638974977545047
10.285214370846118 632.2738475794403 0.9618774450875599
10.290441925799534 630.1460524237854 0.9593771259524426
10.29566948075295 627.4637424200239 0.9571157364126011
10.300897035706367 621.6742056686812 0.9518998016747459
10.306124590659783 622.2215787043459 0.9519443919565104
10.3113521456132 618.0274663141578 0.9488830279255898
10.316579700566615 621.4870167652492 0.9523757164871407
10.321807255520032 618.7091632808995 0.9495771855336342
10.327034810473448 614.0245155681162 0.945483138942602
10.332262365426864 608.2555653249489 0.9389644552499352
10.33748992038028 608.6969061596673 0.9388821172119546
10.342717475333696 608.0613808843593 0.9379601097981299
10.347945030287113 609.7910582085291 0.9390269431908557
10.353172585240529 614.0140432004233 0.9421904972147909
10.358400140193945 616.4032239980086 0.9440165292268633
10.363627695147361 622.094458530924 0.948531748632006
10.368855250100777 627.1154651160219 0.9523246794636314
10.374082805054194 630.9164976969769 0.9547736389628058
10.37931036000761 629.885842306683 0.9528939463643171
10.384537914961026 624.2054369131787 0.9485139682751154
10.389765469914442 621.9586061889712 0.9464061700861317
10.394993024867858 623.5616142785137 0.9471440123718201
10.400220579821275 626.8222403463026 0.9495884733204366
10.40544813477469 624.6678015109187 0.946908631618171
10.410675689728107 617.003522346941 0.9410361510663007
10.415903244681523 611.9422865054656 0.9374461162026528
10.42113079963494 611.7261211913377 0.9371156466864055
10.426358354588356 605.926279112306 0.9324833191741464
10.431585909541772 601.1966839616193 0.9288342418918449
10.436813464495188 598.4599332312168 0.9271860745825852
10.442041019448604 594.7094557405821 0.9242707857533219
10.44726857440202 591.7204932765275 0.9211112052337003
10.452496129355437 589.8075596099745 0.919233356927411
10.457723684308853 585.3818036405746 0.9155944923025935
10.462951239262269 579.5393240624024 0.9096551618814841
10.468178794215685 573.6406088814922 0.9048882530164853
10.473406349169101 566.2000569370225 0.8990861128647423
10.478633904122518 561.5426933184741 0.8957142518835307
10.483861459075934 559.1186775659519 0.8937806665947073
10.48908901402935 557.1251657019328 0.8913350861107784
10.494316568982766 554.7391278748438 0.8878077820422189
10.499544123936182 550.8144060913567 0.8840340807343311
10.504771678889599 543.3445725341298 0.8782422166344357
10.509999233843015 540.6590799484511 0.8770667075033233
10.515226788796431 538.3875066903594 0.8749075756474668
10.520454343749847 531.9352271139577 0.8697306219088371
10.525681898703263 531.8915896621724 0.8707297405619429
10.53090945365668 529.8193901645052 0.8682540606694886
10.536137008610096 527.7345686843 0.8660670210371465
10.541364563563512 527.1573488124313 0.8643469505027025
10.546592118516928 526.7061952146565 0.8633892891768624
10.551819673470344 526.0203754959333 0.862596738489234
10.55704722842376 526.4269192210204 0.8636366208862193
10.562274783377177 523.3438544052925 0.8608890583326981
10.567502338330593 521.8662991607148 0.8595361971492532
10.57272989328401 521.7459971975111 0.8581132403666696
10.577957448237425 518.1919310802552 0.8551105500301381
10.583185003190842 517.2440054644271 0.8536252044092687
10.588412558144258 515.0043044400461 0.8515451067811234
10.593640113097674 515.2566685592736 0.8522870718964028
10.59886766805109 517.0995393542785 0.8531843401606914
10.604095223004506 514.4240740960854 0.8502005237451683
10.609322777957923 510.7758463684982 0.847166058789433
10.614550332911339 507.8537777915272 0.8445861813945699
10.619777887864755 508.0109498338504 0.8445916491770133
10.625005442818171 509.2672668890494 0.8465453753390307
10.630232997771587 509.24945420193694 0.8464134847420673
10.635460552725004 507.9803319499702 0.8456309412557387
10.64068810767842 507.6093344254374 0.8445463788885516
10.645915662631836 511.0649652656066 0.8469689607581259
10.651143217585252 513.9981515677798 0.8495230080267799
10.656370772538668 514.4342788615836 0.8493379148723919
10.661598327492085 514.8439452090643 0.8490442017125384
10.666825882445501 518.8498178949633 0.8522765168868321
10.672053437398917 523.0046446899593 0.8545349278470036
10.677280992352333 529.9474648080575 0.8600209612568416
10.68250854730575 533.8923233288164 0.8633692615583759
10.687736102259166 538.028561807291 0.8654007025772557
10.692963657212582 538.3126400591999 0.86570688905309
10.698191212165998 539.6584221357218 0.8663314372806152
10.703418767119414 540.6685092185545 0.8656894639126687
10.70864632207283 541.6186302417877 0.8658807634189228
10.713873877026247 550.2612596620673 0.8723240787506451
10.719101431979663 558.41957019042 0.8782489650809524
10.72432898693308 567.6183787228811 0.8849907326980903
10.729556541886495 579.1004388536068 0.893311072378397
10.734784096839912 590.9236497163861 0.9028885296506769
10.740011651793328 597.1322155717581 0.9075037118203123
10.745239206746744 602.8403357982351 0.9110432835669623
10.75046676170016 602.0753535517176 0.9098898391558554
10.755694316653576 603.0112919367531 0.9100294688951392
10.760921871606993 600.4516714809914 0.9081991715158446
10.766149426560409 603.3098113370244 0.91053688490476
10.771376981513825 601.6084639150928 0.9093205503570477
10.776604536467241 596.6995532660851 0.9050350389700529
10.781832091420657 595.5046065114965 0.9035224482899042
10.787059646374074 590.7866034540875 0.899656783268833
10.79228720132749 585.3889795054266 0.8954302066119607
10.797514756280906 582.1346044787053 0.8926084354950042
10.802742311234322 581.6003201414061 0.892425455766285
10.807969866187738 583.1641529823529 0.894001615359572
10.813197421141155 585.5826411534252 0.895189061320402
10.81842497609457 586.7332979291675 0.895915120542373
10.823652531047987 588.6205967442036 0.8968776577699744
10.828880086001403 592.1935799714713 0.8989680084943491
10.83410764095482 595.7539056824883 0.9015224497348745
10.839335195908236 604.5393568571037 0.9073354723582899
10.844562750861652 609.0930529030319 0.9105747934287737
10.849790305815068 621.2675080387502 0.9186883692813882
10.855017860768484 638.4558472845124 0.9302257850333433
10.8602454157219 661.4560534978594 0.9468597853533545
10.865472970675317 690.7914600258082 0.9678507064613731
10.870700525628733 712.8171334321032 0.9833806664910415
10.875928080582149 732.6200274031956 0.997077821924268
10.881155635535565 740.532047090514 1.0009062920355585
10.886383190488981 743.0533992416097 1.0017986219704909
10.891610745442398 733.6968884211492 0.9955236642560836
10.896838300395814 719.5942602819218 0.9859167118980139
10.90206585534923 697.1226725400691 0.9704065145026742
10.907293410302646 679.9132088307389 0.9580721044872067
10.912520965256062 661.4487720382384 0.9442747619724626
10.917748520209479 645.4045555094114 0.932577426968714
10.922976075162895 630.6318028895568 0.9215629240142811
10.928203630116311 615.9844600734341 0.9108075669033981
10.933431185069727 602.3268579468069 0.9006095148872926
10.938658740023143 592.4973529759677 0.8931819933413319
10.94388629497656 584.3195029364845 0.8873100232750648
10.949113849929976 577.4821994056948 0.8822423192669877
10.954341404883392 573.6721999193888 0.8799041049827788
10.959568959836808 566.52129163313 0.8739139076497968
10.964796514790224 563.0172892780206 0.8709750246812693
10.97002406974364 557.8343437575041 0.866977018661466
10.975251624697057 551.3910601276111 0.8638739491645561
10.980479179650473 545.167698289402 0.8606878080229385
10.98570673460389 540.5893985861519 0.8584008164351138
10.990934289557305 536.2355028092616 0.85603319019414
10.996161844510722 530.8504036730953 0.8526581887596593
11.001389399464138 527.5636945779687 0.8509949600194224
11.006616954417554 524.6847920316187 0.8493208783290056
11.01184450937097 519.9579583347113 0.8462392867245782
11.017072064324386 515.1062149745297 0.8427602846609201
11.022299619277803 514.4356111894762 0.842744409007747
11.027527174231219 512.2027188202358 0.8413476481920614
11.032754729184635 511.021599801852 0.8406721569896902
11.037982284138051 503.37831158769467 0.8349617143695979
11.043209839091467 497.4349617040247 0.8303032342455527
11.048437394044884 496.7020292694412 0.8298177998995679
11.0536649489983 494.79374453218975 0.8289707726713212
11.058892503951716 495.09277948173616 0.8289269848170843
11.064120058905132 494.5802984202612 0.8284582230899126
11.069347613858548 493.5984227524782 0.828760871869991
11.074575168811965 492.5673493652573 0.829179360531548
11.079802723765381 489.6038333810367 0.8275915759608398
11.085030278718797 491.5135332832058 0.8298082932128648
11.090257833672213 489.89537572708514 0.8274452523019489
11.09548538862563 488.559271316666 0.8260553188503275
11.100712943579046 486.03568601267597 0.8241174145509307
11.105940498532462 482.53993528738164 0.8215105331075958
11.111168053485878 485.53590414951384 0.824820817772041
11.116395608439294 480.1454742141768 0.8205126703616699
11.12162316339271 479.1260131225701 0.8199931101746075
11.126850718346127 476.58607355717817 0.8179633530097034
11.132078273299543 472.69379919880373 0.8144497432216127
11.13730582825296 474.3316070418007 0.8157991911988454
11.142533383206375 471.38442588370566 0.8136575665499731
11.147760938159792 471.8641129567932 0.8140589705834564
11.152988493113208 477.45741761885176 0.818674388280155
11.158216048066624 473.75991674476086 0.8160918796834192
11.16344360302004 475.5207666883923 0.81757481579734
11.168671157973456 473.4965925879874 0.8160348400658666
11.173898712926873 474.81645086733675 0.817284518892005
11.179126267880289 478.3527829072772 0.819873589704215
11.184353822833705 477.88064119997466 0.8188355179539398
11.189581377787121 473.7679785604958 0.8156768308829887
11.194808932740537 468.9848113669068 0.8118702099777855
11.200036487693954 467.67521175861475 0.8115261687485557
11.20526404264737 468.5610595631487 0.8126749321402024
11.210491597600786 467.8601850166203 0.812359615921991
11.215719152554202 471.31885662614405 0.8154862892613219
11.220946707507618 476.3037003863715 0.8191104038069862
11.226174262461035 478.0516258606083 0.8210400085906467
11.23140181741445 478.27712939792667 0.8220369880726731
11.236629372367867 475.1228412257734 0.8195693358749905
11.241856927321283 471.13031144319575 0.816611257988435
11.2470844822747 469.2966211868677 0.8151973917881923
11.252312037228116 469.4463385576588 0.8144544426596968
11.257539592181532 468.6491291789933 0.8136725650557409
11.262767147134948 465.3883602072207 0.8105752727161694
11.267994702088364 463.7475963587456 0.8093031727921751
11.27322225704178 464.3727915453149 0.8105796927472172
11.278449811995197 464.33022721832754 0.8109353032298257
11.283677366948613 464.2307115281959 0.8106407773883407
11.288904921902029 464.27744477519013 0.8106905558097167
11.294132476855445 460.70435423816775 0.8064070138296127
11.299360031808861 456.62945402166974 0.8023980030197888
11.304587586762278 454.13817803173345 0.799634048955403
11.309815141715694 452.4279422581125 0.7974699470140474
11.31504269666911 454.11672642007574 0.7990775342887916
11.320270251622526 457.3288831886346 0.8016448346139572
11.325497806575942 456.1443037606116 0.8008306194465848
11.330725361529359 455.17997801929596 0.7993988686106005
11.335952916482775 455.7185825646411 0.8001301382219406
11.341180471436191 454.43966954654394 0.7989324631975597
11.346408026389607 450.6255652491211 0.7951790402805321
11.351635581343023 446.68537006214365 0.791987039454431
11.35686313629644 440.4909454422515 0.7869281176553335
11.362090691249856 438.2577772668042 0.7848173398510868
11.367318246203272 436.12003716973044 0.7831790582043546
11.372545801156688 433.98229574159643 0.7817464487827134
11.377773356110104 435.0126259380499 0.7824649355580306
11.38300091106352 436.264024745588 0.7842982058189834
11.388228466016937 437.63675916389315 0.7852493704409347
11.393456020970353 436.52115657616247 0.7837302759977611
11.39868357592377 428.5608806633782 0.7775058887402787
11.403911130877185 425.75654290157553 0.7754855359922234
11.409138685830602 423.1314592071442 0.7738705043818459
11.414366240784018 423.00561060893045 0.7740231989585674
11.419593795737434 421.97387721810225 0.7725391906177096
11.42482135069085 419.70265773751265 0.7705888674572982
11.430048905644266 417.7093097761473 0.7686204601035987
11.435276460597683 414.8186293175972 0.7659480876469071
11.440504015551099 412.43378873448245 0.7646692824048706
11.445731570504515 409.761777501139 0.7612469469691207
11.450959125457931 411.5434358453795 0.7623684840927423
11.456186680411347 412.8384745120889 0.7642395117729044
11.461414235364764 413.90348097534036 0.7672027564684148
11.46664179031818 408.44295427790183 0.762258802048465
11.471869345271596 404.30282127014857 0.7580745161314284
11.477096900225012 404.38506741646955 0.7579584223766287
11.482324455178428 407.0598053559315 0.7653465383565544
11.487552010131845 409.63899868048105 0.7706642205983814
11.49277956508526 405.73093071970237 0.7688605620020299
11.498007120038677 403.0540315970836 0.7686856251499372
11.503234674992093 398.27270561539706 0.7648626941776471
11.50846222994551 396.7636378016625 0.7644442884253317
11.513689784898926 397.65738388426325 0.7655131688528825
11.518917339852342 397.71975253778305 0.7659020526814792
11.524144894805758 393.6040993129518 0.7635908061694288
11.529372449759174 391.30228448826097 0.7626024965858195
11.53460000471259 393.33756020067904 0.7662438474757775
11.539827559666007 396.7337166605163 0.7700727631472574
11.545055114619423 398.1369319856983 0.7711367320234378
11.550282669572839 396.6196299510513 0.7692151083641832
11.555510224526255 394.3837722325961 0.7675548855327367
11.560737779479672 393.18684281517886 0.7677925639596939
11.565965334433088 394.41648194988716 0.7703232849871142
11.571192889386504 392.76111253041887 0.7691610841057074
11.57642044433992 393.8069567595601 0.7705237528957779
11.581647999293336 395.48672003724903 0.7724176477451095
11.586875554246753 396.10876256466344 0.7729000055733914
11.592103109200169 395.90352232214406 0.7734117186501374
11.597330664153585 397.40043908956505 0.7751196050516321
11.602558219107001 401.7466688916728 0.7794788606557644
11.607785774060417 407.0452419217787 0.7852685504785106
11.613013329013834 410.2435145878244 0.7882187941897709
11.61824088396725 404.3080633660651 0.7826117958575313
11.623468438920666 398.104606825525 0.7780422407063178
11.628695993874082 394.39576852858477 0.774600790584064
11.633923548827498 393.0214942179346 0.7750581271128303
11.639151103780915 393.0462307807729 0.7754099817296954
11.64437865873433 391.7140455082463 0.7748009143108577
11.649606213687747 388.88784807216615 0.7722602597971348
11.654833768641163 381.8313210769256 0.7655384078099052
11.66006132359458 379.069417984591 0.7632871129127166
11.665288878547996 379.2069939469751 0.7628071313850296
11.670516433501412 378.2750939261405 0.7616846601967961
11.675743988454828 378.6426745921626 0.7629051356725578
11.680971543408244 378.9841566400319 0.7627190560512676
11.68619909836166 380.0907553603744 0.7649145062419089
11.691426653315077 381.3440705065766 0.7672652423749652
11.696654208268493 381.93970042968476 0.7685479023862318
11.701881763221909 379.99362764592195 0.7674922109074391
11.707109318175325 378.37117678558144 0.7663979790539978
11.712336873128741 376.29618657367723 0.7641513586185268
11.717564428082158 377.594728383594 0.7653702720472295
11.722791983035574 376.02237045391297 0.7640542819604323
11.72801953798899 374.5909118588612 0.762301841276896
11.733247092942406 371.82776128874383 0.7598215039066172
11.738474647895822 371.41515303036056 0.7596908174746262
11.743702202849239 372.5657930093006 0.7623788467296851
11.748929757802655 376.0435402891424 0.767409953477745
11.754157312756071 377.3557302373809 0.7698579300414823
11.759384867709487 379.2868318060959 0.7725952301461098
11.764612422662903 378.7310407303869 0.7709315729054224
11.76983997761632 378.82555182204527 0.7707473768831763
11.775067532569736 381.25903591982313 0.7718340189629628
11.780295087523152 385.0509107448271 0.7752133765366749
11.785522642476568 386.61258948677903 0.7763651785116231
11.790750197429984 385.5901485226529 0.7757205457073829
11.7959777523834 384.9283011051468 0.7755439736253202
11.801205307336817 386.5269683516691 0.7775119459962654
11.806432862290233 389.20026063867226 0.7797847133496643
11.81166041724365 393.3162358443512 0.7834581621343719
11.816887972197065 395.33496829199055 0.7853386904527948
11.822115527150482 393.52866566455737 0.7830407739540906
11.827343082103898 391.2511383149146 0.780805177005555
11.832570637057314 389.1696326669949 0.7791315030727783
11.83779819201073 390.2294349478165 0.7816554200695897
11.843025746964146 387.4034053760085 0.7792777490733293
11.848253301917563 383.87560053701515 0.7762029334350776
11.853480856870979 379.91909335672364 0.771780978316579
11.858708411824395 372.6405437771457 0.7629024471434207
11.863935966777811 366.9125753370599 0.756537571521785
11.869163521731227 366.6157147808164 0.7578090288016454
11.874391076684644 365.2124970550747 0.7574242832726623
11.87961863163806 365.4409845726819 0.758623874210058
11.884846186591476 363.1182411279032 0.7568354285378909
11.890073741544892 358.8849767645813 0.7524444381952173
11.895301296498308 358.63900627804463 0.752532379518746
11.900528851451725 358.58987271252755 0.7527377045812057
11.90575640640514 358.24502607141005 0.7522914194849074
11.910983961358557 357.4668928469428 0.7516541855571472
11.916211516311973 355.64669256093333 0.7503017123689322
11.92143907126539 350.09978069723525 0.7455877261337198
11.926666626218806 349.8254538285483 0.7466588098210725
11.931894181172222 348.0109738289587 0.7454593199281058
11.937121736125638 347.5804010142216 0.7449010910940754
11.942349291079054 347.0580445215712 0.7448222712689532
11.94757684603247 346.44663776984555 0.7442879707063987
11.952804400985887 344.9332610179768 0.7413364541173589
11.958031955939303 344.545751127707 0.7419007466931232
11.963259510892719 341.943598158393 0.7388322390518456
11.968487065846135 341.90416589357164 0.7395474460701534
11.973714620799552 345.8553799325091 0.7458128870571514
11.978942175752968 349.1663059613188 0.748651366936392
11.984169730706384 350.9480023945552 0.7504614121954527
11.9893972856598 348.9205431069041 0.7484788342968786
11.994624840613216 347.60355014867577 0.7459479506866922
11.999852395566633 345.4697605355563 0.7448503087707236
12.005079950520049 343.8244404694999 0.7414879435070618
12.010307505473465 341.14013637425063 0.738794785190813
12.015535060426881 340.8677319595569 0.7384733475019946
12.020762615380297 343.4296434694374 0.7410959351253442
12.025990170333714 345.6393844888968 0.744695421223858
12.03121772528713 346.6878802138792 0.7466175436297475
12.036445280240546 345.07167355172635 0.7442447148334006
12.041672835193962 343.44515468069795 0.7426934261463259
12.046900390147378 340.2123298177579 0.739093446588712
12.052127945100795 340.8992960404557 0.741153119301777
12.05735550005421 344.7297571613803 0.7457201672032114
12.062583055007627 346.138183758318 0.746697120932479
12.067810609961043 349.9289401041823 0.7510290505455126
12.07303816491446 351.7067142472038 0.75202315298031
12.078265719867876 355.6020742204723 0.7555672979385778
12.083493274821292 359.2982460046332 0.7596011815527022
12.088720829774708 363.19597909854 0.763610988555207
12.093948384728124 363.89181223088394 0.7642704212126453
12.09917593968154 368.3468792892275 0.7694387891420835
12.104403494634957 374.4464791453514 0.7761714910813111
12.109631049588373 382.0071079852415 0.7833223016227636
12.114858604541789 392.6991926057569 0.7935612141826202
12.120086159495205 405.7689364724729 0.8064671780620902
12.125313714448621 419.3515686697914 0.8185679318972413
12.130541269402038 436.85009807580485 0.8348475803278311
12.135768824355454 455.72312728428955 0.8520880785347842
12.14099637930887 471.4002768522134 0.8659820443305979
12.146223934262286 486.34405162480977 0.879943368014925
12.151451489215702 496.7930474940601 0.889476870835958
12.156679044169119 501.0122346075485 0.8932233581902517
12.161906599122535 505.9623444976571 0.8979402819711911
12.167134154075951 508.6715336799034 0.8998533623424335
12.172361709029367 508.6014798924546 0.900017973329653
12.177589263982783 506.9721554054673 0.8991789961475456
12.1828168189362 500.2699927543932 0.8926724816150375
12.188044373889616 490.41002649586926 0.8850835906207463
12.193271928843032 480.33641402325867 0.8766225186737199
12.198499483796448 467.72380276020743 0.8653257411729328
12.203727038749864 456.9228903294338 0.8559630548805163
12.20895459370328 450.50145607844576 0.8501119785113356
12.214182148656697 442.868492802131 0.8430802870183306
12.219409703610113 433.7499077616805 0.8354043786750854
12.22463725856353 424.65025306744514 0.8262443022022042
12.229864813516945 415.1932748160385 0.8178661597565218
12.235092368470362 408.3296866555361 0.8119142558576572
12.240319923423778 403.5006853902025 0.8077011257494603
12.245547478377194 395.08470227427244 0.801173394171492
12.25077503333061 388.16941235313396 0.7941186096963987
12.256002588284026 378.3304339946005 0.7841564009643265
12.261230143237443 373.2738442164397 0.7790070292031075
12.266457698190859 369.83692915673123 0.7754265452420599
12.271685253144275 367.7448341469858 0.7745938263479815
12.276912808097691 362.8846055176911 0.7704548810180921
12.282140363051107 354.78060593917166 0.7622990352142761
12.287367918004524 349.24969924211376 0.7567712856287028
12.29259547295794 345.6518530507875 0.7535569734762344
12.297823027911356 343.5745211718554 0.7516945224489587
12.303050582864772 339.0904493542888 0.7467077520214366
12.308278137818188 340.8093557622868 0.748308996710596
12.313505692771605 342.495473326869 0.7520833017755668
12.31873324772502 343.7832525638506 0.7613922337603019
12.323960802678437 346.03199372930675 0.7683892647833304
12.329188357631853 347.71350476644693 0.7739919128408188
12.33441591258527 346.2430675173053 0.7761252981186002
12.339643467538686 345.6314491935616 0.7790183092718184
12.344871022492102 339.8439990962418 0.7754528328437078
12.350098577445518 338.04692796355283 0.776069705617498
12.355326132398934 337.40550360217355 0.7779459238730592
12.36055368735235 338.55508071381735 0.7809024485673964
12.365781242305767 335.8754933733994 0.7799328889637637
12.371008797259183 328.90638845728347 0.7727166475665902
12.376236352212599 323.31133761458796 0.7676416439626063
12.381463907166015 322.08582663304884 0.7702754197468248
12.386691462119432 324.19611288472623 0.7758311212261487
12.391919017072848 325.9469705160731 0.780711323029435
12.397146572026264 325.7273278718659 0.7812452383820102
12.40237412697968 325.23777536778476 0.7810489666667972
12.407601681933096 324.72488661433766 0.7829858153754338
12.412829236886513 324.5369201156034 0.7862241863962487
12.418056791839929 321.942262118993 0.7849271423974448
12.423284346793345 319.06456336532506 0.783251972484848
12.428511901746761 316.6045852365928 0.7804166140960676
12.433739456700177 315.883451676918 0.7794792243248639
12.438967011653594 318.28232642374684 0.7840438153650632
12.44419456660701 317.74005482857535 0.784417653327703
12.449422121560426 319.4787931583587 0.7873894255879277
12.454649676513842 319.3659067692853 0.7893566233164918
12.459877231467258 320.1984736267749 0.7921665532363624
12.465104786420675 321.8946893837577 0.7957722039325754
12.47033234137409 323.6968165419686 0.8008008010124416
12.475559896327507 322.2906154466749 0.8005512844707114
12.480787451280923 320.54720705715414 0.7996748403419628
12.48601500623434 312.42743297218937 0.7894556709300995
12.491242561187756 309.04299183372507 0.7841702122053091
12.496470116141172 308.58970990475865 0.7846978937739202
12.501697671094588 309.33159388979925 0.786676152914682
12.506925226048004 312.1085671293764 0.7918339294402418
12.51215278100142 310.65487458101677 0.792319336862244
12.517380335954837 306.36212382365517 0.786960202418075
12.522607890908253 307.30915437523765 0.7892808456764121
12.527835445861669 306.40465445377436 0.7898086410829939
12.533063000815085 307.7265780273705 0.7916213404645162
12.538290555768501 308.60760558391183 0.7947326225072378
12.543518110721918 308.0632532055103 0.7946257326498267
12.548745665675334 308.62617551168 0.7963814762691697
12.55397322062875 305.02930955783836 0.7946477255881736
12.559200775582166 303.1053745110452 0.7938206150600815
12.564428330535582 297.100222331915 0.7811105576215026
12.569655885488999 294.7767460554037 0.7713349947483793
12.574883440442415 296.93971354344063 0.7681903769055011
12.580110995395831 301.1877322819076 0.7697239889310201
12.585338550349247 304.4249417088882 0.7720892305006548
12.590566105302663 302.01789335837185 0.7654474765340858
12.59579366025608 300.3283988734665 0.7636826823192466
12.601021215209496 298.57948230521475 0.7604713959589978
12.606248770162912 297.8180333644781 0.7585843253401165
12.611476325116328 301.3135469148762 0.7613530072242655
12.616703880069744 304.16766327994736 0.7631377007136257
12.62193143502316 306.3708454335996 0.7649842499277306
12.627158989976577 308.8900327103695 0.7674221085501034
12.632386544929993 307.51906637616935 0.7658940316535336
12.63761409988341 308.0306835895032 0.7663557856208493
12.642841654836825 308.64856844574035 0.7664099805461408
12.648069209790242 312.2757159267464 0.770212641024824
12.653296764743658 315.4370005641339 0.7731928734403298
12.658524319697074 315.5771288034674 0.7709926035097805
12.66375187465049 318.5652778693015 0.7727453458230692
12.668979429603906 319.380367589708 0.7719450716297499
12.674206984557323 321.20610746060527 0.7718920394548506
12.679434539510739 323.7537648498554 0.7750009278094787
12.684662094464155 331.3881664549586 0.7826566541357411
12.689889649417571 335.62893748189066 0.7866434044879141
12.695117204370987 343.9960230913858 0.7952383848691706
12.700344759324404 352.31583908637333 0.803958921469927
12.70557231427782 358.5772149638196 0.8104319285239611
12.710799869231236 368.3907992947757 0.8190388732424019
12.716027424184652 378.3555694421914 0.8293148887135434
12.721254979138068 383.68941837965997 0.8342732181223401
12.726482534091485 388.630481158399 0.8395261340025948
12.7317100890449 392.68327770265154 0.8436601663648537
12.736937643998317 397.37080623769015 0.8481885657821269
12.742165198951733 401.9462376642912 0.852801865646704
12.74739275390515 409.4539658914715 0.8608221649422465
12.752620308858566 415.3125534055293 0.8662471616153697
12.757847863811982 417.95964544905354 0.8677042286019624
12.763075418765398 419.7739281042709 0.8693075683880974
12.768302973718814 413.93187467015247 0.8623512212650698
12.77353052867223 407.01577728458534 0.8555024149294592
12.778758083625647 397.96220542380644 0.8465570431334659
12.783985638579063 389.0233361384008 0.8377985333316462
12.789213193532479 385.2978877874598 0.833800832889849
12.794440748485895 377.94386105374133 0.8250907368291416
12.799668303439312 375.19380360578407 0.8207325657458137
12.804895858392728 370.9116814911158 0.816437503316009
12.810123413346144 362.7242294957621 0.8080372518517716
12.81535096829956 357.5977943762773 0.802729923266551
12.820578523252976 353.3104426776756 0.7988535487432665
12.825806078206393 354.3887921375282 0.7999193549823032
12.831033633159809 353.07346282217674 0.7976641173818482
12.836261188113225 355.145307121042 0.7990392446733067
12.841488743066641 354.92285386910146 0.797390377676039
12.846716298020057 353.60839055427346 0.7964508603855283
12.851943852973474 357.9668925343552 0.8016992792853657
12.85717140792689 361.1318399907197 0.8055273804116263
12.862398962880306 366.7613863980732 0.811638437214702
12.867626517833722 371.90505462537004 0.8161215785710365
12.872854072787138 376.84457542806257 0.8200761636255092
12.878081627740555 382.94264705440247 0.8250084712830547
12.88330918269397 389.4619280428908 0.8317465119656818
12.888536737647387 395.91356861324124 0.8383307404663284
12.893764292600803 397.049325352979 0.8390843870952364
12.89899184755422 397.733847363944 0.8398139304554081
12.904219402507636 398.50416615548875 0.8397619468271544
12.909446957461052 393.31382027972194 0.8342810961798843
12.914674512414468 384.11776758922906 0.8242646986124557
12.919902067367884 375.5293707675985 0.8148835636458693
12.9251296223213 365.4780218789388 0.805227640987156
12.930357177274717 355.5602341751971 0.7946689763325924
12.935584732228133 344.9550678182467 0.7825487169839501
12.940812287181549 336.8191250874287 0.7720236971967216
12.946039842134965 331.246123576722 0.7660518077179239
12.951267397088381 329.38096055442554 0.7647487142544493
12.956494952041798 324.73934934381157 0.7609014963076881
12.961722506995214 321.4048604960791 0.7572194746189422
12.96695006194863 317.3130840017419 0.7531822479501451
12.972177616902046 316.6237182340278 0.7529928120717548
12.977405171855462 314.5252588890503 0.7496139524000031
12.982632726808879 313.0828100329637 0.7475949112484169
12.987860281762295 314.2427262216759 0.7487644917696777
12.993087836715711 312.44811309956106 0.7466571547573855
12.998315391669127 313.74006352812233 0.748220553787784
13.003542946622543 311.6557597003196 0.747125820993892
13.00877050157596 309.6004860987567 0.7439147149913675
13.013998056529376 314.54174879964995 0.7495005279378226
13.019225611482792 317.24213259814496 0.7522963730526451
13.024453166436208 322.51963874117934 0.7573126047419166
13.029680721389624 325.6027534817901 0.7615225958807617
13.03490827634304 328.194247929109 0.7643892131798415
13.040135831296457 330.5331293302146 0.766392764589676
13.045363386249873 332.7862281980464 0.7701367118840794
13.05059094120329 335.2733772731119 0.7721293067007504
13.055818496156705 336.212451893962 0.7732957304665075
13.061046051110122 335.2165959074968 0.772320894060669
13.066273606063538 335.0326809249301 0.7714800013154717
13.071501161016954 332.9724856073496 0.769316197943706
13.07672871597037 332.5491693824283 0.7695890230716761
13.081956270923786 334.63169321767214 0.7719241107802323
13.087183825877203 334.13908355870507 0.772653123826444
13.092411380830619 333.62952206731995 0.771248644566949
13.097638935784035 330.96938368419603 0.7675618931574918
13.102866490737451 328.63366310771386 0.7660499182126911
13.108094045690867 322.7381430021884 0.7589954221687636
13.113321600644284 317.8411553383681 0.7543564230608016
13.1185491555977 316.0865690350127 0.752056247476645
13.123776710551116 317.863784100767 0.7544828574690882
13.129004265504532 320.55545068873346 0.7584304376587776
13.134231820457948 324.20311963739323 0.761117976687191
13.139459375411365 327.24707590349044 0.763071946328111
13.14468693036478 327.18848791520594 0.7611239513870405
13.149914485318197 327.77536789963693 0.7621565925439144
13.155142040271613 327.2017452517414 0.7621468998805315
13.16036959522503 327.0177846982073 0.7636492591441421
13.165597150178446 331.4166905214175 0.7705570604979338
13.170824705131862 334.08038596548806 0.7738061129035039
13.176052260085278 338.9547627247325 0.7793199712646799
13.181279815038694 338.81190340241363 0.7778250378565938
13.18650736999211 335.7592086091342 0.7724628538548389
13.191734924945527 334.693998582095 0.7720443483959082
13.196962479898943 337.6984912551631 0.7760074285482242
13.202190034852359 338.07414367766404 0.7766909407871515
13.207417589805775 340.6144276836904 0.7796427826121568
13.212645144759191 338.67818915358157 0.7756639050608009
13.217872699712608 336.7097751310243 0.7729962638593094
13.223100254666024 335.2204857586928 0.7716086551478373
13.22832780961944 332.86920691459324 0.7701475434757549
13.233555364572856 331.32195824937554 0.7687798764933242
13.238782919526273 329.76871988128977 0.7662308395129743
13.244010474479689 326.0809379543126 0.7622244932668296
13.249238029433105 324.9970673387636 0.7613838774643038
13.254465584386521 325.6867230631735 0.7619683004202983
13.259693139339937 326.18640213882804 0.7629791814167772
13.264920694293354 324.9623712434767 0.7615159305352589
13.27014824924677 321.7731838095302 0.7576946588578999
13.275375804200186 319.82069495192735 0.7556551114565362
13.280603359153602 318.8632366553855 0.7541469422634268
13.285830914107018 320.27466914900833 0.7571470335817846
13.291058469060435 316.2905300201814 0.7541164434973309
13.29628602401385 313.23702403550607 0.7511908617807276
13.301513578967267 309.87840376291365 0.7468649717985723
13.306741133920683 307.3020825265476 0.7449564721860013
13.3119686888741 305.2237610626664 0.7421362985666401
13.317196243827516 301.78525211737133 0.7372032867173804
13.322423798780932 300.67150150863273 0.7361822844061348
13.327651353734348 302.77391772330117 0.7382278103577864
13.332878908687764 303.8187083305654 0.7404950030321279
13.33810646364118 303.5442703127988 0.7410849899287898
13.343334018594597 300.1876876993247 0.7363322293941206
13.348561573548013 296.41640055257255 0.7319526036826483
13.353789128501429 297.00542200194616 0.7329004482321579
13.359016683454845 297.8426476809569 0.7332628171040843
13.364244238408261 299.0961842134628 0.7347842175405667
13.369471793361678 302.86671031258106 0.738999674461874
13.374699348315094 302.3340490138048 0.7386987296793697
13.37992690326851 304.008569975845 0.7413907459373323
13.385154458221926 305.34410013269957 0.742915394799817
13.390382013175342 304.8770924556813 0.7416300273958545
13.395609568128759 305.1617957426969 0.7415740530222483
13.400837123082175 304.0529608831951 0.7387835912347462
13.406064678035591 303.3977466623903 0.7375955952857749
13.411292232989007 303.34380198358787 0.7378148489725872
13.416519787942423 305.9805783098686 0.7408269286893042
13.42174734289584 308.9084885387554 0.744478640411021
13.426974897849256 312.21960478624527 0.7484105772335305
13.432202452802672 313.52096556719937 0.7488167716052833
13.437430007756088 316.1682970151524 0.7529482782940083
13.442657562709504 315.5445979374418 0.7518538332537025
13.44788511766292 316.08425558212514 0.7537823388744055
13.453112672616337 316.7624227098165 0.7552044974584846
13.458340227569753 317.34139253588864 0.7544074969812321
13.46356778252317 317.5910604528062 0.753876040676433
13.468795337476585 317.2789602838464 0.7525183086417665
13.474022892430002 318.54992902742964 0.7534541699177579
13.479250447383418 320.65262336129365 0.7563980835587566
13.484478002336834 325.60466463317135 0.7621809290843095
13.48970555729025 327.664845685896 0.7640943138453388
13.494933112243666 325.5921769989563 0.7619624073360232
13.500160667197083 322.027220487971 0.7579133265095171
13.505388222150499 318.88501858820183 0.7549634694014521
13.510615777103915 315.92068628237234 0.7514553339093546
13.515843332057331 314.2235907011229 0.7500440127846993
13.521070887010747 311.77923396401945 0.7468361448537743
13.526298441964164 310.58447619518375 0.7464440064300509
13.53152599691758 306.26619731025283 0.7417109747193147
13.536753551870996 304.57442055244127 0.7391939135208774
13.541981106824412 300.7526856740036 0.735598122336241
13.547208661777828 298.05998918772036 0.7326320570081146
13.552436216731245 294.7412524804181 0.7290530826412955
13.55766377168466 291.6845852363141 0.7265920531089313
13.562891326638077 287.527350750387 0.7224810156796723
13.568118881591493 286.0700577159379 0.7230452203702032
13.57334643654491 284.179406965803 0.7226077186072251
13.578573991498326 282.7822937185631 0.7210871482727931
13.583801546451742 279.19928781609843 0.7155106843636493
13.589029101405158 274.0496587367783 0.7076428843230363
13.594256656358574 270.8215642327957 0.7032326300753351
13.59948421131199 269.64607662153423 0.7029565428871174
13.604711766265407 266.84771398328655 0.6992470271953469
13.609939321218823 264.5068186848677 0.6972879159893016
13.615166876172239 263.08173451869135 0.6943954561980986
13.620394431125655 263.61289817182035 0.6948524226174729
13.625621986079071 266.00607801754785 0.698339741861807
13.630849541032488 266.8869599380307 0.6989468482833538
13.636077095985904 267.30082713999144 0.6990425437102862
13.64130465093932 267.3762434037419 0.6996054224803308
13.646532205892736 267.6276542388968 0.7005749991482495
13.651759760846153 265.39496630580913 0.6981875549863997
13.656987315799569 265.05425258641833 0.6990329731397822
13.662214870752985 263.988433860092 0.6980033192003051
13.667442425706401 259.9536271665781 0.6924516235600976
13.672669980659817 257.55000859163255 0.6900566878478999
13.677897535613234 256.2299043536799 0.6889273434814658
13.68312509056665 256.3941707430695 0.6892204539469895
13.688352645520066 258.21497589068747 0.6921452438189706
13.693580200473482 257.88550692988304 0.6903395006374524
13.698807755426898 257.88862237660373 0.6900882244201105
13.704035310380315 259.66786229551025 0.6942116947328828
13.70926286533373 259.96482940340593 0.6946793660049352
13.714490420287147 261.9658935940816 0.6985446093115721
13.719717975240563 260.52828065714743 0.6955654410151567
13.72494553019398 263.04942002491066 0.6990272689383934
13.730173085147396 261.3040427233316 0.6964803354934607
13.735400640100812 261.1923638214823 0.6948949094626906
13.740628195054228 260.59892801812254 0.6938868370330712
13.745855750007644 261.4791042411147 0.6960689287368965
13.75108330496106 262.94701257103753 0.6977442679604355
13.756310859914477 261.3872416683932 0.6972880524792252
13.761538414867893 257.39686066524865 0.6916747529757818
13.766765969821309 256.0121160740437 0.6889793865124028
13.771993524774725 257.0410923164255 0.6898946958661271
13.777221079728141 257.5776692263882 0.6901185117326877
13.782448634681558 253.74852152169012 0.6854924737391976
13.787676189634974 252.15145931318906 0.6833187096713615
13.79290374458839 250.42375034601443 0.6801153821710774
13.798131299541806 254.7885455443003 0.6843359366367255
13.803358854495222 257.27320815336975 0.6879525631444021
13.808586409448639 259.03530119537146 0.6924419283902439
13.813813964402055 258.6449249119533 0.6920994870232523
13.819041519355471 256.7660329052809 0.6924833662924437
13.824269074308887 257.12290446677446 0.6924879721581142
13.829496629262303 257.98134364798204 0.6922825499115811
13.83472418421572 260.79320369171137 0.697140885378047
13.839951739169136 264.6974825082262 0.7006687737486063
13.845179294122552 267.32673511554435 0.7051560548895226
13.850406849075968 270.7847980853726 0.7086782130071013
13.855634404029384 270.04711180465324 0.7064407680741162
13.8608619589828 269.03796572145285 0.7038285864543713
13.866089513936217 266.92249526926554 0.6982016737768014
13.871317068889633 265.21482739599867 0.6958600826570331
13.87654462384305 266.08461827301 0.6981421015699861
13.881772178796465 265.7843997206841 0.6988158140995729
13.886999733749882 269.31645140622857 0.703068482726475
13.892227288703298 270.708321959451 0.7041935899416968
13.897454843656714 271.56412095248317 0.7043290382752054
13.90268239861013 275.16539033629033 0.7091571818101078
13.907909953563546 278.22092266679664 0.7127714222695739
13.913137508516963 281.2144090968388 0.7157316378779188
13.918365063470379 281.29871405243017 0.7155287722278619
13.923592618423795 279.4200939476408 0.7119213576188277
13.928820173377211 279.30690096200465 0.7114348321901898
13.934047728330627 280.9898146670285 0.7141942010037808
13.939275283284044 283.1503955174309 0.7163445125399461
13.94450283823746 285.7189034393629 0.7205623888120021
13.949730393190876 282.40718466974727 0.7169869761420173
13.954957948144292 281.64541932124524 0.7153973356457344
13.960185503097708 281.9512020021325 0.7169851205724718
13.965413058051125 283.35104794361695 0.7182901443036616
13.97064061300454 283.09836478406015 0.7179062276864039
13.975868167957957 280.99884523536684 0.7152569134483541
13.981095722911373 276.5871035787469 0.7091986604589837
13.98632327786479 273.55610726538526 0.7065897077806554
13.991550832818206 272.3940438197397 0.705863163079055
13.996778387771622 271.452364730749 0.7050112719576258
14.002005942725038 270.44560921501414 0.7048327795408457
14.007233497678454 269.6547575862111 0.7042472467924341
14.01246105263187 270.80386155428835 0.7057935550584757
14.017688607585287 272.4592545984887 0.7084048754912252
14.022916162538703 274.17180299407124 0.7110601305877937
14.028143717492119 273.774352386871 0.7089310728220165
14.033371272445535 271.5430257482556 0.7063021436765142
14.038598827398951 270.16434498121714 0.7022143045167288
14.043826382352368 270.6046752453755 0.7017503693813543
14.049053937305784 273.66337783083793 0.7052134027778618
14.0542814922592 274.1354868898354 0.7061133728186249
14.059509047212616 276.2147331287914 0.709977869065241
14.064736602166032 274.1170519501569 0.7079631238748265
14.069964157119449 272.7553473827955 0.7073367587151577
14.075191712072865 275.1154397018807 0.7101650789177008
14.080419267026281 278.02376115508963 0.7130829312493558
14.085646821979697 283.25915538240844 0.7189265968636568
14.090874376933114 287.7484496953234 0.7247788167621189
14.09610193188653 291.73126745119646 0.7294623940796965
14.101329486839946 293.5218225038271 0.7304009305774953
14.106557041793362 294.30291138155803 0.7317577022797064
14.111784596746778 294.3289225180657 0.7312382404625108
14.117012151700195 295.85388399166135 0.7322673077884857
14.12223970665361 295.3646497778575 0.7312054527409553
14.127467261607027 292.7417931220204 0.727083881086591
14.132694816560443 290.2949422893975 0.7244627961846957
14.13792237151386 285.9369565031115 0.7199289583355034
14.143149926467276 285.0695868447184 0.7190364127758974
14.148377481420692 285.5516023112641 0.7206616909465177
14.153605036374108 284.8625736709991 0.7206759065545674
14.158832591327524 284.1568537673081 0.7193526052868835
14.16406014628094 284.9528344207859 0.7208186106704861
14.169287701234357 286.3238155444882 0.7213683435823071
14.174515256187773 287.35058501561747 0.7213596708974401
14.179742811141189 285.43722189454064 0.7182067272447391
14.184970366094605 284.0056410775475 0.714928714037866
14.190197921048021 282.23709247320363 0.7143286321971836
14.195425476001438 279.916081227301 0.7143001654959056
14.200653030954854 278.97857343385914 0.712808110698947
14.20588058590827 279.57305765451076 0.7136893145910352
14.211108140861686 281.35305855831143 0.7158407981406282
14.216335695815102 283.077890696603 0.717331317004051
14.221563250768519 283.61873746091476 0.7183919324564917
14.226790805721935 285.1122768952102 0.7204013370174447
14.232018360675351 285.40904610174266 0.7204788868617858
14.237245915628767 286.68735186625696 0.720553226807814
14.242473470582183 285.8129569209144 0.7183848593238584
14.2477010255356 285.6385128121894 0.7172906133876569
14.252928580489016 283.72925647030706 0.7156358962041868
14.258156135442432 283.84601621978794 0.7159857218680301
14.263383690395848 285.94596545967426 0.7183102549182344
14.268611245349264 289.22324584960495 0.7213803253277635
14.27383880030268 289.8234861744025 0.7196939470701413
14.279066355256097 288.23522820188595 0.7170810086091003
14.284293910209513 288.79551231803134 0.7176109970714419
14.28952146516293 291.78764763920714 0.7215131565825003
14.294749020116345 295.08308126876364 0.7274414583052676
14.299976575069762 297.49938696825853 0.731305119086254
14.305204130023178 299.14766496618205 0.7332573687821388
14.310431684976594 301.652806083818 0.7352447872777739
14.31565923993001 303.8339213555904 0.7368882106918693
14.320886794883426 305.5200904548757 0.7385914733886079
14.326114349836843 309.0454363290486 0.7433591594811214
14.331341904790259 310.78075546929927 0.7441816967790342
14.336569459743675 311.95631650921683 0.7451425025741669
14.341797014697091 309.3157200059702 0.7419335441053218
14.347024569650507 309.847257461615 0.7424759515641635
14.352252124603924 310.2739078689621 0.7425883095662458
14.35747967955734 312.33500372254474 0.7443928186174713
14.362707234510756 312.8233584135333 0.7444731373601149
14.367934789464172 311.3899988945929 0.7438950075502319
14.373162344417588 313.42903771514233 0.7459021426117489
14.378389899371005 311.21026325079106 0.7444050589022003
14.38361745432442 312.0191560626679 0.7445773988560391
14.388845009277837 311.44900980994294 0.7436779220701681
14.394072564231253 308.81072113351587 0.7408250552375635
14.39930011918467 311.07740024526794 0.7434067529811178
14.404527674138086 312.5902820138572 0.7453227656948699
14.409755229091502 316.24892214304833 0.7491555902346819
14.414982784044918 317.3367318330555 0.7504803221303414
14.420210338998334 317.12440792295513 0.7504066760466123
14.42543789395175 316.5867975406412 0.7498816986307336
14.430665448905167 317.74624736093006 0.7513159656778747
14.435893003858583 317.4477359425195 0.7506202644727475
14.441120558811999 320.34472750781936 0.7542560798642057
14.446348113765415 319.31491678637104 0.7527498848638525
14.451575668718831 318.92328982180544 0.7529999653960421
14.456803223672248 323.0612821692049 0.7587923490038874
14.462030778625664 327.4955904588896 0.7632240624223349
14.46725833357908 331.4998363907667 0.7677253269408968
14.472485888532496 337.8150318494482 0.7736430458804463
14.477713443485912 339.0424008827779 0.7746378078115111
14.482940998439329 342.3864489722853 0.7795118169869103
14.488168553392745 343.5272049508865 0.7801883783262245
14.493396108346161 346.0018867704212 0.7824632435879377
14.498623663299577 349.83751920552885 0.7860594055756557
14.503851218252994 355.82115541608334 0.7916980393839819
14.50907877320641 364.96877368428426 0.8015109993159119
14.514306328159826 372.56411030454893 0.809473718345151
14.519533883113242 377.5887830260623 0.8143228915066337
14.524761438066658 379.5342246109878 0.8172783668136857
14.529988993020075 375.8261477950687 0.8136652908235199
14.53521654797349 371.4166454816211 0.8089156315636095
14.540444102926907 362.69074606985924 0.7998680001969715
14.545671657880323 354.4724005835566 0.7908489346142539
14.55089921283374 340.72900585370826 0.7757579035133233
14.556126767787156 330.62990034586113 0.7647269791412097
14.561354322740572 318.1017946290474 0.7502758698408719
14.566581877693988 310.9906762028247 0.7425992497959203
14.571809432647404 308.5108283858504 0.7399640473764199
14.57703698760082 305.1663063861238 0.7365331135618415
14.582264542554237 304.25581462075314 0.7362187609100009
14.587492097507653 304.0570395340535 0.736430875813689
14.592719652461069 305.829093512951 0.7387173326690533
14.597947207414485 307.47539334342036 0.7399681533926736
14.603174762367901 312.3982800927548 0.7452180183208525
14.608402317321318 315.9333948197921 0.7486651229425632
14.613629872274734 316.77828837694346 0.7480136812007795
14.61885742722815 319.8031242995048 0.7509878287060602
14.624084982181566 323.2567204438079 0.7538712990898006
14.629312537134982 328.731067942183 0.7598590811492975
14.634540092088399 334.94385458526165 0.7666869966989084
14.639767647041815 337.2707691257436 0.7688824152859962
14.644995201995231 338.22624640687246 0.7700352999330898
14.650222756948647 342.2276889312079 0.7744345169028739
14.655450311902063 343.40631695694196 0.7752959064388395
14.66067786685548 344.0802278285316 0.7762731963246644
14.665905421808896 343.5291540622646 0.7757204121183022
14.671132976762312 339.9767936113347 0.7716784960489043
14.676360531715728 338.282711907177 0.7697280303631991
14.681588086669144 338.3879832077639 0.7698408185074449
14.68681564162256 339.11353096476336 0.7703909202705453
14.692043196575977 339.6976411502343 0.7697997028738147
14.697270751529393 337.540762834283 0.7665108953599117
14.70249830648281 338.2020909302881 0.7671332790878118
14.707725861436225 338.7184010440127 0.7686595825193461
14.712953416389642 341.6951339063011 0.7734385943727418
14.718180971343058 345.93091118495187 0.7786762138792338
14.723408526296474 347.95430366901644 0.7798462345104478
14.72863608124989 349.51146627949527 0.7808359634461013
14.733863636203306 347.57730179980115 0.7780634423686419
14.739091191156723 348.16855217222724 0.779852256563338
14.744318746110139 344.344250049581 0.7759116422361052
14.749546301063555 338.8010582546393 0.7697418017181884
14.754773856016971 333.49864251988646 0.7637929179014195
14.760001410970387 326.78615951101955 0.7565012178763657
14.765228965923804 323.95612597518675 0.752925520420452
14.77045652087722 320.70769619453193 0.7495420645333609
14.775684075830636 317.35754356058095 0.7454224532189849
14.780911630784052 314.34001225651076 0.7418563080281455
14.786139185737468 311.8122982874194 0.7393689665025811
14.791366740690885 310.51608681829794 0.7381649026283497
14.7965942956443 307.48243949550965 0.7343600271168387
14.801821850597717 309.798544683633 0.7378190321562998
14.807049405551133 311.2345540582001 0.7391788696007615
14.81227696050455 314.36182800916635 0.7424786846943979
14.817504515457966 319.5111658355363 0.7481427243564162
14.822732070411382 324.12998640769365 0.7531853161963549
14.827959625364798 327.0190096738915 0.7569244424715169
14.833187180318214 333.73455288337703 0.7649660212648328
14.83841473527163 338.39106523540727 0.7697791874332555
14.843642290225047 342.0817916168816 0.7745543044355682
14.848869845178463 344.4494036386067 0.7773238841689375
14.854097400131879 344.6500256269757 0.7765088044277998
14.859324955085295 344.67318850799955 0.7770137875518517
14.864552510038711 346.643626520019 0.7785551156004222
14.869780064992128 349.0982149622317 0.7809132069491016
14.875007619945544 350.90970609830254 0.7828944400806923
14.88023517489896 354.63833954631565 0.7863715564644531
14.885462729852376 354.51167555818574 0.786608431255704
14.890690284805792 353.83971884607985 0.786511874806759
14.895917839759209 352.78339309506936 0.7855282338187923
14.901145394712625 352.5151168747608 0.7852588261850403
14.906372949666041 352.42894918916494 0.7842803516318682
14.911600504619457 350.70759843223846 0.7816345418523518
14.916828059572873 349.5211952909168 0.7804906016299329
14.92205561452629 345.13951699758644 0.7761894247260054
14.927283169479706 341.8658251935335 0.7735835181343416
14.932510724433122 335.00934108610903 0.7663877954298872
14.937738279386538 330.2551311521537 0.7610906462596464
14.942965834339955 325.02842947080825 0.7560387095075786
14.94819338929337 320.5660351660639 0.7521204823139621
14.953420944246787 315.00269877971965 0.7457570508599684
14.958648499200203 311.8101517574513 0.7421248194181778
14.96387605415362 307.4906617067951 0.7362855388816203
14.969103609107036 301.7828043678332 0.7297591793426699
14.974331164060452 299.7334157717658 0.7270421720590947
14.979558719013868 296.744303839826 0.7242697289100625
14.984786273967284 294.4452117571221 0.7222573998385782
14.9900138289207 292.4492862464767 0.7206256056669688
14.995241383874117 296.5621636996645 0.7264820025803234
15.000468938827533 300.41621593156225 0.7298094277605948
15.005696493780949 303.69823750412195 0.7327950298153252
15.010924048734365 302.53139366961386 0.7313242121720629
15.016151603687781 301.6786497426731 0.729535539938755
15.021379158641198 302.30906776780523 0.7298957621466721
15.026606713594614 301.1953222441124 0.7282973936723447
15.03183426854803 302.55608744683633 0.7296546477399852
15.037061823501446 306.0545863068694 0.7339487083408909
15.042289378454862 305.9967478797614 0.7340037441083205
15.047516933408279 307.590250786242 0.7357634406477341
15.052744488361695 307.0798709060361 0.7344191917328894
15.057972043315111 311.2492769066506 0.7399553990662642
15.063199598268527 311.8209507819678 0.7409146316685168
15.068427153221943 316.0770741049423 0.7461880077994748
15.07365470817536 316.2080006598067 0.7459272521567426
15.078882263128776 317.48959170513996 0.74780549655062
15.084109818082192 314.50435608731595 0.7440233837130409
15.089337373035608 314.3231516533356 0.7437180804943742
15.094564927989024 312.8430621101508 0.7419409228927522
15.09979248294244 312.5844718704919 0.7405156796168207
15.105020037895857 312.4144862542654 0.7406763823477172
15.110247592849273 308.85236742866726 0.7368542921410653
15.11547514780269 307.40812135776827 0.7367467149065177
15.120702702756105 306.08587888323734 0.736523001957542
15.125930257709522 304.32871237942936 0.7344230231393796
15.131157812662938 303.127979139027 0.7330438130219693
15.136385367616354 301.0155133431433 0.7308141319626031
15.14161292256977 298.81935805119866 0.728074019517892
15.146840477523186 295.6560328633556 0.7249559875545922
15.152068032476603 292.7300634125979 0.7210783335460506
15.157295587430019 289.2324798158076 0.7161264853062872
15.162523142383435 288.08837920891057 0.7141427697700666
15.167750697336851 285.35057327382157 0.7113305236416332
15.172978252290267 283.9643788661851 0.7113656164509875
15.178205807243684 278.4121898888263 0.7068761961821985
15.1834333621971 276.1481801417882 0.7048310239790518
15.188660917150516 273.57340927618776 0.7009400757551147
15.193888472103932 273.09609896201334 0.7006819625652448
15.199116027057348 271.7868465692928 0.6971363370292943
15.204343582010765 273.8022672799327 0.700422290292413
15.20957113696418 276.83859476503204 0.7036880858337811
15.214798691917597 278.1512353784939 0.7055637480524929
15.220026246871013 277.89449166744635 0.7056775303459963
15.22525380182443 274.92007590091845 0.7020338306410243
15.230481356777846 270.82509715218634 0.6961845050991274
15.235708911731262 268.94327249413686 0.6935935762395901
15.240936466684678 268.0807769202152 0.6925064471313945
15.246164021638094 267.34995126927623 0.6912634629257745
15.25139157659151 269.2059677428491 0.6939954673546928
15.256619131544927 268.8611702541155 0.6924520414768682
15.261846686498343 269.9455491010791 0.6944342051866266
15.267074241451759 270.34129239963335 0.6956040538938196
15.272301796405175 268.33943383465976 0.6938916044757961
15.277529351358591 267.69512249076325 0.6943257092813665
15.282756906312008 265.44084926496714 0.6907421236966685
15.287984461265424 266.60872131517255 0.6923558323267116
15.29321201621884 268.5126020430489 0.6956185236147272
15.298439571172256 267.1108605790377 0.6944236497182084
15.303667126125672 268.5942006581101 0.6978253305785078
15.308894681079089 269.4423274705549 0.6974613850611602
15.314122236032505 270.71391234141373 0.6980078504965094
15.319349790985921 271.32278577963655 0.6989465579069228
15.324577345939337 273.3653252059525 0.7000029718320745
15.329804900892753 276.18672918488284 0.7035207226083752
15.33503245584617 279.696803034506 0.7075956988077962
15.340260010799586 278.79124104757415 0.7060464681121174
15.345487565753002 279.91409175902726 0.7073128962125333
15.350715120706418 282.1331355343118 0.7084629144638447
15.355942675659835 283.244611958532 0.7089103309802646
15.36117023061325 288.3330157271913 0.7146901451061081
15.366397785566667 288.6117366984591 0.7148361483659131
15.371625340520083 291.0927067978698 0.7174770446444619
15.3768528954735 292.51296583151714 0.7187727082127209
15.382080450426916 292.48758327667707 0.717761302494435
15.387308005380332 295.0651204160453 0.7209664390277399
15.392535560333748 293.7693360359991 0.7207666492769433
15.397763115287164 292.93842222669014 0.7294594291341867
15.40299067024058 292.7144150379003 0.7364225274451951
15.408218225193997 290.24673126797825 0.7377776793486983
15.413445780147413 290.1461483212149 0.7405279721551303
15.418673335100829 290.97188120151867 0.7454214498654459
15.423900890054245 293.1926173856463 0.7516797784638943
15.429128445007661 296.62176752855396 0.7598747032106609
15.434355999961078 296.11890086242084 0.7619478212906334
15.439583554914494 293.18758474031193 0.7604903863288954
15.44481110986791 291.64969185749703 0.7616480443797451
15.450038664821326 291.8534830583964 0.7643784590565643
15.455266219774742 290.48976184458877 0.765235580484241
15.460493774728159 290.64962327289464 0.7674347570024327
15.465721329681575 290.7745715461578 0.7692268453418581
15.470948884634991 291.6855652692335 0.7719539910085844
15.476176439588407 293.62345881554353 0.7759440740044621
15.481403994541823 294.32336411413416 0.7799127852723885
15.48663154949524 291.34517775638466 0.778718180661971
15.491859104448656 292.9998594780169 0.7819074006103621
15.497086659402072 290.3616282795307 0.7808126821917528
15.502314214355488 294.05894110588054 0.7852300816002132
15.507541769308904 296.79580996689964 0.7912939224596202
15.51276932426232 296.2970261924352 0.793719745104414
15.517996879215737 297.14024141969276 0.7981581202416491
15.523224434169153 292.84694454522844 0.7938477889228857
15.52845198912257 293.20773696922316 0.7948558166631504
15.533679544075985 293.8211086927872 0.7974175527150551
15.538907099029402 295.5281747124083 0.8009782834110302
15.544134653982818 293.9101012111781 0.8005761651634931
15.549362208936234 294.103178290499 0.802326419047718
15.55458976388965 291.54526415552203 0.7999797205838317
15.559817318843066 291.584330372228 0.8015623877823616
15.565044873796483 292.0978268147331 0.8038977654279633
15.570272428749899 293.7980454982226 0.8072517967357784
15.575499983703315 295.55167381128325 0.8135782533169544
15.580727538656731 295.1852014363179 0.8157963124032137
15.585955093610147 291.90839565756556 0.8133675961566896
15.591182648563564 289.73259053285256 0.8115138684320066
15.59641020351698 286.7815142599805 0.8073636784841401
15.601637758470396 285.90807747554265 0.8068250426723587
15.606865313423812 282.12331570651844 0.8045029455551777
15.612092868377228 278.8551976345088 0.8017827244586813
15.617320423330645 276.45524857961317 0.7988651810811122
15.62254797828406 275.77564679992753 0.7989923456406308
15.627775533237477 274.24586797828886 0.7970937606162283
15.633003088190893 270.49642386017155 0.7936813690218831
15.63823064314431 269.2206627165608 0.7902365800626052
15.643458198097726 267.40477810583843 0.7757512505489252
15.648685753051142 267.0520876126081 0.7685412468685566
15.653913308004558 266.5186529431627 0.7639689762151185
15.659140862957974 265.17070946283076 0.7606388510315323
15.66436841791139 266.6607709295113 0.7612793266098046
15.669595972864807 270.0779514871748 0.7650942331893569
15.674823527818223 270.51313704761384 0.7636804996034071
15.680051082771639 270.30164503423293 0.7617488786085302
15.685278637725055 270.246393162406 0.7594922509044831
15.690506192678471 269.31203538148674 0.7563643373114274
15.695733747631888 267.19970453642134 0.7495722185835808
15.700961302585304 262.8281279505251 0.742134931178229
15.70618885753872 261.5870705367856 0.7396018963086345
15.711416412492136 260.248792114415 0.7366899699222091
15.716643967445552 264.09816569691355 0.7409619925633794
15.721871522398969 269.78725861201707 0.7476778811120386
15.727099077352385 272.69751548703226 0.7504153895427178
15.732326632305801 274.71377690693856 0.7532382414278694
15.737554187259217 272.3824532878234 0.749997243224314
15.742781742212633 271.12238321976184 0.7473755294920429
15.74800929716605 272.2266915650767 0.748014657548012
15.753236852119466 274.0518038338001 0.7490378537690006
15.758464407072882 274.4364679534373 0.7475965599817791
15.763691962026298 275.20445716617974 0.7478183589778736
15.768919516979715 278.34885216567756 0.7504060439428484
15.77414707193313 281.67550526370053 0.755074517442778
15.779374626886547 279.90022240470375 0.7514907336397156
15.784602181839963 279.15155716828775 0.7491809752348039
15.78982973679338 279.9029458715572 0.7487002365222254
15.795057291746796 280.1464808749236 0.7482836977962647
15.800284846700212 284.04789384108074 0.7534970416346755
15.805512401653628 280.4820381624943 0.7498475531066257
15.810739956607044 282.9834588257651 0.7536895793256005
15.81596751156046 282.7314494309752 0.7521500942077499
15.821195066513877 283.56968243864264 0.752195735049172
15.826422621467293 284.10892738524984 0.7509392972329982
15.831650176420709 282.18301579503293 0.7472667149730006
15.836877731374125 283.0036798585691 0.7485422496365935
15.842105286327541 282.4026193648997 0.7480460159441871
15.847332841280958 284.3398105657999 0.7498951701083867
15.852560396234374 282.8077748156194 0.7476304438356208
15.85778795118779 282.47408053817213 0.7467591589839478
15.863015506141206 282.2389656768506 0.7451758707777636
15.868243061094622 279.4947359310245 0.7412441075532327
15.873470616048039 274.5781671215381 0.7348936857833522
15.878698171001455 272.04545936026386 0.732128385135421
15.883925725954871 271.8500291493359 0.7306965481184257
15.889153280908287 274.0556078175437 0.7327542777843131
15.894380835861703 274.0347583952776 0.7317644874462241
15.89960839081512 272.90900233844127 0.7298457398113637
15.904835945768536 272.2680418655612 0.7295209112451162
15.910063500721952 273.69467660502335 0.7302808458145668
15.915291055675368 271.8982279342713 0.7279944043034856
15.920518610628784 271.5015694512281 0.7281882763926897
15.9257461655822 272.1603292295169 0.7283981439580278
15.930973720535617 271.9073885449279 0.7292054153053302
15.936201275489033 271.47998222592196 0.7283754563706013
15.94142883044245 270.78970255588297 0.7269347239540309
15.946656385395865 271.40832099694416 0.727108121644925
15.951883940349282 273.58892983839394 0.7311897610942978
15.957111495302698 275.22699231177086 0.7317758974189731
15.962339050256114 273.5821243439826 0.7299496441618095
15.96756660520953 273.8807054929651 0.728759452224029
15.972794160162946 273.5031385773273 0.7271975813508796
15.978021715116363 273.97406078505577 0.7282613138515859
15.983249270069779 275.6894039809481 0.7313298474780296
15.988476825023195 278.7289360875964 0.7362401496997469
15.993704379976611 279.3341613148382 0.7382499156618473
15.998931934930027 281.5854436566046 0.7398995734023356
16.004159489883442 280.56363272450875 0.7390837837574066
16.009387044836856 282.03500298460995 0.7408809579258084
16.01461459979027 278.50486425220305 0.7342652336056451
16.019842154743685 279.9558603824073 0.7355469793631576
16.0250697096971 280.55453100979105 0.7350081879217102
16.030297264650514 284.0163041392574 0.7396432917780547
16.03552481960393 285.7577305735861 0.7409244207584413
16.040752374557343 287.90133438405525 0.742764676929704
16.045979929510757 290.9305051369524 0.7477347294816578
16.05120748446417 292.6668845518571 0.7505440408912223
16.056435039417586 297.0563262403245 0.7565749583463607
16.061662594371 298.52677670539225 0.7577912999881681
16.066890149324415 302.7215425157161 0.7616948479252054
16.07211770427783 306.70748956843914 0.7656634374732992
16.077345259231244 310.3795142059818 0.7707204697002286
16.08257281418466 312.9824276786443 0.7738590484382407
16.087800369138073 315.97762203682277 0.7771462261997264
16.093027924091487 316.2075125533415 0.777738150259348
16.0982554790449 317.96700797267704 0.7783632154399984
16.103483033998316 318.8917043588381 0.780178649984665
16.10871058895173 321.3906231445775 0.7828235626243693
16.113938143905145 325.0927789195392 0.7880284214717974
16.11916569885856 321.2017330974882 0.7839127681530679
16.124393253811974 317.6001831748357 0.7804053113180606
16.129620808765388 314.9071995853735 0.7777825928243042
16.134848363718802 313.6230830994677 0.7761934460773705
16.140075918672217 319.45124417886103 0.7831643507891048
16.14530347362563 320.6910779305668 0.7843001515610111
16.150531028579046 323.83339384422567 0.7869934297856248
16.15575858353246 325.9787286902853 0.7887735899910082
16.160986138485875 324.7578319762271 0.7872055448419853
16.16621369343929 321.55739440561473 0.7827771725867079
16.171441248392703 313.9431333583103 0.7742469838712012
16.176668803346118 308.94373747479557 0.7686182481905515
16.181896358299532 304.3902551913134 0.7619688809860625
16.187123913252947 303.6228396423592 0.7606610288230994
16.19235146820636 297.6999950963631 0.7531242524813814
16.197579023159776 291.20641290016476 0.7452730788980333
16.20280657811319 284.1907784902518 0.7378076297979428
16.208034133066604 278.0815715812925 0.729838054037136
16.21326168802002 275.15323675796793 0.7259296846817325
16.218489242973433 271.6663538465258 0.7230846785841379
16.223716797926848 269.9377668526836 0.7213939540986528
16.228944352880262 267.5293304639086 0.7189400604540227
16.234171907833677 265.5834341832759 0.7154271158445908
16.23939946278709 261.2159637221944 0.7103137538935347
16.244627017740505 257.0256196691958 0.7057215998600648
16.24985457269392 253.18034914453352 0.7021204040617955
16.255082127647334 251.12689238260523 0.701124919379015
16.26030968260075 247.81123251366836 0.696181715916915
16.265537237554163 245.49818356175294 0.692312058326777
16.270764792507578 244.54082889012855 0.6891237777406036
16.275992347460992 243.99838418834278 0.688382661099037
16.281219902414406 245.27039097408957 0.6918756506175522
16.28644745736782 246.83050300893677 0.694177729376668
16.291675012321235 246.8389333531703 0.693446680807935
16.29690256727465 249.47784997938345 0.6945282194219236
16.302130122228064 248.86143546242482 0.6934931148316713
16.30735767718148 252.0500165727523 0.6992946127698273
16.312585232134893 249.8056355800297 0.6964370045050498
16.317812787088307 248.2225164878182 0.6936940673500199
16.323040342041722 245.66025940327552 0.6896211021880451
16.328267896995136 245.42814241658382 0.6887923428813316
16.33349545194855 246.01680580631253 0.6897350402644252
16.338723006901965 246.56871670550913 0.6897639101568769
16.34395056185538 251.69814084890035 0.6948826024346204
16.349178116808794 251.27044936382606 0.6950965225095717
16.35440567176221 251.6240553855341 0.6938382749721526
16.359633226715623 254.61985627724502 0.6975858666140178
16.364860781669037 259.2978824070263 0.7046915221424552
16.37008833662245 269.93781919294946 0.717836528025114
16.375315891575866 274.93305653578034 0.7245739125702353
16.38054344652928 276.34908045878296 0.7241801528352907
16.385771001482695 278.6417165928964 0.7256469164115646
16.39099855643611 281.43709341369174 0.7272037310522276
16.396226111389524 283.3208927094543 0.7282684070048875
16.401453666342938 285.5953068965579 0.7309403022074822
16.406681221296353 286.4752765537188 0.732822118842287
16.411908776249767 289.75204300607174 0.737676275527625
16.41713633120318 289.12888509804657 0.7380272434367372
16.422363886156596 285.4006564203353 0.7341230985021957
16.42759144111001 279.46291311802827 0.7250799086361929
16.432818996063425 274.30028269527503 0.7191439381735315
16.43804655101684 273.4558014574178 0.7175873248202387
16.443274105970254 270.5281691188646 0.7148273871608889
16.448501660923668 271.6496624568392 0.7155636788874531
16.453729215877082 270.34548805597365 0.7112049847545362
16.458956770830497 270.5163542257037 0.7112373905779691
16.46418432578391 267.5473687488626 0.7066356525024321
16.469411880737326 266.3727407440741 0.7048037541680099
16.47463943569074 266.5362233864413 0.7069391214707977
16.479866990644155 266.1591892921481 0.7073544714100425
16.48509454559757 265.6016412187916 0.7073518397521735
16.490322100550983 266.21086403341855 0.7073852762375169
16.495549655504398 270.88993485435526 0.712238214796146
16.500777210457812 274.431843656974 0.7171252273762607
16.506004765411227 278.11139052409857 0.7221959822256929
16.51123232036464 277.3723078219473 0.721281450297297
16.516459875318056 273.68958477259145 0.7158436190434477
16.52168743027147 272.49941682468597 0.714176910880903
16.526914985224884 271.01357262747587 0.7122839301826154
16.5321425401783 273.54351425497293 0.7159189559121913
16.537370095131713 272.72344132530174 0.7143322672021604
16.542597650085128 272.6180598568571 0.7146927073835967
16.547825205038542 267.4433388121917 0.7070399590686628
16.553052759991957 263.7294577426742 0.7019886022957695
16.55828031494537 258.46246909709436 0.6953256731618583
16.563507869898785 257.2716022909309 0.6947559568964984
16.5687354248522 256.5729324506837 0.694996536025431
16.573962979805614 257.91804827837433 0.6979595054840593
16.57919053475903 254.95934531113772 0.6926953126859342
16.584418089712443 252.22462771202567 0.689535342117708
16.589645644665858 250.8470655127961 0.6880554230253358
16.594873199619272 248.12479966619657 0.6836808551423741
16.600100754572686 245.49389469218698 0.6814428968970304
16.6053283095261 245.45455172540008 0.6818357044719451
16.610555864479515 247.10390826300969 0.6839766602275512
16.61578341943293 247.81254845972632 0.6859441345773515
16.621010974386344 246.16678366141642 0.6831296580741024
16.62623852933976 247.37235781480953 0.6829758063186023
16.631466084293173 247.0889826404802 0.6815099200471801
16.636693639246587 248.19057240424118 0.6808185768466112
16.641921194200002 247.76101919581237 0.6803699658491467
16.647148749153416 247.65614461333485 0.6794229378955589
16.65237630410683 247.1826614592309 0.6785331533868836
16.657603859060245 248.15881664754139 0.6805993010153697
16.66283141401366 247.2848250639725 0.6811378034840452
16.668058968967074 247.24206952569438 0.6812102451672623
16.67328652392049 243.01350805119952 0.6751205880671238
16.678514078873903 239.48851325896572 0.6705140844075994
16.683741633827317 238.96644319138514 0.6687937342362724
16.68896918878073 238.18147713057564 0.6672429511953433
16.694196743734146 239.84441525746664 0.6701310454194337
16.69942429868756 239.66784292853842 0.6713069217692689
16.704651853640975 242.14938743509774 0.6767730868535468
16.70987940859439 243.03153012554935 0.6780895143555197
16.715106963547804 242.47670110743152 0.6769716499239535
16.720334518501218 237.21836782088968 0.6677047510795081
16.725562073454633 234.60708777269238 0.6631922260258
16.730789628408047 232.99507592522943 0.661322269675849
16.73601718336146 234.81476947767297 0.664783879981813
16.741244738314876 235.90756864760812 0.6664535209504134
16.74647229326829 235.73385905247045 0.6669407080062127
16.751699848221705 232.5824389991364 0.6623070298984761
16.75692740317512 229.7135643575095 0.659944058895614
16.762154958128534 228.99537689463963 0.6600588663366505
16.767382513081948 227.95935834037513 0.6598827898828228
16.772610068035362 227.63135575557934 0.659340161058469
16.777837622988777 228.60915152322107 0.6597655948371961
16.78306517794219 228.26220599955252 0.6572711967091421
16.788292732895606 226.88262564497217 0.6540412385210271
16.79352028784902 225.48080181753738 0.6519102439218631
16.798747842802435 225.99965687569005 0.6515377211731364
16.80397539775585 223.5417027261993 0.6484729247326559
16.809202952709263 221.5928081577183 0.6462221206698736
16.814430507662678 218.28092363901413 0.6433021601862691
16.819658062616092 218.12450888014718 0.644578719800803
16.824885617569507 218.56449824742458 0.6443902215832802
16.83011317252292 218.80273766111276 0.643953653891928
16.835340727476336 220.80937933626038 0.6446843297463187
16.84056828242975 220.6037052589785 0.6455554499498399
16.845795837383164 222.40319566293138 0.6491459915156973
16.85102339233658 219.18492153431694 0.6446326884683887
16.856250947289993 218.16979264592362 0.6441162646989879
16.861478502243408 215.63710879325458 0.6398911735346268
16.866706057196822 215.925381726284 0.6427873601506893
16.871933612150237 217.98181181971663 0.6450282485498793
16.87716116710365 218.2536756972509 0.6450071661307295
16.882388722057065 216.78140180506543 0.64256752400129
16.88761627701048 215.136678325328 0.6408009221329245
16.892843831963894 211.30453032611948 0.6345217014107383
16.89807138691731 213.2561822770684 0.6376884309434097
16.903298941870723 213.9245383496298 0.638860083667069
16.908526496824138 215.13937505832962 0.6412888723899173
16.913754051777552 213.23830995642604 0.6374564598903348
16.918981606730966 212.17007848180543 0.6351022872109031
16.92420916168438 213.73712379213174 0.6367694941320887
16.929436716637795 213.39861716594686 0.6369104268968326
16.93466427159121 215.59927426303844 0.6404537999785452
16.939891826544624 215.07063294198224 0.639808682819525
16.94511938149804 214.19290514165607 0.6389323640410752
16.950346936451453 215.07979754167377 0.6400990595646732
16.955574491404867 214.60573529385186 0.6396408925226107
16.960802046358282 213.80216130611882 0.6388361794139373
16.966029601311696 211.19430224103718 0.6338190033415476
16.97125715626511 210.62128728682532 0.6301698574937145
16.976484711218525 209.07680097950944 0.6266187779610906
16.98171226617194 210.62826336669278 0.6297389428760073
16.986939821125354 211.51696179413145 0.6331242768067012
16.99216737607877 211.18201075918435 0.6322255355164876
16.997394931032183 210.25243255962982 0.6304299449406267
17.002622485985597 211.4187272182408 0.6308697637798502
17.00785004093901 214.2931833713437 0.6336025376593734
17.013077595892426 219.0655953636692 0.6397015903820903
17.01830515084584 219.59162583285791 0.6400034536648745
17.023532705799255 220.52359400289166 0.6434487481342908
17.02876026075267 218.4156193178968 0.6425282338211743
17.033987815706084 220.02382733793132 0.6440112345165374
17.039215370659498 221.13855331884392 0.6453928668458975
17.044442925612913 219.0017099587385 0.6404761176352243
17.049670480566327 218.32011626116574 0.6404840121524801
17.05489803551974 215.60528338541957 0.6370393385285431
17.060125590473156 215.50718969776972 0.6356047572052723
17.06535314542657 216.12619700522748 0.6358729292100918
17.070580700379985 218.9594373860274 0.6395184188142128
17.0758082553334 218.69421901318694 0.6393526899420374
17.081035810286814 220.64427202257622 0.64424008591628
17.086263365240228 222.70616884469544 0.648240971341124
17.091490920193642 221.83910719777126 0.6473677434142595
17.096718475147057 221.11592470010308 0.6458801122679424
17.10194603010047 220.81073421566418 0.6433212636371721
17.107173585053886 221.42689069613562 0.644936346464758
17.1124011400073 223.17330615016846 0.6464058488114919
17.117628694960715 224.74202161439678 0.6491473500637288
17.12285624991413 226.7977067532473 0.6510243804573317
17.128083804867543 226.7342896749104 0.6497870508222172
17.133311359820958 226.38943676206264 0.6484145997149235
17.138538914774372 225.5734185367567 0.6491270209745099
17.143766469727787 226.7416588715503 0.6524852654973818
17.1489940246812 230.82190193310745 0.6594542361431941
17.154221579634616 230.37994177846647 0.657731798322091
17.15944913458803 230.78607558431926 0.656087862042674
17.164676689541444 230.41545570409508 0.6543505026556835
17.16990424449486 232.7760138088842 0.6563768006457803
17.175131799448273 237.74158758727384 0.6632644653935064
17.180359354401688 237.1986455683999 0.6615081573933024
17.185586909355102 236.76591595639167 0.6617757709348288
17.190814464308517 238.49603560159446 0.6643622290646197
17.19604201926193 242.73896010980792 0.6701477791200362
17.201269574215345 243.15978307155652 0.6700195924251372
17.20649712916876 244.81260911567995 0.6706040368348092
17.211724684122174 243.6850486529872 0.6712315648352596
17.21695223907559 244.8413732550654 0.6737139985330941
17.222179794029003 245.9492792818957 0.6756292790787364
17.227407348982418 242.50315637927218 0.6701906585993357
17.232634903935832 242.65338523284208 0.6692483036129495
17.237862458889246 241.90385132259783 0.6681726734981773
17.24309001384266 241.25492041821167 0.6678680583163067
17.248317568796075 241.9322126320022 0.6685786217836815
17.25354512374949 241.50322898774448 0.6671053242480746
17.258772678702904 238.5548897422181 0.6611989004145419
17.26400023365632 236.7364219688138 0.6577023374774791
17.269227788609733 236.38787420654126 0.6595560867083673
17.274455343563147 235.5511505537738 0.6610609835902673
17.279682898516562 235.74110648101114 0.6631794972060577
17.284910453469976 236.6444209398518 0.6644703597723692
17.29013800842339 237.1682468267365 0.662360840421149
17.295365563376805 239.1380139148778 0.6628455023199402
17.30059311833022 240.5047518734484 0.6634008316135582
17.305820673283634 241.42982242688018 0.6649979163838516
17.31104822823705 242.3605970518521 0.667608650390012
17.316275783190463 241.36376513615147 0.6668755864889562
17.321503338143877 238.62147208169594 0.6646730213574609
17.32673089309729 235.83307075167755 0.6609308928260891
17.331958448050706 233.35788810639667 0.6568308662428205
17.33718600300412 232.2875580314408 0.6546235850697191
17.342413557957535 234.46322414326374 0.6571777367960457
17.34764111291095 235.67583976553098 0.6586245358523666
17.352868667864364 237.85122002474316 0.6625558928825777
17.358096222817778 238.75223535953998 0.6637819756809323
17.363323777771193 237.35550757514474 0.6619537805477229
17.368551332724607 235.98725251341943 0.6595319425032655
17.37377888767802 233.18057594088822 0.6553351741746113
17.379006442631436 234.79416719379577 0.6588591084196364
17.38423399758485 233.69541800351138 0.6579801849855612
17.389461552538265 232.48522281156843 0.6570233438073002
17.39468910749168 231.872256897791 0.654601570245563
17.399916662445094 231.32705491781695 0.6526599431401927
17.405144217398508 234.33679991495256 0.657047222919781
17.410371772351922 232.9527351334388 0.6561923245494571
17.415599327305337 232.90785587490245 0.6575739148316503
17.42082688225875 231.44889514106015 0.6554869466795142
17.426054437212166 228.26528083978565 0.6510243418767975
17.43128199216558 228.07672869134026 0.6498079862357001
17.436509547118995 229.13373444665623 0.6516248561482412
17.44173710207241 234.3524867168264 0.6585849971409395
17.446964657025823 235.05578914958332 0.659728929868531
17.452192211979238 233.09670325714478 0.6575966884760334
17.457419766932652 229.75478353375084 0.6523123486097853
17.462647321886067 229.10398934093132 0.65093515687199
17.46787487683948 231.39322083228785 0.6538071229699055
17.473102431792896 234.61318163583192 0.6589683836224743
17.47832998674631 236.19199451991335 0.6619353263155765
17.483557541699724 237.45970756086783 0.6641086016282532
17.48878509665314 238.01801312650917 0.6638450968887961
17.494012651606553 237.75105046174357 0.662787778853449
17.499240206559968 237.79694720751942 0.6613491234607227
17.504467761513382 238.8724938438595 0.663625039808514
17.509695316466797 239.89639449057984 0.6653254496335009
17.51492287142021 239.188544222609 0.6635346642004514
17.520150426373625 236.658951368164 0.6605665743793601
17.52537798132704 236.3906605059368 0.6594298100896278
17.530605536280454 234.908085053894 0.655805208653637
17.53583309123387 235.41341037602814 0.6562994859594384
17.541060646187283 236.68170140530154 0.6583919201655416
17.546288201140698 239.68069599953424 0.6644705107371134
17.551515756094112 240.26753884680502 0.6651183695214617
17.556743311047526 239.1727874246154 0.6629191907934024
17.56197086600094 236.84202882627253 0.6581333462135233
17.567198420954355 236.6300413041262 0.6577221110264827
17.57242597590777 238.49173496723245 0.6607103347951879
17.577653530861184 238.25373728799454 0.660702545576684
17.5828810858146 238.85284331915165 0.6618008359999912
17.588108640768013 239.1284623410685 0.661733992284779
17.593336195721427 241.09548437777994 0.6633593022071793
17.598563750674842 242.49200950725648 0.6653771283329136
17.603791305628256 244.53052169315671 0.6691887879434166
17.60901886058167 243.14709040608346 0.6681752225039805
17.614246415535085 244.2192448189127 0.6689864628191379
17.6194739704885 247.0841809334207 0.6722576386706852
17.624701525441914 250.56280786075973 0.6760909178839045
17.62992908039533 251.11644905473096 0.6764395663129545
17.635156635348743 251.8012475096435 0.6764406834698128
17.640384190302157 251.16024419921916 0.6744584010334325
17.64561174525557 251.31173598977387 0.674074439155874
17.650839300208986 251.1612197515061 0.6743833586311682
17.6560668551624 252.41243069339475 0.6759178238727189
17.661294410115815 255.05074358497203 0.6796866270278293
17.66652196506923 261.3379480235246 0.6876306207991135
17.671749520022644 267.828499311017 0.6963901412498807
17.676977074976058 271.8317213639621 0.7018406957402431
17.682204629929473 275.91606800358 0.70708526063363
17.687432184882887 279.458623447261 0.7112497560173475
17.6926597398363 282.27771609904346 0.7147223662422935
17.697887294789716 284.70380598289705 0.7169631660550607
17.70311484974313 287.1017639292512 0.719101695056322
17.708342404696545 288.9350752285751 0.719457299065659
17.71356995964996 291.90658361070314 0.7224724207010416
17.718797514603374 296.32726867881473 0.7283525842363869
17.724025069556788 299.2901541594782 0.7323590508444197
17.729252624510202 302.63227144363015 0.737376887931226
17.734480179463617 304.5912443337979 0.7391632189784578
17.73970773441703 307.83033801987295 0.7430187863541249
17.744935289370446 308.50430673187265 0.7438044447146164
17.75016284432386 311.1167213116953 0.747319489394071
17.755390399277275 314.06548024838327 0.7503151053937073
17.76061795423069 319.7850363869424 0.7563882516910156
17.765845509184103 321.9474391103319 0.7585033702267895
17.771073064137518 320.8843283429204 0.7574822301528418
17.776300619090932 317.75220725222977 0.7540046259381233
17.781528174044347 312.49672826992617 0.7474510750540247
17.78675572899776 310.69760579180996 0.7449230400267021
17.791983283951176 308.60066073770327 0.7417903177143021
17.79721083890459 305.75486547232833 0.7382560236660025
17.802438393858004 300.3786632894217 0.7322986648228124
17.80766594881142 294.9035534824347 0.7258845556155282
17.812893503764833 290.6159073076019 0.7214108222729202
17.818121058718248 289.4789803933182 0.7205898990939433
17.823348613671662 287.5373248065858 0.7194204731137042
17.828576168625077 283.1958933327818 0.7147682768029424
17.83380372357849 279.8630535244841 0.7099639577978866
17.839031278531905 276.69778619834017 0.7056096915653888
17.84425883348532 274.8047796097885 0.7030172870184312
17.849486388438734 273.90167375172757 0.7020394840556051
17.85471394339215 271.50882016840336 0.6999024439867595
17.859941498345563 270.7511165561949 0.6999980854848316
17.865169053298978 270.60778869344045 0.6999927115218322
17.870396608252392 274.3187768474128 0.7054039876826433
17.875624163205806 274.9908510325879 0.704326342515629
17.88085171815922 276.8023635084368 0.7065883530084931
17.886079273112635 277.68225260547314 0.7080120612544749
17.89130682806605 281.4771221189188 0.7125431034168095
17.896534383019464 287.3948972867674 0.7195762987854708
17.90176193797288 294.620399488335 0.7270130372294045
17.906989492926293 300.25816796286705 0.7325309892059303
17.912217047879707 306.28447367810713 0.7394971795269855
17.917444602833122 312.1651806978094 0.7460270877559365
17.922672157786536 312.33955565826597 0.7460035072853969
17.92789971273995 313.102818005834 0.7467217337235246
17.933127267693365 314.0769387808541 0.7479802095962216
17.93835482264678 314.12121503089617 0.7488797726142304
17.943582377600194 311.0338253783469 0.744894336605295
17.94880993255361 308.30243575576606 0.742311903661663
17.954037487507023 303.8243180730481 0.7372288375956978
17.959265042460437 300.57498728528594 0.7337232633326427
17.96449259741385 296.87778766948514 0.7292749136122105
17.969720152367266 294.1979811416805 0.7268728470120452
17.97494770732068 288.7787791044163 0.7206644663223406
17.980175262274095 281.9463423041202 0.7131379095145581
17.98540281722751 274.96448741334973 0.7046642064443975
17.990630372180924 267.69416082369673 0.6956444773174958
17.995857927134338 264.68954097073225 0.6916455768506058
18.001085482087753 262.9262614964121 0.6889151576793336
18.006313037041167 262.01262093338863 0.6868320038342476
18.01154059199458 261.4451832379019 0.6858387213483038
18.016768146947996 260.60063449984375 0.6859978805136273
18.02199570190141 261.6221877346649 0.6889208557949708
18.027223256854825 260.33388252193924 0.6874761806019861
18.03245081180824 257.261110564614 0.682944045793106
18.037678366761654 255.44182664140175 0.6794689738641363
18.042905921715068 253.7072113831581 0.676571854434712
18.048133476668482 254.81321472064297 0.680096172896188
18.053361031621897 252.35093772835572 0.6769113524907135
18.05858858657531 249.21115588026814 0.6735244458404377
18.063816141528726 247.6710629581815 0.6713661199722865
18.06904369648214 247.25351263211218 0.6711894083487815
18.074271251435555 251.5272049544177 0.6759816016227008
18.07949880638897 252.77034866869752 0.6771156489373505
18.084726361342383 255.5692780873029 0.6788409435708422
18.089953916295798 259.3155204102543 0.6833810335689754
18.095181471249212 257.6328304483045 0.6797473129884849
18.100409026202627 258.4839987821269 0.6809654702526573
18.10563658115604 258.4349821401457 0.6814082695758622
18.110864136109456 260.73458838360347 0.6851070391949331
18.11609169106287 265.08414548930756 0.6907765426543031
18.121319246016284 270.637781609096 0.6978764450931829
18.1265468009697 275.5534388147794 0.7034716547278944
18.131774355923113 280.4201262567688 0.7089812097174847
18.137001910876528 282.55986130172147 0.7110661781808699
18.142229465829942 289.42727935633724 0.718862758260426
18.147457020783357 296.07123087384826 0.7266038344956784
18.15268457573677 305.8824866993759 0.7381915423878769
18.157912130690185 311.61032799842 0.7450181071652874
18.1631396856436 316.0471057138555 0.750221807764195
18.168367240597014 325.9989304934865 0.7615781256341243
18.17359479555043 340.6749866957345 0.7791546525735946
18.178822350503843 356.60258699165473 0.796223821434264
18.184049905457258 367.3475660066083 0.8076139164727117
18.189277460410672 376.0105975012462 0.8162569298918341
18.194505015364086 385.63014876283745 0.8261599281041969
18.1997325703175 389.4234199513033 0.8304034735823156
18.204960125270915 389.63311494288956 0.8305964304885299
18.21018768022433 382.5417119666248 0.8231536164252841
18.215415235177744 374.6457627229727 0.8151272158441932
18.22064279013116 372.4476820775024 0.8127382505522257
18.225870345084573 372.46184655296565 0.8131845697601014
18.231097900037987 371.0892134215448 0.8113114423810907
18.236325454991402 375.8844906623772 0.8162054375851475
18.241553009944816 377.79653094617277 0.8183182760242155
18.24678056489823 379.9346482539443 0.8199360597301937
18.252008119851645 378.2218661111307 0.8182323767580479
18.25723567480506 375.4190384389505 0.8153154760947896
18.262463229758474 374.11318599529477 0.8144815803545601
18.26769078471189 369.4179792426432 0.8098070139465444
18.272918339665303 361.7101558304314 0.8012726841809388
18.278145894618717 350.80707035529895 0.7895391129955115
18.28337344957213 340.06190238901496 0.7776313013604687
18.288601004525546 333.61943622344745 0.7699039784641752
18.29382855947896 326.3861498727813 0.7615074869853581
18.299056114432375 319.4706974479441 0.7532309372014839
18.30428366938579 311.1246151054019 0.7449260164858094
18.309511224339204 305.4668797633277 0.7390525113085539
18.314738779292618 303.0077854544959 0.7363452851482662
18.319966334246033 297.86033894814665 0.7309333849170353
18.325193889199447 291.50899571146067 0.7228720569221408
18.33042144415286 285.92279110646126 0.7162869569276518
18.335648999106276 282.0966852006744 0.7110667365638057
18.34087655405969 282.1332779260073 0.7110041745976333
18.346104109013105 279.7598897780118 0.7077845296631452
18.35133166396652 279.52663446836357 0.7084620570134365
18.356559218919934 277.59798680576915 0.7059549763034091
18.361786773873348 278.2418151044424 0.7073695589307979
18.367014328826762 278.30889534410517 0.7070154502225099
18.372241883780177 280.4300750921499 0.7092781101172044
18.37746943873359 284.6865819878016 0.7150884597568623
18.382696993687006 285.8299741731937 0.7163635432123191
18.38792454864042 289.57027442349937 0.7230890817595711
18.393152103593835 294.5113349510423 0.739623805491385
18.39837965854725 300.43662165728733 0.7533086227400723
18.403607213500663 305.99575079260165 0.7647644626495838
18.408834768454078 313.28819205123665 0.7778350797733636
18.414062323407492 320.10825063432935 0.7900491908527024
18.419289878360907 331.04505185058895 0.8074524856810775
18.42451743331432 338.4352630617288 0.8192855869512785
18.429744988267736 342.96796081101235 0.8292395706634313
18.43497254322115 337.6693863262854 0.8255675540607151
18.440200098174564 330.20790751043216 0.8196508916435129
18.44542765312798 322.7276365307032 0.8139645316170967
18.450655208081393 319.26332492935 0.8121906422674349
18.455882763034808 318.12101311942337 0.8136802813043534
18.461110317988222 317.84648722168345 0.8163410498421336
18.466337872941637 314.0556703523197 0.8132035504272864
18.47156542789505 312.9793564367326 0.8150779862220566
18.476792982848465 305.1313547010441 0.8071175602387045
18.48202053780188 300.3958587934407 0.8038137457554265
18.487248092755294 300.96113243241035 0.8082173085882101
18.49247564770871 299.90129779258024 0.8086252849982338
18.497703202662123 296.32858217646503 0.806803449222178
18.502930757615538 294.4878336506677 0.8056408941127025
18.508158312568952 290.24153314969027 0.8027269404952282
18.513385867522366 291.79859687822665 0.8076603371149329
18.51861342247578 292.68296973530755 0.809773218077681
18.523840977429195 292.0112168546242 0.8103814396938285
18.52906853238261 295.424256656318 0.8164272690073872
18.534296087336024 293.6294518110196 0.8155335434389323
18.53952364228944 291.9450205959726 0.8168605526000835
18.544751197242853 287.47113972175134 0.813078225702002
18.549978752196267 286.5616770941598 0.8149347874499651
18.555206307149682 282.5291422083808 0.8116406492551088
18.560433862103096 283.68205068266553 0.8151251175703895
18.56566141705651 283.54046229018405 0.8165452514522217
18.570888972009925 283.3818375259126 0.8170924630748492
18.57611652696334 284.81484198842116 0.8197959309193177
18.581344081916754 282.4050120959383 0.8175868670725341
18.58657163687017 280.3642780252258 0.8170164986238119
18.591799191823583 277.9912148276316 0.8161479856028285
18.597026746776997 281.06251114180895 0.8231243987912678
18.60225430173041 285.0097383214013 0.8300013838968228
18.607481856683826 289.37904841223815 0.8388930769479219
18.61270941163724 291.70936196971974 0.8436754756000124
18.617936966590655 293.77151115731954 0.8484559074626482
18.62316452154407 298.5455131919221 0.8557199648678709
18.628392076497484 299.2797142473826 0.8389295350405408
18.633619631450898 302.37565453932183 0.8334492204123203
18.638847186404313 307.5507670892833 0.8330393185176289
18.644074741357727 312.5532669329591 0.8345453104112354
18.64930229631114 315.13615713449263 0.8353387925261252
18.654529851264556 317.59699582706975 0.8341425431463138
18.65975740621797 324.42376702054236 0.8405242234861001
18.664984961171385 330.4426160142358 0.8449299841961041
18.6702125161248 333.56045818789136 0.8450233684180043
18.675440071078214 335.3367024536841 0.8451777933349501
18.680667626031628 338.39246637796356 0.8460220771953879
18.685895180985042 342.31179590272524 0.8484119102766385
18.691122735938457 345.30943194413754 0.8499796603219298
18.69635029089187 347.61617126136224 0.8496843005202632
18.701577845845286 348.11449923650423 0.8484455050952352
18.7068054007987 351.6787696321803 0.8515524630308332
18.712032955752115 354.83491619324184 0.8537801794855508
18.71726051070553 358.09256265406145 0.856245336529523
18.722488065658943 360.12549217559337 0.8573658732531368
18.727715620612358 360.0660092974798 0.8560339542459576
18.732943175565772 356.4832916134239 0.8505838830781589
18.738170730519187 354.8708695278091 0.8470979107975066
18.7433982854726 353.1112556581355 0.843764966967887
18.748625840426016 354.21467444052456 0.8436827210673618
18.75385339537943 354.32975807720476 0.8427148466838364
18.759080950332844 352.32957510116483 0.839588880124058
18.76430850528626 352.0206489261803 0.8380148644579051
18.769536060239673 347.91215195069265 0.8322214780268359
18.774763615193088 342.6944427419269 0.8246014881530384
18.779991170146502 334.7417131440746 0.8130051928750682
18.785218725099917 330.84010046435867 0.8073474931512046
18.79044628005333 328.9529080063488 0.8049725140417453
18.795673835006745 324.39020637092136 0.7989724803171927
18.80090138996016 317.51956832967596 0.790686688217317
18.806128944913574 313.016665041289 0.7842148199093153
18.81135649986699 310.88930755755587 0.7804083114815134
18.816584054820403 310.2110440640862 0.7797489471693677
18.821811609773818 309.1848916171739 0.7776903230968646
18.827039164727232 311.51205646883295 0.7811337442527465
18.832266719680646 312.61546107532763 0.7813413166396956
18.83749427463406 312.0221565846165 0.7796943919420644
18.842721829587475 310.3847583143298 0.7771775107630886
18.84794938454089 304.1639842072835 0.769059001333322
18.853176939494304 299.42606700420924 0.7633318172023367
18.85840449444772 299.61106051435365 0.7635417038666709
18.863632049401133 296.72897933146817 0.758542668927412
18.868859604354547 298.7524901547068 0.7613679612730203
18.87408715930796 299.22948666633454 0.761195258741562
18.879314714261376 299.2468420396788 0.7610479530420541
18.88454226921479 295.61317675135626 0.7559884203365224
18.889769824168205 292.89689845251445 0.75115520058738
18.89499737912162 288.5454204404138 0.745261954366114
18.900224934075034 288.82135564763325 0.7457205930049313
18.90545248902845 287.3332096671991 0.7446368257303341
18.910680043981863 284.9850556327682 0.7436955364007821
18.915907598935277 281.4923633281694 0.7395214613460712
18.92113515388869 279.2915718142963 0.7370746841425604
18.926362708842106 277.9758674644878 0.7340279836872247
18.93159026379552 275.74566909685376 0.7313149532834501
18.936817818748935 271.1692376539709 0.7249826857610213
18.94204537370235 268.1833598637072 0.720042401116845
18.947272928655764 268.0015338012726 0.7183425419089474
18.952500483609178 271.0846786607641 0.7223512220256302
18.957728038562593 272.62517501612234 0.7241732429421611
18.962955593516007 272.8950444466278 0.725312320307062
18.96818314846942 269.88682769370155 0.7211747633240289
18.973410703422836 270.52719143824294 0.7213740216710091
18.97863825837625 271.4434106569741 0.7205377103840983
18.983865813329665 269.18304756271453 0.7166469344398065
18.98909336828308 269.18172897601136 0.7174230862997304
18.994320923236494 268.30281522645544 0.7160057447487338
18.999548478189908 271.06296420747407 0.7199238971933661
19.004776033143322 268.39549483902795 0.7162537605097508
19.010003588096737 268.7357662060159 0.7163561169231252
19.01523114305015 271.1452493618187 0.7186953818953474
19.020458698003566 270.7392813966999 0.7163071074307392
19.02568625295698 272.85428799177305 0.7203012131965993
19.030913807910395 273.4876894591856 0.7227894980746908
19.03614136286381 274.3084490263528 0.7244701405513816
19.041368917817223 276.0485385754493 0.7253385934503299
19.046596472770638 273.36655501308826 0.7199321707337383
19.051824027724052 271.49281604101196 0.7159310510784599
19.057051582677467 272.86151624022204 0.7189975642294529
19.06227913763088 273.64117113105544 0.7199648427766281
19.067506692584296 275.31950346945916 0.7225558090743096
19.07273424753771 274.82774018423373 0.7206994285013297
19.077961802491124 271.6465915923894 0.7166700156367466
19.08318935744454 272.0739011074152 0.7166812875235605
19.088416912397953 270.03388263529274 0.7134095758755838
19.093644467351368 271.63111346218875 0.7153817196376738
19.098872022304782 270.8199870120856 0.7138544530079479
19.104099577258197 269.3093399605793 0.7117028829073724
19.10932713221161 269.124989521504 0.7098871886673561
19.114554687165025 264.7844562387373 0.7044849315360477
19.11978224211844 264.84062505686296 0.7045494620497826
19.125009797071854 264.6441500981404 0.7053970748225515
19.13023735202527 265.19223006698996 0.7064736740380562
19.135464906978683 264.8840636429895 0.7069730879178961
19.140692461932098 263.26190585146577 0.7049866624510385
19.145920016885512 264.67545536930896 0.7070412131710039
19.151147571838926 263.1291292987657 0.7033881728297674
19.15637512679234 263.7958699717632 0.7039474760093696
19.161602681745755 260.38164066270684 0.6993799928639118
19.16683023669917 257.24743732211715 0.6944568915789928
19.172057791652584 256.0433284740152 0.6934651734358626
19.177285346606 257.9114547649541 0.6957427921846976
19.182512901559413 258.0744769785403 0.695710617122972
19.187740456512827 257.44706713184274 0.6957013726220521
19.19296801146624 258.29715535451527 0.696332605368766
19.198195566419656 258.8731527038728 0.6964110948698211
19.20342312137307 258.59589307195137 0.6957788833239952
19.208650676326485 259.17099184879396 0.6963722262082767
19.2138782312799 259.5190563477003 0.6980628709343673
19.219105786233314 262.61695160204073 0.7020798276753744
19.22433334118673 261.90202423391355 0.7002679504838664
19.229560896140143 262.4069920447852 0.7019110765841202
19.234788451093557 265.26688414461773 0.7063314362359977
19.24001600604697 264.16835207722187 0.7057412249673612
19.245243561000386 263.2693434923546 0.7022838266368477
19.2504711159538 261.3230859347409 0.6987947862832752
19.255698670907215 261.0644969814462 0.6986185897016285
19.26092622586063 260.83572432337616 0.6978138701054394
19.266153780814044 263.0437538623649 0.700948278372784
19.271381335767458 264.8707263847006 0.7037373111344761
19.276608890720873 267.70831633818705 0.7064602850118914
19.281836445674287 269.66015119030874 0.7085621635787623
19.2870640006277 271.490452133959 0.7100262099637414
19.292291555581116 273.3829126524289 0.7125498219391486
19.29751911053453 273.46670084442945 0.7130283281387834
19.302746665487945 272.01054967995015 0.7106688877642198
19.30797422044136 275.7042451506162 0.7155296815075661
19.313201775394774 279.97595617564934 0.7207034187899958
19.318429330348188 285.16683706544677 0.7264898607822018
19.323656885301602 288.8568171971131 0.7307624003688016
19.328884440255017 291.1911133935833 0.733151805933476
19.33411199520843 293.3484416602036 0.7356843282528257
19.339339550161846 292.26497364546054 0.7343000877179239
19.34456710511526 293.74879390909655 0.7363347964126743
19.349794660068675 295.59719941828166 0.7387857564050355
19.35502221502209 300.7301911736513 0.7448621412877087
19.360249769975503 302.3317783068589 0.7450868873707489
19.365477324928918 306.23880271173454 0.7497555681782133
19.370704879882332 309.5817675720407 0.7528375716250746
19.375932434835747 311.98599711601327 0.7563329037333788
19.38115998978916 313.9787368408089 0.7589754449965762
19.386387544742576 313.6736991062559 0.7584088388202844
19.39161509969599 317.99537587233976 0.7636603700262002
19.396842654649404 321.63490861085177 0.7669179634131046
19.40207020960282 326.7681351803062 0.7729456685190468
19.407297764556233 329.02475783818625 0.7755955121417244
19.412525319509648 326.2680862122782 0.7717102319105303
19.417752874463062 325.3615909583255 0.7712135236088357
19.422980429416477 324.2454244098888 0.769673383190153
19.42820798436989 324.8515200347799 0.7700545741300026
19.433435539323305 324.7307113623634 0.7696876939636977
19.43866309427672 321.05822551005167 0.7655086924752479
19.443890649230134 318.64320089690955 0.7636652577180808
19.44911820418355 316.98171602984365 0.7618127548083125
19.454345759136963 319.5660172435595 0.7640579505127235
19.459573314090377 324.47906580954157 0.7693017311337738
19.464800869043792 326.1799897868509 0.7710614557023078
19.470028423997206 326.5905295429231 0.771210382617274
19.47525597895062 323.72120930945914 0.7679331176788359
19.480483533904035 325.2315881403082 0.7698242931697009
19.48571108885745 324.69893870053096 0.76976034263006
19.490938643810864 329.81634296916593 0.7758272057012415
19.49616619876428 329.5832696778546 0.7748801885442297
19.501393753717693 330.0733667691667 0.7749656947516036
19.506621308671107 326.7968089136119 0.771265629982209
19.51184886362452 325.7193900172612 0.7699977306285612
19.517076418577936 327.26116861433127 0.7725895721625079
19.52230397353135 330.9539381159444 0.7768415195821436
19.527531528484765 332.76756205493206 0.778973127642682
19.53275908343818 334.42430130471723 0.7801286950489082
19.537986638391594 337.30119256106286 0.7834325463070267
19.54321419334501 337.5062761804931 0.7834824468879841
19.548441748298423 338.0673709753316 0.7833615024926288
19.553669303251837 340.96640652414186 0.7864246367622157
19.55889685820525 344.834121804992 0.7910342236705892
19.564124413158666 350.2889849762312 0.7974876736550413
19.56935196811208 353.4031867586224 0.8011163340448574
19.574579523065495 356.3615639320269 0.8038161534773022
19.57980707801891 358.7175301828463 0.8061525230084412
19.585034632972324 359.745146527927 0.8068857752635527
19.590262187925738 362.3125553815493 0.8100124599011985
19.595489742879153 367.5119701699252 0.8168556497996974
19.600717297832567 371.4047196635641 0.8215161606894795
19.60594485278598 373.4021746034207 0.8230066127372897
19.611172407739396 372.9399444008072 0.8221286122064647
19.61639996269281 373.7674717979367 0.8225795880169181
19.621627517646225 376.17450256283837 0.8250092529147945
19.62685507259964 378.3169502100778 0.8269473739205532
19.632082627553054 376.6224445446 0.8246662563002773
19.637310182506468 375.3073191227195 0.8230120561479584
19.642537737459882 375.53796501013824 0.8230726771665933
19.647765292413297 379.4672844219307 0.8269859335188546
19.65299284736671 385.60657031824013 0.8340050366766912
19.658220402320126 386.6986624848917 0.8350581167434405
19.66344795727354 386.4677464239966 0.8350492527480743
19.668675512226955 383.0737620036892 0.831187306640196
19.67390306718037 382.4122267544393 0.8301320645946962
19.679130622133783 385.92889924422957 0.8337577026132624
19.684358177087198 388.0713947704499 0.836154063478202
19.689585732040612 395.49940327017026 0.8440639080946178
19.694813286994027 398.0387170453873 0.8469587003281843
19.70004084194744 397.36382613567486 0.8461214936420706
19.705268396900856 391.4356528150907 0.8395402258388288
19.71049595185427 389.9488888376493 0.8384546660046442
19.715723506807684 385.93041810920755 0.8340728431393903
19.7209510617611 383.1457818135632 0.8315246395718612
19.726178616714513 382.0784984744503 0.8300226638176428
19.731406171667928 382.08158146234825 0.8294174118899523
19.736633726621342 380.8783146200252 0.8282764626886241
19.741861281574757 375.56508432288524 0.8224794314345012
19.74708883652817 367.0250385936654 0.8134075760377393
19.752316391481585 360.01466320042886 0.8057873357833634
19.757543946435 357.6422053635685 0.803449268158005
19.762771501388414 353.084668497196 0.798646315501459
19.76799905634183 350.8970035213814 0.7962658256042275
19.773226611295243 349.25643371493896 0.7938058990176334
19.778454166248657 347.345035519513 0.7917802548218336
19.783681721202072 343.4443988063701 0.7860083129613177
19.788909276155486 340.76126634185334 0.7831333429838321
19.7941368311089 337.1649022069878 0.7789381422970965
19.799364386062315 335.2408972106765 0.7764681346790344
19.80459194101573 331.5283637303961 0.7723977185706449
19.809819495969144 328.3133425673297 0.768471494252981
19.81504705092256 324.36335313396563 0.7643148535873034
19.820274605875973 323.72609889236827 0.7636571681940283
19.825502160829387 322.87184121159515 0.7623209409944653
19.8307297157828 322.2119274948958 0.7618040979828206
19.835957270736216 320.2637489597455 0.7601072670105502
19.84118482568963 319.09390514893187 0.7588059761038358
19.846412380643045 316.9712734780216 0.7568861768555313
19.85163993559646 315.1573516680923 0.7540997197537415
19.856867490549874 317.2211381360242 0.7568108356352538
19.86209504550329 316.2981363759015 0.7552289668922915
19.867322600456703 313.3626043480556 0.7516016121135621
19.872550155410117 311.69189069089913 0.7499016642822858
19.87777771036353 310.86117986596946 0.7482304475894854
19.883005265316946 312.9326972181701 0.750955491679439
19.88823282027036 312.2479795628217 0.7493428149984247
19.893460375223775 309.0994137656357 0.7459604407988075
19.89868793017719 307.56317701228136 0.744911484418139
19.903915485130604 306.343894117319 0.7440268661060431
19.909143040084018 306.0002816543166 0.7444639221299435
19.914370595037433 306.2444511610427 0.7449506793236488
19.919598149990847 304.80240608175126 0.7435250104567116
19.92482570494426 303.56196512387794 0.7419374354799905
19.930053259897676 300.3224169842216 0.7381959567863209
19.93528081485109 297.1253037733862 0.7344385905332907
19.940508369804505 295.3533505086763 0.7317150910937538
19.94573592475792 296.2344415575522 0.7320692505427255
19.950963479711334 299.6251718911812 0.7362911220571678
19.956191034664748 300.6044006743828 0.7379616884504357
19.961418589618162 300.9587045284692 0.7382615676646412
19.966646144571577 297.80006635659754 0.7331372172233971
19.97187369952499 295.8691356028811 0.7302023711281331
19.977101254478406 298.05478064256323 0.7327494640997236
19.98232880943182 300.458901591433 0.7357200743743593
19.987556364385235 302.12458994037496 0.7381561107503087
19.99278391933865 300.2715682450073 0.7354065539197958
19.998011474292063 299.5389856150271 0.7340610334226236
20.003239029245478 298.940992825779 0.733145916261654
20.008466584198892 298.4016220786351 0.732414006663605
20.013694139152307 306.08050740137304 0.7419654057291957
20.01892169410572 312.83806309084304 0.750357974997224
20.024149249059136 317.0569648997386 0.7549071659413631
20.02937680401255 319.67670572163723 0.7573423273807006
20.034604358965964 321.032089091463 0.7580623808585215
20.03983191391938 329.1643493579939 0.7673097180680969
20.045059468872793 337.2386642982607 0.7765544580463524
20.050287023826208 341.4775529265063 0.7824270505895148
20.055514578779622 338.65753717134453 0.7794401965547981
20.060742133733036 336.1790479383059 0.7777318254210172
20.06596968868645 331.71782233777935 0.771700877552211
20.071197243639865 326.46830723644786 0.7648207626588915
20.07642479859328 319.36818463824903 0.7568611324958596
20.081652353546694 314.96398897378754 0.752307091351896
20.08687990850011 310.8469859109708 0.7489115402143147
20.092107463453523 309.0004096846185 0.7468655044004452
20.097335018406937 307.3278795066711 0.7438399157077831
20.102562573360352 308.9907142068355 0.7451022959398604
20.107790128313766 308.7244372540603 0.7447979191240786
20.11301768326718 310.8206445771098 0.7471337380095379
20.118245238220595 309.93942435178565 0.746015163825103
20.12347279317401 307.69274361629994 0.7428543339704035
20.128700348127424 302.85503880341815 0.7375926026471964
20.13392790308084 304.2962563357559 0.7394133642812742
20.139155458034253 306.2618458977194 0.7408642172434715
20.144383012987667 309.57889203746186 0.7441400797538519
20.14961056794108 312.2903933849237 0.7471702905088844
20.154838122894496 312.8968066558084 0.7482354820453668
20.16006567784791 313.977746922764 0.749734636923962
20.165293232801325 312.7654393529415 0.7477148278124331
20.17052078775474 313.1155275613593 0.7482674057625481
20.175748342708154 314.752588573456 0.7505232932346085
20.18097589766157 316.86639597971373 0.7530015551344923
20.186203452614983 317.42519962127494 0.7545111324513043
20.191431007568397 315.5076580885797 0.752559693037317
20.19665856252181 312.8797727144192 0.7502804652590185
20.201886117475226 310.6421766486296 0.7470600486513209
20.20711367242864 309.6515281117837 0.7457467551167933
20.212341227382055 304.7088176485336 0.7397668352889489
20.21756878233547 299.43898144726097 0.7338200635718954
20.222796337288884 292.2972879736716 0.7256239480227199
20.228023892242298 291.287384243189 0.7243671800933981
20.233251447195713 292.33680696376655 0.7257934588497461
20.238479002149127 293.237407075468 0.7265123236922985
20.24370655710254 289.3816748798165 0.7217599256562657
20.248934112055956 285.4598400988133 0.7160930532876153
20.25416166700937 284.2865962983772 0.7151146942402947
20.259389221962785 285.2641603953927 0.716490689952445
20.2646167769162 288.40870810030054 0.7210456883271583
20.269844331869614 287.1147451085568 0.7193645364910537
20.275071886823028 286.34620967314646 0.717358552544359
20.280299441776442 284.36863665307686 0.7144925760111114
20.285526996729857 284.28176409185227 0.7143354083009436
20.29075455168327 287.52677728674564 0.7180540829861531
20.295982106636686 288.14050902242815 0.7189609235997985
20.3012096615901 289.11700835160804 0.7198519079491649
20.306437216543515 288.0546745673177 0.7186786462221837
20.31166477149693 291.05313142083276 0.7221914581381631
20.316892326450343 293.17025750065903 0.7238270067474155
20.322119881403758 289.29282929908834 0.7188007651391775
20.327347436357172 287.1092300336021 0.7161529745758635
20.332574991310587 285.7937220892234 0.7154599107719144
20.337802546264 287.5672213382715 0.7183229504311646
20.343030101217416 285.7528305652635 0.7154902071792179
20.34825765617083 286.7439434554078 0.715958853069081
20.353485211124244 285.65453785760513 0.7145985597944985
20.35871276607766 286.7815756520645 0.7169361660983469
20.363940321031073 286.21672047903945 0.7167837488059458
20.369167875984488 286.3662657517053 0.7161977492848128
20.374395430937902 287.54152076696977 0.7175333929986611
20.379622985891316 289.66068787460057 0.7201078240017394
20.38485054084473 288.53267696685435 0.7184290587577014
20.390078095798145 288.04453450272734 0.7187524967043015
20.39530565075156 289.47832614301467 0.7197814980076628
20.400533205704974 289.44043670973934 0.7208642333081711
20.40576076065839 289.34226180788005 0.7203326071546332
20.410988315611803 285.71149888488566 0.7158883251663797
20.416215870565217 286.41506289922586 0.7162081296324656
20.421443425518632 284.91062358727555 0.7147983260001791
20.426670980472046 284.9883922732966 0.715057965211061
20.43189853542546 284.8103382219982 0.7156417811004897
20.437126090378875 284.74530439637095 0.71520639775725
20.44235364533229 284.0571635691567 0.7140762985983777
20.447581200285704 282.5215426953499 0.7119144818965052
20.45280875523912 282.6545842806471 0.7120360198459506
20.458036310192533 284.7837903664699 0.7162070010250072
20.463263865145947 286.2786121748859 0.7165394299775352
20.46849142009936 285.4562678472437 0.7155662346555468
20.473718975052776 284.3973594273564 0.7125023447870688
20.47894653000619 285.2211810281131 0.7137617860078492
20.484174084959605 286.3192272012406 0.716358381035267
20.48940163991302 286.6756848667849 0.7166168429152973
20.494629194866434 286.33989170847366 0.7164893753213246
20.49985674981985 285.10903556192034 0.7140360628562032
20.505084304773263 283.6825979919314 0.711842687864123
20.510311859726677 284.5525990677235 0.713027727344329
20.51553941468009 284.2862199108785 0.712373979761775
20.520766969633506 284.3922713114365 0.7131445204546678
20.52599452458692 282.1073225863537 0.7116497464754781
20.531222079540335 282.19086023020424 0.7119174157581692
20.53644963449375 283.60237185872126 0.7143897721450513
20.541677189447164 281.8329699989774 0.7120785156383812
20.546904744400578 281.98517575230795 0.7118612244543396
20.552132299353993 280.938186435875 0.7103850169487891
20.557359854307407 282.28992600754316 0.7110893167362106
20.56258740926082 285.55444657364706 0.7160939974413785
20.567814964214236 284.94365252508686 0.7152912095382256
20.57304251916765 283.80100164849915 0.7135828222634669
20.578270074121065 282.4493663695673 0.711242224748732
20.58349762907448 281.440051487346 0.70951199515533
20.588725184027894 283.19871954194235 0.7118099222252159
20.593952738981308 285.33625617653814 0.7144739210808067
20.599180293934722 285.40466458581534 0.7135053912819702
20.604407848888137 278.9735961459697 0.7053482119110935
20.60963540384155 275.0591309811904 0.6997088771094947
20.614862958794966 273.28180571168696 0.6983806805587125
20.62009051374838 275.38073432404735 0.701843930848826
20.625318068701795 279.1329740435989 0.7072885739236521
20.63054562365521 283.7363851777997 0.7141466280290137
20.635773178608623 285.3991573972314 0.716383179450837
20.641000733562038 287.7601380902486 0.7186339448243159
20.646228288515452 285.0478056029066 0.7138485250109708
20.651455843468867 281.78992469035376 0.7089991423735581
20.65668339842228 277.68779555313773 0.7044460514003452
20.661910953375695 276.828903466802 0.7034172468790189
20.66713850832911 279.4819291087386 0.7066535051828593
20.672366063282524 279.5826623033493 0.7076308592862588
20.67759361823594 280.9607295557632 0.7091469294488756
20.682821173189353 283.50417046855 0.7128781359099422
20.688048728142768 281.9212372272814 0.7109038748741199
20.693276283096182 279.53259873930466 0.707373522027861
20.698503838049596 278.46937970589295 0.7060784530453544
20.70373139300301 281.87002267038446 0.7096660568814454
20.708958947956425 285.68892015404515 0.7154946352880855
20.71418650290984 289.07381967827064 0.7191302803693941
20.719414057863254 287.4078843407988 0.7163066051121287
20.72464161281667 282.77088717890484 0.7093058296743457
20.729869167770083 281.9553241376518 0.7091233076706642
20.735096722723497 283.1229166001488 0.7101751450233826
20.740324277676912 286.58054662806376 0.7141824002876187
20.745551832630326 285.39708422166547 0.7108977404999048
20.75077938758374 283.29055369982916 0.7088738930372555
20.756006942537155 283.55669537469237 0.7092845562959559
20.76123449749057 284.47225571734907 0.7100391477580682
20.766462052443984 285.36060249661097 0.7105497585705175
20.7716896073974 288.7783858036019 0.7145217736475441
20.776917162350813 292.0381136516792 0.7192554188539697
20.782144717304227 293.4314046488892 0.7220585123261304
20.78737227225764 292.0766342379428 0.7210318709535799
20.792599827211056 288.47741621648595 0.7168351272357124
20.79782738216447 292.50545726542737 0.7220302888742668
20.803054937117885 296.0196593012562 0.7267856707961916
20.8082824920713 298.2077728557422 0.7288478578056895
20.813510047024714 296.2411623256925 0.725715930896393
20.81873760197813 298.50660088513337 0.7279061615621075
20.823965156931543 300.7818701486309 0.730840015138044
20.829192711884957 303.19758982879193 0.7334134500292634
20.83442026683837 300.9684338935121 0.7302722100245285
20.839647821791786 299.26240926889494 0.7283623516758556
20.8448753767452 298.11022933868355 0.7273402962851957
20.850102931698615 298.9943902984321 0.7284995220144389
20.85533048665203 299.4792278369634 0.7292488859320396
20.860558041605444 299.71930303599305 0.7299227715048221
20.865785596558858 297.4788522046115 0.7266909159272401
20.871013151512273 291.54318011548264 0.7185193837350478
20.876240706465687 288.5988582563206 0.7141038894221812
20.8814682614191 290.06729725487855 0.7165320966753267
20.886695816372516 293.39659884611024 0.7220322173093048
20.89192337132593 295.1373318407054 0.7242766158479954
20.897150926279345 293.47219698220255 0.7217770887027728
20.90237848123276 291.21192404881543 0.7183664155494898
20.907606036186174 286.8128212040242 0.7126395348569142
20.912833591139588 286.15562751034395 0.712236635800768
20.918061146093002 284.4964316552726 0.7108435543236432
20.923288701046417 286.2645356184419 0.7135084041876638
20.92851625599983 286.5608249786237 0.7138587377106403
20.933743810953246 287.48330501750866 0.7158405003951889
20.93897136590666 287.2543412999152 0.7153339913478031
20.944198920860075 283.5896372250084 0.7107121432279879
20.94942647581349 283.2159192328208 0.7104752701240115
20.954654030766903 285.05112770149543 0.7125655215123999
20.959881585720318 286.83645822924746 0.7147235053261661
20.965109140673732 289.55992807460734 0.7179682386686144
20.970336695627147 289.59141692258606 0.718675776102969
20.97556425058056 286.93936102356895 0.7149781702955834
20.980791805533975 285.22846605682037 0.7128499206197612
20.98601936048739 281.5339329758866 0.7078240867038839
20.991246915440804 280.11752754561934 0.7062813598703923
20.99647447039422 276.8027297550187 0.7024019429981531
21.001702025347633 276.72716236729997 0.7027788526873625
21.006929580301048 276.98849252156987 0.7026503124078356
21.012157135254462 275.17934500516344 0.7005063662527049
21.017384690207876 272.5827333638705 0.6974560672891682
21.02261224516129 272.1144337940943 0.6973852481284676
21.027839800114705 272.63602194612497 0.6979389065532128
21.03306735506812 272.727513878589 0.6966719846337266
21.038294910021534 272.53461564083585 0.696599682650662
21.04352246497495 272.3154273821589 0.6971584530994207
21.048750019928363 272.80561727235647 0.6986215762262606
21.053977574881777 271.46942947508927 0.6959354867716507
21.059205129835192 272.4109110817445 0.6964799580091031
21.064432684788606 273.57341265901323 0.6974025402413643
21.06966023974202 272.353226331215 0.6957695127724005
21.074887794695435 269.84090396242675 0.6926401993745903
21.08011534964885 266.8658105463379 0.6897730203177577
21.085342904602264 265.79168469381614 0.6879806028321162
21.09057045955568 265.6845300297908 0.6872230269766144
21.095798014509093 266.0158173697283 0.6860109299156929
21.101025569462507 269.30038951886695 0.6884670518915159
21.10625312441592 271.04507813279974 0.6913718162852114
21.111480679369336 271.0207378045309 0.6922684683080912
21.11670823432275 268.2317960854697 0.689393310998064
21.121935789276165 265.8020070872925 0.6865887422906147
21.12716334422958 264.8600526604477 0.6850525430875612
21.132390899182994 266.2129462578125 0.6870599116521512
21.13761845413641 267.65375403499155 0.6882317796552276
21.142846009089823 267.7986498591072 0.6878111916895046
21.148073564043237 267.73245698259274 0.6873300841675025
21.15330111899665 265.31709327322824 0.6832944017104536
21.158528673950066 263.79848883590387 0.6811503083631472
21.16375622890348 265.56191758132917 0.6839518883225774
21.168983783856895 268.4963336784599 0.6880182050627573
21.17421133881031 270.4158735351188 0.6901395060630725
21.179438893763724 269.60084638863935 0.6879215190719226
21.184666448717138 268.0446288430308 0.6854606354452604
21.189894003670553 270.3430406241819 0.6880215889830396
21.195121558623967 271.46824797761246 0.689897363678224
21.20034911357738 272.52053354146227 0.6909196988480361
21.205576668530796 270.3821564427871 0.6888197188277486
21.21080422348421 270.342587476389 0.6891650679977088
21.216031778437625 269.9740598340597 0.6885684533701636
21.22125933339104 269.0254977154197 0.6866420427335611
21.226486888344454 267.06767601970216 0.6845024345234482
21.231714443297868 266.9354710689277 0.683368736397498
21.236941998251282 267.62728199283777 0.6835411426080867
21.242169553204697 265.81272606204993 0.6798627424329536
21.24739710815811 265.94537309868684 0.6798004876964283
21.252624663111526 265.4286140807695 0.6794546644336059
21.25785221806494 268.3080699579379 0.682627401254791
21.263079773018355 267.51050771917943 0.6816671307287047
21.26830732797177 264.5908766555966 0.6773065973796802
21.273534882925183 261.3797271328573 0.6727721178051467
21.278762437878598 259.6493075675076 0.6700743196219663
21.283989992832012 261.4482507479929 0.6795051121650559
21.289217547785427 261.6113229177425 0.6905088015494621
21.29444510273884 261.8113287468252 0.6987902477528358
21.299672657692255 262.35386854507993 0.7054100909160388
21.30490021264567 263.51388156262567 0.7113829709718652
21.310127767599084 263.4457957376508 0.7146649216123376
21.3153553225525 261.2135068930904 0.7152464257841699
21.320582877505913 261.26585366190955 0.718078279496607
21.325810432459328 262.14787034356993 0.7224743044551931
21.331037987412742 263.3894920606229 0.7272775261172258
21.336265542366156 265.6216641611399 0.7341413183184872
21.34149309731957 264.6490772211542 0.7357442563252131
21.346720652272985 266.8069468939058 0.7416700618107307
21.3519482072264 262.76599967244437 0.7369942209852695
21.357175762179814 260.7220156057732 0.7362673656706915
21.36240331713323 256.439587196982 0.7313382059937846
21.367630872086643 256.6464347461597 0.7351135339945322
21.372858427040057 256.6252948254845 0.7377108894729912
21.378085981993472 258.4234450737236 0.7430829397777854
21.383313536946886 257.1604859849044 0.7421205376566774
21.3885410919003 255.47348015003965 0.7402104034038949
21.393768646853715 253.86911186809147 0.7385128825592107
21.39899620180713 254.7151002381107 0.7431597952453235
21.404223756760544 258.2123994732876 0.7510312962951515
21.40945131171396 258.4916539871675 0.7541798423201478
21.414678866667373 260.6911216263679 0.7591575563141697
21.419906421620787 261.67777392195444 0.7631958771605268
21.4251339765742 263.71741470540775 0.7691974730042425
21.430361531527616 265.0501300069274 0.7731257527843653
21.43558908648103 268.37172116197206 0.7800480343845556
21.440816641434445 268.5571142163138 0.7826709497465726
21.44604419638786 265.65662548198327 0.7790122210322544
21.451271751341274 260.25061764724825 0.7722783808018057
21.45649930629469 260.1539832321574 0.7716684338941534
21.461726861248103 262.1679603572801 0.7760492160697876
21.466954416201517 265.50192873339387 0.7827183647125847
21.47218197115493 264.9720321239172 0.7834786687161278
21.477409526108346 262.6220662216766 0.7824596912011363
21.48263708106176 260.80315014184373 0.7805867412620497
21.487864636015175 263.65906793461005 0.7859509789599457
21.49309219096859 265.361336125224 0.7903905627756762
21.498319745922004 266.37979850703414 0.7936218766637103
21.503547300875418 265.6952402823431 0.7943116055724502
21.508774855828833 266.3732654216989 0.7936988137327483
21.514002410782247 265.38701070864744 0.7753110225847837
21.51922996573566 267.69689275760885 0.7699899374085127
21.524457520689076 266.2086173735246 0.7611942821236608
21.52968507564249 267.39780461216225 0.7584290651894389
21.534912630595905 269.35212377557065 0.7583676058918715
21.54014018554932 269.74233953995054 0.7562759521763169
21.545367740502734 271.1108119034177 0.7559603941587347
21.550595295456148 271.999555309959 0.7551024618740185
21.555822850409562 273.0573209518735 0.7539177787639473
21.561050405362977 275.38213482775654 0.7549835122452041
21.56627796031639 276.75192804923876 0.7543447964093918
21.571505515269806 280.2551170870503 0.7572093333566939
21.57673307022322 281.33777254244376 0.7568589861955187
21.581960625176634 282.33837084369134 0.7559123317353973
21.58718818013005 282.4260373007256 0.7547212873701263
21.592415735083463 281.7659803343286 0.7522618395963959
21.597643290036878 281.06810280421894 0.7504839613789972
21.602870844990292 279.49686479568345 0.7476812113826841
21.608098399943707 280.9982776133499 0.7473961520354386
21.61332595489712 280.52773222972246 0.7447802262541818
21.618553509850535 281.7305093466755 0.7432059087471117
21.62378106480395 281.4885530815585 0.7412749485020483
21.629008619757364 283.44368422704844 0.7433169272299232
21.63423617471078 283.1356753576418 0.7425330028556886
21.639463729664193 283.87214826391977 0.7426214635746854
21.644691284617608 281.8262054815161 0.739745048806418
21.649918839571022 279.7542098039888 0.7379009684241241
21.655146394524436 278.90912202840235 0.7371769559657216
21.66037394947785 278.6504480102494 0.7363269782387873
21.665601504431265 281.00125511879367 0.7393931537336614
21.67082905938468 284.85743933931843 0.7431260565865968
21.676056614338094 289.28337763940425 0.748407094648808
21.68128416929151 289.8079159218637 0.7487257201391941
21.686511724244923 290.4550142065244 0.7475277613906439
21.691739279198337 289.4100891542622 0.7451633713987752
21.696966834151752 288.2517605998309 0.7420834173139508
21.702194389105166 284.5580432240869 0.7374545633692612
21.70742194405858 283.24878048099055 0.7366727922718951
21.712649499011995 288.09618552144156 0.7419494754381873
21.71787705396541 291.8380920470547 0.746287306283811
21.723104608918824 293.8400213752892 0.748295040140778
21.72833216387224 291.4416776862207 0.7456143854443461
21.733559718825653 290.0347360949975 0.7443203635054967
21.738787273779067 291.9022345673155 0.7462226265119022
21.74401482873248 292.02951664545424 0.7457977210909971
21.749242383685896 292.6109251115744 0.7453608919334338
21.75446993863931 293.21700738666436 0.7453830054523809
21.759697493592725 292.62538768211726 0.7441415234929665
21.76492504854614 292.7594013713598 0.7436411391099885
21.770152603499554 291.91768826248097 0.7421587533354255
21.77538015845297 290.7568204641055 0.7403633312402469
21.780607713406383 294.3763835689956 0.7442365477496132
21.785835268359797 299.7993779615887 0.75095320467274
21.79106282331321 306.83231224859907 0.7594740071376336
21.796290378266626 312.77080395472524 0.7672120853482464
21.80151793322004 310.06795341736705 0.7634683067061702
21.806745488173455 308.38891405048264 0.7609644165902677
21.81197304312687 305.0343572891436 0.7562807734990156
21.817200598080284 307.7522474293119 0.7586811355433355
21.822428153033698 311.4420594095712 0.7626520616890231
21.827655707987113 315.79652655563416 0.7680342566223004
21.832883262940527 319.2741128506413 0.7727038721156738
21.83811081789394 320.2747194538329 0.774234949742454
21.843338372847356 320.0100259699881 0.7741146266992457
21.84856592780077 319.1008599634081 0.7725629343381278
21.853793482754185 319.1224589285514 0.7725892549847654
21.8590210377076 322.19911435194683 0.7757136891870123
21.864248592661014 323.6492494525088 0.7776172640652178
21.869476147614428 323.94786559643234 0.7776528044258704
21.874703702567842 317.7832097801276 0.7696967867120935
21.879931257521257 314.2386312144865 0.7656855457595999
21.88515881247467 311.0964629822136 0.762797570958392
21.890386367428086 310.75226451157096 0.7623387912502878
21.8956139223815 309.40490251247866 0.7598590722566335
21.900841477334914 304.1132173952017 0.7526225448080772
21.90606903228833 301.84753419092067 0.7500866603581069
21.911296587241743 300.79464810427163 0.7487961376171356
21.916524142195158 301.87986627200326 0.750221601133216
21.921751697148572 301.6749337932514 0.7499192743293448
21.926979252101987 305.13933694039184 0.7531403033512573
21.9322068070554 306.85443525631047 0.7551313754704065
21.937434362008815 310.1027745287775 0.7581183835462365
21.94266191696223 308.4905109825125 0.7569370974888391
21.947889471915644 305.50764766892917 0.7532483388398883
21.95311702686906 302.8215120489459 0.7494115779323016
21.958344581822473 301.2063001825374 0.7470156708599723
21.963572136775888 300.2906733233979 0.7449526192269357
21.968799691729302 298.1944055869561 0.7424839230575867
21.974027246682716 299.4382671575475 0.7439512712792268
21.97925480163613 300.9443767778508 0.7460176782473409
21.984482356589545 303.85795920250183 0.7496569039037597
21.98970991154296 303.7267641999871 0.749161221458266
21.994937466496374 303.715678983283 0.7483061338560039
22.00016502144979 305.60271784643015 0.7508100836887461
22.005392576403203 305.2909410070837 0.7502493535982636
22.010620131356617 303.41310814282656 0.7481912350098827
22.015847686310032 301.80442046539054 0.7457996393354241
22.021075241263446 305.59979043826803 0.7492498442030564
22.02630279621686 309.6817463892148 0.753746334967225
22.031530351170275 313.4361835029936 0.7581798558548849
22.03675790612369 312.4535881284323 0.7585274902359732
22.041985461077104 309.9493386403509 0.7552072885495669
22.04721301603052 311.7580416820553 0.7564573657870852
22.052440570983933 314.35258970118053 0.75868604711585
22.057668125937347 316.6374785137932 0.7609765026705768
22.06289568089076 315.129523495032 0.7593455770275535
22.068123235844176 313.0015307958686 0.7570635272202002
22.07335079079759 311.396946774535 0.7547566162324895
22.078578345751005 308.75302723493616 0.7507366846526774
22.08380590070442 309.0078338932292 0.7506863592677898
22.089033455657834 308.46133839705175 0.7503302878442921
22.09426101061125 309.0996129888013 0.7517253749626441
22.099488565564663 310.41107921855246 0.7524668149397654
22.104716120518077 311.1309033062504 0.7533277486703648
22.10994367547149 315.4809086020386 0.7582803200442295
22.115171230424906 317.8249982265674 0.7613180264194742
22.12039878537832 317.2101406215052 0.7601860606953916
22.125626340331735 311.8876406574024 0.7531559164288641
22.13085389528515 310.0204198808417 0.751292594550753
22.136081450238564 305.4544904219746 0.7458410122030621
22.141309005191978 305.09899882886725 0.7455692414493587
22.146536560145393 301.024993827008 0.7407487221822814
22.151764115098807 303.3096501971756 0.7432633872502769
22.15699167005222 305.4426327903396 0.7465124962064773
22.162219225005636 305.838889274889 0.7474439595827843
22.16744677995905 304.86039177187916 0.7462272841941195
22.172674334912465 307.953585369426 0.7503609954101624
22.17790188986588 312.1032181320222 0.7542514975964153
22.183129444819293 311.17238855450137 0.7528839404039614
22.188356999772708 307.4924065236256 0.747474700794334
22.193584554726122 307.1561979906248 0.7460892618035329
22.198812109679537 308.16489697900573 0.7477025176595307
22.20403966463295 307.69560653401174 0.7465705370268054
22.209267219586366 309.1133127432102 0.74938532803882
22.21449477453978 309.075335443754 0.749802985654424
22.219722329493194 308.57245697707475 0.74821876929988
22.22494988444661 305.906257049242 0.7444911294918859
22.230177439400023 309.9349487904057 0.7483473147628572
22.235404994353438 309.54256967057603 0.748353052723213
22.240632549306852 307.3109513179451 0.7457495238956766
22.245860104260267 304.0572648373062 0.741373468834608
22.25108765921368 306.1428347021578 0.7443301238046195
22.256315214167095 311.25511135868675 0.7506568688654345
22.26154276912051 312.8347526128688 0.7525406000934718
22.266770324073924 314.6856031377326 0.7546963620798549
22.27199787902734 312.0025955913878 0.7504023576421207
22.277225433980753 312.777216767045 0.7523297350677083
22.282452988934168 309.18299188797414 0.7477877278882127
22.287680543887582 304.426169875755 0.7424715359729478
22.292908098840996 300.28213799014173 0.7367379878183331
22.29813565379441 302.2898353399035 0.7388427712266366
22.303363208747825 303.7128883954235 0.7412704169222746
22.30859076370124 304.13948939336774 0.7425311374567123
22.313818318654654 305.2450949004622 0.7445583903157101
22.31904587360807 307.87561190495444 0.7466623630919543
22.324273428561483 306.0253121649892 0.7435968011074947
22.329500983514897 304.64666051251254 0.741786797355891
22.334728538468312 300.03197102133464 0.7353963093367618
22.339956093421726 298.2064746089451 0.7330553111163445
22.34518364837514 296.99761353592726 0.7315789588486786
22.350411203328555 296.1565554003009 0.7314701822060725
22.35563875828197 293.23862927239077 0.7276722519859282
22.360866313235384 292.7218645418025 0.7260326779525432
22.3660938681888 292.6488480413762 0.7255082529680802
22.371321423142213 291.77553065862674 0.7240995505421108
22.376548978095627 286.24303745772886 0.7183167473390359
22.38177653304904 284.06509394813446 0.7162670881558773
22.387004088002456 280.6388109483719 0.7114626050030192
22.39223164295587 282.60906369229866 0.7148029831088163
22.397459197909285 283.5927107476824 0.7156202897542292
22.4026867528627 283.60069683774265 0.7151291599397518
22.407914307816114 283.0384985681536 0.7147989602880457
22.41314186276953 281.27974756997185 0.7134681525750753
22.418369417722943 282.9471829691359 0.7154348988775967
22.423596972676357 282.11197644871817 0.7139477035963734
22.42882452762977 279.80163700454364 0.7106300149251199
22.434052082583186 277.62904293237955 0.7090924364248704
22.4392796375366 279.43412916885643 0.7110163776419722
22.444507192490015 278.92299148413815 0.7106374038423097
22.44973474744343 276.2393449450233 0.7076174870732079
22.454962302396844 275.44544516785277 0.7070792544126734
22.460189857350258 276.882388898808 0.7090806896421342
22.465417412303673 276.23594808443545 0.7071988659926001
22.470644967257087 276.72914601337413 0.7069649076365638
22.4758725222105 276.0361941916338 0.7062177312253156
22.481100077163916 278.79687953719144 0.7090841319694511
22.48632763211733 280.3031177181869 0.7117782118037612
22.491555187070745 278.3907945082903 0.7096251858996583
22.49678274202416 275.56057559988847 0.7054193175065482
22.502010296977573 273.25714576401907 0.7021363853145348
22.507237851930988 274.8170858501852 0.7045386452230845
22.512465406884402 275.66435457843227 0.7064366903931849
22.517692961837817 275.57641012841106 0.7056716990414378
22.52292051679123 275.59675561956965 0.7059696158882544
22.528148071744646 275.0331987547526 0.7054161016184892
22.53337562669806 272.8312971666662 0.7030398712983841
22.538603181651474 272.2849942572098 0.7019725064573724
22.54383073660489 270.9702629171913 0.6986570342505998
22.549058291558303 272.6354625551707 0.700203493786813
22.554285846511718 272.1233646902824 0.6988984893870178
22.559513401465132 274.2919612010867 0.7030572762451602
22.564740956418547 273.2042841758596 0.7030218841348362
22.56996851137196 271.94202265945 0.7011969597811547
22.575196066325375 269.86430745602513 0.6984068483471949
22.58042362127879 269.5103943847628 0.6961972466563942
22.585651176232204 267.6459072208145 0.6930017075678039
22.59087873118562 267.74623486176904 0.692809545529362
22.596106286139033 267.66744196683544 0.6930588533630535
22.601333841092448 267.76091220578616 0.693613266020182
22.606561396045862 267.569513747253 0.6931391688693425
22.611788950999276 267.4404317818158 0.692927635101062
22.61701650595269 266.58826966093454 0.6919680260102004
22.622244060906105 267.1190574584806 0.6929937702269564
22.62747161585952 267.8029372143385 0.6949120748762038
22.632699170812934 269.3060834413422 0.6976944621219103
22.63792672576635 267.31197963701317 0.6951574010620613
22.643154280719763 267.2796389235785 0.6937288843880499
22.648381835673177 269.0905261607305 0.6960516457160124
22.653609390626592 270.2497394128348 0.6979248617484861
22.658836945580006 268.6061713127664 0.6961515661687077
22.66406450053342 266.5871360201923 0.6926481049675481
22.669292055486835 267.01423836767054 0.6921705573129573
22.67451961044025 267.6305079264532 0.6937022042682925
22.679747165393664 269.08975548003406 0.6956470052188931
22.68497472034708 269.0093366859033 0.6950976362160629
22.690202275300493 269.44046396069433 0.6948576310968985
22.695429830253907 267.9418351140066 0.6935301286574906
22.70065738520732 268.50693137118975 0.6939141284217563
22.705884940160736 268.67721258245126 0.6944595206121272
22.71111249511415 272.44307023709126 0.6993108346693014
22.716340050067565 271.8486818681218 0.6993345407209658
22.72156760502098 273.08522832983107 0.7005582417824217
22.726795159974394 270.94295555995905 0.6967961929964276
22.73202271492781 272.232388300744 0.696595715687451
22.737250269881223 273.4421648379273 0.6988040829917481
22.742477824834637 274.55930054122416 0.7008796502540292
22.74770537978805 276.59024907537827 0.7046363481643031
22.752932934741466 277.7772933958794 0.705817341452259
22.75816048969488 278.36002548514494 0.7063712660852537
22.763388044648295 282.29147978659597 0.71187610355112
22.76861559960171 283.5293884298695 0.7133565439140076
22.773843154555124 283.30761925190075 0.7130415331406187
22.779070709508538 282.84205512181677 0.7118105364000737
22.784298264461952 281.05209154445345 0.7082122809889745
22.789525819415367 278.71414608954177 0.703773620857695
22.79475337436878 277.7157808378016 0.7017671547474673
22.799980929322196 280.69289844112063 0.7060036481180111
22.80520848427561 282.91477446067336 0.7093654848742936
22.810436039229025 286.06079171141243 0.7128176520618612
22.81566359418244 284.02780245143504 0.7100432229240438
22.820891149135853 284.15930939769675 0.7105765267175503
22.826118704089268 283.2522294894311 0.7089954059569226
22.831346259042682 286.169078167613 0.7131906170714223
22.836573813996097 287.0391729337096 0.7137381219024148
22.84180136894951 289.45856368436534 0.7168823322621367
22.847028923902926 289.3569122439522 0.715931461285013
22.85225647885634 289.8126177283657 0.7164845294705083
22.857484033809754 287.86394064305165 0.7141371897417859
22.86271158876317 285.76284154826686 0.7117919676737302
22.867939143716583 284.9336040711704 0.7102374756459044
22.873166698669998 285.80616286703497 0.7105510796763564
22.878394253623412 288.14126698421404 0.7128356956606666
22.883621808576827 291.6693185686806 0.7183495446080301
22.88884936353024 292.27492516900264 0.7194336231739582
22.894076918483655 291.1788212624794 0.7185854794612765
22.89930447343707 289.63923803505963 0.7171791953574777
22.904532028390484 289.8052612011637 0.716266676448439
22.9097595833439 289.02678408598956 0.7156471430436463
22.914987138297313 286.5070514735516 0.7118607780110852
22.920214693250728 287.2621056499977 0.7130904225339757
22.925442248204142 289.0185485947807 0.7152762657008677
22.930669803157556 288.60100005360374 0.7138360239464607
22.93589735811097 286.75211996565906 0.7123969999181142
22.941124913064385 287.3542091732066 0.7126467984050359
22.9463524680178 289.742379763247 0.7160086388198499
22.951580022971214 290.6078164001142 0.7170406063297854
22.95680757792463 286.6116577086787 0.7123479393367341
22.962035132878043 282.0510872624073 0.7075756293676834
22.967262687831457 279.7665077031609 0.7047707328887521
22.972490242784872 281.2869916840733 0.7063272096147819
22.977717797738286 284.2708406209773 0.7092754234809927
22.9829453526917 284.65918868675675 0.7095710286271821
22.988172907645115 285.32774210272953 0.7107846845951377
22.99340046259853 284.4233343536114 0.709824994657114
22.998628017551944 282.31328591581746 0.7076468635106027
23.00385557250536 282.5639971540588 0.7077077550867744
23.009083127458773 283.2946439669189 0.7070867408997403
23.014310682412187 285.3753437999008 0.7086638551214272
23.0195382373656 284.88500293514886 0.7076311730019522
23.024765792319016 285.1898223040929 0.709630045275035
23.02999334727243 286.03279063978 0.7109226231718364
23.035220902225845 284.3786564298182 0.7083494979133232
23.04044845717926 282.1475300241408 0.7053493752997227
23.045676012132674 281.325651051169 0.7042371367188754
23.05090356708609 283.6638491157255 0.7073565547076003
23.056131122039503 286.89558811487103 0.7110868449769442
23.061358676992917 287.1092473249153 0.7116470991626107
23.06658623194633 284.2500972936741 0.7091334402874042
23.071813786899746 278.617650461974 0.7020215602407738
23.07704134185316 277.9114043815551 0.7012698118160473
23.082268896806575 279.20105701290794 0.7027755735102934
23.08749645175999 282.2562931069074 0.7064862919184801
23.092724006713404 282.48326899858387 0.7061812179236789
23.097951561666818 283.9623982456847 0.7067695630936212
23.103179116620232 284.5851972951941 0.7081206894212442
23.108406671573647 282.27628755477497 0.7060825124566242
23.11363422652706 282.52460032013687 0.7074799967779101
23.118861781480476 282.1994747527307 0.7075385588595636
23.12408933643389 283.43943254142175 0.7087275417319832
23.129316891387305 285.3048349940178 0.7102600784368188
23.13454444634072 282.2627165164959 0.7060656800569196
23.139772001294133 278.2468260183239 0.7012990144893207
23.144999556247548 277.5995180080932 0.7007213281062231
23.150227111200962 283.7248958986059 0.7079439761746141
23.155454666154377 287.8548788844083 0.7127480243330749
23.16068222110779 285.90863315239517 0.7095417247904277
23.165909776061206 281.2386742159674 0.7026425754859416
23.17113733101462 280.1934894537469 0.7016617563989858
23.176364885968034 283.3900541468176 0.7064025760770437
23.18159244092145 282.9782590592565 0.7077844023008487
23.186819995874863 280.14189274982806 0.7041536899538751
23.192047550828278 278.3746590180492 0.7021410350553758
23.197275105781692 282.15626499585204 0.7063300676237279
23.202502660735107 281.62818062499207 0.7037044525719656
23.20773021568852 283.29721354783385 0.7046432009211282
23.212957770641935 281.94669593371503 0.7023728637935182
23.21818532559535 284.15921285036245 0.706245196777857
23.223412880548764 284.12033428045555 0.7071580662529672
23.22864043550218 285.93080252332715 0.709679899910856
23.233867990455593 281.60685813268043 0.70410428001816
23.239095545409008 279.65893439118923 0.7008968203393826
23.244323100362422 279.3911569193171 0.7004185877600801
23.249550655315836 280.2373388575537 0.702213701739789
23.25477821026925 279.88513456493627 0.701399321138569
23.260005765222665 278.07024242395545 0.7002609284096695
23.26523332017608 279.1342338994394 0.7007124432822783
23.270460875129494 281.9130294256668 0.7034112087660133
23.27568843008291 285.0289216466184 0.7079675475846829
23.280915985036323 286.00680483509365 0.7104615720491991
23.286143539989737 284.22099277694997 0.709709262257248
23.291371094943152 283.6085923208783 0.7072803298859136
23.296598649896566 281.7865109545592 0.7035074756407579
23.30182620484998 280.68427608841677 0.7012870784572611
23.307053759803395 278.66418813917966 0.6990427389280198
23.31228131475681 279.23023868276096 0.699606269038455
23.317508869710224 281.63746651973344 0.7024978793562778
23.32273642466364 285.7844524652507 0.7076136163338722
23.327963979617053 286.06983447846477 0.7076092166575078
23.333191534570467 283.675991634767 0.7052013826246357
23.33841908952388 281.4524814844452 0.7028327565126414
23.343646644477296 282.30604155589566 0.7037473518462872
23.34887419943071 283.8075362908001 0.7055260477035245
23.354101754384125 284.38893145152815 0.707398624634047
23.35932930933754 286.51541024236514 0.7096252284235596
23.364556864290954 288.04017579401034 0.7111963486879962
23.369784419244368 288.7813630355614 0.710636906522388
23.375011974197783 287.84522520208816 0.7094230457156084
23.380239529151197 286.5688271058698 0.7076381386036683
23.38546708410461 283.8063632740146 0.7040817578144521
23.390694639058026 284.6980574657718 0.7053785945189092
23.39592219401144 284.2559332426687 0.7053128422539225
23.401149748964855 285.1660610406268 0.7068106969330988
23.40637730391827 284.8052603234164 0.7069403200819666
23.411604858871684 285.1897904458704 0.7072437093604456
23.416832413825098 287.3207715193759 0.7098619798807725
23.422059968778512 287.81290107006026 0.7108884070926408
23.427287523731927 287.48115947158385 0.7113378012434833
23.43251507868534 285.51811658066845 0.7078973366402699
23.437742633638756 282.26144639360336 0.7035783043074164
23.44297018859217 281.307170187016 0.70274910626361
23.448197743545585 282.18441961794576 0.7043389235407566
23.453425298499 281.15954245392777 0.7018581949777559
23.458652853452413 281.7064054312299 0.7019323104637067
23.463880408405828 282.8755979752308 0.7016790616830944
23.469107963359242 284.6874853469697 0.7034693542659515
23.474335518312657 287.2339897328131 0.7063885924790054
23.47956307326607 289.6709814117787 0.7102610644503
23.484790628219486 292.4801919751089 0.7144784601591858
23.4900181831729 292.05854336270414 0.7133180180271635
23.495245738126314 288.465949325273 0.7096231125789154
23.50047329307973 289.8132945998085 0.7109039813237292
23.505700848033143 292.005714752837 0.7138423189242814
23.510928402986558 294.1773353284799 0.7165472961310222
23.516155957939972 291.7417208026833 0.7140618891024524
23.521383512893387 288.6399757459675 0.7109458955749021
23.5266110678468 286.99487712140154 0.7091633500146116
23.531838622800215 287.81701011937014 0.7100019285500063
23.53706617775363 288.53428998019734 0.7093436238144529
23.542293732707044 292.7018499575265 0.7120069766544332
23.54752128766046 294.1038233475793 0.7126257259175062
23.552748842613873 293.97272272519734 0.7124530226325738
23.557976397567288 294.59915703759975 0.7142982668191789
23.563203952520702 295.6147317787229 0.7160122538556042
23.568431507474116 297.8135877557222 0.7174878898733379
23.57365906242753 297.32479292961864 0.7158070482238994
23.578886617380945 294.4622198823395 0.7117057407905668
23.58411417233436 292.4434870162864 0.709691631518874
23.589341727287774 292.2274071700637 0.7092208537484898
23.59456928224119 291.9943173373296 0.7079721755388464
23.599796837194603 294.13290645747725 0.7107187950709268
23.605024392148017 293.9440909290118 0.7102734518296938
23.610251947101432 295.9459898861002 0.7131612251519699
23.615479502054846 296.83682625324354 0.714095539192534
23.62070705700826 297.7277159605148 0.7150328611568825
23.625934611961675 295.86349646653144 0.7129707714965965
23.63116216691509 292.5892127033937 0.7084706014833767
23.636389721868504 290.3831333042143 0.7055001698936061
23.64161727682192 289.59418645497726 0.7041648159738237
23.646844831775333 291.42758956025597 0.7063150250837895
23.652072386728747 292.93539760989205 0.7081376575069883
23.65729994168216 293.5823877154389 0.708780262910157
23.662527496635576 291.7530416900283 0.706084359052088
23.66775505158899 292.2821628504851 0.7059670855044544
23.672982606542405 294.9149495023359 0.7088040255806624
23.67821016149582 294.8792751051216 0.7085410440422256
23.683437716449234 293.54282372635095 0.7055964265756136
23.688665271402648 291.65267218173784 0.70296251621224
23.693892826356063 294.67714017756856 0.7067126537452519
23.699120381309477 295.35402407764417 0.7077779844892387
23.70434793626289 297.71572979588433 0.7109150026991705
23.709575491216306 297.1226849733043 0.7093626071032602
23.71480304616972 297.7273831184431 0.7102206199265574
23.720030601123135 297.90332630423967 0.7090482632696053
23.72525815607655 298.3722433364477 0.7099339336838031
23.730485711029964 299.2491430045433 0.7109658705918314
23.735713265983378 299.4175503839399 0.7118698541783656
23.740940820936792 298.95857985016187 0.710741547290459
23.746168375890207 302.1163563978409 0.7132019815647375
23.75139593084362 302.24282502840987 0.7122900290399039
23.756623485797036 298.87318113287614 0.708798727980416
23.76185104075045 295.43667342362045 0.7054539872334848
23.767078595703865 295.3232944716805 0.7058082442980499
23.77230615065728 297.1502773882221 0.7068881290117768
23.777533705610693 298.20461486189623 0.7071938018473568
23.782761260564108 300.24512630783994 0.7086856731173148
23.787988815517522 301.96109682039116 0.7106507003627646
23.793216370470937 302.82727142634366 0.7118378555733595
23.79844392542435 301.67342098852816 0.7114962692381428
23.803671480377766 299.58388408715587 0.7081962249092794
23.80889903533118 300.0589597352982 0.7075130163696745
23.814126590284594 301.9685861907003 0.7086380758224573
23.81935414523801 306.08542028432595 0.7143217463755555
23.824581700191423 304.69731369072105 0.7128847351364187
23.829809255144838 302.3129560469222 0.7100140383732519
23.835036810098252 302.1438668062616 0.709322200685902
23.840264365051667 303.27697975579997 0.7102241065284656
23.84549192000508 303.3219320183871 0.7099845285299399
23.850719474958495 303.6517399626612 0.7098283134602177
23.85594702991191 302.2831708623107 0.7086562488531326
23.861174584865324 306.0741702410252 0.7128742751692884
23.86640213981874 307.93580193414516 0.7152425381063263
23.871629694772153 307.580813414434 0.7141114580015252
23.876857249725568 307.29736605345295 0.7135714197202253
23.882084804678982 306.9207334229348 0.7120860534855068
23.887312359632396 308.9389883292651 0.7139635477568317
23.89253991458581 307.248761562209 0.7113856986092039
23.897767469539225 304.2027714904199 0.7092409905570565
23.90299502449264 301.05907347466257 0.7055466544365928
23.908222579446054 299.1835283923337 0.7028982877665848
23.91345013439947 299.9830085901238 0.7029047368686195
23.918677689352883 299.75103322384945 0.7028769508505576
23.923905244306297 299.9924131010863 0.7036603273026115
23.929132799259712 302.2832672995701 0.7044505174926278
23.934360354213126 303.3002201421646 0.7054334070180553
23.93958790916654 303.1820411327182 0.7054683401430516
23.944815464119955 300.30637622156684 0.7030282421784085
23.95004301907337 299.15758710639045 0.7012218524599818
23.955270574026784 297.49458116917316 0.698722073937246
23.9604981289802 296.60275396385583 0.697848113914812
23.965725683933613 296.1603813540533 0.6981337125220409
23.970953238887027 295.49863894399067 0.6969415741902351
23.97618079384044 297.12842298604744 0.6987051118207244
23.981408348793856 297.4394064867057 0.6980838804013049
23.98663590374727 298.66591609424825 0.7004209868747889
23.991863458700685 300.0809803519384 0.7033434098647896
23.9970910136541 299.3029949236656 0.7031324686263395
24.002318568607514 298.95466000299064 0.702079409763888
24.007546123560928 299.0358185192836 0.701103467027919
24.012773678514343 297.4877381768062 0.6990333391137191
24.018001233467757 298.1285492156626 0.6997668032055646
24.02322878842117 297.3784715941915 0.6991097569558201
24.028456343374586 297.41945994159954 0.6992343103645589
24.033683898328 298.6023765371469 0.7009478115679496
24.038911453281415 300.09477889056615 0.7029316293740067
24.04413900823483 302.2716691713205 0.7059377304547744
24.049366563188244 298.65249180218285 0.7016241927518289
24.054594118141658 296.7801190569162 0.698972311046121
24.059821673095072 294.0064339581336 0.694698951025693
24.065049228048487 293.9665582602479 0.6946768379926027
24.0702767830019 293.5652284158137 0.7069783445044103
24.075504337955316 299.7646897693167 0.7238498996262741
24.08073189290873 301.0322629099517 0.7322341046123338
24.085959447862145 304.22171111566576 0.7416370919106269
24.09118700281556 303.5257992250509 0.7460576106382694
24.096414557768973 302.32424862663976 0.7488877233401733
24.101642112722388 301.8306381314052 0.752313595378841
24.106869667675802 299.795561600194 0.7537589025296555
24.112097222629217 297.6084627568637 0.7542602782202544
24.11732477758263 293.10474448975464 0.7515837552087892
24.122552332536046 292.4095613559357 0.7552468151493905
24.12777988748946 291.42587511101107 0.7569268942973735
24.133007442442874 293.4834414358836 0.7631965613191505
24.13823499739629 297.90919164698397 0.7711177564505206
24.143462552349703 302.57084811427 0.7803574882395623
24.148690107303118 302.60440335414825 0.7838072256416443
24.153917662256532 299.9686631030094 0.7834206407249725
24.159145217209947 299.55803547064636 0.7853871738996014
24.16437277216336 301.6924917808355 0.7905928002910696
24.169600327116775 302.3686955872867 0.7948621474907767
24.17482788207019 301.9383798526813 0.798103171477691
24.180055437023604 301.5085840520361 0.8007312258674496
24.18528299197702 300.1546165386208 0.800574283619638
24.190510546930433 299.77990191324193 0.8023675295569794
24.195738101883848 299.5141450272329 0.8038002644939755
24.200965656837262 301.2930508507817 0.8097996774907238
24.206193211790676 303.4334931314811 0.8157367449673721
24.21142076674409 305.14769888104485 0.8220554599639703
24.216648321697505 303.3859599727153 0.8210728849873543
24.22187587665092 301.43468665200146 0.8209473782763976
24.227103431604334 297.3008785085017 0.8174215649939023
24.23233098655775 295.5499006624977 0.8175563795767046
24.237558541511163 297.33615260287473 0.8227347736991746
24.242786096464577 299.36443887067264 0.8275185850566087
24.248013651417992 299.8442346556204 0.8299876235290652
24.253241206371406 295.7809128956207 0.8253802134813101
24.25846876132482 292.90006738240106 0.8242387468640223
24.263696316278235 292.764137676784 0.8271198350122813
24.26892387123165 292.94490371410643 0.8301160718170556
24.274151426185064 295.29917187964264 0.8350901994509117
24.27937898113848 297.59233797146703 0.8395815639893756
24.284606536091893 296.9813183770845 0.8396668417617627
24.289834091045307 295.4767771412862 0.8394832267819731
24.29506164599872 294.14298577312474 0.8399236224903093
24.300289200952136 296.42492321504034 0.8447940176155607
24.30551675590555 296.4136484164481 0.8481214549884488
24.310744310858965 290.9181734174284 0.8428878859854899
24.31597186581238 289.1100287974095 0.8441694737190387
24.321199420765794 288.9038774467037 0.8463329759047348
24.326426975719208 292.3372095762189 0.8532522423371166
24.331654530672623 294.7621863279174 0.8571688969164436
24.336882085626037 294.4285193316346 0.8570319522102532
24.34210964057945 296.07477702973137 0.8609861490845734
24.347337195532866 294.9774535739322 0.8617354709959003
24.35256475048628 296.05796646138583 0.8663525760114367
24.357792305439695 295.97635609140286 0.8682285722208596
24.36301986039311 292.87714288324275 0.8667147776775794
24.368247415346524 290.91715972315336 0.8659379865792851
24.373474970299938 293.28494176867446 0.8724530614129123
24.378702525253352 294.1084073223581 0.8759198456746212
24.383930080206767 294.7228618763106 0.8795862166502906
24.38915763516018 293.567089926597 0.878586133295634
24.394385190113596 294.16760607607785 0.8802038952812816
24.39961274506701 293.0921052986313 0.8807649839032995
24.404840300020425 293.4022192468909 0.8839997384918364
24.41006785497384 295.4147448514748 0.8914285719781213
24.415295409927253 296.87085566532926 0.8952964297035478
24.420522964880668 293.68547189509695 0.8923894067025165
24.425750519834082 294.8363110853394 0.8952334381199748
24.430978074787497 295.5263631245655 0.897828476419162
24.43620562974091 299.7499265955092 0.9061875882056474
24.441433184694326 298.44492756172195 0.9061185542244322
24.44666073964774 299.5977438380287 0.910963738204759
24.451888294601154 300.3703812131694 0.91358084326251
24.45711584955457 300.5546405397703 0.9161232127181512
24.462343404507983 297.9804478622834 0.9147820584126303
24.467570959461398 297.4109199046911 0.9176952151121226
24.472798514414812 297.5245939419348 0.9199818266817661
24.478026069368227 301.05763021876584 0.9277817764808817
24.48325362432164 296.81731039454127 0.9223813908898028
24.488481179275055 297.95317713883276 0.9256454235045136
24.49370873422847 297.08093443904727 0.925888096249008
24.498936289181884 302.94735593757196 0.9374801957962364
24.5041638441353 300.833574716613 0.9374579717263118
24.509391399088713 299.9860514241386 0.9380703326652926
24.514618954042128 294.84229237011164 0.9333173803889708
24.519846508995542 294.2681342156693 0.9341383546440891
24.525074063948956 296.51803160156516 0.9397721054086778
24.53030161890237 300.37870868459476 0.9470515552024349
24.535529173855785 303.7798146195456 0.9548418560363043
24.5407567288092 303.484996436767 0.9581066977787026
24.545984283762614 300.78250416266224 0.9579341782786487
24.55121183871603 300.29240426126387 0.9592708582930769
24.556439393669443 302.79491710641076 0.9652103799022231
24.561666948622857 308.95378645666653 0.9756766797579576
24.566894503576272 310.9414310631605 0.9816093369570044
24.572122058529686 305.55563236411143 0.9767964018817679
24.5773496134831 302.62774951212054 0.9758243076770803
24.582577168436515 299.2244727195547 0.9712643730428298
24.58780472338993 301.8945850415707 0.9773002720289781
24.593032278343344 306.9031635042083 0.9878681141245301
24.59825983329676 309.09820424998145 0.9935094488101749
24.603487388250173 309.33308964778104 0.995281578047252
24.608714943203587 303.4917214708464 0.9872385483570072
24.613942498157 303.31268246441107 0.9890768209058096
24.619170053110416 303.0463657916262 0.9905822215745425
24.62439760806383 303.2431540515111 0.9939109854809298
24.629625163017245 299.75241537750014 0.9920612568823504
24.63485271797066 300.83882534315416 0.9967342218050477
24.640080272924074 301.1750777391642 1.0001722192835456
24.645307827877488 304.5929026479558 1.009474245338204
24.650535382830903 300.124372164733 1.005189707301072
24.655762937784317 296.17642633862835 0.9992736822468482
24.66099049273773 294.77031190275636 0.9968842979524072
24.666218047691146 299.8792952679396 1.0106454967844676
24.67144560264456 300.21906257226027 1.0151003994164538
24.676673157597975 299.1176381635154 1.0156669292517921
24.68190071255139 293.2196156979008 1.0045677084367097
24.687128267504804 291.121441912714 1.0018000154682847
24.692355822458218 287.9507756122401 1.0017459699806979
24.697583377411632 288.1105681508569 1.0072487938616268
24.702810932365047 291.0807989290375 1.0179329067152223
24.70803848731846 293.91158656134894 1.024535794800147
24.713266042271876 290.69962434640263 1.0191541947146134
24.71849359722529 290.03324207000435 1.0189864372815718
24.723721152178705 290.1062580313452 1.0210657650366834
24.72894870713212 293.85398935025455 1.0314388009664315
24.734176262085533 291.86375826281005 1.0324086320736174
24.739403817038948 293.3981418957986 1.0366252290714886
24.744631371992362 293.2274975162157 1.041209074312228
24.749858926945777 296.29623721748476 1.0460846196662803
24.75508648189919 293.7958935138263 1.0444454482124443
24.760314036852606 292.0076116976951 1.0416976751802256
24.76554159180602 292.717427225539 1.0470566230906853
24.770769146759434 293.74279213717176 1.0543182556489377
24.77599670171285 295.59876148363 1.062173891012635
24.781224256666263 292.06247971458083 1.0582100556040726
24.786451811619678 291.113936080621 1.0554814096806628
24.791679366573092 287.58290501960585 1.0509763967963655
24.796906921526507 290.5559896645606 1.0604447988493673
24.80213447647992 294.25762001654533 1.0738194986621499
24.807362031433335 299.560497748539 1.0852666361926446
24.81258958638675 299.9054218204868 1.0882386733793863
24.817817141340164 297.652451618623 1.0833569689836515
24.82304469629358 291.91619217408476 1.074669783554081
24.828272251246993 290.2582173947168 1.0731905860740627
24.833499806200408 289.12956544258964 1.0768559955632107
24.838727361153822 291.75318908007915 1.0865686455460364
24.843954916107236 291.56129430621206 1.0897414742049298
24.84918247106065 291.4549267831194 1.0899362688684562
24.854410026014065 293.5203946541048 1.0964898442961397
24.85963758096748 294.49590595083146 1.1003937421569696
24.864865135920894 295.08726918279393 1.1041719525918663
24.87009269087431 292.22005095891944 1.1007799760215655
24.875320245827723 293.5399124970883 1.1047170872198346
24.880547800781137 296.72759619630307 1.1147335453612812
24.885775355734552 297.1743158695507 1.1191387866969154
24.891002910687966 298.6801749661529 1.1265722643220255
24.89623046564138 299.9621263157581 1.1342939456512229
24.901458020594795 302.9491721235055 1.143578670736596
24.90668557554821 302.52771973236435 1.145310139188295
24.911913130501624 299.1104216812205 1.1410587623556685
24.91714068545504 299.30959217437027 1.1430957442132703
24.922368240408453 297.77777404251725 1.1418654305532239
24.927595795361867 301.7997328298982 1.1535175568063756
24.93282335031528 303.040970882367 1.1612457449407934
24.938050905268696 300.9122650662235 1.1628852483554313
24.94327846022211 299.2721596617974 1.1632562427144624
24.948506015175525 295.4476392037915 1.1562566922816813
24.95373357012894 299.1412915253383 1.1650499078977679
24.958961125082354 298.93357283448535 1.1689172489433401
24.964188680035768 301.93270796889794 1.1806538855222126
24.969416234989183 304.048609854804 1.1901335046540171
24.974643789942597 305.1539868192137 1.191945384907542
24.97987134489601 306.51062367117964 1.1937242415477556
24.985098899849426 302.37414346513475 1.187045701351606
24.99032645480284 300.3428616362162 1.1886065300976356
24.995554009756255 295.6357899905801 1.1850552748235303
25.00078156470967 298.093894707341 1.1945092523813332
25.006009119663084 304.1997215613232 1.2111360829685875
25.011236674616498 307.20288952555245 1.2216068048365516
25.016464229569912 304.2788103932874 1.219908642723801
25.021691784523327 299.2811108351721 1.2108746159677628
25.02691933947674 300.764931802716 1.213967104309056
25.032146894430156 307.505138949857 1.2320329657865399
25.03737444938357 309.11946059787823 1.2414214268484123
25.042602004336985 307.23405877589227 1.242841552661652
25.0478295592904 304.6738916458138 1.239973693508147
25.053057114243813 305.389433660919 1.2434701486023962
25.058284669197228 301.94529882326117 1.2405961219953878
25.063512224150642 298.9582858497588 1.2378174982730914
25.068739779104057 294.3585436925314 1.2313607340087385
25.07396733405747 297.5447749728914 1.2449217163843334
25.079194889010886 301.1842922303525 1.2579620250180437
25.0844224439643 307.38318682020423 1.2749617820636292
25.089649998917714 306.37938809880234 1.274205097801407
25.09487755387113 302.2587707530951 1.2689009846468882
25.100105108824543 305.34470237900916 1.2797977484283334
25.105332663777958 306.79126648740555 1.2900634871148142
25.110560218731372 313.9768050488638 1.3073751291945686
25.115787773684787 312.8878637233359 1.307406774093501
25.1210153286382 311.36238187271147 1.3093402412085102
25.126242883591615 313.81655511320963 1.3195963410337963
25.13147043854503 306.13787100398747 1.3097188571041527
25.136697993498444 303.4838311941012 1.304294966056274
25.14192554845186 299.276670506277 1.299656617537293
25.147153103405273 297.2462398102343 1.2976308449598255
25.152380658358688 302.9991699239225 1.3131915411029997
25.157608213312102 307.9021747814479 1.328420788900887
25.162835768265516 316.03161065315817 1.3531834701077243
25.16806332321893 319.1497006371642 1.3651533839535774
25.173290878172345 317.5023560989656 1.3665381536956005
25.17851843312576 314.5992120986985 1.3654422272650446
25.183745988079174 308.6262564517227 1.357531784907564
25.18897354303259 303.8564772952739 1.349488935478605
25.194201097986003 304.7927733785216 1.3553148776354589
25.199428652939417 309.028406785428 1.368354199038019
25.204656207892832 308.2487907599473 1.3712685154288742
25.209883762846246 305.5074248555993 1.369734081547105
25.21511131779966 303.79832842081254 1.3686397488021103
25.220338872753075 304.3867864886335 1.3744689796859544
25.22556642770649 305.775954186584 1.3813624328222527
25.230793982659904 305.2437283387479 1.3885469699882191
25.23602153761332 310.89068512258314 1.408163329825491
25.241249092566733 311.61458182993323 1.4170175446009836
25.246476647520147 317.57718154453045 1.432347734915251
25.25170420247356 318.87409696938454 1.4389108714252858
25.256931757426976 321.1917637865722 1.4468249636810495
25.26215931238039 315.51097853580416 1.4413411830262108
25.267386867333805 310.7214527388404 1.4364722378930885
25.27261442228722 308.0094992720793 1.4358688013057948
25.277841977240634 315.0620147025723 1.457142666628259
25.283069532194048 318.1599720323165 1.4683244920462348
25.288297087147463 321.72087318339345 1.4824269777481993
25.293524642100877 319.4962022738189 1.4826238192937713
25.29875219705429 321.2478423526092 1.492761950601484
25.303979752007706 320.10011258371344 1.4949961493201778
25.30920730696112 316.4184574372607 1.4907357985908802
25.314434861914535 311.1713687010289 1.4839494250410916
25.31966241686795 312.1692904993236 1.4908451598700059
25.324889971821364 311.36638292681886 1.493798940841156
25.330117526774778 314.73301524197313 1.5063533061530134
25.335345081728192 311.34800923143547 1.5059002191247854
25.340572636681607 318.6154131491397 1.535149050048326
25.34580019163502 324.92502239963534 1.5590030860115205
25.351027746588436 326.6480356335909 1.5704647710971105
25.35625530154185 324.5954400463793 1.5725698854387038
25.361482856495265 317.9027194207239 1.5581367114687827
25.36671041144868 316.8690776456429 1.5644569198512506
25.371937966402093 318.0138601364293 1.5702875751513692
25.377165521355508 322.6281902578912 1.5911165220290746
25.382393076308922 319.11253827589434 1.594648449267454
25.387620631262337 313.5058667205319 1.5921100623503874
25.39284818621575 306.2831913287835 1.581118056228348
25.398075741169166 306.54937888657 1.579764156429298
25.40330329612258 311.76320461768483 1.5929704644172797
25.408530851075994 315.0080612697252 1.6017172403456517
25.41375840602941 323.37964422170495 1.632120975848085
25.418985960982823 321.91896345302007 1.636749854699295
25.424213515936238 321.7374187683094 1.6461349172668382
25.429441070889652 318.2489302071896 1.6508678140257793
25.434668625843067 316.1715369091462 1.6537222381485677
25.43989618079648 320.4128642928633 1.6750091207210187
25.445123735749895 323.4558551598961 1.6837295112806536
25.45035129070331 323.57221307226683 1.6878355139265453
25.455578845656724 320.13888035365295 1.6837608901018197
25.46080640061014 313.5459126233846 1.676852614450258
25.466033955563553 317.3043689378958 1.6968574302881199
25.471261510516968 324.0657967184175 1.7239233943805286
25.476489065470382 328.0702797394893 1.741511963535364
25.481716620423796 325.6515091568192 1.7482202310467208
25.48694417537721 322.6671713245835 1.749985141469377
25.492171730330625 323.71473629821867 1.7610624133033443
25.49739928528404 319.1552306537348 1.7493852844772424
25.502626840237454 312.4231514853583 1.736667268759773
25.50785439519087 311.02111618586434 1.743392473913813
25.513081950144283 313.70672188955706 1.7664549252964385
25.518309505097697 317.77162117370165 1.7945479622243505
25.523537060051112 314.8813326434971 1.7946329670299799
25.528764615004526 316.183814028804 1.8044619637594657
25.53399216995794 317.4238279422367 1.8083046811347463
25.539219724911355 318.7054506050772 1.8222992950336863
25.54444727986477 313.2607298377715 1.8114042135363546
25.549674834818184 304.83941008125555 1.7991907451530742
25.5549023897716 309.5573119116245 1.8224627448700004
25.560129944725013 317.20523050664787 1.861073536756277
25.565357499678427 325.7650708984717 1.8962060386601176
25.57058505463184 323.5964387406723 1.9048256687058758
25.575812609585256 314.2623814951148 1.8888724449057124
25.58104016453867 310.06501052708427 1.8855762261253404
25.586267719492085 309.3119450289963 1.8923301065313114
25.5914952744455 316.00595758263216 1.9155579473696096
25.596722829398914 314.11075978330007 1.9278312507429514
25.601950384352328 316.6602923656115 1.9542183543116005
25.607177939305743 314.8359834203015 1.9646504223077954
25.612405494259157 319.85721153071046 1.9915122774940663
25.61763304921257 316.5298360148497 1.9881579089249364
25.622860604165986 323.7099297749962 2.0212454553733865
25.6280881591194 324.57149742424485 2.035627163712652
25.633315714072815 326.3595002625489 2.0532703968782466
25.63854326902623 315.25878875582924 2.0347078573388204
25.643770823979644 314.0499934797987 2.045672577404218
25.648998378933058 311.48698420609884 2.050539761357867
25.654225933886472 314.7974667011329 2.0739006204704404
25.659453488839887 309.7044407807398 2.064671670017266
25.6646810437933 313.9205366626404 2.097422832651324
25.669908598746716 313.963301377232 2.1084961042201775
25.67513615370013 315.6327600328861 2.1339660032979464
25.680363708653545 306.4818341067762 2.110627189164806
25.68559126360696 305.84644901344063 2.132071581720944
25.690818818560373 314.97249728382997 2.1823323592000254
25.696046373513788 325.93683079670876 2.2403425801126784
25.701273928467202 330.70871905799805 2.271835854509706
25.706501483420617 326.31301203787086 2.2668552363522814
25.71172903837403 326.0331427507461 2.284205117197238
25.716956593327446 324.11989496134385 2.2941587582201226
25.72218414828086 315.9748186153632 2.2911023566992403
25.727411703234274 312.89446914407984 2.299071445421521
25.73263925818769 308.9852710141428 2.3044956249455497
25.737866813141103 315.99336510036875 2.3434461998356215
25.743094368094518 322.03055944033304 2.3864072661152673
25.748321923047932 327.44774120854186 2.4293009172829474
25.753549478001347 325.09804811335374 2.444146306787685
25.75877703295476 321.21104891503785 2.4499534351860177
25.764004587908175 316.77446468433135 2.4496451927020595
25.76923214286159 315.648666791124 2.4711921613713184
25.774459697815004 306.6820965612642 2.455655646483477
25.77968725276842 302.8074764315971 2.4698651223372874
25.784914807721833 301.4589179553648 2.491179032169914
25.790142362675248 315.0829888011577 2.5785973332618006
25.795369917628662 324.74517367840303 2.639515046514433
25.800597472582076 335.65465563785733 2.70927538621202
25.80582502753549 324.34733173425553 2.686572636235088
25.811052582488905 312.1481598696346 2.66880438987431
25.81628013744232 306.3515449571973 2.6800238481422163
25.821507692395734 305.10416214861334 2.7091035222314286
25.82673524734915 314.9589892373588 2.7869966434356552
25.831962802302563 318.78121529296527 2.8274537413358156
25.837190357255977 321.71012602432756 2.8773130859886544
25.84241791220939 320.5220709232481 2.9023488382270664
25.847645467162806 314.6224209723126 2.9199341613863457
25.85287302211622 318.97596239319745 2.972413654878569
25.858100577069635 318.7735698131376 3.019558406883374
25.86332813202305 313.66672586289144 3.0303388911313953
25.868555686976464 307.77068781507535 3.052759359404361
25.87378324192988 306.4916751928954 3.086320545455071
25.879010796883293 320.0264247077428 3.2064799345555572
25.884238351836707 341.3950118677627 3.371572784327238
25.88946590679012 356.2605474333927 3.511471836683716
25.894693461743536 367.3516699906766 3.633023673247697
25.89992101669695 347.4891432588465 3.5828150044310227
25.905148571650365 317.70124619222054 3.4825705522524415
25.91037612660378 310.5588210007737 3.4985661739710663
25.915603681557194 305.39228927805436 3.5471815394818806
25.920831236510608 324.55542852596403 3.720796485218113
25.926058791464023 323.69565810095787 3.805658317148716
25.931286346417437 319.2185171638686 3.8517573727117513
25.93651390137085 321.8958911079476 3.989123150115918
25.941741456324266 327.0504460284374 4.1240526782247136
25.94696901127768 335.1473799777631 4.286153653773519
25.952196566231095 323.46292617647885 4.310385287921044
25.95742412118451 317.89465900008463 4.36487963621669
25.962651676137924 300.18842242853685 4.342656193413917
25.967879231091338 307.285549077082 4.4661369684592795
25.973106786044752 306.81850429301727 4.535336887331951
25.978334340998167 311.9528171189531 4.6443594188404305
25.98356189595158 306.8913679776454 4.694694965019734
25.988789450904996 301.48273619321316 4.719432263575067
25.99401700585841 309.89871146481477 4.951056305416516
25.999244560811825 306.7155221966885 4.994964818879826
26.00447211576524 297.9865586354341 5.0575485918935845
26.009699670718653 293.65843452591236 5.037219550231812
26.014927225672068 289.742073018283 5.1229465920541415
26.020154780625482 297.8092406148099 5.285473328615525
26.025382335578897 309.9342849367764 5.534660726442804
26.03060989053231 326.5745543267262 5.876311324541817
26.035837445485726 340.53694670577084 6.19298109564962
26.04106500043914 331.0835722726905 6.280355587183884
26.046292555392554 316.8516968109399 6.238714729785423
26.05152011034597 306.84495166420714 6.29655833650045
26.056747665299383 292.6010274949228 6.305868521381188
26.061975220252798 302.7398238869573 6.687945451646548
26.067202775206212 282.06532734124033 6.681390414069565
26.072430330159627 279.34187521391897 7.138876452104056
26.07765788511304 267.44327536760846 7.202692225502998
26.082885440066455 261.3676506598654 7.505684028014807
26.08811299501987 288.642318454971 8.137067377755905
26.093340549973284 302.2743096962518 9.099319198387311
26.0985681049267 344.36954362214766 10.340717791955461
26.103795659880113 338.4166211149202 10.927573191417492
26.109023214833528 300.45811240358853 10.808105599816626
26.114250769786942 231.93658850999657 10.40424368285782
26.119478324740356 202.0100274817684 11.209341820101086
26.12470587969377 191.31925036256405 12.46278080390406
26.129933434647185 170.7707031103237 16.27674584234709
26.1351609896006 119.6348789762743 19.27179729877636
